# Supplementary material for: A recombinant Fasciola gigantica 14-3-3 epsilon protein (rFg14-3-3e) modulates various functions of goat peripheral blood mononuclear cells
Source: Parasit Vectors. 2018 Mar 6;11:152. doi: 10.1186/s13071-018-2745-4 (PMC5840819; doi:10.1186/s13071-018-2745-4)
Supplement: Supplementary file 1 — Dataset S1. Structure files, FoldX configuration files and associated energy calculations for complexes between YWAHE and rFg14-3-3, and the 18 human protein interactors of YWAHE. (TGZ 5273 kb) [file 13071_2018_2745_MOESM1_ESM.tgz]

Archive with 447 entries (446 files):
- foldx_model_files
- foldx_model_files/Raw_P30307-P62258-MDL-5jit.pdb1-D-0-B-0.fxout
- foldx_model_files/Dif_P56524-P62258-MDL-3uzd.pdb1-B-2-A-2.fxout
- foldx_model_files/Dif_P62258-P68431-MDL-2c1n.pdb2-B-0-E-0.fxout
- foldx_model_files/config_P04792-P62258-MDL-5ltw.pdb2-H-0-E-0.cfg
- foldx_model_files/Dif_P04792-P62258-MDL-5ltw.pdb3-K-0-J-0.fxout
- foldx_model_files/WT_P62258-P68431-MDL-2c1j_Repair.pdb
- foldx_model_files/PdbList_P04792-P62258-MDL-5ltw.pdb2-H-0-E-0.fxout
- foldx_model_files/individual_listP62258-Q5S007-MDL-5myc.pdb1-A-0-P-0.txt
- foldx_model_files/config_P27348-P62258-MDL-5iqp.pdb1-B-0-A-0.cfg
- foldx_model_files/Raw_P31946-P62258-MDL-2bq0.pdb2-B-0-A-1.fxout
- foldx_model_files/WT_P62258-P62258-EXP-3ual_Repair.fxout
- foldx_model_files/Average_P62258-Q51451-MDL-2c23.pdb1-A-0-P-0.fxout
- foldx_model_files/P04792-P62258-MDL-5ltw.pdb
- foldx_model_files/Raw_P58340-P62258-EXP-3ubw.pdb2-P-0-A-0.fxout
- foldx_model_files/config_P62258-P63104-MDL-1qjb.pdb1-A-0-B-0.cfg
- foldx_model_files/WT_P62258-Q51451-MDL-2c23.pdb
- foldx_model_files/config_P04049-P62258-MDL-4ihl.pdb1-P-0-B-0.cfg
- foldx_model_files/WT_P62258-Q9Y3M2-MDL-4wrq.pdb
- foldx_model_files/Average_P58340-P62258-EXP-3ual.pdb1-P-0-A-0.fxout
- foldx_model_files/config_P61981-P62258-MDL-5d3e.pdb2-E-0-F-0.cfg
- foldx_model_files/Average_P62258-P68431-MDL-2c1j.pdb1-B-0-D-0.fxout
- foldx_model_files/WT_P62258-P68431-MDL-2c1n_Repair.fxout
- foldx_model_files/config_P62258-Q9Y3M2-MDL-4wrq.pdb1-A-0-C-0.cfg
- foldx_model_files/config_P04792-P62258-MDL-5ltw.pdb1-D-0-A-0.cfg
- foldx_model_files/Average_P56524-P62258-MDL-3uzd.pdb2-B-0-A-0.fxout
- foldx_model_files/Dif_P56524-P62258-MDL-3uzd.pdb1-B-3-A-3.fxout
- foldx_model_files/PdbList_P62258-P63104-MDL-1qjb.pdb1-A-0-B-0.fxout
- foldx_model_files/PdbList_P62258-Q9Y3M2-MDL-4wrq.pdb1-B-0-D-0.fxout
- foldx_model_files/Raw_P62258-Q9UQC2-MDL-5exa.pdb1-B-0-C-0.fxout
- foldx_model_files/Raw_P61981-P62258-MDL-5d3e.pdb1-B-0-A-0.fxout
- foldx_model_files/PdbList_P61981-P62258-MDL-5d3e.pdb2-E-0-F-0.fxout
- foldx_model_files/individual_listP31946-P62258-MDL-5n10.pdb1-B-0-A-0.txt
- foldx_model_files/Average_P62258-Q04917-MDL-2c74.pdb1-A-0-B-0.fxout
- foldx_model_files/config_P58340-P62258-EXP-3ual.pdb1-P-0-A-0.cfg
- foldx_model_files/WT_P62258-P63104-MDL-5exa.pdb
- foldx_model_files/PdbList_P62258-Q04917-MDL-2c63.pdb1-A-0-B-0.fxout
- foldx_model_files/Raw_P62258-P63104-MDL-5exa.pdb1-A-0-B-0.fxout
- foldx_model_files/Average_P62258-Q51451-MDL-2c23.pdb1-A-1-P-1.fxout
- foldx_model_files/WT_P30307-P62258-MDL-5jit_Repair.fxout
- foldx_model_files/Average_P58340-P62258-EXP-3ual.pdb1-P-1-A-1.fxout
- foldx_model_files/WT_P04049-P62258-MDL-3nkx.pdb
- foldx_model_files/individual_listP62258-Q04917-MDL-2c74.pdb1-A-0-B-0.txt
- foldx_model_files/Raw_P62258-P62258-EXP-2br9.pdb1-A-0-A-1.fxout
- foldx_model_files/individual_listP62258-Q9Y3M2-MDL-4wrq.pdb1-B-0-D-0.txt
- foldx_model_files/Dif_P62258-P63104-MDL-5nas.pdb1-B-0-A-0.fxout
- foldx_model_files/Dif_P62258-P62258-EXP-3ubw.pdb1-A-0-A-1.fxout
- foldx_model_files/PdbList_P13612-P62258-MDL-4hkc.pdb1-B-0-A-0.fxout
- foldx_model_files/Raw_P30307-P62258-MDL-5jiv.pdb1-C-0-B-0.fxout
- foldx_model_files/config_P62258-P63104-MDL-5exa.pdb1-A-0-B-0.cfg
- foldx_model_files/P56524-P62258-MDL-3uzd.pdb
- foldx_model_files/WT_P30307-P62258-MDL-5jiv_Repair.pdb
- foldx_model_files/WT_P04049-P62258-MDL-3nkx_Repair.fxout
- foldx_model_files/config_P58340-P62258-EXP-3ual.pdb1-P-1-A-1.cfg
- foldx_model_files/config_P62258-P62258-EXP-2br9.pdb1-A-0-A-1.cfg
- foldx_model_files/Raw_P31946-P62258-MDL-2bq0.pdb1-B-1-A-0.fxout
- foldx_model_files/P62258-Q9UQC2-MDL-5ewz.pdb
- foldx_model_files/config_P46937-P62258-MDL-3mhr.pdb1-P-0-A-0.cfg
- foldx_model_files/config_P62258-Q04917-MDL-2c74.pdb1-B-0-A-0.cfg
- foldx_model_files/Dif_P04792-P62258-MDL-5ltw.pdb2-H-0-E-0.fxout
- foldx_model_files/Raw_P58340-P62258-EXP-3ubw.pdb1-P-1-A-1.fxout
- foldx_model_files/WT_P27348-P62258-MDL-2br9.pdb
- foldx_model_files/Average_P62258-Q9UQC2-MDL-5ewz.pdb1-A-0-C-0.fxout
- foldx_model_files/P04637-P62258-MDL-3lw1.pdb
- foldx_model_files/PdbList_P04792-P62258-MDL-5ltw.pdb3-K-0-J-0.fxout
- foldx_model_files/P62258-Q5S007-MDL-5myc.pdb
- foldx_model_files/individual_listP62258-P68431-MDL-2c1n.pdb2-B-0-E-0.txt
- foldx_model_files/WT_P62258-Q9UQC2-MDL-5exa_Repair.fxout
- foldx_model_files/WT_P62258-Q04917-MDL-2c63_Repair.pdb
- foldx_model_files/config_P58340-P62258-EXP-3ubw.pdb2-P-0-A-0.cfg
- foldx_model_files/PdbList_P62258-P68431-MDL-2c1n.pdb2-B-0-E-0.fxout
- foldx_model_files/config_P62258-P63104-MDL-5nas.pdb1-B-0-A-0.cfg
- foldx_model_files/Average_P04637-P62258-MDL-3lw1.pdb1-P-0-A-0.fxout
- foldx_model_files/PdbList_P56524-P62258-MDL-3uzd.pdb1-B-2-A-2.fxout
- foldx_model_files/Average_P62258-Q9UQC2-MDL-5exa.pdb1-A-0-D-0.fxout
- foldx_model_files/PdbList_P62258-P62258-EXP-3ubw.pdb1-A-0-A-1.fxout
- foldx_model_files/WT_P62258-P62258-EXP-2br9_Repair.pdb
- foldx_model_files/Dif_P13612-P62258-MDL-4hkc.pdb1-B-0-A-0.fxout
- foldx_model_files/individual_listP62258-Q9UQC2-MDL-5exa.pdb1-B-0-C-0.txt
- foldx_model_files/individual_listP30307-P62258-MDL-5jiv.pdb1-C-0-B-0.txt
- foldx_model_files/PdbList_P62258-P63104-MDL-5nas.pdb1-B-0-A-0.fxout
- foldx_model_files/individual_listP27348-P62258-MDL-5iqp.pdb1-A-0-B-0.txt
- foldx_model_files/config_P31946-P62258-MDL-2bq0.pdb1-B-1-A-0.cfg
- foldx_model_files/config_P62258-P68431-MDL-2c1j.pdb1-A-0-C-0.cfg
- foldx_model_files/config_P62258-P62258-EXP-3ual.pdb1-A-0-A-1.cfg
- foldx_model_files/P62258-Q9UQC2-MDL-5exa.pdb
- foldx_model_files/Raw_P62258-P68431-MDL-2c1j.pdb1-A-0-C-0.fxout
- foldx_model_files/Dif_P62258-Q04917-MDL-2c63.pdb1-A-0-B-0.fxout
- foldx_model_files/Raw_P58340-P62258-EXP-3ubw.pdb1-P-0-A-0.fxout
- foldx_model_files/individual_listP13612-P62258-MDL-4hkc.pdb1-B-0-A-0.txt
- foldx_model_files/individual_listP62258-Q5S007-MDL-5myc.pdb1-A-1-P-1.txt
- foldx_model_files/Dif_P61981-P62258-MDL-5d3e.pdb2-E-0-F-0.fxout
- foldx_model_files/WT_P62258-Q9UQC2-MDL-5exa_Repair.pdb
- foldx_model_files/Dif_P62258-Q9Y3M2-MDL-4wrq.pdb1-B-0-D-0.fxout
- foldx_model_files/WT_P62258-Q5S007-MDL-5my9.pdb
- foldx_model_files/Raw_P61981-P62258-MDL-5d3e.pdb1-A-0-B-0.fxout
- foldx_model_files/individual_listP62258-P68431-MDL-2c1j.pdb1-B-0-D-0.txt
- foldx_model_files/Dif_P62258-P63104-MDL-1qjb.pdb1-A-0-B-0.fxout
- foldx_model_files/WT_P61981-P62258-MDL-5d3e.pdb
- foldx_model_files/WT_P13612-P62258-MDL-4hkc_Repair.fxout
- foldx_model_files/individual_listP04049-P62258-MDL-3nkx.pdb1-P-0-A-0.txt
- foldx_model_files/PdbList_P56524-P62258-MDL-3uzd.pdb1-B-3-A-3.fxout
- foldx_model_files/Average_P62258-Q04917-MDL-2c74.pdb1-B-0-A-0.fxout
- foldx_model_files/Average_P04637-P62258-MDL-3lw1.pdb1-P-1-A-1.fxout
- foldx_model_files/Average_P58340-P62258-EXP-3ual.pdb2-P-0-A-0.fxout
- foldx_model_files/config_P62258-Q9UQC2-MDL-5exa.pdb1-A-0-D-0.cfg
- foldx_model_files/PdbList_P62258-P62258-EXP-2br9.pdb1-A-0-A-1.fxout
- foldx_model_files/Average_P04792-P62258-MDL-5ltw.pdb1-D-0-A-0.fxout
- foldx_model_files/individual_listP27348-P62258-MDL-2br9.pdb1-A-0-A-1.txt
- foldx_model_files/config_P04637-P62258-MDL-3lw1.pdb1-P-1-A-1.cfg
- foldx_model_files/individual_listP62258-Q51451-MDL-2c23.pdb1-A-1-P-1.txt
- foldx_model_files/Raw_P13612-P62258-MDL-4hkc.pdb1-B-0-A-0.fxout
- foldx_model_files/WT_P04792-P62258-MDL-5ltw_Repair.fxout
- foldx_model_files/Average_P04049-P62258-MDL-3nkx.pdb1-P-0-A-0.fxout
- foldx_model_files/PdbList_P62258-P63104-MDL-5exa.pdb1-A-0-B-0.fxout
- foldx_model_files/P62258-P62258-EXP-3ual.pdb
- foldx_model_files/P62258-P62258-EXP-3ubw.pdb
- foldx_model_files/WT_P62258-P68431-MDL-2c1n.pdb
- foldx_model_files/Dif_P62258-P68431-MDL-2c1j.pdb1-A-0-C-0.fxout
- foldx_model_files/Raw_P62258-Q04917-MDL-2c63.pdb1-A-0-B-0.fxout
- foldx_model_files/Average_P27348-P62258-MDL-5iqp.pdb1-A-0-B-0.fxout
- foldx_model_files/PdbList_P62258-Q9UQC2-MDL-5exa.pdb1-B-0-C-0.fxout
- foldx_model_files/PdbList_P61981-P62258-MDL-5d3e.pdb1-B-0-A-0.fxout
- foldx_model_files/Raw_P61981-P62258-MDL-5d3e.pdb2-E-0-F-0.fxout
- foldx_model_files/Dif_P58340-P62258-EXP-3ubw.pdb1-P-0-A-0.fxout
- foldx_model_files/WT_P62258-Q04917-MDL-2c74.pdb
- foldx_model_files/WT_P62258-Q9Y3M2-MDL-4wrq_Repair.fxout
- foldx_model_files/Raw_P62258-Q9Y3M2-MDL-4wrq.pdb1-B-0-D-0.fxout
- foldx_model_files/config_P62258-Q5S007-MDL-5my9.pdb1-A-0-P-0.cfg
- foldx_model_files/WT_P04049-P62258-MDL-4ihl.pdb
- foldx_model_files/Dif_P61981-P62258-MDL-5d3e.pdb1-A-0-B-0.fxout
- foldx_model_files/Raw_P62258-P63104-MDL-1qjb.pdb1-A-0-B-0.fxout
- foldx_model_files/WT_P27348-P62258-MDL-5iqp_Repair.pdb
- foldx_model_files/WT_P58340-P62258-EXP-3ual.pdb
- foldx_model_files/WT_P58340-P62258-EXP-3ubw.pdb
- foldx_model_files/individual_listP62258-Q9UQC2-MDL-5ewz.pdb1-A-0-C-0.txt
- foldx_model_files/WT_P46937-P62258-MDL-3mhr.pdb
- foldx_model_files/individual_listP56524-P62258-MDL-3uzd.pdb1-B-2-A-2.txt
- foldx_model_files/Average_P27348-P62258-MDL-2br9.pdb1-A-0-A-1.fxout
- foldx_model_files/config_P58340-P62258-EXP-3ubw.pdb1-P-0-A-0.cfg
- foldx_model_files/Dif_P30307-P62258-MDL-5jiv.pdb1-C-0-B-0.fxout
- foldx_model_files/P62258-P63104-MDL-1qjb.pdb
- foldx_model_files/WT_P62258-P63104-MDL-5exa_Repair.fxout
- foldx_model_files/PdbList_P58340-P62258-EXP-3ubw.pdb2-P-0-A-0.fxout
- foldx_model_files/individual_listP56524-P62258-MDL-3uzd.pdb2-B-0-A-0.txt
- foldx_model_files/config_P30307-P62258-MDL-5jit.pdb1-C-0-A-0.cfg
- foldx_model_files/WT_P62258-Q9Y3M2-MDL-4wrq_Repair.pdb
- foldx_model_files/Dif_P31946-P62258-MDL-2bq0.pdb1-B-1-A-0.fxout
- foldx_model_files/WT_P27348-P62258-MDL-5iqp.pdb
- foldx_model_files/Average_P62258-P62258-EXP-3ual.pdb1-A-0-A-1.fxout
- foldx_model_files/individual_listP61981-P62258-MDL-5d3e.pdb1-A-0-B-0.txt
- foldx_model_files/WT_P62258-Q04917-MDL-2c63.pdb
- foldx_model_files/PdbList_P31946-P62258-MDL-2bq0.pdb2-B-0-A-1.fxout
- foldx_model_files/WT_P62258-Q9UQC2-MDL-5ewz_Repair.pdb
- foldx_model_files/Raw_P04792-P62258-MDL-5ltw.pdb2-H-0-E-0.fxout
- foldx_model_files/Dif_P58340-P62258-EXP-3ubw.pdb1-P-1-A-1.fxout
- foldx_model_files/WT_P62258-P63104-MDL-5exa_Repair.pdb
- foldx_model_files/PdbList_P30307-P62258-MDL-5jit.pdb1-D-0-B-0.fxout
- foldx_model_files/P62258-P63104-MDL-5nas.pdb
- foldx_model_files/WT_P62258-Q04917-MDL-2c63_Repair.fxout
- foldx_model_files/Average_P46937-P62258-MDL-3mhr.pdb1-P-0-A-0.fxout
- foldx_model_files/Average_P31946-P62258-MDL-5n10.pdb1-B-0-A-0.fxout
- foldx_model_files/WT_P31946-P62258-MDL-2bq0_Repair.pdb
- foldx_model_files/Average_P30307-P62258-MDL-5jit.pdb1-C-0-A-0.fxout
- foldx_model_files/PdbList_P61981-P62258-MDL-5d3e.pdb1-A-0-B-0.fxout
- foldx_model_files/Average_P27348-P62258-MDL-5iqp.pdb1-B-0-A-0.fxout
- foldx_model_files/Raw_P56524-P62258-MDL-3uzd.pdb1-B-3-A-3.fxout
- foldx_model_files/WT_P58340-P62258-EXP-3ubw_Repair.fxout
- foldx_model_files/Average_P62258-Q5S007-MDL-5myc.pdb1-A-0-P-0.fxout
- foldx_model_files/config_P58340-P62258-EXP-3ual.pdb2-P-0-A-0.cfg
- foldx_model_files/Unrecognized_molecules.txt
- foldx_model_files/WT_P46937-P62258-MDL-3mhr_Repair.fxout
- foldx_model_files/PdbList_P58340-P62258-EXP-3ubw.pdb1-P-0-A-0.fxout
- foldx_model_files/model_all_fg.sh
- foldx_model_files/WT_P56524-P62258-MDL-3uzd_Repair.pdb
- foldx_model_files/Dif_P62258-Q9UQC2-MDL-5exa.pdb1-B-0-C-0.fxout
- foldx_model_files/config_P62258-Q04917-MDL-2c63.pdb1-A-0-B-0.cfg
- foldx_model_files/Dif_P61981-P62258-MDL-5d3e.pdb1-B-0-A-0.fxout
- foldx_model_files/PdbList_P62258-P68431-MDL-2c1j.pdb1-A-0-C-0.fxout
- foldx_model_files/WT_P04637-P62258-MDL-3lw1_Repair.fxout
- foldx_model_files/WT_P62258-P63104-MDL-1qjb_Repair.pdb
- foldx_model_files/WT_P62258-Q9UQC2-MDL-5ewz_Repair.fxout
- foldx_model_files/Dif_P62258-P63104-MDL-5exa.pdb1-A-0-B-0.fxout
- foldx_model_files/P62258-P62258-EXP-2br9.pdb
- foldx_model_files/Average_P62258-Q9Y3M2-MDL-4wrq.pdb1-A-0-C-0.fxout
- foldx_model_files/WT_P30307-P62258-MDL-5jit_Repair.pdb
- foldx_model_files/config_P61981-P62258-MDL-5d3e.pdb1-B-0-A-0.cfg
- foldx_model_files/Average_P62258-Q5S007-MDL-5my9.pdb1-A-0-P-0.fxout
- foldx_model_files/config_P58340-P62258-EXP-3ubw.pdb1-P-1-A-1.cfg
- foldx_model_files/WT_P61981-P62258-MDL-5d3e_Repair.fxout
- foldx_model_files/Raw_P62258-P62258-EXP-3ubw.pdb1-A-0-A-1.fxout
- foldx_model_files/Dif_P62258-P62258-EXP-2br9.pdb1-A-0-A-1.fxout
- foldx_model_files/individual_listP56524-P62258-MDL-3uzd.pdb1-B-3-A-3.txt
- foldx_model_files/Raw_P62258-P63104-MDL-5nas.pdb1-B-0-A-0.fxout
- foldx_model_files/P30307-P62258-MDL-5jiv.pdb
- foldx_model_files/P30307-P62258-MDL-5jit.pdb
- foldx_model_files/config_P30307-P62258-MDL-5jit.pdb1-D-0-B-0.cfg
- foldx_model_files/Raw_P62258-P68431-MDL-2c1n.pdb2-B-0-E-0.fxout
- foldx_model_files/P31946-P62258-MDL-2bq0.pdb
- foldx_model_files/Dif_P30307-P62258-MDL-5jit.pdb1-D-0-B-0.fxout
- foldx_model_files/individual_listP04792-P62258-MDL-5ltw.pdb3-K-0-J-0.txt
- foldx_model_files/Raw_P56524-P62258-MDL-3uzd.pdb1-B-2-A-2.fxout
- foldx_model_files/Raw_P04792-P62258-MDL-5ltw.pdb3-K-0-J-0.fxout
- foldx_model_files/config_P31946-P62258-MDL-2bq0.pdb2-B-0-A-1.cfg
- foldx_model_files/P13612-P62258-MDL-4hkc.pdb
- foldx_model_files/PdbList_P58340-P62258-EXP-3ubw.pdb1-P-1-A-1.fxout
- foldx_model_files/foldx_results_summary.csv
- foldx_model_files/Dif_P31946-P62258-MDL-2bq0.pdb2-B-0-A-1.fxout
- foldx_model_files/Average_P62258-Q5S007-MDL-5myc.pdb1-A-1-P-1.fxout
- foldx_model_files/config_P62258-P62258-EXP-3ubw.pdb1-A-0-A-1.cfg
- foldx_model_files/PdbList_P31946-P62258-MDL-2bq0.pdb1-B-1-A-0.fxout
- foldx_model_files/WT_P31946-P62258-MDL-5n10.pdb
- foldx_model_files/WT_P62258-P68431-MDL-2c1j.pdb
- foldx_model_files/Dif_P58340-P62258-EXP-3ubw.pdb2-P-0-A-0.fxout
- foldx_model_files/config_P04637-P62258-MDL-3lw1.pdb1-P-0-A-0.cfg
- foldx_model_files/individual_listP62258-Q51451-MDL-2c23.pdb1-A-0-P-0.txt
- foldx_model_files/PdbList_P30307-P62258-MDL-5jiv.pdb1-C-0-B-0.fxout
- foldx_model_files/WT_P04049-P62258-MDL-4ihl_Repair.fxout
- foldx_model_files/WT_P62258-Q5S007-MDL-5myc_Repair.pdb
- foldx_model_files/Average_P04049-P62258-MDL-4ihl.pdb1-P-0-B-0.fxout
- foldx_model_files/WT_P62258-P62258-EXP-2br9_Repair.fxout
- foldx_model_files/Average_P62258-Q04917-MDL-2c63.pdb1-A-0-B-0.fxout
- foldx_model_files/config_P27348-P62258-MDL-5iqp.pdb1-A-0-B-0.cfg
- foldx_model_files/individual_listP62258-P68431-MDL-2c1j.pdb1-A-0-C-0.txt
- foldx_model_files/individual_listP31946-P62258-MDL-2bq0.pdb1-B-1-A-0.txt
- foldx_model_files/individual_listP62258-P62258-EXP-3ual.pdb1-A-0-A-1.txt
- foldx_model_files/PdbList_P62258-Q51451-MDL-2c23.pdb1-A-1-P-1.fxout
- foldx_model_files/config_P62258-Q9UQC2-MDL-5exa.pdb1-B-0-C-0.cfg
- foldx_model_files/config_P30307-P62258-MDL-5jiv.pdb1-C-0-B-0.cfg
- foldx_model_files/Raw_P04049-P62258-MDL-3nkx.pdb1-P-0-A-0.fxout
- foldx_model_files/PdbList_P58340-P62258-EXP-3ual.pdb1-P-1-A-1.fxout
- foldx_model_files/Dif_P62258-Q9UQC2-MDL-5exa.pdb1-A-0-D-0.fxout
- foldx_model_files/Average_P13612-P62258-MDL-4hkc.pdb1-B-0-A-0.fxout
- foldx_model_files/WT_P04049-P62258-MDL-4ihl_Repair.pdb
- foldx_model_files/Raw_P04792-P62258-MDL-5ltw.pdb1-D-0-A-0.fxout
- foldx_model_files/WT_P30307-P62258-MDL-5jiv.pdb
- foldx_model_files/PdbList_P56524-P62258-MDL-3uzd.pdb2-B-0-A-0.fxout
- foldx_model_files/PdbList_P62258-P68431-MDL-2c1j.pdb1-B-0-D-0.fxout
- foldx_model_files/Average_P62258-P63104-MDL-1qjb.pdb1-A-0-B-0.fxout
- foldx_model_files/config_P13612-P62258-MDL-4hkc.pdb1-B-0-A-0.cfg
- foldx_model_files/config_P62258-Q5S007-MDL-5myc.pdb1-A-1-P-1.cfg
- foldx_model_files/WT_P56524-P62258-MDL-3uzd_Repair.fxout
- foldx_model_files/WT_P31946-P62258-MDL-5n10_Repair.fxout
- foldx_model_files/Dif_P62258-Q04917-MDL-2c74.pdb1-B-0-A-0.fxout
- foldx_model_files/Dif_P04637-P62258-MDL-3lw1.pdb1-P-1-A-1.fxout
- foldx_model_files/Dif_P58340-P62258-EXP-3ual.pdb2-P-0-A-0.fxout
- foldx_model_files/WT_P62258-P62258-EXP-2br9.pdb
- foldx_model_files/individual_listP62258-Q9UQC2-MDL-5exa.pdb1-A-0-D-0.txt
- foldx_model_files/WT_P62258-Q04917-MDL-2c74_Repair.fxout
- foldx_model_files/Average_P62258-Q9Y3M2-MDL-4wrq.pdb1-B-0-D-0.fxout
- foldx_model_files/WT_P58340-P62258-EXP-3ubw_Repair.pdb
- foldx_model_files/config_P62258-P68431-MDL-2c1j.pdb1-B-0-D-0.cfg
- foldx_model_files/PdbList_P62258-Q04917-MDL-2c74.pdb1-A-0-B-0.fxout
- foldx_model_files/Raw_P27348-P62258-MDL-5iqp.pdb1-A-0-B-0.fxout
- foldx_model_files/config_P04049-P62258-MDL-3nkx.pdb1-P-0-A-0.cfg
- foldx_model_files/WT_P58340-P62258-EXP-3ual_Repair.fxout
- foldx_model_files/Average_P61981-P62258-MDL-5d3e.pdb2-E-0-F-0.fxout
- foldx_model_files/individual_listP62258-P63104-MDL-5exa.pdb1-A-0-B-0.txt
- foldx_model_files/PdbList_P62258-Q51451-MDL-2c23.pdb1-A-0-P-0.fxout
- foldx_model_files/WT_P62258-P68431-MDL-2c1n_Repair.pdb
- foldx_model_files/WT_P13612-P62258-MDL-4hkc.pdb
- foldx_model_files/Raw_P27348-P62258-MDL-2br9.pdb1-A-0-A-1.fxout
- foldx_model_files/individual_listP62258-P62258-EXP-2br9.pdb1-A-0-A-1.txt
- foldx_model_files/WT_P31946-P62258-MDL-2bq0.pdb
- foldx_model_files/PdbList_P58340-P62258-EXP-3ual.pdb1-P-0-A-0.fxout
- foldx_model_files/individual_listP58340-P62258-EXP-3ual.pdb1-P-1-A-1.txt
- foldx_model_files/WT_P30307-P62258-MDL-5jit.pdb
- foldx_model_files/Dif_P04637-P62258-MDL-3lw1.pdb1-P-0-A-0.fxout
- foldx_model_files/individual_listP46937-P62258-MDL-3mhr.pdb1-P-0-A-0.txt
- foldx_model_files/individual_listP62258-Q04917-MDL-2c74.pdb1-B-0-A-0.txt
- foldx_model_files/Average_P04792-P62258-MDL-5ltw.pdb2-H-0-E-0.fxout
- foldx_model_files/individual_listP62258-P63104-MDL-5nas.pdb1-B-0-A-0.txt
- foldx_model_files/individual_listP58340-P62258-EXP-3ubw.pdb2-P-0-A-0.txt
- foldx_model_files/Dif_P62258-Q9UQC2-MDL-5ewz.pdb1-A-0-C-0.fxout
- foldx_model_files/P62258-P68431-MDL-2c1j.pdb
- foldx_model_files/P31946-P62258-MDL-5n10.pdb
- foldx_model_files/config_P62258-P68431-MDL-2c1n.pdb2-B-0-E-0.cfg
- foldx_model_files/Raw_P62258-P62258-EXP-3ual.pdb1-A-0-A-1.fxout
- foldx_model_files/WT_P62258-Q5S007-MDL-5my9_Repair.fxout
- foldx_model_files/WT_P62258-Q5S007-MDL-5myc_Repair.fxout
- foldx_model_files/P62258-P68431-MDL-2c1n.pdb
- foldx_model_files/Dif_P62258-Q04917-MDL-2c74.pdb1-A-0-B-0.fxout
- foldx_model_files/Raw_P62258-Q5S007-MDL-5myc.pdb1-A-0-P-0.fxout
- foldx_model_files/individual_listP04792-P62258-MDL-5ltw.pdb1-D-0-A-0.txt
- foldx_model_files/individual_listP62258-Q9Y3M2-MDL-4wrq.pdb1-A-0-C-0.txt
- foldx_model_files/WT_P62258-P62258-EXP-3ual.pdb
- foldx_model_files/WT_P62258-P62258-EXP-3ubw.pdb
- foldx_model_files/PdbList_P62258-Q04917-MDL-2c74.pdb1-B-0-A-0.fxout
- foldx_model_files/Average_P56524-P62258-MDL-3uzd.pdb1-B-3-A-3.fxout
- foldx_model_files/PdbList_P58340-P62258-EXP-3ual.pdb2-P-0-A-0.fxout
- foldx_model_files/PdbList_P04637-P62258-MDL-3lw1.pdb1-P-1-A-1.fxout
- foldx_model_files/Raw_P27348-P62258-MDL-5iqp.pdb1-B-0-A-0.fxout
- foldx_model_files/WT_P13612-P62258-MDL-4hkc_Repair.pdb
- foldx_model_files/config_P31946-P62258-MDL-5n10.pdb1-B-0-A-0.cfg
- foldx_model_files/WT_P31946-P62258-MDL-2bq0_Repair.fxout
- foldx_model_files/Raw_P31946-P62258-MDL-5n10.pdb1-B-0-A-0.fxout
- foldx_model_files/Dif_P62258-P68431-MDL-2c1j.pdb1-B-0-D-0.fxout
- foldx_model_files/Raw_P30307-P62258-MDL-5jit.pdb1-C-0-A-0.fxout
- foldx_model_files/WT_P04049-P62258-MDL-3nkx_Repair.pdb
- foldx_model_files/Raw_P46937-P62258-MDL-3mhr.pdb1-P-0-A-0.fxout
[truncated: 147 more entries]
