# Supplementary material for: A recombinant Fasciola gigantica 14-3-3 epsilon protein (rFg14-3-3e) modulates various functions of goat peripheral blood mononuclear cells
Source: Parasit Vectors. 2018 Mar 6;11:152. doi: 10.1186/s13071-018-2745-4 (PMC5840819; doi:10.1186/s13071-018-2745-4)
Supplement: Supplementary file 1 — Dataset S1. Structure files, FoldX configuration files and associated energy calculations for complexes between YWAHE and rFg14-3-3, and the 18 human protein interactors of YWAHE. (TGZ 5273 kb) [file 13071_2018_2745_MOESM1_ESM.tgz › foldx_model_files/Raw_P30307-P62258-MDL-5jit.pdb1-D-0-B-0.fxout]

FoldX 4 (2011)
by the FoldX Consortium 
Jesper Borg, Frederic Rousseau, Joost Schymkowitz,
Luis Serrano and Francois Stricher
------------------------------------------------------

PDB file analysed: batch
Output type: BuildModel
Pdb	total energy	Backbone Hbond	Sidechain Hbond	Van der Waals	Electrostatics	Solvation Polar	Solvation Hydrophobic	Van der Waals clashes	entropy sidechain	entropy mainchain	sloop_entropy	mloop_entropy	cis_bond	torsional clash	backbone clash	helix dipole	water bridge	disulfide	electrostatic kon	partial covalent bonds	energy Ionisation	Entropy Complex
P30307-P62258-MDL-5jit.pdb	-6.95045	-215.968	-67.9494	-292.351	-12.485	385.612	-379.37	51.9653	154.388	353.258	0	0	0	18.2721	281.884	-2.95007	0	0	0.124196	0	0.503136	0
WT_P30307-P62258-MDL-5jit.pdb	-18.4842	-212.263	-66.8285	-287.345	-10.4262	380.657	-374.987	37.327	151.663	346.596	0	0	0	23.3132	280.603	-6.77937	0	0	0.258364	0	0.331605	0
P30307-P62258-MDL-5jit.pdb	-6.95045	-215.968	-67.9494	-292.351	-12.485	385.612	-379.37	51.9653	154.388	353.258	0	0	0	18.2721	281.884	-2.95007	0	0	0.124196	0	0.503136	0
WT_P30307-P62258-MDL-5jit.pdb	-18.4842	-212.263	-66.8285	-287.345	-10.4262	380.657	-374.987	37.327	151.663	346.596	0	0	0	23.3132	280.603	-6.77937	0	0	0.258364	0	0.331605	0
