# Supplementary material for: A recombinant Fasciola gigantica 14-3-3 epsilon protein (rFg14-3-3e) modulates various functions of goat peripheral blood mononuclear cells
Source: Parasit Vectors. 2018 Mar 6;11:152. doi: 10.1186/s13071-018-2745-4 (PMC5840819; doi:10.1186/s13071-018-2745-4)
Supplement: Supplementary file 1 — Dataset S1. Structure files, FoldX configuration files and associated energy calculations for complexes between YWAHE and rFg14-3-3, and the 18 human protein interactors of YWAHE. (TGZ 5273 kb) [file 13071_2018_2745_MOESM1_ESM.tgz › foldx_model_files/WT_P62258-P68431-MDL-2c1j_Repair.pdb]

FoldX generated pdb file


ATOM      0  N   ASP A   1       2.431 -20.440  42.376  1.00 28.32
ATOM      1  CA  ASP A   1       2.352 -21.888  42.661  1.00 28.32
ATOM      2  C   ASP A   1       1.833 -22.639  41.481  1.00 28.32
ATOM      3  O   ASP A   1       1.953 -22.183  40.347  1.00 28.32
ATOM      4  CB  ASP A   1       1.478 -22.177  43.896  1.00 28.32
ATOM      5  CG  ASP A   1       2.036 -23.364  44.669  1.00 28.32
ATOM      6  OD1 ASP A   1       3.136 -23.239  45.270  1.00 28.32
ATOM      7  OD2 ASP A   1       1.354 -24.423  44.669  1.00 28.32
ATOM      8  N   ARG A   2       1.207 -23.805  41.722  1.00113.38
ATOM      9  CA  ARG A   2       0.821 -24.656  40.633  1.00113.38
ATOM     10  C   ARG A   2      -0.139 -23.962  39.722  1.00113.38
ATOM     11  O   ARG A   2      -0.018 -24.060  38.501  1.00113.38
ATOM     12  CB  ARG A   2       0.117 -25.953  41.071  1.00113.38
ATOM     13  CG  ARG A   2      -0.054 -26.927  39.902  1.00113.38
ATOM     14  CD  ARG A   2      -0.177 -28.392  40.317  1.00113.38
ATOM     15  NE  ARG A   2      -1.340 -28.483  41.243  1.00113.38
ATOM     16  CZ  ARG A   2      -2.582 -28.801  40.774  1.00113.38
ATOM     17  NH1 ARG A   2      -2.780 -29.015  39.439  1.00113.38
ATOM     18  NH2 ARG A   2      -3.632 -28.897  41.641  1.00113.38
ATOM     19  N   GLU A   3      -1.115 -23.231  40.285  1.00 39.52
ATOM     20  CA  GLU A   3      -2.136 -22.643  39.466  1.00 39.52
ATOM     21  C   GLU A   3      -1.518 -21.687  38.502  1.00 39.52
ATOM     22  O   GLU A   3      -1.891 -21.663  37.330  1.00 39.52
ATOM     23  CB  GLU A   3      -3.136 -21.799  40.269  1.00 39.52
ATOM     24  CG  GLU A   3      -3.816 -22.519  41.434  1.00 39.52
ATOM     25  CD  GLU A   3      -3.087 -22.095  42.705  1.00 39.52
ATOM     26  OE1 GLU A   3      -3.481 -21.053  43.292  1.00 39.52
ATOM     27  OE2 GLU A   3      -2.124 -22.806  43.101  1.00 39.52
ATOM     28  N   ASP A   4      -0.569 -20.859  38.972  1.00 73.25
ATOM     29  CA  ASP A   4       0.015 -19.868  38.118  1.00 73.25
ATOM     30  C   ASP A   4       0.789 -20.535  37.025  1.00 73.25
ATOM     31  O   ASP A   4       0.743 -20.104  35.875  1.00 73.25
ATOM     32  CB  ASP A   4       0.992 -18.932  38.849  1.00 73.25
ATOM     33  CG  ASP A   4       1.004 -17.597  38.113  1.00 73.25
ATOM     34  OD1 ASP A   4      -0.084 -16.974  37.985  1.00 73.25
ATOM     35  OD2 ASP A   4       2.107 -17.179  37.668  1.00 73.25
ATOM     36  N   LEU A   5       1.520 -21.616  37.357  1.00101.96
ATOM     37  CA  LEU A   5       2.370 -22.271  36.400  1.00101.96
ATOM     38  C   LEU A   5       1.583 -22.829  35.261  1.00101.96
ATOM     39  O   LEU A   5       2.003 -22.715  34.112  1.00101.96
ATOM     40  CB  LEU A   5       3.170 -23.450  36.984  1.00101.96
ATOM     41  CG  LEU A   5       4.488 -23.090  37.692  1.00101.96
ATOM     42  CD1 LEU A   5       5.159 -24.300  38.351  1.00101.96
ATOM     43  CD2 LEU A   5       5.417 -22.365  36.707  1.00101.96
ATOM     44  N   VAL A   6       0.427 -23.458  35.531  1.00100.73
ATOM     45  CA  VAL A   6      -0.297 -24.052  34.447  1.00100.73
ATOM     46  C   VAL A   6      -0.725 -22.963  33.515  1.00100.73
ATOM     47  O   VAL A   6      -0.651 -23.109  32.296  1.00100.73
ATOM     48  CB  VAL A   6      -1.491 -24.854  34.893  1.00100.73
ATOM     49  CG1 VAL A   6      -2.200 -25.493  33.689  1.00100.73
ATOM     50  CG2 VAL A   6      -1.018 -25.851  35.955  1.00100.73
ATOM     51  N   TYR A   7      -1.164 -21.829  34.093  1.00134.78
ATOM     52  CA  TYR A   7      -1.640 -20.677  33.385  1.00134.78
ATOM     53  C   TYR A   7      -0.503 -20.104  32.598  1.00134.78
ATOM     54  O   TYR A   7      -0.657 -19.743  31.432  1.00134.78
ATOM     55  CB  TYR A   7      -2.137 -19.603  34.375  1.00134.78
ATOM     56  CG  TYR A   7      -2.360 -18.325  33.647  1.00134.78
ATOM     57  CD1 TYR A   7      -3.316 -18.255  32.661  1.00134.78
ATOM     58  CD2 TYR A   7      -1.630 -17.198  33.951  1.00134.78
ATOM     59  CE1 TYR A   7      -3.540 -17.082  31.982  1.00134.78
ATOM     60  CE2 TYR A   7      -1.849 -16.021  33.273  1.00134.78
ATOM     61  CZ  TYR A   7      -2.805 -15.963  32.285  1.00134.78
ATOM     62  OH  TYR A   7      -3.034 -14.758  31.588  1.00134.78
ATOM     63  N   GLN A   8       0.683 -20.015  33.229  1.00 67.71
ATOM     64  CA  GLN A   8       1.843 -19.467  32.587  1.00 67.71
ATOM     65  C   GLN A   8       2.203 -20.341  31.431  1.00 67.71
ATOM     66  O   GLN A   8       2.639 -19.860  30.388  1.00 67.71
ATOM     67  CB  GLN A   8       3.081 -19.423  33.498  1.00 67.71
ATOM     68  CG  GLN A   8       3.080 -18.243  34.472  1.00 67.71
ATOM     69  CD  GLN A   8       4.497 -18.073  35.000  1.00 67.71
ATOM     70  OE1 GLN A   8       5.472 -18.299  34.285  1.00 67.71
ATOM     71  NE2 GLN A   8       4.616 -17.665  36.291  1.00 67.71
ATOM     72  N   ALA A   9       2.062 -21.666  31.606  1.00 32.40
ATOM     73  CA  ALA A   9       2.407 -22.606  30.580  1.00 32.40
ATOM     74  C   ALA A   9       1.502 -22.425  29.402  1.00 32.40
ATOM     75  O   ALA A   9       1.939 -22.522  28.257  1.00 32.40
ATOM     76  CB  ALA A   9       2.294 -24.069  31.046  1.00 32.40
ATOM     77  N   LYS A  10       0.208 -22.165  29.662  1.00 46.02
ATOM     78  CA  LYS A  10      -0.788 -22.020  28.639  1.00 46.02
ATOM     79  C   LYS A  10      -0.470 -20.827  27.792  1.00 46.02
ATOM     80  O   LYS A  10      -0.744 -20.826  26.593  1.00 46.02
ATOM     81  CB  LYS A  10      -2.199 -21.821  29.215  1.00 46.02
ATOM     82  CG  LYS A  10      -2.783 -23.080  29.861  1.00 46.02
ATOM     83  CD  LYS A  10      -3.975 -22.767  30.767  1.00 46.02
ATOM     84  CE  LYS A  10      -4.533 -23.974  31.521  1.00 46.02
ATOM     85  NZ  LYS A  10      -5.996 -24.068  31.302  1.00 46.02
ATOM     86  N   LEU A  11       0.060 -19.757  28.417  1.00 44.78
ATOM     87  CA  LEU A  11       0.422 -18.546  27.734  1.00 44.78
ATOM     88  C   LEU A  11       1.575 -18.823  26.816  1.00 44.78
ATOM     89  O   LEU A  11       1.581 -18.417  25.655  1.00 44.78
ATOM     90  CB  LEU A  11       0.922 -17.461  28.703  1.00 44.78
ATOM     91  CG  LEU A  11      -0.082 -17.060  29.799  1.00 44.78
ATOM     92  CD1 LEU A  11       0.516 -15.997  30.737  1.00 44.78
ATOM     93  CD2 LEU A  11      -1.436 -16.652  29.200  1.00 44.78
ATOM     94  N   ALA A  12       2.579 -19.559  27.324  1.00 30.04
ATOM     95  CA  ALA A  12       3.776 -19.838  26.586  1.00 30.04
ATOM     96  C   ALA A  12       3.381 -20.569  25.349  1.00 30.04
ATOM     97  O   ALA A  12       3.952 -20.360  24.281  1.00 30.04
ATOM     98  CB  ALA A  12       4.758 -20.735  27.360  1.00 30.04
ATOM     99  N   GLU A  13       2.381 -21.455  25.469  1.00 48.07
ATOM    100  CA  GLU A  13       1.923 -22.219  24.349  1.00 48.07
ATOM    101  C   GLU A  13       1.445 -21.258  23.292  1.00 48.07
ATOM    102  O   GLU A  13       1.765 -21.421  22.116  1.00 48.07
ATOM    103  CB  GLU A  13       0.756 -23.138  24.756  1.00 48.07
ATOM    104  CG  GLU A  13       0.684 -24.466  24.010  1.00 48.07
ATOM    105  CD  GLU A  13       0.085 -24.167  22.642  1.00 48.07
ATOM    106  OE1 GLU A  13      -1.103 -23.747  22.587  1.00 48.07
ATOM    107  OE2 GLU A  13       0.807 -24.370  21.629  1.00 48.07
ATOM    108  N   GLN A  14       0.685 -20.215  23.691  1.00 43.73
ATOM    109  CA  GLN A  14       0.171 -19.232  22.772  1.00 43.73
ATOM    110  C   GLN A  14       1.318 -18.479  22.166  1.00 43.73
ATOM    111  O   GLN A  14       1.328 -18.184  20.972  1.00 43.73
ATOM    112  CB  GLN A  14      -0.724 -18.187  23.463  1.00 43.73
ATOM    113  CG  GLN A  14      -1.104 -16.997  22.580  1.00 43.73
ATOM    114  CD  GLN A  14      -1.946 -17.517  21.424  1.00 43.73
ATOM    115  OE1 GLN A  14      -3.173 -17.550  21.503  1.00 43.73
ATOM    116  NE2 GLN A  14      -1.273 -17.923  20.313  1.00 43.73
ATOM    117  N   ALA A  15       2.318 -18.160  23.004  1.00 55.79
ATOM    118  CA  ALA A  15       3.502 -17.420  22.665  1.00 55.79
ATOM    119  C   ALA A  15       4.299 -18.204  21.669  1.00 55.79
ATOM    120  O   ALA A  15       5.069 -17.640  20.895  1.00 55.79
ATOM    121  CB  ALA A  15       4.399 -17.153  23.886  1.00 55.79
ATOM    122  N   GLU A  16       4.144 -19.539  21.674  1.00 71.69
ATOM    123  CA  GLU A  16       4.933 -20.400  20.840  1.00 71.69
ATOM    124  C   GLU A  16       6.339 -20.363  21.339  1.00 71.69
ATOM    125  O   GLU A  16       7.288 -20.391  20.556  1.00 71.69
ATOM    126  CB  GLU A  16       4.970 -19.991  19.356  1.00 71.69
ATOM    127  CG  GLU A  16       5.139 -21.161  18.385  1.00 71.69
ATOM    128  CD  GLU A  16       6.348 -20.856  17.513  1.00 71.69
ATOM    129  OE1 GLU A  16       6.332 -19.811  16.807  1.00 71.69
ATOM    130  OE2 GLU A  16       7.310 -21.667  17.547  1.00 71.69
ATOM    131  N   ARG A  17       6.494 -20.272  22.676  1.00135.92
ATOM    132  CA  ARG A  17       7.790 -20.324  23.291  1.00135.92
ATOM    133  C   ARG A  17       7.787 -21.553  24.144  1.00135.92
ATOM    134  O   ARG A  17       7.423 -21.522  25.319  1.00135.92
ATOM    135  CB  ARG A  17       8.061 -19.104  24.181  1.00135.92
ATOM    136  CG  ARG A  17       7.799 -17.781  23.454  1.00135.92
ATOM    137  CD  ARG A  17       8.381 -17.727  22.043  1.00135.92
ATOM    138  NE  ARG A  17       7.712 -16.606  21.332  1.00135.92
ATOM    139  CZ  ARG A  17       8.199 -15.337  21.443  1.00135.92
ATOM    140  NH1 ARG A  17       9.261 -15.087  22.263  1.00135.92
ATOM    141  NH2 ARG A  17       7.620 -14.327  20.731  1.00135.92
ATOM    142  N   TYR A  18       8.210 -22.678  23.546  1.00 96.61
ATOM    143  CA  TYR A  18       8.147 -23.971  24.162  1.00 96.61
ATOM    144  C   TYR A  18       9.121 -24.176  25.279  1.00 96.61
ATOM    145  O   TYR A  18       8.840 -24.933  26.207  1.00 96.61
ATOM    146  CB  TYR A  18       8.152 -25.120  23.143  1.00 96.61
ATOM    147  CG  TYR A  18       6.875 -24.850  22.412  1.00 96.61
ATOM    148  CD1 TYR A  18       5.671 -24.956  23.071  1.00 96.61
ATOM    149  CD2 TYR A  18       6.868 -24.472  21.087  1.00 96.61
ATOM    150  CE1 TYR A  18       4.481 -24.700  22.427  1.00 96.61
ATOM    151  CE2 TYR A  18       5.682 -24.213  20.437  1.00 96.61
ATOM    152  CZ  TYR A  18       4.485 -24.327  21.105  1.00 96.61
ATOM    153  OH  TYR A  18       3.268 -24.063  20.437  1.00 96.61
ATOM    154  N   ASP A  19      10.315 -23.564  25.219  1.00 35.80
ATOM    155  CA  ASP A  19      11.230 -23.769  26.304  1.00 35.80
ATOM    156  C   ASP A  19      10.572 -23.244  27.542  1.00 35.80
ATOM    157  O   ASP A  19      10.662 -23.849  28.608  1.00 35.80
ATOM    158  CB  ASP A  19      12.543 -22.989  26.141  1.00 35.80
ATOM    159  CG  ASP A  19      13.289 -23.560  24.947  1.00 35.80
ATOM    160  OD1 ASP A  19      12.755 -23.468  23.810  1.00 35.80
ATOM    161  OD2 ASP A  19      14.408 -24.098  25.159  1.00 35.80
ATOM    162  N   GLU A  20       9.886 -22.090  27.420  1.00 83.93
ATOM    163  CA  GLU A  20       9.264 -21.455  28.545  1.00 83.93
ATOM    164  C   GLU A  20       8.152 -22.323  29.043  1.00 83.93
ATOM    165  O   GLU A  20       8.017 -22.556  30.244  1.00 83.93
ATOM    166  CB  GLU A  20       8.634 -20.102  28.163  1.00 83.93
ATOM    167  CG  GLU A  20       9.610 -18.919  28.200  1.00 83.93
ATOM    168  CD  GLU A  20      10.652 -19.041  27.094  1.00 83.93
ATOM    169  OE1 GLU A  20      10.388 -19.740  26.080  1.00 83.93
ATOM    170  OE2 GLU A  20      11.736 -18.420  27.255  1.00 83.93
ATOM    171  N   MET A  21       7.332 -22.840  28.110  1.00 43.01
ATOM    172  CA  MET A  21       6.197 -23.642  28.457  1.00 43.01
ATOM    173  C   MET A  21       6.677 -24.868  29.136  1.00 43.01
ATOM    174  O   MET A  21       6.069 -25.348  30.091  1.00 43.01
ATOM    175  CB  MET A  21       5.400 -24.108  27.229  1.00 43.01
ATOM    176  CG  MET A  21       4.243 -25.051  27.560  1.00 43.01
ATOM    177  SD  MET A  21       3.271 -25.547  26.108  1.00 43.01
ATOM    178  CE  MET A  21       1.709 -25.653  27.021  1.00 43.01
ATOM    179  N   VAL A  22       7.789 -25.415  28.633  1.00117.22
ATOM    180  CA  VAL A  22       8.255 -26.665  29.129  1.00117.22
ATOM    181  C   VAL A  22       8.677 -26.556  30.569  1.00117.22
ATOM    182  O   VAL A  22       8.151 -27.269  31.423  1.00117.22
ATOM    183  CB  VAL A  22       9.342 -27.230  28.250  1.00117.22
ATOM    184  CG1 VAL A  22      10.711 -26.616  28.582  1.00117.22
ATOM    185  CG2 VAL A  22       9.258 -28.757  28.298  1.00117.22
ATOM    186  N   GLU A  23       9.541 -25.577  30.906  1.00 79.67
ATOM    187  CA  GLU A  23      10.096 -25.488  32.228  1.00 79.67
ATOM    188  C   GLU A  23       8.969 -25.342  33.190  1.00 79.67
ATOM    189  O   GLU A  23       9.037 -25.822  34.321  1.00 79.67
ATOM    190  CB  GLU A  23      11.033 -24.285  32.410  1.00 79.67
ATOM    191  CG  GLU A  23      11.757 -24.301  33.757  1.00 79.67
ATOM    192  CD  GLU A  23      11.910 -22.854  34.211  1.00 79.67
ATOM    193  OE1 GLU A  23      10.934 -22.318  34.801  1.00 79.67
ATOM    194  OE2 GLU A  23      13.002 -22.272  33.978  1.00 79.67
ATOM    195  N   SER A  24       7.892 -24.669  32.755  1.00 36.10
ATOM    196  CA  SER A  24       6.779 -24.450  33.626  1.00 36.10
ATOM    197  C   SER A  24       6.261 -25.769  34.110  1.00 36.10
ATOM    198  O   SER A  24       6.110 -25.980  35.311  1.00 36.10
ATOM    199  CB  SER A  24       5.613 -23.736  32.929  1.00 36.10
ATOM    200  OG  SER A  24       4.506 -23.639  33.813  1.00 36.10
ATOM    201  N   MET A  25       5.985 -26.703  33.183  1.00 58.55
ATOM    202  CA  MET A  25       5.455 -27.983  33.550  1.00 58.55
ATOM    203  C   MET A  25       6.479 -28.739  34.336  1.00 58.55
ATOM    204  O   MET A  25       6.146 -29.474  35.265  1.00 58.55
ATOM    205  CB  MET A  25       5.025 -28.816  32.336  1.00 58.55
ATOM    206  CG  MET A  25       3.600 -28.476  31.897  1.00 58.55
ATOM    207  SD  MET A  25       2.360 -28.705  33.208  1.00 58.55
ATOM    208  CE  MET A  25       2.860 -30.395  33.638  1.00 58.55
ATOM    209  N   LYS A  26       7.767 -28.550  33.997  1.00 93.97
ATOM    210  CA  LYS A  26       8.812 -29.272  34.660  1.00 93.97
ATOM    211  C   LYS A  26       8.687 -28.989  36.125  1.00 93.97
ATOM    212  O   LYS A  26       8.828 -29.896  36.945  1.00 93.97
ATOM    213  CB  LYS A  26      10.214 -28.830  34.196  1.00 93.97
ATOM    214  CG  LYS A  26      11.069 -29.953  33.600  1.00 93.97
ATOM    215  CD  LYS A  26      12.505 -29.545  33.270  1.00 93.97
ATOM    216  CE  LYS A  26      13.355 -29.201  34.493  1.00 93.97
ATOM    217  NZ  LYS A  26      14.781 -29.466  34.204  1.00 93.97
ATOM    218  N   LYS A  27       8.415 -27.722  36.495  1.00 90.73
ATOM    219  CA  LYS A  27       8.269 -27.423  37.887  1.00 90.73
ATOM    220  C   LYS A  27       7.052 -28.100  38.437  1.00 90.73
ATOM    221  O   LYS A  27       7.141 -28.756  39.472  1.00 90.73
ATOM    222  CB  LYS A  27       8.141 -25.930  38.228  1.00 90.73
ATOM    223  CG  LYS A  27       7.973 -25.732  39.739  1.00 90.73
ATOM    224  CD  LYS A  27       8.104 -24.294  40.234  1.00 90.73
ATOM    225  CE  LYS A  27       7.737 -24.156  41.715  1.00 90.73
ATOM    226  NZ  LYS A  27       8.915 -24.445  42.559  1.00 90.73
ATOM    227  N   VAL A  28       5.904 -28.018  37.723  1.00 53.41
ATOM    228  CA  VAL A  28       4.664 -28.540  38.238  1.00 53.41
ATOM    229  C   VAL A  28       4.865 -29.979  38.603  1.00 53.41
ATOM    230  O   VAL A  28       4.504 -30.402  39.700  1.00 53.41
ATOM    231  CB  VAL A  28       3.545 -28.516  37.234  1.00 53.41
ATOM    232  CG1 VAL A  28       2.245 -28.926  37.945  1.00 53.41
ATOM    233  CG2 VAL A  28       3.477 -27.125  36.580  1.00 53.41
ATOM    234  N   ALA A  29       5.513 -30.746  37.709  1.00 42.42
ATOM    235  CA  ALA A  29       5.736 -32.157  37.880  1.00 42.42
ATOM    236  C   ALA A  29       6.559 -32.412  39.114  1.00 42.42
ATOM    237  O   ALA A  29       6.318 -33.382  39.832  1.00 42.42
ATOM    238  CB  ALA A  29       6.488 -32.781  36.693  1.00 42.42
ATOM    239  N   GLY A  30       7.547 -31.538  39.387  1.00 44.10
ATOM    240  CA  GLY A  30       8.491 -31.634  40.476  1.00 44.10
ATOM    241  C   GLY A  30       7.801 -31.556  41.812  1.00 44.10
ATOM    242  O   GLY A  30       8.324 -32.039  42.816  1.00 44.10
ATOM    243  N   MET A  31       6.629 -30.897  41.855  1.00103.47
ATOM    244  CA  MET A  31       5.860 -30.645  43.046  1.00103.47
ATOM    245  C   MET A  31       5.420 -31.953  43.637  1.00103.47
ATOM    246  O   MET A  31       5.144 -32.033  44.834  1.00103.47
ATOM    247  CB  MET A  31       4.652 -29.726  42.786  1.00103.47
ATOM    248  CG  MET A  31       5.020 -28.346  42.239  1.00103.47
ATOM    249  SD  MET A  31       3.589 -27.333  41.744  1.00103.47
ATOM    250  CE  MET A  31       4.548 -25.843  41.350  1.00103.47
ATOM    251  N   ASP A  32       5.355 -33.002  42.794  1.00130.51
ATOM    252  CA  ASP A  32       5.050 -34.361  43.159  1.00130.51
ATOM    253  C   ASP A  32       3.583 -34.714  43.144  1.00130.51
ATOM    254  O   ASP A  32       3.254 -35.895  43.222  1.00130.51
ATOM    255  CB  ASP A  32       5.598 -34.717  44.555  1.00130.51
ATOM    256  CG  ASP A  32       6.513 -35.925  44.445  1.00130.51
ATOM    257  OD1 ASP A  32       5.986 -37.048  44.226  1.00130.51
ATOM    258  OD2 ASP A  32       7.751 -35.741  44.585  1.00130.51
ATOM    259  N   VAL A  33       2.651 -33.763  42.945  1.00 97.40
ATOM    260  CA  VAL A  33       1.272 -34.180  42.876  1.00 97.40
ATOM    261  C   VAL A  33       1.065 -34.825  41.533  1.00 97.40
ATOM    262  O   VAL A  33       1.725 -34.459  40.562  1.00 97.40
ATOM    263  CB  VAL A  33       0.291 -33.046  42.982  1.00 97.40
ATOM    264  CG1 VAL A  33       0.236 -32.577  44.447  1.00 97.40
ATOM    265  CG2 VAL A  33       0.700 -31.942  41.994  1.00 97.40
ATOM    266  N   GLU A  34       0.152 -35.819  41.436  1.00 53.54
ATOM    267  CA  GLU A  34      -0.067 -36.459  40.166  1.00 53.54
ATOM    268  C   GLU A  34      -0.696 -35.456  39.245  1.00 53.54
ATOM    269  O   GLU A  34      -1.476 -34.607  39.673  1.00 53.54
ATOM    270  CB  GLU A  34      -0.975 -37.705  40.212  1.00 53.54
ATOM    271  CG  GLU A  34      -0.611 -38.648  41.362  1.00 53.54
ATOM    272  CD  GLU A  34      -1.492 -38.346  42.564  1.00 53.54
ATOM    273  OE1 GLU A  34      -2.668 -38.800  42.576  1.00 53.54
ATOM    274  OE2 GLU A  34      -0.995 -37.658  43.494  1.00 53.54
ATOM    275  N   LEU A  35      -0.353 -35.533  37.942  1.00 67.76
ATOM    276  CA  LEU A  35      -0.796 -34.568  36.968  1.00 67.76
ATOM    277  C   LEU A  35      -2.207 -34.841  36.542  1.00 67.76
ATOM    278  O   LEU A  35      -2.648 -35.986  36.472  1.00 67.76
ATOM    279  CB  LEU A  35       0.053 -34.572  35.680  1.00 67.76
ATOM    280  CG  LEU A  35       1.355 -33.749  35.777  1.00 67.76
ATOM    281  CD1 LEU A  35       2.113 -33.728  34.439  1.00 67.76
ATOM    282  CD2 LEU A  35       1.090 -32.341  36.326  1.00 67.76
ATOM    283  N   THR A  36      -2.955 -33.762  36.232  1.00 95.16
ATOM    284  CA  THR A  36      -4.301 -33.882  35.753  1.00 95.16
ATOM    285  C   THR A  36      -4.223 -34.108  34.276  1.00 95.16
ATOM    286  O   THR A  36      -3.147 -34.044  33.683  1.00 95.16
ATOM    287  CB  THR A  36      -5.129 -32.658  36.007  1.00 95.16
ATOM    288  OG1 THR A  36      -4.644 -31.567  35.239  1.00 95.16
ATOM    289  CG2 THR A  36      -5.077 -32.325  37.506  1.00 95.16
ATOM    290  N   VAL A  37      -5.376 -34.399  33.644  1.00 85.25
ATOM    291  CA  VAL A  37      -5.382 -34.685  32.239  1.00 85.25
ATOM    292  C   VAL A  37      -4.870 -33.497  31.488  1.00 85.25
ATOM    293  O   VAL A  37      -4.012 -33.633  30.617  1.00 85.25
ATOM    294  CB  VAL A  37      -6.750 -35.018  31.723  1.00 85.25
ATOM    295  CG1 VAL A  37      -6.632 -35.334  30.225  1.00 85.25
ATOM    296  CG2 VAL A  37      -7.317 -36.189  32.544  1.00 85.25
ATOM    297  N   GLU A  38      -5.367 -32.289  31.813  1.00 40.80
ATOM    298  CA  GLU A  38      -4.947 -31.129  31.083  1.00 40.80
ATOM    299  C   GLU A  38      -3.492 -30.884  31.343  1.00 40.80
ATOM    300  O   GLU A  38      -2.732 -30.571  30.428  1.00 40.80
ATOM    301  CB  GLU A  38      -5.689 -29.841  31.471  1.00 40.80
ATOM    302  CG  GLU A  38      -7.202 -30.064  31.565  1.00 40.80
ATOM    303  CD  GLU A  38      -7.582 -30.319  33.015  1.00 40.80
ATOM    304  OE1 GLU A  38      -6.758 -30.924  33.753  1.00 40.80
ATOM    305  OE2 GLU A  38      -8.706 -29.904  33.405  1.00 40.80
ATOM    306  N   GLU A  39      -3.062 -31.040  32.607  1.00 51.06
ATOM    307  CA  GLU A  39      -1.703 -30.743  32.967  1.00 51.06
ATOM    308  C   GLU A  39      -0.768 -31.678  32.270  1.00 51.06
ATOM    309  O   GLU A  39       0.342 -31.300  31.894  1.00 51.06
ATOM    310  CB  GLU A  39      -1.425 -30.866  34.474  1.00 51.06
ATOM    311  CG  GLU A  39      -1.857 -29.645  35.285  1.00 51.06
ATOM    312  CD  GLU A  39      -1.701 -30.012  36.752  1.00 51.06
ATOM    313  OE1 GLU A  39      -2.250 -31.071  37.159  1.00 51.06
ATOM    314  OE2 GLU A  39      -1.019 -29.244  37.484  1.00 51.06
ATOM    315  N   ARG A  40      -1.191 -32.939  32.103  1.00113.53
ATOM    316  CA  ARG A  40      -0.361 -33.942  31.506  1.00113.53
ATOM    317  C   ARG A  40      -0.058 -33.571  30.083  1.00113.53
ATOM    318  O   ARG A  40       1.063 -33.762  29.615  1.00113.53
ATOM    319  CB  ARG A  40      -1.037 -35.326  31.525  1.00113.53
ATOM    320  CG  ARG A  40      -0.185 -36.464  30.961  1.00113.53
ATOM    321  CD  ARG A  40      -0.909 -37.811  30.974  1.00113.53
ATOM    322  NE  ARG A  40      -1.938 -37.767  29.899  1.00113.53
ATOM    323  CZ  ARG A  40      -3.172 -38.321  30.090  1.00113.53
ATOM    324  NH1 ARG A  40      -3.495 -38.895  31.286  1.00113.53
ATOM    325  NH2 ARG A  40      -4.094 -38.292  29.085  1.00113.53
ATOM    326  N   ASN A  41      -1.063 -33.042  29.360  1.00 56.17
ATOM    327  CA  ASN A  41      -0.959 -32.695  27.967  1.00 56.17
ATOM    328  C   ASN A  41      -0.049 -31.529  27.761  1.00 56.17
ATOM    329  O   ASN A  41       0.709 -31.488  26.792  1.00 56.17
ATOM    330  CB  ASN A  41      -2.316 -32.294  27.378  1.00 56.17
ATOM    331  CG  ASN A  41      -2.961 -33.555  26.832  1.00 56.17
ATOM    332  OD1 ASN A  41      -2.929 -33.815  25.629  1.00 56.17
ATOM    333  ND2 ASN A  41      -3.561 -34.364  27.745  1.00 56.17
ATOM    334  N   LEU A  42      -0.103 -30.535  28.663  1.00 54.66
ATOM    335  CA  LEU A  42       0.713 -29.372  28.482  1.00 54.66
ATOM    336  C   LEU A  42       2.131 -29.839  28.469  1.00 54.66
ATOM    337  O   LEU A  42       2.969 -29.309  27.742  1.00 54.66
ATOM    338  CB  LEU A  42       0.577 -28.354  29.631  1.00 54.66
ATOM    339  CG  LEU A  42      -0.444 -27.231  29.375  1.00 54.66
ATOM    340  CD1 LEU A  42      -1.857 -27.808  29.192  1.00 54.66
ATOM    341  CD2 LEU A  42      -0.399 -26.168  30.485  1.00 54.66
ATOM    342  N   LEU A  43       2.439 -30.836  29.313  1.00 61.50
ATOM    343  CA  LEU A  43       3.772 -31.347  29.393  1.00 61.50
ATOM    344  C   LEU A  43       4.120 -32.049  28.118  1.00 61.50
ATOM    345  O   LEU A  43       5.195 -31.843  27.557  1.00 61.50
ATOM    346  CB  LEU A  43       3.915 -32.359  30.546  1.00 61.50
ATOM    347  CG  LEU A  43       5.343 -32.890  30.764  1.00 61.50
ATOM    348  CD1 LEU A  43       6.042 -32.154  31.920  1.00 61.50
ATOM    349  CD2 LEU A  43       5.350 -34.416  30.946  1.00 61.50
ATOM    350  N   SER A  44       3.199 -32.886  27.609  1.00 52.67
ATOM    351  CA  SER A  44       3.500 -33.662  26.444  1.00 52.67
ATOM    352  C   SER A  44       3.776 -32.739  25.304  1.00 52.67
ATOM    353  O   SER A  44       4.738 -32.926  24.563  1.00 52.67
ATOM    354  CB  SER A  44       2.343 -34.588  26.042  1.00 52.67
ATOM    355  OG  SER A  44       1.223 -33.814  25.639  1.00 52.67
ATOM    356  N   VAL A  45       2.927 -31.712  25.130  1.00114.30
ATOM    357  CA  VAL A  45       3.099 -30.796  24.043  1.00114.30
ATOM    358  C   VAL A  45       4.350 -29.988  24.219  1.00114.30
ATOM    359  O   VAL A  45       5.115 -29.809  23.273  1.00114.30
ATOM    360  CB  VAL A  45       1.946 -29.851  23.867  1.00114.30
ATOM    361  CG1 VAL A  45       2.247 -28.863  22.730  1.00114.30
ATOM    362  CG2 VAL A  45       0.680 -30.696  23.657  1.00114.30
ATOM    363  N   ALA A  46       4.620 -29.495  25.441  1.00 50.86
ATOM    364  CA  ALA A  46       5.754 -28.634  25.607  1.00 50.86
ATOM    365  C   ALA A  46       6.995 -29.368  25.217  1.00 50.86
ATOM    366  O   ALA A  46       7.828 -28.854  24.471  1.00 50.86
ATOM    367  CB  ALA A  46       5.937 -28.179  27.061  1.00 50.86
ATOM    368  N   TYR A  47       7.144 -30.609  25.701  1.00 97.89
ATOM    369  CA  TYR A  47       8.330 -31.342  25.403  1.00 97.89
ATOM    370  C   TYR A  47       8.390 -31.738  23.974  1.00 97.89
ATOM    371  O   TYR A  47       9.471 -31.692  23.388  1.00 97.89
ATOM    372  CB  TYR A  47       8.564 -32.557  26.303  1.00 97.89
ATOM    373  CG  TYR A  47       9.532 -32.110  27.352  1.00 97.89
ATOM    374  CD1 TYR A  47      10.769 -31.615  26.988  1.00 97.89
ATOM    375  CD2 TYR A  47       9.224 -32.180  28.691  1.00 97.89
ATOM    376  CE1 TYR A  47      11.684 -31.212  27.939  1.00 97.89
ATOM    377  CE2 TYR A  47      10.133 -31.777  29.645  1.00 97.89
ATOM    378  CZ  TYR A  47      11.363 -31.290  29.275  1.00 97.89
ATOM    379  OH  TYR A  47      12.286 -30.880  30.262  1.00 97.89
ATOM    380  N   LYS A  48       7.241 -32.120  23.374  1.00114.35
ATOM    381  CA  LYS A  48       7.278 -32.568  22.014  1.00114.35
ATOM    382  C   LYS A  48       7.867 -31.452  21.200  1.00114.35
ATOM    383  O   LYS A  48       8.782 -31.662  20.406  1.00114.35
ATOM    384  CB  LYS A  48       5.895 -32.917  21.425  1.00114.35
ATOM    385  CG  LYS A  48       5.095 -31.724  20.902  1.00114.35
ATOM    386  CD  LYS A  48       3.988 -32.111  19.926  1.00114.35
ATOM    387  CE  LYS A  48       3.324 -30.898  19.276  1.00114.35
ATOM    388  NZ  LYS A  48       4.217 -30.360  18.220  1.00114.35
ATOM    389  N   ASN A  49       7.402 -30.214  21.432  1.00 61.42
ATOM    390  CA  ASN A  49       7.882 -29.087  20.687  1.00 61.42
ATOM    391  C   ASN A  49       9.333 -28.818  20.978  1.00 61.42
ATOM    392  O   ASN A  49      10.097 -28.485  20.071  1.00 61.42
ATOM    393  CB  ASN A  49       7.091 -27.802  20.992  1.00 61.42
ATOM    394  CG  ASN A  49       5.756 -27.868  20.256  1.00 61.42
ATOM    395  OD1 ASN A  49       5.690 -28.288  19.101  1.00 61.42
ATOM    396  ND2 ASN A  49       4.660 -27.439  20.942  1.00 61.42
ATOM    397  N   VAL A  50       9.763 -28.921  22.251  1.00123.69
ATOM    398  CA  VAL A  50      11.148 -28.632  22.511  1.00123.69
ATOM    399  C   VAL A  50      12.018 -29.635  21.821  1.00123.69
ATOM    400  O   VAL A  50      12.985 -29.270  21.153  1.00123.69
ATOM    401  CB  VAL A  50      11.548 -28.636  23.967  1.00123.69
ATOM    402  CG1 VAL A  50      13.031 -28.282  24.090  1.00123.69
ATOM    403  CG2 VAL A  50      10.647 -27.688  24.760  1.00123.69
ATOM    404  N   ILE A  51      11.691 -30.934  21.950  1.00 62.83
ATOM    405  CA  ILE A  51      12.539 -31.941  21.380  1.00 62.83
ATOM    406  C   ILE A  51      12.553 -31.810  19.896  1.00 62.83
ATOM    407  O   ILE A  51      13.612 -31.857  19.271  1.00 62.83
ATOM    408  CB  ILE A  51      12.081 -33.347  21.615  1.00 62.83
ATOM    409  CG1 ILE A  51      11.735 -33.605  23.079  1.00 62.83
ATOM    410  CG2 ILE A  51      13.178 -34.279  21.082  1.00 62.83
ATOM    411  CD1 ILE A  51      12.619 -34.696  23.663  1.00 62.83
ATOM    412  N   GLY A  52      11.359 -31.596  19.315  1.00 38.31
ATOM    413  CA  GLY A  52      11.167 -31.639  17.894  1.00 38.31
ATOM    414  C   GLY A  52      12.058 -30.659  17.199  1.00 38.31
ATOM    415  O   GLY A  52      12.608 -30.965  16.141  1.00 38.31
ATOM    416  N   ALA A  53      12.228 -29.448  17.752  1.00 33.37
ATOM    417  CA  ALA A  53      13.040 -28.501  17.048  1.00 33.37
ATOM    418  C   ALA A  53      14.433 -29.040  16.930  1.00 33.37
ATOM    419  O   ALA A  53      15.063 -28.909  15.882  1.00 33.37
ATOM    420  CB  ALA A  53      13.135 -27.137  17.751  1.00 33.37
ATOM    421  N   ARG A  54      14.959 -29.652  18.008  1.00118.06
ATOM    422  CA  ARG A  54      16.310 -30.147  17.994  1.00118.06
ATOM    423  C   ARG A  54      16.455 -31.276  17.021  1.00118.06
ATOM    424  O   ARG A  54      17.427 -31.332  16.268  1.00118.06
ATOM    425  CB  ARG A  54      16.786 -30.648  19.369  1.00118.06
ATOM    426  CG  ARG A  54      17.156 -29.529  20.345  1.00118.06
ATOM    427  CD  ARG A  54      15.961 -28.736  20.869  1.00118.06
ATOM    428  NE  ARG A  54      16.478 -27.439  21.386  1.00118.06
ATOM    429  CZ  ARG A  54      15.594 -26.483  21.794  1.00118.06
ATOM    430  NH1 ARG A  54      14.253 -26.710  21.666  1.00118.06
ATOM    431  NH2 ARG A  54      16.046 -25.312  22.327  1.00118.06
ATOM    432  N   ARG A  55      15.485 -32.206  17.000  1.00123.35
ATOM    433  CA  ARG A  55      15.545 -33.319  16.101  1.00123.35
ATOM    434  C   ARG A  55      15.533 -32.763  14.712  1.00123.35
ATOM    435  O   ARG A  55      16.184 -33.289  13.810  1.00123.35
ATOM    436  CB  ARG A  55      14.334 -34.252  16.269  1.00123.35
ATOM    437  CG  ARG A  55      14.344 -34.996  17.606  1.00123.35
ATOM    438  CD  ARG A  55      13.048 -35.750  17.896  1.00123.35
ATOM    439  NE  ARG A  55      12.959 -36.885  16.939  1.00123.35
ATOM    440  CZ  ARG A  55      11.979 -36.870  15.991  1.00123.35
ATOM    441  NH1 ARG A  55      11.153 -35.788  15.891  1.00123.35
ATOM    442  NH2 ARG A  55      11.823 -37.924  15.141  1.00123.35
ATOM    443  N   ALA A  56      14.757 -31.688  14.494  1.00 45.70
ATOM    444  CA  ALA A  56      14.697 -31.096  13.190  1.00 45.70
ATOM    445  C   ALA A  56      16.041 -30.546  12.825  1.00 45.70
ATOM    446  O   ALA A  56      16.584 -30.845  11.764  1.00 45.70
ATOM    447  CB  ALA A  56      13.689 -29.934  13.126  1.00 45.70
ATOM    448  N   SER A  57      16.654 -29.772  13.734  1.00 68.44
ATOM    449  CA  SER A  57      17.906 -29.150  13.421  1.00 68.44
ATOM    450  C   SER A  57      18.909 -30.231  13.172  1.00 68.44
ATOM    451  O   SER A  57      19.747 -30.126  12.278  1.00 68.44
ATOM    452  CB  SER A  57      18.421 -28.276  14.577  1.00 68.44
ATOM    453  OG  SER A  57      19.576 -27.559  14.167  1.00 68.44
ATOM    454  N   TRP A  58      18.826 -31.318  13.959  1.00 72.46
ATOM    455  CA  TRP A  58      19.759 -32.400  13.857  1.00 72.46
ATOM    456  C   TRP A  58      19.655 -33.025  12.501  1.00 72.46
ATOM    457  O   TRP A  58      20.655 -33.225  11.813  1.00 72.46
ATOM    458  CB  TRP A  58      19.461 -33.517  14.874  1.00 72.46
ATOM    459  CG  TRP A  58      20.448 -34.659  14.853  1.00 72.46
ATOM    460  CD1 TRP A  58      21.773 -34.650  15.186  1.00 72.46
ATOM    461  CD2 TRP A  58      20.142 -36.004  14.449  1.00 72.46
ATOM    462  NE1 TRP A  58      22.310 -35.901  15.012  1.00 72.46
ATOM    463  CE2 TRP A  58      21.318 -36.747  14.557  1.00 72.46
ATOM    464  CE3 TRP A  58      18.976 -36.578  14.020  1.00 72.46
ATOM    465  CZ2 TRP A  58      21.349 -38.072  14.236  1.00 72.46
ATOM    466  CZ3 TRP A  58      19.014 -37.920  13.700  1.00 72.46
ATOM    467  CH2 TRP A  58      20.178 -38.654  13.804  1.00 72.46
ATOM    468  N   ARG A  59      18.421 -33.314  12.061  1.00124.44
ATOM    469  CA  ARG A  59      18.223 -34.031  10.839  1.00124.44
ATOM    470  C   ARG A  59      18.849 -33.264   9.715  1.00124.44
ATOM    471  O   ARG A  59      19.596 -33.823   8.913  1.00124.44
ATOM    472  CB  ARG A  59      16.716 -34.238  10.579  1.00124.44
ATOM    473  CG  ARG A  59      16.368 -34.981   9.292  1.00124.44
ATOM    474  CD  ARG A  59      16.603 -36.491   9.394  1.00124.44
ATOM    475  NE  ARG A  59      18.075 -36.724   9.387  1.00124.44
ATOM    476  CZ  ARG A  59      18.576 -37.963   9.661  1.00124.44
ATOM    477  NH1 ARG A  59      17.742 -38.983  10.022  1.00124.44
ATOM    478  NH2 ARG A  59      19.924 -38.176   9.596  1.00124.44
ATOM    479  N   ILE A  60      18.602 -31.944   9.657  1.00 87.05
ATOM    480  CA  ILE A  60      19.089 -31.148   8.569  1.00 87.05
ATOM    481  C   ILE A  60      20.585 -31.072   8.555  1.00 87.05
ATOM    482  O   ILE A  60      21.212 -31.262   7.513  1.00 87.05
ATOM    483  CB  ILE A  60      18.552 -29.741   8.583  1.00 87.05
ATOM    484  CG1 ILE A  60      17.023 -29.777   8.720  1.00 87.05
ATOM    485  CG2 ILE A  60      19.051 -28.973   7.344  1.00 87.05
ATOM    486  CD1 ILE A  60      16.464 -28.638   9.569  1.00 87.05
ATOM    487  N   ILE A  61      21.202 -30.790   9.712  1.00 44.24
ATOM    488  CA  ILE A  61      22.620 -30.602   9.791  1.00 44.24
ATOM    489  C   ILE A  61      23.292 -31.906   9.512  1.00 44.24
ATOM    490  O   ILE A  61      24.265 -31.971   8.760  1.00 44.24
ATOM    491  CB  ILE A  61      23.006 -30.064  11.135  1.00 44.24
ATOM    492  CG1 ILE A  61      23.173 -28.532  11.018  1.00 44.24
ATOM    493  CG2 ILE A  61      24.266 -30.797  11.630  1.00 44.24
ATOM    494  CD1 ILE A  61      24.483 -28.091  10.368  1.00 44.24
ATOM    495  N   SER A  62      22.747 -32.995  10.080  1.00 41.99
ATOM    496  CA  SER A  62      23.340 -34.283   9.916  1.00 41.99
ATOM    497  C   SER A  62      23.409 -34.578   8.451  1.00 41.99
ATOM    498  O   SER A  62      24.393 -35.143   7.976  1.00 41.99
ATOM    499  CB  SER A  62      22.517 -35.383  10.599  1.00 41.99
ATOM    500  OG  SER A  62      21.324 -35.627   9.872  1.00 41.99
ATOM    501  N   SER A  63      22.376 -34.171   7.690  1.00 90.49
ATOM    502  CA  SER A  63      22.327 -34.468   6.287  1.00 90.49
ATOM    503  C   SER A  63      23.400 -33.727   5.557  1.00 90.49
ATOM    504  O   SER A  63      23.817 -34.170   4.490  1.00 90.49
ATOM    505  CB  SER A  63      20.996 -34.089   5.619  1.00 90.49
ATOM    506  OG  SER A  63      20.910 -32.683   5.438  1.00 90.49
ATOM    507  N   ILE A  64      23.832 -32.563   6.086  1.00 51.85
ATOM    508  CA  ILE A  64      24.848 -31.727   5.499  1.00 51.85
ATOM    509  C   ILE A  64      26.172 -32.419   5.576  1.00 51.85
ATOM    510  O   ILE A  64      26.998 -32.335   4.668  1.00 51.85
ATOM    511  CB  ILE A  64      24.997 -30.415   6.217  1.00 51.85
ATOM    512  CG1 ILE A  64      23.628 -29.749   6.442  1.00 51.85
ATOM    513  CG2 ILE A  64      25.980 -29.546   5.414  1.00 51.85
ATOM    514  CD1 ILE A  64      22.785 -29.638   5.172  1.00 51.85
ATOM    515  N   GLU A  65      26.413 -33.115   6.696  1.00103.43
ATOM    516  CA  GLU A  65      27.665 -33.759   6.942  1.00103.43
ATOM    517  C   GLU A  65      27.919 -34.751   5.848  1.00103.43
ATOM    518  O   GLU A  65      29.022 -34.816   5.305  1.00103.43
ATOM    519  CB  GLU A  65      27.617 -34.490   8.296  1.00103.43
ATOM    520  CG  GLU A  65      28.932 -34.520   9.068  1.00103.43
ATOM    521  CD  GLU A  65      28.662 -35.229  10.391  1.00103.43
ATOM    522  OE1 GLU A  65      27.790 -34.747  11.162  1.00103.43
ATOM    523  OE2 GLU A  65      29.334 -36.262  10.650  1.00103.43
ATOM    524  N   GLN A  66      26.890 -35.534   5.475  1.00 81.29
ATOM    525  CA  GLN A  66      27.058 -36.520   4.448  1.00 81.29
ATOM    526  C   GLN A  66      27.378 -35.832   3.162  1.00 81.29
ATOM    527  O   GLN A  66      28.276 -36.252   2.435  1.00 81.29
ATOM    528  CB  GLN A  66      25.797 -37.370   4.194  1.00 81.29
ATOM    529  CG  GLN A  66      25.506 -38.427   5.264  1.00 81.29
ATOM    530  CD  GLN A  66      24.015 -38.425   5.561  1.00 81.29
ATOM    531  OE1 GLN A  66      23.253 -39.208   4.997  1.00 81.29
ATOM    532  NE2 GLN A  66      23.589 -37.516   6.479  1.00 81.29
ATOM    533  N   LYS A  67      26.671 -34.729   2.859  1.00102.82
ATOM    534  CA  LYS A  67      26.875 -34.094   1.592  1.00102.82
ATOM    535  C   LYS A  67      28.300 -33.649   1.488  1.00102.82
ATOM    536  O   LYS A  67      28.965 -33.904   0.485  1.00102.82
ATOM    537  CB  LYS A  67      25.992 -32.850   1.393  1.00102.82
ATOM    538  CG  LYS A  67      24.489 -33.141   1.400  1.00102.82
ATOM    539  CD  LYS A  67      23.649 -31.957   1.887  1.00102.82
ATOM    540  CE  LYS A  67      22.392 -31.718   1.048  1.00102.82
ATOM    541  NZ  LYS A  67      22.756 -31.060  -0.227  1.00102.82
ATOM    542  N   GLU A  68      28.812 -33.007   2.552  1.00100.46
ATOM    543  CA  GLU A  68      30.140 -32.463   2.589  1.00100.46
ATOM    544  C   GLU A  68      31.152 -33.562   2.563  1.00100.46
ATOM    545  O   GLU A  68      32.320 -33.322   2.266  1.00100.46
ATOM    546  CB  GLU A  68      30.415 -31.565   3.808  1.00100.46
ATOM    547  CG  GLU A  68      29.369 -30.460   3.972  1.00100.46
ATOM    548  CD  GLU A  68      29.335 -29.686   2.659  1.00100.46
ATOM    549  OE1 GLU A  68      30.432 -29.322   2.157  1.00100.46
ATOM    550  OE2 GLU A  68      28.214 -29.460   2.128  1.00100.46
ATOM    551  N   GLU A  69      30.739 -34.787   2.927  1.00 80.58
ATOM    552  CA  GLU A  69      31.602 -35.933   2.995  1.00 80.58
ATOM    553  C   GLU A  69      32.202 -36.197   1.653  1.00 80.58
ATOM    554  O   GLU A  69      31.779 -35.651   0.637  1.00 80.58
ATOM    555  CB  GLU A  69      30.848 -37.200   3.438  1.00 80.58
ATOM    556  CG  GLU A  69      31.285 -37.789   4.778  1.00 80.58
ATOM    557  CD  GLU A  69      32.265 -38.912   4.457  1.00 80.58
ATOM    558  OE1 GLU A  69      33.458 -38.600   4.200  1.00 80.58
ATOM    559  OE2 GLU A  69      31.834 -40.093   4.466  1.00 80.58
ATOM    560  N   ASN A  70      33.257 -37.036   1.654  1.00224.37
ATOM    561  CA  ASN A  70      33.950 -37.449   0.471  1.00224.37
ATOM    562  C   ASN A  70      34.347 -36.305  -0.398  1.00224.37
ATOM    563  O   ASN A  70      33.830 -36.130  -1.500  1.00224.37
ATOM    564  CB  ASN A  70      33.185 -38.480  -0.371  1.00224.37
ATOM    565  CG  ASN A  70      34.231 -39.220  -1.189  1.00224.37
ATOM    566  OD1 ASN A  70      35.111 -39.877  -0.634  1.00224.37
ATOM    567  ND2 ASN A  70      34.133 -39.125  -2.543  1.00224.37
ATOM    568  N   LYS A  71      35.290 -35.487   0.101  1.00277.11
ATOM    569  CA  LYS A  71      35.865 -34.444  -0.691  1.00277.11
ATOM    570  C   LYS A  71      34.847 -33.394  -0.963  1.00277.11
ATOM    571  O   LYS A  71      35.062 -32.524  -1.804  1.00277.11
ATOM    572  CB  LYS A  71      36.344 -34.987  -2.047  1.00277.11
ATOM    573  CG  LYS A  71      37.498 -35.986  -1.985  1.00277.11
ATOM    574  CD  LYS A  71      37.019 -37.436  -2.072  1.00277.11
ATOM    575  CE  LYS A  71      38.166 -38.448  -2.117  1.00277.11
ATOM    576  NZ  LYS A  71      37.622 -39.824  -2.118  1.00277.11
ATOM    577  N   GLY A  72      33.706 -33.422  -0.258  1.00123.70
ATOM    578  CA  GLY A  72      32.790 -32.357  -0.517  1.00123.70
ATOM    579  C   GLY A  72      33.474 -31.118  -0.051  1.00123.70
ATOM    580  O   GLY A  72      33.465 -30.089  -0.724  1.00123.70
ATOM    581  N   GLY A  73      34.096 -31.211   1.140  1.00 38.33
ATOM    582  CA  GLY A  73      34.819 -30.108   1.695  1.00 38.33
ATOM    583  C   GLY A  73      35.261 -30.518   3.063  1.00 38.33
ATOM    584  O   GLY A  73      34.446 -30.857   3.920  1.00 38.33
ATOM    585  N   GLU A  74      36.585 -30.483   3.295  1.00 68.61
ATOM    586  CA  GLU A  74      37.160 -30.861   4.552  1.00 68.61
ATOM    587  C   GLU A  74      36.731 -29.888   5.604  1.00 68.61
ATOM    588  O   GLU A  74      36.299 -30.282   6.687  1.00 68.61
ATOM    589  CB  GLU A  74      38.697 -30.845   4.480  1.00 68.61
ATOM    590  CG  GLU A  74      39.246 -31.663   3.306  1.00 68.61
ATOM    591  CD  GLU A  74      39.696 -30.713   2.201  1.00 68.61
ATOM    592  OE1 GLU A  74      38.856 -30.379   1.323  1.00 68.61
ATOM    593  OE2 GLU A  74      40.889 -30.308   2.226  1.00 68.61
ATOM    594  N   ASP A  75      36.825 -28.581   5.298  1.00 38.25
ATOM    595  CA  ASP A  75      36.489 -27.566   6.254  1.00 38.25
ATOM    596  C   ASP A  75      35.033 -27.629   6.555  1.00 38.25
ATOM    597  O   ASP A  75      34.626 -27.494   7.706  1.00 38.25
ATOM    598  CB  ASP A  75      36.773 -26.138   5.757  1.00 38.25
ATOM    599  CG  ASP A  75      38.138 -26.115   5.089  1.00 38.25
ATOM    600  OD1 ASP A  75      39.141 -26.386   5.802  1.00 38.25
ATOM    601  OD2 ASP A  75      38.200 -25.831   3.863  1.00 38.25
ATOM    602  N   LYS A  76      34.208 -27.834   5.517  1.00127.67
ATOM    603  CA  LYS A  76      32.788 -27.826   5.700  1.00127.67
ATOM    604  C   LYS A  76      32.375 -28.955   6.598  1.00127.67
ATOM    605  O   LYS A  76      31.564 -28.762   7.501  1.00127.67
ATOM    606  CB  LYS A  76      32.018 -27.978   4.378  1.00127.67
ATOM    607  CG  LYS A  76      30.643 -27.306   4.394  1.00127.67
ATOM    608  CD  LYS A  76      30.652 -25.905   5.013  1.00127.67
ATOM    609  CE  LYS A  76      29.292 -25.203   4.994  1.00127.67
ATOM    610  NZ  LYS A  76      29.423 -23.820   5.497  1.00127.67
ATOM    611  N   LEU A  77      32.952 -30.155   6.392  1.00 47.02
ATOM    612  CA  LEU A  77      32.588 -31.337   7.124  1.00 47.02
ATOM    613  C   LEU A  77      32.855 -31.139   8.577  1.00 47.02
ATOM    614  O   LEU A  77      32.038 -31.512   9.414  1.00 47.02
ATOM    615  CB  LEU A  77      33.423 -32.561   6.700  1.00 47.02
ATOM    616  CG  LEU A  77      33.104 -33.853   7.479  1.00 47.02
ATOM    617  CD1 LEU A  77      31.911 -34.604   6.868  1.00 47.02
ATOM    618  CD2 LEU A  77      34.354 -34.739   7.617  1.00 47.02
ATOM    619  N   LYS A  78      34.009 -30.539   8.912  1.00 62.41
ATOM    620  CA  LYS A  78      34.381 -30.375  10.288  1.00 62.41
ATOM    621  C   LYS A  78      33.366 -29.522  10.971  1.00 62.41
ATOM    622  O   LYS A  78      32.934 -29.837  12.078  1.00 62.41
ATOM    623  CB  LYS A  78      35.736 -29.667  10.462  1.00 62.41
ATOM    624  CG  LYS A  78      36.920 -30.444   9.888  1.00 62.41
ATOM    625  CD  LYS A  78      36.916 -31.917  10.291  1.00 62.41
ATOM    626  CE  LYS A  78      37.872 -32.782   9.467  1.00 62.41
ATOM    627  NZ  LYS A  78      39.217 -32.763  10.081  1.00 62.41
ATOM    628  N   MET A  79      32.948 -28.422  10.315  1.00 69.55
ATOM    629  CA  MET A  79      32.027 -27.501  10.918  1.00 69.55
ATOM    630  C   MET A  79      30.724 -28.176  11.194  1.00 69.55
ATOM    631  O   MET A  79      30.149 -27.986  12.264  1.00 69.55
ATOM    632  CB  MET A  79      31.722 -26.283  10.033  1.00 69.55
ATOM    633  CG  MET A  79      30.763 -25.261  10.647  1.00 69.55
ATOM    634  SD  MET A  79      28.991 -25.541  10.374  1.00 69.55
ATOM    635  CE  MET A  79      28.549 -25.102  12.081  1.00 69.55
ATOM    636  N   ILE A  80      30.220 -28.990  10.247  1.00134.43
ATOM    637  CA  ILE A  80      28.940 -29.610  10.453  1.00134.43
ATOM    638  C   ILE A  80      29.019 -30.558  11.611  1.00134.43
ATOM    639  O   ILE A  80      28.139 -30.576  12.469  1.00134.43
ATOM    640  CB  ILE A  80      28.430 -30.355   9.237  1.00134.43
ATOM    641  CG1 ILE A  80      28.407 -29.454   7.987  1.00134.43
ATOM    642  CG2 ILE A  80      27.055 -30.968   9.558  1.00134.43
ATOM    643  CD1 ILE A  80      27.666 -28.130   8.170  1.00134.43
ATOM    644  N   ARG A  81      30.097 -31.357  11.682  1.00105.55
ATOM    645  CA  ARG A  81      30.214 -32.363  12.698  1.00105.55
ATOM    646  C   ARG A  81      30.140 -31.727  14.051  1.00105.55
ATOM    647  O   ARG A  81      29.446 -32.230  14.933  1.00105.55
ATOM    648  CB  ARG A  81      31.557 -33.103  12.612  1.00105.55
ATOM    649  CG  ARG A  81      31.734 -33.941  11.345  1.00105.55
ATOM    650  CD  ARG A  81      32.787 -35.041  11.510  1.00105.55
ATOM    651  NE  ARG A  81      32.146 -36.349  11.190  1.00105.55
ATOM    652  CZ  ARG A  81      32.898 -37.487  11.169  1.00105.55
ATOM    653  NH1 ARG A  81      34.234 -37.408  11.436  1.00105.55
ATOM    654  NH2 ARG A  81      32.317 -38.693  10.899  1.00105.55
ATOM    655  N   GLU A  82      30.842 -30.596  14.245  1.00 47.98
ATOM    656  CA  GLU A  82      30.886 -29.932  15.518  1.00 47.98
ATOM    657  C   GLU A  82      29.508 -29.479  15.884  1.00 47.98
ATOM    658  O   GLU A  82      29.061 -29.682  17.011  1.00 47.98
ATOM    659  CB  GLU A  82      31.754 -28.664  15.467  1.00 47.98
ATOM    660  CG  GLU A  82      31.903 -27.968  16.821  1.00 47.98
ATOM    661  CD  GLU A  82      32.301 -26.530  16.534  1.00 47.98
ATOM    662  OE1 GLU A  82      33.301 -26.338  15.794  1.00 47.98
ATOM    663  OE2 GLU A  82      31.618 -25.609  17.055  1.00 47.98
ATOM    664  N   TYR A  83      28.797 -28.853  14.926  1.00 51.87
ATOM    665  CA  TYR A  83      27.497 -28.325  15.213  1.00 51.87
ATOM    666  C   TYR A  83      26.565 -29.470  15.480  1.00 51.87
ATOM    667  O   TYR A  83      25.741 -29.408  16.390  1.00 51.87
ATOM    668  CB  TYR A  83      26.918 -27.452  14.080  1.00 51.87
ATOM    669  CG  TYR A  83      25.529 -27.081  14.489  1.00 51.87
ATOM    670  CD1 TYR A  83      25.341 -26.085  15.422  1.00 51.87
ATOM    671  CD2 TYR A  83      24.426 -27.703  13.950  1.00 51.87
ATOM    672  CE1 TYR A  83      24.077 -25.721  15.822  1.00 51.87
ATOM    673  CE2 TYR A  83      23.159 -27.341  14.346  1.00 51.87
ATOM    674  CZ  TYR A  83      22.984 -26.353  15.285  1.00 51.87
ATOM    675  OH  TYR A  83      21.687 -25.981  15.694  1.00 51.87
ATOM    676  N   ARG A  84      26.682 -30.560  14.700  1.00163.65
ATOM    677  CA  ARG A  84      25.813 -31.697  14.840  1.00163.65
ATOM    678  C   ARG A  84      25.956 -32.252  16.228  1.00163.65
ATOM    679  O   ARG A  84      24.971 -32.524  16.911  1.00163.65
ATOM    680  CB  ARG A  84      26.191 -32.792  13.822  1.00163.65
ATOM    681  CG  ARG A  84      25.043 -33.686  13.357  1.00163.65
ATOM    682  CD  ARG A  84      25.195 -35.140  13.793  1.00163.65
ATOM    683  NE  ARG A  84      26.329 -35.730  13.033  1.00163.65
ATOM    684  CZ  ARG A  84      26.719 -37.008  13.309  1.00163.65
ATOM    685  NH1 ARG A  84      26.100 -37.700  14.308  1.00163.65
ATOM    686  NH2 ARG A  84      27.715 -37.593  12.583  1.00163.65
ATOM    687  N   GLN A  85      27.199 -32.393  16.709  1.00 53.91
ATOM    688  CA  GLN A  85      27.440 -32.950  18.007  1.00 53.91
ATOM    689  C   GLN A  85      26.783 -32.065  19.014  1.00 53.91
ATOM    690  O   GLN A  85      26.156 -32.546  19.957  1.00 53.91
ATOM    691  CB  GLN A  85      28.934 -32.946  18.367  1.00 53.91
ATOM    692  CG  GLN A  85      29.293 -33.705  19.644  1.00 53.91
ATOM    693  CD  GLN A  85      28.812 -35.136  19.450  1.00 53.91
ATOM    694  OE1 GLN A  85      29.539 -35.984  18.935  1.00 53.91
ATOM    695  NE2 GLN A  85      27.555 -35.420  19.886  1.00 53.91
ATOM    696  N   MET A  86      26.899 -30.738  18.832  1.00 80.04
ATOM    697  CA  MET A  86      26.354 -29.845  19.808  1.00 80.04
ATOM    698  C   MET A  86      24.872 -30.024  19.882  1.00 80.04
ATOM    699  O   MET A  86      24.310 -30.076  20.974  1.00 80.04
ATOM    700  CB  MET A  86      26.640 -28.364  19.516  1.00 80.04
ATOM    701  CG  MET A  86      28.135 -28.030  19.536  1.00 80.04
ATOM    702  SD  MET A  86      29.020 -28.635  21.004  1.00 80.04
ATOM    703  CE  MET A  86      29.777 -30.034  20.126  1.00 80.04
ATOM    704  N   VAL A  87      24.188 -30.135  18.727  1.00 90.26
ATOM    705  CA  VAL A  87      22.761 -30.274  18.769  1.00 90.26
ATOM    706  C   VAL A  87      22.445 -31.577  19.427  1.00 90.26
ATOM    707  O   VAL A  87      21.536 -31.651  20.251  1.00 90.26
ATOM    708  CB  VAL A  87      22.088 -30.237  17.420  1.00 90.26
ATOM    709  CG1 VAL A  87      21.198 -31.475  17.251  1.00 90.26
ATOM    710  CG2 VAL A  87      21.302 -28.920  17.314  1.00 90.26
ATOM    711  N   GLU A  88      23.227 -32.630  19.107  1.00 64.55
ATOM    712  CA  GLU A  88      22.981 -33.940  19.641  1.00 64.55
ATOM    713  C   GLU A  88      23.065 -33.896  21.130  1.00 64.55
ATOM    714  O   GLU A  88      22.258 -34.519  21.818  1.00 64.55
ATOM    715  CB  GLU A  88      23.991 -35.006  19.187  1.00 64.55
ATOM    716  CG  GLU A  88      23.435 -36.031  18.198  1.00 64.55
ATOM    717  CD  GLU A  88      24.638 -36.735  17.588  1.00 64.55
ATOM    718  OE1 GLU A  88      25.600 -37.013  18.350  1.00 64.55
ATOM    719  OE2 GLU A  88      24.607 -37.014  16.359  1.00 64.55
ATOM    720  N   THR A  89      24.050 -33.168  21.681  1.00111.76
ATOM    721  CA  THR A  89      24.138 -33.131  23.109  1.00111.76
ATOM    722  C   THR A  89      22.882 -32.513  23.637  1.00111.76
ATOM    723  O   THR A  89      22.246 -33.054  24.536  1.00111.76
ATOM    724  CB  THR A  89      25.296 -32.332  23.628  1.00111.76
ATOM    725  OG1 THR A  89      25.195 -30.976  23.222  1.00111.76
ATOM    726  CG2 THR A  89      26.598 -32.954  23.099  1.00111.76
ATOM    727  N   GLU A  90      22.447 -31.393  23.036  1.00105.55
ATOM    728  CA  GLU A  90      21.313 -30.674  23.543  1.00105.55
ATOM    729  C   GLU A  90      20.133 -31.602  23.569  1.00105.55
ATOM    730  O   GLU A  90      19.447 -31.712  24.583  1.00105.55
ATOM    731  CB  GLU A  90      20.962 -29.476  22.645  1.00105.55
ATOM    732  CG  GLU A  90      19.697 -28.721  23.042  1.00105.55
ATOM    733  CD  GLU A  90      19.836 -27.313  22.471  1.00105.55
ATOM    734  OE1 GLU A  90      20.733 -26.568  22.951  1.00105.55
ATOM    735  OE2 GLU A  90      19.054 -26.965  21.547  1.00105.55
ATOM    736  N   LEU A  91      19.931 -32.364  22.479  1.00 71.69
ATOM    737  CA  LEU A  91      18.820 -33.260  22.309  1.00 71.69
ATOM    738  C   LEU A  91      18.849 -34.264  23.424  1.00 71.69
ATOM    739  O   LEU A  91      17.804 -34.660  23.938  1.00 71.69
ATOM    740  CB  LEU A  91      18.959 -34.052  20.990  1.00 71.69
ATOM    741  CG  LEU A  91      17.832 -33.874  19.954  1.00 71.69
ATOM    742  CD1 LEU A  91      18.395 -33.856  18.524  1.00 71.69
ATOM    743  CD2 LEU A  91      16.737 -34.939  20.145  1.00 71.69
ATOM    744  N   LYS A  92      20.058 -34.720  23.806  1.00 49.07
ATOM    745  CA  LYS A  92      20.221 -35.717  24.829  1.00 49.07
ATOM    746  C   LYS A  92      19.787 -35.205  26.166  1.00 49.07
ATOM    747  O   LYS A  92      19.166 -35.934  26.935  1.00 49.07
ATOM    748  CB  LYS A  92      21.669 -36.214  24.952  1.00 49.07
ATOM    749  CG  LYS A  92      21.772 -37.725  25.183  1.00 49.07
ATOM    750  CD  LYS A  92      22.036 -38.088  26.646  1.00 49.07
ATOM    751  CE  LYS A  92      23.508 -38.025  27.054  1.00 49.07
ATOM    752  NZ  LYS A  92      23.696 -38.693  28.362  1.00 49.07
ATOM    753  N   LEU A  93      20.111 -33.943  26.496  1.00 39.46
ATOM    754  CA  LEU A  93      19.740 -33.424  27.781  1.00 39.46
ATOM    755  C   LEU A  93      18.243 -33.393  27.849  1.00 39.46
ATOM    756  O   LEU A  93      17.648 -33.824  28.835  1.00 39.46
ATOM    757  CB  LEU A  93      20.257 -31.990  27.999  1.00 39.46
ATOM    758  CG  LEU A  93      21.691 -31.770  27.468  1.00 39.46
ATOM    759  CD1 LEU A  93      22.156 -30.318  27.654  1.00 39.46
ATOM    760  CD2 LEU A  93      22.679 -32.795  28.050  1.00 39.46
ATOM    761  N   ILE A  94      17.587 -32.939  26.765  1.00 46.30
ATOM    762  CA  ILE A  94      16.158 -32.807  26.774  1.00 46.30
ATOM    763  C   ILE A  94      15.563 -34.152  27.049  1.00 46.30
ATOM    764  O   ILE A  94      14.630 -34.268  27.841  1.00 46.30
ATOM    765  CB  ILE A  94      15.596 -32.341  25.457  1.00 46.30
ATOM    766  CG1 ILE A  94      16.301 -31.060  24.980  1.00 46.30
ATOM    767  CG2 ILE A  94      14.073 -32.177  25.616  1.00 46.30
ATOM    768  CD1 ILE A  94      16.463 -30.987  23.464  1.00 46.30
ATOM    769  N   CYS A  95      16.081 -35.210  26.400  1.00 39.27
ATOM    770  CA  CYS A  95      15.532 -36.522  26.604  1.00 39.27
ATOM    771  C   CYS A  95      15.737 -36.941  28.029  1.00 39.27
ATOM    772  O   CYS A  95      14.822 -37.455  28.672  1.00 39.27
ATOM    773  CB  CYS A  95      16.177 -37.582  25.695  1.00 39.27
ATOM    774  SG  CYS A  95      15.347 -37.689  24.080  1.00 39.27
ATOM    775  N   CYS A  96      16.938 -36.699  28.580  1.00 33.63
ATOM    776  CA  CYS A  96      17.231 -37.160  29.908  1.00 33.63
ATOM    777  C   CYS A  96      16.273 -36.534  30.868  1.00 33.63
ATOM    778  O   CYS A  96      15.720 -37.221  31.728  1.00 33.63
ATOM    779  CB  CYS A  96      18.658 -36.806  30.362  1.00 33.63
ATOM    780  SG  CYS A  96      19.924 -37.540  29.283  1.00 33.63
ATOM    781  N   ASP A  97      16.015 -35.224  30.735  1.00 69.55
ATOM    782  CA  ASP A  97      15.155 -34.571  31.674  1.00 69.55
ATOM    783  C   ASP A  97      13.813 -35.240  31.658  1.00 69.55
ATOM    784  O   ASP A  97      13.303 -35.627  32.706  1.00 69.55
ATOM    785  CB  ASP A  97      14.949 -33.080  31.367  1.00 69.55
ATOM    786  CG  ASP A  97      14.168 -32.452  32.519  1.00 69.55
ATOM    787  OD1 ASP A  97      12.910 -32.485  32.470  1.00 69.55
ATOM    788  OD2 ASP A  97      14.820 -31.915  33.456  1.00 69.55
ATOM    789  N   ILE A  98      13.228 -35.460  30.463  1.00101.95
ATOM    790  CA  ILE A  98      11.914 -36.042  30.390  1.00101.95
ATOM    791  C   ILE A  98      11.924 -37.412  30.982  1.00101.95
ATOM    792  O   ILE A  98      11.040 -37.752  31.769  1.00101.95
ATOM    793  CB  ILE A  98      11.386 -36.147  28.997  1.00101.95
ATOM    794  CG1 ILE A  98      11.404 -34.744  28.392  1.00101.95
ATOM    795  CG2 ILE A  98       9.982 -36.772  29.047  1.00101.95
ATOM    796  CD1 ILE A  98      12.375 -34.692  27.217  1.00101.95
ATOM    797  N   LEU A  99      12.937 -38.226  30.633  1.00 38.32
ATOM    798  CA  LEU A  99      13.014 -39.574  31.125  1.00 38.32
ATOM    799  C   LEU A  99      13.167 -39.536  32.612  1.00 38.32
ATOM    800  O   LEU A  99      12.525 -40.298  33.330  1.00 38.32
ATOM    801  CB  LEU A  99      14.224 -40.344  30.561  1.00 38.32
ATOM    802  CG  LEU A  99      14.210 -40.489  29.029  1.00 38.32
ATOM    803  CD1 LEU A  99      15.620 -40.747  28.476  1.00 38.32
ATOM    804  CD2 LEU A  99      13.210 -41.566  28.580  1.00 38.32
ATOM    805  N   ASP A 100      14.023 -38.629  33.118  1.00 84.03
ATOM    806  CA  ASP A 100      14.255 -38.577  34.531  1.00 84.03
ATOM    807  C   ASP A 100      13.007 -38.130  35.212  1.00 84.03
ATOM    808  O   ASP A 100      12.746 -38.523  36.346  1.00 84.03
ATOM    809  CB  ASP A 100      15.444 -37.688  34.974  1.00 84.03
ATOM    810  CG  ASP A 100      16.791 -38.393  34.855  1.00 84.03
ATOM    811  OD1 ASP A 100      16.839 -39.647  34.968  1.00 84.03
ATOM    812  OD2 ASP A 100      17.798 -37.669  34.631  1.00 84.03
ATOM    813  N   VAL A 101      12.208 -37.272  34.550  1.00 33.86
ATOM    814  CA  VAL A 101      10.993 -36.801  35.149  1.00 33.86
ATOM    815  C   VAL A 101      10.042 -37.950  35.289  1.00 33.86
ATOM    816  O   VAL A 101       9.326 -38.055  36.283  1.00 33.86
ATOM    817  CB  VAL A 101      10.316 -35.731  34.346  1.00 33.86
ATOM    818  CG1 VAL A 101       9.099 -35.225  35.139  1.00 33.86
ATOM    819  CG2 VAL A 101      11.349 -34.634  34.038  1.00 33.86
ATOM    820  N   LEU A 102      10.004 -38.836  34.275  1.00 53.36
ATOM    821  CA  LEU A 102       9.113 -39.963  34.264  1.00 53.36
ATOM    822  C   LEU A 102       9.475 -40.914  35.360  1.00 53.36
ATOM    823  O   LEU A 102       8.600 -41.499  35.996  1.00 53.36
ATOM    824  CB  LEU A 102       9.189 -40.760  32.953  1.00 53.36
ATOM    825  CG  LEU A 102       8.554 -40.042  31.750  1.00 53.36
ATOM    826  CD1 LEU A 102       8.593 -40.935  30.500  1.00 53.36
ATOM    827  CD2 LEU A 102       7.127 -39.568  32.070  1.00 53.36
ATOM    828  N   ASP A 103      10.785 -41.114  35.590  1.00 51.17
ATOM    829  CA  ASP A 103      11.199 -42.097  36.547  1.00 51.17
ATOM    830  C   ASP A 103      10.747 -41.743  37.923  1.00 51.17
ATOM    831  O   ASP A 103      10.141 -42.568  38.607  1.00 51.17
ATOM    832  CB  ASP A 103      12.724 -42.273  36.601  1.00 51.17
ATOM    833  CG  ASP A 103      13.006 -43.611  37.264  1.00 51.17
ATOM    834  OD1 ASP A 103      12.498 -44.641  36.748  1.00 51.17
ATOM    835  OD2 ASP A 103      13.739 -43.625  38.288  1.00 51.17
ATOM    836  N   LYS A 104      11.052 -40.522  38.395  1.00150.52
ATOM    837  CA  LYS A 104      10.644 -40.252  39.735  1.00150.52
ATOM    838  C   LYS A 104       9.154 -40.103  39.825  1.00150.52
ATOM    839  O   LYS A 104       8.481 -40.889  40.490  1.00150.52
ATOM    840  CB  LYS A 104      11.253 -38.956  40.295  1.00150.52
ATOM    841  CG  LYS A 104      12.714 -38.744  39.899  1.00150.52
ATOM    842  CD  LYS A 104      13.619 -39.956  40.128  1.00150.52
ATOM    843  CE  LYS A 104      15.042 -39.748  39.609  1.00150.52
ATOM    844  NZ  LYS A 104      15.695 -38.634  40.336  1.00150.52
ATOM    845  N   HIS A 105       8.620 -39.058  39.159  1.00126.56
ATOM    846  CA  HIS A 105       7.238 -38.688  39.322  1.00126.56
ATOM    847  C   HIS A 105       6.170 -39.417  38.552  1.00126.56
ATOM    848  O   HIS A 105       5.377 -40.164  39.121  1.00126.56
ATOM    849  CB  HIS A 105       7.000 -37.183  39.086  1.00126.56
ATOM    850  CG  HIS A 105       8.246 -36.357  39.249  1.00126.56
ATOM    851  ND1 HIS A 105       9.211 -36.212  38.278  1.00126.56
ATOM    852  CD2 HIS A 105       8.677 -35.617  40.309  1.00126.56
ATOM    853  CE1 HIS A 105      10.170 -35.399  38.792  1.00126.56
ATOM    854  NE2 HIS A 105       9.888 -35.014  40.023  1.00126.56
ATOM    855  N   LEU A 106       6.168 -39.279  37.212  1.00133.11
ATOM    856  CA  LEU A 106       4.986 -39.647  36.479  1.00133.11
ATOM    857  C   LEU A 106       4.624 -41.102  36.562  1.00133.11
ATOM    858  O   LEU A 106       3.486 -41.416  36.908  1.00133.11
ATOM    859  CB  LEU A 106       5.027 -39.224  34.999  1.00133.11
ATOM    860  CG  LEU A 106       4.922 -37.695  34.818  1.00133.11
ATOM    861  CD1 LEU A 106       4.811 -37.312  33.335  1.00133.11
ATOM    862  CD2 LEU A 106       3.802 -37.090  35.675  1.00133.11
ATOM    863  N   ILE A 107       5.565 -42.026  36.287  1.00 64.56
ATOM    864  CA  ILE A 107       5.220 -43.422  36.235  1.00 64.56
ATOM    865  C   ILE A 107       4.801 -43.966  37.577  1.00 64.56
ATOM    866  O   ILE A 107       3.739 -44.583  37.658  1.00 64.56
ATOM    867  CB  ILE A 107       6.338 -44.282  35.712  1.00 64.56
ATOM    868  CG1 ILE A 107       6.922 -43.685  34.419  1.00 64.56
ATOM    869  CG2 ILE A 107       5.791 -45.712  35.544  1.00 64.56
ATOM    870  CD1 ILE A 107       6.259 -44.214  33.146  1.00 64.56
ATOM    871  N   PRO A 108       5.529 -43.759  38.649  1.00 74.09
ATOM    872  CA  PRO A 108       5.147 -44.362  39.903  1.00 74.09
ATOM    873  C   PRO A 108       3.847 -43.825  40.407  1.00 74.09
ATOM    874  O   PRO A 108       3.179 -44.501  41.188  1.00 74.09
ATOM    875  CB  PRO A 108       6.325 -44.131  40.846  1.00 74.09
ATOM    876  CG  PRO A 108       7.538 -44.085  39.898  1.00 74.09
ATOM    877  CD  PRO A 108       7.151 -43.053  38.823  1.00 74.09
ATOM    878  N   ALA A 109       3.520 -42.587  40.009  1.00 64.01
ATOM    879  CA  ALA A 109       2.340 -41.854  40.366  1.00 64.01
ATOM    880  C   ALA A 109       1.097 -42.418  39.746  1.00 64.01
ATOM    881  O   ALA A 109       0.014 -42.247  40.295  1.00 64.01
ATOM    882  CB  ALA A 109       2.417 -40.369  39.964  1.00 64.01
ATOM    883  N   ALA A 110       1.200 -43.052  38.561  1.00 60.95
ATOM    884  CA  ALA A 110       0.023 -43.431  37.823  1.00 60.95
ATOM    885  C   ALA A 110      -0.863 -44.342  38.609  1.00 60.95
ATOM    886  O   ALA A 110      -0.678 -45.558  38.653  1.00 60.95
ATOM    887  CB  ALA A 110       0.344 -44.143  36.497  1.00 60.95
ATOM    888  N   ASN A 111      -1.901 -43.739  39.216  1.00 46.91
ATOM    889  CA  ASN A 111      -2.901 -44.439  39.962  1.00 46.91
ATOM    890  C   ASN A 111      -3.758 -45.186  38.993  1.00 46.91
ATOM    891  O   ASN A 111      -4.297 -46.245  39.316  1.00 46.91
ATOM    892  CB  ASN A 111      -3.833 -43.506  40.751  1.00 46.91
ATOM    893  CG  ASN A 111      -3.382 -43.520  42.203  1.00 46.91
ATOM    894  OD1 ASN A 111      -4.088 -44.010  43.085  1.00 46.91
ATOM    895  ND2 ASN A 111      -2.162 -42.976  42.454  1.00 46.91
ATOM    896  N   THR A 112      -3.913 -44.628  37.775  1.00103.16
ATOM    897  CA  THR A 112      -4.808 -45.190  36.806  1.00103.16
ATOM    898  C   THR A 112      -4.049 -45.692  35.619  1.00103.16
ATOM    899  O   THR A 112      -2.918 -45.286  35.352  1.00103.16
ATOM    900  CB  THR A 112      -5.807 -44.203  36.282  1.00103.16
ATOM    901  OG1 THR A 112      -6.607 -44.805  35.276  1.00103.16
ATOM    902  CG2 THR A 112      -5.046 -42.998  35.703  1.00103.16
ATOM    903  N   GLY A 113      -4.693 -46.613  34.874  1.00 23.39
ATOM    904  CA  GLY A 113      -4.115 -47.233  33.720  1.00 23.39
ATOM    905  C   GLY A 113      -3.848 -46.203  32.669  1.00 23.39
ATOM    906  O   GLY A 113      -2.807 -46.243  32.016  1.00 23.39
ATOM    907  N   GLU A 114      -4.773 -45.239  32.482  1.00 47.56
ATOM    908  CA  GLU A 114      -4.605 -44.285  31.419  1.00 47.56
ATOM    909  C   GLU A 114      -3.325 -43.543  31.619  1.00 47.56
ATOM    910  O   GLU A 114      -2.552 -43.347  30.681  1.00 47.56
ATOM    911  CB  GLU A 114      -5.713 -43.220  31.339  1.00 47.56
ATOM    912  CG  GLU A 114      -7.095 -43.851  31.146  1.00 47.56
ATOM    913  CD  GLU A 114      -7.783 -44.013  32.496  1.00 47.56
ATOM    914  OE1 GLU A 114      -8.320 -42.999  33.018  1.00 47.56
ATOM    915  OE2 GLU A 114      -7.778 -45.158  33.020  1.00 47.56
ATOM    916  N   SER A 115      -3.053 -43.112  32.859  1.00 45.46
ATOM    917  CA  SER A 115      -1.845 -42.387  33.107  1.00 45.46
ATOM    918  C   SER A 115      -0.679 -43.281  32.813  1.00 45.46
ATOM    919  O   SER A 115       0.275 -42.880  32.147  1.00 45.46
ATOM    920  CB  SER A 115      -1.735 -41.920  34.565  1.00 45.46
ATOM    921  OG  SER A 115      -1.800 -40.502  34.625  1.00 45.46
ATOM    922  N   LYS A 116      -0.750 -44.547  33.269  1.00 48.43
ATOM    923  CA  LYS A 116       0.363 -45.440  33.119  1.00 48.43
ATOM    924  C   LYS A 116       0.688 -45.604  31.664  1.00 48.43
ATOM    925  O   LYS A 116       1.843 -45.440  31.269  1.00 48.43
ATOM    926  CB  LYS A 116       0.077 -46.837  33.697  1.00 48.43
ATOM    927  CG  LYS A 116       1.174 -47.858  33.393  1.00 48.43
ATOM    928  CD  LYS A 116       1.382 -48.885  34.507  1.00 48.43
ATOM    929  CE  LYS A 116       0.181 -49.809  34.707  1.00 48.43
ATOM    930  NZ  LYS A 116       0.510 -50.866  35.692  1.00 48.43
ATOM    931  N   VAL A 117      -0.321 -45.886  30.814  1.00114.66
ATOM    932  CA  VAL A 117      -0.029 -46.095  29.424  1.00114.66
ATOM    933  C   VAL A 117       0.591 -44.857  28.861  1.00114.66
ATOM    934  O   VAL A 117       1.618 -44.915  28.185  1.00114.66
ATOM    935  CB  VAL A 117      -1.243 -46.392  28.578  1.00114.66
ATOM    936  CG1 VAL A 117      -0.798 -46.680  27.146  1.00114.66
ATOM    937  CG2 VAL A 117      -2.019 -47.574  29.174  1.00114.66
ATOM    938  N   PHE A 118       0.004 -43.689  29.167  1.00127.25
ATOM    939  CA  PHE A 118       0.465 -42.470  28.569  1.00127.25
ATOM    940  C   PHE A 118       1.913 -42.272  28.900  1.00127.25
ATOM    941  O   PHE A 118       2.741 -42.114  28.003  1.00127.25
ATOM    942  CB  PHE A 118      -0.319 -41.257  29.100  1.00127.25
ATOM    943  CG  PHE A 118      -0.018 -40.068  28.257  1.00127.25
ATOM    944  CD1 PHE A 118       0.994 -39.201  28.597  1.00127.25
ATOM    945  CD2 PHE A 118      -0.758 -39.823  27.124  1.00127.25
ATOM    946  CE1 PHE A 118       1.261 -38.101  27.819  1.00127.25
ATOM    947  CE2 PHE A 118      -0.495 -38.723  26.343  1.00127.25
ATOM    948  CZ  PHE A 118       0.518 -37.862  26.689  1.00127.25
ATOM    949  N   TYR A 119       2.266 -42.338  30.198  1.00 94.76
ATOM    950  CA  TYR A 119       3.607 -42.064  30.633  1.00 94.76
ATOM    951  C   TYR A 119       4.559 -43.075  30.082  1.00 94.76
ATOM    952  O   TYR A 119       5.707 -42.735  29.803  1.00 94.76
ATOM    953  CB  TYR A 119       3.782 -42.057  32.165  1.00 94.76
ATOM    954  CG  TYR A 119       2.860 -41.027  32.731  1.00 94.76
ATOM    955  CD1 TYR A 119       2.701 -39.806  32.114  1.00 94.76
ATOM    956  CD2 TYR A 119       2.182 -41.270  33.904  1.00 94.76
ATOM    957  CE1 TYR A 119       1.856 -38.855  32.642  1.00 94.76
ATOM    958  CE2 TYR A 119       1.337 -40.322  34.437  1.00 94.76
ATOM    959  CZ  TYR A 119       1.171 -39.113  33.803  1.00 94.76
ATOM    960  OH  TYR A 119       0.306 -38.136  34.346  1.00 94.76
ATOM    961  N   TYR A 120       4.139 -44.354  29.977  1.00111.35
ATOM    962  CA  TYR A 120       4.988 -45.385  29.430  1.00111.35
ATOM    963  C   TYR A 120       5.278 -45.126  27.990  1.00111.35
ATOM    964  O   TYR A 120       6.401 -45.338  27.531  1.00111.35
ATOM    965  CB  TYR A 120       4.402 -46.808  29.491  1.00111.35
ATOM    966  CG  TYR A 120       4.970 -47.536  30.660  1.00111.35
ATOM    967  CD1 TYR A 120       4.522 -47.336  31.946  1.00111.35
ATOM    968  CD2 TYR A 120       5.970 -48.453  30.437  1.00111.35
ATOM    969  CE1 TYR A 120       5.080 -48.040  32.990  1.00111.35
ATOM    970  CE2 TYR A 120       6.530 -49.158  31.472  1.00111.35
ATOM    971  CZ  TYR A 120       6.084 -48.951  32.752  1.00111.35
ATOM    972  OH  TYR A 120       6.659 -49.673  33.818  1.00111.35
ATOM    973  N   LYS A 121       4.255 -44.697  27.233  1.00 88.84
ATOM    974  CA  LYS A 121       4.445 -44.422  25.840  1.00 88.84
ATOM    975  C   LYS A 121       5.442 -43.320  25.745  1.00 88.84
ATOM    976  O   LYS A 121       6.335 -43.330  24.897  1.00 88.84
ATOM    977  CB  LYS A 121       3.179 -43.904  25.148  1.00 88.84
ATOM    978  CG  LYS A 121       3.436 -43.530  23.690  1.00 88.84
ATOM    979  CD  LYS A 121       2.255 -42.852  22.998  1.00 88.84
ATOM    980  CE  LYS A 121       2.097 -41.409  23.476  1.00 88.84
ATOM    981  NZ  LYS A 121       3.184 -40.563  22.952  1.00 88.84
ATOM    982  N   MET A 122       5.321 -42.342  26.655  1.00 66.48
ATOM    983  CA  MET A 122       6.190 -41.210  26.626  1.00 66.48
ATOM    984  C   MET A 122       7.592 -41.721  26.794  1.00 66.48
ATOM    985  O   MET A 122       8.508 -41.272  26.110  1.00 66.48
ATOM    986  CB  MET A 122       5.859 -40.263  27.789  1.00 66.48
ATOM    987  CG  MET A 122       4.987 -39.055  27.452  1.00 66.48
ATOM    988  SD  MET A 122       4.656 -38.015  28.907  1.00 66.48
ATOM    989  CE  MET A 122       6.342 -37.366  29.071  1.00 66.48
ATOM    990  N   LYS A 123       7.805 -42.693  27.699  1.00 41.74
ATOM    991  CA  LYS A 123       9.126 -43.222  27.891  1.00 41.74
ATOM    992  C   LYS A 123       9.598 -43.841  26.614  1.00 41.74
ATOM    993  O   LYS A 123      10.724 -43.604  26.173  1.00 41.74
ATOM    994  CB  LYS A 123       9.184 -44.330  28.957  1.00 41.74
ATOM    995  CG  LYS A 123      10.114 -43.989  30.125  1.00 41.74
ATOM    996  CD  LYS A 123      10.878 -45.195  30.676  1.00 41.74
ATOM    997  CE  LYS A 123      11.666 -44.897  31.949  1.00 41.74
ATOM    998  NZ  LYS A 123      12.373 -46.119  32.390  1.00 41.74
ATOM    999  N   GLY A 124       8.721 -44.633  25.971  1.00 27.45
ATOM   1000  CA  GLY A 124       9.095 -45.340  24.784  1.00 27.45
ATOM   1001  C   GLY A 124       9.493 -44.348  23.744  1.00 27.45
ATOM   1002  O   GLY A 124      10.495 -44.532  23.054  1.00 27.45
ATOM   1003  N   ASP A 125       8.708 -43.263  23.622  1.00 72.72
ATOM   1004  CA  ASP A 125       8.958 -42.253  22.632  1.00 72.72
ATOM   1005  C   ASP A 125      10.283 -41.589  22.877  1.00 72.72
ATOM   1006  O   ASP A 125      11.061 -41.400  21.945  1.00 72.72
ATOM   1007  CB  ASP A 125       7.892 -41.133  22.593  1.00 72.72
ATOM   1008  CG  ASP A 125       6.576 -41.653  22.006  1.00 72.72
ATOM   1009  OD1 ASP A 125       6.563 -42.789  21.463  1.00 72.72
ATOM   1010  OD2 ASP A 125       5.564 -40.903  22.079  1.00 72.72
ATOM   1011  N   TYR A 126      10.593 -41.224  24.135  1.00 91.31
ATOM   1012  CA  TYR A 126      11.793 -40.481  24.426  1.00 91.31
ATOM   1013  C   TYR A 126      13.039 -41.257  24.169  1.00 91.31
ATOM   1014  O   TYR A 126      13.999 -40.710  23.631  1.00 91.31
ATOM   1015  CB  TYR A 126      11.817 -39.918  25.856  1.00 91.31
ATOM   1016  CG  TYR A 126      10.777 -38.853  25.858  1.00 91.31
ATOM   1017  CD1 TYR A 126       9.497 -39.101  26.298  1.00 91.31
ATOM   1018  CD2 TYR A 126      11.086 -37.590  25.415  1.00 91.31
ATOM   1019  CE1 TYR A 126       8.536 -38.118  26.291  1.00 91.31
ATOM   1020  CE2 TYR A 126      10.132 -36.601  25.410  1.00 91.31
ATOM   1021  CZ  TYR A 126       8.853 -36.862  25.838  1.00 91.31
ATOM   1022  OH  TYR A 126       7.871 -35.851  25.827  1.00 91.31
ATOM   1023  N   HIS A 127      13.080 -42.540  24.556  1.00 41.24
ATOM   1024  CA  HIS A 127      14.252 -43.320  24.284  1.00 41.24
ATOM   1025  C   HIS A 127      14.390 -43.432  22.799  1.00 41.24
ATOM   1026  O   HIS A 127      15.501 -43.410  22.269  1.00 41.24
ATOM   1027  CB  HIS A 127      14.198 -44.740  24.864  1.00 41.24
ATOM   1028  CG  HIS A 127      14.957 -44.859  26.149  1.00 41.24
ATOM   1029  ND1 HIS A 127      14.474 -44.427  27.368  1.00 41.24
ATOM   1030  CD2 HIS A 127      16.192 -45.367  26.399  1.00 41.24
ATOM   1031  CE1 HIS A 127      15.435 -44.697  28.284  1.00 41.24
ATOM   1032  NE2 HIS A 127      16.497 -45.268  27.746  1.00 41.24
ATOM   1033  N   ARG A 128      13.251 -43.520  22.085  1.00100.74
ATOM   1034  CA  ARG A 128      13.270 -43.683  20.660  1.00100.74
ATOM   1035  C   ARG A 128      14.032 -42.530  20.088  1.00100.74
ATOM   1036  O   ARG A 128      14.800 -42.688  19.142  1.00100.74
ATOM   1037  CB  ARG A 128      11.875 -43.625  20.015  1.00100.74
ATOM   1038  CG  ARG A 128      11.915 -43.913  18.513  1.00100.74
ATOM   1039  CD  ARG A 128      10.539 -44.149  17.885  1.00100.74
ATOM   1040  NE  ARG A 128       9.898 -42.837  17.587  1.00100.74
ATOM   1041  CZ  ARG A 128      10.111 -42.260  16.369  1.00100.74
ATOM   1042  NH1 ARG A 128      10.940 -42.866  15.470  1.00100.74
ATOM   1043  NH2 ARG A 128       9.497 -41.086  16.040  1.00100.74
ATOM   1044  N   TYR A 129      13.847 -41.331  20.662  1.00 94.64
ATOM   1045  CA  TYR A 129      14.490 -40.156  20.155  1.00 94.64
ATOM   1046  C   TYR A 129      15.977 -40.298  20.284  1.00 94.64
ATOM   1047  O   TYR A 129      16.714 -39.759  19.459  1.00 94.64
ATOM   1048  CB  TYR A 129      14.101 -38.849  20.866  1.00 94.64
ATOM   1049  CG  TYR A 129      12.647 -38.608  20.657  1.00 94.64
ATOM   1050  CD1 TYR A 129      12.045 -38.923  19.461  1.00 94.64
ATOM   1051  CD2 TYR A 129      11.898 -38.016  21.647  1.00 94.64
ATOM   1052  CE1 TYR A 129      10.706 -38.684  19.271  1.00 94.64
ATOM   1053  CE2 TYR A 129      10.558 -37.772  21.462  1.00 94.64
ATOM   1054  CZ  TYR A 129       9.962 -38.110  20.271  1.00 94.64
ATOM   1055  OH  TYR A 129       8.590 -37.866  20.065  1.00 94.64
ATOM   1056  N   LEU A 130      16.444 -40.947  21.373  1.00 62.52
ATOM   1057  CA  LEU A 130      17.840 -41.207  21.638  1.00 62.52
ATOM   1058  C   LEU A 130      18.349 -42.171  20.602  1.00 62.52
ATOM   1059  O   LEU A 130      19.494 -42.088  20.153  1.00 62.52
ATOM   1060  CB  LEU A 130      18.071 -41.901  23.001  1.00 62.52
ATOM   1061  CG  LEU A 130      18.276 -40.982  24.229  1.00 62.52
ATOM   1062  CD1 LEU A 130      16.955 -40.795  24.988  1.00 62.52
ATOM   1063  CD2 LEU A 130      19.379 -41.485  25.174  1.00 62.52
ATOM   1064  N   ALA A 131      17.498 -43.137  20.215  1.00 40.12
ATOM   1065  CA  ALA A 131      17.841 -44.172  19.281  1.00 40.12
ATOM   1066  C   ALA A 131      18.153 -43.561  17.954  1.00 40.12
ATOM   1067  O   ALA A 131      19.008 -44.047  17.217  1.00 40.12
ATOM   1068  CB  ALA A 131      16.707 -45.190  19.081  1.00 40.12
ATOM   1069  N   GLU A 132      17.444 -42.485  17.590  1.00 62.58
ATOM   1070  CA  GLU A 132      17.672 -41.875  16.315  1.00 62.58
ATOM   1071  C   GLU A 132      19.084 -41.374  16.271  1.00 62.58
ATOM   1072  O   GLU A 132      19.716 -41.348  15.213  1.00 62.58
ATOM   1073  CB  GLU A 132      16.726 -40.677  16.086  1.00 62.58
ATOM   1074  CG  GLU A 132      15.241 -41.058  16.176  1.00 62.58
ATOM   1075  CD  GLU A 132      14.371 -39.840  15.871  1.00 62.58
ATOM   1076  OE1 GLU A 132      14.648 -38.748  16.434  1.00 62.58
ATOM   1077  OE2 GLU A 132      13.408 -39.995  15.071  1.00 62.58
ATOM   1078  N   PHE A 133      19.562 -40.844  17.411  1.00176.53
ATOM   1079  CA  PHE A 133      20.883 -40.279  17.497  1.00176.53
ATOM   1080  C   PHE A 133      21.983 -41.217  17.872  1.00176.53
ATOM   1081  O   PHE A 133      23.139 -40.915  17.589  1.00176.53
ATOM   1082  CB  PHE A 133      21.039 -38.999  18.353  1.00176.53
ATOM   1083  CG  PHE A 133      21.273 -39.271  19.798  1.00176.53
ATOM   1084  CD1 PHE A 133      22.474 -39.789  20.235  1.00176.53
ATOM   1085  CD2 PHE A 133      20.304 -38.958  20.718  1.00176.53
ATOM   1086  CE1 PHE A 133      22.696 -40.021  21.572  1.00176.53
ATOM   1087  CE2 PHE A 133      20.523 -39.185  22.053  1.00176.53
ATOM   1088  CZ  PHE A 133      21.712 -39.723  22.484  1.00176.53
ATOM   1089  N   ALA A 134      21.678 -42.308  18.603  1.00140.83
ATOM   1090  CA  ALA A 134      22.688 -43.186  19.127  1.00140.83
ATOM   1091  C   ALA A 134      23.373 -43.940  18.040  1.00140.83
ATOM   1092  O   ALA A 134      22.775 -44.178  16.992  1.00140.83
ATOM   1093  CB  ALA A 134      22.107 -44.228  20.095  1.00140.83
ATOM   1094  N   THR A 135      24.658 -44.351  18.217  1.00209.88
ATOM   1095  CA  THR A 135      25.638 -44.157  19.265  1.00209.88
ATOM   1096  C   THR A 135      26.698 -45.178  19.023  1.00209.88
ATOM   1097  O   THR A 135      27.803 -44.885  18.578  1.00209.88
ATOM   1098  CB  THR A 135      25.243 -44.356  20.709  1.00209.88
ATOM   1099  OG1 THR A 135      24.802 -43.159  21.330  1.00209.88
ATOM   1100  CG2 THR A 135      26.476 -44.894  21.451  1.00209.88
ATOM   1101  N   GLY A 136      26.371 -46.440  19.337  1.00 43.54
ATOM   1102  CA  GLY A 136      27.310 -47.506  19.173  1.00 43.54
ATOM   1103  C   GLY A 136      27.483 -48.135  20.514  1.00 43.54
ATOM   1104  O   GLY A 136      28.103 -47.582  21.421  1.00 43.54
ATOM   1105  N   ASN A 137      26.924 -49.351  20.632  1.00 83.83
ATOM   1106  CA  ASN A 137      26.896 -50.172  21.805  1.00 83.83
ATOM   1107  C   ASN A 137      25.900 -49.587  22.754  1.00 83.83
ATOM   1108  O   ASN A 137      25.218 -50.312  23.476  1.00 83.83
ATOM   1109  CB  ASN A 137      28.249 -50.240  22.529  1.00 83.83
ATOM   1110  CG  ASN A 137      29.321 -50.490  21.483  1.00 83.83
ATOM   1111  OD1 ASN A 137      29.378 -51.558  20.876  1.00 83.83
ATOM   1112  ND2 ASN A 137      30.205 -49.478  21.265  1.00 83.83
ATOM   1113  N   ASP A 138      25.754 -48.251  22.742  1.00 49.94
ATOM   1114  CA  ASP A 138      24.779 -47.609  23.573  1.00 49.94
ATOM   1115  C   ASP A 138      23.434 -47.830  22.966  1.00 49.94
ATOM   1116  O   ASP A 138      22.431 -47.991  23.659  1.00 49.94
ATOM   1117  CB  ASP A 138      24.994 -46.091  23.680  1.00 49.94
ATOM   1118  CG  ASP A 138      24.718 -45.694  25.124  1.00 49.94
ATOM   1119  OD1 ASP A 138      25.270 -46.374  26.030  1.00 49.94
ATOM   1120  OD2 ASP A 138      23.967 -44.706  25.344  1.00 49.94
ATOM   1121  N   ARG A 139      23.407 -47.859  21.623  1.00103.59
ATOM   1122  CA  ARG A 139      22.186 -47.903  20.875  1.00103.59
ATOM   1123  C   ARG A 139      21.405 -49.135  21.212  1.00103.59
ATOM   1124  O   ARG A 139      20.196 -49.065  21.435  1.00103.59
ATOM   1125  CB  ARG A 139      22.442 -47.905  19.358  1.00103.59
ATOM   1126  CG  ARG A 139      21.169 -47.972  18.514  1.00103.59
ATOM   1127  CD  ARG A 139      21.370 -47.483  17.080  1.00103.59
ATOM   1128  NE  ARG A 139      20.012 -47.312  16.489  1.00103.59
ATOM   1129  CZ  ARG A 139      19.327 -48.390  16.004  1.00103.59
ATOM   1130  NH1 ARG A 139      19.873 -49.637  16.067  1.00103.59
ATOM   1131  NH2 ARG A 139      18.092 -48.218  15.446  1.00103.59
ATOM   1132  N   LYS A 140      22.075 -50.297  21.302  1.00 98.96
ATOM   1133  CA  LYS A 140      21.343 -51.512  21.513  1.00 98.96
ATOM   1134  C   LYS A 140      20.574 -51.426  22.792  1.00 98.96
ATOM   1135  O   LYS A 140      19.409 -51.817  22.850  1.00 98.96
ATOM   1136  CB  LYS A 140      22.244 -52.750  21.621  1.00 98.96
ATOM   1137  CG  LYS A 140      21.445 -54.043  21.789  1.00 98.96
ATOM   1138  CD  LYS A 140      20.491 -54.344  20.630  1.00 98.96
ATOM   1139  CE  LYS A 140      19.036 -54.525  21.071  1.00 98.96
ATOM   1140  NZ  LYS A 140      18.317 -55.378  20.097  1.00 98.96
ATOM   1141  N   GLU A 141      21.212 -50.909  23.855  1.00 79.10
ATOM   1142  CA  GLU A 141      20.605 -50.875  25.156  1.00 79.10
ATOM   1143  C   GLU A 141      19.421 -49.946  25.188  1.00 79.10
ATOM   1144  O   GLU A 141      18.360 -50.294  25.705  1.00 79.10
ATOM   1145  CB  GLU A 141      21.623 -50.426  26.217  1.00 79.10
ATOM   1146  CG  GLU A 141      21.278 -50.830  27.650  1.00 79.10
ATOM   1147  CD  GLU A 141      21.328 -49.559  28.489  1.00 79.10
ATOM   1148  OE1 GLU A 141      22.461 -49.085  28.769  1.00 79.10
ATOM   1149  OE2 GLU A 141      20.240 -49.054  28.873  1.00 79.10
ATOM   1150  N   ALA A 142      19.577 -48.734  24.620  1.00 44.76
ATOM   1151  CA  ALA A 142      18.565 -47.710  24.612  1.00 44.76
ATOM   1152  C   ALA A 142      17.411 -48.163  23.783  1.00 44.76
ATOM   1153  O   ALA A 142      16.270 -47.762  24.014  1.00 44.76
ATOM   1154  CB  ALA A 142      19.071 -46.384  24.020  1.00 44.76
ATOM   1155  N   ALA A 143      17.702 -48.947  22.730  1.00 30.17
ATOM   1156  CA  ALA A 143      16.662 -49.449  21.884  1.00 30.17
ATOM   1157  C   ALA A 143      15.779 -50.341  22.699  1.00 30.17
ATOM   1158  O   ALA A 143      14.556 -50.306  22.569  1.00 30.17
ATOM   1159  CB  ALA A 143      17.196 -50.289  20.711  1.00 30.17
ATOM   1160  N   GLU A 144      16.388 -51.177  23.559  1.00 69.90
ATOM   1161  CA  GLU A 144      15.634 -52.107  24.353  1.00 69.90
ATOM   1162  C   GLU A 144      14.792 -51.377  25.349  1.00 69.90
ATOM   1163  O   GLU A 144      13.631 -51.724  25.561  1.00 69.90
ATOM   1164  CB  GLU A 144      16.504 -53.090  25.150  1.00 69.90
ATOM   1165  CG  GLU A 144      15.670 -54.092  25.951  1.00 69.90
ATOM   1166  CD  GLU A 144      16.563 -54.728  27.007  1.00 69.90
ATOM   1167  OE1 GLU A 144      17.616 -55.300  26.621  1.00 69.90
ATOM   1168  OE2 GLU A 144      16.207 -54.650  28.214  1.00 69.90
ATOM   1169  N   ASN A 145      15.350 -50.329  25.981  1.00 31.37
ATOM   1170  CA  ASN A 145      14.611 -49.628  26.991  1.00 31.37
ATOM   1171  C   ASN A 145      13.393 -49.088  26.329  1.00 31.37
ATOM   1172  O   ASN A 145      12.299 -49.097  26.892  1.00 31.37
ATOM   1173  CB  ASN A 145      15.354 -48.406  27.549  1.00 31.37
ATOM   1174  CG  ASN A 145      16.649 -48.864  28.199  1.00 31.37
ATOM   1175  OD1 ASN A 145      16.804 -50.028  28.566  1.00 31.37
ATOM   1176  ND2 ASN A 145      17.611 -47.913  28.342  1.00 31.37
ATOM   1177  N   SER A 146      13.568 -48.580  25.101  1.00 35.05
ATOM   1178  CA  SER A 146      12.454 -48.026  24.403  1.00 35.05
ATOM   1179  C   SER A 146      11.472 -49.130  24.130  1.00 35.05
ATOM   1180  O   SER A 146      10.265 -48.930  24.238  1.00 35.05
ATOM   1181  CB  SER A 146      12.845 -47.392  23.053  1.00 35.05
ATOM   1182  OG  SER A 146      11.690 -46.929  22.368  1.00 35.05
ATOM   1183  N   LEU A 147      11.961 -50.338  23.779  1.00 96.32
ATOM   1184  CA  LEU A 147      11.081 -51.421  23.413  1.00 96.32
ATOM   1185  C   LEU A 147      10.253 -51.853  24.589  1.00 96.32
ATOM   1186  O   LEU A 147       9.054 -52.086  24.449  1.00 96.32
ATOM   1187  CB  LEU A 147      11.852 -52.647  22.868  1.00 96.32
ATOM   1188  CG  LEU A 147      11.011 -53.796  22.252  1.00 96.32
ATOM   1189  CD1 LEU A 147      10.681 -54.845  23.330  1.00 96.32
ATOM   1190  CD2 LEU A 147       9.737 -53.319  21.531  1.00 96.32
ATOM   1191  N   VAL A 148      10.871 -51.980  25.778  1.00 90.97
ATOM   1192  CA  VAL A 148      10.181 -52.496  26.929  1.00 90.97
ATOM   1193  C   VAL A 148       9.080 -51.578  27.357  1.00 90.97
ATOM   1194  O   VAL A 148       7.984 -52.037  27.677  1.00 90.97
ATOM   1195  CB  VAL A 148      11.097 -52.710  28.100  1.00 90.97
ATOM   1196  CG1 VAL A 148      10.283 -53.342  29.239  1.00 90.97
ATOM   1197  CG2 VAL A 148      12.296 -53.562  27.650  1.00 90.97
ATOM   1198  N   ALA A 149       9.336 -50.256  27.373  1.00 29.46
ATOM   1199  CA  ALA A 149       8.338 -49.326  27.825  1.00 29.46
ATOM   1200  C   ALA A 149       7.151 -49.429  26.921  1.00 29.46
ATOM   1201  O   ALA A 149       6.014 -49.506  27.384  1.00 29.46
ATOM   1202  CB  ALA A 149       8.821 -47.864  27.795  1.00 29.46
ATOM   1203  N   TYR A 150       7.384 -49.479  25.596  1.00 87.27
ATOM   1204  CA  TYR A 150       6.269 -49.584  24.699  1.00 87.27
ATOM   1205  C   TYR A 150       5.532 -50.854  24.985  1.00 87.27
ATOM   1206  O   TYR A 150       4.303 -50.868  25.028  1.00 87.27
ATOM   1207  CB  TYR A 150       6.610 -49.694  23.199  1.00 87.27
ATOM   1208  CG  TYR A 150       6.995 -48.386  22.600  1.00 87.27
ATOM   1209  CD1 TYR A 150       6.223 -47.268  22.814  1.00 87.27
ATOM   1210  CD2 TYR A 150       8.083 -48.291  21.763  1.00 87.27
ATOM   1211  CE1 TYR A 150       6.555 -46.060  22.246  1.00 87.27
ATOM   1212  CE2 TYR A 150       8.423 -47.087  21.189  1.00 87.27
ATOM   1213  CZ  TYR A 150       7.660 -45.968  21.436  1.00 87.27
ATOM   1214  OH  TYR A 150       8.003 -44.733  20.849  1.00 87.27
ATOM   1215  N   LYS A 151       6.266 -51.961  25.194  1.00 67.59
ATOM   1216  CA  LYS A 151       5.628 -53.238  25.336  1.00 67.59
ATOM   1217  C   LYS A 151       4.699 -53.225  26.512  1.00 67.59
ATOM   1218  O   LYS A 151       3.548 -53.643  26.398  1.00 67.59
ATOM   1219  CB  LYS A 151       6.640 -54.381  25.519  1.00 67.59
ATOM   1220  CG  LYS A 151       7.431 -54.711  24.253  1.00 67.59
ATOM   1221  CD  LYS A 151       6.627 -55.519  23.231  1.00 67.59
ATOM   1222  CE  LYS A 151       7.482 -56.144  22.127  1.00 67.59
ATOM   1223  NZ  LYS A 151       6.615 -56.725  21.078  1.00 67.59
ATOM   1224  N   ALA A 152       5.149 -52.712  27.671  1.00 26.07
ATOM   1225  CA  ALA A 152       4.295 -52.741  28.823  1.00 26.07
ATOM   1226  C   ALA A 152       3.077 -51.938  28.509  1.00 26.07
ATOM   1227  O   ALA A 152       1.954 -52.361  28.782  1.00 26.07
ATOM   1228  CB  ALA A 152       4.943 -52.116  30.071  1.00 26.07
ATOM   1229  N   ALA A 153       3.275 -50.764  27.886  1.00 30.29
ATOM   1230  CA  ALA A 153       2.199 -49.868  27.593  1.00 30.29
ATOM   1231  C   ALA A 153       1.237 -50.522  26.653  1.00 30.29
ATOM   1232  O   ALA A 153       0.025 -50.409  26.820  1.00 30.29
ATOM   1233  CB  ALA A 153       2.688 -48.564  26.940  1.00 30.29
ATOM   1234  N   SER A 154       1.747 -51.236  25.635  1.00 78.81
ATOM   1235  CA  SER A 154       0.878 -51.849  24.671  1.00 78.81
ATOM   1236  C   SER A 154       0.023 -52.880  25.348  1.00 78.81
ATOM   1237  O   SER A 154      -1.166 -52.998  25.051  1.00 78.81
ATOM   1238  CB  SER A 154       1.646 -52.550  23.539  1.00 78.81
ATOM   1239  OG  SER A 154       2.341 -53.680  24.044  1.00 78.81
ATOM   1240  N   ASP A 155       0.609 -53.682  26.260  1.00103.87
ATOM   1241  CA  ASP A 155      -0.168 -54.703  26.908  1.00103.87
ATOM   1242  C   ASP A 155      -1.193 -54.100  27.823  1.00103.87
ATOM   1243  O   ASP A 155      -2.342 -54.539  27.849  1.00103.87
ATOM   1244  CB  ASP A 155       0.673 -55.739  27.685  1.00103.87
ATOM   1245  CG  ASP A 155       0.258 -57.154  27.321  1.00103.87
ATOM   1246  OD1 ASP A 155       0.654 -57.646  26.231  1.00103.87
ATOM   1247  OD2 ASP A 155      -0.466 -57.768  28.149  1.00103.87
ATOM   1248  N   ILE A 156      -0.809 -53.061  28.587  1.00157.28
ATOM   1249  CA  ILE A 156      -1.705 -52.435  29.518  1.00157.28
ATOM   1250  C   ILE A 156      -2.835 -51.812  28.748  1.00157.28
ATOM   1251  O   ILE A 156      -3.972 -51.784  29.216  1.00157.28
ATOM   1252  CB  ILE A 156      -1.000 -51.422  30.399  1.00157.28
ATOM   1253  CG1 ILE A 156       0.168 -52.040  31.185  1.00157.28
ATOM   1254  CG2 ILE A 156      -2.037 -50.724  31.284  1.00157.28
ATOM   1255  CD1 ILE A 156       1.286 -51.055  31.524  1.00157.28
ATOM   1256  N   ALA A 157      -2.553 -51.253  27.555  1.00 44.64
ATOM   1257  CA  ALA A 157      -3.591 -50.620  26.784  1.00 44.64
ATOM   1258  C   ALA A 157      -4.618 -51.610  26.330  1.00 44.64
ATOM   1259  O   ALA A 157      -5.818 -51.366  26.451  1.00 44.64
ATOM   1260  CB  ALA A 157      -3.057 -49.902  25.532  1.00 44.64
ATOM   1261  N   MET A 158      -4.185 -52.773  25.812  1.00 73.87
ATOM   1262  CA  MET A 158      -5.151 -53.703  25.302  1.00 73.87
ATOM   1263  C   MET A 158      -6.034 -54.181  26.417  1.00 73.87
ATOM   1264  O   MET A 158      -7.234 -54.372  26.220  1.00 73.87
ATOM   1265  CB  MET A 158      -4.523 -54.924  24.611  1.00 73.87
ATOM   1266  CG  MET A 158      -3.487 -54.528  23.556  1.00 73.87
ATOM   1267  SD  MET A 158      -2.570 -55.917  22.828  1.00 73.87
ATOM   1268  CE  MET A 158      -1.991 -56.553  24.428  1.00 73.87
ATOM   1269  N   THR A 159      -5.474 -54.421  27.618  1.00120.12
ATOM   1270  CA  THR A 159      -6.325 -54.922  28.660  1.00120.12
ATOM   1271  C   THR A 159      -7.373 -53.904  29.032  1.00120.12
ATOM   1272  O   THR A 159      -8.569 -54.183  28.961  1.00120.12
ATOM   1273  CB  THR A 159      -5.562 -55.277  29.913  1.00120.12
ATOM   1274  OG1 THR A 159      -4.824 -54.163  30.401  1.00120.12
ATOM   1275  CG2 THR A 159      -4.591 -56.422  29.575  1.00120.12
ATOM   1276  N   GLU A 160      -6.933 -52.693  29.435  1.00129.55
ATOM   1277  CA  GLU A 160      -7.773 -51.631  29.931  1.00129.55
ATOM   1278  C   GLU A 160      -8.561 -50.825  28.938  1.00129.55
ATOM   1279  O   GLU A 160      -9.676 -50.422  29.262  1.00129.55
ATOM   1280  CB  GLU A 160      -7.035 -50.616  30.825  1.00129.55
ATOM   1281  CG  GLU A 160      -5.965 -51.227  31.740  1.00129.55
ATOM   1282  CD  GLU A 160      -6.449 -51.316  33.176  1.00129.55
ATOM   1283  OE1 GLU A 160      -7.541 -51.896  33.411  1.00129.55
ATOM   1284  OE2 GLU A 160      -5.732 -50.778  34.062  1.00129.55
ATOM   1285  N   LEU A 161      -8.034 -50.534  27.731  1.00102.52
ATOM   1286  CA  LEU A 161      -8.711 -49.551  26.920  1.00102.52
ATOM   1287  C   LEU A 161      -9.309 -50.132  25.669  1.00102.52
ATOM   1288  O   LEU A 161      -8.902 -51.175  25.165  1.00102.52
ATOM   1289  CB  LEU A 161      -7.782 -48.400  26.480  1.00102.52
ATOM   1290  CG  LEU A 161      -6.707 -48.042  27.524  1.00102.52
ATOM   1291  CD1 LEU A 161      -5.651 -47.092  26.937  1.00102.52
ATOM   1292  CD2 LEU A 161      -7.344 -47.493  28.809  1.00102.52
ATOM   1293  N   PRO A 162     -10.310 -49.435  25.174  1.00132.48
ATOM   1294  CA  PRO A 162     -10.963 -49.827  23.949  1.00132.48
ATOM   1295  C   PRO A 162     -10.062 -49.540  22.785  1.00132.48
ATOM   1296  O   PRO A 162      -9.152 -48.732  22.937  1.00132.48
ATOM   1297  CB  PRO A 162     -12.265 -49.034  23.896  1.00132.48
ATOM   1298  CG  PRO A 162     -11.856 -47.628  24.368  1.00132.48
ATOM   1299  CD  PRO A 162     -11.025 -47.876  25.638  1.00132.48
ATOM   1300  N   PRO A 163     -10.278 -50.161  21.654  1.00146.31
ATOM   1301  CA  PRO A 163      -9.427 -49.935  20.516  1.00146.31
ATOM   1302  C   PRO A 163      -9.521 -48.517  20.033  1.00146.31
ATOM   1303  O   PRO A 163      -8.582 -48.038  19.402  1.00146.31
ATOM   1304  CB  PRO A 163      -9.849 -50.974  19.480  1.00146.31
ATOM   1305  CG  PRO A 163     -10.543 -52.067  20.317  1.00146.31
ATOM   1306  CD  PRO A 163     -11.512 -51.296  21.229  1.00146.31
ATOM   1307  N   THR A 164     -10.665 -47.856  20.283  1.00101.40
ATOM   1308  CA  THR A 164     -10.965 -46.506  19.885  1.00101.40
ATOM   1309  C   THR A 164     -10.320 -45.471  20.756  1.00101.40
ATOM   1310  O   THR A 164     -10.430 -44.282  20.465  1.00101.40
ATOM   1311  CB  THR A 164     -12.432 -46.189  19.824  1.00101.40
ATOM   1312  OG1 THR A 164     -13.105 -46.656  20.986  1.00101.40
ATOM   1313  CG2 THR A 164     -13.007 -46.823  18.545  1.00101.40
ATOM   1314  N   HIS A 165      -9.759 -45.853  21.918  1.00 68.21
ATOM   1315  CA  HIS A 165      -9.159 -44.847  22.760  1.00 68.21
ATOM   1316  C   HIS A 165      -7.963 -44.259  22.055  1.00 68.21
ATOM   1317  O   HIS A 165      -7.104 -44.969  21.531  1.00 68.21
ATOM   1318  CB  HIS A 165      -8.714 -45.403  24.125  1.00 68.21
ATOM   1319  CG  HIS A 165      -8.602 -44.371  25.207  1.00 68.21
ATOM   1320  ND1 HIS A 165      -7.606 -43.422  25.272  1.00 68.21
ATOM   1321  CD2 HIS A 165      -9.412 -44.138  26.275  1.00 68.21
ATOM   1322  CE1 HIS A 165      -7.861 -42.666  26.370  1.00 68.21
ATOM   1323  NE2 HIS A 165      -8.947 -43.062  27.008  1.00 68.21
ATOM   1324  N   PRO A 166      -7.901 -42.951  22.027  1.00 93.91
ATOM   1325  CA  PRO A 166      -6.860 -42.194  21.364  1.00 93.91
ATOM   1326  C   PRO A 166      -5.463 -42.463  21.867  1.00 93.91
ATOM   1327  O   PRO A 166      -4.511 -42.335  21.091  1.00 93.91
ATOM   1328  CB  PRO A 166      -7.256 -40.732  21.553  1.00 93.91
ATOM   1329  CG  PRO A 166      -8.152 -40.756  22.805  1.00 93.91
ATOM   1330  CD  PRO A 166      -8.963 -42.054  22.652  1.00 93.91
ATOM   1331  N   ILE A 167      -5.299 -42.765  23.168  1.00122.27
ATOM   1332  CA  ILE A 167      -3.984 -43.033  23.686  1.00122.27
ATOM   1333  C   ILE A 167      -3.514 -44.324  23.093  1.00122.27
ATOM   1334  O   ILE A 167      -2.349 -44.469  22.724  1.00122.27
ATOM   1335  CB  ILE A 167      -3.959 -43.198  25.183  1.00122.27
ATOM   1336  CG1 ILE A 167      -4.615 -41.989  25.882  1.00122.27
ATOM   1337  CG2 ILE A 167      -2.499 -43.452  25.600  1.00122.27
ATOM   1338  CD1 ILE A 167      -4.572 -42.038  27.409  1.00122.27
ATOM   1339  N   ARG A 168      -4.435 -45.304  23.028  1.00102.39
ATOM   1340  CA  ARG A 168      -4.183 -46.616  22.507  1.00102.39
ATOM   1341  C   ARG A 168      -3.819 -46.493  21.059  1.00102.39
ATOM   1342  O   ARG A 168      -2.846 -47.095  20.608  1.00102.39
ATOM   1343  CB  ARG A 168      -5.460 -47.469  22.590  1.00102.39
ATOM   1344  CG  ARG A 168      -5.445 -48.760  21.777  1.00102.39
ATOM   1345  CD  ARG A 168      -4.550 -49.867  22.328  1.00102.39
ATOM   1346  NE  ARG A 168      -5.158 -51.145  21.865  1.00102.39
ATOM   1347  CZ  ARG A 168      -6.155 -51.717  22.601  1.00102.39
ATOM   1348  NH1 ARG A 168      -6.572 -51.116  23.754  1.00102.39
ATOM   1349  NH2 ARG A 168      -6.756 -52.863  22.168  1.00102.39
ATOM   1350  N   LEU A 169      -4.595 -45.708  20.283  1.00114.14
ATOM   1351  CA  LEU A 169      -4.255 -45.532  18.898  1.00114.14
ATOM   1352  C   LEU A 169      -2.941 -44.828  18.818  1.00114.14
ATOM   1353  O   LEU A 169      -2.076 -45.168  18.010  1.00114.14
ATOM   1354  CB  LEU A 169      -5.241 -44.687  18.068  1.00114.14
ATOM   1355  CG  LEU A 169      -6.621 -45.328  17.824  1.00114.14
ATOM   1356  CD1 LEU A 169      -7.702 -44.300  17.477  1.00114.14
ATOM   1357  CD2 LEU A 169      -6.519 -46.448  16.782  1.00114.14
ATOM   1358  N   GLY A 170      -2.743 -43.821  19.679  1.00 62.29
ATOM   1359  CA  GLY A 170      -1.524 -43.080  19.598  1.00 62.29
ATOM   1360  C   GLY A 170      -0.353 -44.001  19.798  1.00 62.29
ATOM   1361  O   GLY A 170       0.578 -43.997  18.990  1.00 62.29
ATOM   1362  N   LEU A 171      -0.413 -44.856  20.841  1.00 79.21
ATOM   1363  CA  LEU A 171       0.665 -45.730  21.214  1.00 79.21
ATOM   1364  C   LEU A 171       1.005 -46.643  20.081  1.00 79.21
ATOM   1365  O   LEU A 171       2.180 -46.788  19.744  1.00 79.21
ATOM   1366  CB  LEU A 171       0.275 -46.611  22.420  1.00 79.21
ATOM   1367  CG  LEU A 171       1.290 -47.715  22.777  1.00 79.21
ATOM   1368  CD1 LEU A 171       2.722 -47.169  22.858  1.00 79.21
ATOM   1369  CD2 LEU A 171       0.863 -48.475  24.046  1.00 79.21
ATOM   1370  N   ALA A 172      -0.019 -47.248  19.442  1.00 53.31
ATOM   1371  CA  ALA A 172       0.210 -48.194  18.389  1.00 53.31
ATOM   1372  C   ALA A 172       0.940 -47.487  17.308  1.00 53.31
ATOM   1373  O   ALA A 172       1.925 -47.999  16.783  1.00 53.31
ATOM   1374  CB  ALA A 172      -1.092 -48.765  17.800  1.00 53.31
ATOM   1375  N   LEU A 173       0.518 -46.247  17.012  1.00155.28
ATOM   1376  CA  LEU A 173       1.113 -45.522  15.936  1.00155.28
ATOM   1377  C   LEU A 173       2.602 -45.446  16.182  1.00155.28
ATOM   1378  O   LEU A 173       3.396 -45.789  15.310  1.00155.28
ATOM   1379  CB  LEU A 173       0.565 -44.077  15.857  1.00155.28
ATOM   1380  CG  LEU A 173       0.981 -43.226  14.633  1.00155.28
ATOM   1381  CD1 LEU A 173       1.115 -44.044  13.341  1.00155.28
ATOM   1382  CD2 LEU A 173       0.077 -41.999  14.468  1.00155.28
ATOM   1383  N   ASN A 174       3.027 -45.058  17.396  1.00101.84
ATOM   1384  CA  ASN A 174       4.429 -44.875  17.690  1.00101.84
ATOM   1385  C   ASN A 174       5.186 -46.168  17.720  1.00101.84
ATOM   1386  O   ASN A 174       6.246 -46.286  17.105  1.00101.84
ATOM   1387  CB  ASN A 174       4.654 -44.173  19.038  1.00101.84
ATOM   1388  CG  ASN A 174       3.851 -42.879  19.023  1.00101.84
ATOM   1389  OD1 ASN A 174       3.370 -42.439  17.980  1.00101.84
ATOM   1390  ND2 ASN A 174       3.696 -42.253  20.218  1.00101.84
ATOM   1391  N   PHE A 175       4.625 -47.183  18.403  1.00146.43
ATOM   1392  CA  PHE A 175       5.237 -48.467  18.594  1.00146.43
ATOM   1393  C   PHE A 175       5.512 -48.965  17.215  1.00146.43
ATOM   1394  O   PHE A 175       6.565 -49.539  16.939  1.00146.43
ATOM   1395  CB  PHE A 175       4.229 -49.454  19.212  1.00146.43
ATOM   1396  CG  PHE A 175       4.933 -50.624  19.801  1.00146.43
ATOM   1397  CD1 PHE A 175       6.294 -50.619  19.967  1.00146.43
ATOM   1398  CD2 PHE A 175       4.224 -51.754  20.138  1.00146.43
ATOM   1399  CE1 PHE A 175       6.938 -51.709  20.499  1.00146.43
ATOM   1400  CE2 PHE A 175       4.861 -52.850  20.670  1.00146.43
ATOM   1401  CZ  PHE A 175       6.220 -52.825  20.857  1.00146.43
ATOM   1402  N   SER A 176       4.547 -48.751  16.301  1.00 51.47
ATOM   1403  CA  SER A 176       4.743 -49.211  14.963  1.00 51.47
ATOM   1404  C   SER A 176       5.973 -48.543  14.423  1.00 51.47
ATOM   1405  O   SER A 176       6.893 -49.213  13.958  1.00 51.47
ATOM   1406  CB  SER A 176       3.575 -48.858  14.032  1.00 51.47
ATOM   1407  OG  SER A 176       2.387 -49.480  14.497  1.00 51.47
ATOM   1408  N   VAL A 177       6.060 -47.203  14.546  1.00 81.21
ATOM   1409  CA  VAL A 177       7.175 -46.480  13.999  1.00 81.21
ATOM   1410  C   VAL A 177       8.439 -47.028  14.578  1.00 81.21
ATOM   1411  O   VAL A 177       9.459 -47.127  13.898  1.00 81.21
ATOM   1412  CB  VAL A 177       7.150 -45.018  14.331  1.00 81.21
ATOM   1413  CG1 VAL A 177       8.322 -44.356  13.591  1.00 81.21
ATOM   1414  CG2 VAL A 177       5.771 -44.434  13.975  1.00 81.21
ATOM   1415  N   PHE A 178       8.403 -47.398  15.864  1.00 81.94
ATOM   1416  CA  PHE A 178       9.551 -47.943  16.533  1.00 81.94
ATOM   1417  C   PHE A 178      10.011 -49.146  15.772  1.00 81.94
ATOM   1418  O   PHE A 178      11.191 -49.269  15.444  1.00 81.94
ATOM   1419  CB  PHE A 178       9.174 -48.375  17.962  1.00 81.94
ATOM   1420  CG  PHE A 178      10.353 -48.935  18.678  1.00 81.94
ATOM   1421  CD1 PHE A 178      10.544 -50.293  18.766  1.00 81.94
ATOM   1422  CD2 PHE A 178      11.283 -48.088  19.235  1.00 81.94
ATOM   1423  CE1 PHE A 178      11.640 -50.800  19.419  1.00 81.94
ATOM   1424  CE2 PHE A 178      12.382 -48.591  19.890  1.00 81.94
ATOM   1425  CZ  PHE A 178      12.563 -49.950  19.982  1.00 81.94
ATOM   1426  N   TYR A 179       9.088 -50.065  15.442  1.00 83.67
ATOM   1427  CA  TYR A 179       9.523 -51.191  14.673  1.00 83.67
ATOM   1428  C   TYR A 179      10.070 -50.722  13.365  1.00 83.67
ATOM   1429  O   TYR A 179      11.112 -51.202  12.923  1.00 83.67
ATOM   1430  CB  TYR A 179       8.430 -52.230  14.351  1.00 83.67
ATOM   1431  CG  TYR A 179       8.376 -53.235  15.448  1.00 83.67
ATOM   1432  CD1 TYR A 179       7.988 -52.822  16.701  1.00 83.67
ATOM   1433  CD2 TYR A 179       8.706 -54.555  15.255  1.00 83.67
ATOM   1434  CE1 TYR A 179       7.918 -53.706  17.751  1.00 83.67
ATOM   1435  CE2 TYR A 179       8.638 -55.446  16.302  1.00 83.67
ATOM   1436  CZ  TYR A 179       8.246 -55.024  17.549  1.00 83.67
ATOM   1437  OH  TYR A 179       8.178 -55.940  18.619  1.00 83.67
ATOM   1438  N   TYR A 180       9.383 -49.777  12.700  1.00 84.12
ATOM   1439  CA  TYR A 180       9.806 -49.399  11.385  1.00 84.12
ATOM   1440  C   TYR A 180      11.156 -48.722  11.364  1.00 84.12
ATOM   1441  O   TYR A 180      12.087 -49.228  10.737  1.00 84.12
ATOM   1442  CB  TYR A 180       8.781 -48.446  10.747  1.00 84.12
ATOM   1443  CG  TYR A 180       9.244 -48.060   9.389  1.00 84.12
ATOM   1444  CD1 TYR A 180       9.240 -48.971   8.358  1.00 84.12
ATOM   1445  CD2 TYR A 180       9.688 -46.779   9.157  1.00 84.12
ATOM   1446  CE1 TYR A 180       9.677 -48.605   7.109  1.00 84.12
ATOM   1447  CE2 TYR A 180      10.125 -46.406   7.910  1.00 84.12
ATOM   1448  CZ  TYR A 180      10.118 -47.323   6.886  1.00 84.12
ATOM   1449  OH  TYR A 180      10.567 -46.946   5.603  1.00 84.12
ATOM   1450  N   GLU A 181      11.315 -47.572  12.059  1.00103.00
ATOM   1451  CA  GLU A 181      12.562 -46.861  11.952  1.00103.00
ATOM   1452  C   GLU A 181      13.670 -47.485  12.744  1.00103.00
ATOM   1453  O   GLU A 181      14.810 -47.552  12.286  1.00103.00
ATOM   1454  CB  GLU A 181      12.465 -45.387  12.392  1.00103.00
ATOM   1455  CG  GLU A 181      11.248 -44.662  11.809  1.00103.00
ATOM   1456  CD  GLU A 181      11.490 -43.163  11.897  1.00103.00
ATOM   1457  OE1 GLU A 181      12.197 -42.622  11.007  1.00103.00
ATOM   1458  OE2 GLU A 181      10.958 -42.539  12.853  1.00103.00
ATOM   1459  N   ILE A 182      13.388 -47.864  14.003  1.00138.12
ATOM   1460  CA  ILE A 182      14.461 -48.334  14.839  1.00138.12
ATOM   1461  C   ILE A 182      14.859 -49.750  14.580  1.00138.12
ATOM   1462  O   ILE A 182      15.997 -50.049  14.225  1.00138.12
ATOM   1463  CB  ILE A 182      14.128 -48.227  16.296  1.00138.12
ATOM   1464  CG1 ILE A 182      13.566 -46.827  16.592  1.00138.12
ATOM   1465  CG2 ILE A 182      15.395 -48.565  17.102  1.00138.12
ATOM   1466  CD1 ILE A 182      14.544 -45.702  16.264  1.00138.12
ATOM   1467  N   LEU A 183      13.883 -50.658  14.731  1.00 99.23
ATOM   1468  CA  LEU A 183      14.064 -52.072  14.585  1.00 99.23
ATOM   1469  C   LEU A 183      14.307 -52.341  13.135  1.00 99.23
ATOM   1470  O   LEU A 183      14.889 -53.358  12.763  1.00 99.23
ATOM   1471  CB  LEU A 183      12.834 -52.865  15.054  1.00 99.23
ATOM   1472  CG  LEU A 183      12.546 -52.599  16.540  1.00 99.23
ATOM   1473  CD1 LEU A 183      11.388 -53.452  17.068  1.00 99.23
ATOM   1474  CD2 LEU A 183      13.819 -52.748  17.380  1.00 99.23
ATOM   1475  N   ASN A 184      13.817 -51.416  12.289  1.00142.79
ATOM   1476  CA  ASN A 184      13.859 -51.435  10.854  1.00142.79
ATOM   1477  C   ASN A 184      13.257 -52.689  10.303  1.00142.79
ATOM   1478  O   ASN A 184      13.859 -53.374   9.475  1.00142.79
ATOM   1479  CB  ASN A 184      15.220 -51.091  10.199  1.00142.79
ATOM   1480  CG  ASN A 184      15.082 -50.509   8.801  1.00142.79
ATOM   1481  OD1 ASN A 184      15.801 -50.880   7.876  1.00142.79
ATOM   1482  ND2 ASN A 184      14.091 -49.593   8.637  1.00142.79
ATOM   1483  N   SER A 185      12.033 -53.018  10.777  1.00 78.14
ATOM   1484  CA  SER A 185      11.284 -54.123  10.248  1.00 78.14
ATOM   1485  C   SER A 185       9.934 -53.584   9.849  1.00 78.14
ATOM   1486  O   SER A 185       8.998 -53.524  10.648  1.00 78.14
ATOM   1487  CB  SER A 185      11.077 -55.249  11.273  1.00 78.14
ATOM   1488  OG  SER A 185      12.274 -55.996  11.427  1.00 78.14
ATOM   1489  N   PRO A 186       9.816 -53.206   8.603  1.00164.05
ATOM   1490  CA  PRO A 186       8.637 -52.575   8.064  1.00164.05
ATOM   1491  C   PRO A 186       7.416 -53.435   8.042  1.00164.05
ATOM   1492  O   PRO A 186       6.314 -52.912   8.212  1.00164.05
ATOM   1493  CB  PRO A 186       9.040 -52.061   6.679  1.00164.05
ATOM   1494  CG  PRO A 186      10.565 -51.863   6.763  1.00164.05
ATOM   1495  CD  PRO A 186      11.018 -52.909   7.793  1.00164.05
ATOM   1496  N   ASP A 187       7.588 -54.748   7.836  1.00 94.60
ATOM   1497  CA  ASP A 187       6.483 -55.649   7.718  1.00 94.60
ATOM   1498  C   ASP A 187       5.707 -55.651   8.995  1.00 94.60
ATOM   1499  O   ASP A 187       4.481 -55.534   8.990  1.00 94.60
ATOM   1500  CB  ASP A 187       6.984 -57.076   7.469  1.00 94.60
ATOM   1501  CG  ASP A 187       7.968 -57.054   6.320  1.00 94.60
ATOM   1502  OD1 ASP A 187       7.584 -56.593   5.212  1.00 94.60
ATOM   1503  OD2 ASP A 187       9.124 -57.507   6.535  1.00 94.60
ATOM   1504  N   ARG A 188       6.419 -55.773  10.132  1.00 79.31
ATOM   1505  CA  ARG A 188       5.780 -55.829  11.416  1.00 79.31
ATOM   1506  C   ARG A 188       5.115 -54.521  11.645  1.00 79.31
ATOM   1507  O   ARG A 188       3.982 -54.457  12.119  1.00 79.31
ATOM   1508  CB  ARG A 188       6.766 -56.021  12.580  1.00 79.31
ATOM   1509  CG  ARG A 188       7.308 -57.443  12.707  1.00 79.31
ATOM   1510  CD  ARG A 188       8.833 -57.520  12.771  1.00 79.31
ATOM   1511  NE  ARG A 188       9.190 -58.849  13.338  1.00 79.31
ATOM   1512  CZ  ARG A 188      10.494 -59.251  13.345  1.00 79.31
ATOM   1513  NH1 ARG A 188      11.450 -58.444  12.801  1.00 79.31
ATOM   1514  NH2 ARG A 188      10.833 -60.457  13.886  1.00 79.31
ATOM   1515  N   ALA A 189       5.817 -53.436  11.278  1.00 37.69
ATOM   1516  CA  ALA A 189       5.306 -52.125  11.532  1.00 37.69
ATOM   1517  C   ALA A 189       3.999 -51.974  10.820  1.00 37.69
ATOM   1518  O   ALA A 189       3.020 -51.517  11.407  1.00 37.69
ATOM   1519  CB  ALA A 189       6.252 -51.023  11.028  1.00 37.69
ATOM   1520  N   CYS A 190       3.925 -52.386   9.541  1.00 43.17
ATOM   1521  CA  CYS A 190       2.686 -52.242   8.834  1.00 43.17
ATOM   1522  C   CYS A 190       1.634 -53.078   9.507  1.00 43.17
ATOM   1523  O   CYS A 190       0.505 -52.622   9.686  1.00 43.17
ATOM   1524  CB  CYS A 190       2.774 -52.693   7.364  1.00 43.17
ATOM   1525  SG  CYS A 190       3.992 -51.738   6.409  1.00 43.17
ATOM   1526  N   ARG A 191       1.974 -54.318   9.919  1.00 88.30
ATOM   1527  CA  ARG A 191       0.979 -55.190  10.493  1.00 88.30
ATOM   1528  C   ARG A 191       0.407 -54.604  11.752  1.00 88.30
ATOM   1529  O   ARG A 191      -0.811 -54.580  11.926  1.00 88.30
ATOM   1530  CB  ARG A 191       1.499 -56.584  10.883  1.00 88.30
ATOM   1531  CG  ARG A 191       1.573 -57.585   9.733  1.00 88.30
ATOM   1532  CD  ARG A 191       2.951 -58.245   9.617  1.00 88.30
ATOM   1533  NE  ARG A 191       2.905 -59.203   8.476  1.00 88.30
ATOM   1534  CZ  ARG A 191       3.215 -58.772   7.218  1.00 88.30
ATOM   1535  NH1 ARG A 191       3.533 -57.461   7.010  1.00 88.30
ATOM   1536  NH2 ARG A 191       3.207 -59.648   6.170  1.00 88.30
ATOM   1537  N   LEU A 192       1.262 -54.084  12.655  1.00163.06
ATOM   1538  CA  LEU A 192       0.814 -53.566  13.930  1.00163.06
ATOM   1539  C   LEU A 192      -0.157 -52.449  13.694  1.00163.06
ATOM   1540  O   LEU A 192      -1.177 -52.340  14.372  1.00163.06
ATOM   1541  CB  LEU A 192       1.955 -52.932  14.748  1.00163.06
ATOM   1542  CG  LEU A 192       3.142 -53.852  15.079  1.00163.06
ATOM   1543  CD1 LEU A 192       4.435 -53.042  15.236  1.00163.06
ATOM   1544  CD2 LEU A 192       2.860 -54.695  16.329  1.00163.06
ATOM   1545  N   ALA A 193       0.171 -51.561  12.741  1.00 46.74
ATOM   1546  CA  ALA A 193      -0.636 -50.418  12.419  1.00 46.74
ATOM   1547  C   ALA A 193      -1.934 -50.840  11.806  1.00 46.74
ATOM   1548  O   ALA A 193      -2.979 -50.231  12.036  1.00 46.74
ATOM   1549  CB  ALA A 193       0.067 -49.478  11.426  1.00 46.74
ATOM   1550  N   LYS A 194      -1.888 -51.884  10.965  1.00107.56
ATOM   1551  CA  LYS A 194      -3.057 -52.361  10.290  1.00107.56
ATOM   1552  C   LYS A 194      -4.036 -52.842  11.322  1.00107.56
ATOM   1553  O   LYS A 194      -5.242 -52.651  11.177  1.00107.56
ATOM   1554  CB  LYS A 194      -2.734 -53.566   9.387  1.00107.56
ATOM   1555  CG  LYS A 194      -2.133 -53.206   8.026  1.00107.56
ATOM   1556  CD  LYS A 194      -1.089 -54.208   7.533  1.00107.56
ATOM   1557  CE  LYS A 194      -0.506 -53.855   6.165  1.00107.56
ATOM   1558  NZ  LYS A 194      -1.473 -54.195   5.099  1.00107.56
ATOM   1559  N   ALA A 195      -3.540 -53.522  12.376  1.00 42.73
ATOM   1560  CA  ALA A 195      -4.396 -54.065  13.398  1.00 42.73
ATOM   1561  C   ALA A 195      -5.079 -52.972  14.165  1.00 42.73
ATOM   1562  O   ALA A 195      -6.297 -52.987  14.342  1.00 42.73
ATOM   1563  CB  ALA A 195      -3.618 -54.911  14.420  1.00 42.73
ATOM   1564  N   ALA A 196      -4.313 -51.956  14.600  1.00 41.08
ATOM   1565  CA  ALA A 196      -4.868 -50.919  15.420  1.00 41.08
ATOM   1566  C   ALA A 196      -5.952 -50.243  14.644  1.00 41.08
ATOM   1567  O   ALA A 196      -6.998 -49.902  15.193  1.00 41.08
ATOM   1568  CB  ALA A 196      -3.844 -49.836  15.792  1.00 41.08
ATOM   1569  N   PHE A 197      -5.705 -50.014  13.342  1.00121.53
ATOM   1570  CA  PHE A 197      -6.643 -49.355  12.478  1.00121.53
ATOM   1571  C   PHE A 197      -7.881 -50.193  12.305  1.00121.53
ATOM   1572  O   PHE A 197      -8.995 -49.741  12.567  1.00121.53
ATOM   1573  CB  PHE A 197      -6.017 -49.124  11.090  1.00121.53
ATOM   1574  CG  PHE A 197      -6.883 -48.260  10.240  1.00121.53
ATOM   1575  CD1 PHE A 197      -7.018 -46.923  10.526  1.00121.53
ATOM   1576  CD2 PHE A 197      -7.579 -48.784   9.173  1.00121.53
ATOM   1577  CE1 PHE A 197      -7.824 -46.120   9.755  1.00121.53
ATOM   1578  CE2 PHE A 197      -8.388 -47.986   8.396  1.00121.53
ATOM   1579  CZ  PHE A 197      -8.508 -46.649   8.686  1.00121.53
ATOM   1580  N   ASP A 198      -7.707 -51.469  11.917  1.00 46.04
ATOM   1581  CA  ASP A 198      -8.831 -52.301  11.590  1.00 46.04
ATOM   1582  C   ASP A 198      -9.701 -52.522  12.789  1.00 46.04
ATOM   1583  O   ASP A 198     -10.925 -52.521  12.673  1.00 46.04
ATOM   1584  CB  ASP A 198      -8.427 -53.674  11.024  1.00 46.04
ATOM   1585  CG  ASP A 198      -8.605 -53.607   9.513  1.00 46.04
ATOM   1586  OD1 ASP A 198      -9.730 -53.240   9.077  1.00 46.04
ATOM   1587  OD2 ASP A 198      -7.634 -53.930   8.778  1.00 46.04
ATOM   1588  N   ASP A 199      -9.097 -52.724  13.973  1.00 40.45
ATOM   1589  CA  ASP A 199      -9.871 -52.994  15.150  1.00 40.45
ATOM   1590  C   ASP A 199     -10.694 -51.795  15.498  1.00 40.45
ATOM   1591  O   ASP A 199     -11.822 -51.927  15.968  1.00 40.45
ATOM   1592  CB  ASP A 199      -9.014 -53.351  16.378  1.00 40.45
ATOM   1593  CG  ASP A 199      -8.674 -54.835  16.307  1.00 40.45
ATOM   1594  OD1 ASP A 199      -9.574 -55.633  15.932  1.00 40.45
ATOM   1595  OD2 ASP A 199      -7.510 -55.190  16.632  1.00 40.45
ATOM   1596  N   ALA A 200     -10.130 -50.587  15.327  1.00 42.33
ATOM   1597  CA  ALA A 200     -10.834 -49.377  15.639  1.00 42.33
ATOM   1598  C   ALA A 200     -11.967 -49.181  14.683  1.00 42.33
ATOM   1599  O   ALA A 200     -13.063 -48.781  15.068  1.00 42.33
ATOM   1600  CB  ALA A 200      -9.947 -48.125  15.567  1.00 42.33
ATOM   1601  N   ILE A 201     -11.727 -49.478  13.398  1.00137.05
ATOM   1602  CA  ILE A 201     -12.698 -49.264  12.365  1.00137.05
ATOM   1603  C   ILE A 201     -13.917 -50.080  12.650  1.00137.05
ATOM   1604  O   ILE A 201     -15.040 -49.628  12.434  1.00137.05
ATOM   1605  CB  ILE A 201     -12.171 -49.632  11.009  1.00137.05
ATOM   1606  CG1 ILE A 201     -10.983 -48.730  10.630  1.00137.05
ATOM   1607  CG2 ILE A 201     -13.336 -49.570  10.017  1.00137.05
ATOM   1608  CD1 ILE A 201     -11.305 -47.232  10.684  1.00137.05
ATOM   1609  N   ALA A 202     -13.734 -51.318  13.131  1.00 51.43
ATOM   1610  CA  ALA A 202     -14.850 -52.182  13.394  1.00 51.43
ATOM   1611  C   ALA A 202     -15.732 -51.618  14.482  1.00 51.43
ATOM   1612  O   ALA A 202     -16.953 -51.708  14.411  1.00 51.43
ATOM   1613  CB  ALA A 202     -14.413 -53.585  13.851  1.00 51.43
ATOM   1614  N   GLU A 203     -15.082 -51.048  15.513  1.00188.71
ATOM   1615  CA  GLU A 203     -15.458 -50.521  16.805  1.00188.71
ATOM   1616  C   GLU A 203     -16.107 -49.159  16.849  1.00188.71
ATOM   1617  O   GLU A 203     -16.251 -48.629  17.947  1.00188.71
ATOM   1618  CB  GLU A 203     -14.248 -50.392  17.742  1.00188.71
ATOM   1619  CG  GLU A 203     -14.504 -50.845  19.177  1.00188.71
ATOM   1620  CD  GLU A 203     -14.662 -52.359  19.170  1.00188.71
ATOM   1621  OE1 GLU A 203     -15.779 -52.836  18.841  1.00188.71
ATOM   1622  OE2 GLU A 203     -13.668 -53.057  19.499  1.00188.71
ATOM   1623  N   LEU A 204     -16.465 -48.509  15.730  1.00103.18
ATOM   1624  CA  LEU A 204     -16.782 -47.100  15.751  1.00103.18
ATOM   1625  C   LEU A 204     -17.772 -46.654  16.802  1.00103.18
ATOM   1626  O   LEU A 204     -17.677 -45.519  17.264  1.00103.18
ATOM   1627  CB  LEU A 204     -17.263 -46.561  14.396  1.00103.18
ATOM   1628  CG  LEU A 204     -16.161 -45.767  13.673  1.00103.18
ATOM   1629  CD1 LEU A 204     -15.797 -44.480  14.431  1.00103.18
ATOM   1630  CD2 LEU A 204     -14.939 -46.663  13.392  1.00103.18
ATOM   1631  N   ASP A 205     -18.737 -47.484  17.226  1.00 87.00
ATOM   1632  CA  ASP A 205     -19.763 -47.060  18.152  1.00 87.00
ATOM   1633  C   ASP A 205     -19.226 -46.602  19.494  1.00 87.00
ATOM   1634  O   ASP A 205     -19.894 -45.845  20.197  1.00 87.00
ATOM   1635  CB  ASP A 205     -20.841 -48.146  18.371  1.00 87.00
ATOM   1636  CG  ASP A 205     -21.992 -47.628  19.235  1.00 87.00
ATOM   1637  OD1 ASP A 205     -22.763 -46.743  18.780  1.00 87.00
ATOM   1638  OD2 ASP A 205     -22.100 -48.117  20.390  1.00 87.00
ATOM   1639  N   THR A 206     -18.024 -47.059  19.889  1.00101.98
ATOM   1640  CA  THR A 206     -17.372 -46.868  21.162  1.00101.98
ATOM   1641  C   THR A 206     -16.842 -45.474  21.399  1.00101.98
ATOM   1642  O   THR A 206     -16.283 -45.214  22.464  1.00101.98
ATOM   1643  CB  THR A 206     -16.255 -47.843  21.390  1.00101.98
ATOM   1644  OG1 THR A 206     -15.273 -47.714  20.375  1.00101.98
ATOM   1645  CG2 THR A 206     -16.836 -49.267  21.367  1.00101.98
ATOM   1646  N   LEU A 207     -16.881 -44.567  20.405  1.00132.91
ATOM   1647  CA  LEU A 207     -16.269 -43.276  20.584  1.00132.91
ATOM   1648  C   LEU A 207     -17.055 -42.350  21.457  1.00132.91
ATOM   1649  O   LEU A 207     -18.202 -42.011  21.176  1.00132.91
ATOM   1650  CB  LEU A 207     -16.011 -42.522  19.265  1.00132.91
ATOM   1651  CG  LEU A 207     -14.761 -42.982  18.490  1.00132.91
ATOM   1652  CD1 LEU A 207     -14.728 -42.394  17.074  1.00132.91
ATOM   1653  CD2 LEU A 207     -13.471 -42.724  19.272  1.00132.91
ATOM   1654  N   SER A 208     -16.405 -41.890  22.548  1.00 90.58
ATOM   1655  CA  SER A 208     -16.967 -40.887  23.404  1.00 90.58
ATOM   1656  C   SER A 208     -16.973 -39.659  22.548  1.00 90.58
ATOM   1657  O   SER A 208     -16.125 -39.517  21.671  1.00 90.58
ATOM   1658  CB  SER A 208     -16.082 -40.609  24.634  1.00 90.58
ATOM   1659  OG  SER A 208     -16.223 -41.636  25.603  1.00 90.58
ATOM   1660  N   GLU A 209     -17.929 -38.735  22.761  1.00 85.18
ATOM   1661  CA  GLU A 209     -18.013 -37.611  21.871  1.00 85.18
ATOM   1662  C   GLU A 209     -16.802 -36.737  21.987  1.00 85.18
ATOM   1663  O   GLU A 209     -16.299 -36.225  20.992  1.00 85.18
ATOM   1664  CB  GLU A 209     -19.254 -36.729  22.080  1.00 85.18
ATOM   1665  CG  GLU A 209     -20.555 -37.505  22.260  1.00 85.18
ATOM   1666  CD  GLU A 209     -20.805 -37.614  23.757  1.00 85.18
ATOM   1667  OE1 GLU A 209     -21.313 -36.619  24.340  1.00 85.18
ATOM   1668  OE2 GLU A 209     -20.496 -38.687  24.340  1.00 85.18
ATOM   1669  N   GLU A 210     -16.279 -36.548  23.208  1.00107.24
ATOM   1670  CA  GLU A 210     -15.191 -35.631  23.381  1.00107.24
ATOM   1671  C   GLU A 210     -13.972 -36.068  22.620  1.00107.24
ATOM   1672  O   GLU A 210     -13.232 -35.224  22.119  1.00107.24
ATOM   1673  CB  GLU A 210     -14.841 -35.411  24.866  1.00107.24
ATOM   1674  CG  GLU A 210     -14.580 -36.695  25.662  1.00107.24
ATOM   1675  CD  GLU A 210     -13.436 -36.499  26.648  1.00107.24
ATOM   1676  OE1 GLU A 210     -13.535 -35.592  27.516  1.00107.24
ATOM   1677  OE2 GLU A 210     -12.445 -37.270  26.543  1.00107.24
ATOM   1678  N   SER A 211     -13.701 -37.385  22.571  1.00135.53
ATOM   1679  CA  SER A 211     -12.527 -37.966  21.968  1.00135.53
ATOM   1680  C   SER A 211     -12.626 -38.307  20.495  1.00135.53
ATOM   1681  O   SER A 211     -11.605 -38.624  19.884  1.00135.53
ATOM   1682  CB  SER A 211     -12.137 -39.266  22.684  1.00135.53
ATOM   1683  OG  SER A 211     -11.957 -39.017  24.065  1.00135.53
ATOM   1684  N   TYR A 212     -13.815 -38.253  19.865  1.00144.37
ATOM   1685  CA  TYR A 212     -13.975 -38.821  18.544  1.00144.37
ATOM   1686  C   TYR A 212     -13.046 -38.195  17.546  1.00144.37
ATOM   1687  O   TYR A 212     -12.592 -38.867  16.624  1.00144.37
ATOM   1688  CB  TYR A 212     -15.410 -38.723  17.981  1.00144.37
ATOM   1689  CG  TYR A 212     -15.723 -37.313  17.604  1.00144.37
ATOM   1690  CD1 TYR A 212     -15.876 -36.337  18.559  1.00144.37
ATOM   1691  CD2 TYR A 212     -15.874 -36.967  16.279  1.00144.37
ATOM   1692  CE1 TYR A 212     -16.164 -35.040  18.201  1.00144.37
ATOM   1693  CE2 TYR A 212     -16.164 -35.673  15.913  1.00144.37
ATOM   1694  CZ  TYR A 212     -16.310 -34.705  16.876  1.00144.37
ATOM   1695  OH  TYR A 212     -16.606 -33.375  16.508  1.00144.37
ATOM   1696  N   LYS A 213     -12.780 -36.885  17.658  1.00 85.47
ATOM   1697  CA  LYS A 213     -11.921 -36.214  16.720  1.00 85.47
ATOM   1698  C   LYS A 213     -10.520 -36.762  16.794  1.00 85.47
ATOM   1699  O   LYS A 213      -9.881 -36.999  15.770  1.00 85.47
ATOM   1700  CB  LYS A 213     -11.836 -34.704  17.007  1.00 85.47
ATOM   1701  CG  LYS A 213     -12.659 -33.835  16.056  1.00 85.47
ATOM   1702  CD  LYS A 213     -13.231 -32.582  16.724  1.00 85.47
ATOM   1703  CE  LYS A 213     -13.964 -31.647  15.761  1.00 85.47
ATOM   1704  NZ  LYS A 213     -15.065 -30.960  16.471  1.00 85.47
ATOM   1705  N   ASP A 214     -10.009 -36.966  18.023  1.00 71.19
ATOM   1706  CA  ASP A 214      -8.652 -37.377  18.283  1.00 71.19
ATOM   1707  C   ASP A 214      -8.400 -38.754  17.743  1.00 71.19
ATOM   1708  O   ASP A 214      -7.437 -38.985  17.010  1.00 71.19
ATOM   1709  CB  ASP A 214      -8.403 -37.451  19.798  1.00 71.19
ATOM   1710  CG  ASP A 214      -7.984 -36.065  20.264  1.00 71.19
ATOM   1711  OD1 ASP A 214      -8.689 -35.077  19.927  1.00 71.19
ATOM   1712  OD2 ASP A 214      -6.959 -35.988  20.993  1.00 71.19
ATOM   1713  N   SER A 215      -9.289 -39.702  18.090  1.00 89.88
ATOM   1714  CA  SER A 215      -9.144 -41.070  17.705  1.00 89.88
ATOM   1715  C   SER A 215      -9.209 -41.145  16.214  1.00 89.88
ATOM   1716  O   SER A 215      -8.404 -41.836  15.590  1.00 89.88
ATOM   1717  CB  SER A 215     -10.267 -41.943  18.290  1.00 89.88
ATOM   1718  OG  SER A 215     -10.267 -41.864  19.705  1.00 89.88
ATOM   1719  N   THR A 216     -10.154 -40.400  15.604  1.00119.07
ATOM   1720  CA  THR A 216     -10.310 -40.431  14.179  1.00119.07
ATOM   1721  C   THR A 216      -9.057 -39.941  13.531  1.00119.07
ATOM   1722  O   THR A 216      -8.563 -40.566  12.596  1.00119.07
ATOM   1723  CB  THR A 216     -11.463 -39.608  13.667  1.00119.07
ATOM   1724  OG1 THR A 216     -12.673 -39.948  14.326  1.00119.07
ATOM   1725  CG2 THR A 216     -11.597 -39.831  12.154  1.00119.07
ATOM   1726  N   LEU A 217      -8.480 -38.836  14.041  1.00 55.39
ATOM   1727  CA  LEU A 217      -7.311 -38.276  13.424  1.00 55.39
ATOM   1728  C   LEU A 217      -6.209 -39.291  13.445  1.00 55.39
ATOM   1729  O   LEU A 217      -5.551 -39.525  12.434  1.00 55.39
ATOM   1730  CB  LEU A 217      -6.806 -37.014  14.146  1.00 55.39
ATOM   1731  CG  LEU A 217      -5.445 -36.512  13.631  1.00 55.39
ATOM   1732  CD1 LEU A 217      -5.458 -36.356  12.105  1.00 55.39
ATOM   1733  CD2 LEU A 217      -5.003 -35.227  14.358  1.00 55.39
ATOM   1734  N   ILE A 218      -6.009 -39.956  14.594  1.00 68.02
ATOM   1735  CA  ILE A 218      -4.969 -40.928  14.753  1.00 68.02
ATOM   1736  C   ILE A 218      -5.193 -42.054  13.793  1.00 68.02
ATOM   1737  O   ILE A 218      -4.236 -42.619  13.263  1.00 68.02
ATOM   1738  CB  ILE A 218      -4.893 -41.491  16.139  1.00 68.02
ATOM   1739  CG1 ILE A 218      -4.840 -40.336  17.155  1.00 68.02
ATOM   1740  CG2 ILE A 218      -3.677 -42.430  16.201  1.00 68.02
ATOM   1741  CD1 ILE A 218      -5.348 -40.700  18.547  1.00 68.02
ATOM   1742  N   MET A 219      -6.466 -42.435  13.571  1.00 98.07
ATOM   1743  CA  MET A 219      -6.761 -43.508  12.663  1.00 98.07
ATOM   1744  C   MET A 219      -6.342 -43.114  11.283  1.00 98.07
ATOM   1745  O   MET A 219      -5.816 -43.930  10.528  1.00 98.07
ATOM   1746  CB  MET A 219      -8.243 -43.920  12.623  1.00 98.07
ATOM   1747  CG  MET A 219      -8.718 -44.576  13.921  1.00 98.07
ATOM   1748  SD  MET A 219     -10.445 -45.150  13.903  1.00 98.07
ATOM   1749  CE  MET A 219     -11.107 -43.837  14.967  1.00 98.07
ATOM   1750  N   GLN A 220      -6.558 -41.836  10.924  1.00 98.13
ATOM   1751  CA  GLN A 220      -6.218 -41.348   9.619  1.00 98.13
ATOM   1752  C   GLN A 220      -4.738 -41.508   9.503  1.00 98.13
ATOM   1753  O   GLN A 220      -4.223 -41.959   8.481  1.00 98.13
ATOM   1754  CB  GLN A 220      -6.447 -39.830   9.498  1.00 98.13
ATOM   1755  CG  GLN A 220      -7.874 -39.366   9.806  1.00 98.13
ATOM   1756  CD  GLN A 220      -8.879 -40.275   9.118  1.00 98.13
ATOM   1757  OE1 GLN A 220      -8.983 -40.284   7.893  1.00 98.13
ATOM   1758  NE2 GLN A 220      -9.628 -41.075   9.923  1.00 98.13
ATOM   1759  N   LEU A 221      -4.032 -41.153  10.595  1.00 90.87
ATOM   1760  CA  LEU A 221      -2.603 -41.153  10.677  1.00 90.87
ATOM   1761  C   LEU A 221      -2.096 -42.539  10.450  1.00 90.87
ATOM   1762  O   LEU A 221      -1.164 -42.740   9.680  1.00 90.87
ATOM   1763  CB  LEU A 221      -2.075 -40.814  12.086  1.00 90.87
ATOM   1764  CG  LEU A 221      -2.496 -39.447  12.651  1.00 90.87
ATOM   1765  CD1 LEU A 221      -1.803 -39.182  13.999  1.00 90.87
ATOM   1766  CD2 LEU A 221      -2.285 -38.318  11.629  1.00 90.87
ATOM   1767  N   LEU A 222      -2.706 -43.546  11.101  1.00 80.58
ATOM   1768  CA  LEU A 222      -2.187 -44.882  10.973  1.00 80.58
ATOM   1769  C   LEU A 222      -2.206 -45.266   9.539  1.00 80.58
ATOM   1770  O   LEU A 222      -1.196 -45.713   8.999  1.00 80.58
ATOM   1771  CB  LEU A 222      -2.986 -45.929  11.770  1.00 80.58
ATOM   1772  CG  LEU A 222      -2.732 -45.884  13.289  1.00 80.58
ATOM   1773  CD1 LEU A 222      -4.023 -46.108  14.093  1.00 80.58
ATOM   1774  CD2 LEU A 222      -1.653 -46.905  13.686  1.00 80.58
ATOM   1775  N   ARG A 223      -3.332 -45.025   8.861  1.00 68.17
ATOM   1776  CA  ARG A 223      -3.416 -45.409   7.490  1.00 68.17
ATOM   1777  C   ARG A 223      -2.388 -44.648   6.704  1.00 68.17
ATOM   1778  O   ARG A 223      -1.817 -45.189   5.758  1.00 68.17
ATOM   1779  CB  ARG A 223      -4.808 -45.166   6.887  1.00 68.17
ATOM   1780  CG  ARG A 223      -5.694 -46.411   6.881  1.00 68.17
ATOM   1781  CD  ARG A 223      -5.391 -47.355   5.718  1.00 68.17
ATOM   1782  NE  ARG A 223      -6.191 -46.892   4.552  1.00 68.17
ATOM   1783  CZ  ARG A 223      -7.474 -47.334   4.409  1.00 68.17
ATOM   1784  NH1 ARG A 223      -7.959 -48.276   5.270  1.00 68.17
ATOM   1785  NH2 ARG A 223      -8.267 -46.857   3.407  1.00 68.17
ATOM   1786  N   ASP A 224      -2.119 -43.374   7.060  1.00 54.39
ATOM   1787  CA  ASP A 224      -1.168 -42.588   6.316  1.00 54.39
ATOM   1788  C   ASP A 224       0.193 -43.212   6.411  1.00 54.39
ATOM   1789  O   ASP A 224       0.900 -43.326   5.412  1.00 54.39
ATOM   1790  CB  ASP A 224      -1.030 -41.144   6.833  1.00 54.39
ATOM   1791  CG  ASP A 224      -1.335 -40.179   5.696  1.00 54.39
ATOM   1792  OD1 ASP A 224      -2.405 -40.338   5.049  1.00 54.39
ATOM   1793  OD2 ASP A 224      -0.490 -39.277   5.452  1.00 54.39
ATOM   1794  N   ASN A 225       0.608 -43.650   7.615  1.00 80.40
ATOM   1795  CA  ASN A 225       1.907 -44.249   7.718  1.00 80.40
ATOM   1796  C   ASN A 225       1.931 -45.440   6.827  1.00 80.40
ATOM   1797  O   ASN A 225       2.943 -45.691   6.176  1.00 80.40
ATOM   1798  CB  ASN A 225       2.275 -44.706   9.142  1.00 80.40
ATOM   1799  CG  ASN A 225       2.797 -43.504   9.924  1.00 80.40
ATOM   1800  OD1 ASN A 225       3.994 -43.371  10.167  1.00 80.40
ATOM   1801  ND2 ASN A 225       1.866 -42.609  10.354  1.00 80.40
ATOM   1802  N   LEU A 226       0.811 -46.191   6.753  1.00112.30
ATOM   1803  CA  LEU A 226       0.799 -47.328   5.878  1.00112.30
ATOM   1804  C   LEU A 226       1.105 -46.842   4.499  1.00112.30
ATOM   1805  O   LEU A 226       1.964 -47.396   3.817  1.00112.30
ATOM   1806  CB  LEU A 226      -0.552 -48.070   5.796  1.00112.30
ATOM   1807  CG  LEU A 226      -0.731 -49.235   6.787  1.00112.30
ATOM   1808  CD1 LEU A 226       0.479 -50.178   6.745  1.00112.30
ATOM   1809  CD2 LEU A 226      -1.061 -48.744   8.199  1.00112.30
ATOM   1810  N   THR A 227       0.447 -45.749   4.075  1.00 47.83
ATOM   1811  CA  THR A 227       0.634 -45.245   2.747  1.00 47.83
ATOM   1812  C   THR A 227       2.075 -44.888   2.544  1.00 47.83
ATOM   1813  O   THR A 227       2.673 -45.264   1.538  1.00 47.83
ATOM   1814  CB  THR A 227      -0.165 -44.003   2.498  1.00 47.83
ATOM   1815  OG1 THR A 227      -1.537 -44.248   2.767  1.00 47.83
ATOM   1816  CG2 THR A 227       0.017 -43.581   1.031  1.00 47.83
ATOM   1817  N   LEU A 228       2.679 -44.159   3.500  1.00 63.31
ATOM   1818  CA  LEU A 228       4.031 -43.700   3.343  1.00 63.31
ATOM   1819  C   LEU A 228       4.984 -44.855   3.332  1.00 63.31
ATOM   1820  O   LEU A 228       5.940 -44.871   2.562  1.00 63.31
ATOM   1821  CB  LEU A 228       4.475 -42.762   4.475  1.00 63.31
ATOM   1822  CG  LEU A 228       3.432 -41.689   4.831  1.00 63.31
ATOM   1823  CD1 LEU A 228       3.481 -41.346   6.330  1.00 63.31
ATOM   1824  CD2 LEU A 228       3.580 -40.458   3.924  1.00 63.31
ATOM   1825  N   TRP A 229       4.762 -45.847   4.206  1.00124.53
ATOM   1826  CA  TRP A 229       5.684 -46.935   4.337  1.00124.53
ATOM   1827  C   TRP A 229       5.707 -47.819   3.137  1.00124.53
ATOM   1828  O   TRP A 229       6.757 -48.359   2.795  1.00124.53
ATOM   1829  CB  TRP A 229       5.449 -47.747   5.622  1.00124.53
ATOM   1830  CG  TRP A 229       5.732 -46.885   6.831  1.00124.53
ATOM   1831  CD1 TRP A 229       6.491 -45.754   6.884  1.00124.53
ATOM   1832  CD2 TRP A 229       5.228 -47.098   8.158  1.00124.53
ATOM   1833  NE1 TRP A 229       6.492 -45.244   8.157  1.00124.53
ATOM   1834  CE2 TRP A 229       5.720 -46.062   8.954  1.00124.53
ATOM   1835  CE3 TRP A 229       4.414 -48.067   8.673  1.00124.53
ATOM   1836  CZ2 TRP A 229       5.409 -45.979  10.278  1.00124.53
ATOM   1837  CZ3 TRP A 229       4.112 -47.986  10.016  1.00124.53
ATOM   1838  CH2 TRP A 229       4.601 -46.963  10.802  1.00124.53
ATOM   1839  N   THR A 230       4.543 -48.050   2.506  1.00106.92
ATOM   1840  CA  THR A 230       4.494 -48.863   1.327  1.00106.92
ATOM   1841  C   THR A 230       5.192 -48.144   0.213  1.00106.92
ATOM   1842  O   THR A 230       5.995 -48.745  -0.499  1.00106.92
ATOM   1843  CB  THR A 230       3.096 -49.114   0.864  1.00106.92
ATOM   1844  OG1 THR A 230       2.451 -47.889   0.549  1.00106.92
ATOM   1845  CG2 THR A 230       2.350 -49.817   2.005  1.00106.92
ATOM   1846  N   SER A 231       4.893 -46.830   0.076  1.00 72.97
ATOM   1847  CA  SER A 231       5.357 -45.913  -0.938  1.00 72.97
ATOM   1848  C   SER A 231       6.641 -46.349  -1.628  1.00 72.97
ATOM   1849  O   SER A 231       7.704 -45.737  -1.337  1.00 72.97
ATOM   1850  CB  SER A 231       5.600 -44.489  -0.403  1.00 72.97
ATOM   1851  OG  SER A 231       5.967 -43.612  -1.458  1.00 72.97
ATOM   1852  OXT SER A 231       6.575 -47.275  -2.478  1.00 72.97
TER
ATOM   1853  N   ALA B 232       7.190 -37.990   8.049  1.00 70.24
ATOM   1854  CA  ALA B 232       6.499 -37.670   9.320  1.00 70.24
ATOM   1855  C   ALA B 232       6.086 -38.929  10.071  1.00 70.24
ATOM   1856  O   ALA B 232       6.316 -40.030   9.579  1.00 70.24
ATOM   1857  CB  ALA B 232       5.241 -36.825   9.058  1.00 70.24
ATOM   1858  N   ARG B 233       5.500 -38.775  11.294  1.00411.30
ATOM   1859  CA  ARG B 233       5.033 -39.774  12.267  1.00411.30
ATOM   1860  C   ARG B 233       4.539 -39.003  13.610  1.00411.30
ATOM   1861  O   ARG B 233       4.954 -37.858  13.651  1.00411.30
ATOM   1862  CB  ARG B 233       6.143 -40.754  12.710  1.00411.30
ATOM   1863  CG  ARG B 233       7.521 -40.112  12.918  1.00411.30
ATOM   1864  CD  ARG B 233       8.498 -40.332  11.765  1.00411.30
ATOM   1865  NE  ARG B 233       9.773 -39.668  12.153  1.00411.30
ATOM   1866  CZ  ARG B 233      10.763 -39.501  11.230  1.00411.30
ATOM   1867  NH1 ARG B 233      10.556 -39.909   9.945  1.00411.30
ATOM   1868  NH2 ARG B 233      11.948 -38.934  11.599  1.00411.30
ATOM   1869  N   LYS B 234       3.673 -39.493  14.666  1.00386.34
ATOM   1870  CA  LYS B 234       3.044 -38.877  15.925  1.00386.34
ATOM   1871  C   LYS B 234       3.804 -38.687  17.128  1.00386.34
ATOM   1872  O   LYS B 234       3.629 -37.605  17.704  1.00386.34
ATOM   1873  CB  LYS B 234       1.794 -39.678  16.354  1.00386.34
ATOM   1874  CG  LYS B 234       0.942 -39.033  17.455  1.00386.34
ATOM   1875  CD  LYS B 234      -0.055 -37.982  16.970  1.00386.34
ATOM   1876  CE  LYS B 234      -1.378 -37.960  17.737  1.00386.34
ATOM   1877  NZ  LYS B 234      -1.791 -36.561  17.985  1.00386.34
ATOM   1878  N   SER B 235       4.527 -39.792  17.491  1.00150.01
ATOM   1879  CA  SER B 235       5.280 -40.058  18.686  1.00150.01
ATOM   1880  C   SER B 235       4.720 -39.119  19.669  1.00150.01
ATOM   1881  O   SER B 235       3.523 -39.102  19.945  1.00150.01
ATOM   1882  CB  SER B 235       6.789 -39.809  18.511  1.00150.01
ATOM   1883  OG  SER B 235       7.395 -40.925  17.876  1.00150.01
ATOM   1884  N   THR B 236       5.611 -38.307  20.242  1.00171.05
ATOM   1885  CA  THR B 236       5.081 -37.096  20.760  1.00171.05
ATOM   1886  C   THR B 236       5.487 -36.216  19.617  1.00171.05
ATOM   1887  O   THR B 236       5.455 -34.989  19.680  1.00171.05
ATOM   1888  CB  THR B 236       5.806 -36.593  21.969  1.00171.05
ATOM   1889  OG1 THR B 236       7.202 -36.576  21.715  1.00171.05
ATOM   1890  CG2 THR B 236       5.498 -37.517  23.160  1.00171.05
ATOM   1891  N   GLY B 237       5.869 -36.903  18.509  1.00142.36
ATOM   1892  CA  GLY B 237       6.461 -36.313  17.364  1.00142.36
ATOM   1893  C   GLY B 237       5.687 -35.348  16.535  1.00142.36
ATOM   1894  O   GLY B 237       6.166 -34.242  16.281  1.00142.36
ATOM   1895  N   GLY B 238       4.506 -35.748  16.038  1.00128.41
ATOM   1896  CA  GLY B 238       3.707 -34.858  15.244  1.00128.41
ATOM   1897  C   GLY B 238       4.455 -34.398  14.056  1.00128.41
ATOM   1898  O   GLY B 238       5.379 -35.071  13.614  1.00128.41
ATOM   1899  N   LYS B 239       4.040 -33.226  13.521  1.00 72.67
ATOM   1900  CA  LYS B 239       4.659 -32.632  12.373  1.00 72.67
ATOM   1901  C   LYS B 239       6.060 -32.203  12.759  1.00 72.67
ATOM   1902  O   LYS B 239       6.331 -30.983  12.605  1.00 72.67
ATOM   1903  CB  LYS B 239       3.965 -31.353  11.860  1.00 72.67
ATOM   1904  CG  LYS B 239       2.549 -31.552  11.320  1.00 72.67
ATOM   1905  CD  LYS B 239       2.444 -32.674  10.283  1.00 72.67
ATOM   1906  CE  LYS B 239       1.001 -33.030   9.923  1.00 72.67
ATOM   1907  NZ  LYS B 239       0.927 -34.416   9.410  1.00 72.67
ATOM   1908  OXT LYS B 239       6.873 -33.061  13.195  1.00 72.67
