# Supplementary material for: A recombinant Fasciola gigantica 14-3-3 epsilon protein (rFg14-3-3e) modulates various functions of goat peripheral blood mononuclear cells
Source: Parasit Vectors. 2018 Mar 6;11:152. doi: 10.1186/s13071-018-2745-4 (PMC5840819; doi:10.1186/s13071-018-2745-4)
Supplement: Supplementary file 1 — Dataset S1. Structure files, FoldX configuration files and associated energy calculations for complexes between YWAHE and rFg14-3-3, and the 18 human protein interactors of YWAHE. (TGZ 5273 kb) [file 13071_2018_2745_MOESM1_ESM.tgz › foldx_model_files/individual_listP62258-Q5S007-MDL-5myc.pdb1-A-0-P-0.txt]

DA1E,RA2R,EA3K,DA4K,LA5K,VA6S,YA7D,QA8F,AA9A,KA10K,LA11I,AA12A,EA13E,QA14Q,AA15S,EA16E,RA17R,YA18Y,DA19D,EA20E,MA21M,VA22V,EA23K,SA24V,MA25M,KA26N,KA27E,VA28V,AA29A,GA30K,MA31M,DA32P,VA33G,EA34E,LA35M,TA36S,VA37V,EA38E,EA39E,RA40R,NA41N,LA42L,LA43L,SA44S,VA45V,AA46A,YA47Y,KA48K,NA49N,VA50V,IA51I,GA52G,AA53A,RA54R,RA55R,AA56S,SA57S,WA58W,RA59R,IA60M,IA61L,SA62N,SA63S,IA64I,EA65E,QA66Q,KA67K,EA68D,EA69E,NA70N,KA71S,GA72A,GA73K,EA74Q,DA75Q,KA76A,LA77L,KA78K,MA79L,IA80M,RA81Q,EA82E,YA83H,VA87I,EA88E,TA89K,EA90E,LA91L,KA92E,LA93E,IA94I,CA95C,CA96S,DA97S,IA98I,LA99L,DA100S,VA101L,LA102L,DA103D,KA104E,HA105H,LA106L,IA107I,PA108P,AA109S,AA110S,NA111V,TA112S,GA113A,EA114E,SA115C,KA116K,VA117V,FA118F,YA119F,YA120Y,KA121K,MA122M,KA123K,GA124A,DA125D,YA126Y,HA127Y,RA128R,YA129Y,LA130L,AA131A,EA132E,FA133F,AA134Q,TA135V,GA136G,NA137E,DA138K,RA139R,KA140N,EA141K,AA142T,AA143A,EA144E,NA145Q,SA146S,LA147L,VA148V,AA149A,YA150Y,KA151K,AA152T,AA153A,SA154S,DA155D,IA156I,AA157A,MA158T,TA159A,EA160D,LA161L,PA162P,PA163A,TA164T,HA165N,PA166P,IA167I,RA168R,LA169L,GA170G,LA171L,AA172S,LA173L,NA174N,FA175F,SA176S,VA177V,FA178F,YA179Y,YA180Y,EA181E,IA182I,LA183L,NA184N,SA185T,PA186P,DA187E,RA188R,AA189A,CA190C,RA191K,LA192L,AA193A,KA194N,AA195D,AA196A,FA197F,DA198H,DA199S,AA200A,IA201T,AA202A,EA203E,LA204L,DA205D,TA206T,LA207L,SA208A,EA209N,EA210D,SA211S,YA212F,KA213K,DA214D,SA215S,TA216T,LA217L,IA218I,MA219M,QA220Q,LA221L,LA222L,RA223R,DA224D,NA225N,LA226L,TA227T,LA228L,WA229W,TA230T;
