# Supplementary material for: A recombinant Fasciola gigantica 14-3-3 epsilon protein (rFg14-3-3e) modulates various functions of goat peripheral blood mononuclear cells
Source: Parasit Vectors. 2018 Mar 6;11:152. doi: 10.1186/s13071-018-2745-4 (PMC5840819; doi:10.1186/s13071-018-2745-4)
Supplement: Supplementary file 1 — Dataset S1. Structure files, FoldX configuration files and associated energy calculations for complexes between YWAHE and rFg14-3-3, and the 18 human protein interactors of YWAHE. (TGZ 5273 kb) [file 13071_2018_2745_MOESM1_ESM.tgz › foldx_model_files/Raw_P31946-P62258-MDL-2bq0.pdb2-B-0-A-1.fxout]

FoldX 4 (2011)
by the FoldX Consortium 
Jesper Borg, Frederic Rousseau, Joost Schymkowitz,
Luis Serrano and Francois Stricher
------------------------------------------------------

PDB file analysed: batch
Output type: BuildModel
Pdb	total energy	Backbone Hbond	Sidechain Hbond	Van der Waals	Electrostatics	Solvation Polar	Solvation Hydrophobic	Van der Waals clashes	entropy sidechain	entropy mainchain	sloop_entropy	mloop_entropy	cis_bond	torsional clash	backbone clash	helix dipole	water bridge	disulfide	electrostatic kon	partial covalent bonds	energy Ionisation	Entropy Complex
P31946-P62258-MDL-2bq0.pdb	59.8294	-440.851	-102.703	-582.428	-24.4959	800.103	-751.025	128.89	302.629	672.39	0	0	0	66.5566	553.207	-9.56707	0	0	-0.301096	0	0.632871	0
WT_P31946-P62258-MDL-2bq0.pdb	24.3276	-434.755	-111.893	-578.665	-25.4153	791.619	-748.016	108.312	300.036	666.844	0	0	0	67.37	550.414	-11.9816	0	0	0.426064	0	0.447612	0
P31946-P62258-MDL-2bq0.pdb	59.8294	-440.851	-102.703	-582.428	-24.4959	800.103	-751.025	128.89	302.629	672.39	0	0	0	66.5566	553.207	-9.56707	0	0	-0.301096	0	0.632871	0
WT_P31946-P62258-MDL-2bq0.pdb	24.3276	-434.755	-111.893	-578.665	-25.4153	791.619	-748.016	108.312	300.036	666.844	0	0	0	67.37	550.414	-11.9816	0	0	0.426064	0	0.447612	0
