# Supplementary material for: A recombinant Fasciola gigantica 14-3-3 epsilon protein (rFg14-3-3e) modulates various functions of goat peripheral blood mononuclear cells
Source: Parasit Vectors. 2018 Mar 6;11:152. doi: 10.1186/s13071-018-2745-4 (PMC5840819; doi:10.1186/s13071-018-2745-4)
Supplement: Supplementary file 1 — Dataset S1. Structure files, FoldX configuration files and associated energy calculations for complexes between YWAHE and rFg14-3-3, and the 18 human protein interactors of YWAHE. (TGZ 5273 kb) [file 13071_2018_2745_MOESM1_ESM.tgz › foldx_model_files/WT_P62258-P62258-EXP-3ual_Repair.fxout]

./WT_P62258-P62258-EXP-3ual.pdb
Starting Structure	-167.411	-461.469	-125.006	-578.879	-38.8361	779.901	-749.532	20.6387	293.7	688.149	0	0	0	11.0024	514.232	-8.40112	0	0	0.326204	0	0.995393	0
Now Optimizing Residues.
ASPA3	-167.437	-461.471	-125.008	-578.887	-38.8331	779.898	-749.543	20.6383	293.69	688.149	0	0	0	11.0094	514.24	-8.40137	0	0	0.326187	0	0.995393	0
ARGA4	-167.513	-461.477	-125.011	-578.923	-38.8576	779.925	-749.6	20.6484	293.704	688.149	0	0	0	11.0082	514.238	-8.40226	0	0	0.326154	0	0.995393	0
GLUA5	-167.517	-461.477	-125.011	-578.924	-38.8575	779.927	-749.602	20.6484	293.704	688.149	0	0	0	11.0075	514.24	-8.40364	0	0	0.326127	0	0.995393	0
ASPA6	-167.523	-461.477	-125.011	-578.924	-38.8586	779.927	-749.602	20.6484	293.698	688.149	0	0	0	11.0075	514.24	-8.40276	0	0	0.326198	0	0.995393	0
GLNA10	-167.533	-461.485	-125.007	-578.936	-38.8586	779.955	-749.606	20.6484	293.701	688.149	0	0	0	10.988	514.24	-8.40276	0	0	0.326198	0	0.995393	0
LYSA12	-167.548	-461.485	-125.007	-578.944	-38.8578	779.954	-749.625	20.6503	293.71	688.149	0	0	0	10.9891	514.24	-8.40331	0	0	0.326134	0	0.995393	0
GLUA15	-167.567	-461.485	-125.007	-578.941	-38.8579	779.953	-749.619	20.6289	293.708	688.149	0	0	0	10.9887	514.241	-8.4064	0	0	0.326074	0	0.995393	0
GLNA16	-167.567	-461.485	-125.007	-578.941	-38.8579	779.952	-749.618	20.6289	293.708	688.149	0	0	0	10.9887	514.241	-8.4064	0	0	0.326074	0	0.995393	0
GLUA18	-167.581	-461.485	-125.037	-578.941	-38.8573	779.953	-749.619	20.6284	293.723	688.149	0	0	0	10.9887	514.242	-8.40516	0	0	0.325908	0	0.995393	0
ASPA21	-167.599	-461.485	-125.037	-578.938	-38.856	779.936	-749.618	20.6283	293.72	688.149	0	0	0	10.9887	514.244	-8.40852	0	0	0.326251	0	0.995393	0
GLUA22	-167.646	-461.485	-125.051	-578.928	-38.8739	779.911	-749.611	20.6283	293.72	688.149	0	0	0	10.9775	514.219	-8.40511	0	0	0.326507	0	0.995393	0
GLUA25	-167.648	-461.485	-125.051	-578.927	-38.8803	779.91	-749.609	20.6268	293.723	688.149	0	0	0	10.9775	514.218	-8.40385	0	0	0.326616	0	0.995393	0
SERA26	-167.648	-461.485	-125.051	-578.927	-38.8803	779.91	-749.609	20.6268	293.723	688.149	0	0	0	10.9775	514.218	-8.40385	0	0	0.326616	0	0.995393	0
LYSA28	-167.663	-461.485	-125.052	-578.932	-38.8874	779.914	-749.617	20.6242	293.727	688.149	0	0	0	10.9775	514.217	-8.40316	0	0	0.326616	0	0.995393	0
LYSA29	-167.678	-461.485	-125.052	-578.906	-38.8849	779.885	-749.574	20.6107	293.702	688.149	0	0	0	10.9583	514.217	-8.40362	0	0	0.326564	0	0.995393	0
ASPA34	-167.678	-461.485	-125.052	-578.906	-38.8849	779.885	-749.574	20.6107	293.702	688.149	0	0	0	10.9583	514.217	-8.40362	0	0	0.326564	0	0.995393	0
VALA35	-167.678	-461.485	-125.052	-578.906	-38.8849	779.885	-749.574	20.6107	293.702	688.149	0	0	0	10.9583	514.217	-8.40362	0	0	0.326564	0	0.995393	0
GLUA36	-167.734	-461.506	-125.094	-578.916	-38.8674	779.892	-749.591	20.6107	293.703	688.15	0	0	0	10.9584	514.22	-8.39656	0	0	0.326564	0	0.995393	0
THRA38	-167.734	-461.506	-125.094	-578.916	-38.8674	779.892	-749.591	20.6107	293.703	688.15	0	0	0	10.9584	514.22	-8.39656	0	0	0.326564	0	0.995393	0
VALA39	-167.734	-461.506	-125.094	-578.916	-38.8674	779.892	-749.591	20.6107	293.703	688.15	0	0	0	10.9584	514.22	-8.39656	0	0	0.326564	0	0.995393	0
GLUA40	-167.745	-461.501	-125.089	-578.912	-38.8697	779.886	-749.587	20.6106	293.697	688.15	0	0	0	10.9581	514.219	-8.40937	0	0	0.326596	0	0.995393	0
GLUA41	-167.749	-461.511	-125.096	-578.912	-38.8706	779.886	-749.587	20.6106	293.697	688.15	0	0	0	10.9721	514.219	-8.40881	0	0	0.326589	0	0.995393	0
ARGA42	-167.883	-461.515	-125.117	-578.882	-38.8372	779.72	-749.593	20.6089	293.704	688.15	0	0	0	10.9714	514.226	-8.41348	0	0	0.326589	0	0.995393	0
ASNA43	-167.883	-461.515	-125.116	-578.883	-38.8372	779.719	-749.593	20.6089	293.704	688.15	0	0	0	10.9714	514.226	-8.41348	0	0	0.326589	0	0.995393	0
SERA46	-167.883	-461.515	-125.116	-578.883	-38.8372	779.719	-749.593	20.6089	293.704	688.15	0	0	0	10.9714	514.226	-8.41348	0	0	0.326589	0	0.995393	0
VALA47	-167.883	-461.515	-125.116	-578.883	-38.8372	779.719	-749.593	20.6089	293.704	688.15	0	0	0	10.9714	514.226	-8.41348	0	0	0.326589	0	0.995393	0
TYRA49	-168.033	-461.515	-125.116	-578.887	-38.8437	779.723	-749.6	20.4727	293.703	688.15	0	0	0	10.9714	514.226	-8.41348	0	0	0.326589	0	0.995393	0
LYSA50	-168.05	-461.515	-125.116	-578.887	-38.8428	779.711	-749.603	20.4753	293.696	688.15	0	0	0	10.9714	514.227	-8.4126	0	0	0.326589	0	0.995393	0
ASNA51	-168.05	-461.515	-125.116	-578.887	-38.8428	779.711	-749.603	20.4753	293.696	688.15	0	0	0	10.9714	514.227	-8.4126	0	0	0.326589	0	0.995393	0
ARGA56	-168.063	-461.52	-125.116	-578.879	-38.8314	779.696	-749.591	20.4525	293.696	688.15	0	0	0	10.9709	514.229	-8.41241	0	0	0.326241	0	0.995393	0
ARGA57	-168.187	-461.519	-125.189	-578.876	-38.8611	779.673	-749.608	20.4722	293.697	688.15	0	0	0	10.9708	514.183	-8.41553	0	0	0.323319	0	0.995393	0
SERA59	-168.187	-461.519	-125.189	-578.876	-38.8611	779.673	-749.608	20.4722	293.697	688.15	0	0	0	10.9708	514.183	-8.41553	0	0	0.323319	0	0.995393	0
ARGA61	-168.232	-461.519	-125.116	-578.866	-38.8697	779.656	-749.598	20.4716	293.657	688.15	0	0	0	10.8995	514.186	-8.41511	0	0	0.323286	0	0.995393	0
SERA65	-168.232	-461.519	-125.116	-578.866	-38.8697	779.656	-749.598	20.4716	293.657	688.15	0	0	0	10.8995	514.186	-8.41511	0	0	0.323286	0	0.995393	0
GLUA67	-168.254	-461.52	-125.105	-578.874	-38.857	779.633	-749.624	20.4725	293.666	688.15	0	0	0	10.9009	514.187	-8.41463	0	0	0.32332	0	0.995393	0
GLNA68	-168.26	-461.525	-125.113	-578.872	-38.857	779.626	-749.622	20.477	293.672	688.149	0	0	0	10.9009	514.186	-8.41463	0	0	0.32332	0	0.995393	0
LYSA69	-168.269	-461.525	-125.113	-578.874	-38.8586	779.626	-749.627	20.4765	293.673	688.149	0	0	0	10.9007	514.186	-8.41551	0	0	0.323352	0	0.995393	0
GLUA70	-168.283	-461.525	-125.136	-578.849	-38.8328	779.547	-749.608	20.4782	293.686	688.15	0	0	0	10.9001	514.186	-8.4105	0	0	0.323138	0	0.995393	0
GLUA71	-168.283	-461.525	-125.136	-578.849	-38.8328	779.547	-749.608	20.4782	293.686	688.15	0	0	0	10.9001	514.186	-8.4105	0	0	0.323138	0	0.995393	0
ASNA72	-168.283	-461.525	-125.136	-578.849	-38.8328	779.547	-749.608	20.4782	293.686	688.15	0	0	0	10.9001	514.186	-8.4105	0	0	0.323138	0	0.995393	0
LYSA73	-168.297	-461.525	-125.092	-578.832	-38.8091	779.48	-749.587	20.472	293.645	688.141	0	0	0	10.9001	514.185	-8.4117	0	0	0.326529	0	0.995393	0
GLUA76	-168.309	-461.533	-125.101	-578.831	-38.8081	779.477	-749.587	20.4735	293.653	688.141	0	0	0	10.899	514.186	-8.41411	0	0	0.326677	0	0.995393	0
ASPA77	-168.356	-461.55	-125.101	-578.829	-38.8195	779.468	-749.585	20.4047	293.646	688.141	0	0	0	10.9659	514.185	-8.41472	0	0	0.322013	0	0.995393	0
LYSA78	-168.396	-461.55	-125.103	-578.815	-38.8271	779.435	-749.566	20.3766	293.636	688.141	0	0	0	10.9661	514.186	-8.41516	0	0	0.32877	0	0.995393	0
LYSA80	-168.42	-461.554	-125.103	-578.837	-38.8361	779.448	-749.604	20.3947	293.649	688.141	0	0	0	10.9688	514.198	-8.40908	0	0	0.325267	0	0.995393	0
ARGA83	-168.443	-461.554	-125.115	-578.867	-38.8551	779.477	-749.633	20.396	293.687	688.141	0	0	0	10.9688	514.199	-8.41052	0	0	0.325267	0	0.995393	0
GLUA84	-168.443	-461.554	-125.115	-578.867	-38.8551	779.477	-749.633	20.396	293.687	688.141	0	0	0	10.9688	514.199	-8.41052	0	0	0.325267	0	0.995393	0
ARGA86	-168.474	-461.554	-125.115	-578.85	-38.8243	779.429	-749.639	20.4022	293.678	688.141	0	0	0	10.9644	514.199	-8.42712	0	0	0.325326	0	0.995393	0
GLNA87	-168.497	-461.554	-125.115	-578.845	-38.8241	779.416	-749.64	20.3913	293.673	688.141	0	0	0	10.9644	514.199	-8.42712	0	0	0.325326	0	0.995393	0
THRA91	-168.497	-461.554	-125.115	-578.845	-38.8241	779.416	-749.64	20.3913	293.673	688.141	0	0	0	10.9644	514.199	-8.42712	0	0	0.325326	0	0.995393	0
GLUA92	-168.547	-461.552	-125.116	-578.842	-38.8076	779.362	-749.653	20.3868	293.676	688.141	0	0	0	10.9658	514.197	-8.42727	0	0	0.323841	0	0.995393	0
LYSA94	-168.565	-461.555	-125.116	-578.852	-38.8023	779.366	-749.667	20.3842	293.68	688.141	0	0	0	10.9656	514.199	-8.42895	0	0	0.323841	0	0.995393	0
LEUA95	-168.565	-461.555	-125.116	-578.851	-38.8023	779.365	-749.665	20.3859	293.679	688.141	0	0	0	10.962	514.199	-8.42895	0	0	0.323841	0	0.995393	0
CYSA98	-168.565	-461.555	-125.116	-578.851	-38.8023	779.365	-749.665	20.3859	293.679	688.141	0	0	0	10.962	514.199	-8.42895	0	0	0.323841	0	0.995393	0
ASPA99	-168.568	-461.555	-125.112	-578.851	-38.7999	779.365	-749.665	20.3793	293.677	688.141	0	0	0	10.962	514.199	-8.42895	0	0	0.32383	0	0.995393	0
ASPA102	-168.579	-461.556	-125.112	-578.845	-38.8029	779.343	-749.661	20.3794	293.678	688.141	0	0	0	10.962	514.199	-8.42627	0	0	0.32383	0	0.995393	0
ASPA105	-168.59	-461.555	-125.123	-578.846	-38.804	779.347	-749.661	20.3794	293.679	688.141	0	0	0	10.962	514.199	-8.42777	0	0	0.32383	0	0.995393	0
LYSA106	-168.635	-461.538	-125.123	-578.825	-38.7965	779.293	-749.646	20.3507	293.66	688.141	0	0	0	10.959	514.195	-8.42975	0	0	0.32383	0	0.995393	0
HISA107	-168.635	-461.538	-125.123	-578.825	-38.7965	779.293	-749.646	20.3507	293.66	688.141	0	0	0	10.959	514.195	-8.42975	0	0	0.32383	0	0.995393	0
ASNA113	-168.649	-461.521	-125.105	-578.823	-38.7964	779.295	-749.645	20.3507	293.66	688.141	0	0	0	10.9055	514.194	-8.42975	0	0	0.32383	0	0.995393	0
THRA114	-168.649	-461.521	-125.105	-578.823	-38.7964	779.295	-749.645	20.3507	293.66	688.141	0	0	0	10.9055	514.194	-8.42975	0	0	0.32383	0	0.995393	0
GLUA116	-168.655	-461.521	-125.105	-578.823	-38.7999	779.294	-749.645	20.3507	293.661	688.141	0	0	0	10.9057	514.195	-8.43251	0	0	0.32383	0	0.995393	0
LYSA118	-168.732	-461.516	-125.1	-578.799	-38.7688	779.159	-749.65	20.349	293.663	688.141	0	0	0	10.9041	514.185	-8.43362	0	0	0.32383	0	0.995393	0
TYRA122	-168.737	-461.515	-125.1	-578.823	-38.7685	779.198	-749.67	20.349	293.662	688.141	0	0	0	10.9041	514.22	-8.43362	0	0	0.32383	0	0.995393	0
LYSA123	-168.829	-461.515	-125.122	-578.835	-38.7719	779.15	-749.681	20.3492	293.669	688.141	0	0	0	10.9041	514.219	-8.43568	0	0	0.32383	0	0.995393	0
LYSA125	-168.86	-461.564	-125.171	-578.851	-38.7785	779.192	-749.694	20.4145	293.668	688.141	0	0	0	10.9066	514.222	-8.44286	0	0	0.32383	0	0.994989	0
H1SA129	-168.86	-461.564	-125.171	-578.851	-38.7785	779.192	-749.694	20.4145	293.668	688.141	0	0	0	10.9066	514.222	-8.44286	0	0	0.32383	0	0.994989	0
ARGA130	-168.925	-461.564	-125.156	-578.861	-38.7767	779.163	-749.721	20.4105	293.658	688.141	0	0	0	10.9059	514.22	-8.44447	0	0	0.32383	0	0.994989	0
GLUA134	-168.956	-461.564	-125.154	-578.855	-38.7613	779.141	-749.716	20.393	293.656	688.141	0	0	0	10.9058	514.218	-8.46072	0	0	0.323852	0	0.994989	0
THRA137	-168.964	-461.56	-125.151	-578.855	-38.7613	779.141	-749.716	20.393	293.653	688.141	0	0	0	10.8938	514.218	-8.46072	0	0	0.323852	0	0.994989	0
ASNA139	-168.986	-461.573	-125.151	-578.868	-38.7613	779.155	-749.735	20.393	293.661	688.141	0	0	0	10.894	514.244	-8.46072	0	0	0.323852	0	0.994989	0
ASPA140	-169.01	-461.573	-125.151	-578.859	-38.7621	779.116	-749.733	20.393	293.658	688.141	0	0	0	10.894	514.243	-8.45395	0	0	0.323852	0	0.994989	0
ARGA141	-169.172	-461.566	-125.145	-578.851	-38.7623	779.117	-749.712	20.1902	293.657	688.145	0	0	0	10.8939	514.279	-8.45696	0	0	0.323852	0	0.994989	0
LYSA142	-169.245	-461.566	-125.145	-578.846	-38.7629	779.053	-749.716	20.1901	293.648	688.145	0	0	0	10.8939	514.279	-8.45805	0	0	0.323852	0	0.994989	0
GLUA143	-169.286	-461.563	-125.14	-578.83	-38.7578	778.999	-749.703	20.1901	293.632	688.145	0	0	0	10.8821	514.277	-8.45918	0	0	0.323852	0	0.994989	0
GLUA146	-169.3	-461.563	-125.14	-578.826	-38.7533	778.979	-749.695	20.1901	293.622	688.145	0	0	0	10.8825	514.276	-8.45896	0	0	0.323852	0	0.994989	0
SERA148	-169.3	-461.563	-125.14	-578.826	-38.7533	778.979	-749.695	20.1901	293.622	688.145	0	0	0	10.8825	514.276	-8.45896	0	0	0.323852	0	0.994989	0
VALA150	-169.3	-461.563	-125.14	-578.826	-38.7533	778.979	-749.695	20.1901	293.622	688.145	0	0	0	10.8825	514.276	-8.45896	0	0	0.323852	0	0.994989	0
LYSA153	-169.315	-461.562	-125.14	-578.819	-38.7537	778.964	-749.686	20.183	293.612	688.145	0	0	0	10.8825	514.273	-8.45896	0	0	0.323852	0	0.994989	0
SERA156	-169.315	-461.562	-125.14	-578.819	-38.7537	778.964	-749.686	20.183	293.612	688.145	0	0	0	10.8825	514.273	-8.45896	0	0	0.323852	0	0.994989	0
ASPA157	-169.315	-461.562	-125.14	-578.819	-38.754	778.964	-749.687	20.183	293.613	688.145	0	0	0	10.8825	514.274	-8.45896	0	0	0.323852	0	0.994989	0
META160	-169.382	-461.563	-125.14	-578.849	-38.751	778.961	-749.748	20.1737	293.648	688.145	0	0	0	10.8817	514.276	-8.45896	0	0	0.323852	0	0.994989	0
THRA161	-169.382	-461.563	-125.14	-578.849	-38.751	778.961	-749.748	20.1737	293.648	688.145	0	0	0	10.8817	514.276	-8.45896	0	0	0.323852	0	0.994989	0
GLUA162	-169.385	-461.564	-125.14	-578.852	-38.7502	778.964	-749.753	20.1765	293.651	688.145	0	0	0	10.8823	514.277	-8.46351	0	0	0.323852	0	0.994989	0
PROA164	-169.385	-461.564	-125.14	-578.852	-38.7502	778.964	-749.753	20.1765	293.651	688.145	0	0	0	10.8823	514.277	-8.46351	0	0	0.323852	0	0.994989	0
ARGA170	-169.407	-461.546	-125.136	-578.845	-38.7133	778.894	-749.762	20.1795	293.647	688.135	0	0	0	10.8837	514.265	-8.46229	0	0	0.323852	0	0.994989	0
SERA178	-169.407	-461.546	-125.136	-578.845	-38.7133	778.894	-749.762	20.1795	293.647	688.135	0	0	0	10.8837	514.265	-8.46229	0	0	0.323852	0	0.994989	0
VALA179	-169.407	-461.546	-125.136	-578.845	-38.7133	778.894	-749.762	20.1795	293.647	688.135	0	0	0	10.8837	514.265	-8.46229	0	0	0.323852	0	0.994989	0
TYRA182	-169.409	-461.546	-125.136	-578.844	-38.7134	778.893	-749.761	20.1771	293.647	688.135	0	0	0	10.8837	514.264	-8.46227	0	0	0.323852	0	0.994989	0
GLUA183	-169.434	-461.546	-125.136	-578.857	-38.7267	778.898	-749.783	20.1857	293.656	688.135	0	0	0	10.8843	514.267	-8.4629	0	0	0.323852	0	0.994989	0
ASNA186	-169.434	-461.546	-125.136	-578.857	-38.7267	778.898	-749.783	20.1858	293.656	688.135	0	0	0	10.8838	514.267	-8.4629	0	0	0.323852	0	0.994989	0
PROA188	-169.434	-461.546	-125.136	-578.857	-38.7267	778.898	-749.783	20.1858	293.656	688.135	0	0	0	10.8838	514.267	-8.4629	0	0	0.323852	0	0.994989	0
ARGA190	-169.53	-461.547	-125.225	-578.844	-38.7639	778.864	-749.783	20.1805	293.706	688.135	0	0	0	10.8837	514.268	-8.45465	0	0	0.323852	0	0.994989	0
CYSA192	-169.53	-461.547	-125.225	-578.844	-38.7639	778.864	-749.783	20.1805	293.706	688.135	0	0	0	10.8837	514.268	-8.45465	0	0	0.323852	0	0.994989	0
ARGA193	-169.563	-461.554	-125.232	-578.835	-38.7599	778.841	-749.782	20.1787	293.709	688.135	0	0	0	10.8783	514.258	-8.4601	0	0	0.323852	0	0.994989	0
LYSA196	-169.578	-461.554	-125.232	-578.841	-38.7602	778.842	-749.793	20.1759	293.715	688.135	0	0	0	10.8783	514.258	-8.46181	0	0	0.323852	0	0.994989	0
ASPA200	-169.581	-461.554	-125.232	-578.841	-38.7598	778.838	-749.793	20.1759	293.715	688.135	0	0	0	10.8783	514.258	-8.46176	0	0	0.323852	0	0.994989	0
ASPA201	-169.582	-461.554	-125.232	-578.841	-38.7591	778.838	-749.793	20.1759	293.714	688.135	0	0	0	10.8783	514.258	-8.46211	0	0	0.323852	0	0.994989	0
ILEA203	-169.585	-461.555	-125.232	-578.842	-38.7591	778.837	-749.795	20.1753	293.715	688.135	0	0	0	10.8783	514.258	-8.46211	0	0	0.323852	0	0.994989	0
GLUA205	-169.588	-461.555	-125.232	-578.841	-38.7606	778.838	-749.794	20.1753	293.715	688.135	0	0	0	10.8783	514.257	-8.46531	0	0	0.323852	0	0.994989	0
LEUA206	-169.588	-461.555	-125.232	-578.841	-38.7606	778.838	-749.794	20.1753	293.715	688.135	0	0	0	10.8783	514.257	-8.46531	0	0	0.323852	0	0.994989	0
ASPA207	-169.603	-461.555	-125.232	-578.841	-38.7745	778.838	-749.794	20.1753	293.714	688.135	0	0	0	10.8783	514.257	-8.46521	0	0	0.323852	0	0.994989	0
THRA208	-169.603	-461.555	-125.232	-578.841	-38.7745	778.838	-749.794	20.1753	293.714	688.135	0	0	0	10.8783	514.257	-8.46521	0	0	0.323852	0	0.994989	0
SERA210	-169.604	-461.555	-125.232	-578.84	-38.7745	778.835	-749.793	20.1753	293.713	688.135	0	0	0	10.8783	514.257	-8.46521	0	0	0.323852	0	0.994989	0
GLUA211	-169.63	-461.552	-125.23	-578.829	-38.7781	778.819	-749.779	20.1753	293.707	688.131	0	0	0	10.8512	514.257	-8.46414	0	0	0.323852	0	0.994989	0
GLUA212	-169.658	-461.552	-125.23	-578.845	-38.7771	778.823	-749.81	20.1753	293.72	688.131	0	0	0	10.8568	514.258	-8.46938	0	0	0.323852	0	0.994989	0
SERA213	-169.658	-461.552	-125.23	-578.845	-38.7771	778.823	-749.81	20.1753	293.72	688.131	0	0	0	10.8568	514.258	-8.46938	0	0	0.323852	0	0.994989	0
TYRA214	-169.66	-461.552	-125.23	-578.845	-38.7767	778.822	-749.81	20.1753	293.721	688.13	0	0	0	10.8559	514.258	-8.46936	0	0	0.323852	0	0.994989	0
LYSA215	-169.686	-461.552	-125.302	-578.842	-38.773	778.823	-749.806	20.1768	293.755	688.13	0	0	0	10.8559	514.255	-8.47042	0	0	0.323852	0	0.994989	0
ASPA216	-169.686	-461.552	-125.302	-578.842	-38.773	778.823	-749.806	20.1768	293.755	688.13	0	0	0	10.8559	514.255	-8.47042	0	0	0.323852	0	0.994989	0
SERA217	-169.686	-461.552	-125.302	-578.842	-38.773	778.823	-749.806	20.1768	293.755	688.13	0	0	0	10.8559	514.255	-8.47042	0	0	0.323852	0	0.994989	0
THRA218	-169.686	-461.552	-125.302	-578.842	-38.773	778.823	-749.806	20.1768	293.755	688.13	0	0	0	10.8559	514.255	-8.47042	0	0	0.323852	0	0.994989	0
LEUA219	-169.697	-461.552	-125.302	-578.848	-38.773	778.822	-749.82	20.1769	293.761	688.13	0	0	0	10.8605	514.255	-8.47042	0	0	0.323852	0	0.994989	0
GLNA222	-169.739	-461.552	-125.392	-578.855	-38.773	778.833	-749.826	20.1769	293.811	688.13	0	0	0	10.8605	514.255	-8.47042	0	0	0.323852	0	0.994989	0
ARGA225	-169.745	-461.552	-125.392	-578.849	-38.7826	778.827	-749.82	20.1768	293.808	688.13	0	0	0	10.8605	514.256	-8.4702	0	0	0.323852	0	0.994989	0
ASPA226	-169.751	-461.576	-125.409	-578.859	-38.7832	778.866	-749.821	20.1768	293.818	688.13	0	0	0	10.8605	514.257	-8.47074	0	0	0.323852	0	0.994989	0
ASNA227	-169.768	-461.55	-125.41	-578.835	-38.7832	778.809	-749.807	20.1769	293.818	688.13	0	0	0	10.8362	514.257	-8.47074	0	0	0.323852	0	0.994989	0
THRA229	-169.768	-461.55	-125.41	-578.835	-38.7832	778.809	-749.807	20.1769	293.818	688.13	0	0	0	10.8362	514.257	-8.47074	0	0	0.323852	0	0.994989	0
LEUA230	-169.818	-461.58	-125.41	-578.864	-38.7832	778.857	-749.839	20.1463	293.831	688.13	0	0	0	10.8456	514.323	-8.47074	0	0	0.323852	0	0.994989	0
THRA232	-169.818	-461.58	-125.41	-578.864	-38.7832	778.857	-749.839	20.1463	293.831	688.13	0	0	0	10.8456	514.323	-8.47074	0	0	0.323852	0	0.994989	0
ASPB3	-169.823	-461.587	-125.418	-578.859	-38.7817	778.843	-749.833	20.1463	293.83	688.13	0	0	0	10.8438	514.32	-8.45704	0	0	0.323829	0	0.994989	0
ARGB4	-172.05	-461.61	-126.594	-578.929	-38.8127	778.988	-749.862	19.097	293.833	688.138	0	0	0	10.8445	514.32	-8.46045	0	0	0.32383	0	0.994989	0
GLUB5	-172.086	-461.61	-126.594	-578.926	-38.8129	778.949	-749.864	19.097	293.834	688.138	0	0	0	10.8445	514.322	-8.45984	0	0	0.323646	0	0.994989	0
ASPB6	-172.116	-461.611	-126.594	-578.93	-38.8315	778.97	-749.866	19.097	293.827	688.138	0	0	0	10.8445	514.328	-8.47664	0	0	0.32208	0	0.994989	0
GLNB10	-172.162	-461.596	-126.592	-578.937	-38.8315	778.965	-749.881	19.0578	293.831	688.138	0	0	0	10.844	514.327	-8.47664	0	0	0.32208	0	0.994989	0
LYSB12	-172.195	-461.572	-126.063	-578.892	-38.8119	778.844	-749.84	19.0679	293.255	688.138	0	0	0	10.8436	514.275	-8.48019	0	0	0.322281	0	0.994989	0
GLUB15	-172.235	-461.572	-126.063	-578.895	-38.8217	778.829	-749.859	19.0679	293.265	688.138	0	0	0	10.8436	514.244	-8.48452	0	0	0.322556	0	0.994989	0
GLNB16	-172.238	-461.572	-126.063	-578.899	-38.8217	778.833	-749.865	19.0679	293.268	688.138	0	0	0	10.8436	514.245	-8.48452	0	0	0.322556	0	0.994989	0
GLUB18	-172.265	-461.572	-126.063	-578.891	-38.8263	778.805	-749.864	19.0698	293.266	688.138	0	0	0	10.844	514.244	-8.49016	0	0	0.32392	0	0.994989	0
TYRB20	-172.298	-461.573	-126.063	-578.889	-38.8354	778.795	-749.869	19.0715	293.263	688.127	0	0	0	10.844	514.193	-8.48733	0	0	0.32392	0	0.994989	0
ASPB21	-172.331	-461.573	-126.063	-578.889	-38.8341	778.761	-749.869	19.0714	293.263	688.127	0	0	0	10.844	514.194	-8.4881	0	0	0.323829	0	0.994989	0
GLUB22	-172.451	-461.573	-126.177	-578.896	-38.8498	778.785	-749.874	19.0718	293.262	688.127	0	0	0	10.8511	514.199	-8.49706	0	0	0.323305	0	0.994989	0
GLUB25	-172.464	-461.572	-126.177	-578.905	-38.857	778.779	-749.888	19.0702	293.283	688.127	0	0	0	10.8507	514.194	-8.49294	0	0	0.323538	0	0.994989	0
SERB26	-172.464	-461.572	-126.177	-578.905	-38.857	778.779	-749.888	19.0702	293.283	688.127	0	0	0	10.8507	514.194	-8.49294	0	0	0.323538	0	0.994989	0
LYSB28	-172.534	-461.572	-126.073	-578.875	-38.861	778.672	-749.858	19.0646	293.209	688.127	0	0	0	10.808	514.159	-8.49369	0	0	0.323538	0	0.994989	0
LYSB29	-172.608	-461.572	-126.073	-578.914	-38.8668	778.683	-749.937	19.0646	293.246	688.127	0	0	0	10.8081	514.166	-8.49309	0	0	0.323506	0	0.994989	0
ASPB34	-172.9	-461.572	-125.953	-578.912	-38.8661	778.677	-749.936	18.6593	293.246	688.125	0	0	0	10.8081	514.162	-8.49368	0	0	0.323506	0	0.994712	0
VALB35	-172.934	-461.572	-126.008	-578.93	-38.8828	778.731	-749.954	18.6593	293.253	688.126	0	0	0	10.8195	514.162	-8.49368	0	0	0.323506	0	0.994712	0
GLUB36	-173.861	-461.621	-125.989	-578.914	-38.8796	778.663	-749.95	17.8194	293.251	688.122	0	0	0	10.8195	514.157	-8.50069	0	0	0.323506	0	0.994712	0
THRB38	-173.901	-461.644	-126.01	-578.905	-38.8676	778.628	-749.959	17.8195	293.252	688.122	0	0	0	10.8445	514.159	-8.50069	0	0	0.323506	0	0.994712	0
VALB39	-173.901	-461.644	-126.01	-578.905	-38.8676	778.628	-749.959	17.8195	293.252	688.122	0	0	0	10.8445	514.159	-8.50069	0	0	0.323506	0	0.994712	0
GLUB40	-173.925	-461.643	-126.452	-578.883	-38.8806	778.558	-749.92	17.8093	293.693	688.122	0	0	0	10.8442	514.159	-8.49411	0	0	0.326834	0	0.994712	0
GLUB41	-173.996	-461.642	-126.46	-578.885	-38.8899	778.563	-749.922	17.8078	293.693	688.122	0	0	0	10.7942	514.159	-8.49822	0	0	0.326846	0	0.994712	0
ARGB42	-175.263	-461.643	-126.54	-578.908	-38.9963	778.656	-749.913	16.5752	293.75	688.122	0	0	0	10.8017	514.165	-8.48939	0	0	0.326846	0	0.994712	0
ASNB43	-175.346	-461.639	-126.54	-578.856	-38.9821	778.54	-749.902	16.5587	293.715	688.122	0	0	0	10.8057	514.159	-8.48939	0	0	0.326846	0	0.994712	0
LEUB45	-175.513	-461.639	-126.54	-578.884	-38.9821	778.541	-749.97	16.5587	293.715	688.122	0	0	0	10.7336	514.159	-8.48939	0	0	0.326846	0	0.994712	0
SERB46	-175.514	-461.639	-126.54	-578.884	-38.9821	778.54	-749.97	16.5587	293.715	688.122	0	0	0	10.7336	514.159	-8.48939	0	0	0.326846	0	0.994712	0
VALB47	-175.515	-461.639	-126.54	-578.885	-38.9821	778.541	-749.972	16.5479	293.716	688.122	0	0	0	10.7441	514.158	-8.48939	0	0	0.326846	0	0.994712	0
TYRB49	-175.581	-461.639	-126.54	-578.909	-38.9902	778.552	-750.017	16.5513	293.715	688.122	0	0	0	10.7429	514.158	-8.48939	0	0	0.326846	0	0.994712	0
LYSB50	-175.701	-461.638	-126.642	-578.891	-38.988	778.467	-749.997	16.5512	293.757	688.122	0	0	0	10.7254	514.157	-8.48954	0	0	0.326846	0	0.994712	0
ASNB51	-175.737	-461.657	-126.66	-578.891	-38.988	778.468	-749.997	16.5512	293.757	688.122	0	0	0	10.7254	514.157	-8.48954	0	0	0.326846	0	0.994712	0
ARGB56	-175.826	-461.65	-126.686	-578.903	-39.0307	778.49	-750.001	16.5204	293.756	688.122	0	0	0	10.7275	514.154	-8.49045	0	0	0.323968	0	0.994712	0
ARGB57	-176.169	-461.638	-127.075	-578.918	-39.0792	778.529	-750.003	16.5816	293.766	688.122	0	0	0	10.728	514.127	-8.50089	0	0	0.324054	0	0.994712	0
SERB59	-176.231	-461.637	-127.076	-578.919	-39.0793	778.529	-750.004	16.5197	293.766	688.123	0	0	0	10.728	514.128	-8.50089	0	0	0.324054	0	0.994712	0
TRPB60	-176.312	-461.64	-127.076	-578.924	-39.0939	778.524	-750.033	16.485	293.776	688.127	0	0	0	10.7237	514.094	-8.50089	0	0	0.324054	0	0.994712	0
ARGB61	-176.435	-461.626	-127.076	-578.853	-39.1245	778.381	-749.991	16.485	293.737	688.127	0	0	0	10.6865	514.077	-8.49977	0	0	0.32434	0	0.994712	0
ILEB62	-176.435	-461.626	-127.076	-578.853	-39.1245	778.381	-749.991	16.485	293.737	688.127	0	0	0	10.6865	514.077	-8.49977	0	0	0.32434	0	0.994712	0
SERB64	-176.498	-461.626	-127.076	-578.851	-39.1251	778.385	-749.99	16.4166	293.736	688.127	0	0	0	10.6865	514.076	-8.49977	0	0	0.32434	0	0.994712	0
SERB65	-176.516	-461.652	-127.093	-578.861	-39.1251	778.403	-750	16.4166	293.762	688.127	0	0	0	10.6865	514.077	-8.49977	0	0	0.32434	0	0.994712	0
GLUB67	-176.777	-461.652	-127.063	-578.876	-39.1306	778.41	-750.029	16.1581	293.771	688.127	0	0	0	10.688	514.077	-8.50005	0	0	0.324341	0	0.994712	0
GLNB68	-176.78	-461.652	-127.063	-578.878	-39.1306	778.411	-750.032	16.1581	293.772	688.127	0	0	0	10.688	514.08	-8.50005	0	0	0.324341	0	0.994712	0
LYSB69	-176.817	-461.652	-127.063	-578.91	-39.1226	778.415	-750.097	16.1763	293.801	688.127	0	0	0	10.6896	514.082	-8.50075	0	0	0.324192	0	0.994712	0
GLUB70	-176.839	-461.652	-127.093	-578.908	-39.1163	778.4	-750.097	16.1763	293.816	688.126	0	0	0	10.6896	514.082	-8.50051	0	0	0.324241	0	0.994712	0
GLUB71	-176.972	-461.652	-127.118	-578.879	-39.1313	778.277	-750.082	16.1754	293.819	688.126	0	0	0	10.6895	514.034	-8.51619	0	0	0.324241	0	0.994712	0
ASNB72	-177.001	-461.652	-127.118	-578.874	-39.1313	778.245	-750.078	16.1727	293.815	688.126	0	0	0	10.6895	514.031	-8.51619	0	0	0.324241	0	0.994712	0
LYSB73	-177.022	-461.652	-127.155	-578.887	-39.1446	778.273	-750.094	16.1727	293.846	688.128	0	0	0	10.6896	514.032	-8.51644	0	0	0.324092	0	0.994712	0
GLUB76	-177.106	-461.652	-127.155	-578.878	-39.1537	778.206	-750.087	16.1727	293.839	688.128	0	0	0	10.6653	514.029	-8.51056	0	0	0.324047	0	0.994712	0
ASPB77	-177.121	-461.69	-127.175	-578.876	-39.1536	778.198	-750.085	16.1759	293.829	688.128	0	0	0	10.7194	514.029	-8.51037	0	0	0.32255	0	0.994712	0
LYSB78	-177.138	-461.689	-127.146	-578.877	-39.1381	778.177	-750.092	16.1828	293.815	688.128	0	0	0	10.7025	514.024	-8.51391	0	0	0.31846	0	0.994712	0
LYSB80	-177.147	-461.689	-127.146	-578.878	-39.1381	778.176	-750.095	16.1841	293.818	688.128	0	0	0	10.7014	514.023	-8.51978	0	0	0.316957	0	0.994712	0
ARGB83	-177.239	-461.684	-127.243	-578.82	-39.105	778.04	-750.061	16.1845	293.832	688.128	0	0	0	10.7001	514.01	-8.52512	0	0	0.32041	0	0.994712	0
GLUB84	-177.247	-461.684	-127.243	-578.827	-39.1052	778.047	-750.071	16.1846	293.835	688.128	0	0	0	10.7001	514.018	-8.52691	0	0	0.32125	0	0.994712	0
ARGB86	-177.377	-461.688	-127.229	-578.865	-39.133	778.083	-750.119	16.1158	293.841	688.127	0	0	0	10.6997	514.02	-8.52607	0	0	0.321277	0	0.994712	0
GLNB87	-177.829	-461.687	-127.229	-578.861	-39.132	778.082	-750.114	15.6572	293.838	688.127	0	0	0	10.6997	514.017	-8.52607	0	0	0.321277	0	0.994712	0
METB88	-177.841	-461.687	-127.229	-578.863	-39.1348	778.087	-750.114	15.6466	293.839	688.127	0	0	0	10.6987	514.017	-8.52607	0	0	0.321277	0	0.994712	0
GLUB90	-180.211	-461.687	-128.414	-578.861	-39.1551	777.951	-750.097	14.6064	293.838	688.123	0	0	0	10.697	514.018	-8.52836	0	0	0.321077	0	0.994712	0
THRB91	-180.221	-461.687	-128.414	-578.862	-39.1551	777.946	-750.102	14.6064	293.839	688.123	0	0	0	10.697	514.018	-8.52836	0	0	0.321077	0	0.994712	0
GLUB92	-180.275	-461.688	-128.439	-578.874	-39.1509	777.95	-750.128	14.6064	293.839	688.123	0	0	0	10.6984	514.019	-8.52791	0	0	0.32119	0	0.994712	0
LYSB94	-180.327	-461.688	-128.439	-578.881	-39.146	777.925	-750.147	14.5975	293.842	688.123	0	0	0	10.6983	514.02	-8.5276	0	0	0.321073	0	0.994712	0
LEUB95	-180.375	-461.69	-128.439	-578.902	-39.146	777.93	-750.192	14.5975	293.857	688.123	0	0	0	10.6983	514.026	-8.5276	0	0	0.321073	0	0.994712	0
CYSB98	-180.381	-461.691	-128.439	-578.908	-39.146	777.934	-750.199	14.5975	293.861	688.123	0	0	0	10.6983	514.03	-8.5276	0	0	0.321073	0	0.994712	0
ASPB99	-180.384	-461.691	-128.449	-578.901	-39.1362	777.914	-750.193	14.5956	293.867	688.123	0	0	0	10.6983	514.03	-8.52773	0	0	0.321073	0	0.994712	0
ASPB102	-180.403	-461.69	-128.438	-578.889	-39.137	777.869	-750.184	14.5956	293.862	688.123	0	0	0	10.6983	514.028	-8.52882	0	0	0.321073	0	0.994712	0
ASPB105	-180.472	-461.69	-128.428	-578.879	-39.1422	777.792	-750.191	14.5956	293.859	688.123	0	0	0	10.6983	514.025	-8.52682	0	0	0.321073	0	0.994712	0
LYSB106	-180.552	-461.69	-128.459	-578.881	-39.1533	777.745	-750.202	14.5956	293.88	688.123	0	0	0	10.6979	514.026	-8.52447	0	0	0.321073	0	0.994714	0
HISB107	-180.804	-461.69	-128.429	-578.877	-39.1408	777.723	-750.202	14.3236	293.881	688.122	0	0	0	10.6979	514.02	-8.52766	0	0	0.321073	0	0.994803	0
PROB110	-180.893	-461.689	-128.429	-578.873	-39.1408	777.718	-750.197	14.2293	293.882	688.121	0	0	0	10.6979	514.017	-8.52766	0	0	0.321073	0	0.994803	0
ASNB113	-180.908	-461.689	-128.429	-578.869	-39.1408	777.704	-750.197	14.2293	293.881	688.116	0	0	0	10.6979	514.018	-8.52766	0	0	0.321073	0	0.994803	0
THRB114	-181.015	-461.689	-128.426	-578.866	-39.1406	777.696	-750.194	14.1255	293.88	688.116	0	0	0	10.6936	514.015	-8.52766	0	0	0.321073	0	0.994803	0
GLUB116	-181.596	-461.689	-128.397	-578.855	-39.1196	777.665	-750.182	13.5443	293.852	688.116	0	0	0	10.6764	514.017	-8.52302	0	0	0.321073	0	0.994429	0
SERB117	-181.662	-461.687	-128.472	-578.847	-39.1197	777.666	-750.171	13.5444	293.844	688.111	0	0	0	10.6764	514.018	-8.52302	0	0	0.321073	0	0.994429	0
LYSB118	-181.754	-461.682	-128.472	-578.806	-39.1048	777.515	-750.13	13.5443	293.81	688.11	0	0	0	10.6764	514.003	-8.53205	0	0	0.321073	0	0.994429	0
PHEB120	-181.974	-461.682	-128.472	-578.844	-39.1016	777.569	-750.187	13.3526	293.816	688.11	0	0	0	10.6802	514.004	-8.53205	0	0	0.321073	0	0.994429	0
TYRB122	-182.033	-461.682	-128.472	-578.871	-39.1026	777.567	-750.239	13.3675	293.825	688.11	0	0	0	10.6803	514.005	-8.53205	0	0	0.321073	0	0.994429	0
LYSB123	-182.235	-461.683	-128.467	-578.86	-39.1296	777.392	-750.25	13.3783	293.809	688.11	0	0	0	10.6827	514.007	-8.534	0	0	0.321073	0	0.994429	0
LYSB125	-182.264	-461.683	-128.526	-578.862	-39.1528	777.411	-750.251	13.3783	293.85	688.11	0	0	0	10.6827	514.006	-8.53642	0	0	0.321073	0	0.994429	0
H1SB129	-182.271	-461.683	-128.526	-578.864	-39.1528	777.406	-750.252	13.3783	293.851	688.11	0	0	0	10.6827	514.008	-8.53642	0	0	0.321073	0	0.994675	0
ARGB130	-182.36	-461.683	-128.594	-578.891	-39.1742	777.448	-750.265	13.3905	293.839	688.11	0	0	0	10.6774	514.008	-8.5339	0	0	0.321073	0	0.994675	0
GLUB134	-182.384	-461.683	-128.56	-578.892	-39.213	777.432	-750.273	13.3868	293.84	688.107	0	0	0	10.6776	514.008	-8.52196	0	0	0.321037	0	0.994675	0
THRB137	-182.387	-461.683	-128.56	-578.891	-39.213	777.428	-750.273	13.3868	293.84	688.107	0	0	0	10.6776	514.008	-8.52196	0	0	0.321037	0	0.994675	0
ASNB139	-182.482	-461.683	-128.56	-578.887	-39.213	777.386	-750.271	13.3858	293.837	688.107	0	0	0	10.6225	514.005	-8.52196	0	0	0.321037	0	0.994675	0
ASPB140	-182.527	-461.683	-128.56	-578.882	-39.2158	777.36	-750.268	13.3858	293.83	688.107	0	0	0	10.6223	514.007	-8.53762	0	0	0.321037	0	0.994675	0
ARGB141	-184.194	-462.233	-129.091	-578.792	-39.1943	776.773	-750.232	12.8017	294.303	688.059	0	0	0	10.6221	513.919	-8.52511	0	0	0.321037	0	0.994675	0
LYSB142	-184.252	-462.233	-129.091	-578.806	-39.179	776.763	-750.267	12.7865	294.303	688.059	0	0	0	10.6221	513.919	-8.52551	0	0	0.321037	0	0.994675	0
GLUB143	-184.282	-462.233	-129.091	-578.796	-39.1778	776.732	-750.258	12.7852	294.295	688.059	0	0	0	10.6076	513.917	-8.51936	0	0	0.321037	0	0.994675	0
GLUB146	-184.312	-462.233	-129.091	-578.784	-39.1802	776.691	-750.245	12.7809	294.284	688.059	0	0	0	10.6075	513.914	-8.51648	0	0	0.321037	0	0.994675	0
ASNB147	-184.382	-462.232	-129.091	-578.728	-39.1802	776.568	-750.208	12.7809	294.246	688.059	0	0	0	10.6061	513.88	-8.51648	0	0	0.321037	0	0.994587	0
SERB148	-184.382	-462.232	-129.091	-578.728	-39.1802	776.568	-750.208	12.7809	294.246	688.059	0	0	0	10.6061	513.88	-8.51648	0	0	0.321037	0	0.994587	0
VALB150	-184.408	-462.233	-129.091	-578.731	-39.1802	776.57	-750.215	12.7809	294.248	688.059	0	0	0	10.5853	513.882	-8.51648	0	0	0.321037	0	0.994587	0
LYSB153	-184.448	-462.235	-129.091	-578.758	-39.1854	776.574	-750.267	12.781	294.291	688.059	0	0	0	10.5854	513.887	-8.51648	0	0	0.321037	0	0.994587	0
SERB156	-184.453	-462.239	-129.094	-578.769	-39.1854	776.593	-750.28	12.781	294.296	688.059	0	0	0	10.5854	513.887	-8.51648	0	0	0.321037	0	0.994587	0
ASPB157	-184.516	-462.238	-129.094	-578.75	-39.1856	776.509	-750.266	12.781	294.283	688.059	0	0	0	10.5854	513.857	-8.51618	0	0	0.321037	0	0.994587	0
METB160	-184.52	-462.239	-129.094	-578.754	-39.1848	776.513	-750.271	12.781	294.285	688.059	0	0	0	10.5854	513.861	-8.51618	0	0	0.321037	0	0.994587	0
THRB161	-184.52	-462.239	-129.094	-578.754	-39.1848	776.513	-750.271	12.781	294.285	688.059	0	0	0	10.5854	513.861	-8.51618	0	0	0.321037	0	0.994587	0
GLUB162	-184.562	-462.239	-129.094	-578.731	-39.1841	776.438	-750.245	12.781	294.27	688.059	0	0	0	10.5856	513.86	-8.51803	0	0	0.321037	0	0.994587	0
PROB164	-184.57	-462.239	-129.095	-578.735	-39.1841	776.443	-750.254	12.7811	294.27	688.059	0	0	0	10.5856	513.86	-8.51803	0	0	0.321037	0	0.994672	0
H2SB167	-185.368	-462.263	-129.121	-578.697	-39.184	776.339	-750.219	12.0671	294.27	688.059	0	0	0	10.5855	513.854	-8.51803	0	0	0.321037	0	0.992878	0
ILEB169	-185.449	-462.263	-129.121	-578.722	-39.1842	776.335	-750.278	12.0764	294.268	688.059	0	0	0	10.5855	513.853	-8.51803	0	0	0.321037	0	0.992518	0
ARGB170	-185.705	-462.378	-129.232	-578.765	-39.1414	776.339	-750.321	12.0762	294.282	688.046	0	0	0	10.5877	513.919	-8.5146	0	0	0.321037	0	0.992518	0
ASNB176	-185.796	-462.378	-129.315	-578.765	-39.1414	776.339	-750.32	12.0814	294.282	688.046	0	0	0	10.575	513.919	-8.5146	0	0	0.321037	0	0.992518	0
SERB178	-185.796	-462.378	-129.315	-578.765	-39.1414	776.339	-750.32	12.0814	294.282	688.046	0	0	0	10.575	513.919	-8.5146	0	0	0.321037	0	0.992518	0
VALB179	-185.841	-462.38	-129.314	-578.778	-39.1411	776.338	-750.348	12.0814	294.281	688.046	0	0	0	10.5747	513.919	-8.5146	0	0	0.321037	0	0.992518	0
TYRB181	-185.994	-462.38	-129.314	-578.8	-39.1496	776.338	-750.389	11.9874	294.293	688.046	0	0	0	10.5747	513.918	-8.5146	0	0	0.321037	0	0.992518	0
TYRB182	-186.186	-462.377	-129.314	-578.882	-39.1474	776.353	-750.52	11.9747	294.307	688.046	0	0	0	10.5747	513.916	-8.51442	0	0	0.321037	0	0.992518	0
GLUB183	-186.226	-462.377	-129.314	-578.873	-39.142	776.303	-750.518	11.9747	294.301	688.046	0	0	0	10.5745	513.915	-8.51486	0	0	0.321037	0	0.992518	0
ASNB186	-186.267	-462.377	-129.314	-578.872	-39.142	776.306	-750.517	11.9745	294.301	688.046	0	0	0	10.5277	513.914	-8.51486	0	0	0.321037	0	0.992518	0
SERB187	-186.354	-462.377	-129.305	-578.87	-39.1419	776.305	-750.515	11.881	294.297	688.046	0	0	0	10.5279	513.914	-8.51486	0	0	0.321037	0	0.992518	0
PROB188	-186.367	-462.377	-129.305	-578.872	-39.1419	776.3	-750.519	11.8811	294.296	688.046	0	0	0	10.5272	513.915	-8.51486	0	0	0.321037	0	0.992518	0
ASPB189	-186.387	-462.377	-129.305	-578.871	-39.1404	776.281	-750.518	11.8809	294.295	688.046	0	0	0	10.5168	513.914	-8.50843	0	0	0.321037	0	0.992518	0
ARGB190	-187.259	-462.378	-129.542	-578.813	-39.1523	776.005	-750.48	11.5195	294.223	688.046	0	0	0	10.5159	513.903	-8.5166	0	0	0.321037	0	0.992518	0
CYSB192	-187.274	-462.377	-129.542	-578.793	-39.1523	775.967	-750.469	11.5195	294.214	688.046	0	0	0	10.5165	513.903	-8.5166	0	0	0.321037	0	0.992518	0
ARGB193	-187.312	-462.377	-129.542	-578.805	-39.1499	775.963	-750.497	11.5195	294.223	688.046	0	0	0	10.5148	513.902	-8.52037	0	0	0.321037	0	0.992518	0
LEUB194	-187.351	-462.377	-129.542	-578.821	-39.1499	775.961	-750.535	11.5211	294.239	688.046	0	0	0	10.5133	513.9	-8.52037	0	0	0.321037	0	0.992518	0
LYSB196	-187.409	-462.376	-129.542	-578.847	-39.1573	775.97	-750.591	11.5211	294.263	688.046	0	0	0	10.5133	513.901	-8.52119	0	0	0.321037	0	0.992518	0
PHEB199	-187.703	-462.376	-129.542	-578.909	-39.1324	775.931	-750.707	11.5212	294.279	688.046	0	0	0	10.394	513.905	-8.52119	0	0	0.321037	0	0.992518	0
ASPB200	-187.759	-462.376	-129.542	-578.906	-39.1267	775.877	-750.715	11.5212	294.275	688.046	0	0	0	10.394	513.902	-8.52035	0	0	0.321037	0	0.992518	0
ASPB201	-187.778	-462.376	-129.542	-578.9	-39.1285	775.846	-750.71	11.5212	294.273	688.046	0	0	0	10.3988	513.898	-8.51932	0	0	0.321037	0	0.992518	0
ILEB203	-187.896	-462.376	-129.542	-578.95	-39.1286	775.845	-750.821	11.5239	294.313	688.046	0	0	0	10.399	513.898	-8.51932	0	0	0.321037	0	0.992518	0
GLUB205	-187.967	-462.376	-129.544	-578.924	-39.1277	775.757	-750.805	11.5239	294.291	688.046	0	0	0	10.3991	513.896	-8.52103	0	0	0.321037	0	0.992518	0
LEUB206	-187.97	-462.376	-129.544	-578.926	-39.1277	775.758	-750.809	11.5239	294.293	688.046	0	0	0	10.3991	513.897	-8.52103	0	0	0.321037	0	0.992518	0
ASPB207	-188.038	-462.376	-129.544	-578.916	-39.1259	775.709	-750.809	11.5239	294.288	688.047	0	0	0	10.3991	513.893	-8.54643	0	0	0.321037	0	0.992518	0
THRB208	-188.085	-462.376	-129.527	-578.925	-39.1258	775.681	-750.833	11.5239	294.283	688.047	0	0	0	10.3991	513.895	-8.54643	0	0	0.321037	0	0.992518	0
SERB210	-188.127	-462.397	-129.548	-578.918	-39.1258	775.659	-750.834	11.5239	294.284	688.047	0	0	0	10.4159	513.897	-8.54643	0	0	0.321037	0	0.992518	0
GLUB211	-188.175	-462.385	-129.536	-578.893	-39.1404	775.581	-750.81	11.5239	294.252	688.047	0	0	0	10.4156	513.891	-8.5448	0	0	0.321037	0	0.992518	0
GLUB212	-188.238	-462.385	-129.536	-578.866	-39.1622	775.514	-750.78	11.5239	294.23	688.041	0	0	0	10.4156	513.886	-8.54698	0	0	0.321037	0	0.992518	0
SERB213	-188.239	-462.385	-129.536	-578.866	-39.1622	775.514	-750.78	11.5237	294.23	688.041	0	0	0	10.4156	513.886	-8.54698	0	0	0.321037	0	0.992512	0
TYRB214	-188.246	-462.385	-129.536	-578.872	-39.1609	775.506	-750.801	11.5225	294.259	688.039	0	0	0	10.4155	513.88	-8.54669	0	0	0.321037	0	0.992512	0
LYSB215	-188.253	-462.385	-129.536	-578.883	-39.1606	775.512	-750.817	11.5243	294.27	688.039	0	0	0	10.4156	513.885	-8.54601	0	0	0.321037	0	0.992512	0
ASPB216	-188.295	-462.385	-129.536	-578.874	-39.1706	775.473	-750.817	11.5243	294.267	688.039	0	0	0	10.4181	513.856	-8.54636	0	0	0.321037	0	0.992512	0
SERB217	-188.295	-462.385	-129.536	-578.874	-39.1706	775.473	-750.817	11.5243	294.267	688.039	0	0	0	10.4181	513.856	-8.54636	0	0	0.321037	0	0.992512	0
THRB218	-188.346	-462.396	-129.543	-578.863	-39.1706	775.442	-750.817	11.5243	294.276	688.039	0	0	0	10.3953	513.788	-8.54636	0	0	0.321037	0	0.992512	0
LEUB219	-188.488	-462.398	-129.543	-578.916	-39.1706	775.443	-750.936	11.5243	294.306	688.039	0	0	0	10.3953	513.793	-8.54636	0	0	0.321037	0	0.992512	0
GLNB222	-188.512	-462.396	-129.577	-578.909	-39.1704	775.426	-750.93	11.5243	294.318	688.039	0	0	0	10.3953	513.79	-8.54636	0	0	0.321037	0	0.992512	0
ARGB225	-188.552	-462.395	-129.577	-578.908	-39.1643	775.397	-750.941	11.5243	294.312	688.039	0	0	0	10.3953	513.789	-8.54597	0	0	0.321037	0	0.992512	0
ASPB226	-188.555	-462.393	-129.596	-578.891	-39.1629	775.367	-750.922	11.5243	294.314	688.039	0	0	0	10.3971	513.788	-8.54529	0	0	0.321037	0	0.992512	0
ASNB227	-188.568	-462.393	-129.596	-578.887	-39.1629	775.359	-750.922	11.5244	294.311	688.039	0	0	0	10.3907	513.786	-8.54529	0	0	0.321037	0	0.992512	0
THRB229	-188.568	-462.393	-129.596	-578.887	-39.1629	775.359	-750.922	11.5244	294.311	688.039	0	0	0	10.3907	513.786	-8.54529	0	0	0.321037	0	0.992512	0
LEUB230	-188.59	-462.393	-129.596	-578.895	-39.1629	775.36	-750.938	11.5245	294.318	688.039	0	0	0	10.3847	513.787	-8.54529	0	0	0.321037	0	0.992512	0
THRB232	-188.616	-462.393	-129.596	-578.898	-39.1629	775.356	-750.946	11.5131	294.319	688.039	0	0	0	10.3847	513.789	-8.54529	0	0	0.321037	0	0.992512	0
Now moving residues with bad energies
ASPA3	-188.616	-462.393	-129.595	-578.898	-39.1591	775.342	-750.943	11.513	294.316	688.039	0	0	0	10.3953	513.789	-8.54654	0	0	0.321001	0	0.992512	0
ARGA4	-188.616	-462.393	-129.595	-578.898	-39.1591	775.342	-750.943	11.513	294.316	688.039	0	0	0	10.3953	513.789	-8.54654	0	0	0.321001	0	0.992512	0
GLUA5	-188.627	-462.392	-129.595	-578.909	-39.1691	775.365	-750.954	11.5136	294.319	688.039	0	0	0	10.3943	513.794	-8.55266	0	0	0.320914	0	0.992512	0
ASPA6	-188.634	-462.392	-129.595	-578.909	-39.1722	775.364	-750.954	11.5136	294.321	688.039	0	0	0	10.3943	513.794	-8.55447	0	0	0.317449	0	0.992512	0
GLNA10	-188.634	-462.392	-129.595	-578.909	-39.1722	775.364	-750.954	11.5136	294.321	688.039	0	0	0	10.3943	513.794	-8.55447	0	0	0.317449	0	0.992512	0
LYSA12	-188.636	-462.392	-129.595	-578.912	-39.172	775.364	-750.96	11.5178	294.324	688.039	0	0	0	10.3943	513.794	-8.55468	0	0	0.317414	0	0.992512	0
GLUA15	-188.648	-462.392	-129.595	-578.918	-39.1729	775.37	-750.972	11.517	294.33	688.039	0	0	0	10.3942	513.793	-8.55824	0	0	0.317485	0	0.992512	0
GLNA16	-188.652	-462.392	-129.595	-578.918	-39.1729	775.334	-750.972	11.5488	294.33	688.039	0	0	0	10.3942	513.793	-8.55824	0	0	0.317485	0	0.992512	0
GLUA18	-188.659	-462.392	-129.603	-578.918	-39.1738	775.333	-750.972	11.5489	294.334	688.039	0	0	0	10.3942	513.792	-8.5601	0	0	0.318092	0	0.992512	0
ASPA21	-188.66	-462.392	-129.603	-578.919	-39.1723	775.335	-750.972	11.5488	294.334	688.039	0	0	0	10.3942	513.794	-8.56363	0	0	0.318441	0	0.992512	0
GLUA22	-188.685	-462.392	-129.602	-578.928	-39.1892	775.357	-750.979	11.5489	294.333	688.039	0	0	0	10.3807	513.818	-8.56427	0	0	0.318198	0	0.992512	0
GLUA25	-188.685	-462.392	-129.602	-578.928	-39.1892	775.357	-750.979	11.5489	294.333	688.039	0	0	0	10.3807	513.818	-8.56427	0	0	0.318198	0	0.992512	0
SERA26	-188.685	-462.392	-129.602	-578.928	-39.1892	775.357	-750.979	11.5489	294.333	688.039	0	0	0	10.3807	513.818	-8.56427	0	0	0.318198	0	0.992512	0
LYSA28	-188.698	-462.392	-129.606	-578.93	-39.204	775.36	-750.981	11.5478	294.34	688.039	0	0	0	10.3807	513.818	-8.56366	0	0	0.318198	0	0.992512	0
LYSA29	-188.699	-462.392	-129.606	-578.93	-39.205	775.36	-750.982	11.5477	294.341	688.039	0	0	0	10.3807	513.818	-8.56298	0	0	0.318133	0	0.992512	0
ASPA34	-188.699	-462.392	-129.606	-578.93	-39.205	775.36	-750.982	11.5477	294.341	688.039	0	0	0	10.3807	513.818	-8.56298	0	0	0.318133	0	0.992512	0
VALA35	-188.699	-462.392	-129.606	-578.93	-39.205	775.36	-750.982	11.5477	294.341	688.039	0	0	0	10.3807	513.818	-8.56298	0	0	0.318133	0	0.992512	0
GLUA36	-188.76	-462.451	-129.609	-578.926	-39.1953	775.345	-750.987	11.5477	294.341	688.039	0	0	0	10.3803	513.819	-8.5559	0	0	0.318133	0	0.992512	0
THRA38	-188.76	-462.451	-129.609	-578.926	-39.1953	775.345	-750.987	11.5477	294.341	688.039	0	0	0	10.3803	513.819	-8.5559	0	0	0.318133	0	0.992512	0
VALA39	-188.76	-462.451	-129.609	-578.926	-39.1953	775.345	-750.987	11.5477	294.341	688.039	0	0	0	10.3803	513.819	-8.5559	0	0	0.318133	0	0.992512	0
GLUA40	-188.776	-462.499	-129.655	-578.936	-39.191	775.38	-750.99	11.5477	294.393	688.039	0	0	0	10.387	513.822	-8.56222	0	0	0.318038	0	0.992512	0
GLUA41	-188.776	-462.499	-129.655	-578.936	-39.191	775.38	-750.99	11.5477	294.393	688.039	0	0	0	10.387	513.822	-8.56222	0	0	0.318038	0	0.992512	0
ARGA42	-188.912	-462.574	-129.728	-578.948	-39.1447	775.379	-751.019	11.5477	294.402	688.039	0	0	0	10.3873	513.821	-8.5636	0	0	0.318038	0	0.992512	0
ASNA43	-188.912	-462.574	-129.728	-578.948	-39.1447	775.379	-751.019	11.5477	294.402	688.039	0	0	0	10.3873	513.821	-8.5636	0	0	0.318038	0	0.992512	0
SERA46	-188.921	-462.574	-129.728	-578.948	-39.1447	775.37	-751.019	11.5477	294.402	688.039	0	0	0	10.3873	513.821	-8.5636	0	0	0.318038	0	0.992512	0
VALA47	-188.921	-462.574	-129.728	-578.948	-39.1447	775.37	-751.019	11.5477	294.402	688.039	0	0	0	10.3873	513.821	-8.5636	0	0	0.318038	0	0.992512	0
LYSA50	-188.928	-462.575	-129.728	-578.954	-39.1451	775.371	-751.029	11.5509	294.406	688.039	0	0	0	10.3873	513.822	-8.56314	0	0	0.318038	0	0.992512	0
ASNA51	-188.928	-462.575	-129.728	-578.954	-39.1451	775.371	-751.029	11.5509	294.406	688.039	0	0	0	10.3873	513.822	-8.56314	0	0	0.318038	0	0.992512	0
ARGA56	-188.93	-462.58	-129.728	-578.961	-39.1525	775.387	-751.04	11.5647	294.406	688.039	0	0	0	10.3874	513.821	-8.56325	0	0	0.318359	0	0.992512	0
ARGA57	-188.93	-462.58	-129.728	-578.961	-39.1525	775.387	-751.04	11.5647	294.406	688.039	0	0	0	10.3874	513.821	-8.56325	0	0	0.318359	0	0.992512	0
SERA59	-188.93	-462.58	-129.728	-578.961	-39.1525	775.387	-751.04	11.5647	294.406	688.039	0	0	0	10.3874	513.821	-8.56325	0	0	0.318359	0	0.992512	0
ARGA61	-188.935	-462.58	-129.769	-578.965	-39.1524	775.395	-751.04	11.5654	294.427	688.039	0	0	0	10.3972	513.823	-8.56363	0	0	0.318369	0	0.992512	0
SERA65	-188.938	-462.58	-129.769	-578.965	-39.1524	775.395	-751.04	11.5654	294.427	688.039	0	0	0	10.3943	513.823	-8.56363	0	0	0.318369	0	0.992512	0
GLNA68	-188.987	-462.563	-129.75	-578.925	-39.1524	775.3	-751.03	11.5671	294.386	688.039	0	0	0	10.3943	513.813	-8.56363	0	0	0.318369	0	0.992512	0
LYSA69	-188.987	-462.563	-129.75	-578.925	-39.1528	775.3	-751.029	11.5671	294.386	688.039	0	0	0	10.3943	513.813	-8.56322	0	0	0.318335	0	0.992512	0
GLUA70	-188.987	-462.563	-129.75	-578.925	-39.1528	775.3	-751.029	11.5671	294.386	688.039	0	0	0	10.3943	513.813	-8.56322	0	0	0.318335	0	0.992512	0
GLUA71	-188.988	-462.564	-129.75	-578.929	-39.1645	775.305	-751.035	11.5671	294.404	688.038	0	0	0	10.3943	513.812	-8.56472	0	0	0.318335	0	0.992512	0
ASNA72	-189.058	-462.446	-129.468	-578.688	-39.1671	774.813	-750.892	11.5608	293.953	688.138	0	0	0	10.3915	513.68	-8.56486	0	0	0.318331	0	0.992512	0
LYSA73	-189.059	-462.446	-129.47	-578.689	-39.1683	774.816	-750.893	11.5617	293.955	688.138	0	0	0	10.3915	513.68	-8.56492	0	0	0.318328	0	0.992512	0
GLUA76	-189.061	-462.438	-129.462	-578.685	-39.1724	774.801	-750.891	11.5602	293.945	688.138	0	0	0	10.3883	513.678	-8.55481	0	0	0.318082	0	0.992512	0
ASPA77	-189.061	-462.438	-129.462	-578.685	-39.1724	774.801	-750.891	11.5602	293.945	688.138	0	0	0	10.3883	513.678	-8.55481	0	0	0.318082	0	0.992512	0
LYSA78	-189.104	-462.443	-129.548	-578.569	-39.2622	774.649	-750.695	11.5455	293.902	688.138	0	0	0	10.39	513.689	-8.54071	0	0	0.337133	0	0.992512	0
LYSA80	-189.105	-462.443	-129.548	-578.57	-39.2641	774.649	-750.696	11.5455	293.903	688.138	0	0	0	10.3899	513.69	-8.53944	0	0	0.336145	0	0.992512	0
ARGA83	-189.11	-462.443	-129.554	-578.576	-39.271	774.658	-750.702	11.5472	293.913	688.138	0	0	0	10.3901	513.69	-8.54003	0	0	0.336145	0	0.992512	0
GLUA84	-189.11	-462.443	-129.554	-578.576	-39.271	774.658	-750.702	11.5472	293.913	688.138	0	0	0	10.3901	513.69	-8.54003	0	0	0.336145	0	0.992512	0
ARGA86	-189.11	-462.443	-129.554	-578.576	-39.271	774.658	-750.702	11.5472	293.913	688.138	0	0	0	10.3901	513.69	-8.54003	0	0	0.336145	0	0.992512	0
GLNA87	-189.112	-462.443	-129.554	-578.567	-39.268	774.64	-750.694	11.5469	293.91	688.138	0	0	0	10.3902	513.69	-8.54003	0	0	0.336145	0	0.992512	0
THRA91	-189.137	-462.443	-129.571	-578.56	-39.2605	774.622	-750.686	11.5432	293.903	688.137	0	0	0	10.3908	513.692	-8.54085	0	0	0.336066	0	0.992512	0
GLUA92	-189.155	-462.442	-129.551	-578.535	-39.2441	774.556	-750.673	11.5356	293.902	688.137	0	0	0	10.371	513.648	-8.54087	0	0	0.335742	0	0.992512	0
LYSA94	-189.158	-462.442	-129.551	-578.536	-39.2445	774.556	-750.674	11.5353	293.903	688.137	0	0	0	10.371	513.648	-8.54077	0	0	0.335742	0	0.992512	0
LEUA95	-189.158	-462.442	-129.551	-578.536	-39.2445	774.556	-750.674	11.5353	293.903	688.137	0	0	0	10.371	513.648	-8.54077	0	0	0.335742	0	0.992512	0
CYSA98	-189.158	-462.442	-129.551	-578.536	-39.2445	774.556	-750.674	11.5353	293.903	688.137	0	0	0	10.371	513.648	-8.54077	0	0	0.335742	0	0.992512	0
ASPA99	-189.158	-462.442	-129.551	-578.536	-39.2445	774.556	-750.674	11.5353	293.903	688.137	0	0	0	10.371	513.648	-8.54077	0	0	0.335742	0	0.992512	0
ASPA102	-189.174	-462.461	-129.551	-578.574	-39.1865	774.642	-750.701	11.5356	293.856	688.137	0	0	0	10.372	513.739	-8.57086	0	0	0.335742	0	0.992512	0
ASPA105	-189.174	-462.461	-129.551	-578.574	-39.1865	774.642	-750.701	11.5356	293.856	688.137	0	0	0	10.372	513.739	-8.57086	0	0	0.335742	0	0.992512	0
LYSA106	-189.174	-462.461	-129.551	-578.574	-39.1865	774.642	-750.701	11.5356	293.856	688.137	0	0	0	10.372	513.739	-8.57086	0	0	0.335742	0	0.992512	0
HISA107	-189.174	-462.461	-129.551	-578.574	-39.1865	774.642	-750.701	11.5356	293.856	688.137	0	0	0	10.372	513.739	-8.57086	0	0	0.335742	0	0.992512	0
ASNA113	-189.174	-462.461	-129.551	-578.574	-39.1865	774.642	-750.701	11.5356	293.856	688.137	0	0	0	10.372	513.739	-8.57086	0	0	0.335742	0	0.992512	0
THRA114	-189.174	-462.461	-129.551	-578.574	-39.1865	774.642	-750.701	11.5356	293.856	688.137	0	0	0	10.372	513.739	-8.57086	0	0	0.335742	0	0.992512	0
GLUA116	-189.203	-462.461	-129.551	-578.569	-39.1944	774.609	-750.701	11.5356	293.852	688.137	0	0	0	10.3718	513.738	-8.56021	0	0	0.335742	0	0.992512	0
LYSA118	-189.207	-462.459	-129.549	-578.572	-39.1942	774.608	-750.705	11.5356	293.852	688.137	0	0	0	10.3718	513.739	-8.56015	0	0	0.335742	0	0.992512	0
TYRA122	-189.207	-462.459	-129.549	-578.572	-39.1942	774.608	-750.705	11.5356	293.852	688.137	0	0	0	10.3718	513.739	-8.56015	0	0	0.335742	0	0.992512	0
LYSA123	-189.207	-462.459	-129.555	-578.573	-39.1996	774.616	-750.705	11.5356	293.857	688.137	0	0	0	10.3718	513.739	-8.56063	0	0	0.335742	0	0.992512	0
LYSA125	-189.207	-462.459	-129.555	-578.573	-39.1996	774.616	-750.705	11.5356	293.857	688.137	0	0	0	10.3718	513.739	-8.56063	0	0	0.335742	0	0.992512	0
H1SA129	-189.207	-462.459	-129.555	-578.573	-39.1996	774.616	-750.705	11.5356	293.857	688.137	0	0	0	10.3718	513.739	-8.56063	0	0	0.335742	0	0.992512	0
ARGA130	-189.207	-462.459	-129.555	-578.573	-39.1996	774.616	-750.705	11.5356	293.857	688.137	0	0	0	10.3718	513.739	-8.56063	0	0	0.335742	0	0.992512	0
GLUA134	-189.213	-462.459	-129.544	-578.572	-39.1904	774.601	-750.709	11.5355	293.857	688.136	0	0	0	10.3718	513.739	-8.56771	0	0	0.335727	0	0.992512	0
THRA137	-189.213	-462.459	-129.544	-578.572	-39.1904	774.601	-750.709	11.5355	293.857	688.136	0	0	0	10.3718	513.739	-8.56771	0	0	0.335727	0	0.992512	0
ASNA139	-189.232	-462.464	-129.544	-578.605	-39.1904	774.633	-750.764	11.5355	293.895	688.136	0	0	0	10.375	513.767	-8.56771	0	0	0.335727	0	0.992512	0
ASPA140	-189.232	-462.464	-129.544	-578.605	-39.1904	774.633	-750.764	11.5355	293.895	688.136	0	0	0	10.375	513.767	-8.56771	0	0	0.335727	0	0.992512	0
ARGA141	-189.232	-462.464	-129.544	-578.605	-39.1904	774.633	-750.764	11.5355	293.895	688.136	0	0	0	10.375	513.767	-8.56771	0	0	0.335727	0	0.992512	0
LYSA142	-189.241	-462.465	-129.544	-578.609	-39.1897	774.628	-750.771	11.5365	293.896	688.136	0	0	0	10.3792	513.767	-8.56684	0	0	0.335727	0	0.992512	0
GLUA143	-189.273	-462.461	-129.533	-578.599	-39.189	774.598	-750.764	11.5365	293.883	688.136	0	0	0	10.3582	513.765	-8.56799	0	0	0.335727	0	0.992512	0
GLUA146	-189.273	-462.461	-129.533	-578.599	-39.189	774.598	-750.764	11.5365	293.883	688.136	0	0	0	10.3582	513.765	-8.56799	0	0	0.335727	0	0.992512	0
SERA148	-189.273	-462.461	-129.533	-578.599	-39.189	774.598	-750.764	11.5365	293.883	688.136	0	0	0	10.3582	513.765	-8.56799	0	0	0.335727	0	0.992512	0
VALA150	-189.273	-462.461	-129.533	-578.599	-39.189	774.598	-750.764	11.5365	293.883	688.136	0	0	0	10.3582	513.765	-8.56799	0	0	0.335727	0	0.992512	0
LYSA153	-189.273	-462.461	-129.533	-578.599	-39.189	774.598	-750.764	11.5365	293.883	688.136	0	0	0	10.3582	513.765	-8.56799	0	0	0.335727	0	0.992512	0
SERA156	-189.273	-462.461	-129.533	-578.599	-39.189	774.598	-750.764	11.5365	293.883	688.136	0	0	0	10.3582	513.765	-8.56799	0	0	0.335727	0	0.992512	0
ASPA157	-189.273	-462.461	-129.533	-578.599	-39.189	774.598	-750.764	11.5365	293.883	688.136	0	0	0	10.3582	513.765	-8.56799	0	0	0.335727	0	0.992512	0
META160	-189.311	-462.461	-129.533	-578.617	-39.1893	774.603	-750.796	11.536	293.892	688.136	0	0	0	10.358	513.767	-8.56799	0	0	0.335727	0	0.992512	0
THRA161	-189.311	-462.461	-129.533	-578.617	-39.1893	774.603	-750.796	11.536	293.892	688.136	0	0	0	10.358	513.767	-8.56799	0	0	0.335727	0	0.992512	0
GLUA162	-189.311	-462.461	-129.533	-578.617	-39.1893	774.603	-750.796	11.536	293.892	688.136	0	0	0	10.358	513.767	-8.56799	0	0	0.335727	0	0.992512	0
PROA164	-189.311	-462.461	-129.533	-578.617	-39.1893	774.603	-750.796	11.536	293.892	688.136	0	0	0	10.358	513.767	-8.56799	0	0	0.335727	0	0.992512	0
ARGA170	-189.327	-462.455	-129.527	-578.662	-39.2032	774.663	-750.835	11.5328	293.897	688.141	0	0	0	10.3618	513.767	-8.56764	0	0	0.335727	0	0.992512	0
SERA178	-189.327	-462.455	-129.527	-578.662	-39.2032	774.663	-750.835	11.5328	293.897	688.141	0	0	0	10.3618	513.767	-8.56764	0	0	0.335727	0	0.992512	0
VALA179	-189.327	-462.455	-129.527	-578.662	-39.2032	774.663	-750.835	11.5328	293.897	688.141	0	0	0	10.3618	513.767	-8.56764	0	0	0.335727	0	0.992512	0
TYRA182	-189.327	-462.455	-129.527	-578.662	-39.2032	774.663	-750.835	11.5328	293.897	688.141	0	0	0	10.3618	513.767	-8.56764	0	0	0.335727	0	0.992512	0
GLUA183	-189.328	-462.455	-129.527	-578.671	-39.2092	774.679	-750.842	11.5306	293.902	688.141	0	0	0	10.3636	513.767	-8.5674	0	0	0.335727	0	0.992512	0
ASNA186	-189.328	-462.455	-129.527	-578.671	-39.2092	774.679	-750.842	11.5306	293.902	688.141	0	0	0	10.3636	513.767	-8.5674	0	0	0.335727	0	0.992512	0
PROA188	-189.328	-462.455	-129.527	-578.671	-39.2092	774.679	-750.842	11.5306	293.902	688.141	0	0	0	10.3636	513.767	-8.5674	0	0	0.335727	0	0.992512	0
ARGA190	-189.352	-462.456	-129.57	-578.675	-39.249	774.701	-750.843	11.5253	293.941	688.141	0	0	0	10.3636	513.768	-8.55903	0	0	0.335727	0	0.992512	0
CYSA192	-189.352	-462.456	-129.57	-578.675	-39.249	774.701	-750.843	11.5253	293.941	688.141	0	0	0	10.3636	513.768	-8.55903	0	0	0.335727	0	0.992512	0
ARGA193	-189.368	-462.457	-129.569	-578.677	-39.2523	774.703	-750.848	11.5217	293.938	688.141	0	0	0	10.3598	513.772	-8.55669	0	0	0.335727	0	0.992512	0
LYSA196	-189.372	-462.457	-129.569	-578.679	-39.252	774.703	-750.851	11.5217	293.94	688.141	0	0	0	10.3598	513.772	-8.55727	0	0	0.335727	0	0.992512	0
ASPA200	-189.372	-462.457	-129.569	-578.679	-39.252	774.703	-750.851	11.5217	293.94	688.141	0	0	0	10.3598	513.772	-8.55727	0	0	0.335727	0	0.992512	0
ASPA201	-189.372	-462.457	-129.569	-578.679	-39.252	774.703	-750.851	11.5217	293.94	688.141	0	0	0	10.3598	513.772	-8.55727	0	0	0.335727	0	0.992512	0
ILEA203	-189.377	-462.458	-129.569	-578.679	-39.252	774.702	-750.852	11.521	293.94	688.141	0	0	0	10.3598	513.772	-8.55727	0	0	0.335727	0	0.992512	0
GLUA205	-189.401	-462.456	-129.558	-578.659	-39.2485	774.619	-750.839	11.521	293.928	688.141	0	0	0	10.3598	513.778	-8.53885	0	0	0.335727	0	0.992512	0
LEUA206	-189.401	-462.456	-129.558	-578.659	-39.2485	774.619	-750.839	11.521	293.928	688.141	0	0	0	10.3598	513.778	-8.53885	0	0	0.335727	0	0.992512	0
ASPA207	-189.401	-462.456	-129.558	-578.659	-39.2485	774.619	-750.839	11.521	293.928	688.141	0	0	0	10.3598	513.778	-8.53885	0	0	0.335727	0	0.992512	0
THRA208	-189.401	-462.456	-129.558	-578.659	-39.2485	774.619	-750.839	11.521	293.928	688.141	0	0	0	10.3598	513.778	-8.53885	0	0	0.335727	0	0.992512	0
SERA210	-189.469	-462.456	-129.544	-578.6	-39.2485	774.467	-750.794	11.5208	293.896	688.141	0	0	0	10.3596	513.774	-8.53885	0	0	0.335727	0	0.992512	0
GLUA211	-189.495	-462.458	-129.546	-578.591	-39.2534	774.459	-750.784	11.5208	293.892	688.141	0	0	0	10.3349	513.774	-8.53801	0	0	0.335727	0	0.992512	0
GLUA212	-189.502	-462.458	-129.546	-578.592	-39.2527	774.459	-750.785	11.5208	293.893	688.141	0	0	0	10.3304	513.774	-8.54013	0	0	0.335727	0	0.992512	0
SERA213	-189.502	-462.458	-129.546	-578.592	-39.2527	774.459	-750.785	11.5208	293.893	688.141	0	0	0	10.3304	513.774	-8.54013	0	0	0.335727	0	0.992512	0
TYRA214	-189.502	-462.458	-129.546	-578.592	-39.2527	774.459	-750.785	11.5208	293.893	688.141	0	0	0	10.3304	513.774	-8.54013	0	0	0.335727	0	0.992512	0
LYSA215	-189.51	-462.458	-129.567	-578.59	-39.2512	774.458	-750.782	11.5205	293.902	688.141	0	0	0	10.3304	513.773	-8.5409	0	0	0.335727	0	0.992512	0
ASPA216	-189.51	-462.458	-129.567	-578.59	-39.2512	774.458	-750.782	11.5205	293.902	688.141	0	0	0	10.3304	513.773	-8.5409	0	0	0.335727	0	0.992512	0
SERA217	-189.51	-462.458	-129.567	-578.59	-39.2512	774.458	-750.782	11.5205	293.902	688.141	0	0	0	10.3304	513.773	-8.5409	0	0	0.335727	0	0.992512	0
THRA218	-189.51	-462.458	-129.567	-578.59	-39.2512	774.458	-750.782	11.5205	293.902	688.141	0	0	0	10.3304	513.773	-8.5409	0	0	0.335727	0	0.992512	0
LEUA219	-189.517	-462.458	-129.567	-578.597	-39.2512	774.458	-750.797	11.5205	293.909	688.141	0	0	0	10.3382	513.772	-8.5409	0	0	0.335727	0	0.992512	0
GLNA222	-189.531	-462.458	-129.593	-578.61	-39.2512	774.473	-750.813	11.5206	293.933	688.141	0	0	0	10.3383	513.773	-8.5409	0	0	0.335727	0	0.992512	0
ARGA225	-189.533	-462.458	-129.593	-578.611	-39.2513	774.474	-750.815	11.5206	293.934	688.141	0	0	0	10.3383	513.773	-8.54105	0	0	0.335727	0	0.992512	0
ASPA226	-189.555	-462.458	-129.593	-578.605	-39.2507	774.445	-750.813	11.5206	293.933	688.141	0	0	0	10.3383	513.772	-8.54042	0	0	0.335727	0	0.992512	0
ASNA227	-189.555	-462.458	-129.593	-578.605	-39.2507	774.445	-750.813	11.5206	293.933	688.141	0	0	0	10.3383	513.772	-8.54042	0	0	0.335727	0	0.992512	0
THRA229	-189.555	-462.458	-129.593	-578.605	-39.2507	774.445	-750.813	11.5206	293.933	688.141	0	0	0	10.3383	513.772	-8.54042	0	0	0.335727	0	0.992512	0
LEUA230	-189.555	-462.458	-129.593	-578.605	-39.2507	774.445	-750.813	11.5206	293.933	688.141	0	0	0	10.3383	513.772	-8.54042	0	0	0.335727	0	0.992512	0
THRA232	-189.555	-462.458	-129.593	-578.605	-39.2507	774.445	-750.813	11.5206	293.933	688.141	0	0	0	10.3383	513.772	-8.54042	0	0	0.335727	0	0.992512	0
ASPB3	-189.555	-462.458	-129.593	-578.605	-39.2507	774.445	-750.813	11.5206	293.933	688.141	0	0	0	10.3383	513.772	-8.54042	0	0	0.335727	0	0.992512	0
ARGB4	-192.15	-462.467	-131.122	-578.622	-39.2633	774.345	-750.825	10.5909	293.945	688.142	0	0	0	10.3415	513.77	-8.543	0	0	0.335692	0	0.992512	0
GLUB5	-193.543	-463.302	-132.047	-578.977	-39.4793	775.302	-751.151	10.615	294.883	688.142	0	0	0	10.2452	514.038	-9.09421	0	0	0.327167	0	0.992512	0
ASPB6	-193.543	-463.302	-132.047	-578.977	-39.4793	775.302	-751.151	10.615	294.883	688.142	0	0	0	10.2452	514.038	-9.09421	0	0	0.327167	0	0.992512	0
GLNB10	-193.585	-463.313	-132.037	-579.002	-39.4793	775.398	-751.176	10.6145	294.798	688.142	0	0	0	10.2445	514.038	-9.09421	0	0	0.327167	0	0.992512	0
LYSB12	-194.077	-463.32	-131.594	-578.946	-39.2281	774.961	-751.191	10.6311	294.063	688.142	0	0	0	10.2254	514.054	-9.14314	0	0	0.330094	0	0.992512	0
GLUB15	-194.272	-463.32	-131.594	-578.877	-39.2111	774.6	-751.091	10.631	293.983	688.142	0	0	0	10.2254	514.098	-9.0848	0	0	0.331542	0	0.992512	0
GLNB16	-194.272	-463.32	-131.594	-578.875	-39.2111	774.597	-751.088	10.631	293.981	688.142	0	0	0	10.2258	514.1	-9.0848	0	0	0.331542	0	0.992512	0
GLUB18	-194.286	-463.32	-131.594	-578.877	-39.2204	774.595	-751.092	10.6368	293.981	688.143	0	0	0	10.2262	514.099	-9.09025	0	0	0.332893	0	0.992512	0
TYRB20	-194.74	-463.347	-131.594	-578.997	-39.2181	774.485	-751.33	10.6953	294.017	688.082	0	0	0	10.2281	513.979	-9.08684	0	0	0.332893	0	0.992512	0
ASPB21	-194.74	-463.347	-131.594	-578.997	-39.2181	774.485	-751.33	10.6953	294.017	688.082	0	0	0	10.2281	513.979	-9.08684	0	0	0.332893	0	0.992512	0
GLUB22	-194.827	-463.347	-131.689	-579.051	-39.2648	774.633	-751.381	10.7068	294.016	688.082	0	0	0	10.2334	514.015	-9.09127	0	0	0.331686	0	0.992512	0
GLUB25	-194.865	-463.346	-131.689	-579.071	-39.2454	774.655	-751.412	10.7072	294.004	688.082	0	0	0	10.2327	514.015	-9.10814	0	0	0.332615	0	0.992512	0
SERB26	-194.865	-463.346	-131.689	-579.071	-39.2454	774.655	-751.412	10.7072	294.004	688.082	0	0	0	10.2327	514.015	-9.10814	0	0	0.332615	0	0.992512	0
LYSB28	-195.564	-463.358	-131.659	-579.046	-39.2384	774.229	-751.469	10.7144	293.933	688.082	0	0	0	10.0457	513.995	-9.12346	0	0	0.332615	0	0.992512	0
LYSB29	-195.964	-463.358	-131.659	-579.172	-39.097	774.106	-751.839	10.7421	294.055	688.082	0	0	0	10.0481	513.752	-9.22205	0	0	0.356755	0	0.992512	0
ASPB34	-196.105	-463.351	-131.67	-579.106	-39.0107	773.827	-751.793	10.7398	294.053	688.053	0	0	0	10.048	513.692	-9.22362	0	0	0.356755	0	0.971879	0
VALB35	-196.128	-463.351	-131.669	-579.103	-39.0093	773.822	-751.791	10.7163	294.053	688.052	0	0	0	10.0479	513.692	-9.22362	0	0	0.356755	0	0.971879	0
GLUB36	-196.237	-463.417	-131.645	-579.093	-39.025	773.778	-751.784	10.7165	294.049	688.042	0	0	0	10.0479	513.678	-9.23485	0	0	0.356755	0	0.971879	0
THRB38	-196.242	-463.428	-131.655	-579.095	-39.0257	773.781	-751.789	10.7165	294.049	688.042	0	0	0	10.0674	513.679	-9.23485	0	0	0.356755	0	0.971879	0
VALB39	-196.242	-463.428	-131.655	-579.095	-39.0257	773.781	-751.789	10.7165	294.049	688.042	0	0	0	10.0674	513.679	-9.23485	0	0	0.356755	0	0.971879	0
GLUB40	-198.066	-464.294	-132.495	-579.301	-38.8835	774.072	-752.046	10.7032	294.721	688.042	0	0	0	9.96148	513.969	-9.87013	0	0	0.351968	0	0.971879	0
GLUB41	-198.191	-464.301	-132.512	-579.302	-38.8898	774.076	-752.046	10.7074	294.722	688.042	0	0	0	9.85269	513.97	-9.86492	0	0	0.351995	0	0.971879	0
ARGB42	-204.692	-466.387	-135.851	-579.249	-39.5015	773.864	-751.73	9.18504	295.409	688.394	0	0	0	9.74483	514.091	-9.8911	0	0	0.351995	0	0.969108	0
ASNB43	-204.692	-466.387	-135.851	-579.25	-39.5015	773.864	-751.73	9.18504	295.409	688.394	0	0	0	9.74483	514.091	-9.8911	0	0	0.351995	0	0.969108	0
SERB46	-206.332	-467.009	-136.524	-579.373	-39.5022	773.915	-751.897	9.21229	295.567	688.394	0	0	0	9.455	514.18	-9.8911	0	0	0.351995	0	0.969108	0
VALB47	-206.332	-467.009	-136.524	-579.373	-39.5022	773.915	-751.897	9.21229	295.567	688.394	0	0	0	9.455	514.18	-9.8911	0	0	0.351995	0	0.969108	0
LYSB50	-206.337	-467.009	-136.536	-579.378	-39.5033	773.939	-751.903	9.21223	295.574	688.394	0	0	0	9.44416	514.181	-9.89063	0	0	0.351995	0	0.969108	0
ASNB51	-206.385	-467.06	-136.567	-579.393	-39.5033	773.989	-751.904	9.21221	295.574	688.394	0	0	0	9.44415	514.182	-9.89063	0	0	0.351995	0	0.969108	0
ARGB56	-206.385	-467.045	-136.556	-579.384	-39.5023	773.974	-751.896	9.18339	295.574	688.394	0	0	0	9.44392	514.182	-9.89058	0	0	0.351062	0	0.969108	0
ARGB57	-206.414	-467.045	-136.518	-579.372	-39.5022	773.93	-751.895	9.14982	295.57	688.394	0	0	0	9.44391	514.182	-9.88912	0	0	0.351029	0	0.969108	0
SERB59	-206.424	-467.045	-136.518	-579.372	-39.5023	773.93	-751.896	9.13992	295.57	688.394	0	0	0	9.44391	514.182	-9.88912	0	0	0.351029	0	0.969108	0
ARGB61	-207.59	-467.018	-136.551	-578.961	-39.9491	772.825	-751.845	9.15325	295.606	688.394	0	0	0	9.32334	513.893	-9.90425	0	0	0.366562	0	0.969108	0
ILEB62	-207.59	-467.018	-136.551	-578.961	-39.9491	772.825	-751.845	9.15325	295.606	688.394	0	0	0	9.32334	513.893	-9.90425	0	0	0.366562	0	0.969108	0
SERB64	-208.741	-467.527	-137.181	-578.957	-39.8767	772.632	-751.836	9.07225	295.788	688.394	0	0	0	9.3188	513.948	-9.90425	0	0	0.366562	0	0.969108	0
SERB65	-209.609	-468.302	-137.516	-579.112	-39.8767	772.982	-751.951	9.07227	295.951	688.394	0	0	0	9.31866	513.952	-9.90425	0	0	0.366562	0	0.969108	0
GLUB67	-209.706	-468.302	-137.603	-579.12	-39.9036	773.015	-751.954	9.05558	295.954	688.394	0	0	0	9.32876	513.952	-9.90592	0	0	0.366513	0	0.969108	0
GLNB68	-210.37	-468.776	-138.115	-578.94	-39.9175	772.584	-751.837	9.05549	296.376	688.449	0	0	0	9.34142	513.738	-9.92663	0	0	0.366513	0	0.969108	0
LYSB69	-210.371	-468.776	-138.115	-578.94	-39.9175	772.584	-751.837	9.05549	296.376	688.449	0	0	0	9.34142	513.738	-9.9272	0	0	0.366545	0	0.969108	0
GLUB70	-210.394	-468.775	-138.198	-578.94	-39.9205	772.582	-751.838	9.05767	296.407	688.449	0	0	0	9.35722	513.738	-9.91055	0	0	0.366033	0	0.969108	0
GLUB71	-211.241	-468.815	-138.551	-578.588	-40.037	771.681	-751.446	9.05758	296.385	688.445	0	0	0	9.37016	513.607	-10.077	0	0	0.366108	0	0.969108	0
ASNB72	-211.248	-468.815	-138.551	-578.584	-40.037	771.676	-751.439	9.05758	296.383	688.442	0	0	0	9.36174	513.602	-10.077	0	0	0.366108	0	0.969108	0
LYSB73	-211.307	-468.818	-138.498	-578.659	-40.0244	771.734	-751.557	9.05759	296.397	688.445	0	0	0	9.36193	513.68	-10.0798	0	0	0.366473	0	0.969108	0
GLUB76	-212.15	-469.616	-139.298	-578.588	-39.9225	771.575	-751.436	9.05756	297.188	688.445	0	0	0	9.34956	513.704	-10.2499	0	0	0.376186	0	0.969108	0
ASPB77	-212.15	-469.616	-139.298	-578.588	-39.9225	771.575	-751.436	9.05756	297.188	688.445	0	0	0	9.34956	513.704	-10.2499	0	0	0.376186	0	0.969108	0
LYSB78	-212.151	-469.616	-139.307	-578.589	-39.9251	771.579	-751.438	9.05757	297.195	688.445	0	0	0	9.35121	513.704	-10.2484	0	0	0.375421	0	0.969108	0
LYSB80	-212.152	-469.616	-139.307	-578.59	-39.926	771.58	-751.438	9.05757	297.195	688.445	0	0	0	9.35123	513.704	-10.248	0	0	0.374975	0	0.969108	0
ARGB83	-212.178	-469.616	-139.338	-578.604	-39.9398	771.608	-751.448	9.059	297.209	688.445	0	0	0	9.3524	513.705	-10.249	0	0	0.374975	0	0.969108	0
GLUB84	-212.18	-469.616	-139.338	-578.606	-39.9399	771.61	-751.451	9.059	297.21	688.445	0	0	0	9.3524	513.707	-10.2495	0	0	0.375208	0	0.969108	0
ARGB86	-212.21	-469.615	-139.364	-578.623	-39.9459	771.632	-751.461	9.06366	297.208	688.445	0	0	0	9.35517	513.707	-10.25	0	0	0.37534	0	0.969108	0
GLNB87	-213.244	-469.59	-140.902	-578.649	-40.0598	771.849	-751.353	8.76945	297.8	688.443	0	0	0	9.35787	513.541	-10.2531	0	0	0.375285	0	0.969108	0
METB88	-213.253	-469.591	-140.902	-578.655	-40.0628	771.854	-751.362	8.77056	297.804	688.443	0	0	0	9.35685	513.543	-10.2531	0	0	0.375285	0	0.969108	0
GLUB90	-213.253	-469.591	-140.902	-578.655	-40.0628	771.854	-751.362	8.77056	297.804	688.443	0	0	0	9.35685	513.543	-10.2531	0	0	0.375285	0	0.969108	0
THRB91	-213.269	-469.591	-140.902	-578.656	-40.0628	771.848	-751.37	8.77056	297.804	688.443	0	0	0	9.35685	513.543	-10.2531	0	0	0.375285	0	0.969108	0
GLUB92	-213.269	-469.592	-140.908	-578.665	-40.0838	771.881	-751.374	8.77056	297.806	688.443	0	0	0	9.36136	513.544	-10.253	0	0	0.375691	0	0.969108	0
LYSB94	-213.804	-469.69	-140.903	-578.794	-40.0866	771.636	-751.677	8.75112	298.075	688.443	0	0	0	9.36085	513.458	-10.254	0	0	0.366799	0	0.969108	0
LEUB95	-213.937	-469.692	-140.903	-578.859	-40.0866	771.657	-751.807	8.76106	298.104	688.443	0	0	0	9.36425	513.482	-10.254	0	0	0.366799	0	0.969108	0
CYSB98	-213.937	-469.692	-140.903	-578.859	-40.0866	771.657	-751.807	8.76106	298.104	688.443	0	0	0	9.36425	513.482	-10.254	0	0	0.366799	0	0.969108	0
ASPB99	-214.043	-469.692	-141.002	-578.856	-40.0786	771.639	-751.806	8.76106	298.102	688.443	0	0	0	9.36425	513.482	-10.2539	0	0	0.366799	0	0.969108	0
ASPB102	-214.151	-469.689	-141.027	-578.819	-40.0725	771.486	-751.782	8.76106	298.114	688.443	0	0	0	9.36425	513.443	-10.264	0	0	0.366799	0	0.969108	0
ASPB105	-214.41	-469.663	-141.1	-578.594	-40.0012	770.774	-751.552	8.76104	298.035	688.443	0	0	0	9.36405	513.368	-10.2114	0	0	0.366799	0	0.969108	0
LYSB106	-214.657	-469.66	-140.397	-578.567	-39.5902	770.479	-751.571	8.76348	297.146	688.443	0	0	0	9.36425	513.442	-10.4046	0	0	0.366799	0	0.969143	0
HISB107	-214.901	-469.662	-140.629	-578.549	-39.6195	770.442	-751.541	8.76522	297.141	688.46	0	0	0	9.36403	513.441	-10.3953	0	0	0.366799	0	0.956144	0
ASNB113	-216.347	-470.155	-141.239	-579.052	-39.5935	770.78	-752.285	8.54849	297.772	688.538	0	0	0	9.41592	513.345	-10.3998	0	0	0.366799	0	0.956144	0
THRB114	-216.347	-470.155	-141.239	-579.052	-39.5935	770.78	-752.285	8.54849	297.772	688.538	0	0	0	9.41592	513.345	-10.3998	0	0	0.366799	0	0.956144	0
GLUB116	-216.348	-470.156	-141.236	-579.048	-39.5955	770.773	-752.28	8.54845	297.768	688.538	0	0	0	9.41598	513.346	-10.3998	0	0	0.366799	0	0.955861	0
SERB117	-216.348	-470.156	-141.236	-579.048	-39.5955	770.773	-752.28	8.54845	297.768	688.538	0	0	0	9.41598	513.346	-10.3998	0	0	0.366799	0	0.955861	0
LYSB118	-216.621	-471.489	-142.565	-579.309	-39.5668	771.809	-752.424	8.55687	298.86	689.184	0	0	0	9.43992	513.311	-10.4397	0	0	0.366799	0	0.955861	0
TYRB122	-216.715	-471.488	-142.565	-579.397	-39.5525	771.902	-752.546	8.54152	298.882	689.184	0	0	0	9.44015	513.269	-10.4397	0	0	0.366799	0	0.955861	0
LYSB123	-216.854	-471.481	-142.473	-579.398	-39.5117	771.725	-752.604	8.53465	298.847	689.184	0	0	0	9.43472	513.302	-10.4336	0	0	0.366799	0	0.955861	0
LYSB125	-217.564	-472.516	-143.276	-579.992	-40.0023	774.033	-753.198	8.55229	299.436	689.184	0	0	0	9.45003	513.376	-10.5555	0	0	0.366799	0	0.955861	0
H1SB129	-218.027	-472.743	-143.557	-580.057	-40.0203	774.122	-753.256	8.61274	299.427	689.184	0	0	0	9.45049	513.343	-10.5555	0	0	0.366799	0	0.998361	0
ARGB130	-218.22	-472.743	-143.603	-580.111	-40.0265	774.159	-753.357	8.60059	299.434	689.184	0	0	0	9.43543	513.342	-10.557	0	0	0.366799	0	0.998361	0
GLUB134	-218.249	-472.743	-143.597	-580.123	-40.0674	774.19	-753.372	8.59924	299.434	689.187	0	0	0	9.43541	513.345	-10.5523	0	0	0.363503	0	0.998361	0
THRB137	-218.614	-473.137	-143.991	-580.095	-40.0674	774.172	-753.32	8.59924	299.815	689.127	0	0	0	9.47215	513.309	-10.5523	0	0	0.363503	0	0.998361	0
ASNB139	-219.84	-473.119	-143.991	-579.78	-40.0554	773.442	-753.061	7.92245	299.532	689.127	0	0	0	9.35928	513.141	-10.5776	0	0	0.363503	0	0.998361	0
ASPB140	-220.07	-473.119	-143.991	-579.836	-40.0483	773.546	-753.133	7.92245	299.51	689.13	0	0	0	9.34407	513.171	-10.757	0	0	0.363503	0	0.998361	0
ARGB141	-220.258	-473.332	-144.187	-579.827	-40.0494	773.556	-753.108	7.92245	299.701	689.109	0	0	0	9.34404	513.253	-10.7493	0	0	0.363503	0	0.998361	0
LYSB142	-220.492	-473.325	-144.187	-579.845	-39.8772	773.426	-753.12	7.91813	299.432	689.109	0	0	0	9.34431	513.407	-10.7288	0	0	0.363503	0	0.998361	0
GLUB143	-220.597	-473.327	-144.187	-579.853	-39.8677	773.405	-753.149	7.9195	299.429	689.109	0	0	0	9.29903	513.395	-10.7379	0	0	0.363503	0	0.998361	0
GLUB146	-220.807	-473.37	-144.187	-579.876	-39.9646	773.349	-753.249	7.9223	299.527	689.109	0	0	0	9.27556	513.308	-10.7048	0	0	0.363503	0	0.998361	0
ASNB147	-221.668	-473.967	-144.819	-579.847	-39.9646	773.29	-753.199	7.92198	299.875	689.109	0	0	0	9.27556	513.347	-10.7048	0	0	0.363503	0	0.998361	0
SERB148	-221.668	-473.967	-144.819	-579.847	-39.9646	773.29	-753.199	7.92198	299.875	689.109	0	0	0	9.27556	513.347	-10.7048	0	0	0.363503	0	0.998361	0
VALB150	-221.745	-473.97	-144.819	-579.879	-39.9646	773.295	-753.269	7.92765	299.895	689.109	0	0	0	9.27274	513.352	-10.7048	0	0	0.363503	0	0.998361	0
LYSB153	-221.971	-473.982	-144.819	-580.013	-39.9645	773.315	-753.507	7.946	300.014	689.109	0	0	0	9.27285	513.375	-10.7048	0	0	0.363503	0	0.998361	0
SERB156	-223.067	-474.749	-145.212	-580.006	-39.9645	773.292	-753.506	7.96563	300.047	689.109	0	0	0	9.30057	513.477	-10.7048	0	0	0.363503	0	0.998361	0
ASPB157	-223.319	-474.724	-145.212	-580.032	-40.033	773.155	-753.541	7.96073	300.022	689.109	0	0	0	9.30375	513.474	-10.6885	0	0	0.363503	0	0.998361	0
METB160	-223.582	-474.798	-145.212	-580.328	-40.0028	773.517	-753.995	7.96499	300.188	689.109	0	0	0	9.30315	513.705	-10.6885	0	0	0.363503	0	0.998361	0
THRB161	-224.031	-475.132	-145.548	-580.381	-40.0028	773.457	-754.062	7.96499	300.559	689.109	0	0	0	9.33174	513.735	-10.6885	0	0	0.363503	0	0.998361	0
GLUB162	-224.196	-475.132	-145.548	-580.313	-40.01	773.13	-754.018	7.96499	300.501	689.109	0	0	0	9.32826	513.695	-10.571	0	0	0.363503	0	0.998361	0
PROB164	-224.293	-475.133	-145.564	-580.361	-40.01	773.173	-754.112	7.98093	300.501	689.111	0	0	0	9.3289	513.698	-10.571	0	0	0.363503	0	0.998943	0
ARGB170	-224.317	-475.132	-145.568	-580.341	-39.987	773.117	-754.107	7.98084	300.501	689.1	0	0	0	9.32851	513.692	-10.5695	0	0	0.363503	0	0.998943	0
SERB178	-224.467	-475.132	-145.697	-580.315	-39.987	773.076	-754.092	7.98762	300.499	689.1	0	0	0	9.30137	513.692	-10.5695	0	0	0.363503	0	0.998943	0
TYRB182	-224.909	-475.123	-145.697	-580.296	-40.0587	772.868	-754.205	7.92563	300.482	689.1	0	0	0	9.30312	513.632	-10.5694	0	0	0.363503	0	0.998943	0
GLUB183	-225.264	-475.113	-145.698	-580.219	-40.0984	772.468	-754.185	7.92939	300.474	689.1	0	0	0	9.29803	513.606	-10.583	0	0	0.363499	0	0.998943	0
ASNB186	-225.286	-475.113	-145.698	-580.207	-40.0984	772.448	-754.17	7.9293	300.474	689.1	0	0	0	9.27012	513.599	-10.583	0	0	0.363499	0	0.998943	0
SERB187	-225.315	-475.113	-145.748	-580.204	-40.0984	772.444	-754.168	7.92852	300.494	689.1	0	0	0	9.2707	513.599	-10.583	0	0	0.363499	0	0.998943	0
PROB188	-225.595	-475.113	-145.748	-580.302	-40.0984	772.444	-754.352	7.94708	300.486	689.1	0	0	0	9.26075	513.595	-10.583	0	0	0.363499	0	0.998943	0
ASPB189	-227.699	-475.729	-146.363	-580.497	-40.2971	772.674	-754.527	7.94768	300.899	689.1	0	0	0	8.52241	513.653	-10.7911	0	0	0.363499	0	0.998943	0
ARGB190	-227.785	-475.729	-146.365	-580.439	-40.2872	772.55	-754.494	7.93155	300.862	689.1	0	0	0	8.52202	513.65	-10.8002	0	0	0.363499	0	0.998943	0
CYSB192	-227.785	-475.729	-146.365	-580.439	-40.2872	772.55	-754.494	7.93155	300.862	689.1	0	0	0	8.52202	513.65	-10.8002	0	0	0.363499	0	0.998943	0
ARGB193	-228.398	-476.493	-147.145	-580.778	-40.3987	773.092	-754.796	7.93155	301.831	689.1	0	0	0	8.56374	513.873	-10.669	0	0	0.363499	0	0.998943	0
LYSB196	-230.229	-476.603	-147.145	-581.41	-40.2704	772.722	-756.196	8.03386	302.271	689.1	0	0	0	8.5672	514.103	-10.662	0	0	0.363499	0	0.998943	0
PHEB199	-230.433	-476.587	-147.145	-581.43	-40.2561	772.641	-756.27	8.03405	302.278	689.1	0	0	0	8.50221	514.107	-10.662	0	0	0.363499	0	0.998943	0
ASPB200	-230.602	-476.573	-147.145	-581.367	-40.2381	772.389	-756.224	8.03405	302.23	689.1	0	0	0	8.50221	514.05	-10.6735	0	0	0.363499	0	0.998943	0
ASPB201	-230.876	-476.556	-147.145	-581.306	-40.2343	772.058	-756.208	8.03405	302.209	689.1	0	0	0	8.47071	513.961	-10.6621	0	0	0.363499	0	0.998943	0
ILEB203	-230.882	-476.556	-147.145	-581.306	-40.2343	772.056	-756.209	8.03163	302.208	689.1	0	0	0	8.47071	513.962	-10.6621	0	0	0.363499	0	0.998943	0
GLUB205	-231.122	-476.557	-147.136	-581.31	-40.2143	771.821	-756.251	8.03163	302.201	689.101	0	0	0	8.47102	513.983	-10.6414	0	0	0.363499	0	0.998943	0
LEUB206	-231.218	-476.557	-147.136	-581.362	-40.2143	771.849	-756.355	8.03159	302.233	689.101	0	0	0	8.47102	514.018	-10.6414	0	0	0.363499	0	0.998943	0
ASPB207	-232.117	-476.556	-147.044	-581.006	-40.4108	770.731	-756.016	8.03159	302.054	689.104	0	0	0	8.46917	513.696	-10.8354	0	0	0.363499	0	0.998943	0
THRB208	-232.177	-476.566	-147.063	-581.034	-40.4108	770.766	-756.055	8.03159	302.054	689.104	0	0	0	8.46923	513.698	-10.8354	0	0	0.363499	0	0.998943	0
SERB210	-232.201	-476.605	-147.101	-581.038	-40.4108	770.779	-756.057	8.03804	302.054	689.104	0	0	0	8.50956	513.702	-10.8354	0	0	0.363499	0	0.998943	0
GLUB211	-232.259	-476.576	-147.072	-580.995	-40.437	770.667	-756.017	8.03161	302.001	689.1	0	0	0	8.50943	513.658	-10.8322	0	0	0.363499	0	0.998943	0
GLUB212	-232.95	-475.795	-147.988	-580.917	-40.6968	770.544	-755.897	8.03304	302.114	688.663	0	0	0	8.53611	513.617	-10.9099	0	0	0.363499	0	0.998943	0
SERB213	-233.579	-475.781	-148.598	-580.788	-40.6968	770.074	-755.849	8.01996	302.433	688.623	0	0	0	8.53397	513.617	-10.9099	0	0	0.363499	0	0.996062	0
TYRB214	-233.597	-475.781	-148.598	-580.784	-40.6877	770.054	-755.852	8.01836	302.433	688.616	0	0	0	8.53401	513.617	-10.9097	0	0	0.363499	0	0.996062	0
LYSB215	-233.598	-475.781	-148.598	-580.782	-40.6886	770.052	-755.85	8.01836	302.432	688.616	0	0	0	8.53401	513.616	-10.9102	0	0	0.363499	0	0.996062	0
ASPB216	-234.738	-475.793	-149.739	-580.905	-40.6785	770.479	-755.916	8.01274	302.437	688.616	0	0	0	8.52346	513.731	-11.134	0	0	0.363499	0	0.996062	0
SERB217	-234.738	-475.793	-149.739	-580.905	-40.6785	770.479	-755.916	8.01274	302.437	688.616	0	0	0	8.52346	513.731	-11.134	0	0	0.363499	0	0.996062	0
THRB218	-235.22	-476.418	-150.006	-580.914	-40.6785	770.536	-755.902	8.01275	302.596	688.616	0	0	0	8.71337	513.735	-11.134	0	0	0.363499	0	0.996062	0
LEUB219	-235.382	-476.429	-150.006	-580.999	-40.6785	770.573	-756.071	8.01275	302.652	688.616	0	0	0	8.72287	513.732	-11.134	0	0	0.363499	0	0.996062	0
GLNB222	-235.418	-476.428	-150.043	-580.99	-40.678	770.538	-756.059	8.01275	302.665	688.616	0	0	0	8.72287	513.732	-11.134	0	0	0.363499	0	0.996062	0
ARGB225	-236.152	-476.411	-150.043	-581.112	-40.5144	770.181	-756.446	8.00879	302.659	688.616	0	0	0	8.72354	513.666	-11.1734	0	0	0.363499	0	0.996062	0
ASPB226	-236.174	-476.41	-150.053	-581.112	-40.5144	770.164	-756.451	8.00879	302.666	688.616	0	0	0	8.72603	513.666	-11.1732	0	0	0.363499	0	0.996062	0
ASNB227	-237.157	-476.958	-150.601	-581.114	-40.5144	770.175	-756.476	8.04115	302.723	688.616	0	0	0	8.76433	513.694	-11.1732	0	0	0.363499	0	0.996062	0
THRB229	-237.216	-477.055	-150.935	-581.107	-40.5145	770.123	-756.45	8.03678	303.06	688.607	0	0	0	8.8323	513.701	-11.1732	0	0	0.363499	0	0.996062	0
LEUB230	-237.804	-477.19	-150.938	-581.6	-40.5147	770.526	-757.258	8.05693	303.336	688.607	0	0	0	8.98433	514.209	-11.1731	0	0	0.363499	0	0.996062	0
THRB232	-237.843	-477.186	-150.933	-581.612	-40.5147	770.519	-757.287	8.05695	303.336	688.607	0	0	0	8.98438	514.211	-11.1731	0	0	0.363499	0	0.996062	0
