# Supplementary material for: A recombinant Fasciola gigantica 14-3-3 epsilon protein (rFg14-3-3e) modulates various functions of goat peripheral blood mononuclear cells
Source: Parasit Vectors. 2018 Mar 6;11:152. doi: 10.1186/s13071-018-2745-4 (PMC5840819; doi:10.1186/s13071-018-2745-4)
Supplement: Supplementary file 1 — Dataset S1. Structure files, FoldX configuration files and associated energy calculations for complexes between YWAHE and rFg14-3-3, and the 18 human protein interactors of YWAHE. (TGZ 5273 kb) [file 13071_2018_2745_MOESM1_ESM.tgz › foldx_model_files/P04792-P62258-MDL-5ltw.pdb]

FoldX generated pdb file

Output generated by <BuildModel>
ATOM      0  N   PRO A   1      15.996  49.550 -61.692  1.00 80.52
ATOM      1  CA  PRO A   1      16.543  48.192 -61.428  1.00 80.52
ATOM      2  C   PRO A   1      18.032  48.327 -61.479  1.00 80.52
ATOM      3  O   PRO A   1      18.532  49.176 -62.214  1.00 80.52
ATOM      4  CB  PRO A   1      16.030  47.291 -62.553  1.00 80.52
ATOM      5  CG  PRO A   1      14.807  48.016 -63.126  1.00 80.52
ATOM      6  CD  PRO A   1      15.108  49.504 -62.905  1.00 80.52
ATOM      7  N   LEU A   2      18.757  47.520 -60.683  1.00 57.41
ATOM      8  CA  LEU A   2      20.190  47.543 -60.726  1.00 57.41
ATOM      9  C   LEU A   2      20.653  46.121 -60.602  1.00 57.41
ATOM     10  O   LEU A   2      20.145  45.388 -59.757  1.00 57.41
ATOM     11  CB  LEU A   2      20.817  48.372 -59.593  1.00 57.41
ATOM     12  CG  LEU A   2      20.455  49.866 -59.700  1.00 57.41
ATOM     13  CD1 LEU A   2      21.101  50.692 -58.575  1.00 57.41
ATOM     14  CD2 LEU A   2      20.757  50.408 -61.108  1.00 57.41
ATOM     15  N   PRO A   3      21.549  45.682 -61.457  1.00172.54
ATOM     16  CA  PRO A   3      22.005  44.312 -61.349  1.00172.54
ATOM     17  C   PRO A   3      23.045  44.020 -60.296  1.00172.54
ATOM     18  O   PRO A   3      24.074  44.696 -60.291  1.00172.54
ATOM     19  CB  PRO A   3      22.458  43.899 -62.748  1.00172.54
ATOM     20  CG  PRO A   3      21.659  44.823 -63.680  1.00172.54
ATOM     21  CD  PRO A   3      21.436  46.095 -62.848  1.00172.54
ATOM     22  N   PRO A   4      22.810  43.069 -59.417  1.00157.59
ATOM     23  CA  PRO A   4      23.872  42.668 -58.518  1.00157.59
ATOM     24  C   PRO A   4      24.752  41.587 -59.094  1.00157.59
ATOM     25  O   PRO A   4      24.223  40.652 -59.694  1.00157.59
ATOM     26  CB  PRO A   4      23.214  42.240 -57.210  1.00157.59
ATOM     27  CG  PRO A   4      21.897  43.024 -57.201  1.00157.59
ATOM     28  CD  PRO A   4      21.556  43.194 -58.688  1.00157.59
ATOM     29  N   ALA A   5      26.085  41.643 -58.877  1.00 51.88
ATOM     30  CA  ALA A   5      26.964  40.632 -59.412  1.00 51.88
ATOM     31  C   ALA A   5      27.126  39.510 -58.428  1.00 51.88
ATOM     32  O   ALA A   5      27.133  39.723 -57.216  1.00 51.88
ATOM     33  CB  ALA A   5      28.368  41.160 -59.751  1.00 51.88
ATOM     34  N   ALA A   6      27.282  38.270 -58.943  1.00 71.09
ATOM     35  CA  ALA A   6      27.465  37.124 -58.094  1.00 71.09
ATOM     36  C   ALA A   6      28.939  36.852 -58.019  1.00 71.09
ATOM     37  O   ALA A   6      29.510  36.202 -58.896  1.00 71.09
ATOM     38  CB  ALA A   6      26.813  35.845 -58.647  1.00 71.09
ATOM     39  N   ILE A   7      29.587  37.288 -56.917  1.00108.64
ATOM     40  CA  ILE A   7      31.007  37.104 -56.825  1.00108.64
ATOM     41  C   ILE A   7      31.308  35.800 -56.152  1.00108.64
ATOM     42  O   ILE A   7      30.782  35.506 -55.082  1.00108.64
ATOM     43  CB  ILE A   7      31.733  38.178 -56.068  1.00108.64
ATOM     44  CG1 ILE A   7      33.248  37.967 -56.234  1.00108.64
ATOM     45  CG2 ILE A   7      31.250  38.170 -54.607  1.00108.64
ATOM     46  CD1 ILE A   7      34.102  39.158 -55.803  1.00108.64
ATOM     47  N   GLU A   8      32.173  34.978 -56.792  1.00109.81
ATOM     48  CA  GLU A   8      32.544  33.685 -56.284  1.00109.81
ATOM     49  C   GLU A   8      33.530  33.838 -55.169  1.00109.81
ATOM     50  O   GLU A   8      34.487  34.600 -55.278  1.00109.81
ATOM     51  CB  GLU A   8      33.250  32.801 -57.326  1.00109.81
ATOM     52  CG  GLU A   8      32.802  33.056 -58.762  1.00109.81
ATOM     53  CD  GLU A   8      33.717  34.139 -59.300  1.00109.81
ATOM     54  OE1 GLU A   8      34.918  33.838 -59.541  1.00109.81
ATOM     55  OE2 GLU A   8      33.218  35.277 -59.501  1.00109.81
ATOM     56  N   SER A   9      33.323  33.084 -54.070  1.00155.47
ATOM     57  CA  SER A   9      34.257  33.069 -52.971  1.00155.47
ATOM     58  C   SER A   9      35.408  32.136 -53.371  1.00155.47
ATOM     59  O   SER A   9      35.222  31.296 -54.248  1.00155.47
ATOM     60  CB  SER A   9      33.645  32.524 -51.667  1.00155.47
ATOM     61  OG  SER A   9      32.517  33.299 -51.285  1.00155.47
ATOM     62  N   PRO A  10      36.611  32.280 -52.816  1.00247.89
ATOM     63  CA  PRO A  10      37.741  31.408 -53.172  1.00247.89
ATOM     64  C   PRO A  10      37.872  30.088 -52.422  1.00247.89
ATOM     65  O   PRO A  10      37.310  29.979 -51.335  1.00247.89
ATOM     66  CB  PRO A  10      38.996  32.266 -53.028  1.00247.89
ATOM     67  CG  PRO A  10      38.570  33.651 -53.536  1.00247.89
ATOM     68  CD  PRO A  10      37.076  33.730 -53.197  1.00247.89
ATOM     69  N   ALA A  11      38.619  29.088 -52.985  1.00312.92
ATOM     70  CA  ALA A  11      38.898  27.778 -52.401  1.00312.92
ATOM     71  C   ALA A  11      38.895  26.751 -53.532  1.00312.92
ATOM     72  O   ALA A  11      39.167  27.111 -54.675  1.00312.92
ATOM     73  CB  ALA A  11      37.854  27.297 -51.375  1.00312.92
ATOM     74  N   VAL A  12      38.653  25.438 -53.231  1.00217.92
ATOM     75  CA  VAL A  12      38.588  24.349 -54.210  1.00217.92
ATOM     76  C   VAL A  12      37.924  23.108 -53.535  1.00217.92
ATOM     77  O   VAL A  12      37.757  23.177 -52.319  1.00217.92
ATOM     78  CB  VAL A  12      39.951  23.929 -54.672  1.00217.92
ATOM     79  CG1 VAL A  12      40.467  22.867 -53.688  1.00217.92
ATOM     80  CG2 VAL A  12      39.867  23.435 -56.127  1.00217.92
ATOM     81  N   ALA A  13      37.531  21.970 -54.259  1.00248.02
ATOM     82  CA  ALA A  13      36.856  20.752 -53.676  1.00248.02
ATOM     83  C   ALA A  13      37.161  19.282 -54.288  1.00248.02
ATOM     84  O   ALA A  13      37.735  19.339 -55.373  1.00248.02
ATOM     85  CB  ALA A  13      35.324  20.889 -53.688  1.00248.02
ATOM     86  N   ALA A  14      36.848  18.029 -53.571  1.00267.31
ATOM     87  CA  ALA A  14      36.714  16.489 -53.624  1.00267.31
ATOM     88  C   ALA A  14      35.930  16.073 -52.344  1.00267.31
ATOM     89  O   ALA A  14      36.554  16.016 -51.285  1.00267.31
ATOM     90  CB  ALA A  14      38.064  15.754 -53.568  1.00267.31
ATOM     91  N   PRO A  15      34.627  15.721 -52.357  1.00163.40
ATOM     92  CA  PRO A  15      33.850  15.532 -51.117  1.00163.40
ATOM     93  C   PRO A  15      33.652  14.182 -50.507  1.00163.40
ATOM     94  O   PRO A  15      33.878  13.184 -51.190  1.00163.40
ATOM     95  CB  PRO A  15      32.492  16.185 -51.381  1.00163.40
ATOM     96  CG  PRO A  15      32.314  16.085 -52.903  1.00163.40
ATOM     97  CD  PRO A  15      33.644  16.613 -53.459  1.00163.40
ATOM     98  N   ALA A  16      33.292  14.133 -49.191  1.00134.85
ATOM     99  CA  ALA A  16      32.897  12.880 -48.606  1.00134.85
ATOM    100  C   ALA A  16      31.519  12.488 -49.107  1.00134.85
ATOM    101  O   ALA A  16      31.447  11.444 -49.760  1.00134.85
ATOM    102  CB  ALA A  16      32.815  12.944 -47.071  1.00134.85
ATOM    103  N   TYR A  17      30.408  13.216 -48.679  1.00371.15
ATOM    104  CA  TYR A  17      29.014  13.082 -49.156  1.00371.15
ATOM    105  C   TYR A  17      28.192  14.111 -50.134  1.00371.15
ATOM    106  O   TYR A  17      28.420  13.825 -51.317  1.00371.15
ATOM    107  CB  TYR A  17      28.080  12.785 -47.969  1.00371.15
ATOM    108  CG  TYR A  17      28.486  11.442 -47.461  1.00371.15
ATOM    109  CD1 TYR A  17      28.026  10.292 -48.066  1.00371.15
ATOM    110  CD2 TYR A  17      29.330  11.329 -46.382  1.00371.15
ATOM    111  CE1 TYR A  17      28.393   9.049 -47.604  1.00371.15
ATOM    112  CE2 TYR A  17      29.701  10.090 -45.915  1.00371.15
ATOM    113  CZ  TYR A  17      29.231   8.949 -46.520  1.00371.15
ATOM    114  OH  TYR A  17      29.616   7.681 -46.032  1.00371.15
ATOM    115  N   SER A  18      27.420  15.315 -49.680  1.00281.94
ATOM    116  CA  SER A  18      26.417  16.418 -50.181  1.00281.94
ATOM    117  C   SER A  18      24.946  15.905 -50.234  1.00281.94
ATOM    118  O   SER A  18      24.701  14.757 -49.871  1.00281.94
ATOM    119  CB  SER A  18      26.782  16.986 -51.566  1.00281.94
ATOM    120  OG  SER A  18      25.935  18.080 -51.887  1.00281.94
ATOM    121  N   ARG A  19      23.914  16.730 -50.673  1.00208.09
ATOM    122  CA  ARG A  19      22.490  16.336 -50.730  1.00208.09
ATOM    123  C   ARG A  19      21.825  16.680 -52.075  1.00208.09
ATOM    124  O   ARG A  19      22.410  17.383 -52.893  1.00208.09
ATOM    125  CB  ARG A  19      21.634  17.005 -49.642  1.00208.09
ATOM    126  CG  ARG A  19      22.187  16.759 -48.239  1.00208.09
ATOM    127  CD  ARG A  19      22.383  15.281 -47.905  1.00208.09
ATOM    128  NE  ARG A  19      23.268  15.224 -46.709  1.00208.09
ATOM    129  CZ  ARG A  19      23.831  14.039 -46.337  1.00208.09
ATOM    130  NH1 ARG A  19      23.515  12.886 -46.997  1.00208.09
ATOM    131  NH2 ARG A  19      24.711  13.998 -45.294  1.00208.09
ATOM    132  N   ALA A  20      20.629  16.074 -52.374  1.00113.99
ATOM    133  CA  ALA A  20      19.750  16.188 -53.554  1.00113.99
ATOM    134  C   ALA A  20      18.861  17.425 -53.722  1.00113.99
ATOM    135  O   ALA A  20      18.723  17.918 -54.843  1.00113.99
ATOM    136  CB  ALA A  20      18.820  14.970 -53.682  1.00113.99
ATOM    137  N   LEU A  21      18.231  17.947 -52.637  1.00155.51
ATOM    138  CA  LEU A  21      17.135  18.924 -52.640  1.00155.51
ATOM    139  C   LEU A  21      17.481  20.311 -53.166  1.00155.51
ATOM    140  O   LEU A  21      18.659  20.647 -53.266  1.00155.51
ATOM    141  CB  LEU A  21      16.572  19.109 -51.218  1.00155.51
ATOM    142  CG  LEU A  21      15.395  20.088 -51.104  1.00155.51
ATOM    143  CD1 LEU A  21      14.152  19.533 -51.816  1.00155.51
ATOM    144  CD2 LEU A  21      15.127  20.470 -49.638  1.00155.51
ATOM    145  N   SER A  22      16.413  21.099 -53.552  1.00168.47
ATOM    146  CA  SER A  22      16.354  22.450 -54.133  1.00168.47
ATOM    147  C   SER A  22      16.881  23.586 -53.266  1.00168.47
ATOM    148  O   SER A  22      17.977  24.068 -53.542  1.00168.47
ATOM    149  CB  SER A  22      14.923  22.849 -54.534  1.00168.47
ATOM    150  OG  SER A  22      14.440  21.978 -55.544  1.00168.47
ATOM    151  N   ARG A  23      16.141  24.080 -52.222  1.00164.07
ATOM    152  CA  ARG A  23      16.652  25.238 -51.499  1.00164.07
ATOM    153  C   ARG A  23      16.144  25.325 -50.071  1.00164.07
ATOM    154  O   ARG A  23      15.067  24.819 -49.754  1.00164.07
ATOM    155  CB  ARG A  23      16.278  26.568 -52.179  1.00164.07
ATOM    156  CG  ARG A  23      14.768  26.763 -52.320  1.00164.07
ATOM    157  CD  ARG A  23      14.384  27.871 -53.303  1.00164.07
ATOM    158  NE  ARG A  23      12.895  27.923 -53.357  1.00164.07
ATOM    159  CZ  ARG A  23      12.215  27.034 -54.140  1.00164.07
ATOM    160  NH1 ARG A  23      12.895  26.086 -54.846  1.00164.07
ATOM    161  NH2 ARG A  23      10.852  27.084 -54.212  1.00164.07
ATOM    162  N   GLN A  24      16.943  25.974 -49.169  1.00141.44
ATOM    163  CA  GLN A  24      16.570  26.240 -47.796  1.00141.44
ATOM    164  C   GLN A  24      17.538  27.219 -47.158  1.00141.44
ATOM    165  O   GLN A  24      18.668  27.393 -47.616  1.00141.44
ATOM    166  CB  GLN A  24      16.520  25.001 -46.877  1.00141.44
ATOM    167  CG  GLN A  24      17.870  24.315 -46.650  1.00141.44
ATOM    168  CD  GLN A  24      18.054  23.249 -47.720  1.00141.44
ATOM    169  OE1 GLN A  24      19.055  23.232 -48.435  1.00141.44
ATOM    170  NE2 GLN A  24      17.065  22.320 -47.825  1.00141.44
ATOM    171  N   LEU A  25      17.059  27.967 -46.134  1.00102.86
ATOM    172  CA  LEU A  25      17.863  28.862 -45.334  1.00102.86
ATOM    173  C   LEU A  25      18.770  28.093 -44.399  1.00102.86
ATOM    174  O   LEU A  25      19.986  28.263 -44.414  1.00102.86
ATOM    175  CB  LEU A  25      16.977  29.772 -44.459  1.00102.86
ATOM    176  CG  LEU A  25      17.745  30.747 -43.544  1.00102.86
ATOM    177  CD1 LEU A  25      18.525  31.793 -44.354  1.00102.86
ATOM    178  CD2 LEU A  25      16.816  31.378 -42.493  1.00102.86
ATOM    179  N   SER A  26      18.188  27.196 -43.569  1.00144.85
ATOM    180  CA  SER A  26      18.908  26.364 -42.630  1.00144.85
ATOM    181  C   SER A  26      19.926  27.135 -41.852  1.00144.85
ATOM    182  O   SER A  26      19.947  28.365 -41.831  1.00144.85
ATOM    183  CB  SER A  26      19.632  25.174 -43.282  1.00144.85
ATOM    184  OG  SER A  26      20.681  25.645 -44.115  1.00144.85
ATOM    185  N   SER A  27      20.771  26.371 -41.131  1.00121.74
ATOM    186  CA  SER A  27      21.866  26.866 -40.351  1.00121.74
ATOM    187  C   SER A  27      23.021  26.895 -41.296  1.00121.74
ATOM    188  O   SER A  27      22.896  27.370 -42.422  1.00121.74
ATOM    189  CB  SER A  27      22.230  25.956 -39.160  1.00121.74
ATOM    190  OG  SER A  27      23.274  26.531 -38.385  1.00121.74
ATOM    191  N   GLY A  28      24.206  26.428 -40.867  1.00 93.29
ATOM    192  CA  GLY A  28      25.266  26.450 -41.820  1.00 93.29
ATOM    193  C   GLY A  28      26.526  26.006 -41.184  1.00 93.29
ATOM    194  O   GLY A  28      26.551  25.013 -40.461  1.00 93.29
ATOM    195  N   VAL A  29      27.630  26.656 -41.597  1.00132.22
ATOM    196  CA  VAL A  29      28.927  26.421 -41.041  1.00132.22
ATOM    197  C   VAL A  29      29.012  27.053 -39.684  1.00132.22
ATOM    198  O   VAL A  29      29.544  26.458 -38.751  1.00132.22
ATOM    199  CB  VAL A  29      30.027  26.988 -41.890  1.00132.22
ATOM    200  CG1 VAL A  29      29.835  28.509 -42.020  1.00132.22
ATOM    201  CG2 VAL A  29      31.368  26.587 -41.255  1.00132.22
ATOM    202  N   SER A  30      28.486  28.294 -39.546  1.00198.56
ATOM    203  CA  SER A  30      28.559  29.050 -38.326  1.00198.56
ATOM    204  C   SER A  30      27.648  30.225 -38.523  1.00198.56
ATOM    205  O   SER A  30      26.716  30.140 -39.320  1.00198.56
ATOM    206  CB  SER A  30      29.968  29.601 -38.036  1.00198.56
ATOM    207  OG  SER A  30      30.877  28.529 -37.827  1.00198.56
ATOM    208  N   GLU A  31      27.877  31.347 -37.799  1.00189.02
ATOM    209  CA  GLU A  31      27.015  32.483 -37.987  1.00189.02
ATOM    210  C   GLU A  31      27.058  32.858 -39.432  1.00189.02
ATOM    211  O   GLU A  31      28.089  33.262 -39.968  1.00189.02
ATOM    212  CB  GLU A  31      27.384  33.736 -37.159  1.00189.02
ATOM    213  CG  GLU A  31      27.058  33.603 -35.669  1.00189.02
ATOM    214  CD  GLU A  31      27.116  34.991 -35.044  1.00189.02
ATOM    215  OE1 GLU A  31      28.243  35.533 -34.895  1.00189.02
ATOM    216  OE2 GLU A  31      26.025  35.531 -34.717  1.00189.02
ATOM    217  N   ILE A  32      25.901  32.681 -40.091  1.00203.02
ATOM    218  CA  ILE A  32      25.688  32.960 -41.479  1.00203.02
ATOM    219  C   ILE A  32      25.701  34.450 -41.767  1.00203.02
ATOM    220  O   ILE A  32      26.232  34.804 -42.822  1.00203.02
ATOM    221  CB  ILE A  32      24.405  32.379 -42.003  1.00203.02
ATOM    222  CG1 ILE A  32      23.194  32.951 -41.248  1.00203.02
ATOM    223  CG2 ILE A  32      24.523  30.845 -41.957  1.00203.02
ATOM    224  CD1 ILE A  32      21.852  32.569 -41.871  1.00203.02
ATOM    225  N   ARG A  33      25.139  35.324 -40.856  1.00325.46
ATOM    226  CA  ARG A  33      24.749  36.718 -41.103  1.00325.46
ATOM    227  C   ARG A  33      25.406  37.762 -40.205  1.00325.46
ATOM    228  O   ARG A  33      26.137  37.441 -39.269  1.00325.46
ATOM    229  CB  ARG A  33      23.215  36.863 -40.970  1.00325.46
ATOM    230  CG  ARG A  33      22.585  38.210 -41.336  1.00325.46
ATOM    231  CD  ARG A  33      22.113  39.029 -40.127  1.00325.46
ATOM    232  NE  ARG A  33      21.135  38.193 -39.366  1.00325.46
ATOM    233  CZ  ARG A  33      20.313  38.762 -38.437  1.00325.46
ATOM    234  NH1 ARG A  33      20.380  40.104 -38.197  1.00325.46
ATOM    235  NH2 ARG A  33      19.405  37.997 -37.761  1.00325.46
ATOM    236  N   HIS A  34      25.131  39.071 -40.511  1.00183.38
ATOM    237  CA  HIS A  34      25.658  40.282 -39.904  1.00183.38
ATOM    238  C   HIS A  34      24.636  41.135 -39.181  1.00183.38
ATOM    239  O   HIS A  34      23.694  40.633 -38.570  1.00183.38
ATOM    240  CB  HIS A  34      26.372  41.230 -40.885  1.00183.38
ATOM    241  CG  HIS A  34      27.864  41.108 -40.839  1.00183.38
ATOM    242  ND1 HIS A  34      28.650  41.915 -40.046  1.00183.38
ATOM    243  CD2 HIS A  34      28.726  40.267 -41.474  1.00183.38
ATOM    244  CE1 HIS A  34      29.934  41.528 -40.239  1.00183.38
ATOM    245  NE2 HIS A  34      30.030  40.529 -41.100  1.00183.38
ATOM    246  N   THR A  35      24.864  42.480 -39.216  1.00 98.81
ATOM    247  CA  THR A  35      24.178  43.502 -38.449  1.00 98.81
ATOM    248  C   THR A  35      22.997  44.137 -39.130  1.00 98.81
ATOM    249  O   THR A  35      22.623  43.813 -40.254  1.00 98.81
ATOM    250  CB  THR A  35      25.088  44.631 -38.061  1.00 98.81
ATOM    251  OG1 THR A  35      25.569  45.289 -39.224  1.00 98.81
ATOM    252  CG2 THR A  35      26.268  44.066 -37.252  1.00 98.81
ATOM    253  N   ALA A  36      22.373  45.096 -38.408  1.00155.17
ATOM    254  CA  ALA A  36      21.187  45.769 -38.862  1.00155.17
ATOM    255  C   ALA A  36      21.396  47.247 -38.769  1.00155.17
ATOM    256  O   ALA A  36      22.374  47.703 -38.175  1.00155.17
ATOM    257  CB  ALA A  36      19.939  45.430 -38.031  1.00155.17
ATOM    258  N   ASP A  37      20.492  48.042 -39.392  1.00139.80
ATOM    259  CA  ASP A  37      19.386  47.483 -40.115  1.00139.80
ATOM    260  C   ASP A  37      19.778  47.448 -41.547  1.00139.80
ATOM    261  O   ASP A  37      19.785  48.466 -42.237  1.00139.80
ATOM    262  CB  ASP A  37      18.074  48.281 -39.998  1.00139.80
ATOM    263  CG  ASP A  37      17.510  48.035 -38.606  1.00139.80
ATOM    264  OD1 ASP A  37      18.298  47.607 -37.722  1.00139.80
ATOM    265  OD2 ASP A  37      16.284  48.258 -38.407  1.00139.80
ATOM    266  N   ARG A  38      20.124  46.241 -42.021  1.00106.04
ATOM    267  CA  ARG A  38      20.559  46.074 -43.365  1.00106.04
ATOM    268  C   ARG A  38      19.887  44.851 -43.907  1.00106.04
ATOM    269  O   ARG A  38      19.038  44.250 -43.251  1.00106.04
ATOM    270  CB  ARG A  38      22.083  45.925 -43.519  1.00106.04
ATOM    271  CG  ARG A  38      22.685  44.709 -42.825  1.00106.04
ATOM    272  CD  ARG A  38      24.174  44.486 -43.108  1.00106.04
ATOM    273  NE  ARG A  38      24.945  45.548 -42.404  1.00106.04
ATOM    274  CZ  ARG A  38      25.807  46.346 -43.102  1.00106.04
ATOM    275  NH1 ARG A  38      25.956  46.179 -44.450  1.00106.04
ATOM    276  NH2 ARG A  38      26.522  47.305 -42.451  1.00106.04
ATOM    277  N   TRP A  39      20.234  44.460 -45.148  1.00 89.12
ATOM    278  CA  TRP A  39      19.536  43.361 -45.749  1.00 89.12
ATOM    279  C   TRP A  39      20.454  42.179 -45.846  1.00 89.12
ATOM    280  O   TRP A  39      21.614  42.311 -46.232  1.00 89.12
ATOM    281  CB  TRP A  39      19.017  43.753 -47.145  1.00 89.12
ATOM    282  CG  TRP A  39      18.186  42.737 -47.883  1.00 89.12
ATOM    283  CD1 TRP A  39      16.951  42.237 -47.594  1.00 89.12
ATOM    284  CD2 TRP A  39      18.575  42.171 -49.141  1.00 89.12
ATOM    285  NE1 TRP A  39      16.551  41.378 -48.591  1.00 89.12
ATOM    286  CE2 TRP A  39      17.540  41.334 -49.553  1.00 89.12
ATOM    287  CE3 TRP A  39      19.698  42.346 -49.896  1.00 89.12
ATOM    288  CZ2 TRP A  39      17.612  40.653 -50.733  1.00 89.12
ATOM    289  CZ3 TRP A  39      19.774  41.653 -51.081  1.00 89.12
ATOM    290  CH2 TRP A  39      18.749  40.826 -51.491  1.00 89.12
ATOM    291  N   ARG A  40      19.969  40.984 -45.430  1.00198.48
ATOM    292  CA  ARG A  40      20.788  39.811 -45.556  1.00198.48
ATOM    293  C   ARG A  40      19.909  38.591 -45.589  1.00198.48
ATOM    294  O   ARG A  40      19.145  38.336 -44.658  1.00198.48
ATOM    295  CB  ARG A  40      21.816  39.660 -44.422  1.00198.48
ATOM    296  CG  ARG A  40      22.985  38.759 -44.818  1.00198.48
ATOM    297  CD  ARG A  40      24.133  38.734 -43.811  1.00198.48
ATOM    298  NE  ARG A  40      25.330  38.216 -44.534  1.00198.48
ATOM    299  CZ  ARG A  40      26.541  38.794 -44.298  1.00198.48
ATOM    300  NH1 ARG A  40      26.612  39.823 -43.409  1.00198.48
ATOM    301  NH2 ARG A  40      27.664  38.359 -44.946  1.00198.48
ATOM    302  N   VAL A  41      19.996  37.795 -46.677  1.00 77.96
ATOM    303  CA  VAL A  41      19.229  36.578 -46.746  1.00 77.96
ATOM    304  C   VAL A  41      20.114  35.506 -47.284  1.00 77.96
ATOM    305  O   VAL A  41      21.093  35.796 -47.972  1.00 77.96
ATOM    306  CB  VAL A  41      17.984  36.648 -47.592  1.00 77.96
ATOM    307  CG1 VAL A  41      17.037  37.686 -46.967  1.00 77.96
ATOM    308  CG2 VAL A  41      18.352  36.936 -49.053  1.00 77.96
ATOM    309  N   SER A  42      19.790  34.234 -46.947  1.00100.48
ATOM    310  CA  SER A  42      20.576  33.112 -47.375  1.00100.48
ATOM    311  C   SER A  42      19.683  32.151 -48.088  1.00100.48
ATOM    312  O   SER A  42      18.583  31.843 -47.628  1.00100.48
ATOM    313  CB  SER A  42      21.232  32.341 -46.217  1.00100.48
ATOM    314  OG  SER A  42      21.984  31.253 -46.733  1.00100.48
ATOM    315  N   LEU A  43      20.154  31.640 -49.246  1.00116.03
ATOM    316  CA  LEU A  43      19.330  30.754 -50.014  1.00116.03
ATOM    317  C   LEU A  43      20.162  29.607 -50.494  1.00116.03
ATOM    318  O   LEU A  43      21.357  29.779 -50.725  1.00116.03
ATOM    319  CB  LEU A  43      18.720  31.442 -51.249  1.00116.03
ATOM    320  CG  LEU A  43      17.595  30.636 -51.919  1.00116.03
ATOM    321  CD1 LEU A  43      16.397  30.492 -50.969  1.00116.03
ATOM    322  CD2 LEU A  43      17.186  31.253 -53.265  1.00116.03
ATOM    323  N   ASP A  44      19.547  28.406 -50.645  1.00106.01
ATOM    324  CA  ASP A  44      20.234  27.224 -51.122  1.00106.01
ATOM    325  C   ASP A  44      19.967  27.079 -52.603  1.00106.01
ATOM    326  O   ASP A  44      18.884  26.689 -53.027  1.00106.01
ATOM    327  CB  ASP A  44      19.755  25.923 -50.452  1.00106.01
ATOM    328  CG  ASP A  44      20.726  24.817 -50.840  1.00106.01
ATOM    329  OD1 ASP A  44      21.926  25.135 -51.055  1.00106.01
ATOM    330  OD2 ASP A  44      20.281  23.643 -50.937  1.00106.01
ATOM    331  N   VAL A  45      20.950  27.524 -53.404  1.00165.35
ATOM    332  CA  VAL A  45      21.125  27.548 -54.836  1.00165.35
ATOM    333  C   VAL A  45      21.848  26.365 -55.404  1.00165.35
ATOM    334  O   VAL A  45      22.483  26.473 -56.448  1.00165.35
ATOM    335  CB  VAL A  45      21.787  28.802 -55.327  1.00165.35
ATOM    336  CG1 VAL A  45      20.807  29.964 -55.089  1.00165.35
ATOM    337  CG2 VAL A  45      23.139  28.977 -54.614  1.00165.35
ATOM    338  N   ASN A  46      21.884  25.246 -54.688  1.00202.75
ATOM    339  CA  ASN A  46      22.700  24.122 -55.025  1.00202.75
ATOM    340  C   ASN A  46      22.627  23.718 -56.493  1.00202.75
ATOM    341  O   ASN A  46      23.668  23.380 -57.058  1.00202.75
ATOM    342  CB  ASN A  46      22.309  22.898 -54.177  1.00202.75
ATOM    343  CG  ASN A  46      23.391  22.594 -53.154  1.00202.75
ATOM    344  OD1 ASN A  46      24.526  22.277 -53.508  1.00202.75
ATOM    345  ND2 ASN A  46      23.033  22.708 -51.848  1.00202.75
ATOM    346  N   HIS A  47      21.432  23.737 -57.134  1.00161.99
ATOM    347  CA  HIS A  47      21.137  23.309 -58.487  1.00161.99
ATOM    348  C   HIS A  47      21.784  24.196 -59.507  1.00161.99
ATOM    349  O   HIS A  47      21.995  23.758 -60.642  1.00161.99
ATOM    350  CB  HIS A  47      19.637  23.229 -58.808  1.00161.99
ATOM    351  CG  HIS A  47      18.965  22.157 -58.006  1.00161.99
ATOM    352  ND1 HIS A  47      19.264  20.816 -58.113  1.00161.99
ATOM    353  CD2 HIS A  47      17.996  22.247 -57.058  1.00161.99
ATOM    354  CE1 HIS A  47      18.465  20.166 -57.228  1.00161.99
ATOM    355  NE2 HIS A  47      17.678  20.993 -56.564  1.00161.99
ATOM    356  N   PHE A  48      22.085  25.463 -59.131  1.00130.28
ATOM    357  CA  PHE A  48      22.497  26.467 -60.075  1.00130.28
ATOM    358  C   PHE A  48      23.929  26.893 -59.836  1.00130.28
ATOM    359  O   PHE A  48      24.375  27.027 -58.694  1.00130.28
ATOM    360  CB  PHE A  48      21.656  27.745 -59.962  1.00130.28
ATOM    361  CG  PHE A  48      20.223  27.346 -60.057  1.00130.28
ATOM    362  CD1 PHE A  48      19.609  27.147 -61.272  1.00130.28
ATOM    363  CD2 PHE A  48      19.489  27.176 -58.905  1.00130.28
ATOM    364  CE1 PHE A  48      18.285  26.778 -61.328  1.00130.28
ATOM    365  CE2 PHE A  48      18.167  26.807 -58.956  1.00130.28
ATOM    366  CZ  PHE A  48      17.559  26.612 -60.172  1.00130.28
ATOM    367  N   ALA A  49      24.665  27.121 -60.958  1.00 92.93
ATOM    368  CA  ALA A  49      26.038  27.560 -61.016  1.00 92.93
ATOM    369  C   ALA A  49      26.047  29.055 -60.939  1.00 92.93
ATOM    370  O   ALA A  49      25.002  29.679 -61.115  1.00 92.93
ATOM    371  CB  ALA A  49      26.766  27.136 -62.305  1.00 92.93
ATOM    372  N   PRO A  50      27.178  29.664 -60.680  1.00 95.87
ATOM    373  CA  PRO A  50      27.256  31.093 -60.547  1.00 95.87
ATOM    374  C   PRO A  50      26.784  31.737 -61.805  1.00 95.87
ATOM    375  O   PRO A  50      26.148  32.788 -61.741  1.00 95.87
ATOM    376  CB  PRO A  50      28.715  31.387 -60.210  1.00 95.87
ATOM    377  CG  PRO A  50      29.135  30.201 -59.316  1.00 95.87
ATOM    378  CD  PRO A  50      28.680  28.952 -60.088  1.00 95.87
ATOM    379  N   ASP A  51      27.074  31.093 -62.945  1.00 94.44
ATOM    380  CA  ASP A  51      26.741  31.570 -64.251  1.00 94.44
ATOM    381  C   ASP A  51      25.232  31.637 -64.367  1.00 94.44
ATOM    382  O   ASP A  51      24.688  32.522 -65.022  1.00 94.44
ATOM    383  CB  ASP A  51      27.172  30.577 -65.341  1.00 94.44
ATOM    384  CG  ASP A  51      28.353  31.149 -66.107  1.00 94.44
ATOM    385  OD1 ASP A  51      28.342  32.372 -66.408  1.00 94.44
ATOM    386  OD2 ASP A  51      29.294  30.360 -66.393  1.00 94.44
ATOM    387  N   GLU A  52      24.537  30.646 -63.770  1.00118.20
ATOM    388  CA  GLU A  52      23.110  30.389 -63.800  1.00118.20
ATOM    389  C   GLU A  52      22.247  31.290 -62.938  1.00118.20
ATOM    390  O   GLU A  52      21.024  31.294 -63.101  1.00118.20
ATOM    391  CB  GLU A  52      22.772  28.933 -63.436  1.00118.20
ATOM    392  CG  GLU A  52      22.655  28.018 -64.659  1.00118.20
ATOM    393  CD  GLU A  52      23.833  27.055 -64.643  1.00118.20
ATOM    394  OE1 GLU A  52      24.066  26.436 -63.574  1.00118.20
ATOM    395  OE2 GLU A  52      24.518  26.926 -65.691  1.00118.20
ATOM    396  N   LEU A  53      22.815  31.991 -61.933  1.00155.20
ATOM    397  CA  LEU A  53      22.002  32.758 -61.017  1.00155.20
ATOM    398  C   LEU A  53      22.143  34.218 -61.320  1.00155.20
ATOM    399  O   LEU A  53      23.238  34.696 -61.613  1.00155.20
ATOM    400  CB  LEU A  53      22.440  32.549 -59.551  1.00155.20
ATOM    401  CG  LEU A  53      21.502  33.119 -58.465  1.00155.20
ATOM    402  CD1 LEU A  53      21.407  34.654 -58.501  1.00155.20
ATOM    403  CD2 LEU A  53      20.135  32.418 -58.509  1.00155.20
ATOM    404  N   THR A  54      21.021  34.973 -61.282  1.00128.04
ATOM    405  CA  THR A  54      21.150  36.385 -61.470  1.00128.04
ATOM    406  C   THR A  54      20.383  37.079 -60.380  1.00128.04
ATOM    407  O   THR A  54      19.246  36.722 -60.067  1.00128.04
ATOM    408  CB  THR A  54      20.697  36.885 -62.811  1.00128.04
ATOM    409  OG1 THR A  54      21.143  38.217 -63.005  1.00128.04
ATOM    410  CG2 THR A  54      19.172  36.843 -62.883  1.00128.04
ATOM    411  N   VAL A  55      21.020  38.092 -59.756  1.00 59.66
ATOM    412  CA  VAL A  55      20.414  38.837 -58.690  1.00 59.66
ATOM    413  C   VAL A  55      20.226  40.222 -59.209  1.00 59.66
ATOM    414  O   VAL A  55      21.088  40.724 -59.931  1.00 59.66
ATOM    415  CB  VAL A  55      21.283  38.921 -57.462  1.00 59.66
ATOM    416  CG1 VAL A  55      20.569  39.758 -56.386  1.00 59.66
ATOM    417  CG2 VAL A  55      21.638  37.492 -57.014  1.00 59.66
ATOM    418  N   LYS A  56      19.077  40.855 -58.874  1.00 89.86
ATOM    419  CA  LYS A  56      18.779  42.177 -59.354  1.00 89.86
ATOM    420  C   LYS A  56      17.994  42.906 -58.302  1.00 89.86
ATOM    421  O   LYS A  56      17.346  42.289 -57.457  1.00 89.86
ATOM    422  CB  LYS A  56      17.896  42.159 -60.616  1.00 89.86
ATOM    423  CG  LYS A  56      18.540  41.445 -61.809  1.00 89.86
ATOM    424  CD  LYS A  56      17.529  41.027 -62.878  1.00 89.86
ATOM    425  CE  LYS A  56      16.534  39.983 -62.364  1.00 89.86
ATOM    426  NZ  LYS A  56      15.588  39.601 -63.433  1.00 89.86
ATOM    427  N   THR A  57      18.055  44.255 -58.308  1.00120.12
ATOM    428  CA  THR A  57      17.235  45.006 -57.399  1.00120.12
ATOM    429  C   THR A  57      16.219  45.728 -58.231  1.00120.12
ATOM    430  O   THR A  57      16.551  46.571 -59.064  1.00120.12
ATOM    431  CB  THR A  57      17.995  45.991 -56.551  1.00120.12
ATOM    432  OG1 THR A  57      17.110  46.622 -55.639  1.00120.12
ATOM    433  CG2 THR A  57      18.698  47.035 -57.436  1.00120.12
ATOM    434  N   LYS A  58      14.931  45.385 -58.047  1.00200.89
ATOM    435  CA  LYS A  58      13.908  46.035 -58.813  1.00200.89
ATOM    436  C   LYS A  58      13.054  46.772 -57.835  1.00200.89
ATOM    437  O   LYS A  58      12.359  46.158 -57.030  1.00200.89
ATOM    438  CB  LYS A  58      12.991  45.048 -59.561  1.00200.89
ATOM    439  CG  LYS A  58      12.129  45.695 -60.651  1.00200.89
ATOM    440  CD  LYS A  58      11.219  46.820 -60.153  1.00200.89
ATOM    441  CE  LYS A  58      10.160  46.380 -59.135  1.00200.89
ATOM    442  NZ  LYS A  58       9.021  45.711 -59.805  1.00200.89
ATOM    443  N   ASP A  59      13.063  48.117 -57.890  1.00157.90
ATOM    444  CA  ASP A  59      12.258  48.869 -56.972  1.00157.90
ATOM    445  C   ASP A  59      12.633  48.521 -55.566  1.00157.90
ATOM    446  O   ASP A  59      13.798  48.558 -55.172  1.00157.90
ATOM    447  CB  ASP A  59      10.744  48.591 -57.097  1.00157.90
ATOM    448  CG  ASP A  59      10.152  49.330 -58.292  1.00157.90
ATOM    449  OD1 ASP A  59      10.743  50.361 -58.710  1.00157.90
ATOM    450  OD2 ASP A  59       9.087  48.880 -58.789  1.00157.90
ATOM    451  N   GLY A  60      11.586  48.250 -54.766  1.00 72.24
ATOM    452  CA  GLY A  60      11.596  47.902 -53.375  1.00 72.24
ATOM    453  C   GLY A  60      12.183  46.541 -53.136  1.00 72.24
ATOM    454  O   GLY A  60      12.622  46.248 -52.025  1.00 72.24
ATOM    455  N   VAL A  61      12.138  45.642 -54.137  1.00 62.34
ATOM    456  CA  VAL A  61      12.480  44.262 -53.910  1.00 62.34
ATOM    457  C   VAL A  61      13.781  43.877 -54.549  1.00 62.34
ATOM    458  O   VAL A  61      14.240  44.501 -55.506  1.00 62.34
ATOM    459  CB  VAL A  61      11.419  43.352 -54.484  1.00 62.34
ATOM    460  CG1 VAL A  61      11.807  41.869 -54.327  1.00 62.34
ATOM    461  CG2 VAL A  61      10.077  43.727 -53.835  1.00 62.34
ATOM    462  N   VAL A  62      14.426  42.835 -53.969  1.00 62.31
ATOM    463  CA  VAL A  62      15.603  42.230 -54.517  1.00 62.31
ATOM    464  C   VAL A  62      15.136  40.927 -55.081  1.00 62.31
ATOM    465  O   VAL A  62      14.513  40.130 -54.379  1.00 62.31
ATOM    466  CB  VAL A  62      16.658  41.904 -53.509  1.00 62.31
ATOM    467  CG1 VAL A  62      17.737  41.088 -54.236  1.00 62.31
ATOM    468  CG2 VAL A  62      17.179  43.208 -52.882  1.00 62.31
ATOM    469  N   GLU A  63      15.429  40.672 -56.372  1.00 58.57
ATOM    470  CA  GLU A  63      14.923  39.479 -56.983  1.00 58.57
ATOM    471  C   GLU A  63      16.059  38.573 -57.328  1.00 58.57
ATOM    472  O   GLU A  63      17.135  39.024 -57.720  1.00 58.57
ATOM    473  CB  GLU A  63      14.157  39.723 -58.298  1.00 58.57
ATOM    474  CG  GLU A  63      12.822  40.450 -58.129  1.00 58.57
ATOM    475  CD  GLU A  63      12.166  40.546 -59.501  1.00 58.57
ATOM    476  OE1 GLU A  63      12.841  40.211 -60.512  1.00 58.57
ATOM    477  OE2 GLU A  63      10.975  40.953 -59.555  1.00 58.57
ATOM    478  N   ILE A  64      15.858  37.252 -57.144  1.00133.43
ATOM    479  CA  ILE A  64      16.868  36.353 -57.604  1.00133.43
ATOM    480  C   ILE A  64      16.210  35.416 -58.549  1.00133.43
ATOM    481  O   ILE A  64      15.190  34.805 -58.235  1.00133.43
ATOM    482  CB  ILE A  64      17.579  35.535 -56.570  1.00133.43
ATOM    483  CG1 ILE A  64      16.642  34.525 -55.917  1.00133.43
ATOM    484  CG2 ILE A  64      18.272  36.493 -55.584  1.00133.43
ATOM    485  CD1 ILE A  64      17.454  33.434 -55.231  1.00133.43
ATOM    486  N   THR A  65      16.751  35.315 -59.775  1.00140.36
ATOM    487  CA  THR A  65      16.166  34.355 -60.646  1.00140.36
ATOM    488  C   THR A  65      17.238  33.409 -61.047  1.00140.36
ATOM    489  O   THR A  65      18.259  33.788 -61.625  1.00140.36
ATOM    490  CB  THR A  65      15.485  34.917 -61.866  1.00140.36
ATOM    491  OG1 THR A  65      14.854  33.874 -62.593  1.00140.36
ATOM    492  CG2 THR A  65      16.506  35.630 -62.753  1.00140.36
ATOM    493  N   GLY A  66      17.017  32.129 -60.709  1.00 61.46
ATOM    494  CA  GLY A  66      17.957  31.117 -61.049  1.00 61.46
ATOM    495  C   GLY A  66      17.275  30.256 -62.042  1.00 61.46
ATOM    496  O   GLY A  66      16.089  29.954 -61.899  1.00 61.46
ATOM    497  N   LYS A  67      18.008  29.875 -63.103  1.00153.06
ATOM    498  CA  LYS A  67      17.424  28.985 -64.053  1.00153.06
ATOM    499  C   LYS A  67      18.545  28.255 -64.712  1.00153.06
ATOM    500  O   LYS A  67      19.586  28.837 -65.014  1.00153.06
ATOM    501  CB  LYS A  67      16.582  29.697 -65.132  1.00153.06
ATOM    502  CG  LYS A  67      17.373  30.380 -66.250  1.00153.06
ATOM    503  CD  LYS A  67      17.845  29.419 -67.343  1.00153.06
ATOM    504  CE  LYS A  67      18.407  30.106 -68.592  1.00153.06
ATOM    505  NZ  LYS A  67      19.885  30.095 -68.554  1.00153.06
ATOM    506  N   HIS A  68      18.362  26.937 -64.917  1.00 83.41
ATOM    507  CA  HIS A  68      19.369  26.159 -65.576  1.00 83.41
ATOM    508  C   HIS A  68      18.734  25.493 -66.748  1.00 83.41
ATOM    509  O   HIS A  68      17.555  25.142 -66.718  1.00 83.41
ATOM    510  CB  HIS A  68      20.026  25.075 -64.700  1.00 83.41
ATOM    511  CG  HIS A  68      19.143  23.910 -64.365  1.00 83.41
ATOM    512  ND1 HIS A  68      18.829  22.899 -65.243  1.00 83.41
ATOM    513  CD2 HIS A  68      18.531  23.587 -63.193  1.00 83.41
ATOM    514  CE1 HIS A  68      18.048  22.018 -64.565  1.00 83.41
ATOM    515  NE2 HIS A  68      17.841  22.394 -63.317  1.00 83.41
ATOM    516  N   GLU A  69      19.540  25.316 -67.813  1.00 72.32
ATOM    517  CA  GLU A  69      19.119  24.749 -69.059  1.00 72.32
ATOM    518  C   GLU A  69      18.905  23.288 -68.863  1.00 72.32
ATOM    519  O   GLU A  69      19.316  22.714 -67.856  1.00 72.32
ATOM    520  CB  GLU A  69      20.138  24.990 -70.190  1.00 72.32
ATOM    521  CG  GLU A  69      20.312  26.485 -70.478  1.00 72.32
ATOM    522  CD  GLU A  69      21.162  26.674 -71.726  1.00 72.32
ATOM    523  OE1 GLU A  69      20.645  26.372 -72.834  1.00 72.32
ATOM    524  OE2 GLU A  69      22.330  27.128 -71.594  1.00 72.32
ATOM    525  N   GLU A  70      18.211  22.657 -69.826  1.00 65.55
ATOM    526  CA  GLU A  70      17.847  21.278 -69.702  1.00 65.55
ATOM    527  C   GLU A  70      19.058  20.422 -69.514  1.00 65.55
ATOM    528  O   GLU A  70      20.069  20.565 -70.200  1.00 65.55
ATOM    529  CB  GLU A  70      17.084  20.731 -70.922  1.00 65.55
ATOM    530  CG  GLU A  70      16.563  19.309 -70.715  1.00 65.55
ATOM    531  CD  GLU A  70      15.839  18.874 -71.979  1.00 65.55
ATOM    532  OE1 GLU A  70      16.539  18.595 -72.989  1.00 65.55
ATOM    533  OE2 GLU A  70      14.582  18.812 -71.952  1.00 65.55
ATOM    534  N   ARG A  71      18.968  19.500 -68.538  1.00146.49
ATOM    535  CA  ARG A  71      20.014  18.556 -68.288  1.00146.49
ATOM    536  C   ARG A  71      19.334  17.266 -67.929  1.00146.49
ATOM    537  O   ARG A  71      18.132  17.242 -67.674  1.00146.49
ATOM    538  CB  ARG A  71      20.946  18.953 -67.126  1.00146.49
ATOM    539  CG  ARG A  71      20.207  19.451 -65.883  1.00146.49
ATOM    540  CD  ARG A  71      20.935  19.151 -64.570  1.00146.49
ATOM    541  NE  ARG A  71      21.200  17.686 -64.532  1.00146.49
ATOM    542  CZ  ARG A  71      22.346  17.202 -63.966  1.00146.49
ATOM    543  NH1 ARG A  71      23.314  18.052 -63.525  1.00146.49
ATOM    544  NH2 ARG A  71      22.530  15.855 -63.847  1.00146.49
ATOM    545  N   GLN A  72      20.071  16.137 -67.919  1.00 81.36
ATOM    546  CA  GLN A  72      19.417  14.888 -67.622  1.00 81.36
ATOM    547  C   GLN A  72      19.189  14.821 -66.141  1.00 81.36
ATOM    548  O   GLN A  72      19.957  15.408 -65.381  1.00 81.36
ATOM    549  CB  GLN A  72      20.244  13.651 -68.001  1.00 81.36
ATOM    550  CG  GLN A  72      20.301  13.369 -69.502  1.00 81.36
ATOM    551  CD  GLN A  72      21.317  14.338 -70.078  1.00 81.36
ATOM    552  OE1 GLN A  72      22.106  14.927 -69.342  1.00 81.36
ATOM    553  NE2 GLN A  72      21.290  14.528 -71.425  1.00 81.36
ATOM    554  N   ASP A  73      18.118  14.104 -65.706  1.00200.05
ATOM    555  CA  ASP A  73      17.726  14.022 -64.319  1.00200.05
ATOM    556  C   ASP A  73      17.254  12.614 -63.983  1.00200.05
ATOM    557  O   ASP A  73      17.413  11.678 -64.767  1.00200.05
ATOM    558  CB  ASP A  73      16.572  14.990 -64.004  1.00200.05
ATOM    559  CG  ASP A  73      16.763  15.516 -62.595  1.00200.05
ATOM    560  OD1 ASP A  73      17.884  16.015 -62.315  1.00200.05
ATOM    561  OD2 ASP A  73      15.807  15.420 -61.780  1.00200.05
ATOM    562  N   GLU A  74      16.691  12.429 -62.758  1.00148.94
ATOM    563  CA  GLU A  74      16.199  11.161 -62.282  1.00148.94
ATOM    564  C   GLU A  74      15.011  10.726 -63.072  1.00148.94
ATOM    565  O   GLU A  74      14.878   9.547 -63.404  1.00148.94
ATOM    566  CB  GLU A  74      15.794  11.169 -60.797  1.00148.94
ATOM    567  CG  GLU A  74      17.003  11.255 -59.863  1.00148.94
ATOM    568  CD  GLU A  74      16.573  10.908 -58.448  1.00148.94
ATOM    569  OE1 GLU A  74      16.624   9.703 -58.082  1.00148.94
ATOM    570  OE2 GLU A  74      16.204  11.856 -57.703  1.00148.94
ATOM    571  N   HIS A  75      14.077  11.663 -63.319  1.00103.07
ATOM    572  CA  HIS A  75      12.895  11.363 -64.075  1.00103.07
ATOM    573  C   HIS A  75      13.218  11.248 -65.532  1.00103.07
ATOM    574  O   HIS A  75      12.845  10.277 -66.189  1.00103.07
ATOM    575  CB  HIS A  75      11.866  12.495 -64.055  1.00103.07
ATOM    576  CG  HIS A  75      11.661  13.089 -62.705  1.00103.07
ATOM    577  ND1 HIS A  75      12.350  14.195 -62.264  1.00103.07
ATOM    578  CD2 HIS A  75      10.828  12.735 -61.691  1.00103.07
ATOM    579  CE1 HIS A  75      11.902  14.459 -61.014  1.00103.07
ATOM    580  NE2 HIS A  75      10.976  13.600 -60.622  1.00103.07
ATOM    581  N   GLY A  76      13.938  12.259 -66.067  1.00 54.87
ATOM    582  CA  GLY A  76      14.178  12.364 -67.480  1.00 54.87
ATOM    583  C   GLY A  76      15.048  13.568 -67.698  1.00 54.87
ATOM    584  O   GLY A  76      16.250  13.514 -67.444  1.00 54.87
ATOM    585  N   TYR A  77      14.470  14.676 -68.223  1.00 67.44
ATOM    586  CA  TYR A  77      15.213  15.894 -68.440  1.00 67.44
ATOM    587  C   TYR A  77      14.590  16.944 -67.568  1.00 67.44
ATOM    588  O   TYR A  77      13.364  17.018 -67.467  1.00 67.44
ATOM    589  CB  TYR A  77      15.120  16.420 -69.881  1.00 67.44
ATOM    590  CG  TYR A  77      16.143  15.700 -70.690  1.00 67.44
ATOM    591  CD1 TYR A  77      17.461  16.084 -70.634  1.00 67.44
ATOM    592  CD2 TYR A  77      15.786  14.642 -71.492  1.00 67.44
ATOM    593  CE1 TYR A  77      18.412  15.427 -71.376  1.00 67.44
ATOM    594  CE2 TYR A  77      16.733  13.978 -72.237  1.00 67.44
ATOM    595  CZ  TYR A  77      18.048  14.374 -72.176  1.00 67.44
ATOM    596  OH  TYR A  77      19.028  13.704 -72.935  1.00 67.44
ATOM    597  N   ILE A  78      15.428  17.780 -66.907  1.00135.61
ATOM    598  CA  ILE A  78      14.908  18.752 -65.988  1.00135.61
ATOM    599  C   ILE A  78      15.550  20.074 -66.195  1.00135.61
ATOM    600  O   ILE A  78      16.754  20.199 -66.423  1.00135.61
ATOM    601  CB  ILE A  78      15.132  18.402 -64.545  1.00135.61
ATOM    602  CG1 ILE A  78      14.363  19.370 -63.627  1.00135.61
ATOM    603  CG2 ILE A  78      16.650  18.378 -64.294  1.00135.61
ATOM    604  CD1 ILE A  78      13.839  18.718 -62.347  1.00135.61
ATOM    605  N   SER A  79      14.705  21.111 -66.135  1.00128.97
ATOM    606  CA  SER A  79      15.165  22.453 -66.130  1.00128.97
ATOM    607  C   SER A  79      14.567  22.955 -64.867  1.00128.97
ATOM    608  O   SER A  79      13.368  22.787 -64.642  1.00128.97
ATOM    609  CB  SER A  79      14.605  23.308 -67.282  1.00128.97
ATOM    610  OG  SER A  79      15.039  22.793 -68.532  1.00128.97
ATOM    611  N   ARG A  80      15.388  23.543 -63.983  1.00142.87
ATOM    612  CA  ARG A  80      14.814  24.006 -62.766  1.00142.87
ATOM    613  C   ARG A  80      14.874  25.474 -62.836  1.00142.87
ATOM    614  O   ARG A  80      15.757  26.038 -63.481  1.00142.87
ATOM    615  CB  ARG A  80      15.567  23.557 -61.510  1.00142.87
ATOM    616  CG  ARG A  80      15.479  22.047 -61.303  1.00142.87
ATOM    617  CD  ARG A  80      16.283  21.561 -60.103  1.00142.87
ATOM    618  NE  ARG A  80      16.142  20.082 -60.034  1.00142.87
ATOM    619  CZ  ARG A  80      16.961  19.304 -60.799  1.00142.87
ATOM    620  NH1 ARG A  80      17.818  19.880 -61.688  1.00142.87
ATOM    621  NH2 ARG A  80      16.922  17.946 -60.669  1.00142.87
ATOM    622  N   CYS A  81      13.878  26.120 -62.218  1.00125.85
ATOM    623  CA  CYS A  81      13.841  27.543 -62.210  1.00125.85
ATOM    624  C   CYS A  81      13.160  27.946 -60.956  1.00125.85
ATOM    625  O   CYS A  81      12.189  27.322 -60.526  1.00125.85
ATOM    626  CB  CYS A  81      13.038  28.163 -63.368  1.00125.85
ATOM    627  SG  CYS A  81      13.846  27.955 -64.979  1.00125.85
ATOM    628  N   PHE A  82      13.689  28.991 -60.299  1.00110.31
ATOM    629  CA  PHE A  82      12.974  29.465 -59.163  1.00110.31
ATOM    630  C   PHE A  82      13.173  30.935 -59.142  1.00110.31
ATOM    631  O   PHE A  82      14.183  31.453 -59.619  1.00110.31
ATOM    632  CB  PHE A  82      13.433  28.890 -57.808  1.00110.31
ATOM    633  CG  PHE A  82      14.753  29.447 -57.409  1.00110.31
ATOM    634  CD1 PHE A  82      14.801  30.617 -56.697  1.00110.31
ATOM    635  CD2 PHE A  82      15.933  28.807 -57.722  1.00110.31
ATOM    636  CE1 PHE A  82      16.013  31.128 -56.320  1.00110.31
ATOM    637  CE2 PHE A  82      17.151  29.323 -57.343  1.00110.31
ATOM    638  CZ  PHE A  82      17.193  30.495 -56.633  1.00110.31
ATOM    639  N   THR A  83      12.167  31.650 -58.623  1.00128.12
ATOM    640  CA  THR A  83      12.281  33.066 -58.521  1.00128.12
ATOM    641  C   THR A  83      11.945  33.403 -57.116  1.00128.12
ATOM    642  O   THR A  83      10.873  33.049 -56.628  1.00128.12
ATOM    643  CB  THR A  83      11.322  33.813 -59.397  1.00128.12
ATOM    644  OG1 THR A  83       9.985  33.481 -59.049  1.00128.12
ATOM    645  CG2 THR A  83      11.599  33.450 -60.865  1.00128.12
ATOM    646  N   ARG A  84      12.866  34.068 -56.400  1.00201.23
ATOM    647  CA  ARG A  84      12.459  34.473 -55.096  1.00201.23
ATOM    648  C   ARG A  84      12.673  35.943 -54.954  1.00201.23
ATOM    649  O   ARG A  84      13.612  36.516 -55.510  1.00201.23
ATOM    650  CB  ARG A  84      13.038  33.637 -53.927  1.00201.23
ATOM    651  CG  ARG A  84      14.555  33.441 -53.833  1.00201.23
ATOM    652  CD  ARG A  84      15.337  34.625 -53.267  1.00201.23
ATOM    653  NE  ARG A  84      16.568  34.091 -52.606  1.00201.23
ATOM    654  CZ  ARG A  84      17.548  34.937 -52.180  1.00201.23
ATOM    655  NH1 ARG A  84      17.391  36.286 -52.329  1.00201.23
ATOM    656  NH2 ARG A  84      18.677  34.448 -51.587  1.00201.23
ATOM    657  N   LYS A  85      11.736  36.603 -54.241  1.00108.67
ATOM    658  CA  LYS A  85      11.771  38.027 -54.101  1.00108.67
ATOM    659  C   LYS A  85      11.753  38.369 -52.648  1.00108.67
ATOM    660  O   LYS A  85      11.054  37.736 -51.860  1.00108.67
ATOM    661  CB  LYS A  85      10.552  38.721 -54.727  1.00108.67
ATOM    662  CG  LYS A  85      10.509  38.630 -56.252  1.00108.67
ATOM    663  CD  LYS A  85       9.155  39.007 -56.859  1.00108.67
ATOM    664  CE  LYS A  85       8.830  40.500 -56.770  1.00108.67
ATOM    665  NZ  LYS A  85       7.509  40.779 -57.380  1.00108.67
ATOM    666  N   TYR A  86      12.539  39.397 -52.265  1.00 76.15
ATOM    667  CA  TYR A  86      12.588  39.831 -50.896  1.00 76.15
ATOM    668  C   TYR A  86      12.451  41.323 -50.873  1.00 76.15
ATOM    669  O   TYR A  86      12.867  42.015 -51.800  1.00 76.15
ATOM    670  CB  TYR A  86      13.914  39.523 -50.172  1.00 76.15
ATOM    671  CG  TYR A  86      14.077  38.049 -49.981  1.00 76.15
ATOM    672  CD1 TYR A  86      13.452  37.394 -48.942  1.00 76.15
ATOM    673  CD2 TYR A  86      14.872  37.320 -50.834  1.00 76.15
ATOM    674  CE1 TYR A  86      13.613  36.038 -48.760  1.00 76.15
ATOM    675  CE2 TYR A  86      15.036  35.965 -50.658  1.00 76.15
ATOM    676  CZ  TYR A  86      14.407  35.320 -49.623  1.00 76.15
ATOM    677  OH  TYR A  86      14.588  33.930 -49.457  1.00 76.15
ATOM    678  N   THR A  87      11.858  41.864 -49.791  1.00 86.06
ATOM    679  CA  THR A  87      11.678  43.284 -49.701  1.00 86.06
ATOM    680  C   THR A  87      12.963  43.900 -49.237  1.00 86.06
ATOM    681  O   THR A  87      13.706  43.305 -48.458  1.00 86.06
ATOM    682  CB  THR A  87      10.613  43.668 -48.717  1.00 86.06
ATOM    683  OG1 THR A  87       9.377  43.071 -49.080  1.00 86.06
ATOM    684  CG2 THR A  87      10.482  45.200 -48.695  1.00 86.06
ATOM    685  N   LEU A  88      13.259  45.122 -49.729  1.00164.16
ATOM    686  CA  LEU A  88      14.423  45.849 -49.306  1.00164.16
ATOM    687  C   LEU A  88      13.971  46.837 -48.278  1.00164.16
ATOM    688  O   LEU A  88      12.987  47.541 -48.489  1.00164.16
ATOM    689  CB  LEU A  88      15.108  46.664 -50.415  1.00164.16
ATOM    690  CG  LEU A  88      16.015  45.842 -51.335  1.00164.16
ATOM    691  CD1 LEU A  88      16.656  46.734 -52.407  1.00164.16
ATOM    692  CD2 LEU A  88      17.075  45.097 -50.508  1.00164.16
ATOM    693  N   PRO A  89      14.676  46.912 -47.172  1.00162.62
ATOM    694  CA  PRO A  89      14.349  47.824 -46.104  1.00162.62
ATOM    695  C   PRO A  89      14.566  49.230 -46.576  1.00162.62
ATOM    696  O   PRO A  89      15.396  49.426 -47.461  1.00162.62
ATOM    697  CB  PRO A  89      15.229  47.412 -44.918  1.00162.62
ATOM    698  CG  PRO A  89      16.261  46.430 -45.509  1.00162.62
ATOM    699  CD  PRO A  89      15.545  45.836 -46.731  1.00162.62
ATOM    700  N   PRO A  90      13.855  50.193 -46.051  1.00167.08
ATOM    701  CA  PRO A  90      14.005  51.543 -46.532  1.00167.08
ATOM    702  C   PRO A  90      15.349  52.145 -46.275  1.00167.08
ATOM    703  O   PRO A  90      15.770  53.008 -47.042  1.00167.08
ATOM    704  CB  PRO A  90      12.828  52.328 -45.964  1.00167.08
ATOM    705  CG  PRO A  90      11.732  51.256 -45.824  1.00167.08
ATOM    706  CD  PRO A  90      12.500  49.944 -45.581  1.00167.08
ATOM    707  N   GLY A  91      16.032  51.706 -45.209  1.00 61.68
ATOM    708  CA  GLY A  91      17.313  52.210 -44.815  1.00 61.68
ATOM    709  C   GLY A  91      18.353  51.851 -45.833  1.00 61.68
ATOM    710  O   GLY A  91      19.423  52.454 -45.860  1.00 61.68
ATOM    711  N   VAL A  92      18.112  50.804 -46.645  1.00134.19
ATOM    712  CA  VAL A  92      19.161  50.304 -47.494  1.00134.19
ATOM    713  C   VAL A  92      19.174  50.900 -48.878  1.00134.19
ATOM    714  O   VAL A  92      18.144  51.028 -49.537  1.00134.19
ATOM    715  CB  VAL A  92      19.096  48.814 -47.660  1.00134.19
ATOM    716  CG1 VAL A  92      17.916  48.448 -48.574  1.00134.19
ATOM    717  CG2 VAL A  92      20.452  48.340 -48.182  1.00134.19
ATOM    718  N   ASP A  93      20.385  51.289 -49.344  1.00 63.36
ATOM    719  CA  ASP A  93      20.593  51.802 -50.677  1.00 63.36
ATOM    720  C   ASP A  93      20.746  50.620 -51.590  1.00 63.36
ATOM    721  O   ASP A  93      21.452  49.665 -51.263  1.00 63.36
ATOM    722  CB  ASP A  93      21.873  52.654 -50.808  1.00 63.36
ATOM    723  CG  ASP A  93      21.909  53.331 -52.176  1.00 63.36
ATOM    724  OD1 ASP A  93      20.873  53.293 -52.891  1.00 63.36
ATOM    725  OD2 ASP A  93      22.979  53.898 -52.524  1.00 63.36
ATOM    726  N   PRO A  94      20.117  50.653 -52.737  1.00 75.87
ATOM    727  CA  PRO A  94      20.208  49.540 -53.648  1.00 75.87
ATOM    728  C   PRO A  94      21.571  49.310 -54.232  1.00 75.87
ATOM    729  O   PRO A  94      21.854  48.183 -54.635  1.00 75.87
ATOM    730  CB  PRO A  94      19.115  49.765 -54.691  1.00 75.87
ATOM    731  CG  PRO A  94      18.044  50.558 -53.920  1.00 75.87
ATOM    732  CD  PRO A  94      18.836  51.334 -52.854  1.00 75.87
ATOM    733  N   THR A  95      22.414  50.357 -54.306  1.00118.18
ATOM    734  CA  THR A  95      23.741  50.296 -54.864  1.00118.18
ATOM    735  C   THR A  95      24.612  49.450 -53.982  1.00118.18
ATOM    736  O   THR A  95      25.560  48.812 -54.437  1.00118.18
ATOM    737  CB  THR A  95      24.383  51.650 -54.956  1.00118.18
ATOM    738  OG1 THR A  95      24.556  52.198 -53.658  1.00118.18
ATOM    739  CG2 THR A  95      23.485  52.572 -55.801  1.00118.18
ATOM    740  N   GLN A  96      24.311  49.474 -52.676  1.00115.47
ATOM    741  CA  GLN A  96      24.992  48.829 -51.587  1.00115.47
ATOM    742  C   GLN A  96      24.885  47.325 -51.675  1.00115.47
ATOM    743  O   GLN A  96      25.708  46.611 -51.102  1.00115.47
ATOM    744  CB  GLN A  96      24.379  49.286 -50.253  1.00115.47
ATOM    745  CG  GLN A  96      25.088  48.810 -48.991  1.00115.47
ATOM    746  CD  GLN A  96      24.321  49.427 -47.830  1.00115.47
ATOM    747  OE1 GLN A  96      23.180  49.057 -47.557  1.00115.47
ATOM    748  NE2 GLN A  96      24.957  50.412 -47.141  1.00115.47
ATOM    749  N   VAL A  97      23.831  46.801 -52.336  1.00 66.75
ATOM    750  CA  VAL A  97      23.564  45.384 -52.390  1.00 66.75
ATOM    751  C   VAL A  97      24.661  44.635 -53.095  1.00 66.75
ATOM    752  O   VAL A  97      25.056  44.977 -54.210  1.00 66.75
ATOM    753  CB  VAL A  97      22.272  45.076 -53.096  1.00 66.75
ATOM    754  CG1 VAL A  97      22.095  43.551 -53.203  1.00 66.75
ATOM    755  CG2 VAL A  97      21.131  45.795 -52.353  1.00 66.75
ATOM    756  N   SER A  98      25.151  43.550 -52.445  1.00 88.65
ATOM    757  CA  SER A  98      26.221  42.718 -52.943  1.00 88.65
ATOM    758  C   SER A  98      25.804  41.278 -52.813  1.00 88.65
ATOM    759  O   SER A  98      25.008  40.928 -51.942  1.00 88.65
ATOM    760  CB  SER A  98      27.519  42.892 -52.136  1.00 88.65
ATOM    761  OG  SER A  98      28.533  42.044 -52.646  1.00 88.65
ATOM    762  N   SER A  99      26.328  40.394 -53.697  1.00 57.85
ATOM    763  CA  SER A  99      25.962  39.006 -53.637  1.00 57.85
ATOM    764  C   SER A  99      27.180  38.144 -53.804  1.00 57.85
ATOM    765  O   SER A  99      28.077  38.439 -54.592  1.00 57.85
ATOM    766  CB  SER A  99      24.967  38.604 -54.739  1.00 57.85
ATOM    767  OG  SER A  99      24.654  37.223 -54.641  1.00 57.85
ATOM    768  N   SER A 100      27.224  37.031 -53.043  1.00 92.53
ATOM    769  CA  SER A 100      28.316  36.105 -53.130  1.00 92.53
ATOM    770  C   SER A 100      27.737  34.731 -53.030  1.00 92.53
ATOM    771  O   SER A 100      26.722  34.513 -52.369  1.00 92.53
ATOM    772  CB  SER A 100      29.343  36.239 -51.992  1.00 92.53
ATOM    773  OG  SER A 100      30.372  35.274 -52.157  1.00 92.53
ATOM    774  N   LEU A 101      28.385  33.769 -53.713  1.00 77.36
ATOM    775  CA  LEU A 101      27.953  32.405 -53.717  1.00 77.36
ATOM    776  C   LEU A 101      29.017  31.599 -53.043  1.00 77.36
ATOM    777  O   LEU A 101      30.174  31.615 -53.464  1.00 77.36
ATOM    778  CB  LEU A 101      27.813  31.860 -55.150  1.00 77.36
ATOM    779  CG  LEU A 101      27.181  30.461 -55.269  1.00 77.36
ATOM    780  CD1 LEU A 101      25.943  30.484 -56.176  1.00 77.36
ATOM    781  CD2 LEU A 101      28.221  29.417 -55.706  1.00 77.36
ATOM    782  N   SER A 102      28.630  30.873 -51.974  1.00147.45
ATOM    783  CA  SER A 102      29.529  30.056 -51.213  1.00147.45
ATOM    784  C   SER A 102      29.689  28.737 -51.920  1.00147.45
ATOM    785  O   SER A 102      28.878  28.351 -52.756  1.00147.45
ATOM    786  CB  SER A 102      29.014  29.671 -49.816  1.00147.45
ATOM    787  OG  SER A 102      28.816  30.817 -49.008  1.00147.45
ATOM    788  N   PRO A 103      30.742  28.032 -51.609  1.00229.47
ATOM    789  CA  PRO A 103      30.911  26.720 -52.168  1.00229.47
ATOM    790  C   PRO A 103      29.942  25.781 -51.576  1.00229.47
ATOM    791  O   PRO A 103      29.742  24.684 -52.100  1.00229.47
ATOM    792  CB  PRO A 103      32.367  26.337 -51.910  1.00229.47
ATOM    793  CG  PRO A 103      33.126  27.665 -52.088  1.00229.47
ATOM    794  CD  PRO A 103      32.135  28.737 -51.604  1.00229.47
ATOM    795  N   GLU A 104      29.368  26.193 -50.445  1.00167.65
ATOM    796  CA  GLU A 104      28.365  25.402 -49.842  1.00167.65
ATOM    797  C   GLU A 104      27.263  25.388 -50.844  1.00167.65
ATOM    798  O   GLU A 104      26.509  24.421 -50.933  1.00167.65
ATOM    799  CB  GLU A 104      27.834  25.998 -48.526  1.00167.65
ATOM    800  CG  GLU A 104      28.745  25.748 -47.320  1.00167.65
ATOM    801  CD  GLU A 104      30.088  26.421 -47.558  1.00167.65
ATOM    802  OE1 GLU A 104      30.146  27.679 -47.517  1.00167.65
ATOM    803  OE2 GLU A 104      31.078  25.675 -47.780  1.00167.65
ATOM    804  N   GLY A 105      27.178  26.458 -51.661  1.00 95.75
ATOM    805  CA  GLY A 105      26.116  26.576 -52.611  1.00 95.75
ATOM    806  C   GLY A 105      25.065  27.378 -51.966  1.00 95.75
ATOM    807  O   GLY A 105      23.884  27.205 -52.255  1.00 95.75
ATOM    808  N   THR A 106      25.498  28.255 -51.042  1.00133.18
ATOM    809  CA  THR A 106      24.599  29.142 -50.382  1.00133.18
ATOM    810  C   THR A 106      24.812  30.492 -50.979  1.00133.18
ATOM    811  O   THR A 106      25.941  30.959 -51.129  1.00133.18
ATOM    812  CB  THR A 106      24.820  29.247 -48.899  1.00133.18
ATOM    813  OG1 THR A 106      26.121  29.747 -48.625  1.00133.18
ATOM    814  CG2 THR A 106      24.643  27.852 -48.277  1.00133.18
ATOM    815  N   LEU A 107      23.699  31.138 -51.367  1.00 79.76
ATOM    816  CA  LEU A 107      23.766  32.437 -51.951  1.00 79.76
ATOM    817  C   LEU A 107      23.403  33.385 -50.859  1.00 79.76
ATOM    818  O   LEU A 107      22.348  33.260 -50.233  1.00 79.76
ATOM    819  CB  LEU A 107      22.743  32.599 -53.094  1.00 79.76
ATOM    820  CG  LEU A 107      22.766  33.951 -53.825  1.00 79.76
ATOM    821  CD1 LEU A 107      24.069  34.134 -54.622  1.00 79.76
ATOM    822  CD2 LEU A 107      21.506  34.119 -54.691  1.00 79.76
ATOM    823  N   THR A 108      24.307  34.344 -50.581  1.00130.10
ATOM    824  CA  THR A 108      24.042  35.307 -49.557  1.00130.10
ATOM    825  C   THR A 108      23.995  36.635 -50.218  1.00130.10
ATOM    826  O   THR A 108      24.929  37.038 -50.911  1.00130.10
ATOM    827  CB  THR A 108      25.101  35.383 -48.492  1.00130.10
ATOM    828  OG1 THR A 108      26.335  35.815 -49.045  1.00130.10
ATOM    829  CG2 THR A 108      25.259  33.991 -47.857  1.00130.10
ATOM    830  N   VAL A 109      22.864  37.337 -50.045  1.00115.90
ATOM    831  CA  VAL A 109      22.771  38.659 -50.564  1.00115.90
ATOM    832  C   VAL A 109      22.754  39.541 -49.370  1.00115.90
ATOM    833  O   VAL A 109      21.993  39.327 -48.428  1.00115.90
ATOM    834  CB  VAL A 109      21.537  38.914 -51.365  1.00115.90
ATOM    835  CG1 VAL A 109      21.595  38.068 -52.645  1.00115.90
ATOM    836  CG2 VAL A 109      20.337  38.567 -50.481  1.00115.90
ATOM    837  N   GLU A 110      23.626  40.560 -49.383  1.00129.42
ATOM    838  CA  GLU A 110      23.752  41.389 -48.232  1.00129.42
ATOM    839  C   GLU A 110      23.881  42.810 -48.668  1.00129.42
ATOM    840  O   GLU A 110      24.233  43.096 -49.813  1.00129.42
ATOM    841  CB  GLU A 110      24.971  40.990 -47.389  1.00129.42
ATOM    842  CG  GLU A 110      25.277  41.933 -46.234  1.00129.42
ATOM    843  CD  GLU A 110      26.339  42.872 -46.768  1.00129.42
ATOM    844  OE1 GLU A 110      26.693  42.716 -47.968  1.00129.42
ATOM    845  OE2 GLU A 110      26.818  43.745 -45.998  1.00129.42
ATOM    846  N   ALA A 111      23.556  43.743 -47.750  1.00 37.39
ATOM    847  CA  ALA A 111      23.638  45.138 -48.046  1.00 37.39
ATOM    848  C   ALA A 111      24.221  45.824 -46.824  1.00 37.39
ATOM    849  O   ALA A 111      23.675  45.586 -45.713  1.00 37.39
ATOM    850  CB  ALA A 111      22.263  45.780 -48.306  1.00 37.39
ATOM    851  OXT ALA A 111      25.206  46.595 -46.978  1.00 37.39
TER
ATOM    852  N   GLU B 112      36.541  -9.646 -34.410  1.00 31.35
ATOM    853  CA  GLU B 112      37.611  -8.632 -34.398  1.00 31.35
ATOM    854  C   GLU B 112      37.282  -7.525 -35.336  1.00 31.35
ATOM    855  O   GLU B 112      36.895  -6.430 -34.930  1.00 31.35
ATOM    856  CB  GLU B 112      38.938  -9.227 -34.903  1.00 31.35
ATOM    857  CG  GLU B 112      38.922 -10.738 -35.026  1.00 31.35
ATOM    858  CD  GLU B 112      38.489 -11.196 -36.406  1.00 31.35
ATOM    859  OE1 GLU B 112      38.488 -10.363 -37.337  1.00 31.35
ATOM    860  OE2 GLU B 112      38.151 -12.389 -36.557  1.00 31.35
ATOM    861  N   ARG B 113      37.441  -7.803 -36.640  1.00146.42
ATOM    862  CA  ARG B 113      37.254  -6.763 -37.599  1.00146.42
ATOM    863  C   ARG B 113      35.826  -6.333 -37.662  1.00146.42
ATOM    864  O   ARG B 113      35.547  -5.149 -37.840  1.00146.42
ATOM    865  CB  ARG B 113      37.733  -7.079 -39.028  1.00146.42
ATOM    866  CG  ARG B 113      37.157  -8.328 -39.688  1.00146.42
ATOM    867  CD  ARG B 113      37.962  -8.719 -40.930  1.00146.42
ATOM    868  NE  ARG B 113      37.016  -9.405 -41.862  1.00146.42
ATOM    869  CZ  ARG B 113      36.893 -10.764 -41.875  1.00146.42
ATOM    870  NH1 ARG B 113      37.632 -11.531 -41.021  1.00146.42
ATOM    871  NH2 ARG B 113      36.024 -11.360 -42.743  1.00146.42
ATOM    872  N   LYS B 114      34.873  -7.274 -37.527  1.00 78.91
ATOM    873  CA  LYS B 114      33.496  -6.893 -37.641  1.00 78.91
ATOM    874  C   LYS B 114      33.167  -5.954 -36.526  1.00 78.91
ATOM    875  O   LYS B 114      32.384  -5.022 -36.696  1.00 78.91
ATOM    876  CB  LYS B 114      32.527  -8.089 -37.639  1.00 78.91
ATOM    877  CG  LYS B 114      31.070  -7.695 -37.769  1.00 78.91
ATOM    878  CD  LYS B 114      30.824  -6.935 -39.062  1.00 78.91
ATOM    879  CE  LYS B 114      30.010  -5.674 -38.817  1.00 78.91
ATOM    880  NZ  LYS B 114      29.891  -4.843 -40.046  1.00 78.91
ATOM    881  N   LYS B 115      33.759  -6.180 -35.345  1.00 67.80
ATOM    882  CA  LYS B 115      33.504  -5.342 -34.208  1.00 67.80
ATOM    883  C   LYS B 115      34.006  -3.954 -34.497  1.00 67.80
ATOM    884  O   LYS B 115      33.329  -2.966 -34.215  1.00 67.80
ATOM    885  CB  LYS B 115      34.238  -5.872 -32.961  1.00 67.80
ATOM    886  CG  LYS B 115      33.320  -6.166 -31.793  1.00 67.80
ATOM    887  CD  LYS B 115      34.113  -6.334 -30.507  1.00 67.80
ATOM    888  CE  LYS B 115      33.199  -6.617 -29.326  1.00 67.80
ATOM    889  NZ  LYS B 115      33.964  -6.777 -28.058  1.00 67.80
ATOM    890  N   LYS B 116      35.208  -3.853 -35.099  1.00 50.34
ATOM    891  CA  LYS B 116      35.863  -2.599 -35.359  1.00 50.34
ATOM    892  C   LYS B 116      35.077  -1.785 -36.343  1.00 50.34
ATOM    893  O   LYS B 116      35.023  -0.560 -36.232  1.00 50.34
ATOM    894  CB  LYS B 116      37.287  -2.786 -35.904  1.00 50.34
ATOM    895  CG  LYS B 116      38.218  -3.512 -34.952  1.00 50.34
ATOM    896  CD  LYS B 116      38.550  -2.650 -33.746  1.00 50.34
ATOM    897  CE  LYS B 116      38.576  -3.473 -32.468  1.00 50.34
ATOM    898  NZ  LYS B 116      39.471  -2.874 -31.440  1.00 50.34
ATOM    899  N   SER B 117      34.481  -2.432 -37.363  1.00 92.42
ATOM    900  CA  SER B 117      33.714  -1.704 -38.334  1.00 92.42
ATOM    901  C   SER B 117      32.499  -1.142 -37.661  1.00 92.42
ATOM    902  O   SER B 117      32.092  -0.015 -37.938  1.00 92.42
ATOM    903  CB  SER B 117      33.272  -2.533 -39.510  1.00 92.42
ATOM    904  OG  SER B 117      32.353  -3.555 -39.128  1.00 92.42
ATOM    905  N   ASP B 118      31.901  -1.923 -36.745  1.00 46.77
ATOM    906  CA  ASP B 118      30.708  -1.540 -36.043  1.00 46.77
ATOM    907  C   ASP B 118      31.030  -0.307 -35.249  1.00 46.77
ATOM    908  O   ASP B 118      30.271   0.662 -35.244  1.00 46.77
ATOM    909  CB  ASP B 118      30.287  -2.661 -35.071  1.00 46.77
ATOM    910  CG  ASP B 118      28.919  -2.417 -34.477  1.00 46.77
ATOM    911  OD1 ASP B 118      28.051  -1.852 -35.176  1.00 46.77
ATOM    912  OD2 ASP B 118      28.715  -2.789 -33.303  1.00 46.77
ATOM    913  N   PHE B 119      32.192  -0.311 -34.572  1.00 76.15
ATOM    914  CA  PHE B 119      32.609   0.785 -33.741  1.00 76.15
ATOM    915  C   PHE B 119      32.849   2.007 -34.581  1.00 76.15
ATOM    916  O   PHE B 119      32.549   3.123 -34.159  1.00 76.15
ATOM    917  CB  PHE B 119      33.881   0.461 -32.936  1.00 76.15
ATOM    918  CG  PHE B 119      33.745  -0.753 -32.070  1.00 76.15
ATOM    919  CD1 PHE B 119      32.549  -1.040 -31.435  1.00 76.15
ATOM    920  CD2 PHE B 119      34.815  -1.611 -31.882  1.00 76.15
ATOM    921  CE1 PHE B 119      32.427  -2.155 -30.630  1.00 76.15
ATOM    922  CE2 PHE B 119      34.696  -2.727 -31.077  1.00 76.15
ATOM    923  CZ  PHE B 119      33.500  -3.000 -30.450  1.00 76.15
ATOM    924  N   ALA B 120      33.405   1.837 -35.796  1.00 33.60
ATOM    925  CA  ALA B 120      33.681   2.941 -36.676  1.00 33.60
ATOM    926  C   ALA B 120      32.385   3.608 -37.041  1.00 33.60
ATOM    927  O   ALA B 120      32.329   4.833 -37.146  1.00 33.60
ATOM    928  CB  ALA B 120      34.363   2.498 -37.981  1.00 33.60
ATOM    929  N   LYS B 121      31.319   2.814 -37.274  1.00 84.08
ATOM    930  CA  LYS B 121      30.036   3.380 -37.598  1.00 84.08
ATOM    931  C   LYS B 121      29.545   4.181 -36.436  1.00 84.08
ATOM    932  O   LYS B 121      28.952   5.243 -36.618  1.00 84.08
ATOM    933  CB  LYS B 121      28.916   2.358 -37.873  1.00 84.08
ATOM    934  CG  LYS B 121      29.014   1.586 -39.190  1.00 84.08
ATOM    935  CD  LYS B 121      29.083   2.434 -40.457  1.00 84.08
ATOM    936  CE  LYS B 121      28.414   1.745 -41.648  1.00 84.08
ATOM    937  NZ  LYS B 121      26.954   1.661 -41.435  1.00 84.08
ATOM    938  N   ILE B 122      29.749   3.667 -35.206  1.00 35.64
ATOM    939  CA  ILE B 122      29.292   4.329 -34.016  1.00 35.64
ATOM    940  C   ILE B 122      30.030   5.623 -33.852  1.00 35.64
ATOM    941  O   ILE B 122      29.447   6.640 -33.481  1.00 35.64
ATOM    942  CB  ILE B 122      29.492   3.471 -32.753  1.00 35.64
ATOM    943  CG1 ILE B 122      28.823   2.106 -32.924  1.00 35.64
ATOM    944  CG2 ILE B 122      28.882   4.157 -31.540  1.00 35.64
ATOM    945  CD1 ILE B 122      29.477   1.001 -32.126  1.00 35.64
ATOM    946  N   ALA B 123      31.345   5.609 -34.132  1.00 32.35
ATOM    947  CA  ALA B 123      32.191   6.761 -33.988  1.00 32.35
ATOM    948  C   ALA B 123      31.719   7.830 -34.920  1.00 32.35
ATOM    949  O   ALA B 123      31.786   9.014 -34.596  1.00 32.35
ATOM    950  CB  ALA B 123      33.661   6.465 -34.336  1.00 32.35
ATOM    951  N   GLU B 124      31.265   7.440 -36.125  1.00 46.65
ATOM    952  CA  GLU B 124      30.810   8.416 -37.072  1.00 46.65
ATOM    953  C   GLU B 124      29.570   9.084 -36.551  1.00 46.65
ATOM    954  O   GLU B 124      29.407  10.293 -36.706  1.00 46.65
ATOM    955  CB  GLU B 124      30.491   7.839 -38.456  1.00 46.65
ATOM    956  CG  GLU B 124      30.229   8.940 -39.483  1.00 46.65
ATOM    957  CD  GLU B 124      29.502   8.317 -40.659  1.00 46.65
ATOM    958  OE1 GLU B 124      28.343   7.866 -40.465  1.00 46.65
ATOM    959  OE2 GLU B 124      30.095   8.286 -41.769  1.00 46.65
ATOM    960  N   GLN B 125      28.667   8.310 -35.911  1.00 47.75
ATOM    961  CA  GLN B 125      27.428   8.835 -35.396  1.00 47.75
ATOM    962  C   GLN B 125      27.775   9.867 -34.371  1.00 47.75
ATOM    963  O   GLN B 125      27.210  10.959 -34.347  1.00 47.75
ATOM    964  CB  GLN B 125      26.621   7.777 -34.622  1.00 47.75
ATOM    965  CG  GLN B 125      25.396   8.303 -33.871  1.00 47.75
ATOM    966  CD  GLN B 125      24.403   8.871 -34.871  1.00 47.75
ATOM    967  OE1 GLN B 125      23.498   8.177 -35.333  1.00 47.75
ATOM    968  NE2 GLN B 125      24.578  10.176 -35.218  1.00 47.75
ATOM    969  N   SER B 126      28.737   9.507 -33.499  1.00 51.93
ATOM    970  CA  SER B 126      29.279  10.284 -32.416  1.00 51.93
ATOM    971  C   SER B 126      30.010  11.463 -32.985  1.00 51.93
ATOM    972  O   SER B 126      30.126  12.504 -32.343  1.00 51.93
ATOM    973  CB  SER B 126      30.262   9.485 -31.545  1.00 51.93
ATOM    974  OG  SER B 126      30.397  10.077 -30.267  1.00 51.93
ATOM    975  N   GLU B 127      30.530  11.318 -34.216  1.00 83.83
ATOM    976  CA  GLU B 127      31.317  12.331 -34.855  1.00 83.83
ATOM    977  C   GLU B 127      32.646  12.448 -34.183  1.00 83.83
ATOM    978  O   GLU B 127      33.202  13.537 -34.041  1.00 83.83
ATOM    979  CB  GLU B 127      30.621  13.698 -34.890  1.00 83.83
ATOM    980  CG  GLU B 127      29.214  13.589 -35.485  1.00 83.83
ATOM    981  CD  GLU B 127      29.196  14.304 -36.825  1.00 83.83
ATOM    982  OE1 GLU B 127      29.011  15.548 -36.825  1.00 83.83
ATOM    983  OE2 GLU B 127      29.368  13.615 -37.866  1.00 83.83
ATOM    984  N   ARG B 128      33.183  11.289 -33.752  1.00 95.18
ATOM    985  CA  ARG B 128      34.511  11.199 -33.222  1.00 95.18
ATOM    986  C   ARG B 128      35.301  10.581 -34.332  1.00 95.18
ATOM    987  O   ARG B 128      35.424   9.361 -34.425  1.00 95.18
ATOM    988  CB  ARG B 128      34.603  10.243 -32.024  1.00 95.18
ATOM    989  CG  ARG B 128      33.635  10.573 -30.889  1.00 95.18
ATOM    990  CD  ARG B 128      33.986   9.868 -29.580  1.00 95.18
ATOM    991  NE  ARG B 128      32.694   9.549 -28.906  1.00 95.18
ATOM    992  CZ  ARG B 128      32.661   8.790 -27.771  1.00 95.18
ATOM    993  NH1 ARG B 128      33.799   8.212 -27.292  1.00 95.18
ATOM    994  NH2 ARG B 128      31.482   8.628 -27.103  1.00 95.18
ATOM    995  N   TYR B 129      35.852  11.437 -35.208  1.00 75.97
ATOM    996  CA  TYR B 129      36.557  11.037 -36.392  1.00 75.97
ATOM    997  C   TYR B 129      37.858  10.383 -36.057  1.00 75.97
ATOM    998  O   TYR B 129      38.294   9.480 -36.769  1.00 75.97
ATOM    999  CB  TYR B 129      36.810  12.212 -37.347  1.00 75.97
ATOM   1000  CG  TYR B 129      35.463  12.786 -37.621  1.00 75.97
ATOM   1001  CD1 TYR B 129      34.473  12.016 -38.189  1.00 75.97
ATOM   1002  CD2 TYR B 129      35.187  14.097 -37.308  1.00 75.97
ATOM   1003  CE1 TYR B 129      33.229  12.548 -38.436  1.00 75.97
ATOM   1004  CE2 TYR B 129      33.947  14.634 -37.553  1.00 75.97
ATOM   1005  CZ  TYR B 129      32.963  13.859 -38.115  1.00 75.97
ATOM   1006  OH  TYR B 129      31.689  14.413 -38.364  1.00 75.97
ATOM   1007  N   ASP B 130      38.548  10.862 -35.005  1.00 34.48
ATOM   1008  CA  ASP B 130      39.814  10.287 -34.640  1.00 34.48
ATOM   1009  C   ASP B 130      39.591   8.866 -34.214  1.00 34.48
ATOM   1010  O   ASP B 130      40.384   7.983 -34.532  1.00 34.48
ATOM   1011  CB  ASP B 130      40.489  10.996 -33.455  1.00 34.48
ATOM   1012  CG  ASP B 130      40.599  12.480 -33.765  1.00 34.48
ATOM   1013  OD1 ASP B 130      39.598  13.211 -33.542  1.00 34.48
ATOM   1014  OD2 ASP B 130      41.689  12.901 -34.237  1.00 34.48
ATOM   1015  N   GLU B 131      38.519   8.601 -33.446  1.00 85.50
ATOM   1016  CA  GLU B 131      38.285   7.251 -33.021  1.00 85.50
ATOM   1017  C   GLU B 131      37.913   6.423 -34.212  1.00 85.50
ATOM   1018  O   GLU B 131      38.348   5.280 -34.341  1.00 85.50
ATOM   1019  CB  GLU B 131      37.178   7.113 -31.960  1.00 85.50
ATOM   1020  CG  GLU B 131      37.389   8.054 -30.769  1.00 85.50
ATOM   1021  CD  GLU B 131      37.109   7.297 -29.480  1.00 85.50
ATOM   1022  OE1 GLU B 131      37.757   6.238 -29.260  1.00 85.50
ATOM   1023  OE2 GLU B 131      36.240   7.766 -28.696  1.00 85.50
ATOM   1024  N   MET B 132      37.114   7.001 -35.130  1.00 51.33
ATOM   1025  CA  MET B 132      36.649   6.296 -36.290  1.00 51.33
ATOM   1026  C   MET B 132      37.823   5.879 -37.119  1.00 51.33
ATOM   1027  O   MET B 132      37.849   4.758 -37.627  1.00 51.33
ATOM   1028  CB  MET B 132      35.739   7.157 -37.183  1.00 51.33
ATOM   1029  CG  MET B 132      35.101   6.371 -38.330  1.00 51.33
ATOM   1030  SD  MET B 132      34.030   7.363 -39.414  1.00 51.33
ATOM   1031  CE  MET B 132      33.170   5.927 -40.116  1.00 51.33
ATOM   1032  N   VAL B 133      38.822   6.772 -37.282  1.00 98.03
ATOM   1033  CA  VAL B 133      39.976   6.465 -38.085  1.00 98.03
ATOM   1034  C   VAL B 133      40.735   5.343 -37.442  1.00 98.03
ATOM   1035  O   VAL B 133      41.218   4.444 -38.129  1.00 98.03
ATOM   1036  CB  VAL B 133      40.895   7.638 -38.313  1.00 98.03
ATOM   1037  CG1 VAL B 133      42.275   7.361 -37.714  1.00 98.03
ATOM   1038  CG2 VAL B 133      40.954   7.916 -39.816  1.00 98.03
ATOM   1039  N   LYS B 134      40.839   5.365 -36.098  1.00107.81
ATOM   1040  CA  LYS B 134      41.560   4.367 -35.353  1.00107.81
ATOM   1041  C   LYS B 134      40.928   3.021 -35.561  1.00107.81
ATOM   1042  O   LYS B 134      41.627   2.030 -35.768  1.00107.81
ATOM   1043  CB  LYS B 134      41.512   4.629 -33.836  1.00107.81
ATOM   1044  CG  LYS B 134      42.289   5.856 -33.404  1.00107.81
ATOM   1045  CD  LYS B 134      41.668   6.485 -32.167  1.00107.81
ATOM   1046  CE  LYS B 134      42.658   6.527 -31.013  1.00107.81
ATOM   1047  NZ  LYS B 134      42.951   5.166 -30.483  1.00107.81
ATOM   1048  N   VAL B 135      39.583   2.951 -35.499  1.00 34.45
ATOM   1049  CA  VAL B 135      38.880   1.704 -35.633  1.00 34.45
ATOM   1050  C   VAL B 135      39.074   1.184 -37.019  1.00 34.45
ATOM   1051  O   VAL B 135      39.254  -0.015 -37.228  1.00 34.45
ATOM   1052  CB  VAL B 135      37.372   1.840 -35.352  1.00 34.45
ATOM   1053  CG1 VAL B 135      36.938   0.852 -34.281  1.00 34.45
ATOM   1054  CG2 VAL B 135      37.045   3.245 -34.870  1.00 34.45
ATOM   1055  N   MET B 136      39.024   2.093 -38.005  1.00148.20
ATOM   1056  CA  MET B 136      39.141   1.738 -39.384  1.00148.20
ATOM   1057  C   MET B 136      40.523   1.239 -39.672  1.00148.20
ATOM   1058  O   MET B 136      40.705   0.330 -40.482  1.00148.20
ATOM   1059  CB  MET B 136      38.807   2.906 -40.320  1.00148.20
ATOM   1060  CG  MET B 136      37.306   2.990 -40.562  1.00148.20
ATOM   1061  SD  MET B 136      36.609   1.443 -41.217  1.00148.20
ATOM   1062  CE  MET B 136      37.772   1.313 -42.603  1.00148.20
ATOM   1063  N   ASN B 137      41.548   1.837 -39.032  1.00138.35
ATOM   1064  CA  ASN B 137      42.897   1.410 -39.267  1.00138.35
ATOM   1065  C   ASN B 137      43.017  -0.008 -38.794  1.00138.35
ATOM   1066  O   ASN B 137      43.608  -0.847 -39.470  1.00138.35
ATOM   1067  CB  ASN B 137      43.944   2.236 -38.506  1.00138.35
ATOM   1068  CG  ASN B 137      45.321   2.137 -39.127  1.00138.35
ATOM   1069  OD1 ASN B 137      46.006   1.123 -38.992  1.00138.35
ATOM   1070  ND2 ASN B 137      45.732   3.196 -39.813  1.00138.35
ATOM   1071  N   GLU B 138      42.435  -0.309 -37.616  1.00 84.83
ATOM   1072  CA  GLU B 138      42.523  -1.616 -37.027  1.00 84.83
ATOM   1073  C   GLU B 138      41.844  -2.611 -37.921  1.00 84.83
ATOM   1074  O   GLU B 138      42.342  -3.722 -38.101  1.00 84.83
ATOM   1075  CB  GLU B 138      41.865  -1.696 -35.638  1.00 84.83
ATOM   1076  CG  GLU B 138      42.622  -0.946 -34.559  1.00 84.83
ATOM   1077  CD  GLU B 138      43.092  -1.861 -33.446  1.00 84.83
ATOM   1078  OE1 GLU B 138      44.182  -2.456 -33.583  1.00 84.83
ATOM   1079  OE2 GLU B 138      42.370  -1.984 -32.433  1.00 84.83
ATOM   1080  N   VAL B 139      40.691  -2.231 -38.510  1.00 34.43
ATOM   1081  CA  VAL B 139      39.933  -3.109 -39.360  1.00 34.43
ATOM   1082  C   VAL B 139      40.769  -3.487 -40.547  1.00 34.43
ATOM   1083  O   VAL B 139      40.781  -4.647 -40.952  1.00 34.43
ATOM   1084  CB  VAL B 139      38.676  -2.481 -39.899  1.00 34.43
ATOM   1085  CG1 VAL B 139      38.036  -3.446 -40.915  1.00 34.43
ATOM   1086  CG2 VAL B 139      37.753  -2.126 -38.726  1.00 34.43
ATOM   1087  N   ALA B 140      41.486  -2.504 -41.131  1.00 41.86
ATOM   1088  CA  ALA B 140      42.318  -2.691 -42.288  1.00 41.86
ATOM   1089  C   ALA B 140      43.428  -3.647 -41.954  1.00 41.86
ATOM   1090  O   ALA B 140      43.820  -4.472 -42.777  1.00 41.86
ATOM   1091  CB  ALA B 140      42.957  -1.381 -42.776  1.00 41.86
ATOM   1092  N   LYS B 141      43.947  -3.559 -40.718  1.00 48.31
ATOM   1093  CA  LYS B 141      45.047  -4.335 -40.208  1.00 48.31
ATOM   1094  C   LYS B 141      44.708  -5.800 -40.229  1.00 48.31
ATOM   1095  O   LYS B 141      45.597  -6.650 -40.218  1.00 48.31
ATOM   1096  CB  LYS B 141      45.412  -3.900 -38.787  1.00 48.31
ATOM   1097  CG  LYS B 141      46.356  -2.711 -38.726  1.00 48.31
ATOM   1098  CD  LYS B 141      45.957  -1.745 -37.623  1.00 48.31
ATOM   1099  CE  LYS B 141      47.176  -1.221 -36.879  1.00 48.31
ATOM   1100  NZ  LYS B 141      48.036  -0.375 -37.752  1.00 48.31
ATOM   1101  N   MET B 142      43.407  -6.136 -40.197  1.00134.21
ATOM   1102  CA  MET B 142      42.949  -7.500 -40.158  1.00134.21
ATOM   1103  C   MET B 142      43.387  -8.193 -41.415  1.00134.21
ATOM   1104  O   MET B 142      43.580  -9.409 -41.421  1.00134.21
ATOM   1105  CB  MET B 142      41.425  -7.610 -40.032  1.00134.21
ATOM   1106  CG  MET B 142      41.015  -8.370 -38.771  1.00134.21
ATOM   1107  SD  MET B 142      41.741  -7.714 -37.237  1.00134.21
ATOM   1108  CE  MET B 142      40.677  -6.246 -37.171  1.00134.21
ATOM   1109  N   PRO B 143      43.575  -7.411 -42.497  1.00 82.13
ATOM   1110  CA  PRO B 143      44.027  -7.869 -43.782  1.00 82.13
ATOM   1111  C   PRO B 143      42.959  -8.462 -44.647  1.00 82.13
ATOM   1112  O   PRO B 143      43.263  -9.210 -45.574  1.00 82.13
ATOM   1113  CB  PRO B 143      45.087  -8.898 -43.383  1.00 82.13
ATOM   1114  CG  PRO B 143      45.729  -8.307 -42.148  1.00 82.13
ATOM   1115  CD  PRO B 143      44.540  -7.777 -41.367  1.00 82.13
ATOM   1116  N   GLY B 144      41.682  -8.113 -44.402  1.00 50.34
ATOM   1117  CA  GLY B 144      40.630  -8.509 -45.296  1.00 50.34
ATOM   1118  C   GLY B 144      40.429  -7.346 -46.227  1.00 50.34
ATOM   1119  O   GLY B 144      40.695  -6.203 -45.859  1.00 50.34
ATOM   1120  N   GLU B 145      39.981  -7.600 -47.475  1.00 81.50
ATOM   1121  CA  GLU B 145      39.776  -6.511 -48.392  1.00 81.50
ATOM   1122  C   GLU B 145      38.584  -5.727 -47.934  1.00 81.50
ATOM   1123  O   GLU B 145      37.625  -6.286 -47.405  1.00 81.50
ATOM   1124  CB  GLU B 145      39.503  -6.940 -49.847  1.00 81.50
ATOM   1125  CG  GLU B 145      40.698  -7.659 -50.481  1.00 81.50
ATOM   1126  CD  GLU B 145      40.418  -9.153 -50.560  1.00 81.50
ATOM   1127  OE1 GLU B 145      40.653  -9.864 -49.544  1.00 81.50
ATOM   1128  OE2 GLU B 145      39.958  -9.607 -51.642  1.00 81.50
ATOM   1129  N   MET B 146      38.622  -4.388 -48.112  1.00 74.42
ATOM   1130  CA  MET B 146      37.531  -3.568 -47.665  1.00 74.42
ATOM   1131  C   MET B 146      36.450  -3.554 -48.703  1.00 74.42
ATOM   1132  O   MET B 146      36.724  -3.626 -49.899  1.00 74.42
ATOM   1133  CB  MET B 146      37.943  -2.108 -47.390  1.00 74.42
ATOM   1134  CG  MET B 146      38.199  -1.813 -45.926  1.00 74.42
ATOM   1135  SD  MET B 146      38.598  -0.084 -45.618  1.00 74.42
ATOM   1136  CE  MET B 146      40.130  -0.248 -44.702  1.00 74.42
ATOM   1137  N   SER B 147      35.179  -3.465 -48.252  1.00 41.78
ATOM   1138  CA  SER B 147      34.054  -3.400 -49.143  1.00 41.78
ATOM   1139  C   SER B 147      33.883  -1.940 -49.462  1.00 41.78
ATOM   1140  O   SER B 147      34.570  -1.096 -48.890  1.00 41.78
ATOM   1141  CB  SER B 147      32.789  -3.946 -48.527  1.00 41.78
ATOM   1142  OG  SER B 147      32.142  -2.982 -47.700  1.00 41.78
ATOM   1143  N   VAL B 148      32.965  -1.609 -50.391  1.00 40.43
ATOM   1144  CA  VAL B 148      32.752  -0.261 -50.837  1.00 40.43
ATOM   1145  C   VAL B 148      32.333   0.605 -49.688  1.00 40.43
ATOM   1146  O   VAL B 148      32.805   1.734 -49.558  1.00 40.43
ATOM   1147  CB  VAL B 148      31.692  -0.179 -51.895  1.00 40.43
ATOM   1148  CG1 VAL B 148      31.511   1.289 -52.315  1.00 40.43
ATOM   1149  CG2 VAL B 148      32.101  -1.106 -53.053  1.00 40.43
ATOM   1150  N   GLU B 149      31.430   0.102 -48.830  1.00 37.67
ATOM   1151  CA  GLU B 149      30.958   0.867 -47.710  1.00 37.67
ATOM   1152  C   GLU B 149      32.111   1.120 -46.788  1.00 37.67
ATOM   1153  O   GLU B 149      32.270   2.224 -46.271  1.00 37.67
ATOM   1154  CB  GLU B 149      29.885   0.120 -46.902  1.00 37.67
ATOM   1155  CG  GLU B 149      28.879  -0.633 -47.771  1.00 37.67
ATOM   1156  CD  GLU B 149      29.374  -2.064 -47.917  1.00 37.67
ATOM   1157  OE1 GLU B 149      29.315  -2.816 -46.909  1.00 37.67
ATOM   1158  OE2 GLU B 149      29.812  -2.419 -49.042  1.00 37.67
ATOM   1159  N   GLU B 150      32.949   0.088 -46.570  1.00 59.84
ATOM   1160  CA  GLU B 150      34.056   0.165 -45.660  1.00 59.84
ATOM   1161  C   GLU B 150      35.082   1.138 -46.158  1.00 59.84
ATOM   1162  O   GLU B 150      35.698   1.839 -45.356  1.00 59.84
ATOM   1163  CB  GLU B 150      34.682  -1.220 -45.398  1.00 59.84
ATOM   1164  CG  GLU B 150      33.677  -2.157 -44.708  1.00 59.84
ATOM   1165  CD  GLU B 150      34.194  -3.592 -44.688  1.00 59.84
ATOM   1166  OE1 GLU B 150      35.106  -3.917 -45.492  1.00 59.84
ATOM   1167  OE2 GLU B 150      33.666  -4.390 -43.866  1.00 59.84
ATOM   1168  N   ARG B 151      35.303   1.205 -47.487  1.00 69.24
ATOM   1169  CA  ARG B 151      36.276   2.125 -48.011  1.00 69.24
ATOM   1170  C   ARG B 151      35.822   3.525 -47.720  1.00 69.24
ATOM   1171  O   ARG B 151      36.636   4.376 -47.367  1.00 69.24
ATOM   1172  CB  ARG B 151      36.516   2.009 -49.526  1.00 69.24
ATOM   1173  CG  ARG B 151      37.356   0.791 -49.914  1.00 69.24
ATOM   1174  CD  ARG B 151      36.793   0.016 -51.107  1.00 69.24
ATOM   1175  NE  ARG B 151      36.644   0.968 -52.244  1.00 69.24
ATOM   1176  CZ  ARG B 151      36.149   0.538 -53.439  1.00 69.24
ATOM   1177  NH1 ARG B 151      35.766  -0.764 -53.592  1.00 69.24
ATOM   1178  NH2 ARG B 151      36.047   1.407 -54.487  1.00 69.24
ATOM   1179  N   ASN B 152      34.510   3.807 -47.864  1.00 60.18
ATOM   1180  CA  ASN B 152      33.995   5.122 -47.607  1.00 60.18
ATOM   1181  C   ASN B 152      34.167   5.471 -46.162  1.00 60.18
ATOM   1182  O   ASN B 152      34.462   6.619 -45.838  1.00 60.18
ATOM   1183  CB  ASN B 152      32.507   5.287 -47.963  1.00 60.18
ATOM   1184  CG  ASN B 152      32.419   5.688 -49.431  1.00 60.18
ATOM   1185  OD1 ASN B 152      32.176   6.850 -49.756  1.00 60.18
ATOM   1186  ND2 ASN B 152      32.600   4.700 -50.348  1.00 60.18
ATOM   1187  N   LEU B 153      33.972   4.499 -45.253  1.00 56.00
ATOM   1188  CA  LEU B 153      34.113   4.767 -43.843  1.00 56.00
ATOM   1189  C   LEU B 153      35.527   5.174 -43.564  1.00 56.00
ATOM   1190  O   LEU B 153      35.775   6.102 -42.797  1.00 56.00
ATOM   1191  CB  LEU B 153      33.788   3.554 -42.959  1.00 56.00
ATOM   1192  CG  LEU B 153      32.335   3.070 -43.117  1.00 56.00
ATOM   1193  CD1 LEU B 153      32.081   1.795 -42.301  1.00 56.00
ATOM   1194  CD2 LEU B 153      31.325   4.190 -42.805  1.00 56.00
ATOM   1195  N   LEU B 154      36.496   4.483 -44.192  1.00 70.09
ATOM   1196  CA  LEU B 154      37.900   4.744 -44.028  1.00 70.09
ATOM   1197  C   LEU B 154      38.196   6.136 -44.506  1.00 70.09
ATOM   1198  O   LEU B 154      38.923   6.878 -43.845  1.00 70.09
ATOM   1199  CB  LEU B 154      38.731   3.787 -44.902  1.00 70.09
ATOM   1200  CG  LEU B 154      40.257   3.916 -44.758  1.00 70.09
ATOM   1201  CD1 LEU B 154      40.716   3.581 -43.333  1.00 70.09
ATOM   1202  CD2 LEU B 154      40.984   3.085 -45.827  1.00 70.09
ATOM   1203  N   SER B 155      37.639   6.508 -45.680  1.00 56.89
ATOM   1204  CA  SER B 155      37.884   7.780 -46.295  1.00 56.89
ATOM   1205  C   SER B 155      37.282   8.881 -45.471  1.00 56.89
ATOM   1206  O   SER B 155      37.927   9.900 -45.230  1.00 56.89
ATOM   1207  CB  SER B 155      37.292   7.863 -47.713  1.00 56.89
ATOM   1208  OG  SER B 155      35.875   7.913 -47.652  1.00 56.89
ATOM   1209  N   VAL B 156      36.032   8.694 -45.005  1.00 51.51
ATOM   1210  CA  VAL B 156      35.349   9.692 -44.227  1.00 51.51
ATOM   1211  C   VAL B 156      36.127   9.975 -42.971  1.00 51.51
ATOM   1212  O   VAL B 156      36.321  11.135 -42.608  1.00 51.51
ATOM   1213  CB  VAL B 156      33.968   9.252 -43.809  1.00 51.51
ATOM   1214  CG1 VAL B 156      33.417  10.250 -42.776  1.00 51.51
ATOM   1215  CG2 VAL B 156      33.085   9.114 -45.063  1.00 51.51
ATOM   1216  N   ALA B 157      36.602   8.925 -42.274  1.00 51.47
ATOM   1217  CA  ALA B 157      37.270   9.106 -41.010  1.00 51.47
ATOM   1218  C   ALA B 157      38.540   9.906 -41.144  1.00 51.47
ATOM   1219  O   ALA B 157      38.741  10.880 -40.418  1.00 51.47
ATOM   1220  CB  ALA B 157      37.637   7.761 -40.359  1.00 51.47
ATOM   1221  N   TYR B 158      39.424   9.526 -42.087  1.00141.19
ATOM   1222  CA  TYR B 158      40.704  10.166 -42.275  1.00141.19
ATOM   1223  C   TYR B 158      40.551  11.551 -42.812  1.00141.19
ATOM   1224  O   TYR B 158      41.272  12.464 -42.412  1.00141.19
ATOM   1225  CB  TYR B 158      41.609   9.419 -43.269  1.00141.19
ATOM   1226  CG  TYR B 158      42.600   8.544 -42.576  1.00141.19
ATOM   1227  CD1 TYR B 158      43.597   9.065 -41.783  1.00141.19
ATOM   1228  CD2 TYR B 158      42.512   7.178 -42.711  1.00141.19
ATOM   1229  CE1 TYR B 158      44.489   8.236 -41.141  1.00141.19
ATOM   1230  CE2 TYR B 158      43.398   6.344 -42.073  1.00141.19
ATOM   1231  CZ  TYR B 158      44.388   6.871 -41.277  1.00141.19
ATOM   1232  OH  TYR B 158      45.297   6.014 -40.621  1.00141.19
ATOM   1233  N   LYS B 159      39.627  11.738 -43.769  1.00176.13
ATOM   1234  CA  LYS B 159      39.486  13.025 -44.378  1.00176.13
ATOM   1235  C   LYS B 159      39.070  14.014 -43.339  1.00176.13
ATOM   1236  O   LYS B 159      39.518  15.158 -43.366  1.00176.13
ATOM   1237  CB  LYS B 159      38.448  13.065 -45.512  1.00176.13
ATOM   1238  CG  LYS B 159      38.168  14.477 -46.030  1.00176.13
ATOM   1239  CD  LYS B 159      36.886  14.580 -46.863  1.00176.13
ATOM   1240  CE  LYS B 159      37.042  14.098 -48.308  1.00176.13
ATOM   1241  NZ  LYS B 159      37.978  14.980 -49.043  1.00176.13
ATOM   1242  N   ASN B 160      38.185  13.613 -42.407  1.00 50.21
ATOM   1243  CA  ASN B 160      37.758  14.529 -41.387  1.00 50.21
ATOM   1244  C   ASN B 160      38.904  14.892 -40.490  1.00 50.21
ATOM   1245  O   ASN B 160      39.047  16.057 -40.122  1.00 50.21
ATOM   1246  CB  ASN B 160      36.614  13.991 -40.508  1.00 50.21
ATOM   1247  CG  ASN B 160      35.294  14.385 -41.160  1.00 50.21
ATOM   1248  OD1 ASN B 160      34.758  15.462 -40.900  1.00 50.21
ATOM   1249  ND2 ASN B 160      34.754  13.497 -42.038  1.00 50.21
ATOM   1250  N   VAL B 161      39.746  13.912 -40.096  1.00 38.67
ATOM   1251  CA  VAL B 161      40.836  14.208 -39.203  1.00 38.67
ATOM   1252  C   VAL B 161      41.799  15.158 -39.858  1.00 38.67
ATOM   1253  O   VAL B 161      42.138  16.194 -39.287  1.00 38.67
ATOM   1254  CB  VAL B 161      41.612  12.984 -38.798  1.00 38.67
ATOM   1255  CG1 VAL B 161      42.731  13.404 -37.829  1.00 38.67
ATOM   1256  CG2 VAL B 161      40.633  11.953 -38.206  1.00 38.67
ATOM   1257  N   ILE B 162      42.242  14.840 -41.092  1.00 90.34
ATOM   1258  CA  ILE B 162      43.189  15.647 -41.818  1.00 90.34
ATOM   1259  C   ILE B 162      42.583  16.978 -42.125  1.00 90.34
ATOM   1260  O   ILE B 162      43.264  18.001 -42.082  1.00 90.34
ATOM   1261  CB  ILE B 162      43.629  15.049 -43.131  1.00 90.34
ATOM   1262  CG1 ILE B 162      42.427  14.757 -44.047  1.00 90.34
ATOM   1263  CG2 ILE B 162      44.466  13.798 -42.814  1.00 90.34
ATOM   1264  CD1 ILE B 162      42.792  14.463 -45.496  1.00 90.34
ATOM   1265  N   GLY B 163      41.282  16.991 -42.463  1.00 31.06
ATOM   1266  CA  GLY B 163      40.615  18.198 -42.848  1.00 31.06
ATOM   1267  C   GLY B 163      40.645  19.190 -41.733  1.00 31.06
ATOM   1268  O   GLY B 163      40.807  20.386 -41.972  1.00 31.06
ATOM   1269  N   ALA B 164      40.450  18.732 -40.485  1.00 25.96
ATOM   1270  CA  ALA B 164      40.456  19.641 -39.379  1.00 25.96
ATOM   1271  C   ALA B 164      41.817  20.253 -39.262  1.00 25.96
ATOM   1272  O   ALA B 164      41.949  21.460 -39.067  1.00 25.96
ATOM   1273  CB  ALA B 164      40.144  18.947 -38.043  1.00 25.96
ATOM   1274  N   ARG B 165      42.875  19.429 -39.383  1.00 80.54
ATOM   1275  CA  ARG B 165      44.215  19.917 -39.219  1.00 80.54
ATOM   1276  C   ARG B 165      44.590  20.855 -40.327  1.00 80.54
ATOM   1277  O   ARG B 165      45.268  21.855 -40.092  1.00 80.54
ATOM   1278  CB  ARG B 165      45.255  18.794 -39.083  1.00 80.54
ATOM   1279  CG  ARG B 165      44.939  17.916 -37.867  1.00 80.54
ATOM   1280  CD  ARG B 165      45.606  18.336 -36.557  1.00 80.54
ATOM   1281  NE  ARG B 165      44.670  17.964 -35.455  1.00 80.54
ATOM   1282  CZ  ARG B 165      43.888  18.908 -34.856  1.00 80.54
ATOM   1283  NH1 ARG B 165      43.990  20.219 -35.228  1.00 80.54
ATOM   1284  NH2 ARG B 165      43.004  18.543 -33.881  1.00 80.54
ATOM   1285  N   ARG B 166      44.155  20.555 -41.565  1.00112.58
ATOM   1286  CA  ARG B 166      44.445  21.375 -42.704  1.00112.58
ATOM   1287  C   ARG B 166      43.829  22.732 -42.495  1.00112.58
ATOM   1288  O   ARG B 166      44.461  23.749 -42.773  1.00112.58
ATOM   1289  CB  ARG B 166      43.858  20.777 -44.000  1.00112.58
ATOM   1290  CG  ARG B 166      44.550  21.266 -45.279  1.00112.58
ATOM   1291  CD  ARG B 166      43.617  21.394 -46.489  1.00112.58
ATOM   1292  NE  ARG B 166      42.630  22.470 -46.204  1.00112.58
ATOM   1293  CZ  ARG B 166      41.318  22.301 -46.541  1.00112.58
ATOM   1294  NH1 ARG B 166      40.911  21.152 -47.155  1.00112.58
ATOM   1295  NH2 ARG B 166      40.414  23.287 -46.265  1.00112.58
ATOM   1296  N   SER B 167      42.579  22.790 -41.993  1.00 35.28
ATOM   1297  CA  SER B 167      41.902  24.045 -41.800  1.00 35.28
ATOM   1298  C   SER B 167      42.627  24.875 -40.779  1.00 35.28
ATOM   1299  O   SER B 167      42.774  26.082 -40.958  1.00 35.28
ATOM   1300  CB  SER B 167      40.453  23.884 -41.317  1.00 35.28
ATOM   1301  OG  SER B 167      40.416  23.382 -39.994  1.00 35.28
ATOM   1302  N   SER B 168      43.098  24.251 -39.680  1.00 71.55
ATOM   1303  CA  SER B 168      43.760  24.956 -38.611  1.00 71.55
ATOM   1304  C   SER B 168      45.042  25.565 -39.092  1.00 71.55
ATOM   1305  O   SER B 168      45.369  26.699 -38.749  1.00 71.55
ATOM   1306  CB  SER B 168      44.120  24.040 -37.430  1.00 71.55
ATOM   1307  OG  SER B 168      45.100  23.094 -37.830  1.00 71.55
ATOM   1308  N   TRP B 169      45.791  24.826 -39.925  1.00 74.06
ATOM   1309  CA  TRP B 169      47.074  25.232 -40.416  1.00 74.06
ATOM   1310  C   TRP B 169      46.907  26.490 -41.218  1.00 74.06
ATOM   1311  O   TRP B 169      47.757  27.378 -41.168  1.00 74.06
ATOM   1312  CB  TRP B 169      47.671  24.145 -41.327  1.00 74.06
ATOM   1313  CG  TRP B 169      49.135  24.288 -41.635  1.00 74.06
ATOM   1314  CD1 TRP B 169      50.216  23.938 -40.876  1.00 74.06
ATOM   1315  CD2 TRP B 169      49.654  24.831 -42.858  1.00 74.06
ATOM   1316  NE1 TRP B 169      51.375  24.221 -41.556  1.00 74.06
ATOM   1317  CE2 TRP B 169      51.044  24.775 -42.776  1.00 74.06
ATOM   1318  CE3 TRP B 169      49.018  25.332 -43.959  1.00 74.06
ATOM   1319  CZ2 TRP B 169      51.828  25.221 -43.800  1.00 74.06
ATOM   1320  CZ3 TRP B 169      49.812  25.786 -44.989  1.00 74.06
ATOM   1321  CH2 TRP B 169      51.188  25.730 -44.910  1.00 74.06
ATOM   1322  N   ARG B 170      45.796  26.590 -41.973  1.00113.19
ATOM   1323  CA  ARG B 170      45.516  27.696 -42.850  1.00113.19
ATOM   1324  C   ARG B 170      45.462  28.964 -42.055  1.00113.19
ATOM   1325  O   ARG B 170      46.016  29.980 -42.471  1.00113.19
ATOM   1326  CB  ARG B 170      44.116  27.615 -43.484  1.00113.19
ATOM   1327  CG  ARG B 170      44.059  27.834 -44.994  1.00113.19
ATOM   1328  CD  ARG B 170      44.169  29.298 -45.412  1.00113.19
ATOM   1329  NE  ARG B 170      44.386  29.304 -46.883  1.00113.19
ATOM   1330  CZ  ARG B 170      44.808  30.452 -47.486  1.00113.19
ATOM   1331  NH1 ARG B 170      45.039  31.567 -46.735  1.00113.19
ATOM   1332  NH2 ARG B 170      45.010  30.479 -48.834  1.00113.19
ATOM   1333  N   MET B 171      44.775  28.952 -40.895  1.00 83.70
ATOM   1334  CA  MET B 171      44.632  30.178 -40.160  1.00 83.70
ATOM   1335  C   MET B 171      45.965  30.652 -39.672  1.00 83.70
ATOM   1336  O   MET B 171      46.295  31.830 -39.801  1.00 83.70
ATOM   1337  CB  MET B 171      43.711  30.086 -38.971  1.00 83.70
ATOM   1338  CG  MET B 171      43.438  31.415 -38.264  1.00 83.70
ATOM   1339  SD  MET B 171      43.824  31.349 -36.505  1.00 83.70
ATOM   1340  CE  MET B 171      45.604  31.543 -36.542  1.00 83.70
ATOM   1341  N   LEU B 172      46.772  29.738 -39.102  1.00 33.00
ATOM   1342  CA  LEU B 172      48.049  30.085 -38.550  1.00 33.00
ATOM   1343  C   LEU B 172      48.952  30.542 -39.653  1.00 33.00
ATOM   1344  O   LEU B 172      49.690  31.515 -39.506  1.00 33.00
ATOM   1345  CB  LEU B 172      48.682  28.922 -37.843  1.00 33.00
ATOM   1346  CG  LEU B 172      49.324  29.196 -36.467  1.00 33.00
ATOM   1347  CD1 LEU B 172      49.750  27.907 -35.780  1.00 33.00
ATOM   1348  CD2 LEU B 172      50.552  30.078 -36.625  1.00 33.00
ATOM   1349  N   ASN B 173      48.918  29.837 -40.798  1.00 47.81
ATOM   1350  CA  ASN B 173      49.739  30.167 -41.926  1.00 47.81
ATOM   1351  C   ASN B 173      49.357  31.520 -42.432  1.00 47.81
ATOM   1352  O   ASN B 173      50.218  32.285 -42.863  1.00 47.81
ATOM   1353  CB  ASN B 173      49.566  29.194 -43.103  1.00 47.81
ATOM   1354  CG  ASN B 173      50.487  29.519 -44.259  1.00 47.81
ATOM   1355  OD1 ASN B 173      50.101  30.210 -45.202  1.00 47.81
ATOM   1356  ND2 ASN B 173      51.713  29.016 -44.190  1.00 47.81
ATOM   1357  N   SER B 174      48.050  31.850 -42.402  1.00 77.39
ATOM   1358  CA  SER B 174      47.583  33.113 -42.901  1.00 77.39
ATOM   1359  C   SER B 174      48.179  34.204 -42.077  1.00 77.39
ATOM   1360  O   SER B 174      48.655  35.203 -42.617  1.00 77.39
ATOM   1361  CB  SER B 174      46.054  33.272 -42.814  1.00 77.39
ATOM   1362  OG  SER B 174      45.412  32.397 -43.727  1.00 77.39
ATOM   1363  N   ILE B 175      48.169  34.042 -40.739  1.00142.30
ATOM   1364  CA  ILE B 175      48.701  35.061 -39.885  1.00142.30
ATOM   1365  C   ILE B 175      50.172  35.194 -40.129  1.00142.30
ATOM   1366  O   ILE B 175      50.703  36.302 -40.196  1.00142.30
ATOM   1367  CB  ILE B 175      48.413  34.854 -38.407  1.00142.30
ATOM   1368  CG1 ILE B 175      49.338  33.835 -37.716  1.00142.30
ATOM   1369  CG2 ILE B 175      46.928  34.487 -38.285  1.00142.30
ATOM   1370  CD1 ILE B 175      49.120  33.684 -36.211  1.00142.30
ATOM   1371  N   GLU B 176      50.866  34.056 -40.299  1.00 67.86
ATOM   1372  CA  GLU B 176      52.290  34.034 -40.461  1.00 67.86
ATOM   1373  C   GLU B 176      52.686  34.753 -41.716  1.00 67.86
ATOM   1374  O   GLU B 176      53.649  35.515 -41.721  1.00 67.86
ATOM   1375  CB  GLU B 176      52.813  32.591 -40.541  1.00 67.86
ATOM   1376  CG  GLU B 176      54.262  32.398 -40.095  1.00 67.86
ATOM   1377  CD  GLU B 176      54.836  31.275 -40.949  1.00 67.86
ATOM   1378  OE1 GLU B 176      54.273  30.148 -40.890  1.00 67.86
ATOM   1379  OE2 GLU B 176      55.840  31.524 -41.666  1.00 67.86
ATOM   1380  N   GLN B 177      51.961  34.524 -42.824  1.00108.09
ATOM   1381  CA  GLN B 177      52.280  35.137 -44.086  1.00108.09
ATOM   1382  C   GLN B 177      52.056  36.614 -43.998  1.00108.09
ATOM   1383  O   GLN B 177      52.830  37.409 -44.527  1.00108.09
ATOM   1384  CB  GLN B 177      51.436  34.535 -45.221  1.00108.09
ATOM   1385  CG  GLN B 177      51.920  33.155 -45.663  1.00108.09
ATOM   1386  CD  GLN B 177      51.439  32.942 -47.088  1.00108.09
ATOM   1387  OE1 GLN B 177      51.747  33.724 -47.985  1.00108.09
ATOM   1388  NE2 GLN B 177      50.654  31.852 -47.302  1.00108.09
ATOM   1389  N   LYS B 178      50.979  37.012 -43.308  1.00113.90
ATOM   1390  CA  LYS B 178      50.628  38.390 -43.130  1.00113.90
ATOM   1391  C   LYS B 178      51.670  39.009 -42.252  1.00113.90
ATOM   1392  O   LYS B 178      51.801  40.227 -42.149  1.00113.90
ATOM   1393  CB  LYS B 178      49.218  38.567 -42.550  1.00113.90
ATOM   1394  CG  LYS B 178      48.155  38.145 -43.572  1.00113.90
ATOM   1395  CD  LYS B 178      46.820  37.776 -42.918  1.00113.90
ATOM   1396  CE  LYS B 178      46.201  38.892 -42.071  1.00113.90
ATOM   1397  NZ  LYS B 178      45.775  40.016 -42.937  1.00113.90
ATOM   1398  N   ASP B 179      52.433  38.166 -41.548  1.00131.81
ATOM   1399  CA  ASP B 179      53.465  38.683 -40.707  1.00131.81
ATOM   1400  C   ASP B 179      54.381  39.486 -41.554  1.00131.81
ATOM   1401  O   ASP B 179      54.908  40.488 -41.081  1.00131.81
ATOM   1402  CB  ASP B 179      54.322  37.580 -40.056  1.00131.81
ATOM   1403  CG  ASP B 179      55.666  38.097 -39.596  1.00131.81
ATOM   1404  OD1 ASP B 179      55.715  38.827 -38.583  1.00131.81
ATOM   1405  OD2 ASP B 179      56.676  37.774 -40.254  1.00131.81
ATOM   1406  N   GLU B 180      54.663  39.032 -42.793  1.00125.36
ATOM   1407  CA  GLU B 180      55.535  39.814 -43.618  1.00125.36
ATOM   1408  C   GLU B 180      54.858  41.076 -44.080  1.00125.36
ATOM   1409  O   GLU B 180      55.438  42.157 -43.981  1.00125.36
ATOM   1410  CB  GLU B 180      56.076  39.083 -44.865  1.00125.36
ATOM   1411  CG  GLU B 180      56.865  39.954 -45.842  1.00125.36
ATOM   1412  CD  GLU B 180      57.766  39.033 -46.659  1.00125.36
ATOM   1413  OE1 GLU B 180      57.227  38.225 -47.461  1.00125.36
ATOM   1414  OE2 GLU B 180      59.011  39.124 -46.489  1.00125.36
ATOM   1415  N   ASN B 181      53.606  40.994 -44.580  1.00239.08
ATOM   1416  CA  ASN B 181      52.975  42.196 -45.065  1.00239.08
ATOM   1417  C   ASN B 181      51.502  42.061 -44.839  1.00239.08
ATOM   1418  O   ASN B 181      51.031  41.013 -44.410  1.00239.08
ATOM   1419  CB  ASN B 181      53.181  42.443 -46.570  1.00239.08
ATOM   1420  CG  ASN B 181      53.417  43.936 -46.768  1.00239.08
ATOM   1421  OD1 ASN B 181      52.867  44.767 -46.047  1.00239.08
ATOM   1422  ND2 ASN B 181      54.271  44.288 -47.764  1.00239.08
ATOM   1423  N   SER B 182      50.710  43.098 -45.178  1.00350.72
ATOM   1424  CA  SER B 182      49.307  43.011 -44.888  1.00350.72
ATOM   1425  C   SER B 182      49.131  42.936 -43.403  1.00350.72
ATOM   1426  O   SER B 182      48.405  42.090 -42.880  1.00350.72
ATOM   1427  CB  SER B 182      48.651  41.771 -45.545  1.00350.72
ATOM   1428  OG  SER B 182      48.121  42.108 -46.808  1.00350.72
ATOM   1429  N   ALA B 183      49.803  43.857 -42.677  1.00106.60
ATOM   1430  CA  ALA B 183      49.692  43.918 -41.248  1.00106.60
ATOM   1431  C   ALA B 183      50.784  43.097 -40.657  1.00106.60
ATOM   1432  O   ALA B 183      51.873  42.982 -41.219  1.00106.60
ATOM   1433  CB  ALA B 183      48.333  43.417 -40.757  1.00106.60
ATOM   1434  N   LYS B 184      50.517  42.508 -39.476  1.00262.54
ATOM   1435  CA  LYS B 184      51.482  41.685 -38.832  1.00262.54
ATOM   1436  C   LYS B 184      51.819  42.225 -37.478  1.00262.54
ATOM   1437  O   LYS B 184      51.876  41.461 -36.519  1.00262.54
ATOM   1438  CB  LYS B 184      52.749  41.568 -39.682  1.00262.54
ATOM   1439  CG  LYS B 184      53.923  42.379 -39.160  1.00262.54
ATOM   1440  CD  LYS B 184      54.403  43.384 -40.194  1.00262.54
ATOM   1441  CE  LYS B 184      55.545  44.230 -39.654  1.00262.54
ATOM   1442  NZ  LYS B 184      56.327  44.870 -40.748  1.00262.54
ATOM   1443  N   GLN B 185      52.004  43.550 -37.331  1.00239.54
ATOM   1444  CA  GLN B 185      52.316  44.036 -36.013  1.00239.54
ATOM   1445  C   GLN B 185      53.606  43.385 -35.621  1.00239.54
ATOM   1446  O   GLN B 185      54.357  42.915 -36.474  1.00239.54
ATOM   1447  CB  GLN B 185      51.278  43.690 -34.937  1.00239.54
ATOM   1448  CG  GLN B 185      50.614  44.903 -34.310  1.00239.54
ATOM   1449  CD  GLN B 185      51.421  45.472 -33.159  1.00239.54
ATOM   1450  OE1 GLN B 185      52.169  44.596 -32.495  1.00239.54
ATOM   1451  NE2 GLN B 185      51.371  46.790 -32.999  1.00239.54
ATOM   1452  N   GLN B 186      53.902  43.364 -34.309  1.00201.31
ATOM   1453  CA  GLN B 186      55.106  42.741 -33.866  1.00201.31
ATOM   1454  C   GLN B 186      54.852  41.270 -33.798  1.00201.31
ATOM   1455  O   GLN B 186      54.406  40.736 -32.783  1.00201.31
ATOM   1456  CB  GLN B 186      55.537  43.218 -32.468  1.00201.31
ATOM   1457  CG  GLN B 186      56.862  42.641 -32.007  1.00201.31
ATOM   1458  CD  GLN B 186      56.797  42.119 -30.585  1.00201.31
ATOM   1459  OE1 GLN B 186      57.738  42.574 -29.763  1.00201.31
ATOM   1460  NE2 GLN B 186      55.758  41.345 -30.288  1.00201.31
ATOM   1461  N   ALA B 187      55.145  40.555 -34.891  1.00182.37
ATOM   1462  CA  ALA B 187      54.896  39.150 -34.844  1.00182.37
ATOM   1463  C   ALA B 187      56.203  38.459 -34.792  1.00182.37
ATOM   1464  O   ALA B 187      57.190  38.884 -35.384  1.00182.37
ATOM   1465  CB  ALA B 187      54.100  38.605 -36.041  1.00182.37
ATOM   1466  N   LEU B 188      56.257  37.341 -34.067  1.00 84.49
ATOM   1467  CA  LEU B 188      57.553  36.771 -33.919  1.00 84.49
ATOM   1468  C   LEU B 188      57.562  35.358 -34.394  1.00 84.49
ATOM   1469  O   LEU B 188      56.737  34.927 -35.199  1.00 84.49
ATOM   1470  CB  LEU B 188      58.058  36.793 -32.465  1.00 84.49
ATOM   1471  CG  LEU B 188      57.044  36.193 -31.469  1.00 84.49
ATOM   1472  CD1 LEU B 188      57.736  35.330 -30.403  1.00 84.49
ATOM   1473  CD2 LEU B 188      56.147  37.285 -30.867  1.00 84.49
ATOM   1474  N   LYS B 189      58.570  34.629 -33.891  1.00175.88
ATOM   1475  CA  LYS B 189      58.865  33.255 -34.174  1.00175.88
ATOM   1476  C   LYS B 189      57.755  32.375 -33.694  1.00175.88
ATOM   1477  O   LYS B 189      57.621  31.248 -34.165  1.00175.88
ATOM   1478  CB  LYS B 189      60.190  32.754 -33.557  1.00175.88
ATOM   1479  CG  LYS B 189      60.214  32.685 -32.027  1.00175.88
ATOM   1480  CD  LYS B 189      60.804  33.937 -31.369  1.00175.88
ATOM   1481  CE  LYS B 189      62.256  34.234 -31.753  1.00175.88
ATOM   1482  NZ  LYS B 189      62.573  35.645 -31.441  1.00175.88
ATOM   1483  N   LEU B 190      56.929  32.847 -32.740  1.00100.44
ATOM   1484  CA  LEU B 190      55.932  31.983 -32.161  1.00100.44
ATOM   1485  C   LEU B 190      54.976  31.442 -33.185  1.00100.44
ATOM   1486  O   LEU B 190      54.590  30.276 -33.102  1.00100.44
ATOM   1487  CB  LEU B 190      55.086  32.639 -31.061  1.00100.44
ATOM   1488  CG  LEU B 190      55.280  32.093 -29.647  1.00100.44
ATOM   1489  CD1 LEU B 190      54.790  30.656 -29.559  1.00100.44
ATOM   1490  CD2 LEU B 190      56.749  32.119 -29.257  1.00100.44
ATOM   1491  N   MET B 191      54.551  32.250 -34.175  1.00 99.41
ATOM   1492  CA  MET B 191      53.611  31.753 -35.145  1.00 99.41
ATOM   1493  C   MET B 191      54.233  30.600 -35.877  1.00 99.41
ATOM   1494  O   MET B 191      53.579  29.582 -36.116  1.00 99.41
ATOM   1495  CB  MET B 191      53.240  32.819 -36.138  1.00 99.41
ATOM   1496  CG  MET B 191      52.551  34.049 -35.540  1.00 99.41
ATOM   1497  SD  MET B 191      52.237  35.325 -36.772  1.00 99.41
ATOM   1498  CE  MET B 191      51.224  36.463 -35.829  1.00 99.41
ATOM   1499  N   GLN B 192      55.520  30.734 -36.248  1.00133.31
ATOM   1500  CA  GLN B 192      56.195  29.693 -36.974  1.00133.31
ATOM   1501  C   GLN B 192      56.264  28.440 -36.156  1.00133.31
ATOM   1502  O   GLN B 192      55.977  27.350 -36.652  1.00133.31
ATOM   1503  CB  GLN B 192      57.649  30.053 -37.335  1.00133.31
ATOM   1504  CG  GLN B 192      57.767  31.010 -38.505  1.00133.31
ATOM   1505  CD  GLN B 192      58.864  30.601 -39.469  1.00133.31
ATOM   1506  OE1 GLN B 192      60.064  30.414 -38.928  1.00133.31
ATOM   1507  NE2 GLN B 192      58.492  30.379 -40.726  1.00133.31
ATOM   1508  N   GLU B 193      56.634  28.566 -34.869  1.00 85.71
ATOM   1509  CA  GLU B 193      56.840  27.412 -34.041  1.00 85.71
ATOM   1510  C   GLU B 193      55.554  26.663 -33.875  1.00 85.71
ATOM   1511  O   GLU B 193      55.534  25.436 -33.955  1.00 85.71
ATOM   1512  CB  GLU B 193      57.377  27.798 -32.652  1.00 85.71
ATOM   1513  CG  GLU B 193      58.635  28.665 -32.669  1.00 85.71
ATOM   1514  CD  GLU B 193      59.785  27.760 -32.248  1.00 85.71
ATOM   1515  OE1 GLU B 193      60.373  27.104 -33.149  1.00 85.71
ATOM   1516  OE2 GLU B 193      60.085  27.704 -31.026  1.00 85.71
ATOM   1517  N   HIS B 194      54.440  27.381 -33.638  1.00 59.87
ATOM   1518  CA  HIS B 194      53.184  26.719 -33.429  1.00 59.87
ATOM   1519  C   HIS B 194      52.711  26.084 -34.701  1.00 59.87
ATOM   1520  O   HIS B 194      52.175  24.976 -34.687  1.00 59.87
ATOM   1521  CB  HIS B 194      52.075  27.640 -32.898  1.00 59.87
ATOM   1522  CG  HIS B 194      50.994  26.914 -32.164  1.00 59.87
ATOM   1523  ND1 HIS B 194      50.631  27.226 -30.872  1.00 59.87
ATOM   1524  CD2 HIS B 194      50.199  25.884 -32.539  1.00 59.87
ATOM   1525  CE1 HIS B 194      49.659  26.419 -30.486  1.00 59.87
ATOM   1526  NE2 HIS B 194      49.378  25.598 -31.475  1.00 59.87
ATOM   1527  N   ARG B 195      52.898  26.773 -35.842  1.00110.61
ATOM   1528  CA  ARG B 195      52.437  26.250 -37.094  1.00110.61
ATOM   1529  C   ARG B 195      53.156  24.963 -37.314  1.00110.61
ATOM   1530  O   ARG B 195      52.583  24.008 -37.834  1.00110.61
ATOM   1531  CB  ARG B 195      52.764  27.153 -38.297  1.00110.61
ATOM   1532  CG  ARG B 195      52.284  26.574 -39.631  1.00110.61
ATOM   1533  CD  ARG B 195      53.117  27.022 -40.832  1.00110.61
ATOM   1534  NE  ARG B 195      54.299  26.123 -40.921  1.00110.61
ATOM   1535  CZ  ARG B 195      55.564  26.634 -40.995  1.00110.61
ATOM   1536  NH1 ARG B 195      55.752  27.986 -41.019  1.00110.61
ATOM   1537  NH2 ARG B 195      56.633  25.790 -41.029  1.00110.61
ATOM   1538  N   GLN B 196      54.441  24.911 -36.916  1.00 64.30
ATOM   1539  CA  GLN B 196      55.233  23.726 -37.088  1.00 64.30
ATOM   1540  C   GLN B 196      54.636  22.601 -36.305  1.00 64.30
ATOM   1541  O   GLN B 196      54.646  21.461 -36.765  1.00 64.30
ATOM   1542  CB  GLN B 196      56.684  23.847 -36.598  1.00 64.30
ATOM   1543  CG  GLN B 196      57.625  24.610 -37.527  1.00 64.30
ATOM   1544  CD  GLN B 196      57.952  23.658 -38.670  1.00 64.30
ATOM   1545  OE1 GLN B 196      57.134  23.430 -39.559  1.00 64.30
ATOM   1546  NE2 GLN B 196      59.179  23.072 -38.637  1.00 64.30
ATOM   1547  N   MET B 197      54.126  22.879 -35.089  1.00145.41
ATOM   1548  CA  MET B 197      53.591  21.834 -34.259  1.00145.41
ATOM   1549  C   MET B 197      52.429  21.176 -34.937  1.00145.41
ATOM   1550  O   MET B 197      52.380  19.952 -35.056  1.00145.41
ATOM   1551  CB  MET B 197      53.033  22.366 -32.929  1.00145.41
ATOM   1552  CG  MET B 197      53.944  23.347 -32.196  1.00145.41
ATOM   1553  SD  MET B 197      53.382  23.751 -30.519  1.00145.41
ATOM   1554  CE  MET B 197      54.307  25.313 -30.460  1.00145.41
ATOM   1555  N   ILE B 198      51.459  21.973 -35.420  1.00120.99
ATOM   1556  CA  ILE B 198      50.300  21.384 -36.027  1.00120.99
ATOM   1557  C   ILE B 198      50.713  20.654 -37.259  1.00120.99
ATOM   1558  O   ILE B 198      50.362  19.493 -37.454  1.00120.99
ATOM   1559  CB  ILE B 198      49.230  22.428 -36.395  1.00120.99
ATOM   1560  CG1 ILE B 198      48.813  23.224 -35.156  1.00120.99
ATOM   1561  CG2 ILE B 198      47.996  21.748 -36.968  1.00120.99
ATOM   1562  CD1 ILE B 198      48.403  24.648 -35.454  1.00120.99
ATOM   1563  N   GLU B 199      51.558  21.298 -38.074  1.00 76.82
ATOM   1564  CA  GLU B 199      51.983  20.775 -39.334  1.00 76.82
ATOM   1565  C   GLU B 199      52.551  19.408 -39.103  1.00 76.82
ATOM   1566  O   GLU B 199      52.349  18.507 -39.916  1.00 76.82
ATOM   1567  CB  GLU B 199      53.069  21.682 -39.942  1.00 76.82
ATOM   1568  CG  GLU B 199      53.636  21.235 -41.288  1.00 76.82
ATOM   1569  CD  GLU B 199      54.420  22.411 -41.863  1.00 76.82
ATOM   1570  OE1 GLU B 199      53.849  23.533 -41.913  1.00 76.82
ATOM   1571  OE2 GLU B 199      55.602  22.208 -42.252  1.00 76.82
ATOM   1572  N   LYS B 200      53.275  19.204 -37.984  1.00116.70
ATOM   1573  CA  LYS B 200      53.837  17.905 -37.730  1.00116.70
ATOM   1574  C   LYS B 200      52.735  16.909 -37.496  1.00116.70
ATOM   1575  O   LYS B 200      52.836  15.762 -37.926  1.00116.70
ATOM   1576  CB  LYS B 200      54.785  17.849 -36.567  1.00116.70
ATOM   1577  CG  LYS B 200      56.130  18.544 -36.793  1.00116.70
ATOM   1578  CD  LYS B 200      56.821  18.066 -38.059  1.00116.70
ATOM   1579  CE  LYS B 200      58.072  18.880 -38.347  1.00116.70
ATOM   1580  NZ  LYS B 200      59.206  18.486 -37.465  1.00116.70
ATOM   1581  N   GLU B 201      51.656  17.318 -36.800  1.00 42.93
ATOM   1582  CA  GLU B 201      50.546  16.450 -36.505  1.00 42.93
ATOM   1583  C   GLU B 201      49.888  16.033 -37.794  1.00 42.93
ATOM   1584  O   GLU B 201      49.525  14.871 -37.962  1.00 42.93
ATOM   1585  CB  GLU B 201      49.490  17.151 -35.629  1.00 42.93
ATOM   1586  CG  GLU B 201      48.329  16.228 -35.241  1.00 42.93
ATOM   1587  CD  GLU B 201      48.549  15.719 -33.820  1.00 42.93
ATOM   1588  OE1 GLU B 201      49.664  15.206 -33.531  1.00 42.93
ATOM   1589  OE2 GLU B 201      47.597  15.836 -33.003  1.00 42.93
ATOM   1590  N   LEU B 202      49.727  16.974 -38.745  1.00 52.87
ATOM   1591  CA  LEU B 202      49.089  16.698 -40.005  1.00 52.87
ATOM   1592  C   LEU B 202      49.929  15.705 -40.750  1.00 52.87
ATOM   1593  O   LEU B 202      49.413  14.779 -41.375  1.00 52.87
ATOM   1594  CB  LEU B 202      49.009  17.948 -40.896  1.00 52.87
ATOM   1595  CG  LEU B 202      48.560  17.659 -42.340  1.00 52.87
ATOM   1596  CD1 LEU B 202      47.209  16.925 -42.360  1.00 52.87
ATOM   1597  CD2 LEU B 202      48.583  18.926 -43.208  1.00 52.87
ATOM   1598  N   GLU B 203      51.263  15.876 -40.690  1.00 76.38
ATOM   1599  CA  GLU B 203      52.166  15.015 -41.398  1.00 76.38
ATOM   1600  C   GLU B 203      51.993  13.608 -40.911  1.00 76.38
ATOM   1601  O   GLU B 203      52.042  12.671 -41.704  1.00 76.38
ATOM   1602  CB  GLU B 203      53.647  15.333 -41.147  1.00 76.38
ATOM   1603  CG  GLU B 203      54.555  14.992 -42.315  1.00 76.38
ATOM   1604  CD  GLU B 203      55.757  14.171 -41.890  1.00 76.38
ATOM   1605  OE1 GLU B 203      56.275  14.404 -40.777  1.00 76.38
ATOM   1606  OE2 GLU B 203      56.181  13.291 -42.669  1.00 76.38
ATOM   1607  N   GLU B 204      51.804  13.427 -39.590  1.00 39.93
ATOM   1608  CA  GLU B 204      51.704  12.117 -39.005  1.00 39.93
ATOM   1609  C   GLU B 204      50.497  11.407 -39.533  1.00 39.93
ATOM   1610  O   GLU B 204      50.562  10.217 -39.838  1.00 39.93
ATOM   1611  CB  GLU B 204      51.565  12.157 -37.473  1.00 39.93
ATOM   1612  CG  GLU B 204      51.398  10.789 -36.839  1.00 39.93
ATOM   1613  CD  GLU B 204      52.722  10.068 -36.674  1.00 39.93
ATOM   1614  OE1 GLU B 204      53.668  10.677 -36.131  1.00 39.93
ATOM   1615  OE2 GLU B 204      52.813   8.893 -37.087  1.00 39.93
ATOM   1616  N   ILE B 205      49.355  12.114 -39.642  1.00117.75
ATOM   1617  CA  ILE B 205      48.147  11.484 -40.096  1.00117.75
ATOM   1618  C   ILE B 205      48.307  11.066 -41.529  1.00117.75
ATOM   1619  O   ILE B 205      47.898   9.969 -41.909  1.00117.75
ATOM   1620  CB  ILE B 205      46.929  12.357 -39.963  1.00117.75
ATOM   1621  CG1 ILE B 205      46.882  12.969 -38.553  1.00117.75
ATOM   1622  CG2 ILE B 205      45.683  11.536 -40.333  1.00117.75
ATOM   1623  CD1 ILE B 205      46.132  14.299 -38.495  1.00117.75
ATOM   1624  N   CYS B 206      48.916  11.926 -42.373  1.00 33.10
ATOM   1625  CA  CYS B 206      49.087  11.611 -43.763  1.00 33.10
ATOM   1626  C   CYS B 206      49.960  10.402 -43.875  1.00 33.10
ATOM   1627  O   CYS B 206      49.675   9.496 -44.654  1.00 33.10
ATOM   1628  CB  CYS B 206      49.744  12.754 -44.555  1.00 33.10
ATOM   1629  SG  CYS B 206      48.833  14.320 -44.384  1.00 33.10
ATOM   1630  N   SER B 207      51.036  10.342 -43.072  1.00 33.45
ATOM   1631  CA  SER B 207      51.953   9.240 -43.128  1.00 33.45
ATOM   1632  C   SER B 207      51.238   7.976 -42.741  1.00 33.45
ATOM   1633  O   SER B 207      51.511   6.921 -43.309  1.00 33.45
ATOM   1634  CB  SER B 207      53.157   9.407 -42.183  1.00 33.45
ATOM   1635  OG  SER B 207      52.762   9.242 -40.835  1.00 33.45
ATOM   1636  N   SER B 208      50.321   8.035 -41.749  1.00108.51
ATOM   1637  CA  SER B 208      49.642   6.836 -41.332  1.00108.51
ATOM   1638  C   SER B 208      48.751   6.322 -42.426  1.00108.51
ATOM   1639  O   SER B 208      48.705   5.116 -42.666  1.00108.51
ATOM   1640  CB  SER B 208      48.866   6.961 -39.997  1.00108.51
ATOM   1641  OG  SER B 208      47.705   7.742 -40.176  1.00108.51
ATOM   1642  N   ILE B 209      48.027   7.211 -43.134  1.00 94.16
ATOM   1643  CA  ILE B 209      47.168   6.729 -44.176  1.00 94.16
ATOM   1644  C   ILE B 209      47.997   6.141 -45.276  1.00 94.16
ATOM   1645  O   ILE B 209      47.691   5.054 -45.764  1.00 94.16
ATOM   1646  CB  ILE B 209      46.248   7.758 -44.755  1.00 94.16
ATOM   1647  CG1 ILE B 209      45.473   7.102 -45.911  1.00 94.16
ATOM   1648  CG2 ILE B 209      47.054   9.012 -45.139  1.00 94.16
ATOM   1649  CD1 ILE B 209      44.583   5.937 -45.488  1.00 94.16
ATOM   1650  N   LEU B 210      49.089   6.828 -45.672  1.00105.90
ATOM   1651  CA  LEU B 210      49.939   6.343 -46.725  1.00105.90
ATOM   1652  C   LEU B 210      50.507   5.020 -46.323  1.00105.90
ATOM   1653  O   LEU B 210      50.681   4.137 -47.160  1.00105.90
ATOM   1654  CB  LEU B 210      51.129   7.257 -47.062  1.00105.90
ATOM   1655  CG  LEU B 210      50.750   8.650 -47.595  1.00105.90
ATOM   1656  CD1 LEU B 210      51.940   9.605 -47.644  1.00105.90
ATOM   1657  CD2 LEU B 210      50.050   8.534 -48.951  1.00105.90
ATOM   1658  N   SER B 211      50.835   4.853 -45.031  1.00 70.87
ATOM   1659  CA  SER B 211      51.415   3.624 -44.572  1.00 70.87
ATOM   1660  C   SER B 211      50.429   2.507 -44.758  1.00 70.87
ATOM   1661  O   SER B 211      50.798   1.418 -45.198  1.00 70.87
ATOM   1662  CB  SER B 211      51.783   3.676 -43.081  1.00 70.87
ATOM   1663  OG  SER B 211      50.632   3.523 -42.273  1.00 70.87
ATOM   1664  N   LEU B 212      49.144   2.747 -44.423  1.00 34.52
ATOM   1665  CA  LEU B 212      48.129   1.736 -44.548  1.00 34.52
ATOM   1666  C   LEU B 212      47.959   1.392 -45.995  1.00 34.52
ATOM   1667  O   LEU B 212      47.802   0.224 -46.347  1.00 34.52
ATOM   1668  CB  LEU B 212      46.789   2.169 -44.035  1.00 34.52
ATOM   1669  CG  LEU B 212      45.788   1.061 -43.643  1.00 34.52
ATOM   1670  CD1 LEU B 212      44.879   1.500 -42.506  1.00 34.52
ATOM   1671  CD2 LEU B 212      44.916   0.694 -44.834  1.00 34.52
ATOM   1672  N   LEU B 213      47.982   2.416 -46.872  1.00 64.46
ATOM   1673  CA  LEU B 213      47.779   2.223 -48.281  1.00 64.46
ATOM   1674  C   LEU B 213      48.860   1.341 -48.835  1.00 64.46
ATOM   1675  O   LEU B 213      48.573   0.383 -49.551  1.00 64.46
ATOM   1676  CB  LEU B 213      47.853   3.546 -49.063  1.00 64.46
ATOM   1677  CG  LEU B 213      46.598   4.429 -48.937  1.00 64.46
ATOM   1678  CD1 LEU B 213      46.865   5.854 -49.451  1.00 64.46
ATOM   1679  CD2 LEU B 213      45.397   3.773 -49.638  1.00 64.46
ATOM   1680  N   ASP B 214      50.137   1.646 -48.527  1.00 54.72
ATOM   1681  CA  ASP B 214      51.215   0.878 -49.087  1.00 54.72
ATOM   1682  C   ASP B 214      51.249  -0.519 -48.541  1.00 54.72
ATOM   1683  O   ASP B 214      51.415  -1.483 -49.286  1.00 54.72
ATOM   1684  CB  ASP B 214      52.599   1.503 -48.857  1.00 54.72
ATOM   1685  CG  ASP B 214      53.080   2.043 -50.195  1.00 54.72
ATOM   1686  OD1 ASP B 214      52.999   1.292 -51.203  1.00 54.72
ATOM   1687  OD2 ASP B 214      53.551   3.211 -50.221  1.00 54.72
ATOM   1688  N   GLU B 215      51.121  -0.665 -47.212  1.00114.01
ATOM   1689  CA  GLU B 215      51.240  -1.950 -46.585  1.00114.01
ATOM   1690  C   GLU B 215      50.069  -2.867 -46.807  1.00114.01
ATOM   1691  O   GLU B 215      50.260  -4.080 -46.882  1.00114.01
ATOM   1692  CB  GLU B 215      51.570  -1.851 -45.088  1.00114.01
ATOM   1693  CG  GLU B 215      52.761  -0.962 -44.780  1.00114.01
ATOM   1694  CD  GLU B 215      53.061  -0.896 -43.295  1.00114.01
ATOM   1695  OE1 GLU B 215      53.151  -1.966 -42.657  1.00114.01
ATOM   1696  OE2 GLU B 215      53.208   0.228 -42.768  1.00114.01
ATOM   1697  N   HIS B 216      48.820  -2.364 -46.903  1.00144.37
ATOM   1698  CA  HIS B 216      47.786  -3.360 -46.975  1.00144.37
ATOM   1699  C   HIS B 216      46.787  -3.116 -48.069  1.00144.37
ATOM   1700  O   HIS B 216      46.285  -4.071 -48.662  1.00144.37
ATOM   1701  CB  HIS B 216      46.998  -3.503 -45.663  1.00144.37
ATOM   1702  CG  HIS B 216      47.899  -3.814 -44.508  1.00144.37
ATOM   1703  ND1 HIS B 216      49.054  -4.557 -44.621  1.00144.37
ATOM   1704  CD2 HIS B 216      47.807  -3.470 -43.194  1.00144.37
ATOM   1705  CE1 HIS B 216      49.601  -4.621 -43.382  1.00144.37
ATOM   1706  NE2 HIS B 216      48.880  -3.977 -42.483  1.00144.37
ATOM   1707  N   LEU B 217      46.422  -1.844 -48.310  1.00117.25
ATOM   1708  CA  LEU B 217      45.385  -1.457 -49.226  1.00117.25
ATOM   1709  C   LEU B 217      45.691  -1.560 -50.689  1.00117.25
ATOM   1710  O   LEU B 217      44.818  -2.018 -51.418  1.00117.25
ATOM   1711  CB  LEU B 217      44.879  -0.035 -48.953  1.00117.25
ATOM   1712  CG  LEU B 217      43.405  -0.025 -48.512  1.00117.25
ATOM   1713  CD1 LEU B 217      43.167  -0.983 -47.337  1.00117.25
ATOM   1714  CD2 LEU B 217      42.911   1.406 -48.240  1.00117.25
ATOM   1715  N   ILE B 218      46.898  -1.166 -51.167  1.00 94.78
ATOM   1716  CA  ILE B 218      47.112  -1.079 -52.596  1.00 94.78
ATOM   1717  C   ILE B 218      47.759  -2.332 -53.132  1.00 94.78
ATOM   1718  O   ILE B 218      48.863  -2.683 -52.715  1.00 94.78
ATOM   1719  CB  ILE B 218      47.968   0.094 -52.997  1.00 94.78
ATOM   1720  CG1 ILE B 218      47.489   1.364 -52.271  1.00 94.78
ATOM   1721  CG2 ILE B 218      47.944   0.220 -54.531  1.00 94.78
ATOM   1722  CD1 ILE B 218      48.248   2.629 -52.666  1.00 94.78
ATOM   1723  N   PRO B 219      47.045  -3.072 -53.979  1.00110.35
ATOM   1724  CA  PRO B 219      47.625  -4.210 -54.648  1.00110.35
ATOM   1725  C   PRO B 219      47.734  -3.914 -56.119  1.00110.35
ATOM   1726  O   PRO B 219      47.056  -3.005 -56.598  1.00110.35
ATOM   1727  CB  PRO B 219      46.660  -5.369 -54.431  1.00110.35
ATOM   1728  CG  PRO B 219      45.333  -4.653 -54.162  1.00110.35
ATOM   1729  CD  PRO B 219      45.771  -3.344 -53.492  1.00110.35
ATOM   1730  N   SER B 220      48.550  -4.687 -56.863  1.00 50.04
ATOM   1731  CA  SER B 220      48.619  -4.572 -58.292  1.00 50.04
ATOM   1732  C   SER B 220      47.332  -5.075 -58.854  1.00 50.04
ATOM   1733  O   SER B 220      46.806  -4.540 -59.830  1.00 50.04
ATOM   1734  CB  SER B 220      49.753  -5.409 -58.910  1.00 50.04
ATOM   1735  OG  SER B 220      50.947  -5.260 -58.168  1.00 50.04
ATOM   1736  N   SER B 221      46.793  -6.143 -58.235  1.00 99.85
ATOM   1737  CA  SER B 221      45.615  -6.766 -58.752  1.00 99.85
ATOM   1738  C   SER B 221      44.460  -6.509 -57.849  1.00 99.85
ATOM   1739  O   SER B 221      44.608  -6.193 -56.667  1.00 99.85
ATOM   1740  CB  SER B 221      45.748  -8.290 -58.904  1.00 99.85
ATOM   1741  OG  SER B 221      46.095  -8.890 -57.670  1.00 99.85
ATOM   1742  N   VAL B 222      43.270  -6.560 -58.476  1.00326.88
ATOM   1743  CA  VAL B 222      41.982  -6.463 -57.880  1.00326.88
ATOM   1744  C   VAL B 222      41.138  -5.732 -58.858  1.00326.88
ATOM   1745  O   VAL B 222      41.565  -5.429 -59.972  1.00326.88
ATOM   1746  CB  VAL B 222      41.962  -5.712 -56.536  1.00326.88
ATOM   1747  CG1 VAL B 222      42.296  -4.242 -56.741  1.00326.88
ATOM   1748  CG2 VAL B 222      40.586  -5.805 -55.894  1.00326.88
ATOM   1749  N   SER B 223      39.899  -5.418 -58.449  1.00123.43
ATOM   1750  CA  SER B 223      39.034  -4.689 -59.315  1.00123.43
ATOM   1751  C   SER B 223      39.609  -3.322 -59.477  1.00123.43
ATOM   1752  O   SER B 223      40.330  -2.817 -58.617  1.00123.43
ATOM   1753  CB  SER B 223      37.636  -4.552 -58.787  1.00123.43
ATOM   1754  OG  SER B 223      36.924  -3.486 -59.417  1.00123.43
ATOM   1755  N   ALA B 224      39.307  -2.705 -60.630  1.00 33.71
ATOM   1756  CA  ALA B 224      39.795  -1.407 -60.968  1.00 33.71
ATOM   1757  C   ALA B 224      39.251  -0.404 -60.008  1.00 33.71
ATOM   1758  O   ALA B 224      39.923   0.574 -59.683  1.00 33.71
ATOM   1759  CB  ALA B 224      39.417  -1.024 -62.400  1.00 33.71
ATOM   1760  N   GLU B 225      37.998  -0.594 -59.553  1.00 67.76
ATOM   1761  CA  GLU B 225      37.429   0.394 -58.686  1.00 67.76
ATOM   1762  C   GLU B 225      38.229   0.493 -57.428  1.00 67.76
ATOM   1763  O   GLU B 225      38.563   1.589 -56.984  1.00 67.76
ATOM   1764  CB  GLU B 225      35.985   0.113 -58.246  1.00 67.76
ATOM   1765  CG  GLU B 225      35.030   0.151 -59.444  1.00 67.76
ATOM   1766  CD  GLU B 225      34.011  -0.968 -59.314  1.00 67.76
ATOM   1767  OE1 GLU B 225      34.413  -2.152 -59.466  1.00 67.76
ATOM   1768  OE2 GLU B 225      32.819  -0.656 -59.050  1.00 67.76
ATOM   1769  N   CYS B 226      38.569  -0.653 -56.821  1.00 98.14
ATOM   1770  CA  CYS B 226      39.280  -0.636 -55.578  1.00 98.14
ATOM   1771  C   CYS B 226      40.649  -0.065 -55.794  1.00 98.14
ATOM   1772  O   CYS B 226      41.177   0.639 -54.936  1.00 98.14
ATOM   1773  CB  CYS B 226      39.453  -2.048 -54.998  1.00 98.14
ATOM   1774  SG  CYS B 226      38.511  -2.348 -53.471  1.00 98.14
ATOM   1775  N   LYS B 227      41.268  -0.378 -56.946  1.00115.17
ATOM   1776  CA  LYS B 227      42.606   0.068 -57.220  1.00115.17
ATOM   1777  C   LYS B 227      42.651   1.555 -57.400  1.00115.17
ATOM   1778  O   LYS B 227      43.552   2.219 -56.887  1.00115.17
ATOM   1779  CB  LYS B 227      43.195  -0.597 -58.474  1.00115.17
ATOM   1780  CG  LYS B 227      44.557  -0.026 -58.866  1.00115.17
ATOM   1781  CD  LYS B 227      45.446  -1.018 -59.619  1.00115.17
ATOM   1782  CE  LYS B 227      44.882  -1.441 -60.976  1.00115.17
ATOM   1783  NZ  LYS B 227      45.882  -2.238 -61.722  1.00115.17
ATOM   1784  N   VAL B 228      41.683   2.122 -58.148  1.00119.58
ATOM   1785  CA  VAL B 228      41.698   3.537 -58.390  1.00119.58
ATOM   1786  C   VAL B 228      41.439   4.263 -57.100  1.00119.58
ATOM   1787  O   VAL B 228      42.070   5.278 -56.815  1.00119.58
ATOM   1788  CB  VAL B 228      40.704   3.976 -59.435  1.00119.58
ATOM   1789  CG1 VAL B 228      40.703   5.505 -59.560  1.00119.58
ATOM   1790  CG2 VAL B 228      41.017   3.233 -60.740  1.00119.58
ATOM   1791  N   PHE B 229      40.528   3.728 -56.261  1.00139.96
ATOM   1792  CA  PHE B 229      40.106   4.364 -55.036  1.00139.96
ATOM   1793  C   PHE B 229      41.300   4.544 -54.142  1.00139.96
ATOM   1794  O   PHE B 229      41.505   5.616 -53.574  1.00139.96
ATOM   1795  CB  PHE B 229      39.051   3.499 -54.318  1.00139.96
ATOM   1796  CG  PHE B 229      38.523   4.215 -53.126  1.00139.96
ATOM   1797  CD1 PHE B 229      37.581   5.204 -53.271  1.00139.96
ATOM   1798  CD2 PHE B 229      38.977   3.908 -51.865  1.00139.96
ATOM   1799  CE1 PHE B 229      37.096   5.876 -52.175  1.00139.96
ATOM   1800  CE2 PHE B 229      38.495   4.578 -50.765  1.00139.96
ATOM   1801  CZ  PHE B 229      37.548   5.561 -50.916  1.00139.96
ATOM   1802  N   PHE B 230      42.121   3.491 -53.983  1.00 81.41
ATOM   1803  CA  PHE B 230      43.278   3.563 -53.133  1.00 81.41
ATOM   1804  C   PHE B 230      44.342   4.452 -53.704  1.00 81.41
ATOM   1805  O   PHE B 230      45.003   5.170 -52.958  1.00 81.41
ATOM   1806  CB  PHE B 230      43.891   2.188 -52.812  1.00 81.41
ATOM   1807  CG  PHE B 230      42.888   1.184 -52.334  1.00 81.41
ATOM   1808  CD1 PHE B 230      41.853   1.562 -51.494  1.00 81.41
ATOM   1809  CD2 PHE B 230      42.977  -0.143 -52.716  1.00 81.41
ATOM   1810  CE1 PHE B 230      40.932   0.635 -51.048  1.00 81.41
ATOM   1811  CE2 PHE B 230      42.057  -1.073 -52.271  1.00 81.41
ATOM   1812  CZ  PHE B 230      41.033  -0.683 -51.435  1.00 81.41
ATOM   1813  N   TYR B 231      44.571   4.406 -55.033  1.00127.87
ATOM   1814  CA  TYR B 231      45.588   5.225 -55.645  1.00127.87
ATOM   1815  C   TYR B 231      45.253   6.678 -55.533  1.00127.87
ATOM   1816  O   TYR B 231      46.153   7.506 -55.416  1.00127.87
ATOM   1817  CB  TYR B 231      45.902   4.905 -57.120  1.00127.87
ATOM   1818  CG  TYR B 231      47.054   3.956 -57.130  1.00127.87
ATOM   1819  CD1 TYR B 231      48.280   4.273 -56.589  1.00127.87
ATOM   1820  CD2 TYR B 231      46.890   2.715 -57.708  1.00127.87
ATOM   1821  CE1 TYR B 231      49.311   3.360 -56.630  1.00127.87
ATOM   1822  CE2 TYR B 231      47.915   1.802 -57.752  1.00127.87
ATOM   1823  CZ  TYR B 231      49.133   2.124 -57.208  1.00127.87
ATOM   1824  OH  TYR B 231      50.191   1.189 -57.250  1.00127.87
ATOM   1825  N   LYS B 232      43.958   7.017 -55.641  1.00122.77
ATOM   1826  CA  LYS B 232      43.470   8.368 -55.540  1.00122.77
ATOM   1827  C   LYS B 232      43.740   8.869 -54.154  1.00122.77
ATOM   1828  O   LYS B 232      44.186  10.001 -53.959  1.00122.77
ATOM   1829  CB  LYS B 232      41.956   8.395 -55.825  1.00122.77
ATOM   1830  CG  LYS B 232      41.193   9.681 -55.496  1.00122.77
ATOM   1831  CD  LYS B 232      39.678   9.523 -55.390  1.00122.77
ATOM   1832  CE  LYS B 232      38.965  10.866 -55.195  1.00122.77
ATOM   1833  NZ  LYS B 232      39.404  11.507 -53.933  1.00122.77
ATOM   1834  N   MET B 233      43.494   8.006 -53.148  1.00114.64
ATOM   1835  CA  MET B 233      43.706   8.348 -51.770  1.00114.64
ATOM   1836  C   MET B 233      45.162   8.636 -51.588  1.00114.64
ATOM   1837  O   MET B 233      45.528   9.559 -50.866  1.00114.64
ATOM   1838  CB  MET B 233      43.409   7.195 -50.801  1.00114.64
ATOM   1839  CG  MET B 233      41.933   7.001 -50.474  1.00114.64
ATOM   1840  SD  MET B 233      41.579   5.499 -49.514  1.00114.64
ATOM   1841  CE  MET B 233      42.060   6.208 -47.914  1.00114.64
ATOM   1842  N   LYS B 234      46.037   7.837 -52.231  1.00 50.56
ATOM   1843  CA  LYS B 234      47.457   8.000 -52.086  1.00 50.56
ATOM   1844  C   LYS B 234      47.839   9.352 -52.605  1.00 50.56
ATOM   1845  O   LYS B 234      48.605  10.075 -51.972  1.00 50.56
ATOM   1846  CB  LYS B 234      48.257   6.942 -52.870  1.00 50.56
ATOM   1847  CG  LYS B 234      49.724   6.812 -52.448  1.00 50.56
ATOM   1848  CD  LYS B 234      49.946   5.704 -51.411  1.00 50.56
ATOM   1849  CE  LYS B 234      51.333   5.705 -50.764  1.00 50.56
ATOM   1850  NZ  LYS B 234      51.435   4.587 -49.796  1.00 50.56
ATOM   1851  N   ALA B 235      47.293   9.739 -53.771  1.00 29.53
ATOM   1852  CA  ALA B 235      47.615  11.001 -54.373  1.00 29.53
ATOM   1853  C   ALA B 235      47.163  12.116 -53.479  1.00 29.53
ATOM   1854  O   ALA B 235      47.866  13.115 -53.330  1.00 29.53
ATOM   1855  CB  ALA B 235      46.971  11.140 -55.754  1.00 29.53
ATOM   1856  N   ASP B 236      45.962  11.977 -52.877  1.00 72.39
ATOM   1857  CA  ASP B 236      45.382  13.004 -52.054  1.00 72.39
ATOM   1858  C   ASP B 236      46.204  13.288 -50.837  1.00 72.39
ATOM   1859  O   ASP B 236      46.447  14.450 -50.521  1.00 72.39
ATOM   1860  CB  ASP B 236      43.958  12.672 -51.579  1.00 72.39
ATOM   1861  CG  ASP B 236      42.965  13.094 -52.651  1.00 72.39
ATOM   1862  OD1 ASP B 236      43.195  14.142 -53.312  1.00 72.39
ATOM   1863  OD2 ASP B 236      41.946  12.372 -52.812  1.00 72.39
ATOM   1864  N   TYR B 237      46.644  12.240 -50.118  1.00 83.80
ATOM   1865  CA  TYR B 237      47.411  12.413 -48.918  1.00 83.80
ATOM   1866  C   TYR B 237      48.753  12.990 -49.239  1.00 83.80
ATOM   1867  O   TYR B 237      49.293  13.765 -48.452  1.00 83.80
ATOM   1868  CB  TYR B 237      47.513  11.129 -48.081  1.00 83.80
ATOM   1869  CG  TYR B 237      46.095  10.814 -47.755  1.00 83.80
ATOM   1870  CD1 TYR B 237      45.380  11.589 -46.872  1.00 83.80
ATOM   1871  CD2 TYR B 237      45.492   9.717 -48.321  1.00 83.80
ATOM   1872  CE1 TYR B 237      44.077  11.280 -46.561  1.00 83.80
ATOM   1873  CE2 TYR B 237      44.191   9.401 -48.015  1.00 83.80
ATOM   1874  CZ  TYR B 237      43.482  10.183 -47.137  1.00 83.80
ATOM   1875  OH  TYR B 237      42.146   9.851 -46.828  1.00 83.80
ATOM   1876  N   TYR B 238      49.351  12.601 -50.382  1.00 48.15
ATOM   1877  CA  TYR B 238      50.610  13.166 -50.780  1.00 48.15
ATOM   1878  C   TYR B 238      50.394  14.628 -51.051  1.00 48.15
ATOM   1879  O   TYR B 238      51.243  15.462 -50.739  1.00 48.15
ATOM   1880  CB  TYR B 238      51.176  12.549 -52.070  1.00 48.15
ATOM   1881  CG  TYR B 238      51.963  11.282 -51.840  1.00 48.15
ATOM   1882  CD1 TYR B 238      52.969  11.233 -50.883  1.00 48.15
ATOM   1883  CD2 TYR B 238      51.704  10.139 -52.585  1.00 48.15
ATOM   1884  CE1 TYR B 238      53.698  10.079 -50.671  1.00 48.15
ATOM   1885  CE2 TYR B 238      52.423   8.975 -52.386  1.00 48.15
ATOM   1886  CZ  TYR B 238      53.419   8.948 -51.428  1.00 48.15
ATOM   1887  OH  TYR B 238      54.141   7.795 -51.222  1.00 48.15
ATOM   1888  N   ARG B 239      49.240  14.969 -51.660  1.00132.25
ATOM   1889  CA  ARG B 239      48.902  16.320 -52.005  1.00132.25
ATOM   1890  C   ARG B 239      48.771  17.140 -50.749  1.00132.25
ATOM   1891  O   ARG B 239      49.153  18.309 -50.735  1.00132.25
ATOM   1892  CB  ARG B 239      47.575  16.392 -52.781  1.00132.25
ATOM   1893  CG  ARG B 239      47.126  17.804 -53.159  1.00132.25
ATOM   1894  CD  ARG B 239      45.662  18.077 -52.801  1.00132.25
ATOM   1895  NE  ARG B 239      45.496  19.553 -52.719  1.00132.25
ATOM   1896  CZ  ARG B 239      44.271  20.109 -52.496  1.00132.25
ATOM   1897  NH1 ARG B 239      43.188  19.320 -52.235  1.00132.25
ATOM   1898  NH2 ARG B 239      44.129  21.468 -52.536  1.00132.25
ATOM   1899  N   TYR B 240      48.213  16.559 -49.663  1.00 88.48
ATOM   1900  CA  TYR B 240      48.045  17.259 -48.413  1.00 88.48
ATOM   1901  C   TYR B 240      49.394  17.571 -47.855  1.00 88.48
ATOM   1902  O   TYR B 240      49.597  18.621 -47.244  1.00 88.48
ATOM   1903  CB  TYR B 240      47.277  16.468 -47.340  1.00 88.48
ATOM   1904  CG  TYR B 240      45.860  16.919 -47.386  1.00 88.48
ATOM   1905  CD1 TYR B 240      45.081  16.700 -48.495  1.00 88.48
ATOM   1906  CD2 TYR B 240      45.327  17.606 -46.320  1.00 88.48
ATOM   1907  CE1 TYR B 240      43.776  17.128 -48.520  1.00 88.48
ATOM   1908  CE2 TYR B 240      44.023  18.040 -46.342  1.00 88.48
ATOM   1909  CZ  TYR B 240      43.245  17.796 -47.444  1.00 88.48
ATOM   1910  OH  TYR B 240      41.904  18.236 -47.470  1.00 88.48
ATOM   1911  N   LEU B 241      50.340  16.629 -48.015  1.00 49.61
ATOM   1912  CA  LEU B 241      51.677  16.814 -47.542  1.00 49.61
ATOM   1913  C   LEU B 241      52.291  17.963 -48.287  1.00 49.61
ATOM   1914  O   LEU B 241      53.003  18.774 -47.699  1.00 49.61
ATOM   1915  CB  LEU B 241      52.585  15.590 -47.760  1.00 49.61
ATOM   1916  CG  LEU B 241      52.167  14.338 -46.964  1.00 49.61
ATOM   1917  CD1 LEU B 241      52.725  13.059 -47.610  1.00 49.61
ATOM   1918  CD2 LEU B 241      52.536  14.464 -45.476  1.00 49.61
ATOM   1919  N   ALA B 242      52.014  18.054 -49.605  1.00 47.27
ATOM   1920  CA  ALA B 242      52.554  19.046 -50.502  1.00 47.27
ATOM   1921  C   ALA B 242      52.100  20.421 -50.114  1.00 47.27
ATOM   1922  O   ALA B 242      52.816  21.399 -50.322  1.00 47.27
ATOM   1923  CB  ALA B 242      52.152  18.817 -51.968  1.00 47.27
ATOM   1924  N   GLU B 243      50.872  20.545 -49.582  1.00 69.21
ATOM   1925  CA  GLU B 243      50.337  21.827 -49.227  1.00 69.21
ATOM   1926  C   GLU B 243      51.218  22.468 -48.187  1.00 69.21
ATOM   1927  O   GLU B 243      51.379  23.689 -48.169  1.00 69.21
ATOM   1928  CB  GLU B 243      48.908  21.713 -48.658  1.00 69.21
ATOM   1929  CG  GLU B 243      48.366  23.049 -48.139  1.00 69.21
ATOM   1930  CD  GLU B 243      47.927  23.911 -49.319  1.00 69.21
ATOM   1931  OE1 GLU B 243      48.805  24.342 -50.113  1.00 69.21
ATOM   1932  OE2 GLU B 243      46.695  24.151 -49.435  1.00 69.21
ATOM   1933  N   PHE B 244      51.712  21.676 -47.214  1.00216.63
ATOM   1934  CA  PHE B 244      52.599  22.156 -46.183  1.00216.63
ATOM   1935  C   PHE B 244      54.077  22.144 -46.497  1.00216.63
ATOM   1936  O   PHE B 244      54.814  22.919 -45.888  1.00216.63
ATOM   1937  CB  PHE B 244      52.366  21.560 -44.779  1.00216.63
ATOM   1938  CG  PHE B 244      52.974  20.214 -44.646  1.00216.63
ATOM   1939  CD1 PHE B 244      54.336  20.063 -44.530  1.00216.63
ATOM   1940  CD2 PHE B 244      52.162  19.106 -44.609  1.00216.63
ATOM   1941  CE1 PHE B 244      54.889  18.812 -44.397  1.00216.63
ATOM   1942  CE2 PHE B 244      52.709  17.854 -44.474  1.00216.63
ATOM   1943  CZ  PHE B 244      54.072  17.707 -44.372  1.00216.63
ATOM   1944  N   GLN B 245      54.559  21.234 -47.385  1.00 72.72
ATOM   1945  CA  GLN B 245      55.968  21.004 -47.661  1.00 72.72
ATOM   1946  C   GLN B 245      56.656  22.188 -48.297  1.00 72.72
ATOM   1947  O   GLN B 245      56.085  22.908 -49.115  1.00 72.72
ATOM   1948  CB  GLN B 245      56.223  19.782 -48.562  1.00 72.72
ATOM   1949  CG  GLN B 245      56.296  18.470 -47.805  1.00 72.72
ATOM   1950  CD  GLN B 245      57.673  18.222 -47.219  1.00 72.72
ATOM   1951  OE1 GLN B 245      58.311  19.302 -46.777  1.00 72.72
ATOM   1952  NE2 GLN B 245      58.052  16.953 -47.121  1.00 72.72
ATOM   1953  N   VAL B 246      57.879  22.486 -47.798  1.00155.28
ATOM   1954  CA  VAL B 246      58.718  23.568 -48.253  1.00155.28
ATOM   1955  C   VAL B 246      59.724  23.372 -49.374  1.00155.28
ATOM   1956  O   VAL B 246      59.661  24.076 -50.380  1.00155.28
ATOM   1957  CB  VAL B 246      59.452  24.085 -47.002  1.00155.28
ATOM   1958  CG1 VAL B 246      60.351  25.259 -47.358  1.00155.28
ATOM   1959  CG2 VAL B 246      58.453  24.549 -45.952  1.00155.28
ATOM   1960  N   GLY B 247      60.657  22.391 -49.259  1.00 57.71
ATOM   1961  CA  GLY B 247      61.834  22.425 -50.106  1.00 57.71
ATOM   1962  C   GLY B 247      61.901  21.350 -51.142  1.00 57.71
ATOM   1963  O   GLY B 247      61.002  21.182 -51.962  1.00 57.71
ATOM   1964  N   GLU B 248      63.057  20.648 -51.158  1.00 39.45
ATOM   1965  CA  GLU B 248      63.353  19.579 -52.071  1.00 39.45
ATOM   1966  C   GLU B 248      62.362  18.500 -51.797  1.00 39.45
ATOM   1967  O   GLU B 248      61.920  17.804 -52.709  1.00 39.45
ATOM   1968  CB  GLU B 248      64.744  18.960 -51.837  1.00 39.45
ATOM   1969  CG  GLU B 248      65.104  18.805 -50.372  1.00 39.45
ATOM   1970  CD  GLU B 248      65.966  19.947 -49.871  1.00 39.45
ATOM   1971  OE1 GLU B 248      67.198  19.897 -50.073  1.00 39.45
ATOM   1972  OE2 GLU B 248      65.410  20.894 -49.275  1.00 39.45
ATOM   1973  N   LYS B 249      62.001  18.344 -50.510  1.00 71.79
ATOM   1974  CA  LYS B 249      61.075  17.340 -50.080  1.00 71.79
ATOM   1975  C   LYS B 249      59.769  17.591 -50.758  1.00 71.79
ATOM   1976  O   LYS B 249      59.082  16.655 -51.160  1.00 71.79
ATOM   1977  CB  LYS B 249      60.819  17.384 -48.566  1.00 71.79
ATOM   1978  CG  LYS B 249      62.046  17.082 -47.727  1.00 71.79
ATOM   1979  CD  LYS B 249      62.447  15.621 -47.850  1.00 71.79
ATOM   1980  CE  LYS B 249      63.846  15.384 -47.305  1.00 71.79
ATOM   1981  NZ  LYS B 249      63.902  15.557 -45.827  1.00 71.79
ATOM   1982  N   ARG B 250      59.395  18.873 -50.917  1.00 54.70
ATOM   1983  CA  ARG B 250      58.139  19.204 -51.524  1.00 54.70
ATOM   1984  C   ARG B 250      58.132  18.681 -52.928  1.00 54.70
ATOM   1985  O   ARG B 250      57.119  18.174 -53.408  1.00 54.70
ATOM   1986  CB  ARG B 250      57.886  20.718 -51.595  1.00 54.70
ATOM   1987  CG  ARG B 250      56.411  21.063 -51.801  1.00 54.70
ATOM   1988  CD  ARG B 250      56.162  22.527 -52.161  1.00 54.70
ATOM   1989  NE  ARG B 250      55.963  22.594 -53.635  1.00 54.70
ATOM   1990  CZ  ARG B 250      54.703  22.491 -54.154  1.00 54.70
ATOM   1991  NH1 ARG B 250      53.633  22.377 -53.314  1.00 54.70
ATOM   1992  NH2 ARG B 250      54.512  22.501 -55.505  1.00 54.70
ATOM   1993  N   ASN B 251      59.277  18.796 -53.622  1.00 74.90
ATOM   1994  CA  ASN B 251      59.390  18.364 -54.984  1.00 74.90
ATOM   1995  C   ASN B 251      59.154  16.887 -55.053  1.00 74.90
ATOM   1996  O   ASN B 251      58.470  16.405 -55.955  1.00 74.90
ATOM   1997  CB  ASN B 251      60.783  18.654 -55.563  1.00 74.90
ATOM   1998  CG  ASN B 251      60.994  18.002 -56.912  1.00 74.90
ATOM   1999  OD1 ASN B 251      61.984  17.303 -57.131  1.00 74.90
ATOM   2000  ND2 ASN B 251      60.060  18.230 -57.826  1.00 74.90
ATOM   2001  N   LYS B 252      59.713  16.124 -54.097  1.00106.19
ATOM   2002  CA  LYS B 252      59.575  14.697 -54.132  1.00106.19
ATOM   2003  C   LYS B 252      58.121  14.356 -53.944  1.00106.19
ATOM   2004  O   LYS B 252      57.581  13.498 -54.639  1.00106.19
ATOM   2005  CB  LYS B 252      60.373  14.008 -53.011  1.00106.19
ATOM   2006  CG  LYS B 252      61.789  14.527 -52.861  1.00106.19
ATOM   2007  CD  LYS B 252      62.594  14.289 -54.128  1.00106.19
ATOM   2008  CE  LYS B 252      63.814  15.194 -54.186  1.00106.19
ATOM   2009  NZ  LYS B 252      63.499  16.512 -54.802  1.00106.19
ATOM   2010  N   THR B 253      57.448  15.043 -52.998  1.00 34.19
ATOM   2011  CA  THR B 253      56.067  14.802 -52.674  1.00 34.19
ATOM   2012  C   THR B 253      55.210  15.111 -53.868  1.00 34.19
ATOM   2013  O   THR B 253      54.244  14.407 -54.151  1.00 34.19
ATOM   2014  CB  THR B 253      55.590  15.647 -51.479  1.00 34.19
ATOM   2015  OG1 THR B 253      56.482  15.463 -50.373  1.00 34.19
ATOM   2016  CG2 THR B 253      54.190  15.231 -51.056  1.00 34.19
ATOM   2017  N   ALA B 254      55.527  16.186 -54.608  1.00 29.13
ATOM   2018  CA  ALA B 254      54.741  16.533 -55.755  1.00 29.13
ATOM   2019  C   ALA B 254      54.828  15.403 -56.733  1.00 29.13
ATOM   2020  O   ALA B 254      53.828  15.026 -57.344  1.00 29.13
ATOM   2021  CB  ALA B 254      55.256  17.799 -56.466  1.00 29.13
ATOM   2022  N   GLU B 255      56.034  14.825 -56.902  1.00 37.65
ATOM   2023  CA  GLU B 255      56.218  13.764 -57.854  1.00 37.65
ATOM   2024  C   GLU B 255      55.406  12.568 -57.462  1.00 37.65
ATOM   2025  O   GLU B 255      54.751  11.969 -58.314  1.00 37.65
ATOM   2026  CB  GLU B 255      57.667  13.256 -57.965  1.00 37.65
ATOM   2027  CG  GLU B 255      58.670  14.277 -58.501  1.00 37.65
ATOM   2028  CD  GLU B 255      59.488  13.570 -59.570  1.00 37.65
ATOM   2029  OE1 GLU B 255      58.871  13.084 -60.555  1.00 37.65
ATOM   2030  OE2 GLU B 255      60.738  13.509 -59.419  1.00 37.65
ATOM   2031  N   GLN B 256      55.426  12.183 -56.168  1.00 97.99
ATOM   2032  CA  GLN B 256      54.727  10.999 -55.744  1.00 97.99
ATOM   2033  C   GLN B 256      53.246  11.163 -55.898  1.00 97.99
ATOM   2034  O   GLN B 256      52.556  10.214 -56.268  1.00 97.99
ATOM   2035  CB  GLN B 256      55.119  10.494 -54.334  1.00 97.99
ATOM   2036  CG  GLN B 256      56.614  10.414 -54.118  1.00 97.99
ATOM   2037  CD  GLN B 256      57.014   9.142 -53.395  1.00 97.99
ATOM   2038  OE1 GLN B 256      56.529   9.005 -52.164  1.00 97.99
ATOM   2039  NE2 GLN B 256      57.720   8.262 -54.096  1.00 97.99
ATOM   2040  N   SER B 257      52.708  12.367 -55.627  1.00 76.59
ATOM   2041  CA  SER B 257      51.303  12.605 -55.789  1.00 76.59
ATOM   2042  C   SER B 257      50.965  12.417 -57.247  1.00 76.59
ATOM   2043  O   SER B 257      50.026  11.696 -57.580  1.00 76.59
ATOM   2044  CB  SER B 257      50.927  14.043 -55.381  1.00 76.59
ATOM   2045  OG  SER B 257      50.769  14.140 -53.974  1.00 76.59
ATOM   2046  N   LEU B 258      51.768  13.010 -58.159  1.00 69.58
ATOM   2047  CA  LEU B 258      51.519  12.921 -59.578  1.00 69.58
ATOM   2048  C   LEU B 258      51.484  11.488 -60.003  1.00 69.58
ATOM   2049  O   LEU B 258      50.613  11.096 -60.777  1.00 69.58
ATOM   2050  CB  LEU B 258      52.624  13.565 -60.437  1.00 69.58
ATOM   2051  CG  LEU B 258      52.748  15.092 -60.339  1.00 69.58
ATOM   2052  CD1 LEU B 258      53.705  15.645 -61.409  1.00 69.58
ATOM   2053  CD2 LEU B 258      51.352  15.724 -60.485  1.00 69.58
ATOM   2054  N   VAL B 259      52.432  10.666 -59.516  1.00 30.11
ATOM   2055  CA  VAL B 259      52.512   9.297 -59.942  1.00 30.11
ATOM   2056  C   VAL B 259      51.279   8.546 -59.539  1.00 30.11
ATOM   2057  O   VAL B 259      50.725   7.794 -60.340  1.00 30.11
ATOM   2058  CB  VAL B 259      53.692   8.573 -59.366  1.00 30.11
ATOM   2059  CG1 VAL B 259      53.640   7.113 -59.847  1.00 30.11
ATOM   2060  CG2 VAL B 259      54.976   9.321 -59.769  1.00 30.11
ATOM   2061  N   ALA B 260      50.813   8.728 -58.286  1.00 34.23
ATOM   2062  CA  ALA B 260      49.673   7.991 -57.813  1.00 34.23
ATOM   2063  C   ALA B 260      48.469   8.350 -58.636  1.00 34.23
ATOM   2064  O   ALA B 260      47.734   7.467 -59.076  1.00 34.23
ATOM   2065  CB  ALA B 260      49.335   8.294 -56.341  1.00 34.23
ATOM   2066  N   TYR B 261      48.257   9.660 -58.891  1.00 82.77
ATOM   2067  CA  TYR B 261      47.116  10.124 -59.636  1.00 82.77
ATOM   2068  C   TYR B 261      47.151   9.613 -61.044  1.00 82.77
ATOM   2069  O   TYR B 261      46.123   9.188 -61.570  1.00 82.77
ATOM   2070  CB  TYR B 261      47.020  11.649 -59.797  1.00 82.77
ATOM   2071  CG  TYR B 261      46.096  12.283 -58.813  1.00 82.77
ATOM   2072  CD1 TYR B 261      44.732  12.114 -58.920  1.00 82.77
ATOM   2073  CD2 TYR B 261      46.585  13.097 -57.818  1.00 82.77
ATOM   2074  CE1 TYR B 261      43.874  12.716 -58.028  1.00 82.77
ATOM   2075  CE2 TYR B 261      45.732  13.700 -56.926  1.00 82.77
ATOM   2076  CZ  TYR B 261      44.376  13.512 -57.026  1.00 82.77
ATOM   2077  OH  TYR B 261      43.508  14.138 -56.107  1.00 82.77
ATOM   2078  N   LYS B 262      48.326   9.662 -61.704  1.00 89.36
ATOM   2079  CA  LYS B 262      48.423   9.255 -63.083  1.00 89.36
ATOM   2080  C   LYS B 262      48.078   7.806 -63.211  1.00 89.36
ATOM   2081  O   LYS B 262      47.348   7.413 -64.119  1.00 89.36
ATOM   2082  CB  LYS B 262      49.833   9.403 -63.686  1.00 89.36
ATOM   2083  CG  LYS B 262      50.357  10.836 -63.770  1.00 89.36
ATOM   2084  CD  LYS B 262      51.870  10.938 -63.565  1.00 89.36
ATOM   2085  CE  LYS B 262      52.565  11.816 -64.605  1.00 89.36
ATOM   2086  NZ  LYS B 262      53.695  11.077 -65.213  1.00 89.36
ATOM   2087  N   THR B 263      48.591   6.965 -62.295  1.00 23.61
ATOM   2088  CA  THR B 263      48.349   5.556 -62.404  1.00 23.61
ATOM   2089  C   THR B 263      46.874   5.330 -62.311  1.00 23.61
ATOM   2090  O   THR B 263      46.309   4.539 -63.064  1.00 23.61
ATOM   2091  CB  THR B 263      49.055   4.735 -61.309  1.00 23.61
ATOM   2092  OG1 THR B 263      50.454   5.042 -61.305  1.00 23.61
ATOM   2093  CG2 THR B 263      48.878   3.246 -61.562  1.00 23.61
ATOM   2094  N   ALA B 264      46.214   6.042 -61.380  1.00 39.10
ATOM   2095  CA  ALA B 264      44.807   5.905 -61.154  1.00 39.10
ATOM   2096  C   ALA B 264      44.031   6.340 -62.368  1.00 39.10
ATOM   2097  O   ALA B 264      43.038   5.707 -62.724  1.00 39.10
ATOM   2098  CB  ALA B 264      44.331   6.750 -59.961  1.00 39.10
ATOM   2099  N   SER B 265      44.456   7.441 -63.026  1.00 82.28
ATOM   2100  CA  SER B 265      43.763   7.993 -64.165  1.00 82.28
ATOM   2101  C   SER B 265      43.786   7.031 -65.305  1.00 82.28
ATOM   2102  O   SER B 265      42.772   6.823 -65.971  1.00 82.28
ATOM   2103  CB  SER B 265      44.374   9.311 -64.666  1.00 82.28
ATOM   2104  OG  SER B 265      45.664   9.074 -65.207  1.00 82.28
ATOM   2105  N   ASP B 266      44.949   6.407 -65.558  1.00 33.75
ATOM   2106  CA  ASP B 266      45.054   5.509 -66.669  1.00 33.75
ATOM   2107  C   ASP B 266      44.120   4.358 -66.453  1.00 33.75
ATOM   2108  O   ASP B 266      43.469   3.896 -67.388  1.00 33.75
ATOM   2109  CB  ASP B 266      46.482   4.972 -66.866  1.00 33.75
ATOM   2110  CG  ASP B 266      47.209   5.944 -67.788  1.00 33.75
ATOM   2111  OD1 ASP B 266      46.607   6.323 -68.828  1.00 33.75
ATOM   2112  OD2 ASP B 266      48.365   6.327 -67.467  1.00 33.75
ATOM   2113  N   ILE B 267      44.030   3.874 -65.202  1.00 52.25
ATOM   2114  CA  ILE B 267      43.208   2.755 -64.840  1.00 52.25
ATOM   2115  C   ILE B 267      41.758   3.105 -65.055  1.00 52.25
ATOM   2116  O   ILE B 267      41.018   2.362 -65.699  1.00 52.25
ATOM   2117  CB  ILE B 267      43.410   2.455 -63.379  1.00 52.25
ATOM   2118  CG1 ILE B 267      44.914   2.331 -63.080  1.00 52.25
ATOM   2119  CG2 ILE B 267      42.597   1.215 -62.991  1.00 52.25
ATOM   2120  CD1 ILE B 267      45.234   2.029 -61.616  1.00 52.25
ATOM   2121  N   ALA B 268      41.332   4.276 -64.543  1.00 42.19
ATOM   2122  CA  ALA B 268      39.960   4.706 -64.578  1.00 42.19
ATOM   2123  C   ALA B 268      39.481   4.914 -65.981  1.00 42.19
ATOM   2124  O   ALA B 268      38.340   4.588 -66.306  1.00 42.19
ATOM   2125  CB  ALA B 268      39.741   6.020 -63.804  1.00 42.19
ATOM   2126  N   THR B 269      40.326   5.492 -66.852  1.00 77.02
ATOM   2127  CA  THR B 269      39.886   5.763 -68.190  1.00 77.02
ATOM   2128  C   THR B 269      39.578   4.479 -68.899  1.00 77.02
ATOM   2129  O   THR B 269      38.572   4.380 -69.599  1.00 77.02
ATOM   2130  CB  THR B 269      40.937   6.545 -68.998  1.00 77.02
ATOM   2131  OG1 THR B 269      41.325   7.719 -68.273  1.00 77.02
ATOM   2132  CG2 THR B 269      40.371   6.964 -70.346  1.00 77.02
ATOM   2133  N   ALA B 270      40.452   3.463 -68.776  1.00 50.94
ATOM   2134  CA  ALA B 270      40.179   2.241 -69.478  1.00 50.94
ATOM   2135  C   ALA B 270      39.045   1.473 -68.859  1.00 50.94
ATOM   2136  O   ALA B 270      38.131   1.030 -69.552  1.00 50.94
ATOM   2137  CB  ALA B 270      41.358   1.314 -69.535  1.00 50.94
ATOM   2138  N   ASP B 271      39.121   1.275 -67.530  1.00 85.27
ATOM   2139  CA  ASP B 271      38.241   0.438 -66.754  1.00 85.27
ATOM   2140  C   ASP B 271      36.890   0.999 -66.397  1.00 85.27
ATOM   2141  O   ASP B 271      35.924   0.240 -66.346  1.00 85.27
ATOM   2142  CB  ASP B 271      38.903   0.022 -65.446  1.00 85.27
ATOM   2143  CG  ASP B 271      39.706  -1.260 -65.574  1.00 85.27
ATOM   2144  OD1 ASP B 271      40.887  -1.180 -65.972  1.00 85.27
ATOM   2145  OD2 ASP B 271      39.157  -2.342 -65.278  1.00 85.27
ATOM   2146  N   LEU B 272      36.765   2.309 -66.092  1.00 68.23
ATOM   2147  CA  LEU B 272      35.507   2.782 -65.559  1.00 68.23
ATOM   2148  C   LEU B 272      34.803   3.705 -66.512  1.00 68.23
ATOM   2149  O   LEU B 272      35.402   4.329 -67.382  1.00 68.23
ATOM   2150  CB  LEU B 272      35.660   3.583 -64.250  1.00 68.23
ATOM   2151  CG  LEU B 272      36.817   3.125 -63.342  1.00 68.23
ATOM   2152  CD1 LEU B 272      37.028   4.104 -62.175  1.00 68.23
ATOM   2153  CD2 LEU B 272      36.620   1.676 -62.861  1.00 68.23
ATOM   2154  N   PRO B 273      33.502   3.788 -66.336  1.00 88.54
ATOM   2155  CA  PRO B 273      32.684   4.659 -67.137  1.00 88.54
ATOM   2156  C   PRO B 273      32.912   6.078 -66.714  1.00 88.54
ATOM   2157  O   PRO B 273      33.355   6.297 -65.585  1.00 88.54
ATOM   2158  CB  PRO B 273      31.243   4.169 -66.965  1.00 88.54
ATOM   2159  CG  PRO B 273      31.124   3.815 -65.472  1.00 88.54
ATOM   2160  CD  PRO B 273      32.440   3.088 -65.165  1.00 88.54
ATOM   2161  N   ALA B 274      32.629   7.028 -67.558  1.00170.36
ATOM   2162  CA  ALA B 274      32.901   8.408 -67.262  1.00170.36
ATOM   2163  C   ALA B 274      32.101   8.913 -66.097  1.00170.36
ATOM   2164  O   ALA B 274      32.472   9.939 -65.532  1.00170.36
ATOM   2165  CB  ALA B 274      32.623   9.164 -68.560  1.00170.36
ATOM   2166  N   THR B 275      30.969   8.253 -65.791  1.00 90.96
ATOM   2167  CA  THR B 275      30.056   8.562 -64.722  1.00 90.96
ATOM   2168  C   THR B 275      30.546   8.133 -63.365  1.00 90.96
ATOM   2169  O   THR B 275      30.080   8.656 -62.357  1.00 90.96
ATOM   2170  CB  THR B 275      28.711   7.923 -64.898  1.00 90.96
ATOM   2171  OG1 THR B 275      28.835   6.690 -65.593  1.00 90.96
ATOM   2172  CG2 THR B 275      27.792   8.887 -65.655  1.00 90.96
ATOM   2173  N   ASN B 276      31.437   7.130 -63.274  1.00122.45
ATOM   2174  CA  ASN B 276      31.802   6.595 -61.981  1.00122.45
ATOM   2175  C   ASN B 276      32.309   7.686 -61.065  1.00122.45
ATOM   2176  O   ASN B 276      33.177   8.468 -61.444  1.00122.45
ATOM   2177  CB  ASN B 276      32.881   5.503 -62.104  1.00122.45
ATOM   2178  CG  ASN B 276      33.468   5.125 -60.763  1.00122.45
ATOM   2179  OD1 ASN B 276      34.641   5.379 -60.488  1.00122.45
ATOM   2180  ND2 ASN B 276      32.650   4.508 -59.920  1.00122.45
ATOM   2181  N   PRO B 277      31.771   7.739 -59.855  1.00118.10
ATOM   2182  CA  PRO B 277      32.118   8.757 -58.879  1.00118.10
ATOM   2183  C   PRO B 277      33.525   8.701 -58.382  1.00118.10
ATOM   2184  O   PRO B 277      34.052   9.725 -57.943  1.00118.10
ATOM   2185  CB  PRO B 277      31.074   8.636 -57.772  1.00118.10
ATOM   2186  CG  PRO B 277      29.858   8.015 -58.482  1.00118.10
ATOM   2187  CD  PRO B 277      30.466   7.137 -59.587  1.00118.10
ATOM   2188  N   ILE B 278      34.129   7.507 -58.363  1.00147.00
ATOM   2189  CA  ILE B 278      35.507   7.423 -57.984  1.00147.00
ATOM   2190  C   ILE B 278      36.302   8.100 -59.051  1.00147.00
ATOM   2191  O   ILE B 278      37.202   8.887 -58.761  1.00147.00
ATOM   2192  CB  ILE B 278      36.028   6.016 -57.892  1.00147.00
ATOM   2193  CG1 ILE B 278      35.030   5.091 -57.171  1.00147.00
ATOM   2194  CG2 ILE B 278      37.403   6.085 -57.205  1.00147.00
ATOM   2195  CD1 ILE B 278      35.274   3.603 -57.417  1.00147.00
ATOM   2196  N   ARG B 279      35.963   7.801 -60.323  1.00109.48
ATOM   2197  CA  ARG B 279      36.656   8.330 -61.465  1.00109.48
ATOM   2198  C   ARG B 279      36.517   9.816 -61.459  1.00109.48
ATOM   2199  O   ARG B 279      37.495  10.545 -61.633  1.00109.48
ATOM   2200  CB  ARG B 279      36.053   7.819 -62.787  1.00109.48
ATOM   2201  CG  ARG B 279      36.758   8.315 -64.053  1.00109.48
ATOM   2202  CD  ARG B 279      35.900   8.168 -65.313  1.00109.48
ATOM   2203  NE  ARG B 279      35.367   9.515 -65.659  1.00109.48
ATOM   2204  CZ  ARG B 279      36.184  10.437 -66.252  1.00109.48
ATOM   2205  NH1 ARG B 279      37.481  10.119 -66.518  1.00109.48
ATOM   2206  NH2 ARG B 279      35.705  11.675 -66.569  1.00109.48
ATOM   2207  N   LEU B 280      35.281  10.298 -61.233  1.00 72.39
ATOM   2208  CA  LEU B 280      34.994  11.704 -61.257  1.00 72.39
ATOM   2209  C   LEU B 280      35.750  12.373 -60.151  1.00 72.39
ATOM   2210  O   LEU B 280      36.369  13.418 -60.352  1.00 72.39
ATOM   2211  CB  LEU B 280      33.499  11.999 -61.028  1.00 72.39
ATOM   2212  CG  LEU B 280      32.639  11.907 -62.301  1.00 72.39
ATOM   2213  CD1 LEU B 280      31.143  12.031 -61.976  1.00 72.39
ATOM   2214  CD2 LEU B 280      33.096  12.930 -63.351  1.00 72.39
ATOM   2215  N   GLY B 281      35.734  11.772 -58.947  1.00 63.49
ATOM   2216  CA  GLY B 281      36.390  12.368 -57.822  1.00 63.49
ATOM   2217  C   GLY B 281      37.862  12.460 -58.080  1.00 63.49
ATOM   2218  O   GLY B 281      38.509  13.430 -57.689  1.00 63.49
ATOM   2219  N   LEU B 282      38.426  11.414 -58.715  1.00158.71
ATOM   2220  CA  LEU B 282      39.837  11.325 -59.004  1.00158.71
ATOM   2221  C   LEU B 282      40.237  12.426 -59.947  1.00158.71
ATOM   2222  O   LEU B 282      41.186  13.162 -59.674  1.00158.71
ATOM   2223  CB  LEU B 282      40.172   9.983 -59.701  1.00158.71
ATOM   2224  CG  LEU B 282      41.637   9.740 -60.146  1.00158.71
ATOM   2225  CD1 LEU B 282      42.613   9.517 -58.981  1.00158.71
ATOM   2226  CD2 LEU B 282      41.718   8.653 -61.217  1.00158.71
ATOM   2227  N   SER B 283      39.496  12.589 -61.064  1.00 51.88
ATOM   2228  CA  SER B 283      39.823  13.556 -62.078  1.00 51.88
ATOM   2229  C   SER B 283      39.787  14.905 -61.449  1.00 51.88
ATOM   2230  O   SER B 283      40.634  15.750 -61.725  1.00 51.88
ATOM   2231  CB  SER B 283      38.818  13.565 -63.242  1.00 51.88
ATOM   2232  OG  SER B 283      37.530  13.939 -62.791  1.00 51.88
ATOM   2233  N   LEU B 284      38.795  15.137 -60.572  1.00140.31
ATOM   2234  CA  LEU B 284      38.651  16.417 -59.942  1.00140.31
ATOM   2235  C   LEU B 284      39.876  16.689 -59.105  1.00140.31
ATOM   2236  O   LEU B 284      40.420  17.787 -59.159  1.00140.31
ATOM   2237  CB  LEU B 284      37.410  16.479 -59.023  1.00140.31
ATOM   2238  CG  LEU B 284      37.247  17.764 -58.172  1.00140.31
ATOM   2239  CD1 LEU B 284      37.160  19.006 -59.066  1.00140.31
ATOM   2240  CD2 LEU B 284      36.097  17.693 -57.162  1.00140.31
ATOM   2241  N   ASN B 285      40.361  15.711 -58.314  1.00 91.15
ATOM   2242  CA  ASN B 285      41.489  15.929 -57.435  1.00 91.15
ATOM   2243  C   ASN B 285      42.751  16.174 -58.205  1.00 91.15
ATOM   2244  O   ASN B 285      43.576  16.987 -57.792  1.00 91.15
ATOM   2245  CB  ASN B 285      41.741  14.760 -56.469  1.00 91.15
ATOM   2246  CG  ASN B 285      40.916  15.025 -55.217  1.00 91.15
ATOM   2247  OD1 ASN B 285      40.205  14.151 -54.726  1.00 91.15
ATOM   2248  ND2 ASN B 285      40.997  16.275 -54.688  1.00 91.15
ATOM   2249  N   PHE B 286      42.948  15.460 -59.328  1.00 92.72
ATOM   2250  CA  PHE B 286      44.130  15.587 -60.132  1.00 92.72
ATOM   2251  C   PHE B 286      44.142  16.969 -60.706  1.00 92.72
ATOM   2252  O   PHE B 286      45.194  17.601 -60.779  1.00 92.72
ATOM   2253  CB  PHE B 286      44.140  14.534 -61.259  1.00 92.72
ATOM   2254  CG  PHE B 286      45.535  14.203 -61.675  1.00 92.72
ATOM   2255  CD1 PHE B 286      46.602  14.823 -61.069  1.00 92.72
ATOM   2256  CD2 PHE B 286      45.786  13.217 -62.600  1.00 92.72
ATOM   2257  CE1 PHE B 286      47.895  14.505 -61.415  1.00 92.72
ATOM   2258  CE2 PHE B 286      47.077  12.892 -62.950  1.00 92.72
ATOM   2259  CZ  PHE B 286      48.138  13.537 -62.359  1.00 92.72
ATOM   2260  N   SER B 287      42.969  17.483 -61.136  1.00 49.67
ATOM   2261  CA  SER B 287      42.911  18.807 -61.697  1.00 49.67
ATOM   2262  C   SER B 287      43.257  19.810 -60.633  1.00 49.67
ATOM   2263  O   SER B 287      43.868  20.835 -60.929  1.00 49.67
ATOM   2264  CB  SER B 287      41.528  19.183 -62.265  1.00 49.67
ATOM   2265  OG  SER B 287      40.579  19.328 -61.221  1.00 49.67
ATOM   2266  N   VAL B 288      42.853  19.562 -59.367  1.00 60.24
ATOM   2267  CA  VAL B 288      43.169  20.440 -58.273  1.00 60.24
ATOM   2268  C   VAL B 288      44.651  20.426 -58.059  1.00 60.24
ATOM   2269  O   VAL B 288      45.273  21.461 -57.822  1.00 60.24
ATOM   2270  CB  VAL B 288      42.481  20.011 -57.010  1.00 60.24
ATOM   2271  CG1 VAL B 288      42.981  20.875 -55.843  1.00 60.24
ATOM   2272  CG2 VAL B 288      40.960  20.110 -57.245  1.00 60.24
ATOM   2273  N   PHE B 289      45.255  19.232 -58.162  1.00 73.55
ATOM   2274  CA  PHE B 289      46.664  19.044 -57.998  1.00 73.55
ATOM   2275  C   PHE B 289      47.366  19.879 -59.025  1.00 73.55
ATOM   2276  O   PHE B 289      48.303  20.605 -58.696  1.00 73.55
ATOM   2277  CB  PHE B 289      47.002  17.554 -58.179  1.00 73.55
ATOM   2278  CG  PHE B 289      48.303  17.225 -57.548  1.00 73.55
ATOM   2279  CD1 PHE B 289      49.500  17.571 -58.132  1.00 73.55
ATOM   2280  CD2 PHE B 289      48.309  16.585 -56.336  1.00 73.55
ATOM   2281  CE1 PHE B 289      50.693  17.262 -57.520  1.00 73.55
ATOM   2282  CE2 PHE B 289      49.500  16.281 -55.728  1.00 73.55
ATOM   2283  CZ  PHE B 289      50.696  16.615 -56.312  1.00 73.55
ATOM   2284  N   TYR B 290      46.919  19.832 -60.296  1.00112.96
ATOM   2285  CA  TYR B 290      47.575  20.631 -61.291  1.00112.96
ATOM   2286  C   TYR B 290      47.452  22.090 -60.981  1.00112.96
ATOM   2287  O   TYR B 290      48.435  22.823 -61.071  1.00112.96
ATOM   2288  CB  TYR B 290      47.046  20.426 -62.717  1.00112.96
ATOM   2289  CG  TYR B 290      47.542  19.100 -63.156  1.00112.96
ATOM   2290  CD1 TYR B 290      48.888  18.840 -63.225  1.00112.96
ATOM   2291  CD2 TYR B 290      46.642  18.119 -63.503  1.00112.96
ATOM   2292  CE1 TYR B 290      49.322  17.605 -63.633  1.00112.96
ATOM   2293  CE2 TYR B 290      47.075  16.881 -63.912  1.00112.96
ATOM   2294  CZ  TYR B 290      48.422  16.626 -63.978  1.00112.96
ATOM   2295  OH  TYR B 290      48.885  15.360 -64.396  1.00112.96
ATOM   2296  N   TYR B 291      46.245  22.565 -60.627  1.00 83.21
ATOM   2297  CA  TYR B 291      46.079  23.976 -60.431  1.00 83.21
ATOM   2298  C   TYR B 291      46.834  24.470 -59.218  1.00 83.21
ATOM   2299  O   TYR B 291      47.642  25.391 -59.332  1.00 83.21
ATOM   2300  CB  TYR B 291      44.593  24.329 -60.248  1.00 83.21
ATOM   2301  CG  TYR B 291      44.441  25.807 -60.164  1.00 83.21
ATOM   2302  CD1 TYR B 291      44.522  26.575 -61.304  1.00 83.21
ATOM   2303  CD2 TYR B 291      44.212  26.423 -58.957  1.00 83.21
ATOM   2304  CE1 TYR B 291      44.380  27.941 -61.241  1.00 83.21
ATOM   2305  CE2 TYR B 291      44.070  27.789 -58.888  1.00 83.21
ATOM   2306  CZ  TYR B 291      44.152  28.548 -60.030  1.00 83.21
ATOM   2307  OH  TYR B 291      44.006  29.948 -59.958  1.00 83.21
ATOM   2308  N   GLU B 292      46.572  23.893 -58.019  1.00 97.38
ATOM   2309  CA  GLU B 292      47.199  24.362 -56.802  1.00 97.38
ATOM   2310  C   GLU B 292      48.617  23.908 -56.544  1.00 97.38
ATOM   2311  O   GLU B 292      49.444  24.695 -56.086  1.00 97.38
ATOM   2312  CB  GLU B 292      46.387  24.058 -55.527  1.00 97.38
ATOM   2313  CG  GLU B 292      45.006  24.720 -55.526  1.00 97.38
ATOM   2314  CD  GLU B 292      45.061  25.990 -54.686  1.00 97.38
ATOM   2315  OE1 GLU B 292      45.031  25.887 -53.432  1.00 97.38
ATOM   2316  OE2 GLU B 292      45.139  27.086 -55.303  1.00 97.38
ATOM   2317  N   ILE B 293      48.912  22.602 -56.695  1.00129.97
ATOM   2318  CA  ILE B 293      50.237  22.123 -56.369  1.00129.97
ATOM   2319  C   ILE B 293      51.281  22.301 -57.439  1.00129.97
ATOM   2320  O   ILE B 293      52.353  22.848 -57.183  1.00129.97
ATOM   2321  CB  ILE B 293      50.234  20.685 -55.943  1.00129.97
ATOM   2322  CG1 ILE B 293      49.124  20.448 -54.901  1.00129.97
ATOM   2323  CG2 ILE B 293      51.635  20.350 -55.404  1.00129.97
ATOM   2324  CD1 ILE B 293      49.263  21.262 -53.617  1.00129.97
ATOM   2325  N   LEU B 294      50.981  21.802 -58.659  1.00146.40
ATOM   2326  CA  LEU B 294      51.832  21.798 -59.824  1.00146.40
ATOM   2327  C   LEU B 294      51.949  23.169 -60.421  1.00146.40
ATOM   2328  O   LEU B 294      52.907  23.451 -61.135  1.00146.40
ATOM   2329  CB  LEU B 294      51.350  20.884 -60.965  1.00146.40
ATOM   2330  CG  LEU B 294      52.388  19.849 -61.417  1.00146.40
ATOM   2331  CD1 LEU B 294      53.393  20.458 -62.408  1.00146.40
ATOM   2332  CD2 LEU B 294      53.067  19.170 -60.218  1.00146.40
ATOM   2333  N   ASN B 295      50.953  24.047 -60.192  1.00119.93
ATOM   2334  CA  ASN B 295      50.927  25.370 -60.763  1.00119.93
ATOM   2335  C   ASN B 295      50.746  25.333 -62.254  1.00119.93
ATOM   2336  O   ASN B 295      51.385  26.103 -62.972  1.00119.93
ATOM   2337  CB  ASN B 295      52.195  26.204 -60.493  1.00119.93
ATOM   2338  CG  ASN B 295      51.866  27.683 -60.634  1.00119.93
ATOM   2339  OD1 ASN B 295      50.802  28.134 -60.214  1.00119.93
ATOM   2340  ND2 ASN B 295      52.804  28.465 -61.231  1.00119.93
ATOM   2341  N   THR B 296      49.879  24.432 -62.765  1.00 71.67
ATOM   2342  CA  THR B 296      49.578  24.430 -64.172  1.00 71.67
ATOM   2343  C   THR B 296      48.088  24.598 -64.300  1.00 71.67
ATOM   2344  O   THR B 296      47.342  23.618 -64.356  1.00 71.67
ATOM   2345  CB  THR B 296      50.004  23.139 -64.895  1.00 71.67
ATOM   2346  OG1 THR B 296      51.337  22.786 -64.504  1.00 71.67
ATOM   2347  CG2 THR B 296      49.968  23.335 -66.402  1.00 71.67
ATOM   2348  N   PRO B 297      47.626  25.820 -64.369  1.00166.03
ATOM   2349  CA  PRO B 297      46.208  26.065 -64.446  1.00166.03
ATOM   2350  C   PRO B 297      45.545  25.592 -65.699  1.00166.03
ATOM   2351  O   PRO B 297      44.375  25.209 -65.645  1.00166.03
ATOM   2352  CB  PRO B 297      46.031  27.561 -64.192  1.00166.03
ATOM   2353  CG  PRO B 297      47.173  27.896 -63.216  1.00166.03
ATOM   2354  CD  PRO B 297      48.392  27.144 -63.778  1.00166.03
ATOM   2355  N   GLU B 298      46.261  25.627 -66.833  1.00 41.87
ATOM   2356  CA  GLU B 298      45.682  25.252 -68.090  1.00 41.87
ATOM   2357  C   GLU B 298      45.363  23.790 -68.071  1.00 41.87
ATOM   2358  O   GLU B 298      44.310  23.369 -68.548  1.00 41.87
ATOM   2359  CB  GLU B 298      46.619  25.529 -69.278  1.00 41.87
ATOM   2360  CG  GLU B 298      48.090  25.350 -68.952  1.00 41.87
ATOM   2361  CD  GLU B 298      48.716  26.619 -68.409  1.00 41.87
ATOM   2362  OE1 GLU B 298      48.828  27.602 -69.173  1.00 41.87
ATOM   2363  OE2 GLU B 298      49.095  26.633 -67.218  1.00 41.87
ATOM   2364  N   ARG B 299      46.275  22.976 -67.506  1.00 82.18
ATOM   2365  CA  ARG B 299      46.098  21.550 -67.466  1.00 82.18
ATOM   2366  C   ARG B 299      44.893  21.261 -66.625  1.00 82.18
ATOM   2367  O   ARG B 299      44.079  20.397 -66.952  1.00 82.18
ATOM   2368  CB  ARG B 299      47.299  20.839 -66.817  1.00 82.18
ATOM   2369  CG  ARG B 299      48.477  20.611 -67.771  1.00 82.18
ATOM   2370  CD  ARG B 299      49.545  19.678 -67.189  1.00 82.18
ATOM   2371  NE  ARG B 299      50.608  19.491 -68.218  1.00 82.18
ATOM   2372  CZ  ARG B 299      51.812  20.125 -68.093  1.00 82.18
ATOM   2373  NH1 ARG B 299      52.029  20.978 -67.051  1.00 82.18
ATOM   2374  NH2 ARG B 299      52.797  19.905 -69.012  1.00 82.18
ATOM   2375  N   ALA B 300      44.754  21.994 -65.507  1.00 43.25
ATOM   2376  CA  ALA B 300      43.677  21.756 -64.593  1.00 43.25
ATOM   2377  C   ALA B 300      42.356  22.033 -65.246  1.00 43.25
ATOM   2378  O   ALA B 300      41.409  21.266 -65.078  1.00 43.25
ATOM   2379  CB  ALA B 300      43.766  22.640 -63.338  1.00 43.25
ATOM   2380  N   CYS B 301      42.251  23.148 -65.999  1.00 47.13
ATOM   2381  CA  CYS B 301      41.005  23.510 -66.617  1.00 47.13
ATOM   2382  C   CYS B 301      40.616  22.495 -67.645  1.00 47.13
ATOM   2383  O   CYS B 301      39.464  22.064 -67.695  1.00 47.13
ATOM   2384  CB  CYS B 301      41.054  24.877 -67.323  1.00 47.13
ATOM   2385  SG  CYS B 301      41.703  26.188 -66.246  1.00 47.13
ATOM   2386  N   LYS B 302      41.571  22.074 -68.495  1.00 84.77
ATOM   2387  CA  LYS B 302      41.233  21.162 -69.551  1.00 84.77
ATOM   2388  C   LYS B 302      40.795  19.840 -68.993  1.00 84.77
ATOM   2389  O   LYS B 302      39.836  19.243 -69.482  1.00 84.77
ATOM   2390  CB  LYS B 302      42.373  20.937 -70.561  1.00 84.77
ATOM   2391  CG  LYS B 302      43.656  20.434 -69.931  1.00 84.77
ATOM   2392  CD  LYS B 302      44.741  20.249 -70.980  1.00 84.77
ATOM   2393  CE  LYS B 302      44.512  18.986 -71.795  1.00 84.77
ATOM   2394  NZ  LYS B 302      45.453  18.890 -72.945  1.00 84.77
ATOM   2395  N   LEU B 303      41.477  19.356 -67.937  1.00 52.75
ATOM   2396  CA  LEU B 303      41.163  18.081 -67.351  1.00 52.75
ATOM   2397  C   LEU B 303      39.756  18.141 -66.826  1.00 52.75
ATOM   2398  O   LEU B 303      38.960  17.227 -67.043  1.00 52.75
ATOM   2399  CB  LEU B 303      42.107  17.769 -66.170  1.00 52.75
ATOM   2400  CG  LEU B 303      41.651  16.624 -65.251  1.00 52.75
ATOM   2401  CD1 LEU B 303      41.324  15.359 -66.061  1.00 52.75
ATOM   2402  CD2 LEU B 303      42.680  16.362 -64.139  1.00 52.75
ATOM   2403  N   ALA B 304      39.408  19.244 -66.135  1.00 51.08
ATOM   2404  CA  ALA B 304      38.106  19.383 -65.552  1.00 51.08
ATOM   2405  C   ALA B 304      37.030  19.417 -66.603  1.00 51.08
ATOM   2406  O   ALA B 304      36.001  18.758 -66.458  1.00 51.08
ATOM   2407  CB  ALA B 304      37.968  20.665 -64.708  1.00 51.08
ATOM   2408  N   ASN B 305      37.237  20.173 -67.701  1.00 74.71
ATOM   2409  CA  ASN B 305      36.209  20.306 -68.704  1.00 74.71
ATOM   2410  C   ASN B 305      35.916  18.968 -69.331  1.00 74.71
ATOM   2411  O   ASN B 305      34.756  18.579 -69.471  1.00 74.71
ATOM   2412  CB  ASN B 305      36.606  21.228 -69.872  1.00 74.71
ATOM   2413  CG  ASN B 305      36.255  22.674 -69.605  1.00 74.71
ATOM   2414  OD1 ASN B 305      35.302  23.212 -70.170  1.00 74.71
ATOM   2415  ND2 ASN B 305      37.030  23.313 -68.739  1.00 74.71
ATOM   2416  N   ASP B 306      36.964  18.214 -69.708  1.00 36.12
ATOM   2417  CA  ASP B 306      36.771  16.975 -70.411  1.00 36.12
ATOM   2418  C   ASP B 306      36.010  16.008 -69.561  1.00 36.12
ATOM   2419  O   ASP B 306      35.119  15.311 -70.047  1.00 36.12
ATOM   2420  CB  ASP B 306      38.095  16.295 -70.789  1.00 36.12
ATOM   2421  CG  ASP B 306      38.602  16.734 -72.146  1.00 36.12
ATOM   2422  OD1 ASP B 306      37.770  17.010 -73.035  1.00 36.12
ATOM   2423  OD2 ASP B 306      39.837  16.801 -72.322  1.00 36.12
ATOM   2424  N   ALA B 307      36.345  15.943 -68.262  1.00 43.52
ATOM   2425  CA  ALA B 307      35.713  15.004 -67.383  1.00 43.52
ATOM   2426  C   ALA B 307      34.245  15.301 -67.300  1.00 43.52
ATOM   2427  O   ALA B 307      33.416  14.392 -67.349  1.00 43.52
ATOM   2428  CB  ALA B 307      36.274  15.077 -65.954  1.00 43.52
ATOM   2429  N   PHE B 308      33.892  16.596 -67.180  1.00 96.14
ATOM   2430  CA  PHE B 308      32.528  17.031 -67.005  1.00 96.14
ATOM   2431  C   PHE B 308      31.707  16.696 -68.217  1.00 96.14
ATOM   2432  O   PHE B 308      30.609  16.148 -68.110  1.00 96.14
ATOM   2433  CB  PHE B 308      32.461  18.560 -66.781  1.00 96.14
ATOM   2434  CG  PHE B 308      31.056  19.057 -66.616  1.00 96.14
ATOM   2435  CD1 PHE B 308      30.441  19.016 -65.383  1.00 96.14
ATOM   2436  CD2 PHE B 308      30.351  19.583 -67.677  1.00 96.14
ATOM   2437  CE1 PHE B 308      29.155  19.480 -65.215  1.00 96.14
ATOM   2438  CE2 PHE B 308      29.064  20.049 -67.516  1.00 96.14
ATOM   2439  CZ  PHE B 308      28.463  19.999 -66.282  1.00 96.14
ATOM   2440  N   HIS B 309      32.244  16.991 -69.413  1.00 67.64
ATOM   2441  CA  HIS B 309      31.502  16.842 -70.637  1.00 67.64
ATOM   2442  C   HIS B 309      31.116  15.411 -70.813  1.00 67.64
ATOM   2443  O   HIS B 309      29.972  15.094 -71.135  1.00 67.64
ATOM   2444  CB  HIS B 309      32.363  17.167 -71.869  1.00 67.64
ATOM   2445  CG  HIS B 309      32.395  18.622 -72.208  1.00 67.64
ATOM   2446  ND1 HIS B 309      33.056  19.553 -71.437  1.00 67.64
ATOM   2447  CD2 HIS B 309      31.842  19.310 -73.235  1.00 67.64
ATOM   2448  CE1 HIS B 309      32.906  20.750 -71.976  1.00 67.64
ATOM   2449  NE2 HIS B 309      32.176  20.631 -73.065  1.00 67.64
ATOM   2450  N   SER B 310      32.078  14.505 -70.573  1.00 91.72
ATOM   2451  CA  SER B 310      31.874  13.110 -70.815  1.00 91.72
ATOM   2452  C   SER B 310      30.764  12.624 -69.931  1.00 91.72
ATOM   2453  O   SER B 310      30.021  11.715 -70.291  1.00 91.72
ATOM   2454  CB  SER B 310      33.137  12.283 -70.507  1.00 91.72
ATOM   2455  OG  SER B 310      34.267  12.840 -71.149  1.00 91.72
ATOM   2456  N   ALA B 311      30.652  13.204 -68.726  1.00 66.33
ATOM   2457  CA  ALA B 311      29.707  12.769 -67.726  1.00 66.33
ATOM   2458  C   ALA B 311      28.247  12.989 -68.050  1.00 66.33
ATOM   2459  O   ALA B 311      27.431  12.091 -67.832  1.00 66.33
ATOM   2460  CB  ALA B 311      29.962  13.431 -66.363  1.00 66.33
ATOM   2461  N   THR B 312      27.872  14.172 -68.585  1.00104.63
ATOM   2462  CA  THR B 312      26.482  14.527 -68.760  1.00104.63
ATOM   2463  C   THR B 312      25.804  13.572 -69.681  1.00104.63
ATOM   2464  O   THR B 312      24.668  13.163 -69.440  1.00104.63
ATOM   2465  CB  THR B 312      26.325  15.956 -69.311  1.00104.63
ATOM   2466  OG1 THR B 312      27.152  16.119 -70.469  1.00104.63
ATOM   2467  CG2 THR B 312      26.737  16.979 -68.264  1.00104.63
ATOM   2468  N   ALA B 313      26.490  13.194 -70.769  1.00 55.28
ATOM   2469  CA  ALA B 313      25.915  12.330 -71.754  1.00 55.28
ATOM   2470  C   ALA B 313      25.596  10.979 -71.166  1.00 55.28
ATOM   2471  O   ALA B 313      24.587  10.380 -71.525  1.00 55.28
ATOM   2472  CB  ALA B 313      26.846  12.101 -72.957  1.00 55.28
ATOM   2473  N   GLU B 314      26.475  10.458 -70.285  1.00113.11
ATOM   2474  CA  GLU B 314      26.436   9.152 -69.664  1.00113.11
ATOM   2475  C   GLU B 314      25.403   8.973 -68.573  1.00113.11
ATOM   2476  O   GLU B 314      25.045   7.841 -68.251  1.00113.11
ATOM   2477  CB  GLU B 314      27.799   8.748 -69.071  1.00113.11
ATOM   2478  CG  GLU B 314      28.975   8.854 -70.046  1.00113.11
ATOM   2479  CD  GLU B 314      29.598   7.471 -70.173  1.00113.11
ATOM   2480  OE1 GLU B 314      30.006   6.909 -69.122  1.00113.11
ATOM   2481  OE2 GLU B 314      29.684   6.962 -71.324  1.00113.11
ATOM   2482  N   LEU B 315      24.901  10.052 -67.951  1.00105.82
ATOM   2483  CA  LEU B 315      24.088   9.944 -66.760  1.00105.82
ATOM   2484  C   LEU B 315      22.857   9.084 -66.888  1.00105.82
ATOM   2485  O   LEU B 315      22.467   8.447 -65.908  1.00105.82
ATOM   2486  CB  LEU B 315      23.614  11.302 -66.227  1.00105.82
ATOM   2487  CG  LEU B 315      24.755  12.171 -65.670  1.00105.82
ATOM   2488  CD1 LEU B 315      24.235  13.532 -65.191  1.00105.82
ATOM   2489  CD2 LEU B 315      25.528  11.431 -64.566  1.00105.82
ATOM   2490  N   ASP B 316      22.187   9.036 -68.052  1.00 99.38
ATOM   2491  CA  ASP B 316      20.949   8.300 -68.136  1.00 99.38
ATOM   2492  C   ASP B 316      21.172   6.839 -67.864  1.00 99.38
ATOM   2493  O   ASP B 316      20.252   6.131 -67.454  1.00 99.38
ATOM   2494  CB  ASP B 316      20.200   8.452 -69.475  1.00 99.38
ATOM   2495  CG  ASP B 316      18.835   7.794 -69.395  1.00 99.38
ATOM   2496  OD1 ASP B 316      17.968   8.306 -68.636  1.00 99.38
ATOM   2497  OD2 ASP B 316      18.644   6.762 -70.093  1.00 99.38
ATOM   2498  N   THR B 317      22.392   6.334 -68.114  1.00 57.56
ATOM   2499  CA  THR B 317      22.714   4.950 -67.904  1.00 57.56
ATOM   2500  C   THR B 317      22.641   4.597 -66.438  1.00 57.56
ATOM   2501  O   THR B 317      22.359   3.452 -66.097  1.00 57.56
ATOM   2502  CB  THR B 317      24.091   4.582 -68.385  1.00 57.56
ATOM   2503  OG1 THR B 317      25.083   5.294 -67.662  1.00 57.56
ATOM   2504  CG2 THR B 317      24.191   4.906 -69.886  1.00 57.56
ATOM   2505  N   LEU B 318      22.910   5.554 -65.528  1.00 71.50
ATOM   2506  CA  LEU B 318      23.000   5.299 -64.108  1.00 71.50
ATOM   2507  C   LEU B 318      21.683   5.008 -63.456  1.00 71.50
ATOM   2508  O   LEU B 318      20.617   5.354 -63.962  1.00 71.50
ATOM   2509  CB  LEU B 318      23.597   6.475 -63.316  1.00 71.50
ATOM   2510  CG  LEU B 318      25.063   6.782 -63.652  1.00 71.50
ATOM   2511  CD1 LEU B 318      25.443   8.199 -63.191  1.00 71.50
ATOM   2512  CD2 LEU B 318      25.997   5.695 -63.098  1.00 71.50
ATOM   2513  N   ALA B 319      21.769   4.310 -62.297  1.00 49.55
ATOM   2514  CA  ALA B 319      20.668   3.977 -61.430  1.00 49.55
ATOM   2515  C   ALA B 319      20.519   5.102 -60.448  1.00 49.55
ATOM   2516  O   ALA B 319      21.391   5.962 -60.339  1.00 49.55
ATOM   2517  CB  ALA B 319      20.884   2.683 -60.625  1.00 49.55
ATOM   2518  N   ASN B 320      19.422   5.092 -59.664  1.00104.52
ATOM   2519  CA  ASN B 320      19.091   6.187 -58.792  1.00104.52
ATOM   2520  C   ASN B 320      20.181   6.404 -57.781  1.00104.52
ATOM   2521  O   ASN B 320      20.555   7.543 -57.509  1.00104.52
ATOM   2522  CB  ASN B 320      17.742   5.967 -58.073  1.00104.52
ATOM   2523  CG  ASN B 320      16.571   6.046 -59.024  1.00104.52
ATOM   2524  OD1 ASN B 320      16.154   5.045 -59.608  1.00104.52
ATOM   2525  ND2 ASN B 320      16.036   7.249 -59.187  1.00104.52
ATOM   2526  N   ASP B 321      20.736   5.327 -57.193  1.00 99.43
ATOM   2527  CA  ASP B 321      21.742   5.529 -56.187  1.00 99.43
ATOM   2528  C   ASP B 321      22.988   6.118 -56.780  1.00 99.43
ATOM   2529  O   ASP B 321      23.542   7.072 -56.235  1.00 99.43
ATOM   2530  CB  ASP B 321      22.167   4.240 -55.465  1.00 99.43
ATOM   2531  CG  ASP B 321      22.669   3.182 -56.424  1.00 99.43
ATOM   2532  OD1 ASP B 321      22.645   3.424 -57.649  1.00 99.43
ATOM   2533  OD2 ASP B 321      23.085   2.106 -55.948  1.00 99.43
ATOM   2534  N   SER B 322      23.455   5.566 -57.917  1.00 93.44
ATOM   2535  CA  SER B 322      24.697   5.972 -58.519  1.00 93.44
ATOM   2536  C   SER B 322      24.589   7.348 -59.101  1.00 93.44
ATOM   2537  O   SER B 322      25.558   8.104 -59.119  1.00 93.44
ATOM   2538  CB  SER B 322      25.148   5.009 -59.628  1.00 93.44
ATOM   2539  OG  SER B 322      25.114   3.672 -59.156  1.00 93.44
ATOM   2540  N   PHE B 323      23.394   7.717 -59.584  1.00162.49
ATOM   2541  CA  PHE B 323      23.170   8.981 -60.224  1.00162.49
ATOM   2542  C   PHE B 323      23.455  10.104 -59.270  1.00162.49
ATOM   2543  O   PHE B 323      24.128  11.071 -59.627  1.00162.49
ATOM   2544  CB  PHE B 323      21.711   9.103 -60.708  1.00162.49
ATOM   2545  CG  PHE B 323      21.369  10.465 -61.226  1.00162.49
ATOM   2546  CD1 PHE B 323      21.948  10.947 -62.387  1.00162.49
ATOM   2547  CD2 PHE B 323      20.473  11.274 -60.549  1.00162.49
ATOM   2548  CE1 PHE B 323      21.639  12.208 -62.859  1.00162.49
ATOM   2549  CE2 PHE B 323      20.162  12.536 -61.018  1.00162.49
ATOM   2550  CZ  PHE B 323      20.746  13.003 -62.175  1.00162.49
ATOM   2551  N   LYS B 324      22.991   9.979 -58.015  1.00123.29
ATOM   2552  CA  LYS B 324      23.121  11.043 -57.061  1.00123.29
ATOM   2553  C   LYS B 324      24.567  11.369 -56.917  1.00123.29
ATOM   2554  O   LYS B 324      24.945  12.538 -56.867  1.00123.29
ATOM   2555  CB  LYS B 324      22.660  10.621 -55.656  1.00123.29
ATOM   2556  CG  LYS B 324      21.300   9.924 -55.597  1.00123.29
ATOM   2557  CD  LYS B 324      20.110  10.814 -55.953  1.00123.29
ATOM   2558  CE  LYS B 324      18.951  10.663 -54.967  1.00123.29
ATOM   2559  NZ  LYS B 324      17.659  10.768 -55.679  1.00123.29
ATOM   2560  N   ASP B 325      25.407  10.323 -56.840  1.00 64.61
ATOM   2561  CA  ASP B 325      26.805  10.496 -56.569  1.00 64.61
ATOM   2562  C   ASP B 325      27.528  11.208 -57.683  1.00 64.61
ATOM   2563  O   ASP B 325      28.290  12.137 -57.424  1.00 64.61
ATOM   2564  CB  ASP B 325      27.519   9.157 -56.332  1.00 64.61
ATOM   2565  CG  ASP B 325      27.715   9.001 -54.829  1.00 64.61
ATOM   2566  OD1 ASP B 325      26.725   9.206 -54.078  1.00 64.61
ATOM   2567  OD2 ASP B 325      28.858   8.672 -54.412  1.00 64.61
ATOM   2568  N   SER B 326      27.309  10.799 -58.949  1.00 73.82
ATOM   2569  CA  SER B 326      28.041  11.345 -60.063  1.00 73.82
ATOM   2570  C   SER B 326      27.654  12.773 -60.269  1.00 73.82
ATOM   2571  O   SER B 326      28.472  13.652 -60.546  1.00 73.82
ATOM   2572  CB  SER B 326      27.698  10.609 -61.369  1.00 73.82
ATOM   2573  OG  SER B 326      26.305  10.705 -61.626  1.00 73.82
ATOM   2574  N   THR B 327      26.359  13.035 -60.106  1.00159.30
ATOM   2575  CA  THR B 327      25.824  14.321 -60.385  1.00159.30
ATOM   2576  C   THR B 327      26.436  15.299 -59.442  1.00159.30
ATOM   2577  O   THR B 327      26.599  16.480 -59.752  1.00159.30
ATOM   2578  CB  THR B 327      24.338  14.346 -60.203  1.00159.30
ATOM   2579  OG1 THR B 327      23.770  13.189 -60.794  1.00159.30
ATOM   2580  CG2 THR B 327      23.781  15.581 -60.920  1.00159.30
ATOM   2581  N   LEU B 328      26.757  14.831 -58.231  1.00120.44
ATOM   2582  CA  LEU B 328      27.342  15.703 -57.267  1.00120.44
ATOM   2583  C   LEU B 328      28.651  16.253 -57.754  1.00120.44
ATOM   2584  O   LEU B 328      28.833  17.470 -57.818  1.00120.44
ATOM   2585  CB  LEU B 328      27.619  15.000 -55.928  1.00120.44
ATOM   2586  CG  LEU B 328      28.639  15.743 -55.045  1.00120.44
ATOM   2587  CD1 LEU B 328      28.002  16.910 -54.280  1.00120.44
ATOM   2588  CD2 LEU B 328      29.391  14.765 -54.134  1.00120.44
ATOM   2589  N   ILE B 329      29.561  15.353 -58.171  1.00 93.45
ATOM   2590  CA  ILE B 329      30.931  15.644 -58.515  1.00 93.45
ATOM   2591  C   ILE B 329      31.033  16.507 -59.723  1.00 93.45
ATOM   2592  O   ILE B 329      31.929  17.344 -59.817  1.00 93.45
ATOM   2593  CB  ILE B 329      31.785  14.424 -58.724  1.00 93.45
ATOM   2594  CG1 ILE B 329      31.468  13.371 -57.647  1.00 93.45
ATOM   2595  CG2 ILE B 329      33.261  14.868 -58.709  1.00 93.45
ATOM   2596  CD1 ILE B 329      31.932  13.770 -56.247  1.00 93.45
ATOM   2597  N   MET B 330      30.132  16.320 -60.694  1.00 88.78
ATOM   2598  CA  MET B 330      30.219  17.103 -61.886  1.00 88.78
ATOM   2599  C   MET B 330      30.064  18.518 -61.439  1.00 88.78
ATOM   2600  O   MET B 330      30.640  19.447 -62.003  1.00 88.78
ATOM   2601  CB  MET B 330      29.082  16.795 -62.874  1.00 88.78
ATOM   2602  CG  MET B 330      29.224  15.445 -63.579  1.00 88.78
ATOM   2603  SD  MET B 330      27.638  14.617 -63.901  1.00 88.78
ATOM   2604  CE  MET B 330      26.962  15.947 -64.934  1.00 88.78
ATOM   2605  N   GLN B 331      29.270  18.710 -60.382  1.00148.10
ATOM   2606  CA  GLN B 331      29.042  20.023 -59.869  1.00148.10
ATOM   2607  C   GLN B 331      30.330  20.627 -59.430  1.00148.10
ATOM   2608  O   GLN B 331      30.608  21.798 -59.676  1.00148.10
ATOM   2609  CB  GLN B 331      28.136  20.009 -58.625  1.00148.10
ATOM   2610  CG  GLN B 331      26.691  19.606 -58.918  1.00148.10
ATOM   2611  CD  GLN B 331      25.934  19.565 -57.597  1.00148.10
ATOM   2612  OE1 GLN B 331      24.897  20.209 -57.436  1.00148.10
ATOM   2613  NE2 GLN B 331      26.467  18.781 -56.622  1.00148.10
ATOM   2614  N   LEU B 332      31.164  19.828 -58.759  1.00149.35
ATOM   2615  CA  LEU B 332      32.401  20.327 -58.238  1.00149.35
ATOM   2616  C   LEU B 332      33.263  20.788 -59.360  1.00149.35
ATOM   2617  O   LEU B 332      33.868  21.857 -59.297  1.00149.35
ATOM   2618  CB  LEU B 332      33.183  19.272 -57.434  1.00149.35
ATOM   2619  CG  LEU B 332      32.611  19.003 -56.026  1.00149.35
ATOM   2620  CD1 LEU B 332      32.311  20.308 -55.271  1.00149.35
ATOM   2621  CD2 LEU B 332      31.394  18.071 -56.084  1.00149.35
ATOM   2622  N   LEU B 333      33.300  20.004 -60.446  1.00 73.08
ATOM   2623  CA  LEU B 333      34.160  20.305 -61.550  1.00 73.08
ATOM   2624  C   LEU B 333      33.790  21.656 -62.058  1.00 73.08
ATOM   2625  O   LEU B 333      34.651  22.507 -62.268  1.00 73.08
ATOM   2626  CB  LEU B 333      33.978  19.292 -62.693  1.00 73.08
ATOM   2627  CG  LEU B 333      34.492  17.880 -62.352  1.00 73.08
ATOM   2628  CD1 LEU B 333      33.918  16.830 -63.314  1.00 73.08
ATOM   2629  CD2 LEU B 333      36.029  17.844 -62.312  1.00 73.08
ATOM   2630  N   ARG B 334      32.478  21.900 -62.209  1.00118.24
ATOM   2631  CA  ARG B 334      31.977  23.137 -62.740  1.00118.24
ATOM   2632  C   ARG B 334      32.360  24.272 -61.831  1.00118.24
ATOM   2633  O   ARG B 334      32.647  25.373 -62.298  1.00118.24
ATOM   2634  CB  ARG B 334      30.442  23.143 -62.875  1.00118.24
ATOM   2635  CG  ARG B 334      29.956  22.732 -64.265  1.00118.24
ATOM   2636  CD  ARG B 334      28.464  22.966 -64.503  1.00118.24
ATOM   2637  NE  ARG B 334      28.333  24.328 -65.088  1.00118.24
ATOM   2638  CZ  ARG B 334      27.136  24.980 -65.036  1.00118.24
ATOM   2639  NH1 ARG B 334      26.088  24.417 -64.369  1.00118.24
ATOM   2640  NH2 ARG B 334      26.989  26.184 -65.661  1.00118.24
ATOM   2641  N   ASP B 335      32.340  24.056 -60.501  1.00 97.62
ATOM   2642  CA  ASP B 335      32.675  25.112 -59.579  1.00 97.62
ATOM   2643  C   ASP B 335      34.104  25.480 -59.716  1.00 97.62
ATOM   2644  O   ASP B 335      34.468  26.655 -59.675  1.00 97.62
ATOM   2645  CB  ASP B 335      32.438  24.715 -58.108  1.00 97.62
ATOM   2646  CG  ASP B 335      30.946  24.828 -57.803  1.00 97.62
ATOM   2647  OD1 ASP B 335      30.327  25.839 -58.224  1.00 97.62
ATOM   2648  OD2 ASP B 335      30.404  23.903 -57.141  1.00 97.62
ATOM   2649  N   ASN B 336      34.964  24.471 -59.871  1.00 90.74
ATOM   2650  CA  ASN B 336      36.351  24.762 -60.001  1.00 90.74
ATOM   2651  C   ASN B 336      36.532  25.565 -61.242  1.00 90.74
ATOM   2652  O   ASN B 336      37.322  26.503 -61.243  1.00 90.74
ATOM   2653  CB  ASN B 336      37.226  23.496 -60.051  1.00 90.74
ATOM   2654  CG  ASN B 336      37.545  23.099 -58.609  1.00 90.74
ATOM   2655  OD1 ASN B 336      37.195  23.803 -57.661  1.00 90.74
ATOM   2656  ND2 ASN B 336      38.239  21.943 -58.435  1.00 90.74
ATOM   2657  N   LEU B 337      35.800  25.227 -62.324  1.00128.17
ATOM   2658  CA  LEU B 337      35.914  25.999 -63.534  1.00128.17
ATOM   2659  C   LEU B 337      35.419  27.409 -63.338  1.00128.17
ATOM   2660  O   LEU B 337      36.002  28.338 -63.890  1.00128.17
ATOM   2661  CB  LEU B 337      35.190  25.439 -64.774  1.00128.17
ATOM   2662  CG  LEU B 337      35.541  23.978 -65.116  1.00128.17
ATOM   2663  CD1 LEU B 337      34.520  23.327 -66.057  1.00128.17
ATOM   2664  CD2 LEU B 337      36.986  23.857 -65.614  1.00128.17
ATOM   2665  N   THR B 338      34.335  27.627 -62.562  1.00 71.10
ATOM   2666  CA  THR B 338      33.811  28.954 -62.370  1.00 71.10
ATOM   2667  C   THR B 338      34.897  29.790 -61.761  1.00 71.10
ATOM   2668  O   THR B 338      35.044  30.963 -62.103  1.00 71.10
ATOM   2669  CB  THR B 338      32.648  28.961 -61.423  1.00 71.10
ATOM   2670  OG1 THR B 338      31.620  28.114 -61.913  1.00 71.10
ATOM   2671  CG2 THR B 338      32.130  30.402 -61.277  1.00 71.10
ATOM   2672  N   LEU B 339      35.632  29.215 -60.783  1.00 81.69
ATOM   2673  CA  LEU B 339      36.713  29.870 -60.092  1.00 81.69
ATOM   2674  C   LEU B 339      37.947  30.025 -60.931  1.00 81.69
ATOM   2675  O   LEU B 339      38.519  31.109 -61.023  1.00 81.69
ATOM   2676  CB  LEU B 339      37.123  29.091 -58.828  1.00 81.69
ATOM   2677  CG  LEU B 339      35.957  28.719 -57.893  1.00 81.69
ATOM   2678  CD1 LEU B 339      36.448  27.897 -56.692  1.00 81.69
ATOM   2679  CD2 LEU B 339      35.152  29.965 -57.482  1.00 81.69
ATOM   2680  N   TRP B 340      38.391  28.927 -61.565  1.00 90.35
ATOM   2681  CA  TRP B 340      39.628  28.895 -62.290  1.00 90.35
ATOM   2682  C   TRP B 340      39.558  29.720 -63.523  1.00 90.35
ATOM   2683  O   TRP B 340      40.553  30.333 -63.912  1.00 90.35
ATOM   2684  CB  TRP B 340      40.058  27.467 -62.663  1.00 90.35
ATOM   2685  CG  TRP B 340      40.459  26.660 -61.449  1.00 90.35
ATOM   2686  CD1 TRP B 340      40.756  27.094 -60.191  1.00 90.35
ATOM   2687  CD2 TRP B 340      40.564  25.228 -61.420  1.00 90.35
ATOM   2688  NE1 TRP B 340      41.042  26.022 -59.378  1.00 90.35
ATOM   2689  CE2 TRP B 340      40.924  24.865 -60.120  1.00 90.35
ATOM   2690  CE3 TRP B 340      40.368  24.290 -62.391  1.00 90.35
ATOM   2691  CZ2 TRP B 340      41.095  23.555 -59.773  1.00 90.35
ATOM   2692  CZ3 TRP B 340      40.545  22.971 -62.039  1.00 90.35
ATOM   2693  CH2 TRP B 340      40.900  22.609 -60.756  1.00 90.35
ATOM   2694  N   THR B 341      38.393  29.713 -64.194  1.00 97.44
ATOM   2695  CA  THR B 341      38.255  30.480 -65.392  1.00 97.44
ATOM   2696  C   THR B 341      36.966  31.282 -65.334  1.00 97.44
ATOM   2697  O   THR B 341      36.752  32.094 -66.273  1.00 97.44
ATOM   2698  CB  THR B 341      38.195  29.633 -66.625  1.00 97.44
ATOM   2699  OG1 THR B 341      36.978  28.902 -66.648  1.00 97.44
ATOM   2700  CG2 THR B 341      39.403  28.681 -66.635  1.00 97.44
ATOM   2701  OXT THR B 341      36.178  31.095 -64.369  1.00 97.44
