# Supplementary material for: A recombinant Fasciola gigantica 14-3-3 epsilon protein (rFg14-3-3e) modulates various functions of goat peripheral blood mononuclear cells
Source: Parasit Vectors. 2018 Mar 6;11:152. doi: 10.1186/s13071-018-2745-4 (PMC5840819; doi:10.1186/s13071-018-2745-4)
Supplement: Supplementary file 1 — Dataset S1. Structure files, FoldX configuration files and associated energy calculations for complexes between YWAHE and rFg14-3-3, and the 18 human protein interactors of YWAHE. (TGZ 5273 kb) [file 13071_2018_2745_MOESM1_ESM.tgz › foldx_model_files/WT_P62258-Q51451-MDL-2c23.pdb]

FoldX generated pdb file

Output generated by <BuildModel>
ATOM      0  N   ASP A   1      14.632   9.699  49.336  1.00 23.08
ATOM      1  CA  ASP A   1      14.055   9.880  50.688  1.00 23.08
ATOM      2  C   ASP A   1      12.876  10.791  50.615  1.00 23.08
ATOM      3  O   ASP A   1      12.395  11.115  49.533  1.00 23.08
ATOM      4  CB  ASP A   1      15.090  10.506  51.640  1.00 23.08
ATOM      5  CG  ASP A   1      15.005   9.768  52.968  1.00 23.08
ATOM      6  OD1 ASP A   1      15.632   8.680  53.068  1.00 23.08
ATOM      7  OD2 ASP A   1      14.318  10.274  53.896  1.00 23.08
ATOM      8  N   ARG A   2      12.384  11.220  51.788  1.00 61.81
ATOM      9  CA  ARG A   2      11.286  12.131  51.901  1.00 61.81
ATOM     10  C   ARG A   2      11.749  13.393  51.248  1.00 61.81
ATOM     11  O   ARG A   2      10.970  14.118  50.631  1.00 61.81
ATOM     12  CB  ARG A   2      10.980  12.402  53.386  1.00 61.81
ATOM     13  CG  ARG A   2       9.655  13.093  53.702  1.00 61.81
ATOM     14  CD  ARG A   2       9.692  13.840  55.038  1.00 61.81
ATOM     15  NE  ARG A   2       8.277  14.103  55.434  1.00 61.81
ATOM     16  CZ  ARG A   2       7.956  14.400  56.727  1.00 61.81
ATOM     17  NH1 ARG A   2       8.930  14.441  57.680  1.00 61.81
ATOM     18  NH2 ARG A   2       6.658  14.662  57.066  1.00 61.81
ATOM     19  N   GLU A   3      13.055  13.683  51.396  1.00 41.82
ATOM     20  CA  GLU A   3      13.661  14.856  50.837  1.00 41.82
ATOM     21  C   GLU A   3      13.597  14.788  49.340  1.00 41.82
ATOM     22  O   GLU A   3      13.235  15.764  48.684  1.00 41.82
ATOM     23  CB  GLU A   3      15.160  14.948  51.161  1.00 41.82
ATOM     24  CG  GLU A   3      15.486  15.300  52.612  1.00 41.82
ATOM     25  CD  GLU A   3      14.807  16.632  52.899  1.00 41.82
ATOM     26  OE1 GLU A   3      15.037  17.588  52.109  1.00 41.82
ATOM     27  OE2 GLU A   3      14.068  16.721  53.915  1.00 41.82
ATOM     28  N   ASP A   4      13.943  13.624  48.756  1.00 38.44
ATOM     29  CA  ASP A   4      14.009  13.524  47.325  1.00 38.44
ATOM     30  C   ASP A   4      12.653  13.731  46.726  1.00 38.44
ATOM     31  O   ASP A   4      12.504  14.462  45.749  1.00 38.44
ATOM     32  CB  ASP A   4      14.547  12.171  46.827  1.00 38.44
ATOM     33  CG  ASP A   4      16.061  12.194  46.989  1.00 38.44
ATOM     34  OD1 ASP A   4      16.681  13.205  46.566  1.00 38.44
ATOM     35  OD2 ASP A   4      16.617  11.204  47.534  1.00 38.44
ATOM     36  N   LEU A   5      11.614  13.121  47.321  1.00 93.09
ATOM     37  CA  LEU A   5      10.288  13.218  46.779  1.00 93.09
ATOM     38  C   LEU A   5       9.827  14.643  46.784  1.00 93.09
ATOM     39  O   LEU A   5       9.072  15.056  45.904  1.00 93.09
ATOM     40  CB  LEU A   5       9.241  12.391  47.550  1.00 93.09
ATOM     41  CG  LEU A   5       9.136  10.920  47.101  1.00 93.09
ATOM     42  CD1 LEU A   5       8.619  10.032  48.239  1.00 93.09
ATOM     43  CD2 LEU A   5       8.288  10.766  45.835  1.00 93.09
ATOM     44  N   VAL A   6      10.220  15.422  47.805  1.00 44.99
ATOM     45  CA  VAL A   6       9.798  16.791  47.906  1.00 44.99
ATOM     46  C   VAL A   6      10.408  17.605  46.812  1.00 44.99
ATOM     47  O   VAL A   6       9.772  18.513  46.277  1.00 44.99
ATOM     48  CB  VAL A   6      10.185  17.410  49.217  1.00 44.99
ATOM     49  CG1 VAL A   6       9.602  18.832  49.283  1.00 44.99
ATOM     50  CG2 VAL A   6       9.697  16.484  50.346  1.00 44.99
ATOM     51  N   TYR A   7      11.681  17.324  46.480  1.00 35.93
ATOM     52  CA  TYR A   7      12.368  18.054  45.455  1.00 35.93
ATOM     53  C   TYR A   7      11.690  17.778  44.153  1.00 35.93
ATOM     54  O   TYR A   7      11.384  18.692  43.388  1.00 35.93
ATOM     55  CB  TYR A   7      13.832  17.610  45.313  1.00 35.93
ATOM     56  CG  TYR A   7      14.444  18.404  44.216  1.00 35.93
ATOM     57  CD1 TYR A   7      14.293  19.770  44.181  1.00 35.93
ATOM     58  CD2 TYR A   7      15.174  17.783  43.231  1.00 35.93
ATOM     59  CE1 TYR A   7      14.855  20.508  43.167  1.00 35.93
ATOM     60  CE2 TYR A   7      15.739  18.514  42.214  1.00 35.93
ATOM     61  CZ  TYR A   7      15.577  19.879  42.183  1.00 35.93
ATOM     62  OH  TYR A   7      16.151  20.640  41.143  1.00 35.93
ATOM     63  N   GLN A   8      11.391  16.492  43.888  1.00 38.14
ATOM     64  CA  GLN A   8      10.800  16.157  42.631  1.00 38.14
ATOM     65  C   GLN A   8       9.502  16.883  42.507  1.00 38.14
ATOM     66  O   GLN A   8       9.175  17.401  41.443  1.00 38.14
ATOM     67  CB  GLN A   8      10.493  14.667  42.443  1.00 38.14
ATOM     68  CG  GLN A   8       9.911  14.401  41.053  1.00 38.14
ATOM     69  CD  GLN A   8      10.916  14.848  40.009  1.00 38.14
ATOM     70  OE1 GLN A   8      11.877  14.140  39.712  1.00 38.14
ATOM     71  NE2 GLN A   8      10.695  16.063  39.437  1.00 38.14
ATOM     72  N   ALA A   9       8.724  16.952  43.598  1.00 32.23
ATOM     73  CA  ALA A   9       7.445  17.603  43.555  1.00 32.23
ATOM     74  C   ALA A   9       7.632  19.059  43.240  1.00 32.23
ATOM     75  O   ALA A   9       6.835  19.642  42.507  1.00 32.23
ATOM     76  CB  ALA A   9       6.683  17.489  44.886  1.00 32.23
ATOM     77  N   LYS A  10       8.685  19.687  43.799  1.00 51.35
ATOM     78  CA  LYS A  10       8.935  21.087  43.591  1.00 51.35
ATOM     79  C   LYS A  10       9.211  21.304  42.136  1.00 51.35
ATOM     80  O   LYS A  10       8.768  22.288  41.548  1.00 51.35
ATOM     81  CB  LYS A  10      10.207  21.576  44.303  1.00 51.35
ATOM     82  CG  LYS A  10      10.059  21.855  45.799  1.00 51.35
ATOM     83  CD  LYS A  10      11.321  21.479  46.579  1.00 51.35
ATOM     84  CE  LYS A  10      11.232  21.720  48.086  1.00 51.35
ATOM     85  NZ  LYS A  10      12.348  22.588  48.526  1.00 51.35
ATOM     86  N   LEU A  11      10.001  20.395  41.537  1.00128.39
ATOM     87  CA  LEU A  11      10.376  20.476  40.154  1.00128.39
ATOM     88  C   LEU A  11       9.167  20.301  39.294  1.00128.39
ATOM     89  O   LEU A  11       8.931  21.073  38.366  1.00128.39
ATOM     90  CB  LEU A  11      11.353  19.356  39.765  1.00128.39
ATOM     91  CG  LEU A  11      12.834  19.702  39.998  1.00128.39
ATOM     92  CD1 LEU A  11      13.766  18.608  39.456  1.00128.39
ATOM     93  CD2 LEU A  11      13.164  21.104  39.462  1.00128.39
ATOM     94  N   ALA A  12       8.346  19.288  39.619  1.00 30.91
ATOM     95  CA  ALA A  12       7.196  18.954  38.835  1.00 30.91
ATOM     96  C   ALA A  12       6.316  20.154  38.804  1.00 30.91
ATOM     97  O   ALA A  12       5.792  20.525  37.756  1.00 30.91
ATOM     98  CB  ALA A  12       6.388  17.794  39.440  1.00 30.91
ATOM     99  N   GLU A  13       6.163  20.824  39.959  1.00 41.52
ATOM    100  CA  GLU A  13       5.326  21.982  39.981  1.00 41.52
ATOM    101  C   GLU A  13       5.881  22.979  39.016  1.00 41.52
ATOM    102  O   GLU A  13       5.144  23.601  38.256  1.00 41.52
ATOM    103  CB  GLU A  13       5.281  22.677  41.347  1.00 41.52
ATOM    104  CG  GLU A  13       4.124  23.669  41.456  1.00 41.52
ATOM    105  CD  GLU A  13       4.660  24.931  42.107  1.00 41.52
ATOM    106  OE1 GLU A  13       5.129  24.838  43.272  1.00 41.52
ATOM    107  OE2 GLU A  13       4.604  26.005  41.452  1.00 41.52
ATOM    108  N   GLN A  14       7.209  23.150  39.011  1.00 84.45
ATOM    109  CA  GLN A  14       7.823  24.117  38.153  1.00 84.45
ATOM    110  C   GLN A  14       7.584  23.704  36.728  1.00 84.45
ATOM    111  O   GLN A  14       7.320  24.536  35.860  1.00 84.45
ATOM    112  CB  GLN A  14       9.326  24.181  38.429  1.00 84.45
ATOM    113  CG  GLN A  14      10.039  25.063  37.401  1.00 84.45
ATOM    114  CD  GLN A  14       9.541  26.478  37.605  1.00 84.45
ATOM    115  OE1 GLN A  14      10.080  27.237  38.410  1.00 84.45
ATOM    116  NE2 GLN A  14       8.482  26.849  36.837  1.00 84.45
ATOM    117  N   ALA A  15       7.666  22.385  36.476  1.00 59.60
ATOM    118  CA  ALA A  15       7.494  21.723  35.208  1.00 59.60
ATOM    119  C   ALA A  15       6.081  21.862  34.714  1.00 59.60
ATOM    120  O   ALA A  15       5.852  21.836  33.506  1.00 59.60
ATOM    121  CB  ALA A  15       7.818  20.221  35.282  1.00 59.60
ATOM    122  N   GLU A  16       5.102  22.004  35.634  1.00 72.99
ATOM    123  CA  GLU A  16       3.697  22.050  35.315  1.00 72.99
ATOM    124  C   GLU A  16       3.190  20.660  35.070  1.00 72.99
ATOM    125  O   GLU A  16       2.142  20.471  34.454  1.00 72.99
ATOM    126  CB  GLU A  16       3.382  22.879  34.051  1.00 72.99
ATOM    127  CG  GLU A  16       2.271  23.915  34.242  1.00 72.99
ATOM    128  CD  GLU A  16       1.026  23.413  33.525  1.00 72.99
ATOM    129  OE1 GLU A  16       1.167  22.899  32.383  1.00 72.99
ATOM    130  OE2 GLU A  16      -0.083  23.544  34.107  1.00 72.99
ATOM    131  N   ARG A  17       3.912  19.643  35.581  1.00125.47
ATOM    132  CA  ARG A  17       3.447  18.286  35.487  1.00125.47
ATOM    133  C   ARG A  17       2.861  17.974  36.837  1.00125.47
ATOM    134  O   ARG A  17       3.557  17.512  37.740  1.00125.47
ATOM    135  CB  ARG A  17       4.596  17.293  35.250  1.00125.47
ATOM    136  CG  ARG A  17       5.640  17.794  34.248  1.00125.47
ATOM    137  CD  ARG A  17       5.066  18.271  32.916  1.00125.47
ATOM    138  NE  ARG A  17       6.060  19.206  32.318  1.00125.47
ATOM    139  CZ  ARG A  17       7.155  18.715  31.666  1.00125.47
ATOM    140  NH1 ARG A  17       7.328  17.367  31.532  1.00125.47
ATOM    141  NH2 ARG A  17       8.069  19.575  31.134  1.00125.47
ATOM    142  N   TYR A  18       1.549  18.234  36.991  1.00 92.32
ATOM    143  CA  TYR A  18       0.801  18.097  38.215  1.00 92.32
ATOM    144  C   TYR A  18       0.566  16.674  38.624  1.00 92.32
ATOM    145  O   TYR A  18       0.370  16.400  39.806  1.00 92.32
ATOM    146  CB  TYR A  18      -0.550  18.829  38.180  1.00 92.32
ATOM    147  CG  TYR A  18      -0.239  20.259  38.463  1.00 92.32
ATOM    148  CD1 TYR A  18       0.118  20.652  39.732  1.00 92.32
ATOM    149  CD2 TYR A  18      -0.315  21.209  37.470  1.00 92.32
ATOM    150  CE1 TYR A  18       0.409  21.969  40.002  1.00 92.32
ATOM    151  CE2 TYR A  18      -0.025  22.528  37.734  1.00 92.32
ATOM    152  CZ  TYR A  18       0.334  22.910  39.004  1.00 92.32
ATOM    153  OH  TYR A  18       0.633  24.261  39.283  1.00 92.32
ATOM    154  N   ASP A  19       0.450  15.740  37.665  1.00 41.90
ATOM    155  CA  ASP A  19       0.230  14.372  38.045  1.00 41.90
ATOM    156  C   ASP A  19       1.448  13.864  38.761  1.00 41.90
ATOM    157  O   ASP A  19       1.346  13.050  39.677  1.00 41.90
ATOM    158  CB  ASP A  19      -0.047  13.449  36.848  1.00 41.90
ATOM    159  CG  ASP A  19      -1.416  13.817  36.283  1.00 41.90
ATOM    160  OD1 ASP A  19      -1.582  14.984  35.841  1.00 41.90
ATOM    161  OD2 ASP A  19      -2.317  12.937  36.283  1.00 41.90
ATOM    162  N   GLU A  20       2.646  14.299  38.329  1.00 85.28
ATOM    163  CA  GLU A  20       3.853  13.850  38.964  1.00 85.28
ATOM    164  C   GLU A  20       3.955  14.440  40.341  1.00 85.28
ATOM    165  O   GLU A  20       4.287  13.752  41.308  1.00 85.28
ATOM    166  CB  GLU A  20       5.112  14.246  38.175  1.00 85.28
ATOM    167  CG  GLU A  20       5.476  13.236  37.084  1.00 85.28
ATOM    168  CD  GLU A  20       4.460  13.361  35.959  1.00 85.28
ATOM    169  OE1 GLU A  20       3.758  14.405  35.902  1.00 85.28
ATOM    170  OE2 GLU A  20       4.382  12.412  35.133  1.00 85.28
ATOM    171  N   MET A  21       3.629  15.740  40.457  1.00 48.35
ATOM    172  CA  MET A  21       3.719  16.481  41.685  1.00 48.35
ATOM    173  C   MET A  21       2.803  15.842  42.678  1.00 48.35
ATOM    174  O   MET A  21       3.100  15.789  43.870  1.00 48.35
ATOM    175  CB  MET A  21       3.254  17.938  41.494  1.00 48.35
ATOM    176  CG  MET A  21       3.533  18.872  42.672  1.00 48.35
ATOM    177  SD  MET A  21       2.757  20.507  42.489  1.00 48.35
ATOM    178  CE  MET A  21       2.605  20.841  44.267  1.00 48.35
ATOM    179  N   VAL A  22       1.624  15.396  42.217  1.00 92.79
ATOM    180  CA  VAL A  22       0.700  14.750  43.101  1.00 92.79
ATOM    181  C   VAL A  22       1.224  13.397  43.481  1.00 92.79
ATOM    182  O   VAL A  22       1.118  12.984  44.633  1.00 92.79
ATOM    183  CB  VAL A  22      -0.676  14.600  42.514  1.00 92.79
ATOM    184  CG1 VAL A  22      -1.121  13.134  42.599  1.00 92.79
ATOM    185  CG2 VAL A  22      -1.619  15.585  43.213  1.00 92.79
ATOM    186  N   GLU A  23       1.823  12.671  42.517  1.00 73.20
ATOM    187  CA  GLU A  23       2.313  11.345  42.765  1.00 73.20
ATOM    188  C   GLU A  23       3.386  11.417  43.807  1.00 73.20
ATOM    189  O   GLU A  23       3.461  10.561  44.689  1.00 73.20
ATOM    190  CB  GLU A  23       2.914  10.715  41.499  1.00 73.20
ATOM    191  CG  GLU A  23       1.883  10.146  40.525  1.00 73.20
ATOM    192  CD  GLU A  23       1.466   8.791  41.079  1.00 73.20
ATOM    193  OE1 GLU A  23       2.365   7.934  41.289  1.00 73.20
ATOM    194  OE2 GLU A  23       0.239   8.590  41.290  1.00 73.20
ATOM    195  N   SER A  24       4.250  12.448  43.724  1.00 78.40
ATOM    196  CA  SER A  24       5.333  12.607  44.655  1.00 78.40
ATOM    197  C   SER A  24       4.793  12.808  46.041  1.00 78.40
ATOM    198  O   SER A  24       5.226  12.153  46.988  1.00 78.40
ATOM    199  CB  SER A  24       6.226  13.820  44.335  1.00 78.40
ATOM    200  OG  SER A  24       7.574  13.405  44.167  1.00 78.40
ATOM    201  N   MET A  25       3.826  13.728  46.201  1.00 58.76
ATOM    202  CA  MET A  25       3.287  14.015  47.499  1.00 58.76
ATOM    203  C   MET A  25       2.543  12.828  48.025  1.00 58.76
ATOM    204  O   MET A  25       2.537  12.588  49.231  1.00 58.76
ATOM    205  CB  MET A  25       2.361  15.239  47.535  1.00 58.76
ATOM    206  CG  MET A  25       3.155  16.545  47.519  1.00 58.76
ATOM    207  SD  MET A  25       3.842  16.989  49.143  1.00 58.76
ATOM    208  CE  MET A  25       5.548  16.515  48.739  1.00 58.76
ATOM    209  N   LYS A  26       1.863  12.072  47.143  1.00 83.85
ATOM    210  CA  LYS A  26       1.141  10.915  47.586  1.00 83.85
ATOM    211  C   LYS A  26       2.126   9.908  48.096  1.00 83.85
ATOM    212  O   LYS A  26       1.824   9.154  49.018  1.00 83.85
ATOM    213  CB  LYS A  26       0.255  10.276  46.500  1.00 83.85
ATOM    214  CG  LYS A  26      -0.799   9.320  47.072  1.00 83.85
ATOM    215  CD  LYS A  26      -0.762   7.913  46.463  1.00 83.85
ATOM    216  CE  LYS A  26      -1.781   6.945  47.062  1.00 83.85
ATOM    217  NZ  LYS A  26      -1.923   5.755  46.194  1.00 83.85
ATOM    218  N   LYS A  27       3.322   9.842  47.476  1.00107.13
ATOM    219  CA  LYS A  27       4.354   8.941  47.907  1.00107.13
ATOM    220  C   LYS A  27       4.809   9.355  49.271  1.00107.13
ATOM    221  O   LYS A  27       4.937   8.536  50.182  1.00107.13
ATOM    222  CB  LYS A  27       5.591   8.985  46.998  1.00107.13
ATOM    223  CG  LYS A  27       5.453   8.100  45.761  1.00107.13
ATOM    224  CD  LYS A  27       5.886   8.793  44.470  1.00107.13
ATOM    225  CE  LYS A  27       7.063   8.103  43.778  1.00107.13
ATOM    226  NZ  LYS A  27       6.662   6.757  43.317  1.00107.13
ATOM    227  N   VAL A  28       5.030  10.671  49.443  1.00 43.77
ATOM    228  CA  VAL A  28       5.518  11.206  50.678  1.00 43.77
ATOM    229  C   VAL A  28       4.528  10.880  51.755  1.00 43.77
ATOM    230  O   VAL A  28       4.906  10.509  52.865  1.00 43.77
ATOM    231  CB  VAL A  28       5.685  12.697  50.645  1.00 43.77
ATOM    232  CG1 VAL A  28       6.143  13.152  52.039  1.00 43.77
ATOM    233  CG2 VAL A  28       6.671  13.068  49.524  1.00 43.77
ATOM    234  N   ALA A  29       3.226  10.995  51.436  1.00 50.68
ATOM    235  CA  ALA A  29       2.134  10.776  52.348  1.00 50.68
ATOM    236  C   ALA A  29       2.090   9.349  52.828  1.00 50.68
ATOM    237  O   ALA A  29       1.646   9.086  53.944  1.00 50.68
ATOM    238  CB  ALA A  29       0.762  11.081  51.721  1.00 50.68
ATOM    239  N   GLY A  30       2.498   8.396  51.968  1.00 45.17
ATOM    240  CA  GLY A  30       2.475   6.970  52.186  1.00 45.17
ATOM    241  C   GLY A  30       3.383   6.565  53.311  1.00 45.17
ATOM    242  O   GLY A  30       3.180   5.523  53.933  1.00 45.17
ATOM    243  N   MET A  31       4.438   7.358  53.570  1.00 83.96
ATOM    244  CA  MET A  31       5.412   7.089  54.593  1.00 83.96
ATOM    245  C   MET A  31       4.684   7.058  55.903  1.00 83.96
ATOM    246  O   MET A  31       5.144   6.439  56.859  1.00 83.96
ATOM    247  CB  MET A  31       6.515   8.159  54.688  1.00 83.96
ATOM    248  CG  MET A  31       7.280   8.373  53.380  1.00 83.96
ATOM    249  SD  MET A  31       8.254   9.906  53.329  1.00 83.96
ATOM    250  CE  MET A  31       8.884   9.635  51.647  1.00 83.96
ATOM    251  N   ASP A  32       3.535   7.752  55.977  1.00106.35
ATOM    252  CA  ASP A  32       2.680   7.766  57.130  1.00106.35
ATOM    253  C   ASP A  32       3.221   8.577  58.267  1.00106.35
ATOM    254  O   ASP A  32       2.901   8.311  59.425  1.00106.35
ATOM    255  CB  ASP A  32       2.346   6.356  57.645  1.00106.35
ATOM    256  CG  ASP A  32       0.981   6.408  58.322  1.00106.35
ATOM    257  OD1 ASP A  32       0.019   6.910  57.683  1.00106.35
ATOM    258  OD2 ASP A  32       0.880   5.939  59.487  1.00106.35
ATOM    259  N   VAL A  33       4.048   9.599  57.975  1.00 98.39
ATOM    260  CA  VAL A  33       4.438  10.524  59.002  1.00 98.39
ATOM    261  C   VAL A  33       3.541  11.715  58.823  1.00 98.39
ATOM    262  O   VAL A  33       3.011  11.929  57.735  1.00 98.39
ATOM    263  CB  VAL A  33       5.858  11.007  58.908  1.00 98.39
ATOM    264  CG1 VAL A  33       6.797   9.840  59.257  1.00 98.39
ATOM    265  CG2 VAL A  33       6.086  11.590  57.502  1.00 98.39
ATOM    266  N   GLU A  34       3.307  12.511  59.888  1.00 40.48
ATOM    267  CA  GLU A  34       2.464  13.660  59.704  1.00 40.48
ATOM    268  C   GLU A  34       3.181  14.594  58.784  1.00 40.48
ATOM    269  O   GLU A  34       4.384  14.817  58.917  1.00 40.48
ATOM    270  CB  GLU A  34       2.144  14.421  61.004  1.00 40.48
ATOM    271  CG  GLU A  34       1.631  13.527  62.137  1.00 40.48
ATOM    272  CD  GLU A  34       2.805  13.215  63.056  1.00 40.48
ATOM    273  OE1 GLU A  34       3.967  13.268  62.571  1.00 40.48
ATOM    274  OE2 GLU A  34       2.554  12.916  64.254  1.00 40.48
ATOM    275  N   LEU A  35       2.443  15.157  57.808  1.00 51.17
ATOM    276  CA  LEU A  35       3.025  16.056  56.851  1.00 51.17
ATOM    277  C   LEU A  35       3.256  17.367  57.524  1.00 51.17
ATOM    278  O   LEU A  35       2.507  17.770  58.411  1.00 51.17
ATOM    279  CB  LEU A  35       2.106  16.352  55.653  1.00 51.17
ATOM    280  CG  LEU A  35       2.076  15.250  54.580  1.00 51.17
ATOM    281  CD1 LEU A  35       1.345  14.001  55.096  1.00 51.17
ATOM    282  CD2 LEU A  35       1.512  15.773  53.250  1.00 51.17
ATOM    283  N   THR A  36       4.320  18.074  57.104  1.00 45.98
ATOM    284  CA  THR A  36       4.615  19.367  57.648  1.00 45.98
ATOM    285  C   THR A  36       3.637  20.289  56.988  1.00 45.98
ATOM    286  O   THR A  36       2.795  19.839  56.216  1.00 45.98
ATOM    287  CB  THR A  36       6.021  19.799  57.322  1.00 45.98
ATOM    288  OG1 THR A  36       6.136  19.975  55.917  1.00 45.98
ATOM    289  CG2 THR A  36       7.026  18.724  57.775  1.00 45.98
ATOM    290  N   VAL A  37       3.664  21.590  57.326  1.00 90.43
ATOM    291  CA  VAL A  37       2.779  22.534  56.710  1.00 90.43
ATOM    292  C   VAL A  37       3.107  22.627  55.250  1.00 90.43
ATOM    293  O   VAL A  37       2.209  22.687  54.412  1.00 90.43
ATOM    294  CB  VAL A  37       2.894  23.919  57.285  1.00 90.43
ATOM    295  CG1 VAL A  37       1.767  24.794  56.715  1.00 90.43
ATOM    296  CG2 VAL A  37       2.864  23.813  58.819  1.00 90.43
ATOM    297  N   GLU A  38       4.413  22.662  54.913  1.00100.11
ATOM    298  CA  GLU A  38       4.865  22.806  53.556  1.00100.11
ATOM    299  C   GLU A  38       4.460  21.607  52.764  1.00100.11
ATOM    300  O   GLU A  38       3.862  21.722  51.694  1.00100.11
ATOM    301  CB  GLU A  38       6.402  22.845  53.461  1.00100.11
ATOM    302  CG  GLU A  38       7.108  23.579  54.598  1.00100.11
ATOM    303  CD  GLU A  38       7.607  22.522  55.570  1.00100.11
ATOM    304  OE1 GLU A  38       8.415  21.662  55.128  1.00100.11
ATOM    305  OE2 GLU A  38       7.183  22.550  56.758  1.00100.11
ATOM    306  N   GLU A  39       4.754  20.414  53.309  1.00 51.44
ATOM    307  CA  GLU A  39       4.485  19.191  52.619  1.00 51.44
ATOM    308  C   GLU A  39       3.011  19.123  52.376  1.00 51.44
ATOM    309  O   GLU A  39       2.559  18.851  51.265  1.00 51.44
ATOM    310  CB  GLU A  39       4.908  17.966  53.445  1.00 51.44
ATOM    311  CG  GLU A  39       6.377  17.609  53.202  1.00 51.44
ATOM    312  CD  GLU A  39       6.964  16.960  54.449  1.00 51.44
ATOM    313  OE1 GLU A  39       6.203  16.744  55.429  1.00 51.44
ATOM    314  OE2 GLU A  39       8.190  16.671  54.434  1.00 51.44
ATOM    315  N   ARG A  40       2.219  19.443  53.408  1.00114.47
ATOM    316  CA  ARG A  40       0.791  19.389  53.303  1.00114.47
ATOM    317  C   ARG A  40       0.327  20.331  52.228  1.00114.47
ATOM    318  O   ARG A  40      -0.561  19.993  51.449  1.00114.47
ATOM    319  CB  ARG A  40       0.091  19.798  54.613  1.00114.47
ATOM    320  CG  ARG A  40      -1.434  19.887  54.513  1.00114.47
ATOM    321  CD  ARG A  40      -2.033  20.857  55.529  1.00114.47
ATOM    322  NE  ARG A  40      -1.465  22.198  55.216  1.00114.47
ATOM    323  CZ  ARG A  40      -1.764  23.275  55.999  1.00114.47
ATOM    324  NH1 ARG A  40      -2.576  23.133  57.087  1.00114.47
ATOM    325  NH2 ARG A  40      -1.245  24.499  55.690  1.00114.47
ATOM    326  N   ASN A  41       0.926  21.535  52.148  1.00 50.76
ATOM    327  CA  ASN A  41       0.480  22.545  51.219  1.00 50.76
ATOM    328  C   ASN A  41       0.689  22.123  49.794  1.00 50.76
ATOM    329  O   ASN A  41      -0.128  22.450  48.933  1.00 50.76
ATOM    330  CB  ASN A  41       1.164  23.909  51.420  1.00 50.76
ATOM    331  CG  ASN A  41       0.629  24.509  52.715  1.00 50.76
ATOM    332  OD1 ASN A  41      -0.433  24.121  53.199  1.00 50.76
ATOM    333  ND2 ASN A  41       1.373  25.494  53.286  1.00 50.76
ATOM    334  N   LEU A  42       1.808  21.430  49.500  1.00 53.73
ATOM    335  CA  LEU A  42       2.125  20.988  48.165  1.00 53.73
ATOM    336  C   LEU A  42       1.128  19.962  47.704  1.00 53.73
ATOM    337  O   LEU A  42       0.573  20.066  46.616  1.00 53.73
ATOM    338  CB  LEU A  42       3.514  20.326  48.094  1.00 53.73
ATOM    339  CG  LEU A  42       4.692  21.298  48.305  1.00 53.73
ATOM    340  CD1 LEU A  42       5.695  20.748  49.333  1.00 53.73
ATOM    341  CD2 LEU A  42       5.358  21.664  46.969  1.00 53.73
ATOM    342  N   LEU A  43       0.835  18.964  48.559  1.00 59.77
ATOM    343  CA  LEU A  43      -0.042  17.885  48.206  1.00 59.77
ATOM    344  C   LEU A  43      -1.360  18.481  47.818  1.00 59.77
ATOM    345  O   LEU A  43      -1.972  18.092  46.824  1.00 59.77
ATOM    346  CB  LEU A  43      -0.300  16.978  49.424  1.00 59.77
ATOM    347  CG  LEU A  43      -1.322  15.855  49.192  1.00 59.77
ATOM    348  CD1 LEU A  43      -0.761  14.504  49.663  1.00 59.77
ATOM    349  CD2 LEU A  43      -2.681  16.193  49.828  1.00 59.77
ATOM    350  N   SER A  44      -1.828  19.461  48.604  1.00 91.89
ATOM    351  CA  SER A  44      -3.103  20.083  48.373  1.00 91.89
ATOM    352  C   SER A  44      -3.091  20.846  47.079  1.00 91.89
ATOM    353  O   SER A  44      -4.069  20.824  46.331  1.00 91.89
ATOM    354  CB  SER A  44      -3.471  21.098  49.468  1.00 91.89
ATOM    355  OG  SER A  44      -4.849  21.429  49.398  1.00 91.89
ATOM    356  N   VAL A  45      -1.996  21.582  46.807  1.00 39.16
ATOM    357  CA  VAL A  45      -1.877  22.354  45.601  1.00 39.16
ATOM    358  C   VAL A  45      -1.794  21.424  44.428  1.00 39.16
ATOM    359  O   VAL A  45      -2.425  21.655  43.398  1.00 39.16
ATOM    360  CB  VAL A  45      -0.638  23.209  45.577  1.00 39.16
ATOM    361  CG1 VAL A  45      -0.444  23.774  44.158  1.00 39.16
ATOM    362  CG2 VAL A  45      -0.760  24.285  46.671  1.00 39.16
ATOM    363  N   ALA A  46      -1.006  20.339  44.552  1.00 42.72
ATOM    364  CA  ALA A  46      -0.819  19.452  43.441  1.00 42.72
ATOM    365  C   ALA A  46      -2.140  18.860  43.054  1.00 42.72
ATOM    366  O   ALA A  46      -2.555  18.955  41.901  1.00 42.72
ATOM    367  CB  ALA A  46       0.119  18.281  43.770  1.00 42.72
ATOM    368  N   TYR A  47      -2.874  18.304  44.035  1.00 77.73
ATOM    369  CA  TYR A  47      -4.139  17.666  43.779  1.00 77.73
ATOM    370  C   TYR A  47      -5.118  18.662  43.249  1.00 77.73
ATOM    371  O   TYR A  47      -5.943  18.339  42.397  1.00 77.73
ATOM    372  CB  TYR A  47      -4.807  17.037  45.020  1.00 77.73
ATOM    373  CG  TYR A  47      -4.305  15.654  45.252  1.00 77.73
ATOM    374  CD1 TYR A  47      -4.734  14.640  44.428  1.00 77.73
ATOM    375  CD2 TYR A  47      -3.442  15.363  46.284  1.00 77.73
ATOM    376  CE1 TYR A  47      -4.299  13.354  44.624  1.00 77.73
ATOM    377  CE2 TYR A  47      -3.006  14.073  46.478  1.00 77.73
ATOM    378  CZ  TYR A  47      -3.435  13.065  45.651  1.00 77.73
ATOM    379  OH  TYR A  47      -2.991  11.742  45.852  1.00 77.73
ATOM    380  N   LYS A  48      -5.076  19.902  43.757  1.00 61.39
ATOM    381  CA  LYS A  48      -6.034  20.898  43.364  1.00 61.39
ATOM    382  C   LYS A  48      -5.962  21.086  41.881  1.00 61.39
ATOM    383  O   LYS A  48      -6.994  21.179  41.217  1.00 61.39
ATOM    384  CB  LYS A  48      -5.725  22.262  44.004  1.00 61.39
ATOM    385  CG  LYS A  48      -6.438  23.456  43.369  1.00 61.39
ATOM    386  CD  LYS A  48      -5.953  24.794  43.931  1.00 61.39
ATOM    387  CE  LYS A  48      -4.598  25.257  43.389  1.00 61.39
ATOM    388  NZ  LYS A  48      -4.313  26.633  43.862  1.00 61.39
ATOM    389  N   ASN A  49      -4.733  21.171  41.333  1.00 50.05
ATOM    390  CA  ASN A  49      -4.523  21.372  39.928  1.00 50.05
ATOM    391  C   ASN A  49      -4.901  20.150  39.143  1.00 50.05
ATOM    392  O   ASN A  49      -5.482  20.261  38.064  1.00 50.05
ATOM    393  CB  ASN A  49      -3.066  21.715  39.590  1.00 50.05
ATOM    394  CG  ASN A  49      -2.872  23.201  39.845  1.00 50.05
ATOM    395  OD1 ASN A  49      -3.072  24.029  38.956  1.00 50.05
ATOM    396  ND2 ASN A  49      -2.475  23.550  41.097  1.00 50.05
ATOM    397  N   VAL A  50      -4.578  18.945  39.655  1.00 45.04
ATOM    398  CA  VAL A  50      -4.838  17.746  38.902  1.00 45.04
ATOM    399  C   VAL A  50      -6.307  17.626  38.625  1.00 45.04
ATOM    400  O   VAL A  50      -6.724  17.519  37.473  1.00 45.04
ATOM    401  CB  VAL A  50      -4.404  16.502  39.631  1.00 45.04
ATOM    402  CG1 VAL A  50      -4.792  15.269  38.800  1.00 45.04
ATOM    403  CG2 VAL A  50      -2.895  16.601  39.914  1.00 45.04
ATOM    404  N   ILE A  51      -7.134  17.666  39.685  1.00 54.18
ATOM    405  CA  ILE A  51      -8.559  17.551  39.550  1.00 54.18
ATOM    406  C   ILE A  51      -9.088  18.760  38.854  1.00 54.18
ATOM    407  O   ILE A  51     -10.031  18.676  38.069  1.00 54.18
ATOM    408  CB  ILE A  51      -9.274  17.388  40.853  1.00 54.18
ATOM    409  CG1 ILE A  51     -10.776  17.218  40.582  1.00 54.18
ATOM    410  CG2 ILE A  51      -8.938  18.598  41.735  1.00 54.18
ATOM    411  CD1 ILE A  51     -11.606  16.887  41.818  1.00 54.18
ATOM    412  N   GLY A  52      -8.471  19.924  39.121  1.00 32.07
ATOM    413  CA  GLY A  52      -8.947  21.168  38.593  1.00 32.07
ATOM    414  C   GLY A  52      -9.022  21.072  37.100  1.00 32.07
ATOM    415  O   GLY A  52      -9.922  21.652  36.497  1.00 32.07
ATOM    416  N   ALA A  53      -8.062  20.379  36.457  1.00 31.45
ATOM    417  CA  ALA A  53      -8.071  20.259  35.022  1.00 31.45
ATOM    418  C   ALA A  53      -9.283  19.499  34.573  1.00 31.45
ATOM    419  O   ALA A  53      -9.939  19.889  33.609  1.00 31.45
ATOM    420  CB  ALA A  53      -6.841  19.508  34.478  1.00 31.45
ATOM    421  N   ARG A  54      -9.613  18.386  35.256  1.00118.19
ATOM    422  CA  ARG A  54     -10.736  17.583  34.860  1.00118.19
ATOM    423  C   ARG A  54     -11.997  18.372  35.027  1.00118.19
ATOM    424  O   ARG A  54     -12.873  18.347  34.164  1.00118.19
ATOM    425  CB  ARG A  54     -10.881  16.309  35.712  1.00118.19
ATOM    426  CG  ARG A  54      -9.869  15.211  35.365  1.00118.19
ATOM    427  CD  ARG A  54      -8.410  15.619  35.579  1.00118.19
ATOM    428  NE  ARG A  54      -7.590  14.943  34.532  1.00118.19
ATOM    429  CZ  ARG A  54      -6.230  14.996  34.597  1.00118.19
ATOM    430  NH1 ARG A  54      -5.626  15.706  35.595  1.00118.19
ATOM    431  NH2 ARG A  54      -5.471  14.343  33.665  1.00118.19
ATOM    432  N   ARG A  55     -12.126  19.112  36.142  1.00 96.95
ATOM    433  CA  ARG A  55     -13.338  19.842  36.375  1.00 96.95
ATOM    434  C   ARG A  55     -13.538  20.827  35.267  1.00 96.95
ATOM    435  O   ARG A  55     -14.635  20.945  34.723  1.00 96.95
ATOM    436  CB  ARG A  55     -13.310  20.639  37.688  1.00 96.95
ATOM    437  CG  ARG A  55     -12.972  19.792  38.915  1.00 96.95
ATOM    438  CD  ARG A  55     -13.124  20.557  40.230  1.00 96.95
ATOM    439  NE  ARG A  55     -14.521  21.069  40.279  1.00 96.95
ATOM    440  CZ  ARG A  55     -14.781  22.391  40.053  1.00 96.95
ATOM    441  NH1 ARG A  55     -13.758  23.257  39.795  1.00 96.95
ATOM    442  NH2 ARG A  55     -16.069  22.842  40.076  1.00 96.95
ATOM    443  N   ALA A  56     -12.478  21.559  34.884  1.00 25.48
ATOM    444  CA  ALA A  56     -12.637  22.552  33.860  1.00 25.48
ATOM    445  C   ALA A  56     -13.033  21.880  32.582  1.00 25.48
ATOM    446  O   ALA A  56     -13.935  22.335  31.879  1.00 25.48
ATOM    447  CB  ALA A  56     -11.345  23.343  33.587  1.00 25.48
ATOM    448  N   SER A  57     -12.376  20.752  32.266  1.00 72.28
ATOM    449  CA  SER A  57     -12.622  20.065  31.035  1.00 72.28
ATOM    450  C   SER A  57     -14.035  19.561  30.998  1.00 72.28
ATOM    451  O   SER A  57     -14.685  19.616  29.956  1.00 72.28
ATOM    452  CB  SER A  57     -11.678  18.867  30.824  1.00 72.28
ATOM    453  OG  SER A  57     -12.045  17.784  31.666  1.00 72.28
ATOM    454  N   TRP A  58     -14.557  19.072  32.140  1.00 71.84
ATOM    455  CA  TRP A  58     -15.877  18.513  32.179  1.00 71.84
ATOM    456  C   TRP A  58     -16.862  19.587  31.824  1.00 71.84
ATOM    457  O   TRP A  58     -17.772  19.379  31.022  1.00 71.84
ATOM    458  CB  TRP A  58     -16.234  17.974  33.578  1.00 71.84
ATOM    459  CG  TRP A  58     -17.474  17.109  33.645  1.00 71.84
ATOM    460  CD1 TRP A  58     -17.575  15.754  33.522  1.00 71.84
ATOM    461  CD2 TRP A  58     -18.803  17.593  33.893  1.00 71.84
ATOM    462  NE1 TRP A  58     -18.883  15.362  33.684  1.00 71.84
ATOM    463  CE2 TRP A  58     -19.650  16.485  33.913  1.00 71.84
ATOM    464  CE3 TRP A  58     -19.278  18.858  34.094  1.00 71.84
ATOM    465  CZ2 TRP A  58     -20.991  16.626  34.137  1.00 71.84
ATOM    466  CZ3 TRP A  58     -20.630  18.996  34.312  1.00 71.84
ATOM    467  CH2 TRP A  58     -21.470  17.902  34.333  1.00 71.84
ATOM    468  N   ARG A  59     -16.697  20.789  32.401  1.00 86.39
ATOM    469  CA  ARG A  59     -17.638  21.836  32.132  1.00 86.39
ATOM    470  C   ARG A  59     -17.621  22.176  30.676  1.00 86.39
ATOM    471  O   ARG A  59     -18.673  22.390  30.073  1.00 86.39
ATOM    472  CB  ARG A  59     -17.369  23.121  32.932  1.00 86.39
ATOM    473  CG  ARG A  59     -18.354  24.246  32.609  1.00 86.39
ATOM    474  CD  ARG A  59     -19.816  23.838  32.793  1.00 86.39
ATOM    475  NE  ARG A  59     -20.067  23.671  34.252  1.00 86.39
ATOM    476  CZ  ARG A  59     -21.011  22.798  34.712  1.00 86.39
ATOM    477  NH1 ARG A  59     -21.762  22.067  33.837  1.00 86.39
ATOM    478  NH2 ARG A  59     -21.204  22.666  36.056  1.00 86.39
ATOM    479  N   ILE A  60     -16.427  22.221  30.061  1.00 36.52
ATOM    480  CA  ILE A  60     -16.350  22.596  28.680  1.00 36.52
ATOM    481  C   ILE A  60     -17.113  21.599  27.858  1.00 36.52
ATOM    482  O   ILE A  60     -17.924  21.975  27.014  1.00 36.52
ATOM    483  CB  ILE A  60     -14.939  22.620  28.168  1.00 36.52
ATOM    484  CG1 ILE A  60     -14.058  23.503  29.070  1.00 36.52
ATOM    485  CG2 ILE A  60     -14.973  23.080  26.701  1.00 36.52
ATOM    486  CD1 ILE A  60     -12.605  23.034  29.148  1.00 36.52
ATOM    487  N   ILE A  61     -16.901  20.293  28.106  1.00126.12
ATOM    488  CA  ILE A  61     -17.545  19.266  27.333  1.00126.12
ATOM    489  C   ILE A  61     -19.028  19.306  27.524  1.00126.12
ATOM    490  O   ILE A  61     -19.771  18.991  26.596  1.00126.12
ATOM    491  CB  ILE A  61     -17.071  17.872  27.631  1.00126.12
ATOM    492  CG1 ILE A  61     -15.554  17.822  27.823  1.00126.12
ATOM    493  CG2 ILE A  61     -17.579  16.945  26.525  1.00126.12
ATOM    494  CD1 ILE A  61     -14.793  18.345  26.611  1.00126.12
ATOM    495  N   SER A  62     -19.503  19.614  28.748  1.00 48.72
ATOM    496  CA  SER A  62     -20.917  19.662  28.994  1.00 48.72
ATOM    497  C   SER A  62     -21.525  20.857  28.316  1.00 48.72
ATOM    498  O   SER A  62     -22.671  20.803  27.873  1.00 48.72
ATOM    499  CB  SER A  62     -21.276  19.716  30.488  1.00 48.72
ATOM    500  OG  SER A  62     -20.931  20.989  31.017  1.00 48.72
ATOM    501  N   SER A  63     -20.782  21.979  28.230  1.00 78.11
ATOM    502  CA  SER A  63     -21.307  23.162  27.600  1.00 78.11
ATOM    503  C   SER A  63     -21.526  22.863  26.153  1.00 78.11
ATOM    504  O   SER A  63     -22.543  23.240  25.573  1.00 78.11
ATOM    505  CB  SER A  63     -20.337  24.355  27.650  1.00 78.11
ATOM    506  OG  SER A  63     -19.233  24.119  26.792  1.00 78.11
ATOM    507  N   ILE A  64     -20.552  22.162  25.548  1.00 53.96
ATOM    508  CA  ILE A  64     -20.529  21.785  24.164  1.00 53.96
ATOM    509  C   ILE A  64     -21.675  20.856  23.897  1.00 53.96
ATOM    510  O   ILE A  64     -22.318  20.928  22.852  1.00 53.96
ATOM    511  CB  ILE A  64     -19.284  21.023  23.811  1.00 53.96
ATOM    512  CG1 ILE A  64     -18.031  21.878  24.067  1.00 53.96
ATOM    513  CG2 ILE A  64     -19.422  20.531  22.360  1.00 53.96
ATOM    514  CD1 ILE A  64     -16.779  21.042  24.325  1.00 53.96
ATOM    515  N   GLU A  65     -21.956  19.962  24.861  1.00 95.55
ATOM    516  CA  GLU A  65     -22.939  18.921  24.752  1.00 95.55
ATOM    517  C   GLU A  65     -24.281  19.530  24.469  1.00 95.55
ATOM    518  O   GLU A  65     -25.072  18.962  23.716  1.00 95.55
ATOM    519  CB  GLU A  65     -23.016  18.103  26.060  1.00 95.55
ATOM    520  CG  GLU A  65     -23.751  16.765  25.969  1.00 95.55
ATOM    521  CD  GLU A  65     -23.789  16.170  27.374  1.00 95.55
ATOM    522  OE1 GLU A  65     -22.695  16.023  27.980  1.00 95.55
ATOM    523  OE2 GLU A  65     -24.907  15.856  27.861  1.00 95.55
ATOM    524  N   GLN A  66     -24.576  20.707  25.054  1.00 50.36
ATOM    525  CA  GLN A  66     -25.857  21.332  24.863  1.00 50.36
ATOM    526  C   GLN A  66     -26.031  21.674  23.403  1.00 50.36
ATOM    527  O   GLN A  66     -27.129  21.563  22.860  1.00 50.36
ATOM    528  CB  GLN A  66     -26.034  22.614  25.706  1.00 50.36
ATOM    529  CG  GLN A  66     -25.476  22.495  27.129  1.00 50.36
ATOM    530  CD  GLN A  66     -26.248  21.410  27.871  1.00 50.36
ATOM    531  OE1 GLN A  66     -27.477  21.379  27.846  1.00 50.36
ATOM    532  NE2 GLN A  66     -25.508  20.498  28.558  1.00 50.36
ATOM    533  N   LYS A  67     -24.934  22.097  22.745  1.00165.21
ATOM    534  CA  LYS A  67     -24.824  22.484  21.359  1.00165.21
ATOM    535  C   LYS A  67     -25.033  21.309  20.457  1.00165.21
ATOM    536  O   LYS A  67     -25.304  21.464  19.270  1.00165.21
ATOM    537  CB  LYS A  67     -23.442  23.070  21.016  1.00165.21
ATOM    538  CG  LYS A  67     -22.984  24.139  22.011  1.00165.21
ATOM    539  CD  LYS A  67     -23.990  25.265  22.246  1.00165.21
ATOM    540  CE  LYS A  67     -23.400  26.421  23.056  1.00165.21
ATOM    541  NZ  LYS A  67     -23.047  25.940  24.411  1.00165.21
ATOM    542  N   GLU A  68     -24.913  20.090  20.990  1.00151.70
ATOM    543  CA  GLU A  68     -24.891  18.888  20.211  1.00151.70
ATOM    544  C   GLU A  68     -26.035  18.817  19.253  1.00151.70
ATOM    545  O   GLU A  68     -25.828  18.459  18.093  1.00151.70
ATOM    546  CB  GLU A  68     -24.980  17.679  21.144  1.00151.70
ATOM    547  CG  GLU A  68     -24.956  16.320  20.465  1.00151.70
ATOM    548  CD  GLU A  68     -26.262  15.697  20.895  1.00151.70
ATOM    549  OE1 GLU A  68     -26.451  15.535  22.131  1.00151.70
ATOM    550  OE2 GLU A  68     -27.083  15.365  20.004  1.00151.70
ATOM    551  N   GLU A  69     -27.273  19.139  19.667  1.00214.73
ATOM    552  CA  GLU A  69     -28.287  19.023  18.661  1.00214.73
ATOM    553  C   GLU A  69     -28.550  20.359  18.058  1.00214.73
ATOM    554  O   GLU A  69     -28.837  21.332  18.752  1.00214.73
ATOM    555  CB  GLU A  69     -29.649  18.487  19.133  1.00214.73
ATOM    556  CG  GLU A  69     -30.704  18.407  18.031  1.00214.73
ATOM    557  CD  GLU A  69     -32.063  18.582  18.696  1.00214.73
ATOM    558  OE1 GLU A  69     -32.299  19.669  19.290  1.00214.73
ATOM    559  OE2 GLU A  69     -32.891  17.637  18.602  1.00214.73
ATOM    560  N   ASN A  70     -28.435  20.426  16.719  1.00270.44
ATOM    561  CA  ASN A  70     -28.727  21.621  15.990  1.00270.44
ATOM    562  C   ASN A  70     -29.328  21.170  14.702  1.00270.44
ATOM    563  O   ASN A  70     -29.066  20.057  14.249  1.00270.44
ATOM    564  CB  ASN A  70     -27.485  22.465  15.649  1.00270.44
ATOM    565  CG  ASN A  70     -26.499  21.588  14.888  1.00270.44
ATOM    566  OD1 ASN A  70     -25.618  20.968  15.481  1.00270.44
ATOM    567  ND2 ASN A  70     -26.651  21.532  13.537  1.00270.44
ATOM    568  N   LYS A  71     -30.173  22.016  14.082  1.00189.79
ATOM    569  CA  LYS A  71     -30.753  21.632  12.830  1.00189.79
ATOM    570  C   LYS A  71     -29.720  21.864  11.779  1.00189.79
ATOM    571  O   LYS A  71     -28.662  22.432  12.049  1.00189.79
ATOM    572  CB  LYS A  71     -32.022  22.407  12.420  1.00189.79
ATOM    573  CG  LYS A  71     -33.092  22.471  13.516  1.00189.79
ATOM    574  CD  LYS A  71     -33.592  21.098  13.979  1.00189.79
ATOM    575  CE  LYS A  71     -34.623  21.194  15.108  1.00189.79
ATOM    576  NZ  LYS A  71     -34.967  19.847  15.610  1.00189.79
ATOM    577  N   GLY A  72     -30.004  21.420  10.540  1.00 38.54
ATOM    578  CA  GLY A  72     -29.028  21.549   9.502  1.00 38.54
ATOM    579  C   GLY A  72     -28.256  20.273   9.482  1.00 38.54
ATOM    580  O   GLY A  72     -27.176  20.185   8.898  1.00 38.54
ATOM    581  N   GLY A  73     -28.815  19.245  10.147  1.00 75.19
ATOM    582  CA  GLY A  73     -28.204  17.954  10.178  1.00 75.19
ATOM    583  C   GLY A  73     -27.629  17.767  11.538  1.00 75.19
ATOM    584  O   GLY A  73     -27.047  18.684  12.113  1.00 75.19
ATOM    585  N   GLU A  74     -27.786  16.549  12.090  1.00287.45
ATOM    586  CA  GLU A  74     -27.267  16.279  13.395  1.00287.45
ATOM    587  C   GLU A  74     -25.877  15.767  13.253  1.00287.45
ATOM    588  O   GLU A  74     -25.556  15.047  12.308  1.00287.45
ATOM    589  CB  GLU A  74     -28.066  15.226  14.189  1.00287.45
ATOM    590  CG  GLU A  74     -29.572  15.494  14.273  1.00287.45
ATOM    591  CD  GLU A  74     -30.298  14.210  13.893  1.00287.45
ATOM    592  OE1 GLU A  74     -30.262  13.850  12.685  1.00287.45
ATOM    593  OE2 GLU A  74     -30.901  13.578  14.801  1.00287.45
ATOM    594  N   ASP A  75     -25.008  16.162  14.201  1.00196.12
ATOM    595  CA  ASP A  75     -23.653  15.707  14.212  1.00196.12
ATOM    596  C   ASP A  75     -23.645  14.496  15.083  1.00196.12
ATOM    597  O   ASP A  75     -24.684  13.868  15.285  1.00196.12
ATOM    598  CB  ASP A  75     -22.662  16.730  14.786  1.00196.12
ATOM    599  CG  ASP A  75     -21.338  16.576  14.045  1.00196.12
ATOM    600  OD1 ASP A  75     -21.260  16.949  12.844  1.00196.12
ATOM    601  OD2 ASP A  75     -20.376  16.085  14.690  1.00196.12
ATOM    602  N   LYS A  76     -22.467  14.113  15.609  1.00221.24
ATOM    603  CA  LYS A  76     -22.449  12.928  16.411  1.00221.24
ATOM    604  C   LYS A  76     -22.527  13.308  17.857  1.00221.24
ATOM    605  O   LYS A  76     -21.659  13.996  18.390  1.00221.24
ATOM    606  CB  LYS A  76     -21.189  12.072  16.216  1.00221.24
ATOM    607  CG  LYS A  76     -21.424  10.599  16.556  1.00221.24
ATOM    608  CD  LYS A  76     -20.292   9.673  16.111  1.00221.24
ATOM    609  CE  LYS A  76     -20.536   9.044  14.740  1.00221.24
ATOM    610  NZ  LYS A  76     -19.267   9.019  13.979  1.00221.24
ATOM    611  N   LEU A  77     -23.628  12.872  18.500  1.00130.80
ATOM    612  CA  LEU A  77     -23.982  13.032  19.887  1.00130.80
ATOM    613  C   LEU A  77     -23.059  12.189  20.705  1.00130.80
ATOM    614  O   LEU A  77     -22.617  12.581  21.784  1.00130.80
ATOM    615  CB  LEU A  77     -25.430  12.519  20.108  1.00130.80
ATOM    616  CG  LEU A  77     -25.793  11.040  19.804  1.00130.80
ATOM    617  CD1 LEU A  77     -25.682  10.197  21.083  1.00130.80
ATOM    618  CD2 LEU A  77     -27.177  10.843  19.164  1.00130.80
ATOM    619  N   LYS A  78     -22.722  11.017  20.149  1.00129.74
ATOM    620  CA  LYS A  78     -22.055   9.942  20.819  1.00129.74
ATOM    621  C   LYS A  78     -20.760  10.365  21.410  1.00129.74
ATOM    622  O   LYS A  78     -20.405   9.887  22.483  1.00129.74
ATOM    623  CB  LYS A  78     -21.717   8.798  19.848  1.00129.74
ATOM    624  CG  LYS A  78     -22.918   7.947  19.429  1.00129.74
ATOM    625  CD  LYS A  78     -23.373   8.209  17.992  1.00129.74
ATOM    626  CE  LYS A  78     -24.583   7.379  17.561  1.00129.74
ATOM    627  NZ  LYS A  78     -24.136   6.067  17.039  1.00129.74
ATOM    628  N   MET A  79     -19.998  11.226  20.723  1.00 90.58
ATOM    629  CA  MET A  79     -18.694  11.550  21.214  1.00 90.58
ATOM    630  C   MET A  79     -18.749  12.278  22.518  1.00 90.58
ATOM    631  O   MET A  79     -18.009  11.950  23.443  1.00 90.58
ATOM    632  CB  MET A  79     -17.897  12.430  20.244  1.00 90.58
ATOM    633  CG  MET A  79     -16.439  12.605  20.666  1.00 90.58
ATOM    634  SD  MET A  79     -15.909  14.340  20.787  1.00 90.58
ATOM    635  CE  MET A  79     -16.531  14.555  22.477  1.00 90.58
ATOM    636  N   ILE A  80     -19.643  13.273  22.646  1.00123.93
ATOM    637  CA  ILE A  80     -19.623  14.078  23.831  1.00123.93
ATOM    638  C   ILE A  80     -19.949  13.262  25.047  1.00123.93
ATOM    639  O   ILE A  80     -19.295  13.398  26.080  1.00123.93
ATOM    640  CB  ILE A  80     -20.561  15.247  23.756  1.00123.93
ATOM    641  CG1 ILE A  80     -20.241  16.093  22.514  1.00123.93
ATOM    642  CG2 ILE A  80     -20.495  16.012  25.088  1.00123.93
ATOM    643  CD1 ILE A  80     -18.996  16.962  22.677  1.00123.93
ATOM    644  N   ARG A  81     -20.977  12.399  24.957  1.00164.10
ATOM    645  CA  ARG A  81     -21.436  11.609  26.070  1.00164.10
ATOM    646  C   ARG A  81     -20.382  10.627  26.482  1.00164.10
ATOM    647  O   ARG A  81     -20.086  10.478  27.667  1.00164.10
ATOM    648  CB  ARG A  81     -22.691  10.798  25.692  1.00164.10
ATOM    649  CG  ARG A  81     -23.977  11.616  25.564  1.00164.10
ATOM    650  CD  ARG A  81     -24.989  10.997  24.598  1.00164.10
ATOM    651  NE  ARG A  81     -26.216  11.848  24.613  1.00164.10
ATOM    652  CZ  ARG A  81     -26.238  13.024  23.921  1.00164.10
ATOM    653  NH1 ARG A  81     -25.128  13.426  23.237  1.00164.10
ATOM    654  NH2 ARG A  81     -27.367  13.792  23.896  1.00164.10
ATOM    655  N   GLU A  82     -19.775   9.935  25.498  1.00 74.05
ATOM    656  CA  GLU A  82     -18.808   8.920  25.802  1.00 74.05
ATOM    657  C   GLU A  82     -17.620   9.570  26.424  1.00 74.05
ATOM    658  O   GLU A  82     -16.983   8.994  27.303  1.00 74.05
ATOM    659  CB  GLU A  82     -18.313   8.148  24.569  1.00 74.05
ATOM    660  CG  GLU A  82     -19.311   7.092  24.092  1.00 74.05
ATOM    661  CD  GLU A  82     -18.707   6.399  22.883  1.00 74.05
ATOM    662  OE1 GLU A  82     -17.511   6.010  22.964  1.00 74.05
ATOM    663  OE2 GLU A  82     -19.433   6.244  21.865  1.00 74.05
ATOM    664  N   TYR A  83     -17.264  10.771  25.930  1.00 58.06
ATOM    665  CA  TYR A  83     -16.133  11.506  26.415  1.00 58.06
ATOM    666  C   TYR A  83     -16.399  11.983  27.812  1.00 58.06
ATOM    667  O   TYR A  83     -15.569  11.803  28.701  1.00 58.06
ATOM    668  CB  TYR A  83     -15.838  12.746  25.548  1.00 58.06
ATOM    669  CG  TYR A  83     -14.549  13.355  25.988  1.00 58.06
ATOM    670  CD1 TYR A  83     -13.389  12.618  25.935  1.00 58.06
ATOM    671  CD2 TYR A  83     -14.489  14.659  26.427  1.00 58.06
ATOM    672  CE1 TYR A  83     -12.191  13.164  26.331  1.00 58.06
ATOM    673  CE2 TYR A  83     -13.293  15.211  26.825  1.00 58.06
ATOM    674  CZ  TYR A  83     -12.142  14.461  26.780  1.00 58.06
ATOM    675  OH  TYR A  83     -10.912  15.017  27.189  1.00 58.06
ATOM    676  N   ARG A  84     -17.596  12.555  28.053  1.00100.39
ATOM    677  CA  ARG A  84     -17.911  13.135  29.325  1.00100.39
ATOM    678  C   ARG A  84     -17.751  12.071  30.362  1.00100.39
ATOM    679  O   ARG A  84     -17.157  12.295  31.414  1.00100.39
ATOM    680  CB  ARG A  84     -19.367  13.636  29.385  1.00100.39
ATOM    681  CG  ARG A  84     -19.511  15.156  29.438  1.00100.39
ATOM    682  CD  ARG A  84     -20.343  15.652  30.622  1.00100.39
ATOM    683  NE  ARG A  84     -21.774  15.404  30.286  1.00100.39
ATOM    684  CZ  ARG A  84     -22.593  14.780  31.182  1.00100.39
ATOM    685  NH1 ARG A  84     -22.099  14.358  32.382  1.00100.39
ATOM    686  NH2 ARG A  84     -23.907  14.573  30.873  1.00100.39
ATOM    687  N   GLN A  85     -18.245  10.859  30.083  1.00 53.35
ATOM    688  CA  GLN A  85     -18.167   9.817  31.062  1.00 53.35
ATOM    689  C   GLN A  85     -16.733   9.485  31.339  1.00 53.35
ATOM    690  O   GLN A  85     -16.370   9.200  32.478  1.00 53.35
ATOM    691  CB  GLN A  85     -18.888   8.534  30.623  1.00 53.35
ATOM    692  CG  GLN A  85     -20.361   8.512  31.034  1.00 53.35
ATOM    693  CD  GLN A  85     -20.547   7.328  31.967  1.00 53.35
ATOM    694  OE1 GLN A  85     -20.533   6.174  31.541  1.00 53.35
ATOM    695  NE2 GLN A  85     -20.734   7.624  33.280  1.00 53.35
ATOM    696  N   MET A  86     -15.877   9.494  30.300  1.00107.26
ATOM    697  CA  MET A  86     -14.496   9.153  30.497  1.00107.26
ATOM    698  C   MET A  86     -13.871  10.163  31.412  1.00107.26
ATOM    699  O   MET A  86     -13.174   9.798  32.357  1.00107.26
ATOM    700  CB  MET A  86     -13.689   9.164  29.185  1.00107.26
ATOM    701  CG  MET A  86     -12.171   9.032  29.364  1.00107.26
ATOM    702  SD  MET A  86     -11.137  10.049  28.264  1.00107.26
ATOM    703  CE  MET A  86     -10.994  11.443  29.418  1.00107.26
ATOM    704  N   VAL A  87     -14.117  11.467  31.175  1.00 93.08
ATOM    705  CA  VAL A  87     -13.486  12.465  31.992  1.00 93.08
ATOM    706  C   VAL A  87     -13.992  12.317  33.384  1.00 93.08
ATOM    707  O   VAL A  87     -13.227  12.446  34.340  1.00 93.08
ATOM    708  CB  VAL A  87     -13.740  13.878  31.545  1.00 93.08
ATOM    709  CG1 VAL A  87     -12.870  14.815  32.398  1.00 93.08
ATOM    710  CG2 VAL A  87     -13.501  13.993  30.034  1.00 93.08
ATOM    711  N   GLU A  88     -15.307  12.052  33.531  1.00123.87
ATOM    712  CA  GLU A  88     -15.862  11.905  34.839  1.00123.87
ATOM    713  C   GLU A  88     -15.314  10.692  35.525  1.00123.87
ATOM    714  O   GLU A  88     -15.009  10.742  36.714  1.00123.87
ATOM    715  CB  GLU A  88     -17.402  11.968  34.884  1.00123.87
ATOM    716  CG  GLU A  88     -18.158  10.737  34.397  1.00123.87
ATOM    717  CD  GLU A  88     -19.562  11.214  34.042  1.00123.87
ATOM    718  OE1 GLU A  88     -19.677  12.331  33.470  1.00123.87
ATOM    719  OE2 GLU A  88     -20.537  10.473  34.337  1.00123.87
ATOM    720  N   THR A  89     -15.122   9.575  34.802  1.00103.00
ATOM    721  CA  THR A  89     -14.609   8.393  35.439  1.00103.00
ATOM    722  C   THR A  89     -13.237   8.695  35.965  1.00103.00
ATOM    723  O   THR A  89     -12.845   8.216  37.028  1.00103.00
ATOM    724  CB  THR A  89     -14.524   7.222  34.504  1.00103.00
ATOM    725  OG1 THR A  89     -13.553   7.457  33.496  1.00103.00
ATOM    726  CG2 THR A  89     -15.909   7.004  33.870  1.00103.00
ATOM    727  N   GLU A  90     -12.456   9.487  35.209  1.00 48.08
ATOM    728  CA  GLU A  90     -11.125   9.850  35.609  1.00 48.08
ATOM    729  C   GLU A  90     -11.184  10.738  36.816  1.00 48.08
ATOM    730  O   GLU A  90     -10.374  10.608  37.732  1.00 48.08
ATOM    731  CB  GLU A  90     -10.376  10.607  34.503  1.00 48.08
ATOM    732  CG  GLU A  90      -9.013  11.145  34.925  1.00 48.08
ATOM    733  CD  GLU A  90      -8.264  11.489  33.649  1.00 48.08
ATOM    734  OE1 GLU A  90      -7.578  10.588  33.100  1.00 48.08
ATOM    735  OE2 GLU A  90      -8.376  12.663  33.202  1.00 48.08
ATOM    736  N   LEU A  91     -12.151  11.673  36.847  1.00 95.27
ATOM    737  CA  LEU A  91     -12.238  12.602  37.936  1.00 95.27
ATOM    738  C   LEU A  91     -12.539  11.827  39.180  1.00 95.27
ATOM    739  O   LEU A  91     -11.995  12.125  40.242  1.00 95.27
ATOM    740  CB  LEU A  91     -13.325  13.668  37.692  1.00 95.27
ATOM    741  CG  LEU A  91     -13.384  14.833  38.704  1.00 95.27
ATOM    742  CD1 LEU A  91     -13.876  16.116  38.021  1.00 95.27
ATOM    743  CD2 LEU A  91     -14.235  14.503  39.934  1.00 95.27
ATOM    744  N   LYS A  92     -13.402  10.796  39.085  1.00111.13
ATOM    745  CA  LYS A  92     -13.755  10.042  40.256  1.00111.13
ATOM    746  C   LYS A  92     -12.540   9.363  40.811  1.00111.13
ATOM    747  O   LYS A  92     -12.379   9.242  42.024  1.00111.13
ATOM    748  CB  LYS A  92     -14.836   8.969  40.008  1.00111.13
ATOM    749  CG  LYS A  92     -15.223   8.129  41.229  1.00111.13
ATOM    750  CD  LYS A  92     -14.797   6.659  41.121  1.00111.13
ATOM    751  CE  LYS A  92     -15.496   5.729  42.117  1.00111.13
ATOM    752  NZ  LYS A  92     -15.741   4.410  41.489  1.00111.13
ATOM    753  N   LEU A  93     -11.642   8.882  39.936  1.00118.97
ATOM    754  CA  LEU A  93     -10.482   8.180  40.413  1.00118.97
ATOM    755  C   LEU A  93      -9.619   9.111  41.217  1.00118.97
ATOM    756  O   LEU A  93      -9.114   8.728  42.270  1.00118.97
ATOM    757  CB  LEU A  93      -9.633   7.588  39.265  1.00118.97
ATOM    758  CG  LEU A  93     -10.406   6.757  38.215  1.00118.97
ATOM    759  CD1 LEU A  93      -9.482   6.018  37.231  1.00118.97
ATOM    760  CD2 LEU A  93     -11.424   5.827  38.892  1.00118.97
ATOM    761  N   ILE A  94      -9.430  10.365  40.755  1.00 99.17
ATOM    762  CA  ILE A  94      -8.549  11.281  41.434  1.00 99.17
ATOM    763  C   ILE A  94      -9.096  11.532  42.809  1.00 99.17
ATOM    764  O   ILE A  94      -8.373  11.533  43.804  1.00 99.17
ATOM    765  CB  ILE A  94      -8.500  12.645  40.802  1.00 99.17
ATOM    766  CG1 ILE A  94      -8.461  12.595  39.265  1.00 99.17
ATOM    767  CG2 ILE A  94      -7.273  13.355  41.400  1.00 99.17
ATOM    768  CD1 ILE A  94      -7.312  11.777  38.688  1.00 99.17
ATOM    769  N   CYS A  95     -10.414  11.766  42.898  1.00 34.17
ATOM    770  CA  CYS A  95     -11.028  12.072  44.155  1.00 34.17
ATOM    771  C   CYS A  95     -10.898  10.897  45.076  1.00 34.17
ATOM    772  O   CYS A  95     -10.689  11.063  46.275  1.00 34.17
ATOM    773  CB  CYS A  95     -12.517  12.420  44.012  1.00 34.17
ATOM    774  SG  CYS A  95     -12.761  14.168  43.572  1.00 34.17
ATOM    775  N   CYS A  96     -11.019   9.668  44.546  1.00 27.66
ATOM    776  CA  CYS A  96     -10.928   8.512  45.390  1.00 27.66
ATOM    777  C   CYS A  96      -9.562   8.464  45.994  1.00 27.66
ATOM    778  O   CYS A  96      -9.420   8.209  47.189  1.00 27.66
ATOM    779  CB  CYS A  96     -11.137   7.200  44.619  1.00 27.66
ATOM    780  SG  CYS A  96     -12.800   7.089  43.900  1.00 27.66
ATOM    781  N   ASP A  97      -8.505   8.727  45.196  1.00126.25
ATOM    782  CA  ASP A  97      -7.212   8.607  45.798  1.00126.25
ATOM    783  C   ASP A  97      -7.057   9.582  46.927  1.00126.25
ATOM    784  O   ASP A  97      -6.578   9.205  47.993  1.00126.25
ATOM    785  CB  ASP A  97      -5.997   8.644  44.840  1.00126.25
ATOM    786  CG  ASP A  97      -4.696   8.215  45.492  1.00126.25
ATOM    787  OD1 ASP A  97      -3.996   9.101  46.050  1.00126.25
ATOM    788  OD2 ASP A  97      -4.369   7.004  45.417  1.00126.25
ATOM    789  N   ILE A  98      -7.507  10.839  46.767  1.00124.59
ATOM    790  CA  ILE A  98      -7.340  11.806  47.819  1.00124.59
ATOM    791  C   ILE A  98      -8.123  11.401  49.036  1.00124.59
ATOM    792  O   ILE A  98      -7.685  11.603  50.166  1.00124.59
ATOM    793  CB  ILE A  98      -7.763  13.196  47.442  1.00124.59
ATOM    794  CG1 ILE A  98      -7.555  14.151  48.629  1.00124.59
ATOM    795  CG2 ILE A  98      -9.217  13.140  46.957  1.00124.59
ATOM    796  CD1 ILE A  98      -6.093  14.293  49.053  1.00124.59
ATOM    797  N   LEU A  99      -9.335  10.859  48.842  1.00 38.85
ATOM    798  CA  LEU A  99     -10.141  10.467  49.960  1.00 38.85
ATOM    799  C   LEU A  99      -9.449   9.350  50.676  1.00 38.85
ATOM    800  O   LEU A  99      -9.403   9.320  51.905  1.00 38.85
ATOM    801  CB  LEU A  99     -11.533   9.972  49.528  1.00 38.85
ATOM    802  CG  LEU A  99     -12.397  11.058  48.850  1.00 38.85
ATOM    803  CD1 LEU A  99     -13.747  10.494  48.379  1.00 38.85
ATOM    804  CD2 LEU A  99     -12.559  12.291  49.753  1.00 38.85
ATOM    805  N   ASP A 100      -8.875   8.393  49.920  1.00 71.07
ATOM    806  CA  ASP A 100      -8.240   7.287  50.573  1.00 71.07
ATOM    807  C   ASP A 100      -7.129   7.831  51.415  1.00 71.07
ATOM    808  O   ASP A 100      -7.003   7.478  52.587  1.00 71.07
ATOM    809  CB  ASP A 100      -7.609   6.281  49.594  1.00 71.07
ATOM    810  CG  ASP A 100      -8.329   4.946  49.737  1.00 71.07
ATOM    811  OD1 ASP A 100      -8.047   4.224  50.730  1.00 71.07
ATOM    812  OD2 ASP A 100      -9.176   4.631  48.858  1.00 71.07
ATOM    813  N   VAL A 101      -6.308   8.738  50.849  1.00101.54
ATOM    814  CA  VAL A 101      -5.198   9.254  51.594  1.00101.54
ATOM    815  C   VAL A 101      -5.695  10.013  52.784  1.00101.54
ATOM    816  O   VAL A 101      -5.119   9.914  53.866  1.00101.54
ATOM    817  CB  VAL A 101      -4.259  10.141  50.817  1.00101.54
ATOM    818  CG1 VAL A 101      -3.080  10.522  51.729  1.00101.54
ATOM    819  CG2 VAL A 101      -3.852   9.466  49.503  1.00101.54
ATOM    820  N   LEU A 102      -6.781  10.795  52.628  1.00 53.27
ATOM    821  CA  LEU A 102      -7.269  11.549  53.749  1.00 53.27
ATOM    822  C   LEU A 102      -7.677  10.600  54.832  1.00 53.27
ATOM    823  O   LEU A 102      -7.266  10.746  55.983  1.00 53.27
ATOM    824  CB  LEU A 102      -8.492  12.417  53.390  1.00 53.27
ATOM    825  CG  LEU A 102      -8.133  13.731  52.664  1.00 53.27
ATOM    826  CD1 LEU A 102      -9.321  14.278  51.852  1.00 53.27
ATOM    827  CD2 LEU A 102      -7.587  14.770  53.659  1.00 53.27
ATOM    828  N   ASP A 103      -8.475   9.575  54.479  1.00 50.18
ATOM    829  CA  ASP A 103      -8.981   8.654  55.454  1.00 50.18
ATOM    830  C   ASP A 103      -7.861   7.884  56.078  1.00 50.18
ATOM    831  O   ASP A 103      -7.780   7.771  57.300  1.00 50.18
ATOM    832  CB  ASP A 103      -9.935   7.619  54.833  1.00 50.18
ATOM    833  CG  ASP A 103     -10.779   7.010  55.943  1.00 50.18
ATOM    834  OD1 ASP A 103     -11.774   7.662  56.359  1.00 50.18
ATOM    835  OD2 ASP A 103     -10.438   5.884  56.394  1.00 50.18
ATOM    836  N   LYS A 104      -6.975   7.303  55.250  1.00140.47
ATOM    837  CA  LYS A 104      -5.953   6.467  55.808  1.00140.47
ATOM    838  C   LYS A 104      -4.924   7.238  56.590  1.00140.47
ATOM    839  O   LYS A 104      -4.670   6.931  57.754  1.00140.47
ATOM    840  CB  LYS A 104      -5.187   5.688  54.723  1.00140.47
ATOM    841  CG  LYS A 104      -4.526   4.403  55.226  1.00140.47
ATOM    842  CD  LYS A 104      -3.263   4.033  54.451  1.00140.47
ATOM    843  CE  LYS A 104      -3.480   4.023  52.937  1.00140.47
ATOM    844  NZ  LYS A 104      -2.191   3.828  52.240  1.00140.47
ATOM    845  N   HIS A 105      -4.218   8.170  55.913  1.00109.28
ATOM    846  CA  HIS A 105      -3.115   8.901  56.493  1.00109.28
ATOM    847  C   HIS A 105      -3.382  10.221  57.163  1.00109.28
ATOM    848  O   HIS A 105      -3.124  10.413  58.351  1.00109.28
ATOM    849  CB  HIS A 105      -2.039   9.221  55.439  1.00109.28
ATOM    850  CG  HIS A 105      -1.540   8.025  54.687  1.00109.28
ATOM    851  ND1 HIS A 105      -0.689   7.074  55.211  1.00109.28
ATOM    852  CD2 HIS A 105      -1.778   7.642  53.404  1.00109.28
ATOM    853  CE1 HIS A 105      -0.456   6.174  54.224  1.00109.28
ATOM    854  NE2 HIS A 105      -1.095   6.475  53.107  1.00109.28
ATOM    855  N   LEU A 106      -3.931  11.167  56.376  1.00 81.38
ATOM    856  CA  LEU A 106      -3.921  12.560  56.735  1.00 81.38
ATOM    857  C   LEU A 106      -4.702  12.858  57.973  1.00 81.38
ATOM    858  O   LEU A 106      -4.168  13.433  58.922  1.00 81.38
ATOM    859  CB  LEU A 106      -4.471  13.425  55.591  1.00 81.38
ATOM    860  CG  LEU A 106      -3.808  13.110  54.235  1.00 81.38
ATOM    861  CD1 LEU A 106      -4.245  14.097  53.145  1.00 81.38
ATOM    862  CD2 LEU A 106      -2.278  13.047  54.372  1.00 81.38
ATOM    863  N   ILE A 107      -5.982  12.454  58.000  1.00 56.75
ATOM    864  CA  ILE A 107      -6.827  12.773  59.110  1.00 56.75
ATOM    865  C   ILE A 107      -6.377  12.051  60.345  1.00 56.75
ATOM    866  O   ILE A 107      -6.270  12.667  61.406  1.00 56.75
ATOM    867  CB  ILE A 107      -8.275  12.455  58.849  1.00 56.75
ATOM    868  CG1 ILE A 107      -8.762  13.218  57.602  1.00 56.75
ATOM    869  CG2 ILE A 107      -9.071  12.789  60.121  1.00 56.75
ATOM    870  CD1 ILE A 107     -10.157  12.815  57.124  1.00 56.75
ATOM    871  N   PRO A 108      -6.103  10.777  60.281  1.00162.00
ATOM    872  CA  PRO A 108      -5.690  10.069  61.464  1.00162.00
ATOM    873  C   PRO A 108      -4.379  10.557  61.993  1.00162.00
ATOM    874  O   PRO A 108      -4.201  10.618  63.208  1.00162.00
ATOM    875  CB  PRO A 108      -5.680   8.594  61.079  1.00162.00
ATOM    876  CG  PRO A 108      -6.670   8.521  59.901  1.00162.00
ATOM    877  CD  PRO A 108      -6.227   9.643  58.948  1.00162.00
ATOM    878  N   ALA A 109      -3.454  10.902  61.084  1.00 65.72
ATOM    879  CA  ALA A 109      -2.125  11.354  61.379  1.00 65.72
ATOM    880  C   ALA A 109      -2.152  12.692  62.060  1.00 65.72
ATOM    881  O   ALA A 109      -1.201  13.039  62.755  1.00 65.72
ATOM    882  CB  ALA A 109      -1.252  11.502  60.120  1.00 65.72
ATOM    883  N   ALA A 110      -3.203  13.502  61.819  1.00 66.09
ATOM    884  CA  ALA A 110      -3.261  14.878  62.256  1.00 66.09
ATOM    885  C   ALA A 110      -3.324  15.058  63.748  1.00 66.09
ATOM    886  O   ALA A 110      -4.234  14.583  64.425  1.00 66.09
ATOM    887  CB  ALA A 110      -4.447  15.643  61.651  1.00 66.09
ATOM    888  N   ASN A 111      -2.294  15.761  64.274  1.00134.40
ATOM    889  CA  ASN A 111      -2.061  16.114  65.653  1.00134.40
ATOM    890  C   ASN A 111      -2.815  17.325  66.143  1.00134.40
ATOM    891  O   ASN A 111      -3.246  17.352  67.297  1.00134.40
ATOM    892  CB  ASN A 111      -0.577  16.418  65.946  1.00134.40
ATOM    893  CG  ASN A 111       0.220  15.120  66.009  1.00134.40
ATOM    894  OD1 ASN A 111       0.164  14.394  66.999  1.00134.40
ATOM    895  ND2 ASN A 111       0.993  14.821  64.929  1.00134.40
ATOM    896  N   THR A 112      -2.969  18.372  65.297  1.00121.08
ATOM    897  CA  THR A 112      -3.463  19.628  65.808  1.00121.08
ATOM    898  C   THR A 112      -4.646  20.119  65.034  1.00121.08
ATOM    899  O   THR A 112      -4.932  19.659  63.933  1.00121.08
ATOM    900  CB  THR A 112      -2.436  20.726  65.760  1.00121.08
ATOM    901  OG1 THR A 112      -2.964  21.916  66.326  1.00121.08
ATOM    902  CG2 THR A 112      -2.035  20.972  64.295  1.00121.08
ATOM    903  N   GLY A 113      -5.343  21.123  65.605  1.00 34.07
ATOM    904  CA  GLY A 113      -6.570  21.639  65.072  1.00 34.07
ATOM    905  C   GLY A 113      -6.385  22.194  63.691  1.00 34.07
ATOM    906  O   GLY A 113      -7.214  21.944  62.818  1.00 34.07
ATOM    907  N   GLU A 114      -5.292  22.941  63.437  1.00 56.13
ATOM    908  CA  GLU A 114      -5.153  23.579  62.156  1.00 56.13
ATOM    909  C   GLU A 114      -5.184  22.543  61.073  1.00 56.13
ATOM    910  O   GLU A 114      -5.847  22.720  60.053  1.00 56.13
ATOM    911  CB  GLU A 114      -3.833  24.353  61.993  1.00 56.13
ATOM    912  CG  GLU A 114      -3.631  25.438  63.057  1.00 56.13
ATOM    913  CD  GLU A 114      -2.776  24.862  64.175  1.00 56.13
ATOM    914  OE1 GLU A 114      -1.528  24.834  64.008  1.00 56.13
ATOM    915  OE2 GLU A 114      -3.354  24.444  65.214  1.00 56.13
ATOM    916  N   SER A 115      -4.445  21.437  61.259  1.00 53.82
ATOM    917  CA  SER A 115      -4.380  20.397  60.267  1.00 53.82
ATOM    918  C   SER A 115      -5.639  19.576  60.226  1.00 53.82
ATOM    919  O   SER A 115      -6.134  19.233  59.152  1.00 53.82
ATOM    920  CB  SER A 115      -3.195  19.450  60.502  1.00 53.82
ATOM    921  OG  SER A 115      -3.376  18.763  61.732  1.00 53.82
ATOM    922  N   LYS A 116      -6.216  19.253  61.398  1.00171.38
ATOM    923  CA  LYS A 116      -7.379  18.409  61.424  1.00171.38
ATOM    924  C   LYS A 116      -8.456  19.045  60.600  1.00171.38
ATOM    925  O   LYS A 116      -9.128  18.367  59.825  1.00171.38
ATOM    926  CB  LYS A 116      -7.961  18.215  62.838  1.00171.38
ATOM    927  CG  LYS A 116      -8.936  17.043  62.959  1.00171.38
ATOM    928  CD  LYS A 116      -8.275  15.672  62.797  1.00171.38
ATOM    929  CE  LYS A 116      -7.562  15.191  64.063  1.00171.38
ATOM    930  NZ  LYS A 116      -7.115  13.790  63.891  1.00171.38
ATOM    931  N   VAL A 117      -8.650  20.368  60.752  1.00 40.90
ATOM    932  CA  VAL A 117      -9.656  21.095  60.028  1.00 40.90
ATOM    933  C   VAL A 117      -9.325  21.108  58.575  1.00 40.90
ATOM    934  O   VAL A 117     -10.194  20.941  57.721  1.00 40.90
ATOM    935  CB  VAL A 117      -9.742  22.531  60.455  1.00 40.90
ATOM    936  CG1 VAL A 117     -10.794  23.245  59.590  1.00 40.90
ATOM    937  CG2 VAL A 117     -10.046  22.573  61.960  1.00 40.90
ATOM    938  N   PHE A 118      -8.038  21.305  58.257  1.00118.91
ATOM    939  CA  PHE A 118      -7.639  21.424  56.887  1.00118.91
ATOM    940  C   PHE A 118      -8.000  20.158  56.167  1.00118.91
ATOM    941  O   PHE A 118      -8.607  20.196  55.098  1.00118.91
ATOM    942  CB  PHE A 118      -6.122  21.655  56.766  1.00118.91
ATOM    943  CG  PHE A 118      -5.778  21.885  55.337  1.00118.91
ATOM    944  CD1 PHE A 118      -5.279  20.863  54.565  1.00118.91
ATOM    945  CD2 PHE A 118      -5.953  23.127  54.771  1.00118.91
ATOM    946  CE1 PHE A 118      -4.957  21.080  53.246  1.00118.91
ATOM    947  CE2 PHE A 118      -5.632  23.349  53.453  1.00118.91
ATOM    948  CZ  PHE A 118      -5.135  22.323  52.686  1.00118.91
ATOM    949  N   TYR A 119      -7.664  18.995  56.756  1.00 73.47
ATOM    950  CA  TYR A 119      -7.913  17.738  56.109  1.00 73.47
ATOM    951  C   TYR A 119      -9.390  17.519  55.954  1.00 73.47
ATOM    952  O   TYR A 119      -9.832  16.993  54.935  1.00 73.47
ATOM    953  CB  TYR A 119      -7.357  16.523  56.874  1.00 73.47
ATOM    954  CG  TYR A 119      -5.868  16.580  56.838  1.00 73.47
ATOM    955  CD1 TYR A 119      -5.207  16.828  55.658  1.00 73.47
ATOM    956  CD2 TYR A 119      -5.127  16.357  57.975  1.00 73.47
ATOM    957  CE1 TYR A 119      -3.833  16.873  55.618  1.00 73.47
ATOM    958  CE2 TYR A 119      -3.752  16.400  57.939  1.00 73.47
ATOM    959  CZ  TYR A 119      -3.099  16.659  56.759  1.00 73.47
ATOM    960  OH  TYR A 119      -1.688  16.703  56.719  1.00 73.47
ATOM    961  N   TYR A 120     -10.197  17.874  56.973  1.00110.61
ATOM    962  CA  TYR A 120     -11.625  17.690  56.891  1.00110.61
ATOM    963  C   TYR A 120     -12.227  18.558  55.828  1.00110.61
ATOM    964  O   TYR A 120     -13.181  18.158  55.163  1.00110.61
ATOM    965  CB  TYR A 120     -12.387  17.960  58.201  1.00110.61
ATOM    966  CG  TYR A 120     -12.262  16.757  59.076  1.00110.61
ATOM    967  CD1 TYR A 120     -12.535  15.490  58.613  1.00110.61
ATOM    968  CD2 TYR A 120     -11.860  16.916  60.384  1.00110.61
ATOM    969  CE1 TYR A 120     -12.410  14.401  59.448  1.00110.61
ATOM    970  CE2 TYR A 120     -11.735  15.834  61.223  1.00110.61
ATOM    971  CZ  TYR A 120     -12.008  14.573  60.752  1.00110.61
ATOM    972  OH  TYR A 120     -11.880  13.459  61.609  1.00110.61
ATOM    973  N   LYS A 121     -11.728  19.797  55.675  1.00105.63
ATOM    974  CA  LYS A 121     -12.253  20.653  54.649  1.00105.63
ATOM    975  C   LYS A 121     -12.003  20.004  53.320  1.00105.63
ATOM    976  O   LYS A 121     -12.877  19.955  52.455  1.00105.63
ATOM    977  CB  LYS A 121     -11.557  22.022  54.585  1.00105.63
ATOM    978  CG  LYS A 121     -12.031  22.869  53.403  1.00105.63
ATOM    979  CD  LYS A 121     -11.009  23.896  52.910  1.00105.63
ATOM    980  CE  LYS A 121      -9.782  23.260  52.258  1.00105.63
ATOM    981  NZ  LYS A 121      -9.820  23.474  50.797  1.00105.63
ATOM    982  N   MET A 122     -10.789  19.456  53.144  1.00 49.33
ATOM    983  CA  MET A 122     -10.390  18.860  51.900  1.00 49.33
ATOM    984  C   MET A 122     -11.309  17.716  51.591  1.00 49.33
ATOM    985  O   MET A 122     -11.768  17.573  50.459  1.00 49.33
ATOM    986  CB  MET A 122      -8.946  18.329  51.956  1.00 49.33
ATOM    987  CG  MET A 122      -7.876  19.420  51.927  1.00 49.33
ATOM    988  SD  MET A 122      -6.375  18.974  51.001  1.00 49.33
ATOM    989  CE  MET A 122      -5.806  17.743  52.209  1.00 49.33
ATOM    990  N   LYS A 123     -11.636  16.885  52.598  1.00 42.96
ATOM    991  CA  LYS A 123     -12.515  15.778  52.361  1.00 42.96
ATOM    992  C   LYS A 123     -13.832  16.323  51.890  1.00 42.96
ATOM    993  O   LYS A 123     -14.501  15.724  51.050  1.00 42.96
ATOM    994  CB  LYS A 123     -12.765  14.923  53.613  1.00 42.96
ATOM    995  CG  LYS A 123     -13.128  13.476  53.277  1.00 42.96
ATOM    996  CD  LYS A 123     -13.554  12.644  54.487  1.00 42.96
ATOM    997  CE  LYS A 123     -13.521  11.137  54.226  1.00 42.96
ATOM    998  NZ  LYS A 123     -14.281  10.425  55.278  1.00 42.96
ATOM    999  N   GLY A 124     -14.263  17.474  52.436  1.00 28.21
ATOM   1000  CA  GLY A 124     -15.506  18.044  52.002  1.00 28.21
ATOM   1001  C   GLY A 124     -15.401  18.432  50.557  1.00 28.21
ATOM   1002  O   GLY A 124     -16.306  18.167  49.765  1.00 28.21
ATOM   1003  N   ASP A 125     -14.272  19.060  50.171  1.00 62.76
ATOM   1004  CA  ASP A 125     -14.127  19.557  48.831  1.00 62.76
ATOM   1005  C   ASP A 125     -14.229  18.428  47.851  1.00 62.76
ATOM   1006  O   ASP A 125     -15.022  18.483  46.912  1.00 62.76
ATOM   1007  CB  ASP A 125     -12.777  20.257  48.602  1.00 62.76
ATOM   1008  CG  ASP A 125     -12.642  21.399  49.604  1.00 62.76
ATOM   1009  OD1 ASP A 125     -13.650  22.120  49.835  1.00 62.76
ATOM   1010  OD2 ASP A 125     -11.522  21.560  50.157  1.00 62.76
ATOM   1011  N   TYR A 126     -13.468  17.343  48.080  1.00 71.83
ATOM   1012  CA  TYR A 126     -13.405  16.264  47.133  1.00 71.83
ATOM   1013  C   TYR A 126     -14.737  15.597  46.969  1.00 71.83
ATOM   1014  O   TYR A 126     -15.147  15.300  45.849  1.00 71.83
ATOM   1015  CB  TYR A 126     -12.299  15.253  47.473  1.00 71.83
ATOM   1016  CG  TYR A 126     -11.079  15.985  47.036  1.00 71.83
ATOM   1017  CD1 TYR A 126     -10.696  15.993  45.715  1.00 71.83
ATOM   1018  CD2 TYR A 126     -10.297  16.628  47.968  1.00 71.83
ATOM   1019  CE1 TYR A 126      -9.555  16.657  45.332  1.00 71.83
ATOM   1020  CE2 TYR A 126      -9.155  17.291  47.584  1.00 71.83
ATOM   1021  CZ  TYR A 126      -8.783  17.306  46.265  1.00 71.83
ATOM   1022  OH  TYR A 126      -7.611  17.983  45.861  1.00 71.83
ATOM   1023  N   HIS A 127     -15.467  15.353  48.069  1.00 45.50
ATOM   1024  CA  HIS A 127     -16.763  14.744  47.943  1.00 45.50
ATOM   1025  C   HIS A 127     -17.635  15.675  47.149  1.00 45.50
ATOM   1026  O   HIS A 127     -18.509  15.234  46.404  1.00 45.50
ATOM   1027  CB  HIS A 127     -17.459  14.473  49.292  1.00 45.50
ATOM   1028  CG  HIS A 127     -16.947  13.251  50.001  1.00 45.50
ATOM   1029  ND1 HIS A 127     -15.935  13.271  50.934  1.00 45.50
ATOM   1030  CD2 HIS A 127     -17.319  11.947  49.886  1.00 45.50
ATOM   1031  CE1 HIS A 127     -15.746  11.988  51.336  1.00 45.50
ATOM   1032  NE2 HIS A 127     -16.564  11.148  50.727  1.00 45.50
ATOM   1033  N   ARG A 128     -17.434  16.999  47.309  1.00117.84
ATOM   1034  CA  ARG A 128     -18.195  17.992  46.596  1.00117.84
ATOM   1035  C   ARG A 128     -17.909  17.849  45.130  1.00117.84
ATOM   1036  O   ARG A 128     -18.800  17.983  44.290  1.00117.84
ATOM   1037  CB  ARG A 128     -17.799  19.422  47.010  1.00117.84
ATOM   1038  CG  ARG A 128     -18.642  20.541  46.391  1.00117.84
ATOM   1039  CD  ARG A 128     -18.490  21.876  47.127  1.00117.84
ATOM   1040  NE  ARG A 128     -17.029  22.118  47.288  1.00117.84
ATOM   1041  CZ  ARG A 128     -16.335  22.864  46.382  1.00117.84
ATOM   1042  NH1 ARG A 128     -16.990  23.490  45.360  1.00117.84
ATOM   1043  NH2 ARG A 128     -14.980  22.972  46.493  1.00117.84
ATOM   1044  N   TYR A 129     -16.637  17.578  44.787  1.00 72.62
ATOM   1045  CA  TYR A 129     -16.211  17.436  43.423  1.00 72.62
ATOM   1046  C   TYR A 129     -16.893  16.251  42.804  1.00 72.62
ATOM   1047  O   TYR A 129     -17.278  16.290  41.637  1.00 72.62
ATOM   1048  CB  TYR A 129     -14.694  17.206  43.268  1.00 72.62
ATOM   1049  CG  TYR A 129     -13.964  18.440  43.685  1.00 72.62
ATOM   1050  CD1 TYR A 129     -14.373  19.677  43.247  1.00 72.62
ATOM   1051  CD2 TYR A 129     -12.845  18.365  44.484  1.00 72.62
ATOM   1052  CE1 TYR A 129     -13.698  20.818  43.621  1.00 72.62
ATOM   1053  CE2 TYR A 129     -12.166  19.501  44.861  1.00 72.62
ATOM   1054  CZ  TYR A 129     -12.592  20.732  44.430  1.00 72.62
ATOM   1055  OH  TYR A 129     -11.898  21.899  44.813  1.00 72.62
ATOM   1056  N   LEU A 130     -17.019  15.149  43.566  1.00 46.10
ATOM   1057  CA  LEU A 130     -17.657  13.948  43.102  1.00 46.10
ATOM   1058  C   LEU A 130     -19.109  14.230  42.844  1.00 46.10
ATOM   1059  O   LEU A 130     -19.689  13.731  41.882  1.00 46.10
ATOM   1060  CB  LEU A 130     -17.606  12.806  44.131  1.00 46.10
ATOM   1061  CG  LEU A 130     -16.185  12.371  44.531  1.00 46.10
ATOM   1062  CD1 LEU A 130     -16.148  11.912  45.997  1.00 46.10
ATOM   1063  CD2 LEU A 130     -15.629  11.312  43.565  1.00 46.10
ATOM   1064  N   ALA A 131     -19.726  15.069  43.696  1.00 43.89
ATOM   1065  CA  ALA A 131     -21.134  15.356  43.627  1.00 43.89
ATOM   1066  C   ALA A 131     -21.465  15.951  42.290  1.00 43.89
ATOM   1067  O   ALA A 131     -22.552  15.739  41.757  1.00 43.89
ATOM   1068  CB  ALA A 131     -21.589  16.363  44.698  1.00 43.89
ATOM   1069  N   GLU A 132     -20.542  16.737  41.714  1.00 69.28
ATOM   1070  CA  GLU A 132     -20.797  17.403  40.468  1.00 69.28
ATOM   1071  C   GLU A 132     -21.079  16.405  39.376  1.00 69.28
ATOM   1072  O   GLU A 132     -21.883  16.664  38.481  1.00 69.28
ATOM   1073  CB  GLU A 132     -19.575  18.208  39.995  1.00 69.28
ATOM   1074  CG  GLU A 132     -19.116  19.296  40.968  1.00 69.28
ATOM   1075  CD  GLU A 132     -17.963  20.042  40.307  1.00 69.28
ATOM   1076  OE1 GLU A 132     -16.844  19.468  40.242  1.00 69.28
ATOM   1077  OE2 GLU A 132     -18.188  21.195  39.855  1.00 69.28
ATOM   1078  N   PHE A 133     -20.323  15.294  39.346  1.00221.05
ATOM   1079  CA  PHE A 133     -20.456  14.286  38.320  1.00221.05
ATOM   1080  C   PHE A 133     -21.445  13.189  38.602  1.00221.05
ATOM   1081  O   PHE A 133     -21.792  12.457  37.681  1.00221.05
ATOM   1082  CB  PHE A 133     -19.131  13.644  37.848  1.00221.05
ATOM   1083  CG  PHE A 133     -18.597  12.680  38.845  1.00221.05
ATOM   1084  CD1 PHE A 133     -19.267  11.504  39.086  1.00221.05
ATOM   1085  CD2 PHE A 133     -17.419  12.929  39.508  1.00221.05
ATOM   1086  CE1 PHE A 133     -18.779  10.594  39.994  1.00221.05
ATOM   1087  CE2 PHE A 133     -16.926  12.022  40.416  1.00221.05
ATOM   1088  CZ  PHE A 133     -17.607  10.854  40.664  1.00221.05
ATOM   1089  N   ALA A 134     -21.832  12.975  39.880  1.00 62.18
ATOM   1090  CA  ALA A 134     -22.595  11.827  40.322  1.00 62.18
ATOM   1091  C   ALA A 134     -24.061  11.867  39.987  1.00 62.18
ATOM   1092  O   ALA A 134     -24.641  12.912  39.695  1.00 62.18
ATOM   1093  CB  ALA A 134     -22.498  11.593  41.841  1.00 62.18
ATOM   1094  N   THR A 135     -24.693  10.666  40.006  1.00107.36
ATOM   1095  CA  THR A 135     -26.104  10.535  39.773  1.00107.36
ATOM   1096  C   THR A 135     -26.651   9.474  40.692  1.00107.36
ATOM   1097  O   THR A 135     -25.915   8.638  41.217  1.00107.36
ATOM   1098  CB  THR A 135     -26.443  10.126  38.369  1.00107.36
ATOM   1099  OG1 THR A 135     -25.532  10.714  37.453  1.00107.36
ATOM   1100  CG2 THR A 135     -27.884  10.564  38.051  1.00107.36
ATOM   1101  N   GLY A 136     -27.978   9.521  40.932  1.00 31.64
ATOM   1102  CA  GLY A 136     -28.697   8.501  41.649  1.00 31.64
ATOM   1103  C   GLY A 136     -28.374   8.460  43.109  1.00 31.64
ATOM   1104  O   GLY A 136     -28.278   9.477  43.790  1.00 31.64
ATOM   1105  N   ASN A 137     -28.258   7.222  43.628  1.00 85.08
ATOM   1106  CA  ASN A 137     -27.992   6.978  45.014  1.00 85.08
ATOM   1107  C   ASN A 137     -26.634   7.506  45.319  1.00 85.08
ATOM   1108  O   ASN A 137     -26.388   8.037  46.400  1.00 85.08
ATOM   1109  CB  ASN A 137     -28.007   5.483  45.382  1.00 85.08
ATOM   1110  CG  ASN A 137     -29.411   4.942  45.148  1.00 85.08
ATOM   1111  OD1 ASN A 137     -30.331   5.215  45.918  1.00 85.08
ATOM   1112  ND2 ASN A 137     -29.588   4.158  44.052  1.00 85.08
ATOM   1113  N   ASP A 138     -25.714   7.377  44.349  1.00 38.50
ATOM   1114  CA  ASP A 138     -24.363   7.796  44.555  1.00 38.50
ATOM   1115  C   ASP A 138     -24.367   9.258  44.880  1.00 38.50
ATOM   1116  O   ASP A 138     -23.660   9.699  45.785  1.00 38.50
ATOM   1117  CB  ASP A 138     -23.501   7.612  43.295  1.00 38.50
ATOM   1118  CG  ASP A 138     -22.213   6.907  43.691  1.00 38.50
ATOM   1119  OD1 ASP A 138     -22.297   5.856  44.382  1.00 38.50
ATOM   1120  OD2 ASP A 138     -21.124   7.421  43.321  1.00 38.50
ATOM   1121  N   ARG A 139     -25.183  10.053  44.162  1.00116.16
ATOM   1122  CA  ARG A 139     -25.147  11.473  44.374  1.00116.16
ATOM   1123  C   ARG A 139     -25.608  11.812  45.757  1.00116.16
ATOM   1124  O   ARG A 139     -25.030  12.679  46.409  1.00116.16
ATOM   1125  CB  ARG A 139     -25.984  12.298  43.372  1.00116.16
ATOM   1126  CG  ARG A 139     -26.132  13.786  43.693  1.00116.16
ATOM   1127  CD  ARG A 139     -24.800  14.487  43.975  1.00116.16
ATOM   1128  NE  ARG A 139     -24.946  15.921  43.591  1.00116.16
ATOM   1129  CZ  ARG A 139     -25.774  16.747  44.296  1.00116.16
ATOM   1130  NH1 ARG A 139     -26.460  16.273  45.375  1.00116.16
ATOM   1131  NH2 ARG A 139     -25.917  18.051  43.916  1.00116.16
ATOM   1132  N   LYS A 140     -26.659  11.139  46.259  1.00 72.41
ATOM   1133  CA  LYS A 140     -27.168  11.488  47.555  1.00 72.41
ATOM   1134  C   LYS A 140     -26.133  11.219  48.600  1.00 72.41
ATOM   1135  O   LYS A 140     -25.995  11.985  49.553  1.00 72.41
ATOM   1136  CB  LYS A 140     -28.469  10.748  47.915  1.00 72.41
ATOM   1137  CG  LYS A 140     -29.456  10.576  46.762  1.00 72.41
ATOM   1138  CD  LYS A 140     -30.625   9.652  47.111  1.00 72.41
ATOM   1139  CE  LYS A 140     -30.203   8.389  47.863  1.00 72.41
ATOM   1140  NZ  LYS A 140     -31.233   7.337  47.711  1.00 72.41
ATOM   1141  N   GLU A 141     -25.390  10.107  48.466  1.00 46.10
ATOM   1142  CA  GLU A 141     -24.410   9.782  49.459  1.00 46.10
ATOM   1143  C   GLU A 141     -23.268  10.755  49.434  1.00 46.10
ATOM   1144  O   GLU A 141     -22.783  11.163  50.489  1.00 46.10
ATOM   1145  CB  GLU A 141     -23.866   8.352  49.332  1.00 46.10
ATOM   1146  CG  GLU A 141     -22.753   8.083  50.350  1.00 46.10
ATOM   1147  CD  GLU A 141     -23.382   7.795  51.703  1.00 46.10
ATOM   1148  OE1 GLU A 141     -24.635   7.686  51.765  1.00 46.10
ATOM   1149  OE2 GLU A 141     -22.610   7.676  52.693  1.00 46.10
ATOM   1150  N   ALA A 142     -22.807  11.148  48.229  1.00 35.52
ATOM   1151  CA  ALA A 142     -21.684  12.036  48.089  1.00 35.52
ATOM   1152  C   ALA A 142     -22.008  13.373  48.684  1.00 35.52
ATOM   1153  O   ALA A 142     -21.229  13.923  49.462  1.00 35.52
ATOM   1154  CB  ALA A 142     -21.305  12.267  46.618  1.00 35.52
ATOM   1155  N   ALA A 143     -23.197  13.914  48.367  1.00 31.90
ATOM   1156  CA  ALA A 143     -23.582  15.209  48.849  1.00 31.90
ATOM   1157  C   ALA A 143     -23.628  15.157  50.342  1.00 31.90
ATOM   1158  O   ALA A 143     -23.276  16.122  51.019  1.00 31.90
ATOM   1159  CB  ALA A 143     -24.977  15.637  48.360  1.00 31.90
ATOM   1160  N   GLU A 144     -24.107  14.026  50.890  1.00 67.52
ATOM   1161  CA  GLU A 144     -24.239  13.865  52.311  1.00 67.52
ATOM   1162  C   GLU A 144     -22.891  13.822  52.971  1.00 67.52
ATOM   1163  O   GLU A 144     -22.692  14.438  54.016  1.00 67.52
ATOM   1164  CB  GLU A 144     -24.985  12.576  52.698  1.00 67.52
ATOM   1165  CG  GLU A 144     -26.503  12.678  52.532  1.00 67.52
ATOM   1166  CD  GLU A 144     -27.018  13.736  53.497  1.00 67.52
ATOM   1167  OE1 GLU A 144     -26.637  13.674  54.697  1.00 67.52
ATOM   1168  OE2 GLU A 144     -27.797  14.619  53.049  1.00 67.52
ATOM   1169  N   ASN A 145     -21.932  13.084  52.377  1.00 39.06
ATOM   1170  CA  ASN A 145     -20.614  12.934  52.936  1.00 39.06
ATOM   1171  C   ASN A 145     -19.892  14.246  52.884  1.00 39.06
ATOM   1172  O   ASN A 145     -19.095  14.558  53.767  1.00 39.06
ATOM   1173  CB  ASN A 145     -19.778  11.880  52.191  1.00 39.06
ATOM   1174  CG  ASN A 145     -20.053  10.542  52.861  1.00 39.06
ATOM   1175  OD1 ASN A 145     -19.298  10.105  53.730  1.00 39.06
ATOM   1176  ND2 ASN A 145     -21.166   9.873  52.456  1.00 39.06
ATOM   1177  N   SER A 146     -20.121  15.043  51.824  1.00 90.71
ATOM   1178  CA  SER A 146     -19.460  16.314  51.743  1.00 90.71
ATOM   1179  C   SER A 146     -19.875  17.153  52.910  1.00 90.71
ATOM   1180  O   SER A 146     -19.043  17.666  53.654  1.00 90.71
ATOM   1181  CB  SER A 146     -19.841  17.142  50.504  1.00 90.71
ATOM   1182  OG  SER A 146     -18.994  18.268  50.361  1.00 90.71
ATOM   1183  N   LEU A 147     -21.194  17.287  53.120  1.00 95.90
ATOM   1184  CA  LEU A 147     -21.690  18.145  54.158  1.00 95.90
ATOM   1185  C   LEU A 147     -21.192  17.631  55.477  1.00 95.90
ATOM   1186  O   LEU A 147     -20.768  18.417  56.326  1.00 95.90
ATOM   1187  CB  LEU A 147     -23.234  18.182  54.176  1.00 95.90
ATOM   1188  CG  LEU A 147     -23.889  19.457  54.758  1.00 95.90
ATOM   1189  CD1 LEU A 147     -25.101  19.875  53.911  1.00 95.90
ATOM   1190  CD2 LEU A 147     -24.246  19.332  56.249  1.00 95.90
ATOM   1191  N   VAL A 148     -21.204  16.299  55.684  1.00 83.59
ATOM   1192  CA  VAL A 148     -20.806  15.787  56.965  1.00 83.59
ATOM   1193  C   VAL A 148     -19.386  16.189  57.238  1.00 83.59
ATOM   1194  O   VAL A 148     -19.064  16.595  58.352  1.00 83.59
ATOM   1195  CB  VAL A 148     -20.916  14.286  57.091  1.00 83.59
ATOM   1196  CG1 VAL A 148     -20.260  13.814  58.397  1.00 83.59
ATOM   1197  CG2 VAL A 148     -22.401  13.904  56.983  1.00 83.59
ATOM   1198  N   ALA A 149     -18.491  16.078  56.237  1.00 30.89
ATOM   1199  CA  ALA A 149     -17.107  16.425  56.428  1.00 30.89
ATOM   1200  C   ALA A 149     -16.979  17.897  56.703  1.00 30.89
ATOM   1201  O   ALA A 149     -16.211  18.308  57.571  1.00 30.89
ATOM   1202  CB  ALA A 149     -16.242  16.095  55.198  1.00 30.89
ATOM   1203  N   TYR A 150     -17.739  18.734  55.969  1.00 78.93
ATOM   1204  CA  TYR A 150     -17.655  20.154  56.160  1.00 78.93
ATOM   1205  C   TYR A 150     -18.064  20.501  57.563  1.00 78.93
ATOM   1206  O   TYR A 150     -17.448  21.358  58.197  1.00 78.93
ATOM   1207  CB  TYR A 150     -18.547  20.970  55.204  1.00 78.93
ATOM   1208  CG  TYR A 150     -17.906  21.075  53.854  1.00 78.93
ATOM   1209  CD1 TYR A 150     -16.591  21.470  53.747  1.00 78.93
ATOM   1210  CD2 TYR A 150     -18.607  20.811  52.698  1.00 78.93
ATOM   1211  CE1 TYR A 150     -15.979  21.588  52.520  1.00 78.93
ATOM   1212  CE2 TYR A 150     -18.003  20.927  51.465  1.00 78.93
ATOM   1213  CZ  TYR A 150     -16.686  21.311  51.374  1.00 78.93
ATOM   1214  OH  TYR A 150     -16.066  21.431  50.111  1.00 78.93
ATOM   1215  N   LYS A 151     -19.128  19.855  58.082  1.00 98.92
ATOM   1216  CA  LYS A 151     -19.626  20.185  59.393  1.00 98.92
ATOM   1217  C   LYS A 151     -18.616  19.852  60.449  1.00 98.92
ATOM   1218  O   LYS A 151     -18.410  20.627  61.380  1.00 98.92
ATOM   1219  CB  LYS A 151     -20.923  19.454  59.786  1.00 98.92
ATOM   1220  CG  LYS A 151     -22.140  19.883  58.967  1.00 98.92
ATOM   1221  CD  LYS A 151     -23.476  19.484  59.594  1.00 98.92
ATOM   1222  CE  LYS A 151     -23.813  18.003  59.439  1.00 98.92
ATOM   1223  NZ  LYS A 151     -24.631  17.554  60.587  1.00 98.92
ATOM   1224  N   ALA A 152     -17.951  18.688  60.337  1.00 25.99
ATOM   1225  CA  ALA A 152     -17.018  18.278  61.349  1.00 25.99
ATOM   1226  C   ALA A 152     -15.911  19.284  61.427  1.00 25.99
ATOM   1227  O   ALA A 152     -15.446  19.619  62.515  1.00 25.99
ATOM   1228  CB  ALA A 152     -16.371  16.911  61.059  1.00 25.99
ATOM   1229  N   ALA A 153     -15.447  19.782  60.267  1.00 32.50
ATOM   1230  CA  ALA A 153     -14.376  20.736  60.230  1.00 32.50
ATOM   1231  C   ALA A 153     -14.809  22.006  60.897  1.00 32.50
ATOM   1232  O   ALA A 153     -14.018  22.650  61.585  1.00 32.50
ATOM   1233  CB  ALA A 153     -13.952  21.095  58.796  1.00 32.50
ATOM   1234  N   SER A 154     -16.075  22.415  60.682  1.00 36.85
ATOM   1235  CA  SER A 154     -16.575  23.654  61.216  1.00 36.85
ATOM   1236  C   SER A 154     -16.673  23.604  62.711  1.00 36.85
ATOM   1237  O   SER A 154     -16.324  24.570  63.388  1.00 36.85
ATOM   1238  CB  SER A 154     -17.964  24.039  60.671  1.00 36.85
ATOM   1239  OG  SER A 154     -18.954  23.146  61.159  1.00 36.85
ATOM   1240  N   ASP A 155     -17.147  22.476  63.274  1.00 27.82
ATOM   1241  CA  ASP A 155     -17.302  22.393  64.700  1.00 27.82
ATOM   1242  C   ASP A 155     -15.949  22.565  65.315  1.00 27.82
ATOM   1243  O   ASP A 155     -15.796  23.275  66.307  1.00 27.82
ATOM   1244  CB  ASP A 155     -17.855  21.035  65.167  1.00 27.82
ATOM   1245  CG  ASP A 155     -19.365  21.166  65.313  1.00 27.82
ATOM   1246  OD1 ASP A 155     -19.809  22.069  66.071  1.00 27.82
ATOM   1247  OD2 ASP A 155     -20.091  20.369  64.662  1.00 27.82
ATOM   1248  N   ILE A 156     -14.924  21.917  64.730  1.00 92.72
ATOM   1249  CA  ILE A 156     -13.582  21.991  65.238  1.00 92.72
ATOM   1250  C   ILE A 156     -13.081  23.400  65.106  1.00 92.72
ATOM   1251  O   ILE A 156     -12.539  23.965  66.054  1.00 92.72
ATOM   1252  CB  ILE A 156     -12.622  21.140  64.458  1.00 92.72
ATOM   1253  CG1 ILE A 156     -13.116  19.688  64.378  1.00 92.72
ATOM   1254  CG2 ILE A 156     -11.236  21.284  65.109  1.00 92.72
ATOM   1255  CD1 ILE A 156     -12.510  18.896  63.222  1.00 92.72
ATOM   1256  N   ALA A 157     -13.283  24.024  63.930  1.00 40.74
ATOM   1257  CA  ALA A 157     -12.777  25.349  63.695  1.00 40.74
ATOM   1258  C   ALA A 157     -13.367  26.294  64.704  1.00 40.74
ATOM   1259  O   ALA A 157     -12.694  27.216  65.163  1.00 40.74
ATOM   1260  CB  ALA A 157     -13.130  25.884  62.295  1.00 40.74
ATOM   1261  N   MET A 158     -14.655  26.110  65.054  1.00 70.17
ATOM   1262  CA  MET A 158     -15.301  26.989  65.990  1.00 70.17
ATOM   1263  C   MET A 158     -14.641  26.884  67.332  1.00 70.17
ATOM   1264  O   MET A 158     -14.398  27.891  67.993  1.00 70.17
ATOM   1265  CB  MET A 158     -16.788  26.649  66.183  1.00 70.17
ATOM   1266  CG  MET A 158     -17.711  27.532  65.343  1.00 70.17
ATOM   1267  SD  MET A 158     -18.393  26.731  63.861  1.00 70.17
ATOM   1268  CE  MET A 158     -19.297  25.478  64.814  1.00 70.17
ATOM   1269  N   THR A 159     -14.359  25.656  67.803  1.00 49.19
ATOM   1270  CA  THR A 159     -13.745  25.533  69.094  1.00 49.19
ATOM   1271  C   THR A 159     -12.313  26.001  69.055  1.00 49.19
ATOM   1272  O   THR A 159     -11.854  26.724  69.936  1.00 49.19
ATOM   1273  CB  THR A 159     -13.738  24.119  69.594  1.00 49.19
ATOM   1274  OG1 THR A 159     -12.984  23.292  68.720  1.00 49.19
ATOM   1275  CG2 THR A 159     -15.193  23.623  69.666  1.00 49.19
ATOM   1276  N   GLU A 160     -11.581  25.553  68.020  1.00134.80
ATOM   1277  CA  GLU A 160     -10.157  25.680  67.837  1.00134.80
ATOM   1278  C   GLU A 160      -9.593  26.996  67.362  1.00134.80
ATOM   1279  O   GLU A 160      -8.460  27.312  67.719  1.00134.80
ATOM   1280  CB  GLU A 160      -9.634  24.633  66.843  1.00134.80
ATOM   1281  CG  GLU A 160      -8.242  24.116  67.197  1.00134.80
ATOM   1282  CD  GLU A 160      -8.388  23.152  68.361  1.00134.80
ATOM   1283  OE1 GLU A 160      -9.015  22.079  68.158  1.00134.80
ATOM   1284  OE2 GLU A 160      -7.873  23.473  69.464  1.00134.80
ATOM   1285  N   LEU A 161     -10.281  27.779  66.501  1.00113.19
ATOM   1286  CA  LEU A 161      -9.553  28.891  65.930  1.00113.19
ATOM   1287  C   LEU A 161     -10.316  30.178  65.974  1.00113.19
ATOM   1288  O   LEU A 161     -11.497  30.254  66.305  1.00113.19
ATOM   1289  CB  LEU A 161      -9.167  28.697  64.452  1.00113.19
ATOM   1290  CG  LEU A 161      -8.691  27.277  64.092  1.00113.19
ATOM   1291  CD1 LEU A 161      -9.108  26.884  62.667  1.00113.19
ATOM   1292  CD2 LEU A 161      -7.192  27.098  64.365  1.00113.19
ATOM   1293  N   PRO A 162      -9.595  31.220  65.648  1.00128.24
ATOM   1294  CA  PRO A 162     -10.194  32.522  65.579  1.00128.24
ATOM   1295  C   PRO A 162     -11.056  32.583  64.360  1.00128.24
ATOM   1296  O   PRO A 162     -10.828  31.804  63.433  1.00128.24
ATOM   1297  CB  PRO A 162      -9.034  33.515  65.566  1.00128.24
ATOM   1298  CG  PRO A 162      -8.006  32.880  66.520  1.00128.24
ATOM   1299  CD  PRO A 162      -8.222  31.367  66.356  1.00128.24
ATOM   1300  N   PRO A 163     -12.033  33.442  64.349  1.00 84.53
ATOM   1301  CA  PRO A 163     -12.891  33.581  63.205  1.00 84.53
ATOM   1302  C   PRO A 163     -12.138  34.151  62.039  1.00 84.53
ATOM   1303  O   PRO A 163     -12.636  34.071  60.919  1.00 84.53
ATOM   1304  CB  PRO A 163     -14.054  34.456  63.667  1.00 84.53
ATOM   1305  CG  PRO A 163     -14.043  34.306  65.199  1.00 84.53
ATOM   1306  CD  PRO A 163     -12.550  34.300  65.567  1.00 84.53
ATOM   1307  N   THR A 164     -10.998  34.813  62.302  1.00 88.54
ATOM   1308  CA  THR A 164     -10.121  35.430  61.340  1.00 88.54
ATOM   1309  C   THR A 164      -9.205  34.452  60.659  1.00 88.54
ATOM   1310  O   THR A 164      -8.635  34.778  59.618  1.00 88.54
ATOM   1311  CB  THR A 164      -9.260  36.507  61.934  1.00 88.54
ATOM   1312  OG1 THR A 164      -8.421  35.962  62.940  1.00 88.54
ATOM   1313  CG2 THR A 164     -10.156  37.621  62.509  1.00 88.54
ATOM   1314  N   HIS A 165      -8.974  33.263  61.253  1.00 75.83
ATOM   1315  CA  HIS A 165      -8.011  32.326  60.725  1.00 75.83
ATOM   1316  C   HIS A 165      -8.327  31.991  59.296  1.00 75.83
ATOM   1317  O   HIS A 165      -9.440  31.596  58.951  1.00 75.83
ATOM   1318  CB  HIS A 165      -7.949  31.016  61.533  1.00 75.83
ATOM   1319  CG  HIS A 165      -6.688  30.236  61.315  1.00 75.83
ATOM   1320  ND1 HIS A 165      -6.278  29.727  60.103  1.00 75.83
ATOM   1321  CD2 HIS A 165      -5.726  29.884  62.210  1.00 75.83
ATOM   1322  CE1 HIS A 165      -5.096  29.098  60.324  1.00 75.83
ATOM   1323  NE2 HIS A 165      -4.720  29.168  61.588  1.00 75.83
ATOM   1324  N   PRO A 166      -7.324  32.097  58.457  1.00 84.90
ATOM   1325  CA  PRO A 166      -7.470  31.879  57.043  1.00 84.90
ATOM   1326  C   PRO A 166      -8.105  30.560  56.736  1.00 84.90
ATOM   1327  O   PRO A 166      -9.063  30.535  55.967  1.00 84.90
ATOM   1328  CB  PRO A 166      -6.072  32.074  56.458  1.00 84.90
ATOM   1329  CG  PRO A 166      -5.137  31.812  57.658  1.00 84.90
ATOM   1330  CD  PRO A 166      -5.705  32.686  58.791  1.00 84.90
ATOM   1331  N   ILE A 167      -7.639  29.464  57.364  1.00110.63
ATOM   1332  CA  ILE A 167      -8.182  28.163  57.090  1.00110.63
ATOM   1333  C   ILE A 167      -9.629  28.170  57.475  1.00110.63
ATOM   1334  O   ILE A 167     -10.472  27.616  56.772  1.00110.63
ATOM   1335  CB  ILE A 167      -7.553  27.065  57.907  1.00110.63
ATOM   1336  CG1 ILE A 167      -6.019  27.046  57.765  1.00110.63
ATOM   1337  CG2 ILE A 167      -8.225  25.745  57.489  1.00110.63
ATOM   1338  CD1 ILE A 167      -5.522  26.377  56.489  1.00110.63
ATOM   1339  N   ARG A 168      -9.958  28.775  58.631  1.00 68.25
ATOM   1340  CA  ARG A 168     -11.325  28.763  59.059  1.00 68.25
ATOM   1341  C   ARG A 168     -12.162  29.552  58.100  1.00 68.25
ATOM   1342  O   ARG A 168     -13.268  29.139  57.759  1.00 68.25
ATOM   1343  CB  ARG A 168     -11.539  29.345  60.465  1.00 68.25
ATOM   1344  CG  ARG A 168     -13.000  29.270  60.914  1.00 68.25
ATOM   1345  CD  ARG A 168     -13.546  30.581  61.477  1.00 68.25
ATOM   1346  NE  ARG A 168     -13.404  30.503  62.959  1.00 68.25
ATOM   1347  CZ  ARG A 168     -14.258  29.732  63.694  1.00 68.25
ATOM   1348  NH1 ARG A 168     -15.299  29.092  63.086  1.00 68.25
ATOM   1349  NH2 ARG A 168     -14.066  29.594  65.037  1.00 68.25
ATOM   1350  N   LEU A 169     -11.667  30.719  57.638  1.00104.08
ATOM   1351  CA  LEU A 169     -12.447  31.494  56.707  1.00104.08
ATOM   1352  C   LEU A 169     -12.598  30.738  55.427  1.00104.08
ATOM   1353  O   LEU A 169     -13.653  30.788  54.796  1.00104.08
ATOM   1354  CB  LEU A 169     -11.883  32.874  56.335  1.00104.08
ATOM   1355  CG  LEU A 169     -12.139  33.958  57.390  1.00104.08
ATOM   1356  CD1 LEU A 169     -10.954  34.915  57.500  1.00104.08
ATOM   1357  CD2 LEU A 169     -13.482  34.662  57.156  1.00104.08
ATOM   1358  N   GLY A 170     -11.530  30.035  55.007  1.00 33.49
ATOM   1359  CA  GLY A 170     -11.504  29.281  53.784  1.00 33.49
ATOM   1360  C   GLY A 170     -12.506  28.170  53.846  1.00 33.49
ATOM   1361  O   GLY A 170     -13.074  27.782  52.827  1.00 33.49
ATOM   1362  N   LEU A 171     -12.689  27.573  55.037  1.00 49.14
ATOM   1363  CA  LEU A 171     -13.650  26.523  55.226  1.00 49.14
ATOM   1364  C   LEU A 171     -15.037  27.059  55.032  1.00 49.14
ATOM   1365  O   LEU A 171     -15.883  26.407  54.422  1.00 49.14
ATOM   1366  CB  LEU A 171     -13.601  25.929  56.644  1.00 49.14
ATOM   1367  CG  LEU A 171     -14.722  24.910  56.919  1.00 49.14
ATOM   1368  CD1 LEU A 171     -14.651  23.721  55.950  1.00 49.14
ATOM   1369  CD2 LEU A 171     -14.736  24.480  58.394  1.00 49.14
ATOM   1370  N   ALA A 172     -15.311  28.260  55.573  1.00 33.95
ATOM   1371  CA  ALA A 172     -16.611  28.865  55.490  1.00 33.95
ATOM   1372  C   ALA A 172     -16.919  29.155  54.061  1.00 33.95
ATOM   1373  O   ALA A 172     -18.054  28.994  53.611  1.00 33.95
ATOM   1374  CB  ALA A 172     -16.700  30.193  56.257  1.00 33.95
ATOM   1375  N   LEU A 173     -15.905  29.619  53.314  1.00 55.34
ATOM   1376  CA  LEU A 173     -16.130  29.971  51.947  1.00 55.34
ATOM   1377  C   LEU A 173     -16.548  28.760  51.168  1.00 55.34
ATOM   1378  O   LEU A 173     -17.593  28.770  50.520  1.00 55.34
ATOM   1379  CB  LEU A 173     -14.870  30.547  51.280  1.00 55.34
ATOM   1380  CG  LEU A 173     -15.088  30.936  49.809  1.00 55.34
ATOM   1381  CD1 LEU A 173     -15.373  32.441  49.679  1.00 55.34
ATOM   1382  CD2 LEU A 173     -13.925  30.477  48.921  1.00 55.34
ATOM   1383  N   ASN A 174     -15.772  27.662  51.254  1.00 62.76
ATOM   1384  CA  ASN A 174     -16.052  26.466  50.495  1.00 62.76
ATOM   1385  C   ASN A 174     -17.355  25.869  50.919  1.00 62.76
ATOM   1386  O   ASN A 174     -18.141  25.427  50.085  1.00 62.76
ATOM   1387  CB  ASN A 174     -14.988  25.373  50.670  1.00 62.76
ATOM   1388  CG  ASN A 174     -13.804  25.721  49.785  1.00 62.76
ATOM   1389  OD1 ASN A 174     -13.513  26.892  49.547  1.00 62.76
ATOM   1390  ND2 ASN A 174     -13.110  24.672  49.269  1.00 62.76
ATOM   1391  N   PHE A 175     -17.614  25.829  52.235  1.00 96.11
ATOM   1392  CA  PHE A 175     -18.812  25.234  52.746  1.00 96.11
ATOM   1393  C   PHE A 175     -19.990  26.039  52.275  1.00 96.11
ATOM   1394  O   PHE A 175     -21.029  25.479  51.932  1.00 96.11
ATOM   1395  CB  PHE A 175     -18.767  25.135  54.283  1.00 96.11
ATOM   1396  CG  PHE A 175     -19.870  24.270  54.785  1.00 96.11
ATOM   1397  CD1 PHE A 175     -20.494  23.363  53.960  1.00 96.11
ATOM   1398  CD2 PHE A 175     -20.228  24.310  56.111  1.00 96.11
ATOM   1399  CE1 PHE A 175     -21.495  22.550  54.436  1.00 96.11
ATOM   1400  CE2 PHE A 175     -21.224  23.498  56.597  1.00 96.11
ATOM   1401  CZ  PHE A 175     -21.866  22.621  55.756  1.00 96.11
ATOM   1402  N   SER A 176     -19.869  27.382  52.233  1.00 45.67
ATOM   1403  CA  SER A 176     -20.992  28.183  51.822  1.00 45.67
ATOM   1404  C   SER A 176     -21.350  27.857  50.398  1.00 45.67
ATOM   1405  O   SER A 176     -22.525  27.696  50.073  1.00 45.67
ATOM   1406  CB  SER A 176     -20.726  29.699  51.907  1.00 45.67
ATOM   1407  OG  SER A 176     -19.760  30.093  50.946  1.00 45.67
ATOM   1408  N   VAL A 177     -20.339  27.734  49.514  1.00 47.27
ATOM   1409  CA  VAL A 177     -20.545  27.439  48.119  1.00 47.27
ATOM   1410  C   VAL A 177     -21.158  26.081  47.990  1.00 47.27
ATOM   1411  O   VAL A 177     -21.949  25.821  47.084  1.00 47.27
ATOM   1412  CB  VAL A 177     -19.270  27.457  47.330  1.00 47.27
ATOM   1413  CG1 VAL A 177     -19.591  27.209  45.848  1.00 47.27
ATOM   1414  CG2 VAL A 177     -18.582  28.808  47.581  1.00 47.27
ATOM   1415  N   PHE A 178     -20.804  25.168  48.906  1.00 66.55
ATOM   1416  CA  PHE A 178     -21.339  23.842  48.859  1.00 66.55
ATOM   1417  C   PHE A 178     -22.832  23.976  48.920  1.00 66.55
ATOM   1418  O   PHE A 178     -23.550  23.316  48.172  1.00 66.55
ATOM   1419  CB  PHE A 178     -20.837  23.004  50.055  1.00 66.55
ATOM   1420  CG  PHE A 178     -21.455  21.648  50.070  1.00 66.55
ATOM   1421  CD1 PHE A 178     -21.241  20.757  49.043  1.00 66.55
ATOM   1422  CD2 PHE A 178     -22.229  21.260  51.137  1.00 66.55
ATOM   1423  CE1 PHE A 178     -21.808  19.503  49.076  1.00 66.55
ATOM   1424  CE2 PHE A 178     -22.798  20.010  51.176  1.00 66.55
ATOM   1425  CZ  PHE A 178     -22.594  19.131  50.141  1.00 66.55
ATOM   1426  N   TYR A 179     -23.347  24.847  49.810  1.00 82.97
ATOM   1427  CA  TYR A 179     -24.769  25.026  49.909  1.00 82.97
ATOM   1428  C   TYR A 179     -25.320  25.633  48.654  1.00 82.97
ATOM   1429  O   TYR A 179     -26.351  25.190  48.149  1.00 82.97
ATOM   1430  CB  TYR A 179     -25.206  25.990  51.028  1.00 82.97
ATOM   1431  CG  TYR A 179     -25.140  25.329  52.360  1.00 82.97
ATOM   1432  CD1 TYR A 179     -26.209  24.589  52.807  1.00 82.97
ATOM   1433  CD2 TYR A 179     -24.040  25.475  53.176  1.00 82.97
ATOM   1434  CE1 TYR A 179     -26.174  23.982  54.037  1.00 82.97
ATOM   1435  CE2 TYR A 179     -24.000  24.869  54.408  1.00 82.97
ATOM   1436  CZ  TYR A 179     -25.070  24.120  54.839  1.00 82.97
ATOM   1437  OH  TYR A 179     -25.040  23.495  56.103  1.00 82.97
ATOM   1438  N   TYR A 180     -24.664  26.692  48.138  1.00 67.39
ATOM   1439  CA  TYR A 180     -25.212  27.418  47.026  1.00 67.39
ATOM   1440  C   TYR A 180     -25.233  26.568  45.791  1.00 67.39
ATOM   1441  O   TYR A 180     -26.284  26.384  45.178  1.00 67.39
ATOM   1442  CB  TYR A 180     -24.372  28.677  46.723  1.00 67.39
ATOM   1443  CG  TYR A 180     -24.837  29.349  45.475  1.00 67.39
ATOM   1444  CD1 TYR A 180     -25.975  30.124  45.486  1.00 67.39
ATOM   1445  CD2 TYR A 180     -24.136  29.220  44.298  1.00 67.39
ATOM   1446  CE1 TYR A 180     -26.409  30.757  44.345  1.00 67.39
ATOM   1447  CE2 TYR A 180     -24.565  29.852  43.153  1.00 67.39
ATOM   1448  CZ  TYR A 180     -25.704  30.620  43.173  1.00 67.39
ATOM   1449  OH  TYR A 180     -26.144  31.270  42.000  1.00 67.39
ATOM   1450  N   GLU A 181     -24.063  26.031  45.383  1.00 68.02
ATOM   1451  CA  GLU A 181     -24.013  25.271  44.162  1.00 68.02
ATOM   1452  C   GLU A 181     -24.565  23.875  44.289  1.00 68.02
ATOM   1453  O   GLU A 181     -25.347  23.428  43.452  1.00 68.02
ATOM   1454  CB  GLU A 181     -22.585  25.142  43.600  1.00 68.02
ATOM   1455  CG  GLU A 181     -21.941  26.484  43.246  1.00 68.02
ATOM   1456  CD  GLU A 181     -21.132  26.298  41.969  1.00 68.02
ATOM   1457  OE1 GLU A 181     -21.635  25.601  41.048  1.00 68.02
ATOM   1458  OE2 GLU A 181     -20.001  26.853  41.898  1.00 68.02
ATOM   1459  N   ILE A 182     -24.113  23.120  45.308  1.00127.43
ATOM   1460  CA  ILE A 182     -24.487  21.733  45.401  1.00127.43
ATOM   1461  C   ILE A 182     -25.881  21.522  45.907  1.00127.43
ATOM   1462  O   ILE A 182     -26.682  20.827  45.285  1.00127.43
ATOM   1463  CB  ILE A 182     -23.552  20.977  46.294  1.00127.43
ATOM   1464  CG1 ILE A 182     -22.107  21.168  45.801  1.00127.43
ATOM   1465  CG2 ILE A 182     -23.992  19.505  46.317  1.00127.43
ATOM   1466  CD1 ILE A 182     -21.879  20.638  44.387  1.00127.43
ATOM   1467  N   LEU A 183     -26.182  22.101  47.085  1.00112.10
ATOM   1468  CA  LEU A 183     -27.461  21.997  47.732  1.00112.10
ATOM   1469  C   LEU A 183     -28.465  22.845  47.020  1.00112.10
ATOM   1470  O   LEU A 183     -29.659  22.556  47.028  1.00112.10
ATOM   1471  CB  LEU A 183     -27.448  22.440  49.201  1.00112.10
ATOM   1472  CG  LEU A 183     -27.334  21.258  50.171  1.00112.10
ATOM   1473  CD1 LEU A 183     -26.001  20.525  49.979  1.00112.10
ATOM   1474  CD2 LEU A 183     -27.579  21.697  51.618  1.00112.10
ATOM   1475  N   ASN A 184     -28.006  23.944  46.400  1.00 62.07
ATOM   1476  CA  ASN A 184     -28.900  24.849  45.738  1.00 62.07
ATOM   1477  C   ASN A 184     -29.761  25.528  46.760  1.00 62.07
ATOM   1478  O   ASN A 184     -30.913  25.864  46.486  1.00 62.07
ATOM   1479  CB  ASN A 184     -29.814  24.142  44.718  1.00 62.07
ATOM   1480  CG  ASN A 184     -29.546  24.711  43.332  1.00 62.07
ATOM   1481  OD1 ASN A 184     -30.404  25.349  42.723  1.00 62.07
ATOM   1482  ND2 ASN A 184     -28.313  24.465  42.813  1.00 62.07
ATOM   1483  N   SER A 185     -29.219  25.746  47.980  1.00 58.22
ATOM   1484  CA  SER A 185     -29.956  26.475  48.971  1.00 58.22
ATOM   1485  C   SER A 185     -29.152  27.707  49.269  1.00 58.22
ATOM   1486  O   SER A 185     -28.199  27.688  50.048  1.00 58.22
ATOM   1487  CB  SER A 185     -30.137  25.694  50.283  1.00 58.22
ATOM   1488  OG  SER A 185     -31.210  26.244  51.033  1.00 58.22
ATOM   1489  N   PRO A 186     -29.523  28.772  48.608  1.00160.67
ATOM   1490  CA  PRO A 186     -28.852  30.036  48.767  1.00160.67
ATOM   1491  C   PRO A 186     -29.050  30.709  50.087  1.00160.67
ATOM   1492  O   PRO A 186     -28.139  31.404  50.537  1.00160.67
ATOM   1493  CB  PRO A 186     -29.303  30.903  47.594  1.00160.67
ATOM   1494  CG  PRO A 186     -29.350  29.919  46.413  1.00160.67
ATOM   1495  CD  PRO A 186     -30.158  28.724  46.945  1.00160.67
ATOM   1496  N   ASP A 187     -30.218  30.535  50.731  1.00 34.59
ATOM   1497  CA  ASP A 187     -30.444  31.240  51.960  1.00 34.59
ATOM   1498  C   ASP A 187     -29.416  30.775  52.933  1.00 34.59
ATOM   1499  O   ASP A 187     -28.845  31.571  53.678  1.00 34.59
ATOM   1500  CB  ASP A 187     -31.819  30.950  52.590  1.00 34.59
ATOM   1501  CG  ASP A 187     -32.180  29.495  52.325  1.00 34.59
ATOM   1502  OD1 ASP A 187     -31.442  28.828  51.552  1.00 34.59
ATOM   1503  OD2 ASP A 187     -33.210  29.034  52.887  1.00 34.59
ATOM   1504  N   ARG A 188     -29.168  29.452  52.942  1.00140.16
ATOM   1505  CA  ARG A 188     -28.218  28.838  53.828  1.00140.16
ATOM   1506  C   ARG A 188     -26.845  29.319  53.511  1.00140.16
ATOM   1507  O   ARG A 188     -26.063  29.631  54.406  1.00140.16
ATOM   1508  CB  ARG A 188     -28.116  27.315  53.655  1.00140.16
ATOM   1509  CG  ARG A 188     -29.442  26.584  53.499  1.00140.16
ATOM   1510  CD  ARG A 188     -29.468  25.243  54.231  1.00140.16
ATOM   1511  NE  ARG A 188     -30.436  24.366  53.515  1.00140.16
ATOM   1512  CZ  ARG A 188     -30.865  23.204  54.087  1.00140.16
ATOM   1513  NH1 ARG A 188     -30.461  22.872  55.348  1.00140.16
ATOM   1514  NH2 ARG A 188     -31.690  22.366  53.396  1.00140.16
ATOM   1515  N   ALA A 189     -26.514  29.385  52.211  1.00 37.23
ATOM   1516  CA  ALA A 189     -25.187  29.761  51.846  1.00 37.23
ATOM   1517  C   ALA A 189     -24.931  31.124  52.395  1.00 37.23
ATOM   1518  O   ALA A 189     -23.863  31.385  52.942  1.00 37.23
ATOM   1519  CB  ALA A 189     -24.992  29.836  50.322  1.00 37.23
ATOM   1520  N   CYS A 190     -25.914  32.030  52.260  1.00 75.49
ATOM   1521  CA  CYS A 190     -25.763  33.380  52.718  1.00 75.49
ATOM   1522  C   CYS A 190     -25.661  33.426  54.215  1.00 75.49
ATOM   1523  O   CYS A 190     -24.803  34.115  54.768  1.00 75.49
ATOM   1524  CB  CYS A 190     -26.943  34.266  52.293  1.00 75.49
ATOM   1525  SG  CYS A 190     -27.240  34.208  50.504  1.00 75.49
ATOM   1526  N   ARG A 191     -26.531  32.676  54.919  1.00150.56
ATOM   1527  CA  ARG A 191     -26.544  32.722  56.356  1.00150.56
ATOM   1528  C   ARG A 191     -25.231  32.222  56.865  1.00150.56
ATOM   1529  O   ARG A 191     -24.634  32.803  57.769  1.00150.56
ATOM   1530  CB  ARG A 191     -27.661  31.867  56.980  1.00150.56
ATOM   1531  CG  ARG A 191     -29.024  32.562  56.972  1.00150.56
ATOM   1532  CD  ARG A 191     -30.206  31.605  56.809  1.00150.56
ATOM   1533  NE  ARG A 191     -31.451  32.421  56.838  1.00150.56
ATOM   1534  CZ  ARG A 191     -31.806  33.138  55.734  1.00150.56
ATOM   1535  NH1 ARG A 191     -31.016  33.108  54.621  1.00150.56
ATOM   1536  NH2 ARG A 191     -32.948  33.886  55.736  1.00150.56
ATOM   1537  N   LEU A 192     -24.734  31.133  56.262  1.00118.01
ATOM   1538  CA  LEU A 192     -23.500  30.522  56.658  1.00118.01
ATOM   1539  C   LEU A 192     -22.387  31.506  56.453  1.00118.01
ATOM   1540  O   LEU A 192     -21.441  31.558  57.238  1.00118.01
ATOM   1541  CB  LEU A 192     -23.228  29.267  55.802  1.00118.01
ATOM   1542  CG  LEU A 192     -21.834  28.620  55.934  1.00118.01
ATOM   1543  CD1 LEU A 192     -21.454  28.354  57.396  1.00118.01
ATOM   1544  CD2 LEU A 192     -21.712  27.373  55.055  1.00118.01
ATOM   1545  N   ALA A 193     -22.434  32.262  55.340  1.00 53.45
ATOM   1546  CA  ALA A 193     -21.426  33.234  55.014  1.00 53.45
ATOM   1547  C   ALA A 193     -21.479  34.447  55.890  1.00 53.45
ATOM   1548  O   ALA A 193     -20.449  34.931  56.357  1.00 53.45
ATOM   1549  CB  ALA A 193     -21.529  33.709  53.555  1.00 53.45
ATOM   1550  N   LYS A 194     -22.685  34.983  56.145  1.00 72.74
ATOM   1551  CA  LYS A 194     -22.748  36.206  56.892  1.00 72.74
ATOM   1552  C   LYS A 194     -22.206  35.953  58.254  1.00 72.74
ATOM   1553  O   LYS A 194     -21.431  36.749  58.782  1.00 72.74
ATOM   1554  CB  LYS A 194     -24.176  36.762  57.009  1.00 72.74
ATOM   1555  CG  LYS A 194     -24.451  37.913  56.041  1.00 72.74
ATOM   1556  CD  LYS A 194     -25.806  37.805  55.340  1.00 72.74
ATOM   1557  CE  LYS A 194     -26.158  39.008  54.464  1.00 72.74
ATOM   1558  NZ  LYS A 194     -27.628  39.167  54.403  1.00 72.74
ATOM   1559  N   ALA A 195     -22.567  34.801  58.840  1.00 27.38
ATOM   1560  CA  ALA A 195     -22.136  34.516  60.172  1.00 27.38
ATOM   1561  C   ALA A 195     -20.639  34.477  60.206  1.00 27.38
ATOM   1562  O   ALA A 195     -20.022  35.045  61.105  1.00 27.38
ATOM   1563  CB  ALA A 195     -22.642  33.157  60.681  1.00 27.38
ATOM   1564  N   ALA A 196     -20.015  33.821  59.211  1.00 31.56
ATOM   1565  CA  ALA A 196     -18.586  33.672  59.200  1.00 31.56
ATOM   1566  C   ALA A 196     -17.932  35.011  59.081  1.00 31.56
ATOM   1567  O   ALA A 196     -16.912  35.273  59.715  1.00 31.56
ATOM   1568  CB  ALA A 196     -18.089  32.813  58.025  1.00 31.56
ATOM   1569  N   PHE A 197     -18.501  35.877  58.227  1.00 64.83
ATOM   1570  CA  PHE A 197     -18.006  37.196  57.966  1.00 64.83
ATOM   1571  C   PHE A 197     -18.103  38.017  59.223  1.00 64.83
ATOM   1572  O   PHE A 197     -17.129  38.632  59.658  1.00 64.83
ATOM   1573  CB  PHE A 197     -18.879  37.849  56.875  1.00 64.83
ATOM   1574  CG  PHE A 197     -18.245  39.070  56.312  1.00 64.83
ATOM   1575  CD1 PHE A 197     -17.062  38.973  55.618  1.00 64.83
ATOM   1576  CD2 PHE A 197     -18.849  40.299  56.443  1.00 64.83
ATOM   1577  CE1 PHE A 197     -16.478  40.096  55.084  1.00 64.83
ATOM   1578  CE2 PHE A 197     -18.269  41.426  55.911  1.00 64.83
ATOM   1579  CZ  PHE A 197     -17.079  41.324  55.233  1.00 64.83
ATOM   1580  N   ASP A 198     -19.286  37.987  59.868  1.00 39.11
ATOM   1581  CA  ASP A 198     -19.593  38.803  61.011  1.00 39.11
ATOM   1582  C   ASP A 198     -18.665  38.471  62.138  1.00 39.11
ATOM   1583  O   ASP A 198     -18.171  39.361  62.828  1.00 39.11
ATOM   1584  CB  ASP A 198     -21.020  38.564  61.535  1.00 39.11
ATOM   1585  CG  ASP A 198     -21.799  39.869  61.448  1.00 39.11
ATOM   1586  OD1 ASP A 198     -21.306  40.897  61.984  1.00 39.11
ATOM   1587  OD2 ASP A 198     -22.902  39.853  60.838  1.00 39.11
ATOM   1588  N   ASP A 199     -18.401  37.173  62.359  1.00 37.30
ATOM   1589  CA  ASP A 199     -17.565  36.795  63.457  1.00 37.30
ATOM   1590  C   ASP A 199     -16.194  37.352  63.237  1.00 37.30
ATOM   1591  O   ASP A 199     -15.546  37.802  64.181  1.00 37.30
ATOM   1592  CB  ASP A 199     -17.444  35.272  63.635  1.00 37.30
ATOM   1593  CG  ASP A 199     -18.438  34.856  64.710  1.00 37.30
ATOM   1594  OD1 ASP A 199     -18.479  35.534  65.771  1.00 37.30
ATOM   1595  OD2 ASP A 199     -19.179  33.863  64.479  1.00 37.30
ATOM   1596  N   ALA A 200     -15.701  37.313  61.986  1.00 41.27
ATOM   1597  CA  ALA A 200     -14.385  37.812  61.704  1.00 41.27
ATOM   1598  C   ALA A 200     -14.321  39.299  61.916  1.00 41.27
ATOM   1599  O   ALA A 200     -13.411  39.805  62.570  1.00 41.27
ATOM   1600  CB  ALA A 200     -13.939  37.536  60.259  1.00 41.27
ATOM   1601  N   ILE A 201     -15.328  40.035  61.411  1.00 63.46
ATOM   1602  CA  ILE A 201     -15.346  41.474  61.432  1.00 63.46
ATOM   1603  C   ILE A 201     -15.342  41.984  62.836  1.00 63.46
ATOM   1604  O   ILE A 201     -14.830  43.072  63.095  1.00 63.46
ATOM   1605  CB  ILE A 201     -16.521  42.071  60.706  1.00 63.46
ATOM   1606  CG1 ILE A 201     -16.613  41.550  59.264  1.00 63.46
ATOM   1607  CG2 ILE A 201     -16.422  43.601  60.824  1.00 63.46
ATOM   1608  CD1 ILE A 201     -15.784  42.362  58.269  1.00 63.46
ATOM   1609  N   ALA A 202     -15.996  41.268  63.767  1.00 49.27
ATOM   1610  CA  ALA A 202     -16.006  41.699  65.138  1.00 49.27
ATOM   1611  C   ALA A 202     -14.617  41.620  65.727  1.00 49.27
ATOM   1612  O   ALA A 202     -14.170  42.521  66.433  1.00 49.27
ATOM   1613  CB  ALA A 202     -16.938  40.847  66.017  1.00 49.27
ATOM   1614  N   GLU A 203     -13.911  40.524  65.404  1.00167.52
ATOM   1615  CA  GLU A 203     -12.625  40.042  65.841  1.00167.52
ATOM   1616  C   GLU A 203     -11.470  40.800  65.255  1.00167.52
ATOM   1617  O   GLU A 203     -10.365  40.271  65.233  1.00167.52
ATOM   1618  CB  GLU A 203     -12.389  38.561  65.503  1.00167.52
ATOM   1619  CG  GLU A 203     -13.345  37.608  66.223  1.00167.52
ATOM   1620  CD  GLU A 203     -12.855  37.412  67.651  1.00167.52
ATOM   1621  OE1 GLU A 203     -12.911  38.391  68.443  1.00167.52
ATOM   1622  OE2 GLU A 203     -12.418  36.274  67.965  1.00167.52
ATOM   1623  N   LEU A 204     -11.685  41.990  64.666  1.00 94.11
ATOM   1624  CA  LEU A 204     -10.647  42.683  63.951  1.00 94.11
ATOM   1625  C   LEU A 204      -9.406  42.835  64.784  1.00 94.11
ATOM   1626  O   LEU A 204      -8.305  42.911  64.241  1.00 94.11
ATOM   1627  CB  LEU A 204     -11.082  44.075  63.468  1.00 94.11
ATOM   1628  CG  LEU A 204     -11.169  44.160  61.933  1.00 94.11
ATOM   1629  CD1 LEU A 204      -9.778  44.130  61.285  1.00 94.11
ATOM   1630  CD2 LEU A 204     -12.106  43.078  61.375  1.00 94.11
ATOM   1631  N   ASP A 205      -9.539  42.912  66.117  1.00121.67
ATOM   1632  CA  ASP A 205      -8.414  43.077  66.995  1.00121.67
ATOM   1633  C   ASP A 205      -7.478  41.915  66.811  1.00121.67
ATOM   1634  O   ASP A 205      -6.261  42.090  66.802  1.00121.67
ATOM   1635  CB  ASP A 205      -8.835  43.016  68.470  1.00121.67
ATOM   1636  CG  ASP A 205      -7.623  43.339  69.327  1.00121.67
ATOM   1637  OD1 ASP A 205      -7.093  44.473  69.206  1.00121.67
ATOM   1638  OD2 ASP A 205      -7.212  42.456  70.125  1.00121.67
ATOM   1639  N   THR A 206      -8.038  40.695  66.670  1.00 56.98
ATOM   1640  CA  THR A 206      -7.302  39.459  66.580  1.00 56.98
ATOM   1641  C   THR A 206      -6.504  39.376  65.312  1.00 56.98
ATOM   1642  O   THR A 206      -5.429  38.778  65.293  1.00 56.98
ATOM   1643  CB  THR A 206      -8.169  38.230  66.615  1.00 56.98
ATOM   1644  OG1 THR A 206      -8.977  38.149  65.451  1.00 56.98
ATOM   1645  CG2 THR A 206      -9.053  38.287  67.873  1.00 56.98
ATOM   1646  N   LEU A 207      -7.030  39.956  64.217  1.00161.58
ATOM   1647  CA  LEU A 207      -6.421  39.937  62.918  1.00161.58
ATOM   1648  C   LEU A 207      -4.984  40.331  63.098  1.00161.58
ATOM   1649  O   LEU A 207      -4.673  41.370  63.679  1.00161.58
ATOM   1650  CB  LEU A 207      -7.150  40.956  62.020  1.00161.58
ATOM   1651  CG  LEU A 207      -6.911  40.861  60.511  1.00161.58
ATOM   1652  CD1 LEU A 207      -6.673  39.412  60.077  1.00161.58
ATOM   1653  CD2 LEU A 207      -8.011  41.582  59.718  1.00161.58
ATOM   1654  N   SER A 208      -4.067  39.460  62.623  1.00 43.74
ATOM   1655  CA  SER A 208      -2.660  39.670  62.796  1.00 43.74
ATOM   1656  C   SER A 208      -2.136  40.314  61.561  1.00 43.74
ATOM   1657  O   SER A 208      -2.530  39.995  60.440  1.00 43.74
ATOM   1658  CB  SER A 208      -1.870  38.368  63.012  1.00 43.74
ATOM   1659  OG  SER A 208      -2.598  37.494  63.863  1.00 43.74
ATOM   1660  N   GLU A 209      -1.196  41.247  61.756  1.00 79.86
ATOM   1661  CA  GLU A 209      -0.655  42.009  60.679  1.00 79.86
ATOM   1662  C   GLU A 209       0.020  41.057  59.743  1.00 79.86
ATOM   1663  O   GLU A 209      -0.085  41.188  58.524  1.00 79.86
ATOM   1664  CB  GLU A 209       0.388  43.024  61.188  1.00 79.86
ATOM   1665  CG  GLU A 209      -0.038  43.802  62.435  1.00 79.86
ATOM   1666  CD  GLU A 209       0.517  43.105  63.664  1.00 79.86
ATOM   1667  OE1 GLU A 209       1.728  43.292  63.957  1.00 79.86
ATOM   1668  OE2 GLU A 209      -0.272  42.393  64.341  1.00 79.86
ATOM   1669  N   GLU A 210       0.708  40.045  60.300  1.00139.29
ATOM   1670  CA  GLU A 210       1.484  39.154  59.491  1.00139.29
ATOM   1671  C   GLU A 210       0.629  38.480  58.464  1.00139.29
ATOM   1672  O   GLU A 210       1.047  38.368  57.313  1.00139.29
ATOM   1673  CB  GLU A 210       2.138  38.027  60.304  1.00139.29
ATOM   1674  CG  GLU A 210       2.954  37.062  59.441  1.00139.29
ATOM   1675  CD  GLU A 210       2.330  35.680  59.550  1.00139.29
ATOM   1676  OE1 GLU A 210       2.058  35.242  60.699  1.00139.29
ATOM   1677  OE2 GLU A 210       2.117  35.046  58.482  1.00139.29
ATOM   1678  N   SER A 211      -0.536  37.941  58.882  1.00121.39
ATOM   1679  CA  SER A 211      -1.478  37.239  58.043  1.00121.39
ATOM   1680  C   SER A 211      -2.597  38.121  57.530  1.00121.39
ATOM   1681  O   SER A 211      -3.489  37.655  56.820  1.00121.39
ATOM   1682  CB  SER A 211      -2.131  36.065  58.789  1.00121.39
ATOM   1683  OG  SER A 211      -1.213  34.994  58.944  1.00121.39
ATOM   1684  N   TYR A 212      -2.562  39.429  57.824  1.00 93.54
ATOM   1685  CA  TYR A 212      -3.659  40.338  57.603  1.00 93.54
ATOM   1686  C   TYR A 212      -4.223  40.254  56.211  1.00 93.54
ATOM   1687  O   TYR A 212      -5.440  40.179  56.040  1.00 93.54
ATOM   1688  CB  TYR A 212      -3.161  41.774  57.844  1.00 93.54
ATOM   1689  CG  TYR A 212      -4.282  42.709  58.128  1.00 93.54
ATOM   1690  CD1 TYR A 212      -5.113  43.180  57.138  1.00 93.54
ATOM   1691  CD2 TYR A 212      -4.503  43.099  59.429  1.00 93.54
ATOM   1692  CE1 TYR A 212      -6.148  44.031  57.450  1.00 93.54
ATOM   1693  CE2 TYR A 212      -5.533  43.948  59.745  1.00 93.54
ATOM   1694  CZ  TYR A 212      -6.358  44.416  58.754  1.00 93.54
ATOM   1695  OH  TYR A 212      -7.418  45.287  59.081  1.00 93.54
ATOM   1696  N   LYS A 213      -3.374  40.225  55.178  1.00 93.47
ATOM   1697  CA  LYS A 213      -3.834  40.244  53.818  1.00 93.47
ATOM   1698  C   LYS A 213      -4.711  39.060  53.514  1.00 93.47
ATOM   1699  O   LYS A 213      -5.707  39.196  52.805  1.00 93.47
ATOM   1700  CB  LYS A 213      -2.664  40.180  52.820  1.00 93.47
ATOM   1701  CG  LYS A 213      -3.085  39.971  51.363  1.00 93.47
ATOM   1702  CD  LYS A 213      -4.068  41.034  50.866  1.00 93.47
ATOM   1703  CE  LYS A 213      -4.745  40.697  49.535  1.00 93.47
ATOM   1704  NZ  LYS A 213      -3.788  40.879  48.421  1.00 93.47
ATOM   1705  N   ASP A 214      -4.345  37.864  54.012  1.00 82.46
ATOM   1706  CA  ASP A 214      -5.021  36.637  53.682  1.00 82.46
ATOM   1707  C   ASP A 214      -6.430  36.617  54.201  1.00 82.46
ATOM   1708  O   ASP A 214      -7.378  36.376  53.453  1.00 82.46
ATOM   1709  CB  ASP A 214      -4.307  35.426  54.307  1.00 82.46
ATOM   1710  CG  ASP A 214      -3.019  35.159  53.536  1.00 82.46
ATOM   1711  OD1 ASP A 214      -2.192  36.103  53.409  1.00 82.46
ATOM   1712  OD2 ASP A 214      -2.834  33.996  53.092  1.00 82.46
ATOM   1713  N   SER A 215      -6.599  36.898  55.507  1.00 42.10
ATOM   1714  CA  SER A 215      -7.885  36.830  56.130  1.00 42.10
ATOM   1715  C   SER A 215      -8.771  37.829  55.466  1.00 42.10
ATOM   1716  O   SER A 215      -9.929  37.545  55.171  1.00 42.10
ATOM   1717  CB  SER A 215      -7.837  37.169  57.626  1.00 42.10
ATOM   1718  OG  SER A 215      -6.629  36.684  58.192  1.00 42.10
ATOM   1719  N   THR A 216      -8.230  39.029  55.199  1.00 49.50
ATOM   1720  CA  THR A 216      -8.984  40.071  54.569  1.00 49.50
ATOM   1721  C   THR A 216      -9.330  39.662  53.173  1.00 49.50
ATOM   1722  O   THR A 216     -10.374  40.050  52.655  1.00 49.50
ATOM   1723  CB  THR A 216      -8.258  41.384  54.495  1.00 49.50
ATOM   1724  OG1 THR A 216      -7.674  41.711  55.747  1.00 49.50
ATOM   1725  CG2 THR A 216      -9.252  42.471  54.062  1.00 49.50
ATOM   1726  N   LEU A 217      -8.443  38.904  52.504  1.00107.39
ATOM   1727  CA  LEU A 217      -8.718  38.514  51.152  1.00107.39
ATOM   1728  C   LEU A 217      -9.943  37.642  51.138  1.00107.39
ATOM   1729  O   LEU A 217     -10.875  37.877  50.371  1.00107.39
ATOM   1730  CB  LEU A 217      -7.548  37.713  50.542  1.00107.39
ATOM   1731  CG  LEU A 217      -7.643  37.446  49.024  1.00107.39
ATOM   1732  CD1 LEU A 217      -6.288  37.563  48.316  1.00107.39
ATOM   1733  CD2 LEU A 217      -8.363  36.119  48.740  1.00107.39
ATOM   1734  N   ILE A 218      -9.983  36.628  52.024  1.00 53.40
ATOM   1735  CA  ILE A 218     -11.052  35.668  52.070  1.00 53.40
ATOM   1736  C   ILE A 218     -12.318  36.347  52.473  1.00 53.40
ATOM   1737  O   ILE A 218     -13.401  35.998  52.005  1.00 53.40
ATOM   1738  CB  ILE A 218     -10.783  34.545  53.027  1.00 53.40
ATOM   1739  CG1 ILE A 218      -9.352  34.015  52.825  1.00 53.40
ATOM   1740  CG2 ILE A 218     -11.865  33.474  52.813  1.00 53.40
ATOM   1741  CD1 ILE A 218      -9.083  32.681  53.517  1.00 53.40
ATOM   1742  N   MET A 219     -12.214  37.324  53.386  1.00 50.83
ATOM   1743  CA  MET A 219     -13.367  38.038  53.847  1.00 50.83
ATOM   1744  C   MET A 219     -14.007  38.726  52.678  1.00 50.83
ATOM   1745  O   MET A 219     -15.233  38.787  52.595  1.00 50.83
ATOM   1746  CB  MET A 219     -13.023  39.092  54.914  1.00 50.83
ATOM   1747  CG  MET A 219     -13.492  38.697  56.317  1.00 50.83
ATOM   1748  SD  MET A 219     -13.370  40.010  57.570  1.00 50.83
ATOM   1749  CE  MET A 219     -11.575  39.851  57.786  1.00 50.83
ATOM   1750  N   GLN A 220     -13.197  39.277  51.750  1.00118.95
ATOM   1751  CA  GLN A 220     -13.739  39.925  50.586  1.00118.95
ATOM   1752  C   GLN A 220     -14.449  38.913  49.748  1.00118.95
ATOM   1753  O   GLN A 220     -15.508  39.200  49.193  1.00118.95
ATOM   1754  CB  GLN A 220     -12.685  40.577  49.677  1.00118.95
ATOM   1755  CG  GLN A 220     -13.300  41.310  48.491  1.00118.95
ATOM   1756  CD  GLN A 220     -14.228  42.374  49.067  1.00118.95
ATOM   1757  OE1 GLN A 220     -13.817  43.206  49.875  1.00118.95
ATOM   1758  NE2 GLN A 220     -15.519  42.345  48.638  1.00118.95
ATOM   1759  N   LEU A 221     -13.881  37.698  49.632  1.00 49.67
ATOM   1760  CA  LEU A 221     -14.492  36.689  48.822  1.00 49.67
ATOM   1761  C   LEU A 221     -15.849  36.406  49.392  1.00 49.67
ATOM   1762  O   LEU A 221     -16.828  36.283  48.659  1.00 49.67
ATOM   1763  CB  LEU A 221     -13.738  35.346  48.846  1.00 49.67
ATOM   1764  CG  LEU A 221     -12.205  35.463  48.746  1.00 49.67
ATOM   1765  CD1 LEU A 221     -11.553  34.069  48.767  1.00 49.67
ATOM   1766  CD2 LEU A 221     -11.774  36.314  47.541  1.00 49.67
ATOM   1767  N   LEU A 222     -15.937  36.299  50.730  1.00 46.61
ATOM   1768  CA  LEU A 222     -17.184  35.994  51.370  1.00 46.61
ATOM   1769  C   LEU A 222     -18.156  37.092  51.094  1.00 46.61
ATOM   1770  O   LEU A 222     -19.308  36.837  50.751  1.00 46.61
ATOM   1771  CB  LEU A 222     -17.071  35.832  52.897  1.00 46.61
ATOM   1772  CG  LEU A 222     -16.795  34.385  53.351  1.00 46.61
ATOM   1773  CD1 LEU A 222     -15.693  34.337  54.423  1.00 46.61
ATOM   1774  CD2 LEU A 222     -18.091  33.696  53.815  1.00 46.61
ATOM   1775  N   ARG A 223     -17.702  38.352  51.209  1.00 65.04
ATOM   1776  CA  ARG A 223     -18.565  39.472  50.973  1.00 65.04
ATOM   1777  C   ARG A 223     -19.055  39.416  49.564  1.00 65.04
ATOM   1778  O   ARG A 223     -20.234  39.648  49.308  1.00 65.04
ATOM   1779  CB  ARG A 223     -17.868  40.831  51.152  1.00 65.04
ATOM   1780  CG  ARG A 223     -18.833  42.003  50.960  1.00 65.04
ATOM   1781  CD  ARG A 223     -20.080  41.950  51.839  1.00 65.04
ATOM   1782  NE  ARG A 223     -20.830  43.210  51.586  1.00 65.04
ATOM   1783  CZ  ARG A 223     -21.642  43.713  52.561  1.00 65.04
ATOM   1784  NH1 ARG A 223     -21.708  43.094  53.777  1.00 65.04
ATOM   1785  NH2 ARG A 223     -22.368  44.846  52.333  1.00 65.04
ATOM   1786  N   ASP A 224     -18.170  39.059  48.616  1.00 54.06
ATOM   1787  CA  ASP A 224     -18.518  39.085  47.226  1.00 54.06
ATOM   1788  C   ASP A 224     -19.730  38.223  47.011  1.00 54.06
ATOM   1789  O   ASP A 224     -20.704  38.657  46.398  1.00 54.06
ATOM   1790  CB  ASP A 224     -17.405  38.494  46.341  1.00 54.06
ATOM   1791  CG  ASP A 224     -16.537  39.616  45.781  1.00 54.06
ATOM   1792  OD1 ASP A 224     -16.304  40.628  46.494  1.00 54.06
ATOM   1793  OD2 ASP A 224     -16.086  39.461  44.615  1.00 54.06
ATOM   1794  N   ASN A 225     -19.719  36.986  47.544  1.00 44.93
ATOM   1795  CA  ASN A 225     -20.793  36.060  47.313  1.00 44.93
ATOM   1796  C   ASN A 225     -22.075  36.568  47.898  1.00 44.93
ATOM   1797  O   ASN A 225     -23.128  36.478  47.267  1.00 44.93
ATOM   1798  CB  ASN A 225     -20.540  34.680  47.946  1.00 44.93
ATOM   1799  CG  ASN A 225     -19.558  33.934  47.058  1.00 44.93
ATOM   1800  OD1 ASN A 225     -19.955  33.230  46.131  1.00 44.93
ATOM   1801  ND2 ASN A 225     -18.239  34.082  47.356  1.00 44.93
ATOM   1802  N   LEU A 226     -22.020  37.123  49.123  1.00 55.93
ATOM   1803  CA  LEU A 226     -23.216  37.544  49.796  1.00 55.93
ATOM   1804  C   LEU A 226     -23.916  38.593  48.995  1.00 55.93
ATOM   1805  O   LEU A 226     -25.118  38.494  48.746  1.00 55.93
ATOM   1806  CB  LEU A 226     -22.935  38.211  51.155  1.00 55.93
ATOM   1807  CG  LEU A 226     -22.486  37.264  52.283  1.00 55.93
ATOM   1808  CD1 LEU A 226     -21.684  38.031  53.349  1.00 55.93
ATOM   1809  CD2 LEU A 226     -23.673  36.485  52.877  1.00 55.93
ATOM   1810  N   THR A 227     -23.173  39.618  48.543  1.00 35.45
ATOM   1811  CA  THR A 227     -23.797  40.717  47.865  1.00 35.45
ATOM   1812  C   THR A 227     -24.435  40.225  46.610  1.00 35.45
ATOM   1813  O   THR A 227     -25.541  40.639  46.269  1.00 35.45
ATOM   1814  CB  THR A 227     -22.836  41.821  47.523  1.00 35.45
ATOM   1815  OG1 THR A 227     -21.853  41.364  46.605  1.00 35.45
ATOM   1816  CG2 THR A 227     -22.173  42.311  48.821  1.00 35.45
ATOM   1817  N   LEU A 228     -23.744  39.340  45.874  1.00104.36
ATOM   1818  CA  LEU A 228     -24.297  38.815  44.664  1.00104.36
ATOM   1819  C   LEU A 228     -25.504  37.994  45.010  1.00104.36
ATOM   1820  O   LEU A 228     -26.565  38.149  44.409  1.00104.36
ATOM   1821  CB  LEU A 228     -23.289  37.905  43.930  1.00104.36
ATOM   1822  CG  LEU A 228     -23.890  36.916  42.907  1.00104.36
ATOM   1823  CD1 LEU A 228     -23.775  37.399  41.452  1.00104.36
ATOM   1824  CD2 LEU A 228     -23.309  35.512  43.115  1.00104.36
ATOM   1825  N   TRP A 229     -25.372  37.130  46.032  1.00 80.91
ATOM   1826  CA  TRP A 229     -26.379  36.167  46.385  1.00 80.91
ATOM   1827  C   TRP A 229     -27.646  36.812  46.846  1.00 80.91
ATOM   1828  O   TRP A 229     -28.733  36.320  46.544  1.00 80.91
ATOM   1829  CB  TRP A 229     -25.910  35.184  47.474  1.00 80.91
ATOM   1830  CG  TRP A 229     -24.975  34.121  46.947  1.00 80.91
ATOM   1831  CD1 TRP A 229     -24.795  33.707  45.660  1.00 80.91
ATOM   1832  CD2 TRP A 229     -24.076  33.342  47.751  1.00 80.91
ATOM   1833  NE1 TRP A 229     -23.847  32.712  45.612  1.00 80.91
ATOM   1834  CE2 TRP A 229     -23.394  32.481  46.895  1.00 80.91
ATOM   1835  CE3 TRP A 229     -23.838  33.345  49.098  1.00 80.91
ATOM   1836  CZ2 TRP A 229     -22.457  31.603  47.366  1.00 80.91
ATOM   1837  CZ3 TRP A 229     -22.892  32.462  49.570  1.00 80.91
ATOM   1838  CH2 TRP A 229     -22.216  31.609  48.723  1.00 80.91
ATOM   1839  N   THR A 230     -27.553  37.929  47.583  1.00 95.88
ATOM   1840  CA  THR A 230     -28.738  38.531  48.121  1.00 95.88
ATOM   1841  C   THR A 230     -29.665  38.890  47.007  1.00 95.88
ATOM   1842  O   THR A 230     -30.876  38.683  47.099  1.00 95.88
ATOM   1843  CB  THR A 230     -28.437  39.770  48.908  1.00 95.88
ATOM   1844  OG1 THR A 230     -27.693  40.667  48.106  1.00 95.88
ATOM   1845  CG2 THR A 230     -27.644  39.404  50.171  1.00 95.88
ATOM   1846  N   SER A 231     -29.115  39.433  45.912  1.00 64.05
ATOM   1847  CA  SER A 231     -29.941  39.840  44.821  1.00 64.05
ATOM   1848  C   SER A 231     -30.406  38.611  44.053  1.00 64.05
ATOM   1849  O   SER A 231     -31.097  37.753  44.662  1.00 64.05
ATOM   1850  CB  SER A 231     -29.202  40.772  43.844  1.00 64.05
ATOM   1851  OG  SER A 231     -28.189  40.045  43.165  1.00 64.05
ATOM   1852  OXT SER A 231     -30.091  38.525  42.836  1.00 64.05
TER
ATOM   1853  N   GLY B 232       1.946  28.036  49.187  1.00 13.41
ATOM   1854  CA  GLY B 232       1.040  29.173  49.473  1.00 13.41
ATOM   1855  C   GLY B 232      -0.216  28.651  50.081  1.00 13.41
ATOM   1856  O   GLY B 232      -0.900  27.816  49.495  1.00 13.41
ATOM   1857  N   LEU B 233      -0.560  29.148  51.282  1.00 47.09
ATOM   1858  CA  LEU B 233      -1.703  28.646  51.983  1.00 47.09
ATOM   1859  C   LEU B 233      -2.960  28.942  51.223  1.00 47.09
ATOM   1860  O   LEU B 233      -3.854  28.102  51.152  1.00 47.09
ATOM   1861  CB  LEU B 233      -1.855  29.229  53.396  1.00 47.09
ATOM   1862  CG  LEU B 233      -3.047  28.623  54.157  1.00 47.09
ATOM   1863  CD1 LEU B 233      -2.575  27.525  55.127  1.00 47.09
ATOM   1864  CD2 LEU B 233      -3.892  29.708  54.845  1.00 47.09
ATOM   1865  N   LEU B 234      -3.074  30.145  50.632  1.00 43.17
ATOM   1866  CA  LEU B 234      -4.291  30.502  49.954  1.00 43.17
ATOM   1867  C   LEU B 234      -4.490  29.575  48.799  1.00 43.17
ATOM   1868  O   LEU B 234      -5.597  29.096  48.559  1.00 43.17
ATOM   1869  CB  LEU B 234      -4.278  31.939  49.406  1.00 43.17
ATOM   1870  CG  LEU B 234      -5.669  32.599  49.385  1.00 43.17
ATOM   1871  CD1 LEU B 234      -6.363  32.477  50.751  1.00 43.17
ATOM   1872  CD2 LEU B 234      -5.600  34.046  48.871  1.00 43.17
ATOM   1873  N   ASP B 235      -3.405  29.297  48.054  1.00 39.07
ATOM   1874  CA  ASP B 235      -3.472  28.440  46.904  1.00 39.07
ATOM   1875  C   ASP B 235      -3.842  27.053  47.352  1.00 39.07
ATOM   1876  O   ASP B 235      -4.675  26.388  46.740  1.00 39.07
ATOM   1877  CB  ASP B 235      -2.121  28.353  46.168  1.00 39.07
ATOM   1878  CG  ASP B 235      -2.175  29.213  44.912  1.00 39.07
ATOM   1879  OD1 ASP B 235      -2.109  30.464  45.037  1.00 39.07
ATOM   1880  OD2 ASP B 235      -2.287  28.616  43.808  1.00 39.07
ATOM   1881  N   ALA B 236      -3.248  26.609  48.474  1.00 61.04
ATOM   1882  CA  ALA B 236      -3.405  25.289  49.028  1.00 61.04
ATOM   1883  C   ALA B 236      -4.837  25.054  49.410  1.00 61.04
ATOM   1884  O   ALA B 236      -5.312  23.923  49.463  1.00 61.04
ATOM   1885  CB  ALA B 236      -2.560  25.073  50.294  1.00 61.04
ATOM   1886  N   LEU B 237      -5.528  26.135  49.769  1.00136.85
ATOM   1887  CA  LEU B 237      -6.877  26.190  50.252  1.00136.85
ATOM   1888  C   LEU B 237      -7.926  25.947  49.211  1.00136.85
ATOM   1889  O   LEU B 237      -9.098  26.013  49.585  1.00136.85
ATOM   1890  CB  LEU B 237      -7.198  27.510  50.976  1.00136.85
ATOM   1891  CG  LEU B 237      -6.723  27.512  52.443  1.00136.85
ATOM   1892  CD1 LEU B 237      -6.815  28.912  53.067  1.00136.85
ATOM   1893  CD2 LEU B 237      -7.477  26.458  53.268  1.00136.85
ATOM   1894  N   ASP B 238      -7.545  25.783  47.914  1.00132.64
ATOM   1895  CA  ASP B 238      -8.376  25.712  46.726  1.00132.64
ATOM   1896  C   ASP B 238      -9.714  26.297  46.997  1.00132.64
ATOM   1897  O   ASP B 238     -10.705  25.609  47.250  1.00132.64
ATOM   1898  CB  ASP B 238      -8.504  24.323  46.049  1.00132.64
ATOM   1899  CG  ASP B 238      -9.025  23.249  46.992  1.00132.64
ATOM   1900  OD1 ASP B 238      -8.612  23.223  48.180  1.00132.64
ATOM   1901  OD2 ASP B 238      -9.859  22.430  46.518  1.00132.64
ATOM   1902  N   LEU B 239      -9.731  27.636  46.990  1.00 59.45
ATOM   1903  CA  LEU B 239     -10.909  28.348  47.336  1.00 59.45
ATOM   1904  C   LEU B 239     -11.898  28.152  46.245  1.00 59.45
ATOM   1905  O   LEU B 239     -11.553  28.006  45.073  1.00 59.45
ATOM   1906  CB  LEU B 239     -10.649  29.851  47.532  1.00 59.45
ATOM   1907  CG  LEU B 239      -9.839  30.153  48.812  1.00 59.45
ATOM   1908  CD1 LEU B 239      -9.182  31.543  48.745  1.00 59.45
ATOM   1909  CD2 LEU B 239     -10.700  29.960  50.075  1.00 59.45
ATOM   1910  N   ALA B 240     -13.177  28.148  46.644  1.00 98.14
ATOM   1911  CA  ALA B 240     -14.294  28.032  45.763  1.00 98.14
ATOM   1912  C   ALA B 240     -14.154  29.203  44.859  1.00 98.14
ATOM   1913  O   ALA B 240     -14.728  29.216  43.777  1.00 98.14
ATOM   1914  CB  ALA B 240     -15.642  28.149  46.492  1.00 98.14
ATOM   1915  N   SER B 241     -13.535  30.285  45.379  1.00213.90
ATOM   1916  CA  SER B 241     -13.008  31.323  44.538  1.00213.90
ATOM   1917  C   SER B 241     -13.869  32.525  44.439  1.00213.90
ATOM   1918  O   SER B 241     -14.936  32.632  45.038  1.00213.90
ATOM   1919  CB  SER B 241     -12.652  30.873  43.109  1.00213.90
ATOM   1920  OG  SER B 241     -11.583  29.938  43.144  1.00213.90
ATOM   1921  N   LYS B 242     -13.332  33.500  43.681  1.00113.78
ATOM   1922  CA  LYS B 242     -14.015  34.703  43.341  1.00113.78
ATOM   1923  C   LYS B 242     -14.499  34.466  41.920  1.00113.78
ATOM   1924  O   LYS B 242     -13.632  34.182  41.050  1.00113.78
ATOM   1925  CB  LYS B 242     -13.107  35.939  43.320  1.00113.78
ATOM   1926  CG  LYS B 242     -13.666  37.103  44.138  1.00113.78
ATOM   1927  CD  LYS B 242     -12.591  38.059  44.650  1.00113.78
ATOM   1928  CE  LYS B 242     -12.227  39.148  43.640  1.00113.78
ATOM   1929  NZ  LYS B 242     -13.389  40.037  43.424  1.00113.78
ATOM   1930  OXT LYS B 242     -15.734  34.550  41.691  1.00113.78
