# Supplementary material for: A recombinant Fasciola gigantica 14-3-3 epsilon protein (rFg14-3-3e) modulates various functions of goat peripheral blood mononuclear cells
Source: Parasit Vectors. 2018 Mar 6;11:152. doi: 10.1186/s13071-018-2745-4 (PMC5840819; doi:10.1186/s13071-018-2745-4)
Supplement: Supplementary file 1 — Dataset S1. Structure files, FoldX configuration files and associated energy calculations for complexes between YWAHE and rFg14-3-3, and the 18 human protein interactors of YWAHE. (TGZ 5273 kb) [file 13071_2018_2745_MOESM1_ESM.tgz › foldx_model_files/WT_P62258-Q9Y3M2-MDL-4wrq.pdb]

FoldX generated pdb file

Output generated by <BuildModel>
ATOM      0  N   ASP A   1      38.816   1.231  70.827  1.00102.42
ATOM      1  CA  ASP A   1      39.208   2.500  71.475  1.00102.42
ATOM      2  C   ASP A   1      39.244   3.606  70.490  1.00102.42
ATOM      3  O   ASP A   1      38.776   3.479  69.360  1.00102.42
ATOM      4  CB  ASP A   1      40.622   2.410  72.073  1.00102.42
ATOM      5  CG  ASP A   1      40.615   2.978  73.481  1.00102.42
ATOM      6  OD1 ASP A   1      40.221   2.233  74.417  1.00102.42
ATOM      7  OD2 ASP A   1      40.993   4.170  73.639  1.00102.42
ATOM      8  N   ARG A   2      39.843   4.724  70.926  1.00 98.92
ATOM      9  CA  ARG A   2      39.964   5.912  70.149  1.00 98.92
ATOM     10  C   ARG A   2      40.721   5.595  68.900  1.00 98.92
ATOM     11  O   ARG A   2      40.295   5.955  67.804  1.00 98.92
ATOM     12  CB  ARG A   2      40.759   6.970  70.929  1.00 98.92
ATOM     13  CG  ARG A   2      40.716   8.394  70.376  1.00 98.92
ATOM     14  CD  ARG A   2      41.471   9.365  71.288  1.00 98.92
ATOM     15  NE  ARG A   2      41.373  10.738  70.717  1.00 98.92
ATOM     16  CZ  ARG A   2      41.686  11.820  71.490  1.00 98.92
ATOM     17  NH1 ARG A   2      42.159  11.643  72.758  1.00 98.92
ATOM     18  NH2 ARG A   2      41.524  13.081  70.994  1.00 98.92
ATOM     19  N   GLU A   3      41.850   4.873  69.023  1.00 38.78
ATOM     20  CA  GLU A   3      42.658   4.612  67.867  1.00 38.78
ATOM     21  C   GLU A   3      41.919   3.758  66.884  1.00 38.78
ATOM     22  O   GLU A   3      42.023   3.981  65.680  1.00 38.78
ATOM     23  CB  GLU A   3      44.002   3.934  68.191  1.00 38.78
ATOM     24  CG  GLU A   3      44.808   4.694  69.249  1.00 38.78
ATOM     25  CD  GLU A   3      44.528   4.084  70.616  1.00 38.78
ATOM     26  OE1 GLU A   3      45.096   2.998  70.911  1.00 38.78
ATOM     27  OE2 GLU A   3      43.737   4.697  71.385  1.00 38.78
ATOM     28  N   ASP A   4      41.157   2.757  67.360  1.00 39.75
ATOM     29  CA  ASP A   4      40.478   1.860  66.465  1.00 39.75
ATOM     30  C   ASP A   4      39.459   2.613  65.662  1.00 39.75
ATOM     31  O   ASP A   4      39.402   2.503  64.437  1.00 39.75
ATOM     32  CB  ASP A   4      39.709   0.768  67.227  1.00 39.75
ATOM     33  CG  ASP A   4      40.671  -0.361  67.564  1.00 39.75
ATOM     34  OD1 ASP A   4      41.441  -0.780  66.659  1.00 39.75
ATOM     35  OD2 ASP A   4      40.652  -0.812  68.741  1.00 39.75
ATOM     36  N   LEU A   5      38.640   3.432  66.346  1.00 38.69
ATOM     37  CA  LEU A   5      37.556   4.122  65.706  1.00 38.69
ATOM     38  C   LEU A   5      38.087   5.088  64.697  1.00 38.69
ATOM     39  O   LEU A   5      37.522   5.237  63.615  1.00 38.69
ATOM     40  CB  LEU A   5      36.684   4.920  66.691  1.00 38.69
ATOM     41  CG  LEU A   5      35.630   4.071  67.429  1.00 38.69
ATOM     42  CD1 LEU A   5      35.101   4.801  68.675  1.00 38.69
ATOM     43  CD2 LEU A   5      34.507   3.616  66.481  1.00 38.69
ATOM     44  N   VAL A   6      39.186   5.785  65.033  1.00 30.10
ATOM     45  CA  VAL A   6      39.744   6.767  64.148  1.00 30.10
ATOM     46  C   VAL A   6      40.205   6.086  62.899  1.00 30.10
ATOM     47  O   VAL A   6      40.067   6.624  61.801  1.00 30.10
ATOM     48  CB  VAL A   6      40.920   7.482  64.745  1.00 30.10
ATOM     49  CG1 VAL A   6      41.380   8.576  63.765  1.00 30.10
ATOM     50  CG2 VAL A   6      40.514   8.012  66.131  1.00 30.10
ATOM     51  N   TYR A   7      40.784   4.881  63.048  1.00136.22
ATOM     52  CA  TYR A   7      41.285   4.110  61.947  1.00136.22
ATOM     53  C   TYR A   7      40.140   3.735  61.063  1.00136.22
ATOM     54  O   TYR A   7      40.212   3.871  59.842  1.00136.22
ATOM     55  CB  TYR A   7      41.967   2.826  62.464  1.00136.22
ATOM     56  CG  TYR A   7      42.410   1.956  61.338  1.00136.22
ATOM     57  CD1 TYR A   7      43.385   2.375  60.461  1.00136.22
ATOM     58  CD2 TYR A   7      41.869   0.700  61.186  1.00136.22
ATOM     59  CE1 TYR A   7      43.794   1.561  59.432  1.00136.22
ATOM     60  CE2 TYR A   7      42.275  -0.119  60.159  1.00136.22
ATOM     61  CZ  TYR A   7      43.237   0.314  59.280  1.00136.22
ATOM     62  OH  TYR A   7      43.656  -0.527  58.227  1.00136.22
ATOM     63  N   GLN A   8      39.031   3.275  61.668  1.00 30.26
ATOM     64  CA  GLN A   8      37.908   2.858  60.885  1.00 30.26
ATOM     65  C   GLN A   8      37.366   4.041  60.150  1.00 30.26
ATOM     66  O   GLN A   8      36.993   3.938  58.983  1.00 30.26
ATOM     67  CB  GLN A   8      36.764   2.265  61.720  1.00 30.26
ATOM     68  CG  GLN A   8      35.564   1.861  60.862  1.00 30.26
ATOM     69  CD  GLN A   8      36.013   0.783  59.888  1.00 30.26
ATOM     70  OE1 GLN A   8      36.182  -0.376  60.266  1.00 30.26
ATOM     71  NE2 GLN A   8      36.215   1.170  58.600  1.00 30.26
ATOM     72  N   ALA A   9      37.339   5.208  60.815  1.00 29.74
ATOM     73  CA  ALA A   9      36.789   6.389  60.215  1.00 29.74
ATOM     74  C   ALA A   9      37.566   6.705  58.972  1.00 29.74
ATOM     75  O   ALA A   9      36.993   7.116  57.965  1.00 29.74
ATOM     76  CB  ALA A   9      36.866   7.614  61.143  1.00 29.74
ATOM     77  N   LYS A  10      38.900   6.539  59.020  1.00 35.63
ATOM     78  CA  LYS A  10      39.731   6.800  57.878  1.00 35.63
ATOM     79  C   LYS A  10      39.399   5.821  56.795  1.00 35.63
ATOM     80  O   LYS A  10      39.421   6.164  55.614  1.00 35.63
ATOM     81  CB  LYS A  10      41.232   6.658  58.180  1.00 35.63
ATOM     82  CG  LYS A  10      41.750   7.671  59.202  1.00 35.63
ATOM     83  CD  LYS A  10      42.964   7.173  59.988  1.00 35.63
ATOM     84  CE  LYS A  10      43.633   8.252  60.843  1.00 35.63
ATOM     85  NZ  LYS A  10      44.971   8.574  60.301  1.00 35.63
ATOM     86  N   LEU A  11      39.118   4.559  57.173  1.00 81.22
ATOM     87  CA  LEU A  11      38.806   3.542  56.209  1.00 81.22
ATOM     88  C   LEU A  11      37.530   3.927  55.527  1.00 81.22
ATOM     89  O   LEU A  11      37.419   3.855  54.305  1.00 81.22
ATOM     90  CB  LEU A  11      38.615   2.162  56.878  1.00 81.22
ATOM     91  CG  LEU A  11      39.810   1.594  57.688  1.00 81.22
ATOM     92  CD1 LEU A  11      39.748   0.058  57.716  1.00 81.22
ATOM     93  CD2 LEU A  11      41.183   2.089  57.200  1.00 81.22
ATOM     94  N   ALA A  12      36.538   4.373  56.314  1.00 30.00
ATOM     95  CA  ALA A  12      35.232   4.702  55.814  1.00 30.00
ATOM     96  C   ALA A  12      35.349   5.811  54.823  1.00 30.00
ATOM     97  O   ALA A  12      34.676   5.798  53.794  1.00 30.00
ATOM     98  CB  ALA A  12      34.275   5.171  56.921  1.00 30.00
ATOM     99  N   GLU A  13      36.217   6.801  55.096  1.00 38.61
ATOM    100  CA  GLU A  13      36.320   7.913  54.200  1.00 38.61
ATOM    101  C   GLU A  13      36.751   7.427  52.844  1.00 38.61
ATOM    102  O   GLU A  13      36.209   7.860  51.829  1.00 38.61
ATOM    103  CB  GLU A  13      37.349   8.967  54.644  1.00 38.61
ATOM    104  CG  GLU A  13      37.157  10.314  53.938  1.00 38.61
ATOM    105  CD  GLU A  13      38.466  11.089  53.994  1.00 38.61
ATOM    106  OE1 GLU A  13      39.471  10.597  53.415  1.00 38.61
ATOM    107  OE2 GLU A  13      38.480  12.189  54.613  1.00 38.61
ATOM    108  N   GLN A  14      37.736   6.508  52.785  1.00 35.61
ATOM    109  CA  GLN A  14      38.220   6.029  51.517  1.00 35.61
ATOM    110  C   GLN A  14      37.140   5.265  50.815  1.00 35.61
ATOM    111  O   GLN A  14      36.980   5.367  49.600  1.00 35.61
ATOM    112  CB  GLN A  14      39.452   5.119  51.640  1.00 35.61
ATOM    113  CG  GLN A  14      39.872   4.526  50.295  1.00 35.61
ATOM    114  CD  GLN A  14      40.264   5.679  49.376  1.00 35.61
ATOM    115  OE1 GLN A  14      41.415   6.113  49.355  1.00 35.61
ATOM    116  NE2 GLN A  14      39.276   6.187  48.591  1.00 35.61
ATOM    117  N   ALA A  15      36.376   4.473  51.585  1.00 50.23
ATOM    118  CA  ALA A  15      35.273   3.678  51.120  1.00 50.23
ATOM    119  C   ALA A  15      34.222   4.622  50.629  1.00 50.23
ATOM    120  O   ALA A  15      33.387   4.268  49.801  1.00 50.23
ATOM    121  CB  ALA A  15      34.648   2.811  52.227  1.00 50.23
ATOM    122  N   GLU A  16      34.229   5.856  51.156  1.00 77.37
ATOM    123  CA  GLU A  16      33.231   6.836  50.853  1.00 77.37
ATOM    124  C   GLU A  16      31.927   6.395  51.433  1.00 77.37
ATOM    125  O   GLU A  16      30.865   6.609  50.851  1.00 77.37
ATOM    126  CB  GLU A  16      33.086   7.149  49.351  1.00 77.37
ATOM    127  CG  GLU A  16      33.963   8.337  48.935  1.00 77.37
ATOM    128  CD  GLU A  16      33.166   9.267  48.038  1.00 77.37
ATOM    129  OE1 GLU A  16      33.017   8.940  46.829  1.00 77.37
ATOM    130  OE2 GLU A  16      32.694  10.318  48.549  1.00 77.37
ATOM    131  N   ARG A  17      31.998   5.752  52.619  1.00160.91
ATOM    132  CA  ARG A  17      30.830   5.402  53.373  1.00160.91
ATOM    133  C   ARG A  17      30.795   6.366  54.526  1.00160.91
ATOM    134  O   ARG A  17      31.307   6.108  55.614  1.00160.91
ATOM    135  CB  ARG A  17      30.875   3.958  53.903  1.00160.91
ATOM    136  CG  ARG A  17      31.130   2.913  52.815  1.00160.91
ATOM    137  CD  ARG A  17      30.062   2.886  51.722  1.00160.91
ATOM    138  NE  ARG A  17      30.696   3.310  50.442  1.00160.91
ATOM    139  CZ  ARG A  17      30.217   2.839  49.253  1.00160.91
ATOM    140  NH1 ARG A  17      29.149   1.990  49.232  1.00160.91
ATOM    141  NH2 ARG A  17      30.804   3.224  48.083  1.00160.91
ATOM    142  N   TYR A  18      30.148   7.521  54.299  1.00 82.06
ATOM    143  CA  TYR A  18      30.127   8.621  55.222  1.00 82.06
ATOM    144  C   TYR A  18      29.345   8.359  56.472  1.00 82.06
ATOM    145  O   TYR A  18      29.683   8.895  57.525  1.00 82.06
ATOM    146  CB  TYR A  18      29.693   9.936  54.559  1.00 82.06
ATOM    147  CG  TYR A  18      30.798  10.196  53.590  1.00 82.06
ATOM    148  CD1 TYR A  18      31.987  10.735  54.030  1.00 82.06
ATOM    149  CD2 TYR A  18      30.660   9.887  52.255  1.00 82.06
ATOM    150  CE1 TYR A  18      33.023  10.968  53.157  1.00 82.06
ATOM    151  CE2 TYR A  18      31.692  10.120  51.375  1.00 82.06
ATOM    152  CZ  TYR A  18      32.873  10.663  51.825  1.00 82.06
ATOM    153  OH  TYR A  18      33.935  10.900  50.927  1.00 82.06
ATOM    154  N   ASP A  19      28.248   7.588  56.400  1.00 30.66
ATOM    155  CA  ASP A  19      27.503   7.355  57.606  1.00 30.66
ATOM    156  C   ASP A  19      28.366   6.609  58.579  1.00 30.66
ATOM    157  O   ASP A  19      28.366   6.898  59.774  1.00 30.66
ATOM    158  CB  ASP A  19      26.216   6.549  57.370  1.00 30.66
ATOM    159  CG  ASP A  19      25.447   7.216  56.233  1.00 30.66
ATOM    160  OD1 ASP A  19      25.774   6.932  55.051  1.00 30.66
ATOM    161  OD2 ASP A  19      24.529   8.025  56.532  1.00 30.66
ATOM    162  N   GLU A  20      29.140   5.625  58.093  1.00112.61
ATOM    163  CA  GLU A  20      29.986   4.865  58.966  1.00112.61
ATOM    164  C   GLU A  20      30.995   5.795  59.568  1.00112.61
ATOM    165  O   GLU A  20      31.268   5.755  60.768  1.00112.61
ATOM    166  CB  GLU A  20      30.749   3.775  58.191  1.00112.61
ATOM    167  CG  GLU A  20      30.057   2.416  58.197  1.00112.61
ATOM    168  CD  GLU A  20      29.618   2.130  56.771  1.00112.61
ATOM    169  OE1 GLU A  20      28.863   2.963  56.202  1.00112.61
ATOM    170  OE2 GLU A  20      30.029   1.070  56.231  1.00112.61
ATOM    171  N   MET A  21      31.551   6.686  58.729  1.00 41.70
ATOM    172  CA  MET A  21      32.587   7.586  59.135  1.00 41.70
ATOM    173  C   MET A  21      32.055   8.484  60.208  1.00 41.70
ATOM    174  O   MET A  21      32.722   8.724  61.212  1.00 41.70
ATOM    175  CB  MET A  21      33.045   8.484  57.971  1.00 41.70
ATOM    176  CG  MET A  21      34.250   9.376  58.280  1.00 41.70
ATOM    177  SD  MET A  21      34.878  10.304  56.845  1.00 41.70
ATOM    178  CE  MET A  21      36.520  10.645  57.537  1.00 41.70
ATOM    179  N   VAL A  22      30.827   9.005  60.028  1.00 93.00
ATOM    180  CA  VAL A  22      30.283   9.918  60.994  1.00 93.00
ATOM    181  C   VAL A  22      30.038   9.211  62.286  1.00 93.00
ATOM    182  O   VAL A  22      30.345   9.737  63.354  1.00 93.00
ATOM    183  CB  VAL A  22      29.008  10.593  60.563  1.00 93.00
ATOM    184  CG1 VAL A  22      27.951   9.531  60.224  1.00 93.00
ATOM    185  CG2 VAL A  22      28.582  11.547  61.693  1.00 93.00
ATOM    186  N   GLU A  23      29.495   7.981  62.233  1.00 43.54
ATOM    187  CA  GLU A  23      29.194   7.305  63.460  1.00 43.54
ATOM    188  C   GLU A  23      30.457   7.034  64.217  1.00 43.54
ATOM    189  O   GLU A  23      30.465   7.093  65.446  1.00 43.54
ATOM    190  CB  GLU A  23      28.394   6.005  63.276  1.00 43.54
ATOM    191  CG  GLU A  23      26.925   6.284  62.939  1.00 43.54
ATOM    192  CD  GLU A  23      26.236   4.971  62.599  1.00 43.54
ATOM    193  OE1 GLU A  23      26.462   3.974  63.333  1.00 43.54
ATOM    194  OE2 GLU A  23      25.459   4.953  61.606  1.00 43.54
ATOM    195  N   SER A  24      31.561   6.725  63.512  1.00 78.51
ATOM    196  CA  SER A  24      32.794   6.444  64.193  1.00 78.51
ATOM    197  C   SER A  24      33.262   7.668  64.933  1.00 78.51
ATOM    198  O   SER A  24      33.659   7.582  66.094  1.00 78.51
ATOM    199  CB  SER A  24      33.926   6.003  63.246  1.00 78.51
ATOM    200  OG  SER A  24      35.032   5.514  63.991  1.00 78.51
ATOM    201  N   MET A  25      33.231   8.841  64.271  1.00 92.02
ATOM    202  CA  MET A  25      33.688  10.082  64.843  1.00 92.02
ATOM    203  C   MET A  25      32.797  10.517  65.963  1.00 92.02
ATOM    204  O   MET A  25      33.256  11.130  66.926  1.00 92.02
ATOM    205  CB  MET A  25      33.755  11.228  63.824  1.00 92.02
ATOM    206  CG  MET A  25      34.998  11.170  62.937  1.00 92.02
ATOM    207  SD  MET A  25      36.555  10.973  63.858  1.00 92.02
ATOM    208  CE  MET A  25      36.284  12.319  65.040  1.00 92.02
ATOM    209  N   LYS A  26      31.484  10.255  65.845  1.00 34.71
ATOM    210  CA  LYS A  26      30.574  10.642  66.882  1.00 34.71
ATOM    211  C   LYS A  26      30.979   9.941  68.140  1.00 34.71
ATOM    212  O   LYS A  26      31.019  10.545  69.210  1.00 34.71
ATOM    213  CB  LYS A  26      29.121  10.235  66.580  1.00 34.71
ATOM    214  CG  LYS A  26      28.465  11.053  65.466  1.00 34.71
ATOM    215  CD  LYS A  26      27.284  10.345  64.798  1.00 34.71
ATOM    216  CE  LYS A  26      25.985  10.437  65.602  1.00 34.71
ATOM    217  NZ  LYS A  26      24.831  10.584  64.688  1.00 34.71
ATOM    218  N   LYS A  27      31.317   8.642  68.038  1.00112.60
ATOM    219  CA  LYS A  27      31.680   7.873  69.196  1.00112.60
ATOM    220  C   LYS A  27      32.922   8.449  69.799  1.00112.60
ATOM    221  O   LYS A  27      33.043   8.545  71.019  1.00112.60
ATOM    222  CB  LYS A  27      31.992   6.397  68.882  1.00112.60
ATOM    223  CG  LYS A  27      30.802   5.636  68.288  1.00112.60
ATOM    224  CD  LYS A  27      31.190   4.349  67.555  1.00112.60
ATOM    225  CE  LYS A  27      30.070   3.739  66.714  1.00112.60
ATOM    226  NZ  LYS A  27      29.095   3.044  67.581  1.00112.60
ATOM    227  N   VAL A  28      33.884   8.849  68.949  1.00 37.60
ATOM    228  CA  VAL A  28      35.124   9.370  69.442  1.00 37.60
ATOM    229  C   VAL A  28      34.846  10.614  70.231  1.00 37.60
ATOM    230  O   VAL A  28      35.418  10.812  71.301  1.00 37.60
ATOM    231  CB  VAL A  28      36.099   9.713  68.354  1.00 37.60
ATOM    232  CG1 VAL A  28      37.404  10.200  69.005  1.00 37.60
ATOM    233  CG2 VAL A  28      36.287   8.471  67.465  1.00 37.60
ATOM    234  N   ALA A  29      33.938  11.473  69.729  1.00 39.20
ATOM    235  CA  ALA A  29      33.602  12.721  70.358  1.00 39.20
ATOM    236  C   ALA A  29      33.021  12.456  71.718  1.00 39.20
ATOM    237  O   ALA A  29      33.243  13.223  72.653  1.00 39.20
ATOM    238  CB  ALA A  29      32.563  13.528  69.561  1.00 39.20
ATOM    239  N   GLY A  30      32.255  11.358  71.846  1.00 44.60
ATOM    240  CA  GLY A  30      31.556  10.936  73.034  1.00 44.60
ATOM    241  C   GLY A  30      32.516  10.627  74.154  1.00 44.60
ATOM    242  O   GLY A  30      32.144  10.680  75.326  1.00 44.60
ATOM    243  N   MET A  31      33.767  10.261  73.818  1.00147.72
ATOM    244  CA  MET A  31      34.804   9.879  74.746  1.00147.72
ATOM    245  C   MET A  31      35.048  11.048  75.653  1.00147.72
ATOM    246  O   MET A  31      35.554  10.879  76.760  1.00147.72
ATOM    247  CB  MET A  31      36.129   9.520  74.043  1.00147.72
ATOM    248  CG  MET A  31      36.049   8.264  73.173  1.00147.72
ATOM    249  SD  MET A  31      37.364   8.121  71.924  1.00147.72
ATOM    250  CE  MET A  31      36.727   6.589  71.185  1.00147.72
ATOM    251  N   ASP A  32      34.714  12.265  75.182  1.00117.63
ATOM    252  CA  ASP A  32      34.773  13.481  75.951  1.00117.63
ATOM    253  C   ASP A  32      36.135  14.124  75.994  1.00117.63
ATOM    254  O   ASP A  32      36.307  15.137  76.671  1.00117.63
ATOM    255  CB  ASP A  32      34.315  13.239  77.403  1.00117.63
ATOM    256  CG  ASP A  32      33.566  14.455  77.920  1.00117.63
ATOM    257  OD1 ASP A  32      32.749  15.024  77.149  1.00117.63
ATOM    258  OD2 ASP A  32      33.798  14.828  79.102  1.00117.63
ATOM    259  N   VAL A  33      37.124  13.620  75.231  1.00 96.00
ATOM    260  CA  VAL A  33      38.426  14.238  75.210  1.00 96.00
ATOM    261  C   VAL A  33      38.488  15.206  74.059  1.00 96.00
ATOM    262  O   VAL A  33      37.810  15.020  73.049  1.00 96.00
ATOM    263  CB  VAL A  33      39.539  13.249  75.033  1.00 96.00
ATOM    264  CG1 VAL A  33      39.673  12.436  76.331  1.00 96.00
ATOM    265  CG2 VAL A  33      39.247  12.394  73.787  1.00 96.00
ATOM    266  N   GLU A  34      39.310  16.276  74.186  1.00 43.22
ATOM    267  CA  GLU A  34      39.438  17.250  73.131  1.00 43.22
ATOM    268  C   GLU A  34      39.986  16.564  71.923  1.00 43.22
ATOM    269  O   GLU A  34      40.929  15.778  72.006  1.00 43.22
ATOM    270  CB  GLU A  34      40.396  18.416  73.445  1.00 43.22
ATOM    271  CG  GLU A  34      39.928  19.262  74.635  1.00 43.22
ATOM    272  CD  GLU A  34      40.672  18.845  75.903  1.00 43.22
ATOM    273  OE1 GLU A  34      41.209  17.706  75.937  1.00 43.22
ATOM    274  OE2 GLU A  34      40.722  19.674  76.851  1.00 43.22
ATOM    275  N   LEU A  35      39.398  16.872  70.752  1.00 54.94
ATOM    276  CA  LEU A  35      39.787  16.240  69.523  1.00 54.94
ATOM    277  C   LEU A  35      41.062  16.834  69.026  1.00 54.94
ATOM    278  O   LEU A  35      41.344  18.013  69.225  1.00 54.94
ATOM    279  CB  LEU A  35      38.753  16.414  68.394  1.00 54.94
ATOM    280  CG  LEU A  35      37.433  15.651  68.622  1.00 54.94
ATOM    281  CD1 LEU A  35      36.303  16.226  67.749  1.00 54.94
ATOM    282  CD2 LEU A  35      37.620  14.134  68.440  1.00 54.94
ATOM    283  N   THR A  36      41.880  16.005  68.356  1.00 95.94
ATOM    284  CA  THR A  36      43.088  16.498  67.771  1.00 95.94
ATOM    285  C   THR A  36      42.686  17.136  66.484  1.00 95.94
ATOM    286  O   THR A  36      41.510  17.143  66.125  1.00 95.94
ATOM    287  CB  THR A  36      44.093  15.424  67.473  1.00 95.94
ATOM    288  OG1 THR A  36      43.600  14.567  66.455  1.00 95.94
ATOM    289  CG2 THR A  36      44.365  14.626  68.760  1.00 95.94
ATOM    290  N   VAL A  37      43.659  17.726  65.770  1.00 81.13
ATOM    291  CA  VAL A  37      43.373  18.361  64.518  1.00 81.13
ATOM    292  C   VAL A  37      42.874  17.328  63.555  1.00 81.13
ATOM    293  O   VAL A  37      41.906  17.562  62.834  1.00 81.13
ATOM    294  CB  VAL A  37      44.591  19.001  63.924  1.00 81.13
ATOM    295  CG1 VAL A  37      44.218  19.596  62.557  1.00 81.13
ATOM    296  CG2 VAL A  37      45.143  20.035  64.919  1.00 81.13
ATOM    297  N   GLU A  38      43.515  16.145  63.531  1.00 36.73
ATOM    298  CA  GLU A  38      43.162  15.120  62.591  1.00 36.73
ATOM    299  C   GLU A  38      41.759  14.661  62.830  1.00 36.73
ATOM    300  O   GLU A  38      40.984  14.490  61.890  1.00 36.73
ATOM    301  CB  GLU A  38      44.087  13.891  62.690  1.00 36.73
ATOM    302  CG  GLU A  38      45.577  14.223  62.807  1.00 36.73
ATOM    303  CD  GLU A  38      45.953  14.154  64.283  1.00 36.73
ATOM    304  OE1 GLU A  38      46.247  13.027  64.759  1.00 36.73
ATOM    305  OE2 GLU A  38      45.956  15.221  64.954  1.00 36.73
ATOM    306  N   GLU A  39      41.392  14.450  64.105  1.00 43.66
ATOM    307  CA  GLU A  39      40.096  13.938  64.441  1.00 43.66
ATOM    308  C   GLU A  39      39.026  14.928  64.098  1.00 43.66
ATOM    309  O   GLU A  39      37.968  14.554  63.595  1.00 43.66
ATOM    310  CB  GLU A  39      39.963  13.616  65.936  1.00 43.66
ATOM    311  CG  GLU A  39      40.882  12.478  66.376  1.00 43.66
ATOM    312  CD  GLU A  39      40.690  12.271  67.868  1.00 43.66
ATOM    313  OE1 GLU A  39      40.614  13.292  68.603  1.00 43.66
ATOM    314  OE2 GLU A  39      40.607  11.089  68.291  1.00 43.66
ATOM    315  N   ARG A  40      39.276  16.224  64.357  1.00110.08
ATOM    316  CA  ARG A  40      38.282  17.235  64.129  1.00110.08
ATOM    317  C   ARG A  40      37.926  17.242  62.676  1.00110.08
ATOM    318  O   ARG A  40      36.752  17.310  62.316  1.00110.08
ATOM    319  CB  ARG A  40      38.774  18.641  64.505  1.00110.08
ATOM    320  CG  ARG A  40      37.925  19.775  63.927  1.00110.08
ATOM    321  CD  ARG A  40      38.710  21.077  63.794  1.00110.08
ATOM    322  NE  ARG A  40      39.847  20.785  62.879  1.00110.08
ATOM    323  CZ  ARG A  40      40.779  21.744  62.611  1.00110.08
ATOM    324  NH1 ARG A  40      40.640  22.996  63.132  1.00110.08
ATOM    325  NH2 ARG A  40      41.858  21.455  61.831  1.00110.08
ATOM    326  N   ASN A  41      38.941  17.146  61.801  1.00 34.83
ATOM    327  CA  ASN A  41      38.722  17.191  60.383  1.00 34.83
ATOM    328  C   ASN A  41      37.885  16.015  59.971  1.00 34.83
ATOM    329  O   ASN A  41      36.971  16.154  59.161  1.00 34.83
ATOM    330  CB  ASN A  41      40.034  17.113  59.587  1.00 34.83
ATOM    331  CG  ASN A  41      40.783  18.427  59.768  1.00 34.83
ATOM    332  OD1 ASN A  41      40.431  19.250  60.612  1.00 34.83
ATOM    333  ND2 ASN A  41      41.853  18.630  58.953  1.00 34.83
ATOM    334  N   LEU A  42      38.174  14.823  60.530  1.00 40.86
ATOM    335  CA  LEU A  42      37.471  13.628  60.164  1.00 40.86
ATOM    336  C   LEU A  42      36.027  13.791  60.514  1.00 40.86
ATOM    337  O   LEU A  42      35.143  13.392  59.756  1.00 40.86
ATOM    338  CB  LEU A  42      37.981  12.380  60.904  1.00 40.86
ATOM    339  CG  LEU A  42      39.443  12.014  60.582  1.00 40.86
ATOM    340  CD1 LEU A  42      40.039  11.109  61.669  1.00 40.86
ATOM    341  CD2 LEU A  42      39.567  11.392  59.185  1.00 40.86
ATOM    342  N   LEU A  43      35.755  14.374  61.691  1.00101.72
ATOM    343  CA  LEU A  43      34.412  14.563  62.149  1.00101.72
ATOM    344  C   LEU A  43      33.710  15.513  61.223  1.00101.72
ATOM    345  O   LEU A  43      32.596  15.243  60.775  1.00101.72
ATOM    346  CB  LEU A  43      34.410  15.113  63.595  1.00101.72
ATOM    347  CG  LEU A  43      33.045  15.490  64.208  1.00101.72
ATOM    348  CD1 LEU A  43      32.495  14.324  65.040  1.00101.72
ATOM    349  CD2 LEU A  43      33.120  16.759  65.063  1.00101.72
ATOM    350  N   SER A  44      34.367  16.637  60.876  1.00 35.54
ATOM    351  CA  SER A  44      33.757  17.650  60.058  1.00 35.54
ATOM    352  C   SER A  44      33.430  17.100  58.705  1.00 35.54
ATOM    353  O   SER A  44      32.331  17.317  58.192  1.00 35.54
ATOM    354  CB  SER A  44      34.667  18.875  59.854  1.00 35.54
ATOM    355  OG  SER A  44      35.779  18.530  59.040  1.00 35.54
ATOM    356  N   VAL A  45      34.382  16.366  58.098  1.00109.74
ATOM    357  CA  VAL A  45      34.183  15.833  56.780  1.00109.74
ATOM    358  C   VAL A  45      33.057  14.845  56.784  1.00109.74
ATOM    359  O   VAL A  45      32.265  14.810  55.844  1.00109.74
ATOM    360  CB  VAL A  45      35.385  15.134  56.209  1.00109.74
ATOM    361  CG1 VAL A  45      36.458  16.182  55.890  1.00109.74
ATOM    362  CG2 VAL A  45      35.851  14.057  57.199  1.00109.74
ATOM    363  N   ALA A  46      32.952  14.008  57.833  1.00 39.85
ATOM    364  CA  ALA A  46      31.958  12.968  57.830  1.00 39.85
ATOM    365  C   ALA A  46      30.568  13.542  57.792  1.00 39.85
ATOM    366  O   ALA A  46      29.743  13.118  56.984  1.00 39.85
ATOM    367  CB  ALA A  46      32.044  12.060  59.068  1.00 39.85
ATOM    368  N   TYR A  47      30.278  14.532  58.659  1.00 74.06
ATOM    369  CA  TYR A  47      28.981  15.158  58.744  1.00 74.06
ATOM    370  C   TYR A  47      28.678  15.970  57.526  1.00 74.06
ATOM    371  O   TYR A  47      27.533  16.048  57.081  1.00 74.06
ATOM    372  CB  TYR A  47      28.810  16.105  59.947  1.00 74.06
ATOM    373  CG  TYR A  47      28.165  15.376  61.077  1.00 74.06
ATOM    374  CD1 TYR A  47      26.946  14.769  60.868  1.00 74.06
ATOM    375  CD2 TYR A  47      28.742  15.309  62.325  1.00 74.06
ATOM    376  CE1 TYR A  47      26.312  14.091  61.879  1.00 74.06
ATOM    377  CE2 TYR A  47      28.109  14.631  63.342  1.00 74.06
ATOM    378  CZ  TYR A  47      26.893  14.020  63.123  1.00 74.06
ATOM    379  OH  TYR A  47      26.244  13.324  64.166  1.00 74.06
ATOM    380  N   LYS A  48      29.707  16.628  56.978  1.00 70.10
ATOM    381  CA  LYS A  48      29.573  17.482  55.837  1.00 70.10
ATOM    382  C   LYS A  48      28.957  16.675  54.732  1.00 70.10
ATOM    383  O   LYS A  48      28.055  17.148  54.041  1.00 70.10
ATOM    384  CB  LYS A  48      30.975  17.926  55.389  1.00 70.10
ATOM    385  CG  LYS A  48      31.469  19.288  55.855  1.00 70.10
ATOM    386  CD  LYS A  48      32.995  19.337  55.798  1.00 70.10
ATOM    387  CE  LYS A  48      33.626  20.383  56.708  1.00 70.10
ATOM    388  NZ  LYS A  48      35.099  20.242  56.667  1.00 70.10
ATOM    389  N   ASN A  49      29.447  15.437  54.525  1.00 59.64
ATOM    390  CA  ASN A  49      28.918  14.579  53.504  1.00 59.64
ATOM    391  C   ASN A  49      27.549  14.086  53.860  1.00 59.64
ATOM    392  O   ASN A  49      26.665  14.052  53.007  1.00 59.64
ATOM    393  CB  ASN A  49      29.807  13.354  53.235  1.00 59.64
ATOM    394  CG  ASN A  49      30.950  13.809  52.343  1.00 59.64
ATOM    395  OD1 ASN A  49      30.852  13.774  51.117  1.00 59.64
ATOM    396  ND2 ASN A  49      32.073  14.239  52.979  1.00 59.64
ATOM    397  N   VAL A  50      27.332  13.687  55.129  1.00 35.43
ATOM    398  CA  VAL A  50      26.062  13.134  55.519  1.00 35.43
ATOM    399  C   VAL A  50      24.985  14.162  55.325  1.00 35.43
ATOM    400  O   VAL A  50      23.935  13.881  54.748  1.00 35.43
ATOM    401  CB  VAL A  50      26.032  12.723  56.966  1.00 35.43
ATOM    402  CG1 VAL A  50      24.594  12.308  57.325  1.00 35.43
ATOM    403  CG2 VAL A  50      27.077  11.615  57.192  1.00 35.43
ATOM    404  N   ILE A  51      25.224  15.389  55.819  1.00 92.00
ATOM    405  CA  ILE A  51      24.282  16.468  55.716  1.00 92.00
ATOM    406  C   ILE A  51      24.140  16.877  54.280  1.00 92.00
ATOM    407  O   ILE A  51      23.039  17.148  53.803  1.00 92.00
ATOM    408  CB  ILE A  51      24.712  17.678  56.501  1.00 92.00
ATOM    409  CG1 ILE A  51      24.138  17.631  57.930  1.00 92.00
ATOM    410  CG2 ILE A  51      24.294  18.932  55.713  1.00 92.00
ATOM    411  CD1 ILE A  51      22.645  17.947  58.005  1.00 92.00
ATOM    412  N   GLY A  52      25.269  16.917  53.550  1.00 25.12
ATOM    413  CA  GLY A  52      25.295  17.413  52.203  1.00 25.12
ATOM    414  C   GLY A  52      24.391  16.611  51.321  1.00 25.12
ATOM    415  O   GLY A  52      23.723  17.167  50.452  1.00 25.12
ATOM    416  N   ALA A  53      24.344  15.280  51.499  1.00 26.96
ATOM    417  CA  ALA A  53      23.537  14.493  50.612  1.00 26.96
ATOM    418  C   ALA A  53      22.109  14.930  50.728  1.00 26.96
ATOM    419  O   ALA A  53      21.424  15.113  49.723  1.00 26.96
ATOM    420  CB  ALA A  53      23.585  12.992  50.946  1.00 26.96
ATOM    421  N   ARG A  54      21.624  15.122  51.969  1.00107.26
ATOM    422  CA  ARG A  54      20.255  15.485  52.200  1.00107.26
ATOM    423  C   ARG A  54      19.961  16.856  51.666  1.00107.26
ATOM    424  O   ARG A  54      18.915  17.072  51.057  1.00107.26
ATOM    425  CB  ARG A  54      19.874  15.410  53.687  1.00107.26
ATOM    426  CG  ARG A  54      19.589  13.980  54.159  1.00107.26
ATOM    427  CD  ARG A  54      20.841  13.168  54.507  1.00107.26
ATOM    428  NE  ARG A  54      20.393  11.832  54.998  1.00107.26
ATOM    429  CZ  ARG A  54      21.312  10.871  55.311  1.00107.26
ATOM    430  NH1 ARG A  54      22.646  11.144  55.210  1.00107.26
ATOM    431  NH2 ARG A  54      20.895   9.637  55.717  1.00107.26
ATOM    432  N   ARG A  55      20.881  17.819  51.856  1.00154.41
ATOM    433  CA  ARG A  55      20.614  19.157  51.418  1.00154.41
ATOM    434  C   ARG A  55      20.468  19.151  49.930  1.00154.41
ATOM    435  O   ARG A  55      19.607  19.838  49.382  1.00154.41
ATOM    436  CB  ARG A  55      21.706  20.148  51.857  1.00154.41
ATOM    437  CG  ARG A  55      21.280  21.588  51.550  1.00154.41
ATOM    438  CD  ARG A  55      21.838  22.191  50.262  1.00154.41
ATOM    439  NE  ARG A  55      21.922  23.666  50.424  1.00154.41
ATOM    440  CZ  ARG A  55      22.405  24.429  49.404  1.00154.41
ATOM    441  NH1 ARG A  55      22.817  23.835  48.247  1.00154.41
ATOM    442  NH2 ARG A  55      22.460  25.785  49.544  1.00154.41
ATOM    443  N   ALA A  56      21.306  18.367  49.230  1.00 28.12
ATOM    444  CA  ALA A  56      21.230  18.297  47.798  1.00 28.12
ATOM    445  C   ALA A  56      19.913  17.707  47.399  1.00 28.12
ATOM    446  O   ALA A  56      19.254  18.202  46.488  1.00 28.12
ATOM    447  CB  ALA A  56      22.329  17.409  47.186  1.00 28.12
ATOM    448  N   SER A  57      19.492  16.628  48.084  1.00 64.60
ATOM    449  CA  SER A  57      18.270  15.963  47.729  1.00 64.60
ATOM    450  C   SER A  57      17.121  16.885  47.977  1.00 64.60
ATOM    451  O   SER A  57      16.143  16.890  47.231  1.00 64.60
ATOM    452  CB  SER A  57      18.026  14.683  48.547  1.00 64.60
ATOM    453  OG  SER A  57      17.835  15.006  49.917  1.00 64.60
ATOM    454  N   TRP A  58      17.216  17.698  49.042  1.00 60.19
ATOM    455  CA  TRP A  58      16.153  18.584  49.405  1.00 60.19
ATOM    456  C   TRP A  58      15.954  19.579  48.304  1.00 60.19
ATOM    457  O   TRP A  58      14.824  19.862  47.913  1.00 60.19
ATOM    458  CB  TRP A  58      16.450  19.352  50.710  1.00 60.19
ATOM    459  CG  TRP A  58      15.725  20.670  50.866  1.00 60.19
ATOM    460  CD1 TRP A  58      14.413  20.908  51.157  1.00 60.19
ATOM    461  CD2 TRP A  58      16.351  21.957  50.746  1.00 60.19
ATOM    462  NE1 TRP A  58      14.183  22.262  51.230  1.00 60.19
ATOM    463  CE2 TRP A  58      15.369  22.920  50.980  1.00 60.19
ATOM    464  CE3 TRP A  58      17.640  22.306  50.468  1.00 60.19
ATOM    465  CZ2 TRP A  58      15.662  24.251  50.936  1.00 60.19
ATOM    466  CZ3 TRP A  58      17.932  23.650  50.423  1.00 60.19
ATOM    467  CH2 TRP A  58      16.963  24.605  50.652  1.00 60.19
ATOM    468  N   ARG A  59      17.052  20.134  47.760  1.00116.78
ATOM    469  CA  ARG A  59      16.913  21.139  46.744  1.00116.78
ATOM    470  C   ARG A  59      16.234  20.559  45.541  1.00116.78
ATOM    471  O   ARG A  59      15.333  21.176  44.974  1.00116.78
ATOM    472  CB  ARG A  59      18.256  21.685  46.234  1.00116.78
ATOM    473  CG  ARG A  59      18.154  22.737  45.132  1.00116.78
ATOM    474  CD  ARG A  59      17.901  24.137  45.698  1.00116.78
ATOM    475  NE  ARG A  59      16.480  24.199  46.135  1.00116.78
ATOM    476  CZ  ARG A  59      16.075  25.238  46.922  1.00116.78
ATOM    477  NH1 ARG A  59      16.972  26.195  47.296  1.00116.78
ATOM    478  NH2 ARG A  59      14.776  25.326  47.330  1.00116.78
ATOM    479  N   ILE A  60      16.648  19.349  45.122  1.00 31.08
ATOM    480  CA  ILE A  60      16.120  18.769  43.917  1.00 31.08
ATOM    481  C   ILE A  60      14.649  18.520  44.082  1.00 31.08
ATOM    482  O   ILE A  60      13.852  18.852  43.205  1.00 31.08
ATOM    483  CB  ILE A  60      16.767  17.456  43.579  1.00 31.08
ATOM    484  CG1 ILE A  60      18.299  17.600  43.560  1.00 31.08
ATOM    485  CG2 ILE A  60      16.178  16.966  42.245  1.00 31.08
ATOM    486  CD1 ILE A  60      18.793  18.727  42.653  1.00 31.08
ATOM    487  N   ILE A  61      14.252  17.932  45.224  1.00119.88
ATOM    488  CA  ILE A  61      12.879  17.603  45.494  1.00119.88
ATOM    489  C   ILE A  61      12.071  18.862  45.599  1.00119.88
ATOM    490  O   ILE A  61      10.955  18.938  45.084  1.00119.88
ATOM    491  CB  ILE A  61      12.726  16.815  46.778  1.00119.88
ATOM    492  CG1 ILE A  61      13.538  15.513  46.731  1.00119.88
ATOM    493  CG2 ILE A  61      11.235  16.615  47.085  1.00119.88
ATOM    494  CD1 ILE A  61      13.149  14.604  45.569  1.00119.88
ATOM    495  N   SER A  62      12.621  19.881  46.287  1.00 91.51
ATOM    496  CA  SER A  62      11.965  21.142  46.491  1.00 91.51
ATOM    497  C   SER A  62      11.786  21.832  45.178  1.00 91.51
ATOM    498  O   SER A  62      10.774  22.495  44.959  1.00 91.51
ATOM    499  CB  SER A  62      12.770  22.110  47.369  1.00 91.51
ATOM    500  OG  SER A  62      13.889  22.590  46.647  1.00 91.51
ATOM    501  N   SER A  63      12.773  21.709  44.271  1.00 31.77
ATOM    502  CA  SER A  63      12.676  22.368  42.998  1.00 31.77
ATOM    503  C   SER A  63      11.490  21.821  42.276  1.00 31.77
ATOM    504  O   SER A  63      10.670  22.568  41.743  1.00 31.77
ATOM    505  CB  SER A  63      13.895  22.112  42.093  1.00 31.77
ATOM    506  OG  SER A  63      14.145  23.247  41.276  1.00 31.77
ATOM    507  N   ILE A  64      11.358  20.485  42.276  1.00 87.25
ATOM    508  CA  ILE A  64      10.292  19.839  41.572  1.00 87.25
ATOM    509  C   ILE A  64       8.994  20.296  42.153  1.00 87.25
ATOM    510  O   ILE A  64       8.030  20.530  41.428  1.00 87.25
ATOM    511  CB  ILE A  64      10.341  18.340  41.662  1.00 87.25
ATOM    512  CG1 ILE A  64      11.751  17.834  41.314  1.00 87.25
ATOM    513  CG2 ILE A  64       9.241  17.772  40.754  1.00 87.25
ATOM    514  CD1 ILE A  64      12.054  16.450  41.886  1.00 87.25
ATOM    515  N   GLU A  65       8.937  20.439  43.487  1.00 61.02
ATOM    516  CA  GLU A  65       7.725  20.813  44.157  1.00 61.02
ATOM    517  C   GLU A  65       7.247  22.147  43.673  1.00 61.02
ATOM    518  O   GLU A  65       6.067  22.325  43.378  1.00 61.02
ATOM    519  CB  GLU A  65       7.948  20.936  45.673  1.00 61.02
ATOM    520  CG  GLU A  65       6.743  21.457  46.453  1.00 61.02
ATOM    521  CD  GLU A  65       7.242  22.566  47.366  1.00 61.02
ATOM    522  OE1 GLU A  65       8.171  22.301  48.177  1.00 61.02
ATOM    523  OE2 GLU A  65       6.692  23.693  47.261  1.00 61.02
ATOM    524  N   GLN A  66       8.162  23.117  43.564  1.00 93.02
ATOM    525  CA  GLN A  66       7.848  24.465  43.199  1.00 93.02
ATOM    526  C   GLN A  66       7.339  24.504  41.795  1.00 93.02
ATOM    527  O   GLN A  66       6.388  25.221  41.487  1.00 93.02
ATOM    528  CB  GLN A  66       9.115  25.315  43.331  1.00 93.02
ATOM    529  CG  GLN A  66       9.568  25.338  44.794  1.00 93.02
ATOM    530  CD  GLN A  66       8.909  26.509  45.494  1.00 93.02
ATOM    531  OE1 GLN A  66       9.263  27.662  45.253  1.00 93.02
ATOM    532  NE2 GLN A  66       7.930  26.212  46.386  1.00 93.02
ATOM    533  N   LYS A  67       7.960  23.713  40.904  1.00 79.98
ATOM    534  CA  LYS A  67       7.597  23.698  39.519  1.00 79.98
ATOM    535  C   LYS A  67       6.207  23.161  39.369  1.00 79.98
ATOM    536  O   LYS A  67       5.431  23.640  38.544  1.00 79.98
ATOM    537  CB  LYS A  67       8.542  22.824  38.686  1.00 79.98
ATOM    538  CG  LYS A  67       8.097  22.730  37.224  1.00 79.98
ATOM    539  CD  LYS A  67       7.822  24.085  36.574  1.00 79.98
ATOM    540  CE  LYS A  67       7.590  24.012  35.065  1.00 79.98
ATOM    541  NZ  LYS A  67       8.834  23.595  34.380  1.00 79.98
ATOM    542  N   GLU A  68       5.853  22.161  40.194  1.00118.78
ATOM    543  CA  GLU A  68       4.602  21.461  40.124  1.00118.78
ATOM    544  C   GLU A  68       3.438  22.342  40.410  1.00118.78
ATOM    545  O   GLU A  68       2.336  22.021  39.973  1.00118.78
ATOM    546  CB  GLU A  68       4.523  20.241  41.055  1.00118.78
ATOM    547  CG  GLU A  68       5.398  19.091  40.560  1.00118.78
ATOM    548  CD  GLU A  68       4.965  18.807  39.128  1.00118.78
ATOM    549  OE1 GLU A  68       3.729  18.747  38.888  1.00118.78
ATOM    550  OE2 GLU A  68       5.861  18.649  38.256  1.00118.78
ATOM    551  N   GLU A  69       3.599  23.391  41.238  1.00175.38
ATOM    552  CA  GLU A  69       2.511  24.310  41.402  1.00175.38
ATOM    553  C   GLU A  69       2.373  25.016  40.099  1.00175.38
ATOM    554  O   GLU A  69       1.268  25.235  39.605  1.00175.38
ATOM    555  CB  GLU A  69       2.763  25.371  42.486  1.00175.38
ATOM    556  CG  GLU A  69       2.610  24.838  43.910  1.00175.38
ATOM    557  CD  GLU A  69       1.927  25.922  44.738  1.00175.38
ATOM    558  OE1 GLU A  69       2.482  27.051  44.806  1.00175.38
ATOM    559  OE2 GLU A  69       0.838  25.638  45.304  1.00175.38
ATOM    560  N   ASN A  70       3.527  25.354  39.494  1.00 62.86
ATOM    561  CA  ASN A  70       3.542  26.084  38.264  1.00 62.86
ATOM    562  C   ASN A  70       2.835  25.261  37.242  1.00 62.86
ATOM    563  O   ASN A  70       1.977  25.758  36.512  1.00 62.86
ATOM    564  CB  ASN A  70       4.974  26.332  37.758  1.00 62.86
ATOM    565  CG  ASN A  70       5.509  27.608  38.385  1.00 62.86
ATOM    566  OD1 ASN A  70       5.328  28.700  37.849  1.00 62.86
ATOM    567  ND2 ASN A  70       6.189  27.473  39.557  1.00 62.86
ATOM    568  N   LYS A  71       3.169  23.958  37.177  1.00101.34
ATOM    569  CA  LYS A  71       2.511  23.115  36.224  1.00101.34
ATOM    570  C   LYS A  71       1.077  23.068  36.634  1.00101.34
ATOM    571  O   LYS A  71       0.171  23.123  35.802  1.00101.34
ATOM    572  CB  LYS A  71       3.021  21.662  36.211  1.00101.34
ATOM    573  CG  LYS A  71       4.336  21.493  35.441  1.00101.34
ATOM    574  CD  LYS A  71       5.069  20.185  35.738  1.00101.34
ATOM    575  CE  LYS A  71       4.211  18.929  35.585  1.00101.34
ATOM    576  NZ  LYS A  71       4.996  17.733  35.969  1.00101.34
ATOM    577  N   GLY A  72       0.837  23.008  37.957  1.00 22.30
ATOM    578  CA  GLY A  72      -0.510  22.941  38.429  1.00 22.30
ATOM    579  C   GLY A  72      -0.902  21.501  38.531  1.00 22.30
ATOM    580  O   GLY A  72      -2.086  21.172  38.486  1.00 22.30
ATOM    581  N   GLY A  73       0.090  20.597  38.662  1.00 24.11
ATOM    582  CA  GLY A  73      -0.245  19.208  38.795  1.00 24.11
ATOM    583  C   GLY A  73      -0.304  18.897  40.256  1.00 24.11
ATOM    584  O   GLY A  73       0.707  18.909  40.958  1.00 24.11
ATOM    585  N   GLU A  74      -1.522  18.589  40.739  1.00114.84
ATOM    586  CA  GLU A  74      -1.770  18.296  42.119  1.00114.84
ATOM    587  C   GLU A  74      -1.118  17.012  42.512  1.00114.84
ATOM    588  O   GLU A  74      -0.521  16.915  43.583  1.00114.84
ATOM    589  CB  GLU A  74      -3.269  18.119  42.414  1.00114.84
ATOM    590  CG  GLU A  74      -4.160  19.177  41.766  1.00114.84
ATOM    591  CD  GLU A  74      -4.656  18.600  40.448  1.00114.84
ATOM    592  OE1 GLU A  74      -5.676  17.862  40.474  1.00114.84
ATOM    593  OE2 GLU A  74      -4.023  18.891  39.398  1.00114.84
ATOM    594  N   ASP A  75      -1.213  15.981  41.653  1.00 41.00
ATOM    595  CA  ASP A  75      -0.711  14.700  42.057  1.00 41.00
ATOM    596  C   ASP A  75       0.748  14.823  42.321  1.00 41.00
ATOM    597  O   ASP A  75       1.237  14.415  43.374  1.00 41.00
ATOM    598  CB  ASP A  75      -0.837  13.617  40.971  1.00 41.00
ATOM    599  CG  ASP A  75      -1.240  14.257  39.650  1.00 41.00
ATOM    600  OD1 ASP A  75      -0.349  14.834  38.972  1.00 41.00
ATOM    601  OD2 ASP A  75      -2.450  14.182  39.311  1.00 41.00
ATOM    602  N   LYS A  76       1.479  15.418  41.365  1.00109.52
ATOM    603  CA  LYS A  76       2.898  15.484  41.511  1.00109.52
ATOM    604  C   LYS A  76       3.252  16.373  42.659  1.00109.52
ATOM    605  O   LYS A  76       4.131  16.044  43.453  1.00109.52
ATOM    606  CB  LYS A  76       3.620  16.013  40.264  1.00109.52
ATOM    607  CG  LYS A  76       5.084  15.574  40.235  1.00109.52
ATOM    608  CD  LYS A  76       5.223  14.053  40.154  1.00109.52
ATOM    609  CE  LYS A  76       6.661  13.545  40.233  1.00109.52
ATOM    610  NZ  LYS A  76       6.795  12.305  39.433  1.00109.52
ATOM    611  N   LEU A  77       2.548  17.512  42.796  1.00 99.34
ATOM    612  CA  LEU A  77       2.881  18.469  43.811  1.00 99.34
ATOM    613  C   LEU A  77       2.771  17.831  45.155  1.00 99.34
ATOM    614  O   LEU A  77       3.634  18.028  46.009  1.00 99.34
ATOM    615  CB  LEU A  77       1.935  19.687  43.780  1.00 99.34
ATOM    616  CG  LEU A  77       2.105  20.698  44.935  1.00 99.34
ATOM    617  CD1 LEU A  77       3.536  21.255  45.023  1.00 99.34
ATOM    618  CD2 LEU A  77       1.047  21.808  44.855  1.00 99.34
ATOM    619  N   LYS A  78       1.702  17.052  45.389  1.00 42.18
ATOM    620  CA  LYS A  78       1.527  16.457  46.684  1.00 42.18
ATOM    621  C   LYS A  78       2.631  15.497  46.973  1.00 42.18
ATOM    622  O   LYS A  78       3.212  15.521  48.057  1.00 42.18
ATOM    623  CB  LYS A  78       0.232  15.640  46.823  1.00 42.18
ATOM    624  CG  LYS A  78      -0.912  16.465  47.418  1.00 42.18
ATOM    625  CD  LYS A  78      -1.739  17.244  46.394  1.00 42.18
ATOM    626  CE  LYS A  78      -2.570  18.372  47.016  1.00 42.18
ATOM    627  NZ  LYS A  78      -3.948  17.904  47.278  1.00 42.18
ATOM    628  N   MET A  79       2.959  14.624  46.004  1.00 55.45
ATOM    629  CA  MET A  79       3.943  13.620  46.281  1.00 55.45
ATOM    630  C   MET A  79       5.260  14.279  46.543  1.00 55.45
ATOM    631  O   MET A  79       6.010  13.852  47.420  1.00 55.45
ATOM    632  CB  MET A  79       4.145  12.607  45.143  1.00 55.45
ATOM    633  CG  MET A  79       5.159  11.522  45.517  1.00 55.45
ATOM    634  SD  MET A  79       6.890  11.893  45.103  1.00 55.45
ATOM    635  CE  MET A  79       7.572  10.947  46.497  1.00 55.45
ATOM    636  N   ILE A  80       5.576  15.349  45.789  1.00117.36
ATOM    637  CA  ILE A  80       6.852  15.986  45.935  1.00117.36
ATOM    638  C   ILE A  80       6.961  16.568  47.319  1.00117.36
ATOM    639  O   ILE A  80       7.982  16.408  47.987  1.00117.36
ATOM    640  CB  ILE A  80       7.075  17.060  44.891  1.00117.36
ATOM    641  CG1 ILE A  80       6.782  16.527  43.483  1.00117.36
ATOM    642  CG2 ILE A  80       8.482  17.652  45.036  1.00117.36
ATOM    643  CD1 ILE A  80       7.795  15.474  43.038  1.00117.36
ATOM    644  N   ARG A  81       5.889  17.225  47.806  1.00118.65
ATOM    645  CA  ARG A  81       5.913  17.876  49.089  1.00118.65
ATOM    646  C   ARG A  81       6.160  16.888  50.184  1.00118.65
ATOM    647  O   ARG A  81       6.983  17.123  51.067  1.00118.65
ATOM    648  CB  ARG A  81       4.585  18.580  49.403  1.00118.65
ATOM    649  CG  ARG A  81       4.268  19.752  48.472  1.00118.65
ATOM    650  CD  ARG A  81       2.796  20.159  48.496  1.00118.65
ATOM    651  NE  ARG A  81       2.526  20.767  49.829  1.00118.65
ATOM    652  CZ  ARG A  81       1.412  21.531  50.038  1.00118.65
ATOM    653  NH1 ARG A  81       0.535  21.775  49.021  1.00118.65
ATOM    654  NH2 ARG A  81       1.173  22.056  51.277  1.00118.65
ATOM    655  N   GLU A  82       5.460  15.744  50.153  1.00 46.80
ATOM    656  CA  GLU A  82       5.583  14.787  51.213  1.00 46.80
ATOM    657  C   GLU A  82       6.974  14.235  51.235  1.00 46.80
ATOM    658  O   GLU A  82       7.520  13.977  52.306  1.00 46.80
ATOM    659  CB  GLU A  82       4.538  13.667  51.097  1.00 46.80
ATOM    660  CG  GLU A  82       4.716  12.651  52.234  1.00 46.80
ATOM    661  CD  GLU A  82       3.758  12.964  53.371  1.00 46.80
ATOM    662  OE1 GLU A  82       2.686  13.564  53.089  1.00 46.80
ATOM    663  OE2 GLU A  82       4.089  12.619  54.536  1.00 46.80
ATOM    664  N   TYR A  83       7.584  14.032  50.052  1.00 44.72
ATOM    665  CA  TYR A  83       8.924  13.517  49.988  1.00 44.72
ATOM    666  C   TYR A  83       9.859  14.549  50.543  1.00 44.72
ATOM    667  O   TYR A  83      10.815  14.230  51.248  1.00 44.72
ATOM    668  CB  TYR A  83       9.374  13.173  48.557  1.00 44.72
ATOM    669  CG  TYR A  83      10.651  12.406  48.660  1.00 44.72
ATOM    670  CD1 TYR A  83      10.633  11.104  49.108  1.00 44.72
ATOM    671  CD2 TYR A  83      11.853  12.967  48.294  1.00 44.72
ATOM    672  CE1 TYR A  83      11.795  10.377  49.214  1.00 44.72
ATOM    673  CE2 TYR A  83      13.020  12.245  48.398  1.00 44.72
ATOM    674  CZ  TYR A  83      12.991  10.952  48.859  1.00 44.72
ATOM    675  OH  TYR A  83      14.188  10.210  48.968  1.00 44.72
ATOM    676  N   ARG A  84       9.600  15.832  50.230  1.00 88.18
ATOM    677  CA  ARG A  84      10.437  16.898  50.705  1.00 88.18
ATOM    678  C   ARG A  84      10.407  16.870  52.205  1.00 88.18
ATOM    679  O   ARG A  84      11.422  17.084  52.865  1.00 88.18
ATOM    680  CB  ARG A  84       9.914  18.274  50.251  1.00 88.18
ATOM    681  CG  ARG A  84      10.766  19.468  50.689  1.00 88.18
ATOM    682  CD  ARG A  84      10.039  20.807  50.525  1.00 88.18
ATOM    683  NE  ARG A  84       8.967  20.859  51.556  1.00 88.18
ATOM    684  CZ  ARG A  84       8.158  21.951  51.671  1.00 88.18
ATOM    685  NH1 ARG A  84       8.332  23.030  50.854  1.00 88.18
ATOM    686  NH2 ARG A  84       7.157  21.950  52.596  1.00 88.18
ATOM    687  N   GLN A  85       9.223  16.598  52.782  1.00 77.56
ATOM    688  CA  GLN A  85       9.054  16.581  54.208  1.00 77.56
ATOM    689  C   GLN A  85       9.886  15.486  54.808  1.00 77.56
ATOM    690  O   GLN A  85      10.529  15.679  55.839  1.00 77.56
ATOM    691  CB  GLN A  85       7.600  16.281  54.609  1.00 77.56
ATOM    692  CG  GLN A  85       6.586  17.342  54.166  1.00 77.56
ATOM    693  CD  GLN A  85       7.150  18.722  54.471  1.00 77.56
ATOM    694  OE1 GLN A  85       7.375  19.529  53.573  1.00 77.56
ATOM    695  NE2 GLN A  85       7.391  19.000  55.781  1.00 77.56
ATOM    696  N   MET A  86       9.888  14.298  54.171  1.00 67.36
ATOM    697  CA  MET A  86      10.598  13.163  54.690  1.00 67.36
ATOM    698  C   MET A  86      12.061  13.484  54.725  1.00 67.36
ATOM    699  O   MET A  86      12.744  13.202  55.709  1.00 67.36
ATOM    700  CB  MET A  86      10.415  11.907  53.816  1.00 67.36
ATOM    701  CG  MET A  86       8.982  11.370  53.783  1.00 67.36
ATOM    702  SD  MET A  86       8.758   9.917  52.715  1.00 67.36
ATOM    703  CE  MET A  86       7.519  10.702  51.645  1.00 67.36
ATOM    704  N   VAL A  87      12.581  14.099  53.647  1.00 84.78
ATOM    705  CA  VAL A  87      13.981  14.405  53.597  1.00 84.78
ATOM    706  C   VAL A  87      14.299  15.436  54.635  1.00 84.78
ATOM    707  O   VAL A  87      15.353  15.372  55.267  1.00 84.78
ATOM    708  CB  VAL A  87      14.459  14.917  52.268  1.00 84.78
ATOM    709  CG1 VAL A  87      15.979  15.110  52.311  1.00 84.78
ATOM    710  CG2 VAL A  87      14.000  13.926  51.185  1.00 84.78
ATOM    711  N   GLU A  88      13.383  16.406  54.849  1.00 84.06
ATOM    712  CA  GLU A  88      13.621  17.470  55.786  1.00 84.06
ATOM    713  C   GLU A  88      13.840  16.893  57.148  1.00 84.06
ATOM    714  O   GLU A  88      14.688  17.369  57.900  1.00 84.06
ATOM    715  CB  GLU A  88      12.445  18.451  55.949  1.00 84.06
ATOM    716  CG  GLU A  88      12.636  19.523  57.020  1.00 84.06
ATOM    717  CD  GLU A  88      11.456  19.432  57.980  1.00 84.06
ATOM    718  OE1 GLU A  88      10.332  19.837  57.580  1.00 84.06
ATOM    719  OE2 GLU A  88      11.670  18.965  59.128  1.00 84.06
ATOM    720  N   THR A  89      13.072  15.851  57.506  1.00 25.71
ATOM    721  CA  THR A  89      13.193  15.270  58.811  1.00 25.71
ATOM    722  C   THR A  89      14.583  14.743  58.966  1.00 25.71
ATOM    723  O   THR A  89      15.200  14.898  60.019  1.00 25.71
ATOM    724  CB  THR A  89      12.254  14.118  59.012  1.00 25.71
ATOM    725  OG1 THR A  89      12.653  13.013  58.215  1.00 25.71
ATOM    726  CG2 THR A  89      10.832  14.560  58.629  1.00 25.71
ATOM    727  N   GLU A  90      15.114  14.100  57.909  1.00 36.81
ATOM    728  CA  GLU A  90      16.436  13.546  57.984  1.00 36.81
ATOM    729  C   GLU A  90      17.402  14.672  58.191  1.00 36.81
ATOM    730  O   GLU A  90      18.304  14.576  59.021  1.00 36.81
ATOM    731  CB  GLU A  90      16.869  12.843  56.685  1.00 36.81
ATOM    732  CG  GLU A  90      16.039  11.610  56.326  1.00 36.81
ATOM    733  CD  GLU A  90      17.004  10.464  56.053  1.00 36.81
ATOM    734  OE1 GLU A  90      17.973  10.673  55.271  1.00 36.81
ATOM    735  OE2 GLU A  90      16.785   9.359  56.618  1.00 36.81
ATOM    736  N   LEU A  91      17.219  15.787  57.450  1.00156.77
ATOM    737  CA  LEU A  91      18.134  16.891  57.552  1.00156.77
ATOM    738  C   LEU A  91      18.147  17.433  58.944  1.00156.77
ATOM    739  O   LEU A  91      19.213  17.681  59.506  1.00156.77
ATOM    740  CB  LEU A  91      17.781  18.113  56.683  1.00156.77
ATOM    741  CG  LEU A  91      18.950  19.008  56.252  1.00156.77
ATOM    742  CD1 LEU A  91      19.348  19.959  57.394  1.00156.77
ATOM    743  CD2 LEU A  91      20.117  18.204  55.664  1.00156.77
ATOM    744  N   LYS A  92      16.958  17.633  59.538  1.00 67.71
ATOM    745  CA  LYS A  92      16.886  18.239  60.836  1.00 67.71
ATOM    746  C   LYS A  92      17.541  17.370  61.866  1.00 67.71
ATOM    747  O   LYS A  92      18.263  17.863  62.732  1.00 67.71
ATOM    748  CB  LYS A  92      15.443  18.529  61.286  1.00 67.71
ATOM    749  CG  LYS A  92      14.659  19.361  60.270  1.00 67.71
ATOM    750  CD  LYS A  92      14.819  20.871  60.451  1.00 67.71
ATOM    751  CE  LYS A  92      14.332  21.376  61.813  1.00 67.71
ATOM    752  NZ  LYS A  92      12.871  21.178  61.944  1.00 67.71
ATOM    753  N   LEU A  93      17.324  16.047  61.794  1.00 32.27
ATOM    754  CA  LEU A  93      17.877  15.181  62.795  1.00 32.27
ATOM    755  C   LEU A  93      19.369  15.248  62.739  1.00 32.27
ATOM    756  O   LEU A  93      20.025  15.265  63.779  1.00 32.27
ATOM    757  CB  LEU A  93      17.467  13.708  62.626  1.00 32.27
ATOM    758  CG  LEU A  93      15.946  13.483  62.700  1.00 32.27
ATOM    759  CD1 LEU A  93      15.562  12.074  62.221  1.00 32.27
ATOM    760  CD2 LEU A  93      15.399  13.805  64.100  1.00 32.27
ATOM    761  N   ILE A  94      19.947  15.283  61.523  1.00 35.12
ATOM    762  CA  ILE A  94      21.377  15.297  61.387  1.00 35.12
ATOM    763  C   ILE A  94      21.939  16.569  61.962  1.00 35.12
ATOM    764  O   ILE A  94      22.942  16.535  62.674  1.00 35.12
ATOM    765  CB  ILE A  94      21.834  15.159  59.959  1.00 35.12
ATOM    766  CG1 ILE A  94      21.177  13.924  59.315  1.00 35.12
ATOM    767  CG2 ILE A  94      23.371  15.095  59.952  1.00 35.12
ATOM    768  CD1 ILE A  94      21.247  13.909  57.789  1.00 35.12
ATOM    769  N   CYS A  95      21.310  17.727  61.675  1.00 44.74
ATOM    770  CA  CYS A  95      21.809  18.984  62.174  1.00 44.74
ATOM    771  C   CYS A  95      21.752  18.975  63.673  1.00 44.74
ATOM    772  O   CYS A  95      22.701  19.367  64.350  1.00 44.74
ATOM    773  CB  CYS A  95      20.974  20.197  61.702  1.00 44.74
ATOM    774  SG  CYS A  95      21.669  21.003  60.226  1.00 44.74
ATOM    775  N   CYS A  96      20.634  18.489  64.238  1.00 68.64
ATOM    776  CA  CYS A  96      20.457  18.500  65.661  1.00 68.64
ATOM    777  C   CYS A  96      21.515  17.639  66.266  1.00 68.64
ATOM    778  O   CYS A  96      22.008  17.918  67.359  1.00 68.64
ATOM    779  CB  CYS A  96      19.084  17.961  66.100  1.00 68.64
ATOM    780  SG  CYS A  96      17.714  18.867  65.326  1.00 68.64
ATOM    781  N   ASP A  97      21.883  16.553  65.566  1.00 40.46
ATOM    782  CA  ASP A  97      22.869  15.651  66.081  1.00 40.46
ATOM    783  C   ASP A  97      24.175  16.378  66.245  1.00 40.46
ATOM    784  O   ASP A  97      24.819  16.269  67.287  1.00 40.46
ATOM    785  CB  ASP A  97      23.112  14.468  65.130  1.00 40.46
ATOM    786  CG  ASP A  97      23.639  13.294  65.939  1.00 40.46
ATOM    787  OD1 ASP A  97      24.867  13.266  66.217  1.00 40.46
ATOM    788  OD2 ASP A  97      22.818  12.402  66.285  1.00 40.46
ATOM    789  N   ILE A  98      24.599  17.143  65.214  1.00124.68
ATOM    790  CA  ILE A  98      25.863  17.836  65.235  1.00124.68
ATOM    791  C   ILE A  98      25.865  18.949  66.240  1.00124.68
ATOM    792  O   ILE A  98      26.854  19.156  66.943  1.00124.68
ATOM    793  CB  ILE A  98      26.268  18.411  63.904  1.00124.68
ATOM    794  CG1 ILE A  98      26.184  17.323  62.816  1.00124.68
ATOM    795  CG2 ILE A  98      27.666  19.035  64.040  1.00124.68
ATOM    796  CD1 ILE A  98      25.505  17.792  61.531  1.00124.68
ATOM    797  N   LEU A  99      24.763  19.716  66.322  1.00 45.22
ATOM    798  CA  LEU A  99      24.704  20.817  67.240  1.00 45.22
ATOM    799  C   LEU A  99      24.827  20.269  68.628  1.00 45.22
ATOM    800  O   LEU A  99      25.461  20.875  69.491  1.00 45.22
ATOM    801  CB  LEU A  99      23.387  21.613  67.140  1.00 45.22
ATOM    802  CG  LEU A  99      23.213  22.338  65.788  1.00 45.22
ATOM    803  CD1 LEU A  99      21.884  23.117  65.729  1.00 45.22
ATOM    804  CD2 LEU A  99      24.432  23.229  65.477  1.00 45.22
ATOM    805  N   ASP A 100      24.225  19.093  68.882  1.00 30.12
ATOM    806  CA  ASP A 100      24.264  18.524  70.197  1.00 30.12
ATOM    807  C   ASP A 100      25.688  18.239  70.576  1.00 30.12
ATOM    808  O   ASP A 100      26.097  18.515  71.702  1.00 30.12
ATOM    809  CB  ASP A 100      23.496  17.198  70.300  1.00 30.12
ATOM    810  CG  ASP A 100      22.158  17.503  70.953  1.00 30.12
ATOM    811  OD1 ASP A 100      22.160  18.113  72.055  1.00 30.12
ATOM    812  OD2 ASP A 100      21.116  17.135  70.349  1.00 30.12
ATOM    813  N   VAL A 101      26.484  17.684  69.643  1.00 36.10
ATOM    814  CA  VAL A 101      27.853  17.353  69.922  1.00 36.10
ATOM    815  C   VAL A 101      28.603  18.619  70.202  1.00 36.10
ATOM    816  O   VAL A 101      29.528  18.640  71.014  1.00 36.10
ATOM    817  CB  VAL A 101      28.535  16.668  68.774  1.00 36.10
ATOM    818  CG1 VAL A 101      29.938  16.239  69.233  1.00 36.10
ATOM    819  CG2 VAL A 101      27.650  15.497  68.307  1.00 36.10
ATOM    820  N   LEU A 102      28.245  19.706  69.501  1.00 54.62
ATOM    821  CA  LEU A 102      28.935  20.955  69.654  1.00 54.62
ATOM    822  C   LEU A 102      28.763  21.502  71.035  1.00 54.62
ATOM    823  O   LEU A 102      29.731  21.930  71.663  1.00 54.62
ATOM    824  CB  LEU A 102      28.442  22.021  68.661  1.00 54.62
ATOM    825  CG  LEU A 102      28.990  21.803  67.240  1.00 54.62
ATOM    826  CD1 LEU A 102      28.225  22.656  66.217  1.00 54.62
ATOM    827  CD2 LEU A 102      30.509  22.050  67.185  1.00 54.62
ATOM    828  N   ASP A 103      27.523  21.513  71.550  1.00 47.59
ATOM    829  CA  ASP A 103      27.291  22.102  72.833  1.00 47.59
ATOM    830  C   ASP A 103      27.973  21.320  73.906  1.00 47.59
ATOM    831  O   ASP A 103      28.721  21.876  74.710  1.00 47.59
ATOM    832  CB  ASP A 103      25.797  22.137  73.190  1.00 47.59
ATOM    833  CG  ASP A 103      25.653  22.880  74.507  1.00 47.59
ATOM    834  OD1 ASP A 103      26.264  23.974  74.636  1.00 47.59
ATOM    835  OD2 ASP A 103      24.925  22.365  75.397  1.00 47.59
ATOM    836  N   LYS A 104      27.728  19.998  73.958  1.00138.57
ATOM    837  CA  LYS A 104      28.274  19.286  75.070  1.00138.57
ATOM    838  C   LYS A 104      29.767  19.152  74.991  1.00138.57
ATOM    839  O   LYS A 104      30.467  19.473  75.947  1.00138.57
ATOM    840  CB  LYS A 104      27.712  17.861  75.238  1.00138.57
ATOM    841  CG  LYS A 104      26.177  17.827  75.298  1.00138.57
ATOM    842  CD  LYS A 104      25.529  16.656  74.549  1.00138.57
ATOM    843  CE  LYS A 104      26.121  15.294  74.916  1.00138.57
ATOM    844  NZ  LYS A 104      25.438  14.753  76.114  1.00138.57
ATOM    845  N   HIS A 105      30.277  18.555  73.893  1.00130.21
ATOM    846  CA  HIS A 105      31.685  18.258  73.791  1.00130.21
ATOM    847  C   HIS A 105      32.616  19.288  73.217  1.00130.21
ATOM    848  O   HIS A 105      33.558  19.745  73.865  1.00130.21
ATOM    849  CB  HIS A 105      31.958  16.985  72.970  1.00130.21
ATOM    850  CG  HIS A 105      31.163  15.790  73.402  1.00130.21
ATOM    851  ND1 HIS A 105      31.334  15.140  74.603  1.00130.21
ATOM    852  CD2 HIS A 105      30.166  15.126  72.757  1.00130.21
ATOM    853  CE1 HIS A 105      30.436  14.123  74.627  1.00130.21
ATOM    854  NE2 HIS A 105      29.706  14.074  73.527  1.00130.21
ATOM    855  N   LEU A 106      32.353  19.662  71.948  1.00 86.37
ATOM    856  CA  LEU A 106      33.311  20.379  71.150  1.00 86.37
ATOM    857  C   LEU A 106      33.586  21.779  71.604  1.00 86.37
ATOM    858  O   LEU A 106      34.746  22.170  71.719  1.00 86.37
ATOM    859  CB  LEU A 106      32.900  20.420  69.666  1.00 86.37
ATOM    860  CG  LEU A 106      32.572  19.023  69.101  1.00 86.37
ATOM    861  CD1 LEU A 106      32.330  19.072  67.586  1.00 86.37
ATOM    862  CD2 LEU A 106      33.642  17.989  69.490  1.00 86.37
ATOM    863  N   ILE A 107      32.541  22.581  71.862  1.00109.32
ATOM    864  CA  ILE A 107      32.755  23.960  72.203  1.00109.32
ATOM    865  C   ILE A 107      33.405  24.105  73.550  1.00109.32
ATOM    866  O   ILE A 107      34.375  24.851  73.677  1.00109.32
ATOM    867  CB  ILE A 107      31.481  24.764  72.219  1.00109.32
ATOM    868  CG1 ILE A 107      30.755  24.695  70.862  1.00109.32
ATOM    869  CG2 ILE A 107      31.835  26.199  72.646  1.00109.32
ATOM    870  CD1 ILE A 107      31.267  25.695  69.826  1.00109.32
ATOM    871  N   PRO A 108      32.941  23.439  74.576  1.00165.14
ATOM    872  CA  PRO A 108      33.520  23.631  75.879  1.00165.14
ATOM    873  C   PRO A 108      34.932  23.148  75.973  1.00165.14
ATOM    874  O   PRO A 108      35.702  23.706  76.751  1.00165.14
ATOM    875  CB  PRO A 108      32.576  22.935  76.859  1.00165.14
ATOM    876  CG  PRO A 108      31.253  22.832  76.083  1.00165.14
ATOM    877  CD  PRO A 108      31.654  22.259  74.715  1.00165.14
ATOM    878  N   ALA A 109      35.255  22.078  75.233  1.00 63.94
ATOM    879  CA  ALA A 109      36.528  21.415  75.199  1.00 63.94
ATOM    880  C   ALA A 109      37.583  22.235  74.522  1.00 63.94
ATOM    881  O   ALA A 109      38.763  22.077  74.823  1.00 63.94
ATOM    882  CB  ALA A 109      36.470  20.063  74.469  1.00 63.94
ATOM    883  N   ALA A 110      37.204  23.080  73.541  1.00 56.34
ATOM    884  CA  ALA A 110      38.178  23.770  72.731  1.00 56.34
ATOM    885  C   ALA A 110      39.060  24.652  73.559  1.00 56.34
ATOM    886  O   ALA A 110      38.614  25.618  74.179  1.00 56.34
ATOM    887  CB  ALA A 110      37.552  24.633  71.622  1.00 56.34
ATOM    888  N   ASN A 111      40.357  24.285  73.608  1.00117.32
ATOM    889  CA  ASN A 111      41.358  24.998  74.348  1.00117.32
ATOM    890  C   ASN A 111      41.818  26.250  73.650  1.00117.32
ATOM    891  O   ASN A 111      41.848  27.323  74.249  1.00117.32
ATOM    892  CB  ASN A 111      42.589  24.114  74.616  1.00117.32
ATOM    893  CG  ASN A 111      42.363  23.350  75.910  1.00117.32
ATOM    894  OD1 ASN A 111      42.836  23.746  76.974  1.00117.32
ATOM    895  ND2 ASN A 111      41.602  22.228  75.819  1.00117.32
ATOM    896  N   THR A 112      42.175  26.152  72.347  1.00110.33
ATOM    897  CA  THR A 112      42.771  27.269  71.658  1.00110.33
ATOM    898  C   THR A 112      41.750  28.016  70.853  1.00110.33
ATOM    899  O   THR A 112      40.639  27.544  70.621  1.00110.33
ATOM    900  CB  THR A 112      43.877  26.865  70.728  1.00110.33
ATOM    901  OG1 THR A 112      43.337  26.273  69.556  1.00110.33
ATOM    902  CG2 THR A 112      44.790  25.867  71.459  1.00110.33
ATOM    903  N   GLY A 113      42.134  29.225  70.393  1.00 23.20
ATOM    904  CA  GLY A 113      41.257  30.093  69.658  1.00 23.20
ATOM    905  C   GLY A 113      40.878  29.483  68.343  1.00 23.20
ATOM    906  O   GLY A 113      39.731  29.585  67.911  1.00 23.20
ATOM    907  N   GLU A 114      41.844  28.835  67.669  1.00 39.41
ATOM    908  CA  GLU A 114      41.629  28.290  66.359  1.00 39.41
ATOM    909  C   GLU A 114      40.539  27.272  66.421  1.00 39.41
ATOM    910  O   GLU A 114      39.701  27.185  65.525  1.00 39.41
ATOM    911  CB  GLU A 114      42.886  27.593  65.805  1.00 39.41
ATOM    912  CG  GLU A 114      43.730  28.466  64.872  1.00 39.41
ATOM    913  CD  GLU A 114      45.108  27.822  64.752  1.00 39.41
ATOM    914  OE1 GLU A 114      45.855  27.824  65.766  1.00 39.41
ATOM    915  OE2 GLU A 114      45.435  27.321  63.642  1.00 39.41
ATOM    916  N   SER A 115      40.536  26.444  67.475  1.00 33.78
ATOM    917  CA  SER A 115      39.536  25.424  67.586  1.00 33.78
ATOM    918  C   SER A 115      38.205  26.051  67.850  1.00 33.78
ATOM    919  O   SER A 115      37.185  25.616  67.317  1.00 33.78
ATOM    920  CB  SER A 115      39.834  24.428  68.720  1.00 33.78
ATOM    921  OG  SER A 115      40.718  25.019  69.660  1.00 33.78
ATOM    922  N   LYS A 116      38.184  27.109  68.681  1.00129.49
ATOM    923  CA  LYS A 116      36.936  27.711  69.052  1.00129.49
ATOM    924  C   LYS A 116      36.285  28.310  67.843  1.00129.49
ATOM    925  O   LYS A 116      35.068  28.225  67.678  1.00129.49
ATOM    926  CB  LYS A 116      37.089  28.808  70.114  1.00129.49
ATOM    927  CG  LYS A 116      35.803  29.006  70.915  1.00129.49
ATOM    928  CD  LYS A 116      35.586  27.921  71.973  1.00129.49
ATOM    929  CE  LYS A 116      36.593  27.956  73.122  1.00129.49
ATOM    930  NZ  LYS A 116      36.112  27.129  74.251  1.00129.49
ATOM    931  N   VAL A 117      37.075  28.951  66.963  1.00100.24
ATOM    932  CA  VAL A 117      36.472  29.543  65.806  1.00100.24
ATOM    933  C   VAL A 117      35.900  28.454  64.947  1.00100.24
ATOM    934  O   VAL A 117      34.788  28.576  64.437  1.00100.24
ATOM    935  CB  VAL A 117      37.412  30.383  64.984  1.00100.24
ATOM    936  CG1 VAL A 117      36.664  31.002  63.799  1.00100.24
ATOM    937  CG2 VAL A 117      38.069  31.414  65.912  1.00100.24
ATOM    938  N   PHE A 118      36.640  27.337  64.804  1.00119.14
ATOM    939  CA  PHE A 118      36.246  26.235  63.968  1.00119.14
ATOM    940  C   PHE A 118      34.912  25.714  64.426  1.00119.14
ATOM    941  O   PHE A 118      34.004  25.543  63.615  1.00119.14
ATOM    942  CB  PHE A 118      37.259  25.076  64.068  1.00119.14
ATOM    943  CG  PHE A 118      37.176  24.214  62.854  1.00119.14
ATOM    944  CD1 PHE A 118      36.199  23.251  62.733  1.00119.14
ATOM    945  CD2 PHE A 118      38.101  24.352  61.842  1.00119.14
ATOM    946  CE1 PHE A 118      36.127  22.458  61.609  1.00119.14
ATOM    947  CE2 PHE A 118      38.033  23.562  60.718  1.00119.14
ATOM    948  CZ  PHE A 118      37.051  22.607  60.603  1.00119.14
ATOM    949  N   TYR A 119      34.755  25.448  65.738  1.00 65.26
ATOM    950  CA  TYR A 119      33.532  24.890  66.250  1.00 65.26
ATOM    951  C   TYR A 119      32.390  25.861  66.153  1.00 65.26
ATOM    952  O   TYR A 119      31.276  25.479  65.800  1.00 65.26
ATOM    953  CB  TYR A 119      33.636  24.417  67.708  1.00 65.26
ATOM    954  CG  TYR A 119      34.559  23.251  67.727  1.00 65.26
ATOM    955  CD1 TYR A 119      34.345  22.184  66.887  1.00 65.26
ATOM    956  CD2 TYR A 119      35.626  23.211  68.595  1.00 65.26
ATOM    957  CE1 TYR A 119      35.187  21.097  66.903  1.00 65.26
ATOM    958  CE2 TYR A 119      36.470  22.125  68.615  1.00 65.26
ATOM    959  CZ  TYR A 119      36.255  21.066  67.768  1.00 65.26
ATOM    960  OH  TYR A 119      37.121  19.952  67.790  1.00 65.26
ATOM    961  N   TYR A 120      32.628  27.144  66.478  1.00102.55
ATOM    962  CA  TYR A 120      31.597  28.150  66.427  1.00102.55
ATOM    963  C   TYR A 120      31.112  28.313  65.021  1.00102.55
ATOM    964  O   TYR A 120      29.930  28.552  64.778  1.00102.55
ATOM    965  CB  TYR A 120      32.068  29.523  66.936  1.00102.55
ATOM    966  CG  TYR A 120      31.769  29.579  68.392  1.00102.55
ATOM    967  CD1 TYR A 120      30.531  29.250  68.887  1.00102.55
ATOM    968  CD2 TYR A 120      32.746  30.000  69.262  1.00102.55
ATOM    969  CE1 TYR A 120      30.287  29.324  70.239  1.00102.55
ATOM    970  CE2 TYR A 120      32.510  30.075  70.612  1.00102.55
ATOM    971  CZ  TYR A 120      31.274  29.735  71.103  1.00102.55
ATOM    972  OH  TYR A 120      31.021  29.811  72.489  1.00102.55
ATOM    973  N   LYS A 121      32.035  28.245  64.055  1.00129.79
ATOM    974  CA  LYS A 121      31.703  28.379  62.668  1.00129.79
ATOM    975  C   LYS A 121      30.819  27.228  62.284  1.00129.79
ATOM    976  O   LYS A 121      29.815  27.401  61.592  1.00129.79
ATOM    977  CB  LYS A 121      32.996  28.370  61.837  1.00129.79
ATOM    978  CG  LYS A 121      32.882  27.916  60.388  1.00129.79
ATOM    979  CD  LYS A 121      34.221  27.797  59.676  1.00129.79
ATOM    980  CE  LYS A 121      35.236  27.013  60.501  1.00129.79
ATOM    981  NZ  LYS A 121      34.676  25.688  60.851  1.00129.79
ATOM    982  N   MET A 122      31.161  26.018  62.765  1.00 44.21
ATOM    983  CA  MET A 122      30.411  24.833  62.457  1.00 44.21
ATOM    984  C   MET A 122      29.018  24.989  62.995  1.00 44.21
ATOM    985  O   MET A 122      28.051  24.583  62.350  1.00 44.21
ATOM    986  CB  MET A 122      31.004  23.563  63.090  1.00 44.21
ATOM    987  CG  MET A 122      32.325  23.130  62.449  1.00 44.21
ATOM    988  SD  MET A 122      33.157  21.738  63.273  1.00 44.21
ATOM    989  CE  MET A 122      32.183  20.443  62.453  1.00 44.21
ATOM    990  N   LYS A 123      28.875  25.565  64.206  1.00131.39
ATOM    991  CA  LYS A 123      27.560  25.724  64.758  1.00131.39
ATOM    992  C   LYS A 123      26.772  26.684  63.923  1.00131.39
ATOM    993  O   LYS A 123      25.580  26.485  63.694  1.00131.39
ATOM    994  CB  LYS A 123      27.515  26.150  66.242  1.00131.39
ATOM    995  CG  LYS A 123      26.272  25.750  67.034  1.00131.39
ATOM    996  CD  LYS A 123      26.022  26.636  68.258  1.00131.39
ATOM    997  CE  LYS A 123      25.502  25.886  69.488  1.00131.39
ATOM    998  NZ  LYS A 123      24.842  26.823  70.426  1.00131.39
ATOM    999  N   GLY A 124      27.411  27.754  63.426  1.00 23.55
ATOM   1000  CA  GLY A 124      26.681  28.670  62.602  1.00 23.55
ATOM   1001  C   GLY A 124      26.210  27.922  61.391  1.00 23.55
ATOM   1002  O   GLY A 124      25.074  28.094  60.949  1.00 23.55
ATOM   1003  N   ASP A 125      27.077  27.050  60.837  1.00 59.77
ATOM   1004  CA  ASP A 125      26.791  26.337  59.622  1.00 59.77
ATOM   1005  C   ASP A 125      25.571  25.477  59.763  1.00 59.77
ATOM   1006  O   ASP A 125      24.672  25.519  58.925  1.00 59.77
ATOM   1007  CB  ASP A 125      27.934  25.388  59.219  1.00 59.77
ATOM   1008  CG  ASP A 125      28.783  26.055  58.146  1.00 59.77
ATOM   1009  OD1 ASP A 125      28.986  27.295  58.221  1.00 59.77
ATOM   1010  OD2 ASP A 125      29.235  25.321  57.226  1.00 59.77
ATOM   1011  N   TYR A 126      25.498  24.672  60.835  1.00 87.18
ATOM   1012  CA  TYR A 126      24.411  23.750  60.996  1.00 87.18
ATOM   1013  C   TYR A 126      23.112  24.450  61.253  1.00 87.18
ATOM   1014  O   TYR A 126      22.059  23.945  60.866  1.00 87.18
ATOM   1015  CB  TYR A 126      24.729  22.628  61.993  1.00 87.18
ATOM   1016  CG  TYR A 126      25.718  21.838  61.201  1.00 87.18
ATOM   1017  CD1 TYR A 126      25.333  21.140  60.078  1.00 87.18
ATOM   1018  CD2 TYR A 126      27.033  21.761  61.605  1.00 87.18
ATOM   1019  CE1 TYR A 126      26.241  20.392  59.364  1.00 87.18
ATOM   1020  CE2 TYR A 126      27.947  21.016  60.896  1.00 87.18
ATOM   1021  CZ  TYR A 126      27.552  20.329  59.772  1.00 87.18
ATOM   1022  OH  TYR A 126      28.482  19.559  59.042  1.00 87.18
ATOM   1023  N   HIS A 127      23.139  25.595  61.963  1.00 45.05
ATOM   1024  CA  HIS A 127      21.945  26.375  62.160  1.00 45.05
ATOM   1025  C   HIS A 127      21.527  26.935  60.831  1.00 45.05
ATOM   1026  O   HIS A 127      20.340  27.097  60.558  1.00 45.05
ATOM   1027  CB  HIS A 127      22.125  27.558  63.127  1.00 45.05
ATOM   1028  CG  HIS A 127      22.084  27.167  64.574  1.00 45.05
ATOM   1029  ND1 HIS A 127      23.202  26.947  65.347  1.00 45.05
ATOM   1030  CD2 HIS A 127      21.018  26.950  65.392  1.00 45.05
ATOM   1031  CE1 HIS A 127      22.761  26.613  66.587  1.00 45.05
ATOM   1032  NE2 HIS A 127      21.442  26.603  66.662  1.00 45.05
ATOM   1033  N   ARG A 128      22.506  27.284  59.975  1.00139.23
ATOM   1034  CA  ARG A 128      22.215  27.809  58.673  1.00139.23
ATOM   1035  C   ARG A 128      21.500  26.770  57.854  1.00139.23
ATOM   1036  O   ARG A 128      20.572  27.089  57.113  1.00139.23
ATOM   1037  CB  ARG A 128      23.484  28.218  57.918  1.00139.23
ATOM   1038  CG  ARG A 128      23.214  28.896  56.576  1.00139.23
ATOM   1039  CD  ARG A 128      24.442  28.929  55.662  1.00139.23
ATOM   1040  NE  ARG A 128      24.622  27.566  55.087  1.00139.23
ATOM   1041  CZ  ARG A 128      23.774  27.115  54.118  1.00139.23
ATOM   1042  NH1 ARG A 128      22.754  27.914  53.686  1.00139.23
ATOM   1043  NH2 ARG A 128      23.938  25.865  53.595  1.00139.23
ATOM   1044  N   TYR A 129      21.915  25.492  57.957  1.00 77.65
ATOM   1045  CA  TYR A 129      21.300  24.443  57.190  1.00 77.65
ATOM   1046  C   TYR A 129      19.876  24.289  57.627  1.00 77.65
ATOM   1047  O   TYR A 129      18.984  24.028  56.822  1.00 77.65
ATOM   1048  CB  TYR A 129      22.005  23.086  57.342  1.00 77.65
ATOM   1049  CG  TYR A 129      23.009  23.016  56.241  1.00 77.65
ATOM   1050  CD1 TYR A 129      22.670  22.500  55.011  1.00 77.65
ATOM   1051  CD2 TYR A 129      24.300  23.442  56.447  1.00 77.65
ATOM   1052  CE1 TYR A 129      23.595  22.432  53.994  1.00 77.65
ATOM   1053  CE2 TYR A 129      25.231  23.378  55.437  1.00 77.65
ATOM   1054  CZ  TYR A 129      24.879  22.873  54.208  1.00 77.65
ATOM   1055  OH  TYR A 129      25.832  22.805  53.169  1.00 77.65
ATOM   1056  N   LEU A 130      19.643  24.412  58.940  1.00139.00
ATOM   1057  CA  LEU A 130      18.333  24.327  59.511  1.00139.00
ATOM   1058  C   LEU A 130      17.526  25.484  58.981  1.00139.00
ATOM   1059  O   LEU A 130      16.337  25.348  58.693  1.00139.00
ATOM   1060  CB  LEU A 130      18.409  24.376  61.051  1.00139.00
ATOM   1061  CG  LEU A 130      19.034  23.138  61.712  1.00139.00
ATOM   1062  CD1 LEU A 130      19.718  23.497  63.037  1.00139.00
ATOM   1063  CD2 LEU A 130      18.006  22.002  61.848  1.00139.00
ATOM   1064  N   ALA A 131      18.171  26.658  58.831  1.00 41.21
ATOM   1065  CA  ALA A 131      17.549  27.863  58.348  1.00 41.21
ATOM   1066  C   ALA A 131      17.088  27.681  56.929  1.00 41.21
ATOM   1067  O   ALA A 131      16.063  28.226  56.522  1.00 41.21
ATOM   1068  CB  ALA A 131      18.505  29.068  58.361  1.00 41.21
ATOM   1069  N   GLU A 132      17.845  26.923  56.119  1.00 71.50
ATOM   1070  CA  GLU A 132      17.506  26.764  54.731  1.00 71.50
ATOM   1071  C   GLU A 132      16.142  26.135  54.605  1.00 71.50
ATOM   1072  O   GLU A 132      15.385  26.446  53.685  1.00 71.50
ATOM   1073  CB  GLU A 132      18.500  25.849  53.996  1.00 71.50
ATOM   1074  CG  GLU A 132      19.962  26.276  54.145  1.00 71.50
ATOM   1075  CD  GLU A 132      20.747  25.633  53.011  1.00 71.50
ATOM   1076  OE1 GLU A 132      20.795  24.374  52.963  1.00 71.50
ATOM   1077  OE2 GLU A 132      21.315  26.390  52.178  1.00 71.50
ATOM   1078  N   PHE A 133      15.856  25.149  55.474  1.00147.45
ATOM   1079  CA  PHE A 133      14.634  24.386  55.521  1.00147.45
ATOM   1080  C   PHE A 133      13.512  25.043  56.269  1.00147.45
ATOM   1081  O   PHE A 133      12.349  24.790  55.967  1.00147.45
ATOM   1082  CB  PHE A 133      14.828  23.015  56.198  1.00147.45
ATOM   1083  CG  PHE A 133      15.671  22.144  55.334  1.00147.45
ATOM   1084  CD1 PHE A 133      16.906  22.575  54.908  1.00147.45
ATOM   1085  CD2 PHE A 133      15.239  20.886  54.978  1.00147.45
ATOM   1086  CE1 PHE A 133      17.698  21.774  54.119  1.00147.45
ATOM   1087  CE2 PHE A 133      16.031  20.084  54.188  1.00147.45
ATOM   1088  CZ  PHE A 133      17.260  20.525  53.758  1.00147.45
ATOM   1089  N   ALA A 134      13.832  25.844  57.307  1.00 56.29
ATOM   1090  CA  ALA A 134      12.863  26.322  58.256  1.00 56.29
ATOM   1091  C   ALA A 134      11.822  27.224  57.676  1.00 56.29
ATOM   1092  O   ALA A 134      12.089  28.167  56.935  1.00 56.29
ATOM   1093  CB  ALA A 134      13.498  27.078  59.436  1.00 56.29
ATOM   1094  N   THR A 135      10.560  26.941  58.039  1.00 48.48
ATOM   1095  CA  THR A 135       9.498  27.829  57.700  1.00 48.48
ATOM   1096  C   THR A 135       8.753  27.973  58.974  1.00 48.48
ATOM   1097  O   THR A 135       8.815  27.092  59.830  1.00 48.48
ATOM   1098  CB  THR A 135       8.547  27.312  56.662  1.00 48.48
ATOM   1099  OG1 THR A 135       9.246  26.575  55.669  1.00 48.48
ATOM   1100  CG2 THR A 135       7.845  28.520  56.016  1.00 48.48
ATOM   1101  N   GLY A 136       8.069  29.105  59.185  1.00 68.20
ATOM   1102  CA  GLY A 136       7.324  29.114  60.396  1.00 68.20
ATOM   1103  C   GLY A 136       7.640  30.320  61.185  1.00 68.20
ATOM   1104  O   GLY A 136       8.267  31.265  60.710  1.00 68.20
ATOM   1105  N   ASN A 137       7.110  30.289  62.418  1.00177.68
ATOM   1106  CA  ASN A 137       7.324  31.231  63.461  1.00177.68
ATOM   1107  C   ASN A 137       8.717  30.975  63.922  1.00177.68
ATOM   1108  O   ASN A 137       9.333  31.843  64.531  1.00177.68
ATOM   1109  CB  ASN A 137       6.419  30.990  64.679  1.00177.68
ATOM   1110  CG  ASN A 137       6.542  29.538  65.119  1.00177.68
ATOM   1111  OD1 ASN A 137       6.108  28.620  64.426  1.00177.68
ATOM   1112  ND2 ASN A 137       7.150  29.325  66.317  1.00177.68
ATOM   1113  N   ASP A 138       9.172  29.723  63.688  1.00 87.11
ATOM   1114  CA  ASP A 138      10.406  29.098  64.079  1.00 87.11
ATOM   1115  C   ASP A 138      11.630  29.623  63.378  1.00 87.11
ATOM   1116  O   ASP A 138      12.714  29.641  63.958  1.00 87.11
ATOM   1117  CB  ASP A 138      10.368  27.583  63.833  1.00 87.11
ATOM   1118  CG  ASP A 138      11.183  26.928  64.932  1.00 87.11
ATOM   1119  OD1 ASP A 138      10.655  26.820  66.071  1.00 87.11
ATOM   1120  OD2 ASP A 138      12.345  26.530  64.653  1.00 87.11
ATOM   1121  N   ARG A 139      11.507  30.059  62.114  1.00106.35
ATOM   1122  CA  ARG A 139      12.663  30.394  61.329  1.00106.35
ATOM   1123  C   ARG A 139      13.498  31.458  61.984  1.00106.35
ATOM   1124  O   ARG A 139      14.717  31.320  62.069  1.00106.35
ATOM   1125  CB  ARG A 139      12.266  30.885  59.924  1.00106.35
ATOM   1126  CG  ARG A 139      13.396  31.524  59.115  1.00106.35
ATOM   1127  CD  ARG A 139      13.311  31.204  57.618  1.00106.35
ATOM   1128  NE  ARG A 139      14.673  31.385  57.042  1.00106.35
ATOM   1129  CZ  ARG A 139      15.053  32.594  56.538  1.00106.35
ATOM   1130  NH1 ARG A 139      14.194  33.655  56.584  1.00106.35
ATOM   1131  NH2 ARG A 139      16.296  32.743  55.991  1.00106.35
ATOM   1132  N   LYS A 140      12.873  32.525  62.513  1.00116.91
ATOM   1133  CA  LYS A 140      13.609  33.646  63.031  1.00116.91
ATOM   1134  C   LYS A 140      14.535  33.224  64.136  1.00116.91
ATOM   1135  O   LYS A 140      15.680  33.667  64.186  1.00116.91
ATOM   1136  CB  LYS A 140      12.691  34.754  63.579  1.00116.91
ATOM   1137  CG  LYS A 140      13.458  35.884  64.270  1.00116.91
ATOM   1138  CD  LYS A 140      14.609  36.453  63.435  1.00116.91
ATOM   1139  CE  LYS A 140      15.196  37.748  63.998  1.00116.91
ATOM   1140  NZ  LYS A 140      14.286  38.881  63.717  1.00116.91
ATOM   1141  N   GLU A 141      14.075  32.355  65.055  1.00 82.20
ATOM   1142  CA  GLU A 141      14.893  31.938  66.157  1.00 82.20
ATOM   1143  C   GLU A 141      16.106  31.231  65.636  1.00 82.20
ATOM   1144  O   GLU A 141      17.226  31.502  66.066  1.00 82.20
ATOM   1145  CB  GLU A 141      14.165  30.934  67.070  1.00 82.20
ATOM   1146  CG  GLU A 141      13.426  31.587  68.237  1.00 82.20
ATOM   1147  CD  GLU A 141      12.302  32.436  67.657  1.00 82.20
ATOM   1148  OE1 GLU A 141      11.799  32.082  66.556  1.00 82.20
ATOM   1149  OE2 GLU A 141      11.935  33.454  68.302  1.00 82.20
ATOM   1150  N   ALA A 142      15.907  30.305  64.681  1.00 31.79
ATOM   1151  CA  ALA A 142      16.979  29.511  64.154  1.00 31.79
ATOM   1152  C   ALA A 142      17.966  30.396  63.461  1.00 31.79
ATOM   1153  O   ALA A 142      19.174  30.263  63.647  1.00 31.79
ATOM   1154  CB  ALA A 142      16.493  28.461  63.139  1.00 31.79
ATOM   1155  N   ALA A 143      17.466  31.355  62.665  1.00 33.09
ATOM   1156  CA  ALA A 143      18.314  32.233  61.918  1.00 33.09
ATOM   1157  C   ALA A 143      19.158  33.009  62.876  1.00 33.09
ATOM   1158  O   ALA A 143      20.343  33.223  62.637  1.00 33.09
ATOM   1159  CB  ALA A 143      17.523  33.242  61.071  1.00 33.09
ATOM   1160  N   GLU A 144      18.569  33.451  63.999  1.00 73.82
ATOM   1161  CA  GLU A 144      19.309  34.241  64.940  1.00 73.82
ATOM   1162  C   GLU A 144      20.418  33.441  65.549  1.00 73.82
ATOM   1163  O   GLU A 144      21.514  33.958  65.757  1.00 73.82
ATOM   1164  CB  GLU A 144      18.443  34.819  66.070  1.00 73.82
ATOM   1165  CG  GLU A 144      17.791  36.141  65.667  1.00 73.82
ATOM   1166  CD  GLU A 144      17.844  37.052  66.888  1.00 73.82
ATOM   1167  OE1 GLU A 144      18.976  37.302  67.384  1.00 73.82
ATOM   1168  OE2 GLU A 144      16.762  37.508  67.342  1.00 73.82
ATOM   1169  N   ASN A 145      20.168  32.152  65.842  1.00 60.05
ATOM   1170  CA  ASN A 145      21.157  31.342  66.494  1.00 60.05
ATOM   1171  C   ASN A 145      22.354  31.236  65.594  1.00 60.05
ATOM   1172  O   ASN A 145      23.495  31.225  66.055  1.00 60.05
ATOM   1173  CB  ASN A 145      20.635  29.926  66.799  1.00 60.05
ATOM   1174  CG  ASN A 145      20.103  29.911  68.224  1.00 60.05
ATOM   1175  OD1 ASN A 145      20.694  29.300  69.111  1.00 60.05
ATOM   1176  ND2 ASN A 145      18.961  30.611  68.457  1.00 60.05
ATOM   1177  N   SER A 146      22.118  31.136  64.273  1.00 38.31
ATOM   1178  CA  SER A 146      23.189  31.013  63.326  1.00 38.31
ATOM   1179  C   SER A 146      24.011  32.277  63.298  1.00 38.31
ATOM   1180  O   SER A 146      25.241  32.211  63.265  1.00 38.31
ATOM   1181  CB  SER A 146      22.681  30.743  61.899  1.00 38.31
ATOM   1182  OG  SER A 146      23.777  30.624  61.005  1.00 38.31
ATOM   1183  N   LEU A 147      23.356  33.461  63.325  1.00152.06
ATOM   1184  CA  LEU A 147      24.065  34.716  63.269  1.00152.06
ATOM   1185  C   LEU A 147      24.962  34.840  64.455  1.00152.06
ATOM   1186  O   LEU A 147      26.107  35.271  64.333  1.00152.06
ATOM   1187  CB  LEU A 147      23.189  35.985  63.409  1.00152.06
ATOM   1188  CG  LEU A 147      23.681  37.333  62.844  1.00152.06
ATOM   1189  CD1 LEU A 147      24.609  38.055  63.836  1.00152.06
ATOM   1190  CD2 LEU A 147      24.233  37.219  61.422  1.00152.06
ATOM   1191  N   VAL A 148      24.452  34.485  65.646  1.00 81.09
ATOM   1192  CA  VAL A 148      25.224  34.696  66.833  1.00 81.09
ATOM   1193  C   VAL A 148      26.477  33.875  66.783  1.00 81.09
ATOM   1194  O   VAL A 148      27.553  34.368  67.120  1.00 81.09
ATOM   1195  CB  VAL A 148      24.486  34.360  68.099  1.00 81.09
ATOM   1196  CG1 VAL A 148      25.378  34.667  69.311  1.00 81.09
ATOM   1197  CG2 VAL A 148      23.159  35.140  68.102  1.00 81.09
ATOM   1198  N   ALA A 149      26.372  32.603  66.352  1.00 32.12
ATOM   1199  CA  ALA A 149      27.506  31.721  66.335  1.00 32.12
ATOM   1200  C   ALA A 149      28.553  32.243  65.400  1.00 32.12
ATOM   1201  O   ALA A 149      29.731  32.275  65.749  1.00 32.12
ATOM   1202  CB  ALA A 149      27.143  30.302  65.863  1.00 32.12
ATOM   1203  N   TYR A 150      28.155  32.677  64.187  1.00 68.29
ATOM   1204  CA  TYR A 150      29.119  33.185  63.246  1.00 68.29
ATOM   1205  C   TYR A 150      29.770  34.411  63.813  1.00 68.29
ATOM   1206  O   TYR A 150      30.991  34.558  63.758  1.00 68.29
ATOM   1207  CB  TYR A 150      28.534  33.644  61.892  1.00 68.29
ATOM   1208  CG  TYR A 150      28.252  32.491  60.987  1.00 68.29
ATOM   1209  CD1 TYR A 150      29.215  31.537  60.759  1.00 68.29
ATOM   1210  CD2 TYR A 150      27.048  32.385  60.330  1.00 68.29
ATOM   1211  CE1 TYR A 150      28.977  30.477  59.912  1.00 68.29
ATOM   1212  CE2 TYR A 150      26.803  31.330  59.484  1.00 68.29
ATOM   1213  CZ  TYR A 150      27.763  30.371  59.276  1.00 68.29
ATOM   1214  OH  TYR A 150      27.502  29.292  58.405  1.00 68.29
ATOM   1215  N   LYS A 151      28.962  35.322  64.387  1.00 89.24
ATOM   1216  CA  LYS A 151      29.447  36.590  64.856  1.00 89.24
ATOM   1217  C   LYS A 151      30.464  36.381  65.936  1.00 89.24
ATOM   1218  O   LYS A 151      31.512  37.026  65.941  1.00 89.24
ATOM   1219  CB  LYS A 151      28.300  37.462  65.405  1.00 89.24
ATOM   1220  CG  LYS A 151      27.907  38.665  64.540  1.00 89.24
ATOM   1221  CD  LYS A 151      27.186  39.793  65.277  1.00 89.24
ATOM   1222  CE  LYS A 151      27.024  41.051  64.420  1.00 89.24
ATOM   1223  NZ  LYS A 151      26.338  42.113  65.191  1.00 89.24
ATOM   1224  N   ALA A 152      30.193  35.461  66.880  1.00 20.20
ATOM   1225  CA  ALA A 152      31.113  35.242  67.959  1.00 20.20
ATOM   1226  C   ALA A 152      32.403  34.743  67.388  1.00 20.20
ATOM   1227  O   ALA A 152      33.480  35.180  67.788  1.00 20.20
ATOM   1228  CB  ALA A 152      30.615  34.189  68.962  1.00 20.20
ATOM   1229  N   ALA A 153      32.318  33.810  66.421  1.00 27.71
ATOM   1230  CA  ALA A 153      33.486  33.236  65.818  1.00 27.71
ATOM   1231  C   ALA A 153      34.250  34.296  65.087  1.00 27.71
ATOM   1232  O   ALA A 153      35.479  34.329  65.136  1.00 27.71
ATOM   1233  CB  ALA A 153      33.150  32.124  64.809  1.00 27.71
ATOM   1234  N   SER A 154      33.534  35.198  64.390  1.00 72.13
ATOM   1235  CA  SER A 154      34.178  36.209  63.598  1.00 72.13
ATOM   1236  C   SER A 154      35.018  37.081  64.474  1.00 72.13
ATOM   1237  O   SER A 154      36.155  37.400  64.129  1.00 72.13
ATOM   1238  CB  SER A 154      33.181  37.118  62.861  1.00 72.13
ATOM   1239  OG  SER A 154      32.494  37.943  63.789  1.00 72.13
ATOM   1240  N   ASP A 155      34.491  37.483  65.644  1.00 96.07
ATOM   1241  CA  ASP A 155      35.241  38.372  66.483  1.00 96.07
ATOM   1242  C   ASP A 155      36.492  37.703  66.971  1.00 96.07
ATOM   1243  O   ASP A 155      37.545  38.335  67.031  1.00 96.07
ATOM   1244  CB  ASP A 155      34.426  38.930  67.670  1.00 96.07
ATOM   1245  CG  ASP A 155      33.861  40.293  67.312  1.00 96.07
ATOM   1246  OD1 ASP A 155      34.609  41.122  66.729  1.00 96.07
ATOM   1247  OD2 ASP A 155      32.664  40.531  67.630  1.00 96.07
ATOM   1248  N   ILE A 156      36.420  36.404  67.325  1.00 93.12
ATOM   1249  CA  ILE A 156      37.580  35.719  67.828  1.00 93.12
ATOM   1250  C   ILE A 156      38.615  35.601  66.746  1.00 93.12
ATOM   1251  O   ILE A 156      39.806  35.775  66.999  1.00 93.12
ATOM   1252  CB  ILE A 156      37.290  34.350  68.388  1.00 93.12
ATOM   1253  CG1 ILE A 156      36.130  34.437  69.392  1.00 93.12
ATOM   1254  CG2 ILE A 156      38.571  33.769  69.007  1.00 93.12
ATOM   1255  CD1 ILE A 156      35.272  33.174  69.437  1.00 93.12
ATOM   1256  N   ALA A 157      38.192  35.285  65.507  1.00 32.27
ATOM   1257  CA  ALA A 157      39.107  35.147  64.408  1.00 32.27
ATOM   1258  C   ALA A 157      39.760  36.466  64.153  1.00 32.27
ATOM   1259  O   ALA A 157      40.942  36.528  63.819  1.00 32.27
ATOM   1260  CB  ALA A 157      38.418  34.712  63.105  1.00 32.27
ATOM   1261  N   MET A 158      38.995  37.565  64.288  1.00101.33
ATOM   1262  CA  MET A 158      39.550  38.856  64.004  1.00101.33
ATOM   1263  C   MET A 158      40.689  39.128  64.943  1.00101.33
ATOM   1264  O   MET A 158      41.752  39.584  64.524  1.00101.33
ATOM   1265  CB  MET A 158      38.535  39.991  64.218  1.00101.33
ATOM   1266  CG  MET A 158      37.410  40.027  63.185  1.00101.33
ATOM   1267  SD  MET A 158      37.971  39.820  61.468  1.00101.33
ATOM   1268  CE  MET A 158      37.400  38.103  61.334  1.00101.33
ATOM   1269  N   THR A 159      40.501  38.890  66.255  1.00 52.12
ATOM   1270  CA  THR A 159      41.587  39.179  67.151  1.00 52.12
ATOM   1271  C   THR A 159      42.706  38.185  67.013  1.00 52.12
ATOM   1272  O   THR A 159      43.876  38.550  66.917  1.00 52.12
ATOM   1273  CB  THR A 159      41.188  39.189  68.597  1.00 52.12
ATOM   1274  OG1 THR A 159      40.646  37.930  68.968  1.00 52.12
ATOM   1275  CG2 THR A 159      40.135  40.295  68.791  1.00 52.12
ATOM   1276  N   GLU A 160      42.344  36.889  67.017  1.00110.84
ATOM   1277  CA  GLU A 160      43.242  35.768  67.072  1.00110.84
ATOM   1278  C   GLU A 160      44.021  35.456  65.828  1.00110.84
ATOM   1279  O   GLU A 160      45.188  35.081  65.932  1.00110.84
ATOM   1280  CB  GLU A 160      42.499  34.475  67.433  1.00110.84
ATOM   1281  CG  GLU A 160      42.109  34.404  68.907  1.00110.84
ATOM   1282  CD  GLU A 160      43.327  33.872  69.641  1.00110.84
ATOM   1283  OE1 GLU A 160      43.744  32.728  69.320  1.00110.84
ATOM   1284  OE2 GLU A 160      43.859  34.594  70.527  1.00110.84
ATOM   1285  N   LEU A 161      43.427  35.561  64.621  1.00 68.53
ATOM   1286  CA  LEU A 161      44.156  34.994  63.516  1.00 68.53
ATOM   1287  C   LEU A 161      44.459  35.985  62.430  1.00 68.53
ATOM   1288  O   LEU A 161      43.815  37.020  62.274  1.00 68.53
ATOM   1289  CB  LEU A 161      43.429  33.802  62.867  1.00 68.53
ATOM   1290  CG  LEU A 161      42.631  32.954  63.881  1.00 68.53
ATOM   1291  CD1 LEU A 161      41.626  32.032  63.171  1.00 68.53
ATOM   1292  CD2 LEU A 161      43.560  32.198  64.846  1.00 68.53
ATOM   1293  N   PRO A 162      45.483  35.655  61.677  1.00129.32
ATOM   1294  CA  PRO A 162      45.854  36.472  60.556  1.00129.32
ATOM   1295  C   PRO A 162      44.839  36.298  59.470  1.00129.32
ATOM   1296  O   PRO A 162      44.167  35.265  59.445  1.00129.32
ATOM   1297  CB  PRO A 162      47.260  36.035  60.160  1.00129.32
ATOM   1298  CG  PRO A 162      47.280  34.537  60.504  1.00129.32
ATOM   1299  CD  PRO A 162      46.623  34.459  61.893  1.00129.32
ATOM   1300  N   PRO A 163      44.710  37.255  58.595  1.00 96.59
ATOM   1301  CA  PRO A 163      43.726  37.222  57.548  1.00 96.59
ATOM   1302  C   PRO A 163      43.934  36.143  56.528  1.00 96.59
ATOM   1303  O   PRO A 163      42.995  35.869  55.786  1.00 96.59
ATOM   1304  CB  PRO A 163      43.685  38.638  56.962  1.00 96.59
ATOM   1305  CG  PRO A 163      44.929  39.342  57.535  1.00 96.59
ATOM   1306  CD  PRO A 163      45.191  38.602  58.854  1.00 96.59
ATOM   1307  N   THR A 164      45.157  35.595  56.398  1.00 83.93
ATOM   1308  CA  THR A 164      45.450  34.519  55.485  1.00 83.93
ATOM   1309  C   THR A 164      45.025  33.182  56.032  1.00 83.93
ATOM   1310  O   THR A 164      44.947  32.209  55.283  1.00 83.93
ATOM   1311  CB  THR A 164      46.903  34.415  55.115  1.00 83.93
ATOM   1312  OG1 THR A 164      47.722  34.508  56.270  1.00 83.93
ATOM   1313  CG2 THR A 164      47.240  35.540  54.121  1.00 83.93
ATOM   1314  N   HIS A 165      44.826  33.064  57.361  1.00 65.02
ATOM   1315  CA  HIS A 165      44.523  31.775  57.935  1.00 65.02
ATOM   1316  C   HIS A 165      43.275  31.226  57.304  1.00 65.02
ATOM   1317  O   HIS A 165      42.252  31.901  57.200  1.00 65.02
ATOM   1318  CB  HIS A 165      44.307  31.813  59.458  1.00 65.02
ATOM   1319  CG  HIS A 165      44.395  30.457  60.099  1.00 65.02
ATOM   1320  ND1 HIS A 165      43.661  29.358  59.712  1.00 65.02
ATOM   1321  CD2 HIS A 165      45.170  30.040  61.137  1.00 65.02
ATOM   1322  CE1 HIS A 165      44.029  28.338  60.530  1.00 65.02
ATOM   1323  NE2 HIS A 165      44.941  28.704  61.410  1.00 65.02
ATOM   1324  N   PRO A 166      43.349  29.983  56.896  1.00167.21
ATOM   1325  CA  PRO A 166      42.248  29.351  56.213  1.00167.21
ATOM   1326  C   PRO A 166      40.995  29.243  57.020  1.00167.21
ATOM   1327  O   PRO A 166      39.914  29.251  56.435  1.00167.21
ATOM   1328  CB  PRO A 166      42.785  28.018  55.701  1.00167.21
ATOM   1329  CG  PRO A 166      44.024  27.774  56.584  1.00167.21
ATOM   1330  CD  PRO A 166      44.804  29.099  56.536  1.00167.21
ATOM   1331  N   ILE A 167      41.101  29.106  58.352  1.00 65.00
ATOM   1332  CA  ILE A 167      39.916  29.014  59.153  1.00 65.00
ATOM   1333  C   ILE A 167      39.191  30.330  59.133  1.00 65.00
ATOM   1334  O   ILE A 167      37.961  30.367  59.166  1.00 65.00
ATOM   1335  CB  ILE A 167      40.174  28.577  60.563  1.00 65.00
ATOM   1336  CG1 ILE A 167      40.943  27.245  60.534  1.00 65.00
ATOM   1337  CG2 ILE A 167      38.826  28.488  61.298  1.00 65.00
ATOM   1338  CD1 ILE A 167      41.007  26.533  61.880  1.00 65.00
ATOM   1339  N   ARG A 168      39.941  31.450  59.152  1.00 84.49
ATOM   1340  CA  ARG A 168      39.363  32.768  59.114  1.00 84.49
ATOM   1341  C   ARG A 168      38.705  33.038  57.788  1.00 84.49
ATOM   1342  O   ARG A 168      37.576  33.524  57.736  1.00 84.49
ATOM   1343  CB  ARG A 168      40.417  33.866  59.325  1.00 84.49
ATOM   1344  CG  ARG A 168      39.850  35.284  59.339  1.00 84.49
ATOM   1345  CD  ARG A 168      40.790  36.308  59.978  1.00 84.49
ATOM   1346  NE  ARG A 168      40.280  37.663  59.630  1.00 84.49
ATOM   1347  CZ  ARG A 168      40.976  38.775  60.002  1.00 84.49
ATOM   1348  NH1 ARG A 168      42.127  38.643  60.723  1.00 84.49
ATOM   1349  NH2 ARG A 168      40.528  40.017  59.655  1.00 84.49
ATOM   1350  N   LEU A 169      39.390  32.723  56.669  1.00101.65
ATOM   1351  CA  LEU A 169      38.821  32.987  55.372  1.00101.65
ATOM   1352  C   LEU A 169      37.569  32.185  55.243  1.00101.65
ATOM   1353  O   LEU A 169      36.547  32.680  54.770  1.00101.65
ATOM   1354  CB  LEU A 169      39.689  32.539  54.178  1.00101.65
ATOM   1355  CG  LEU A 169      40.763  33.529  53.697  1.00101.65
ATOM   1356  CD1 LEU A 169      41.932  32.797  53.024  1.00101.65
ATOM   1357  CD2 LEU A 169      40.164  34.635  52.828  1.00101.65
ATOM   1358  N   GLY A 170      37.625  30.916  55.684  1.00 31.60
ATOM   1359  CA  GLY A 170      36.521  30.010  55.558  1.00 31.60
ATOM   1360  C   GLY A 170      35.340  30.537  56.317  1.00 31.60
ATOM   1361  O   GLY A 170      34.196  30.342  55.912  1.00 31.60
ATOM   1362  N   LEU A 171      35.578  31.166  57.480  1.00 54.24
ATOM   1363  CA  LEU A 171      34.506  31.716  58.263  1.00 54.24
ATOM   1364  C   LEU A 171      33.866  32.837  57.502  1.00 54.24
ATOM   1365  O   LEU A 171      32.642  32.935  57.425  1.00 54.24
ATOM   1366  CB  LEU A 171      35.004  32.263  59.613  1.00 54.24
ATOM   1367  CG  LEU A 171      33.897  32.761  60.557  1.00 54.24
ATOM   1368  CD1 LEU A 171      32.831  31.688  60.821  1.00 54.24
ATOM   1369  CD2 LEU A 171      34.503  33.316  61.855  1.00 54.24
ATOM   1370  N   ALA A 172      34.692  33.701  56.889  1.00 29.55
ATOM   1371  CA  ALA A 172      34.189  34.829  56.163  1.00 29.55
ATOM   1372  C   ALA A 172      33.343  34.331  55.034  1.00 29.55
ATOM   1373  O   ALA A 172      32.280  34.884  54.755  1.00 29.55
ATOM   1374  CB  ALA A 172      35.306  35.691  55.552  1.00 29.55
ATOM   1375  N   LEU A 173      33.789  33.261  54.354  1.00 52.93
ATOM   1376  CA  LEU A 173      33.048  32.769  53.231  1.00 52.93
ATOM   1377  C   LEU A 173      31.675  32.327  53.657  1.00 52.93
ATOM   1378  O   LEU A 173      30.682  32.743  53.063  1.00 52.93
ATOM   1379  CB  LEU A 173      33.728  31.576  52.543  1.00 52.93
ATOM   1380  CG  LEU A 173      33.099  31.211  51.186  1.00 52.93
ATOM   1381  CD1 LEU A 173      33.016  32.427  50.251  1.00 52.93
ATOM   1382  CD2 LEU A 173      33.821  30.014  50.543  1.00 52.93
ATOM   1383  N   ASN A 174      31.579  31.490  54.706  1.00 63.74
ATOM   1384  CA  ASN A 174      30.303  30.968  55.123  1.00 63.74
ATOM   1385  C   ASN A 174      29.431  32.026  55.730  1.00 63.74
ATOM   1386  O   ASN A 174      28.213  31.996  55.566  1.00 63.74
ATOM   1387  CB  ASN A 174      30.401  29.784  56.102  1.00 63.74
ATOM   1388  CG  ASN A 174      30.527  28.530  55.245  1.00 63.74
ATOM   1389  OD1 ASN A 174      31.276  28.510  54.270  1.00 63.74
ATOM   1390  ND2 ASN A 174      29.762  27.463  55.597  1.00 63.74
ATOM   1391  N   PHE A 175      30.023  32.971  56.477  1.00 97.45
ATOM   1392  CA  PHE A 175      29.270  34.021  57.102  1.00 97.45
ATOM   1393  C   PHE A 175      28.718  34.911  56.023  1.00 97.45
ATOM   1394  O   PHE A 175      27.603  35.420  56.132  1.00 97.45
ATOM   1395  CB  PHE A 175      30.139  34.790  58.122  1.00 97.45
ATOM   1396  CG  PHE A 175      29.299  35.693  58.966  1.00 97.45
ATOM   1397  CD1 PHE A 175      27.948  35.470  59.120  1.00 97.45
ATOM   1398  CD2 PHE A 175      29.881  36.722  59.668  1.00 97.45
ATOM   1399  CE1 PHE A 175      27.184  36.291  59.918  1.00 97.45
ATOM   1400  CE2 PHE A 175      29.124  37.543  60.471  1.00 97.45
ATOM   1401  CZ  PHE A 175      27.769  37.336  60.587  1.00 97.45
ATOM   1402  N   SER A 176      29.494  35.143  54.946  1.00 37.68
ATOM   1403  CA  SER A 176      29.006  35.969  53.876  1.00 37.68
ATOM   1404  C   SER A 176      27.848  35.285  53.205  1.00 37.68
ATOM   1405  O   SER A 176      26.857  35.928  52.867  1.00 37.68
ATOM   1406  CB  SER A 176      30.067  36.276  52.798  1.00 37.68
ATOM   1407  OG  SER A 176      30.436  35.096  52.100  1.00 37.68
ATOM   1408  N   VAL A 177      27.934  33.954  53.010  1.00 43.17
ATOM   1409  CA  VAL A 177      26.878  33.207  52.375  1.00 43.17
ATOM   1410  C   VAL A 177      25.651  33.335  53.221  1.00 43.17
ATOM   1411  O   VAL A 177      24.533  33.419  52.716  1.00 43.17
ATOM   1412  CB  VAL A 177      27.194  31.744  52.239  1.00 43.17
ATOM   1413  CG1 VAL A 177      25.956  31.022  51.679  1.00 43.17
ATOM   1414  CG2 VAL A 177      28.443  31.599  51.350  1.00 43.17
ATOM   1415  N   PHE A 178      25.842  33.357  54.550  1.00 67.83
ATOM   1416  CA  PHE A 178      24.766  33.452  55.488  1.00 67.83
ATOM   1417  C   PHE A 178      24.011  34.730  55.231  1.00 67.83
ATOM   1418  O   PHE A 178      22.782  34.728  55.163  1.00 67.83
ATOM   1419  CB  PHE A 178      25.314  33.461  56.926  1.00 67.83
ATOM   1420  CG  PHE A 178      24.176  33.356  57.872  1.00 67.83
ATOM   1421  CD1 PHE A 178      23.420  32.208  57.929  1.00 67.83
ATOM   1422  CD2 PHE A 178      23.881  34.398  58.714  1.00 67.83
ATOM   1423  CE1 PHE A 178      22.366  32.108  58.806  1.00 67.83
ATOM   1424  CE2 PHE A 178      22.828  34.296  59.587  1.00 67.83
ATOM   1425  CZ  PHE A 178      22.066  33.156  59.637  1.00 67.83
ATOM   1426  N   TYR A 179      24.723  35.861  55.053  1.00 68.74
ATOM   1427  CA  TYR A 179      24.070  37.122  54.822  1.00 68.74
ATOM   1428  C   TYR A 179      23.275  37.079  53.555  1.00 68.74
ATOM   1429  O   TYR A 179      22.127  37.518  53.517  1.00 68.74
ATOM   1430  CB  TYR A 179      25.037  38.306  54.629  1.00 68.74
ATOM   1431  CG  TYR A 179      25.538  38.796  55.938  1.00 68.74
ATOM   1432  CD1 TYR A 179      24.639  39.123  56.925  1.00 68.74
ATOM   1433  CD2 TYR A 179      26.883  38.953  56.173  1.00 68.74
ATOM   1434  CE1 TYR A 179      25.075  39.589  58.141  1.00 68.74
ATOM   1435  CE2 TYR A 179      27.323  39.419  57.388  1.00 68.74
ATOM   1436  CZ  TYR A 179      26.419  39.735  58.375  1.00 68.74
ATOM   1437  OH  TYR A 179      26.869  40.214  59.622  1.00 68.74
ATOM   1438  N   TYR A 180      23.879  36.574  52.468  1.00 66.57
ATOM   1439  CA  TYR A 180      23.225  36.611  51.194  1.00 66.57
ATOM   1440  C   TYR A 180      22.015  35.718  51.154  1.00 66.57
ATOM   1441  O   TYR A 180      20.914  36.167  50.839  1.00 66.57
ATOM   1442  CB  TYR A 180      24.190  36.160  50.080  1.00 66.57
ATOM   1443  CG  TYR A 180      23.563  36.358  48.745  1.00 66.57
ATOM   1444  CD1 TYR A 180      23.606  37.592  48.135  1.00 66.57
ATOM   1445  CD2 TYR A 180      22.947  35.312  48.098  1.00 66.57
ATOM   1446  CE1 TYR A 180      23.035  37.783  46.901  1.00 66.57
ATOM   1447  CE2 TYR A 180      22.373  35.496  46.863  1.00 66.57
ATOM   1448  CZ  TYR A 180      22.417  36.732  46.264  1.00 66.57
ATOM   1449  OH  TYR A 180      21.829  36.923  44.997  1.00 66.57
ATOM   1450  N   GLU A 181      22.190  34.420  51.471  1.00105.05
ATOM   1451  CA  GLU A 181      21.093  33.503  51.344  1.00105.05
ATOM   1452  C   GLU A 181      20.076  33.642  52.438  1.00105.05
ATOM   1453  O   GLU A 181      18.871  33.676  52.186  1.00105.05
ATOM   1454  CB  GLU A 181      21.551  32.035  51.353  1.00105.05
ATOM   1455  CG  GLU A 181      22.372  31.644  50.122  1.00105.05
ATOM   1456  CD  GLU A 181      21.477  30.844  49.187  1.00105.05
ATOM   1457  OE1 GLU A 181      20.294  31.240  49.017  1.00105.05
ATOM   1458  OE2 GLU A 181      21.967  29.825  48.630  1.00105.05
ATOM   1459  N   ILE A 182      20.542  33.643  53.700  1.00122.76
ATOM   1460  CA  ILE A 182      19.628  33.636  54.813  1.00122.76
ATOM   1461  C   ILE A 182      19.009  34.969  55.116  1.00122.76
ATOM   1462  O   ILE A 182      17.786  35.082  55.207  1.00122.76
ATOM   1463  CB  ILE A 182      20.268  33.148  56.080  1.00122.76
ATOM   1464  CG1 ILE A 182      20.878  31.750  55.874  1.00122.76
ATOM   1465  CG2 ILE A 182      19.196  33.179  57.181  1.00122.76
ATOM   1466  CD1 ILE A 182      19.887  30.705  55.367  1.00122.76
ATOM   1467  N   LEU A 183      19.854  36.001  55.322  1.00122.29
ATOM   1468  CA  LEU A 183      19.414  37.337  55.631  1.00122.29
ATOM   1469  C   LEU A 183      18.872  37.990  54.400  1.00122.29
ATOM   1470  O   LEU A 183      18.066  38.914  54.476  1.00122.29
ATOM   1471  CB  LEU A 183      20.490  38.300  56.152  1.00122.29
ATOM   1472  CG  LEU A 183      20.814  38.134  57.639  1.00122.29
ATOM   1473  CD1 LEU A 183      21.869  37.044  57.832  1.00122.29
ATOM   1474  CD2 LEU A 183      21.198  39.473  58.282  1.00122.29
ATOM   1475  N   ASN A 184      19.347  37.553  53.222  1.00 73.86
ATOM   1476  CA  ASN A 184      18.954  38.162  51.982  1.00 73.86
ATOM   1477  C   ASN A 184      19.450  39.582  51.926  1.00 73.86
ATOM   1478  O   ASN A 184      18.732  40.479  51.486  1.00 73.86
ATOM   1479  CB  ASN A 184      17.430  38.161  51.745  1.00 73.86
ATOM   1480  CG  ASN A 184      17.184  38.165  50.240  1.00 73.86
ATOM   1481  OD1 ASN A 184      16.350  38.916  49.738  1.00 73.86
ATOM   1482  ND2 ASN A 184      17.927  37.299  49.497  1.00 73.86
ATOM   1483  N   SER A 185      20.696  39.834  52.386  1.00 66.58
ATOM   1484  CA  SER A 185      21.260  41.152  52.266  1.00 66.58
ATOM   1485  C   SER A 185      22.522  41.033  51.462  1.00 66.58
ATOM   1486  O   SER A 185      23.600  40.764  51.996  1.00 66.58
ATOM   1487  CB  SER A 185      21.629  41.772  53.628  1.00 66.58
ATOM   1488  OG  SER A 185      20.535  42.498  54.163  1.00 66.58
ATOM   1489  N   PRO A 186      22.430  41.265  50.181  1.00 71.72
ATOM   1490  CA  PRO A 186      23.585  41.119  49.337  1.00 71.72
ATOM   1491  C   PRO A 186      24.656  42.111  49.645  1.00 71.72
ATOM   1492  O   PRO A 186      25.827  41.820  49.409  1.00 71.72
ATOM   1493  CB  PRO A 186      23.061  41.185  47.905  1.00 71.72
ATOM   1494  CG  PRO A 186      21.623  40.643  48.023  1.00 71.72
ATOM   1495  CD  PRO A 186      21.195  40.998  49.459  1.00 71.72
ATOM   1496  N   ASP A 187      24.272  43.287  50.161  1.00 98.47
ATOM   1497  CA  ASP A 187      25.211  44.328  50.452  1.00 98.47
ATOM   1498  C   ASP A 187      26.162  43.873  51.505  1.00 98.47
ATOM   1499  O   ASP A 187      27.378  44.005  51.365  1.00 98.47
ATOM   1500  CB  ASP A 187      24.487  45.556  51.026  1.00 98.47
ATOM   1501  CG  ASP A 187      23.338  45.925  50.109  1.00 98.47
ATOM   1502  OD1 ASP A 187      23.560  45.977  48.871  1.00 98.47
ATOM   1503  OD2 ASP A 187      22.223  46.181  50.640  1.00 98.47
ATOM   1504  N   ARG A 188      25.617  43.327  52.605  1.00 66.15
ATOM   1505  CA  ARG A 188      26.441  42.929  53.702  1.00 66.15
ATOM   1506  C   ARG A 188      27.267  41.745  53.323  1.00 66.15
ATOM   1507  O   ARG A 188      28.420  41.631  53.733  1.00 66.15
ATOM   1508  CB  ARG A 188      25.630  42.674  54.980  1.00 66.15
ATOM   1509  CG  ARG A 188      24.920  43.964  55.394  1.00 66.15
ATOM   1510  CD  ARG A 188      24.156  43.905  56.712  1.00 66.15
ATOM   1511  NE  ARG A 188      22.743  43.585  56.365  1.00 66.15
ATOM   1512  CZ  ARG A 188      21.770  43.629  57.322  1.00 66.15
ATOM   1513  NH1 ARG A 188      22.098  43.903  58.618  1.00 66.15
ATOM   1514  NH2 ARG A 188      20.466  43.414  56.980  1.00 66.15
ATOM   1515  N   ALA A 189      26.700  40.820  52.529  1.00 30.87
ATOM   1516  CA  ALA A 189      27.460  39.667  52.143  1.00 30.87
ATOM   1517  C   ALA A 189      28.643  40.103  51.330  1.00 30.87
ATOM   1518  O   ALA A 189      29.757  39.621  51.531  1.00 30.87
ATOM   1519  CB  ALA A 189      26.652  38.680  51.282  1.00 30.87
ATOM   1520  N   CYS A 190      28.437  41.043  50.387  1.00 33.59
ATOM   1521  CA  CYS A 190      29.513  41.461  49.530  1.00 33.59
ATOM   1522  C   CYS A 190      30.577  42.134  50.337  1.00 33.59
ATOM   1523  O   CYS A 190      31.768  41.904  50.129  1.00 33.59
ATOM   1524  CB  CYS A 190      29.073  42.448  48.434  1.00 33.59
ATOM   1525  SG  CYS A 190      28.813  41.642  46.823  1.00 33.59
ATOM   1526  N   ARG A 191      30.174  42.986  51.294  1.00111.50
ATOM   1527  CA  ARG A 191      31.150  43.735  52.030  1.00111.50
ATOM   1528  C   ARG A 191      32.023  42.823  52.838  1.00111.50
ATOM   1529  O   ARG A 191      33.238  43.008  52.885  1.00111.50
ATOM   1530  CB  ARG A 191      30.529  44.798  52.947  1.00111.50
ATOM   1531  CG  ARG A 191      29.784  45.860  52.135  1.00111.50
ATOM   1532  CD  ARG A 191      28.579  46.479  52.843  1.00111.50
ATOM   1533  NE  ARG A 191      28.392  47.842  52.270  1.00111.50
ATOM   1534  CZ  ARG A 191      27.843  47.989  51.028  1.00111.50
ATOM   1535  NH1 ARG A 191      27.436  46.893  50.325  1.00111.50
ATOM   1536  NH2 ARG A 191      27.692  49.236  50.492  1.00111.50
ATOM   1537  N   LEU A 192      31.435  41.803  53.490  1.00 94.99
ATOM   1538  CA  LEU A 192      32.211  40.907  54.302  1.00 94.99
ATOM   1539  C   LEU A 192      33.157  40.164  53.400  1.00 94.99
ATOM   1540  O   LEU A 192      34.334  40.006  53.723  1.00 94.99
ATOM   1541  CB  LEU A 192      31.307  39.899  55.044  1.00 94.99
ATOM   1542  CG  LEU A 192      31.983  38.608  55.569  1.00 94.99
ATOM   1543  CD1 LEU A 192      33.145  38.961  56.512  1.00 94.99
ATOM   1544  CD2 LEU A 192      30.996  37.631  56.230  1.00 94.99
ATOM   1545  N   ALA A 193      32.658  39.695  52.238  1.00 37.46
ATOM   1546  CA  ALA A 193      33.455  38.924  51.325  1.00 37.46
ATOM   1547  C   ALA A 193      34.581  39.745  50.774  1.00 37.46
ATOM   1548  O   ALA A 193      35.708  39.267  50.662  1.00 37.46
ATOM   1549  CB  ALA A 193      32.647  38.413  50.119  1.00 37.46
ATOM   1550  N   LYS A 194      34.302  41.005  50.393  1.00 63.10
ATOM   1551  CA  LYS A 194      35.316  41.824  49.790  1.00 63.10
ATOM   1552  C   LYS A 194      36.387  42.130  50.792  1.00 63.10
ATOM   1553  O   LYS A 194      37.575  42.075  50.478  1.00 63.10
ATOM   1554  CB  LYS A 194      34.763  43.149  49.236  1.00 63.10
ATOM   1555  CG  LYS A 194      34.941  43.306  47.723  1.00 63.10
ATOM   1556  CD  LYS A 194      34.536  44.687  47.202  1.00 63.10
ATOM   1557  CE  LYS A 194      33.123  45.112  47.606  1.00 63.10
ATOM   1558  NZ  LYS A 194      33.009  46.588  47.578  1.00 63.10
ATOM   1559  N   ALA A 195      35.989  42.442  52.039  1.00 29.36
ATOM   1560  CA  ALA A 195      36.940  42.821  53.045  1.00 29.36
ATOM   1561  C   ALA A 195      37.885  41.687  53.314  1.00 29.36
ATOM   1562  O   ALA A 195      39.094  41.892  53.405  1.00 29.36
ATOM   1563  CB  ALA A 195      36.265  43.185  54.379  1.00 29.36
ATOM   1564  N   ALA A 196      37.359  40.455  53.434  1.00 31.08
ATOM   1565  CA  ALA A 196      38.181  39.322  53.759  1.00 31.08
ATOM   1566  C   ALA A 196      39.169  39.079  52.662  1.00 31.08
ATOM   1567  O   ALA A 196      40.330  38.762  52.917  1.00 31.08
ATOM   1568  CB  ALA A 196      37.369  38.029  53.942  1.00 31.08
ATOM   1569  N   PHE A 197      38.713  39.208  51.405  1.00 62.07
ATOM   1570  CA  PHE A 197      39.532  38.970  50.252  1.00 62.07
ATOM   1571  C   PHE A 197      40.660  39.962  50.244  1.00 62.07
ATOM   1572  O   PHE A 197      41.826  39.586  50.157  1.00 62.07
ATOM   1573  CB  PHE A 197      38.697  39.167  48.970  1.00 62.07
ATOM   1574  CG  PHE A 197      39.429  38.735  47.745  1.00 62.07
ATOM   1575  CD1 PHE A 197      39.359  37.429  47.318  1.00 62.07
ATOM   1576  CD2 PHE A 197      40.164  39.639  47.013  1.00 62.07
ATOM   1577  CE1 PHE A 197      40.018  37.025  46.181  1.00 62.07
ATOM   1578  CE2 PHE A 197      40.825  39.242  45.875  1.00 62.07
ATOM   1579  CZ  PHE A 197      40.761  37.932  45.462  1.00 62.07
ATOM   1580  N   ASP A 198      40.335  41.258  50.408  1.00 46.12
ATOM   1581  CA  ASP A 198      41.282  42.335  50.294  1.00 46.12
ATOM   1582  C   ASP A 198      42.362  42.208  51.321  1.00 46.12
ATOM   1583  O   ASP A 198      43.541  42.370  51.010  1.00 46.12
ATOM   1584  CB  ASP A 198      40.632  43.710  50.543  1.00 46.12
ATOM   1585  CG  ASP A 198      40.598  44.501  49.243  1.00 46.12
ATOM   1586  OD1 ASP A 198      41.657  44.564  48.563  1.00 46.12
ATOM   1587  OD2 ASP A 198      39.513  45.051  48.914  1.00 46.12
ATOM   1588  N   ASP A 199      41.984  41.909  52.576  1.00 34.91
ATOM   1589  CA  ASP A 199      42.938  41.841  53.642  1.00 34.91
ATOM   1590  C   ASP A 199      43.900  40.734  53.363  1.00 34.91
ATOM   1591  O   ASP A 199      45.087  40.845  53.658  1.00 34.91
ATOM   1592  CB  ASP A 199      42.298  41.572  55.014  1.00 34.91
ATOM   1593  CG  ASP A 199      42.322  42.874  55.807  1.00 34.91
ATOM   1594  OD1 ASP A 199      41.930  43.924  55.232  1.00 34.91
ATOM   1595  OD2 ASP A 199      42.732  42.831  56.996  1.00 34.91
ATOM   1596  N   ALA A 200      43.399  39.618  52.807  1.00 36.63
ATOM   1597  CA  ALA A 200      44.230  38.490  52.508  1.00 36.63
ATOM   1598  C   ALA A 200      45.232  38.850  51.451  1.00 36.63
ATOM   1599  O   ALA A 200      46.406  38.502  51.564  1.00 36.63
ATOM   1600  CB  ALA A 200      43.433  37.281  51.990  1.00 36.63
ATOM   1601  N   ILE A 201      44.803  39.585  50.406  1.00104.10
ATOM   1602  CA  ILE A 201      45.673  39.929  49.310  1.00104.10
ATOM   1603  C   ILE A 201      46.842  40.732  49.787  1.00104.10
ATOM   1604  O   ILE A 201      47.950  40.587  49.275  1.00104.10
ATOM   1605  CB  ILE A 201      44.997  40.679  48.190  1.00104.10
ATOM   1606  CG1 ILE A 201      43.674  39.996  47.778  1.00104.10
ATOM   1607  CG2 ILE A 201      46.007  40.802  47.035  1.00104.10
ATOM   1608  CD1 ILE A 201      43.757  38.510  47.455  1.00104.10
ATOM   1609  N   ALA A 202      46.640  41.634  50.756  1.00 54.21
ATOM   1610  CA  ALA A 202      47.742  42.446  51.185  1.00 54.21
ATOM   1611  C   ALA A 202      48.839  41.613  51.806  1.00 54.21
ATOM   1612  O   ALA A 202      50.018  41.859  51.571  1.00 54.21
ATOM   1613  CB  ALA A 202      47.325  43.501  52.225  1.00 54.21
ATOM   1614  N   GLU A 203      48.436  40.628  52.625  1.00182.95
ATOM   1615  CA  GLU A 203      49.121  39.729  53.528  1.00182.95
ATOM   1616  C   GLU A 203      49.793  38.500  52.955  1.00182.95
ATOM   1617  O   GLU A 203      50.207  37.651  53.740  1.00182.95
ATOM   1618  CB  GLU A 203      48.169  39.231  54.623  1.00182.95
ATOM   1619  CG  GLU A 203      47.658  40.357  55.528  1.00182.95
ATOM   1620  CD  GLU A 203      48.815  40.934  56.325  1.00182.95
ATOM   1621  OE1 GLU A 203      49.193  40.310  57.353  1.00182.95
ATOM   1622  OE2 GLU A 203      49.331  42.014  55.929  1.00182.95
ATOM   1623  N   LEU A 204      49.865  38.275  51.633  1.00154.97
ATOM   1624  CA  LEU A 204      50.282  36.983  51.134  1.00154.97
ATOM   1625  C   LEU A 204      51.603  36.471  51.651  1.00154.97
ATOM   1626  O   LEU A 204      51.842  35.264  51.609  1.00154.97
ATOM   1627  CB  LEU A 204      50.234  36.841  49.608  1.00154.97
ATOM   1628  CG  LEU A 204      48.782  36.868  49.098  1.00154.97
ATOM   1629  CD1 LEU A 204      48.707  36.816  47.568  1.00154.97
ATOM   1630  CD2 LEU A 204      47.925  35.797  49.777  1.00154.97
ATOM   1631  N   ASP A 205      52.506  37.337  52.128  1.00142.05
ATOM   1632  CA  ASP A 205      53.791  36.906  52.611  1.00142.05
ATOM   1633  C   ASP A 205      53.592  35.895  53.710  1.00142.05
ATOM   1634  O   ASP A 205      54.374  34.956  53.850  1.00142.05
ATOM   1635  CB  ASP A 205      54.545  38.068  53.265  1.00142.05
ATOM   1636  CG  ASP A 205      55.940  37.565  53.573  1.00142.05
ATOM   1637  OD1 ASP A 205      56.608  37.047  52.639  1.00142.05
ATOM   1638  OD2 ASP A 205      56.353  37.696  54.756  1.00142.05
ATOM   1639  N   THR A 206      52.525  36.075  54.508  1.00 79.45
ATOM   1640  CA  THR A 206      52.181  35.319  55.683  1.00 79.45
ATOM   1641  C   THR A 206      51.803  33.891  55.381  1.00 79.45
ATOM   1642  O   THR A 206      51.717  33.079  56.299  1.00 79.45
ATOM   1643  CB  THR A 206      51.059  35.933  56.474  1.00 79.45
ATOM   1644  OG1 THR A 206      49.866  35.973  55.704  1.00 79.45
ATOM   1645  CG2 THR A 206      51.476  37.355  56.894  1.00 79.45
ATOM   1646  N   LEU A 207      51.476  33.535  54.126  1.00104.83
ATOM   1647  CA  LEU A 207      51.034  32.184  53.884  1.00104.83
ATOM   1648  C   LEU A 207      52.126  31.176  54.094  1.00104.83
ATOM   1649  O   LEU A 207      53.300  31.432  53.824  1.00104.83
ATOM   1650  CB  LEU A 207      50.409  31.976  52.495  1.00104.83
ATOM   1651  CG  LEU A 207      48.874  32.105  52.524  1.00104.83
ATOM   1652  CD1 LEU A 207      48.301  32.268  51.109  1.00104.83
ATOM   1653  CD2 LEU A 207      48.221  30.963  53.313  1.00104.83
ATOM   1654  N   SER A 208      51.732  29.995  54.633  1.00 46.76
ATOM   1655  CA  SER A 208      52.627  28.904  54.915  1.00 46.76
ATOM   1656  C   SER A 208      52.586  27.922  53.784  1.00 46.76
ATOM   1657  O   SER A 208      51.813  28.058  52.838  1.00 46.76
ATOM   1658  CB  SER A 208      52.275  28.120  56.197  1.00 46.76
ATOM   1659  OG  SER A 208      51.048  27.423  56.038  1.00 46.76
ATOM   1660  N   GLU A 209      53.470  26.908  53.854  1.00 73.57
ATOM   1661  CA  GLU A 209      53.535  25.873  52.864  1.00 73.57
ATOM   1662  C   GLU A 209      52.284  25.060  52.947  1.00 73.57
ATOM   1663  O   GLU A 209      51.669  24.715  51.941  1.00 73.57
ATOM   1664  CB  GLU A 209      54.697  24.904  53.126  1.00 73.57
ATOM   1665  CG  GLU A 209      56.023  25.593  53.440  1.00 73.57
ATOM   1666  CD  GLU A 209      56.147  25.652  54.955  1.00 73.57
ATOM   1667  OE1 GLU A 209      56.467  24.594  55.558  1.00 73.57
ATOM   1668  OE2 GLU A 209      55.921  26.749  55.529  1.00 73.57
ATOM   1669  N   GLU A 210      51.884  24.731  54.184  1.00110.21
ATOM   1670  CA  GLU A 210      50.757  23.891  54.445  1.00110.21
ATOM   1671  C   GLU A 210      49.460  24.528  54.034  1.00110.21
ATOM   1672  O   GLU A 210      48.622  23.881  53.408  1.00110.21
ATOM   1673  CB  GLU A 210      50.647  23.595  55.942  1.00110.21
ATOM   1674  CG  GLU A 210      49.587  22.566  56.294  1.00110.21
ATOM   1675  CD  GLU A 210      48.950  23.036  57.589  1.00110.21
ATOM   1676  OE1 GLU A 210      49.712  23.280  58.563  1.00110.21
ATOM   1677  OE2 GLU A 210      47.696  23.166  57.626  1.00110.21
ATOM   1678  N   SER A 211      49.261  25.804  54.418  1.00 69.79
ATOM   1679  CA  SER A 211      48.011  26.507  54.261  1.00 69.79
ATOM   1680  C   SER A 211      47.742  27.163  52.929  1.00 69.79
ATOM   1681  O   SER A 211      46.578  27.332  52.566  1.00 69.79
ATOM   1682  CB  SER A 211      47.838  27.617  55.314  1.00 69.79
ATOM   1683  OG  SER A 211      48.919  28.537  55.232  1.00 69.79
ATOM   1684  N   TYR A 212      48.771  27.530  52.143  1.00 75.10
ATOM   1685  CA  TYR A 212      48.536  28.430  51.042  1.00 75.10
ATOM   1686  C   TYR A 212      47.539  27.920  50.048  1.00 75.10
ATOM   1687  O   TYR A 212      46.734  28.696  49.536  1.00 75.10
ATOM   1688  CB  TYR A 212      49.807  28.872  50.287  1.00 75.10
ATOM   1689  CG  TYR A 212      50.274  27.817  49.345  1.00 75.10
ATOM   1690  CD1 TYR A 212      50.983  26.728  49.798  1.00 75.10
ATOM   1691  CD2 TYR A 212      50.015  27.928  48.000  1.00 75.10
ATOM   1692  CE1 TYR A 212      51.420  25.765  48.920  1.00 75.10
ATOM   1693  CE2 TYR A 212      50.449  26.968  47.119  1.00 75.10
ATOM   1694  CZ  TYR A 212      51.153  25.884  47.577  1.00 75.10
ATOM   1695  OH  TYR A 212      51.599  24.900  46.668  1.00 75.10
ATOM   1696  N   LYS A 213      47.555  26.625  49.710  1.00 40.01
ATOM   1697  CA  LYS A 213      46.619  26.186  48.718  1.00 40.01
ATOM   1698  C   LYS A 213      45.224  26.402  49.216  1.00 40.01
ATOM   1699  O   LYS A 213      44.378  26.941  48.502  1.00 40.01
ATOM   1700  CB  LYS A 213      46.799  24.703  48.362  1.00 40.01
ATOM   1701  CG  LYS A 213      48.186  24.430  47.773  1.00 40.01
ATOM   1702  CD  LYS A 213      48.365  23.041  47.163  1.00 40.01
ATOM   1703  CE  LYS A 213      49.620  22.327  47.662  1.00 40.01
ATOM   1704  NZ  LYS A 213      50.595  22.178  46.563  1.00 40.01
ATOM   1705  N   ASP A 214      44.948  26.014  50.472  1.00 35.82
ATOM   1706  CA  ASP A 214      43.620  26.144  50.992  1.00 35.82
ATOM   1707  C   ASP A 214      43.247  27.594  51.060  1.00 35.82
ATOM   1708  O   ASP A 214      42.135  27.969  50.693  1.00 35.82
ATOM   1709  CB  ASP A 214      43.477  25.541  52.401  1.00 35.82
ATOM   1710  CG  ASP A 214      43.464  24.024  52.263  1.00 35.82
ATOM   1711  OD1 ASP A 214      44.441  23.474  51.685  1.00 35.82
ATOM   1712  OD2 ASP A 214      42.476  23.396  52.731  1.00 35.82
ATOM   1713  N   SER A 215      44.173  28.456  51.517  1.00 82.14
ATOM   1714  CA  SER A 215      43.834  29.838  51.684  1.00 82.14
ATOM   1715  C   SER A 215      43.491  30.443  50.355  1.00 82.14
ATOM   1716  O   SER A 215      42.480  31.130  50.224  1.00 82.14
ATOM   1717  CB  SER A 215      44.968  30.665  52.307  1.00 82.14
ATOM   1718  OG  SER A 215      45.161  30.272  53.656  1.00 82.14
ATOM   1719  N   THR A 216      44.316  30.191  49.321  1.00 49.99
ATOM   1720  CA  THR A 216      44.090  30.788  48.033  1.00 49.99
ATOM   1721  C   THR A 216      42.818  30.276  47.433  1.00 49.99
ATOM   1722  O   THR A 216      42.104  31.011  46.755  1.00 49.99
ATOM   1723  CB  THR A 216      45.194  30.536  47.048  1.00 49.99
ATOM   1724  OG1 THR A 216      45.468  29.146  46.947  1.00 49.99
ATOM   1725  CG2 THR A 216      46.443  31.299  47.523  1.00 49.99
ATOM   1726  N   LEU A 217      42.511  28.988  47.641  1.00137.43
ATOM   1727  CA  LEU A 217      41.337  28.406  47.062  1.00137.43
ATOM   1728  C   LEU A 217      40.111  29.069  47.639  1.00137.43
ATOM   1729  O   LEU A 217      39.159  29.376  46.924  1.00137.43
ATOM   1730  CB  LEU A 217      41.294  26.895  47.324  1.00137.43
ATOM   1731  CG  LEU A 217      39.908  26.266  47.161  1.00137.43
ATOM   1732  CD1 LEU A 217      39.413  26.371  45.713  1.00137.43
ATOM   1733  CD2 LEU A 217      39.932  24.813  47.646  1.00137.43
ATOM   1734  N   ILE A 218      40.101  29.331  48.957  1.00 45.97
ATOM   1735  CA  ILE A 218      38.980  29.947  49.617  1.00 45.97
ATOM   1736  C   ILE A 218      38.804  31.337  49.071  1.00 45.97
ATOM   1737  O   ILE A 218      37.686  31.818  48.887  1.00 45.97
ATOM   1738  CB  ILE A 218      39.177  30.039  51.105  1.00 45.97
ATOM   1739  CG1 ILE A 218      39.411  28.634  51.700  1.00 45.97
ATOM   1740  CG2 ILE A 218      37.955  30.760  51.703  1.00 45.97
ATOM   1741  CD1 ILE A 218      40.129  28.642  53.050  1.00 45.97
ATOM   1742  N   MET A 219      39.929  32.025  48.807  1.00 43.63
ATOM   1743  CA  MET A 219      39.912  33.371  48.308  1.00 43.63
ATOM   1744  C   MET A 219      39.234  33.391  46.972  1.00 43.63
ATOM   1745  O   MET A 219      38.470  34.310  46.678  1.00 43.63
ATOM   1746  CB  MET A 219      41.332  33.943  48.135  1.00 43.63
ATOM   1747  CG  MET A 219      41.887  34.619  49.394  1.00 43.63
ATOM   1748  SD  MET A 219      43.583  35.259  49.227  1.00 43.63
ATOM   1749  CE  MET A 219      44.342  34.014  50.308  1.00 43.63
ATOM   1750  N   GLN A 220      39.492  32.381  46.117  1.00 90.39
ATOM   1751  CA  GLN A 220      38.873  32.397  44.822  1.00 90.39
ATOM   1752  C   GLN A 220      37.394  32.257  45.010  1.00 90.39
ATOM   1753  O   GLN A 220      36.608  32.877  44.296  1.00 90.39
ATOM   1754  CB  GLN A 220      39.354  31.293  43.856  1.00 90.39
ATOM   1755  CG  GLN A 220      40.864  31.058  43.845  1.00 90.39
ATOM   1756  CD  GLN A 220      41.555  32.397  43.648  1.00 90.39
ATOM   1757  OE1 GLN A 220      41.309  33.098  42.668  1.00 90.39
ATOM   1758  NE2 GLN A 220      42.438  32.766  44.618  1.00 90.39
ATOM   1759  N   LEU A 221      36.974  31.434  45.989  1.00 40.60
ATOM   1760  CA  LEU A 221      35.577  31.213  46.239  1.00 40.60
ATOM   1761  C   LEU A 221      34.934  32.507  46.648  1.00 40.60
ATOM   1762  O   LEU A 221      33.840  32.833  46.189  1.00 40.60
ATOM   1763  CB  LEU A 221      35.325  30.195  47.363  1.00 40.60
ATOM   1764  CG  LEU A 221      35.175  28.746  46.859  1.00 40.60
ATOM   1765  CD1 LEU A 221      36.385  28.322  46.011  1.00 40.60
ATOM   1766  CD2 LEU A 221      34.889  27.775  48.017  1.00 40.60
ATOM   1767  N   LEU A 222      35.603  33.290  47.516  1.00 47.49
ATOM   1768  CA  LEU A 222      35.050  34.538  47.965  1.00 47.49
ATOM   1769  C   LEU A 222      34.849  35.422  46.771  1.00 47.49
ATOM   1770  O   LEU A 222      33.820  36.084  46.641  1.00 47.49
ATOM   1771  CB  LEU A 222      35.984  35.288  48.937  1.00 47.49
ATOM   1772  CG  LEU A 222      35.789  34.918  50.421  1.00 47.49
ATOM   1773  CD1 LEU A 222      37.060  35.182  51.243  1.00 47.49
ATOM   1774  CD2 LEU A 222      34.568  35.637  51.014  1.00 47.49
ATOM   1775  N   ARG A 223      35.834  35.452  45.855  1.00126.71
ATOM   1776  CA  ARG A 223      35.754  36.303  44.701  1.00126.71
ATOM   1777  C   ARG A 223      34.633  35.870  43.804  1.00126.71
ATOM   1778  O   ARG A 223      33.943  36.707  43.223  1.00126.71
ATOM   1779  CB  ARG A 223      37.038  36.305  43.854  1.00126.71
ATOM   1780  CG  ARG A 223      37.055  37.423  42.808  1.00126.71
ATOM   1781  CD  ARG A 223      38.428  37.652  42.172  1.00126.71
ATOM   1782  NE  ARG A 223      38.745  36.465  41.327  1.00126.71
ATOM   1783  CZ  ARG A 223      39.613  35.513  41.773  1.00126.71
ATOM   1784  NH1 ARG A 223      40.102  35.578  43.044  1.00126.71
ATOM   1785  NH2 ARG A 223      39.994  34.495  40.948  1.00126.71
ATOM   1786  N   ASP A 224      34.429  34.546  43.645  1.00 32.97
ATOM   1787  CA  ASP A 224      33.401  34.074  42.760  1.00 32.97
ATOM   1788  C   ASP A 224      32.068  34.509  43.272  1.00 32.97
ATOM   1789  O   ASP A 224      31.212  34.941  42.501  1.00 32.97
ATOM   1790  CB  ASP A 224      33.350  32.543  42.623  1.00 32.97
ATOM   1791  CG  ASP A 224      34.069  32.140  41.345  1.00 32.97
ATOM   1792  OD1 ASP A 224      33.808  32.769  40.284  1.00 32.97
ATOM   1793  OD2 ASP A 224      34.882  31.179  41.416  1.00 32.97
ATOM   1794  N   ASN A 225      31.852  34.408  44.595  1.00 38.94
ATOM   1795  CA  ASN A 225      30.582  34.789  45.137  1.00 38.94
ATOM   1796  C   ASN A 225      30.375  36.251  44.905  1.00 38.94
ATOM   1797  O   ASN A 225      29.272  36.680  44.571  1.00 38.94
ATOM   1798  CB  ASN A 225      30.446  34.488  46.639  1.00 38.94
ATOM   1799  CG  ASN A 225      30.178  32.994  46.790  1.00 38.94
ATOM   1800  OD1 ASN A 225      29.161  32.482  46.322  1.00 38.94
ATOM   1801  ND2 ASN A 225      31.109  32.274  47.473  1.00 38.94
ATOM   1802  N   LEU A 226      31.435  37.063  45.056  1.00130.98
ATOM   1803  CA  LEU A 226      31.247  38.471  44.888  1.00130.98
ATOM   1804  C   LEU A 226      30.843  38.748  43.472  1.00130.98
ATOM   1805  O   LEU A 226      29.964  39.569  43.216  1.00130.98
ATOM   1806  CB  LEU A 226      32.493  39.298  45.228  1.00130.98
ATOM   1807  CG  LEU A 226      32.785  39.301  46.739  1.00130.98
ATOM   1808  CD1 LEU A 226      34.299  39.346  47.010  1.00130.98
ATOM   1809  CD2 LEU A 226      32.034  40.426  47.453  1.00130.98
ATOM   1810  N   THR A 227      31.465  38.057  42.499  1.00 25.41
ATOM   1811  CA  THR A 227      31.143  38.298  41.121  1.00 25.41
ATOM   1812  C   THR A 227      29.708  37.940  40.876  1.00 25.41
ATOM   1813  O   THR A 227      28.975  38.685  40.226  1.00 25.41
ATOM   1814  CB  THR A 227      31.981  37.483  40.181  1.00 25.41
ATOM   1815  OG1 THR A 227      31.693  36.101  40.342  1.00 25.41
ATOM   1816  CG2 THR A 227      33.467  37.763  40.466  1.00 25.41
ATOM   1817  N   LEU A 228      29.266  36.788  41.411  1.00 38.14
ATOM   1818  CA  LEU A 228      27.929  36.309  41.185  1.00 38.14
ATOM   1819  C   LEU A 228      26.933  37.267  41.767  1.00 38.14
ATOM   1820  O   LEU A 228      25.933  37.606  41.137  1.00 38.14
ATOM   1821  CB  LEU A 228      27.695  34.950  41.870  1.00 38.14
ATOM   1822  CG  LEU A 228      26.236  34.460  41.851  1.00 38.14
ATOM   1823  CD1 LEU A 228      26.007  33.435  40.726  1.00 38.14
ATOM   1824  CD2 LEU A 228      25.805  33.934  43.227  1.00 38.14
ATOM   1825  N   TRP A 229      27.212  37.745  42.990  1.00 80.04
ATOM   1826  CA  TRP A 229      26.330  38.577  43.760  1.00 80.04
ATOM   1827  C   TRP A 229      26.126  39.917  43.134  1.00 80.04
ATOM   1828  O   TRP A 229      25.080  40.532  43.339  1.00 80.04
ATOM   1829  CB  TRP A 229      26.811  38.735  45.209  1.00 80.04
ATOM   1830  CG  TRP A 229      26.631  37.448  45.973  1.00 80.04
ATOM   1831  CD1 TRP A 229      25.826  36.388  45.668  1.00 80.04
ATOM   1832  CD2 TRP A 229      27.331  37.090  47.173  1.00 80.04
ATOM   1833  NE1 TRP A 229      25.977  35.398  46.606  1.00 80.04
ATOM   1834  CE2 TRP A 229      26.905  35.813  47.537  1.00 80.04
ATOM   1835  CE3 TRP A 229      28.264  37.766  47.906  1.00 80.04
ATOM   1836  CZ2 TRP A 229      27.399  35.191  48.645  1.00 80.04
ATOM   1837  CZ3 TRP A 229      28.757  37.138  49.028  1.00 80.04
ATOM   1838  CH2 TRP A 229      28.333  35.876  49.390  1.00 80.04
ATOM   1839  N   THR A 230      27.134  40.436  42.406  1.00 21.15
ATOM   1840  CA  THR A 230      26.996  41.727  41.800  1.00 21.15
ATOM   1841  C   THR A 230      26.369  41.579  40.417  1.00 21.15
ATOM   1842  O   THR A 230      25.999  40.438  40.028  1.00 21.15
ATOM   1843  CB  THR A 230      28.313  42.424  41.638  1.00 21.15
ATOM   1844  OG1 THR A 230      29.146  41.699  40.747  1.00 21.15
ATOM   1845  CG2 THR A 230      28.980  42.516  43.022  1.00 21.15
ATOM   1846  OXT THR A 230      26.248  42.625  39.726  1.00 21.15
TER
ATOM   1847  N   SER B 231      25.247  29.754  45.487  1.00 33.01
ATOM   1848  CA  SER B 231      26.411  30.374  46.159  1.00 33.01
ATOM   1849  C   SER B 231      27.341  29.324  46.700  1.00 33.01
ATOM   1850  O   SER B 231      26.894  28.311  47.236  1.00 33.01
ATOM   1851  CB  SER B 231      25.968  31.279  47.320  1.00 33.01
ATOM   1852  OG  SER B 231      25.534  32.533  46.819  1.00 33.01
ATOM   1853  N   ALA B 232      28.651  29.549  46.523  1.00 57.57
ATOM   1854  CA  ALA B 232      29.635  28.607  46.959  1.00 57.57
ATOM   1855  C   ALA B 232      29.974  28.817  48.391  1.00 57.57
ATOM   1856  O   ALA B 232      30.061  29.941  48.882  1.00 57.57
ATOM   1857  CB  ALA B 232      30.949  28.680  46.157  1.00 57.57
ATOM   1858  N   SER B 233      30.233  27.695  49.088  1.00152.01
ATOM   1859  CA  SER B 233      30.595  27.697  50.472  1.00152.01
ATOM   1860  C   SER B 233      31.841  26.903  50.585  1.00152.01
ATOM   1861  O   SER B 233      32.437  26.517  49.582  1.00152.01
ATOM   1862  CB  SER B 233      29.535  27.060  51.384  1.00152.01
ATOM   1863  OG  SER B 233      29.556  25.647  51.265  1.00152.01
ATOM   1864  N   LEU B 234      32.281  26.643  51.833  1.00168.64
ATOM   1865  CA  LEU B 234      33.494  25.916  52.064  1.00168.64
ATOM   1866  C   LEU B 234      33.360  24.510  51.568  1.00168.64
ATOM   1867  O   LEU B 234      34.352  23.896  51.181  1.00168.64
ATOM   1868  CB  LEU B 234      33.913  25.852  53.546  1.00168.64
ATOM   1869  CG  LEU B 234      34.848  26.992  53.986  1.00168.64
ATOM   1870  CD1 LEU B 234      34.296  28.362  53.559  1.00168.64
ATOM   1871  CD2 LEU B 234      35.156  26.918  55.491  1.00168.64
ATOM   1872  N   SER B 235      32.137  23.950  51.580  1.00 35.88
ATOM   1873  CA  SER B 235      31.952  22.587  51.165  1.00 35.88
ATOM   1874  C   SER B 235      32.458  22.433  49.761  1.00 35.88
ATOM   1875  O   SER B 235      32.964  21.375  49.390  1.00 35.88
ATOM   1876  CB  SER B 235      30.474  22.163  51.188  1.00 35.88
ATOM   1877  OG  SER B 235      29.723  22.987  50.309  1.00 35.88
ATOM   1878  N   ASN B 236      32.353  23.503  48.953  1.00 53.00
ATOM   1879  CA  ASN B 236      32.779  23.518  47.580  1.00 53.00
ATOM   1880  C   ASN B 236      34.262  23.330  47.530  1.00 53.00
ATOM   1881  O   ASN B 236      34.827  22.957  46.504  1.00 53.00
ATOM   1882  CB  ASN B 236      32.401  24.818  46.852  1.00 53.00
ATOM   1883  CG  ASN B 236      30.895  24.772  46.643  1.00 53.00
ATOM   1884  OD1 ASN B 236      30.126  25.067  47.555  1.00 53.00
ATOM   1885  ND2 ASN B 236      30.456  24.395  45.414  1.00 53.00
ATOM   1886  N   LEU B 237      34.946  23.631  48.640  1.00 62.76
ATOM   1887  CA  LEU B 237      36.371  23.497  48.674  1.00 62.76
ATOM   1888  C   LEU B 237      36.685  22.068  48.362  1.00 62.76
ATOM   1889  O   LEU B 237      36.010  21.153  48.830  1.00 62.76
ATOM   1890  CB  LEU B 237      36.927  23.812  50.077  1.00 62.76
ATOM   1891  CG  LEU B 237      37.510  25.226  50.252  1.00 62.76
ATOM   1892  CD1 LEU B 237      36.470  26.291  49.877  1.00 62.76
ATOM   1893  CD2 LEU B 237      38.077  25.436  51.665  1.00 62.76
ATOM   1894  N   HIS B 238      37.716  21.840  47.525  1.00 26.81
ATOM   1895  CA  HIS B 238      38.066  20.495  47.183  1.00 26.81
ATOM   1896  C   HIS B 238      39.417  20.202  47.819  1.00 26.81
ATOM   1897  O   HIS B 238      40.177  21.174  48.071  1.00 26.81
ATOM   1898  CB  HIS B 238      38.185  20.273  45.669  1.00 26.81
ATOM   1899  CG  HIS B 238      36.866  19.908  45.050  1.00 26.81
ATOM   1900  ND1 HIS B 238      35.766  20.737  45.023  1.00 26.81
ATOM   1901  CD2 HIS B 238      36.484  18.769  44.411  1.00 26.81
ATOM   1902  CE1 HIS B 238      34.782  20.065  44.373  1.00 26.81
ATOM   1903  NE2 HIS B 238      35.171  18.865  43.983  1.00 26.81
ATOM   1904  OXT HIS B 238      39.706  18.999  48.057  1.00 26.81
