# Supplementary material for: A recombinant Fasciola gigantica 14-3-3 epsilon protein (rFg14-3-3e) modulates various functions of goat peripheral blood mononuclear cells
Source: Parasit Vectors. 2018 Mar 6;11:152. doi: 10.1186/s13071-018-2745-4 (PMC5840819; doi:10.1186/s13071-018-2745-4)
Supplement: Supplementary file 1 — Dataset S1. Structure files, FoldX configuration files and associated energy calculations for complexes between YWAHE and rFg14-3-3, and the 18 human protein interactors of YWAHE. (TGZ 5273 kb) [file 13071_2018_2745_MOESM1_ESM.tgz › foldx_model_files/WT_P62258-P68431-MDL-2c1n_Repair.fxout]

./WT_P62258-P68431-MDL-2c1n.pdb
Starting Structure	-17.9333	-208.924	-70.7613	-291.983	-12.9845	397.81	-379.864	31.357	154.03	347.664	0	0	0	19.4985	279.487	-3.70034	0	0	-0.35126	0	0.276063	0
Now Optimizing Residues.
ASPA1	-17.9355	-208.925	-70.7624	-291.983	-12.9856	397.812	-379.865	31.357	154.03	347.664	0	0	0	19.4985	279.488	-3.70048	0	0	-0.35126	0	0.276063	0
ARGA2	-18.0647	-208.969	-70.8064	-291.992	-13.0185	397.834	-379.87	31.3414	154.031	347.666	0	0	0	19.4931	279.487	-3.69858	0	0	-0.35126	0	0.276063	0
GLUA3	-18.0878	-208.97	-70.8074	-291.981	-13.0063	397.798	-379.866	31.3414	154.022	347.666	0	0	0	19.4909	279.487	-3.69868	0	0	-0.35126	0	0.276063	0
ASPA4	-18.0879	-208.97	-70.8074	-291.979	-13.0075	397.792	-379.864	31.3413	154.022	347.666	0	0	0	19.4842	279.485	-3.69023	0	0	-0.35126	0	0.276063	0
TYRA7	-18.0961	-208.97	-70.8074	-291.976	-13.0073	397.792	-379.858	31.3293	154.019	347.666	0	0	0	19.4822	279.485	-3.69023	0	0	-0.35126	0	0.276063	0
GLNA8	-18.1153	-208.994	-70.8286	-291.985	-13.0073	397.801	-379.869	31.3293	154.046	347.666	0	0	0	19.4912	279.485	-3.69023	0	0	-0.35126	0	0.276063	0
LYSA10	-18.1197	-208.994	-70.8286	-291.983	-13.0055	397.794	-379.869	31.3301	154.046	347.666	0	0	0	19.4911	279.485	-3.69179	0	0	-0.35126	0	0.276063	0
LEUA11	-18.1299	-208.994	-70.8286	-291.993	-13.0055	397.797	-379.889	31.3374	154.055	347.666	0	0	0	19.4924	279.485	-3.69179	0	0	-0.35126	0	0.276063	0
GLUA13	-18.1419	-208.994	-70.8286	-292	-13.0065	397.807	-379.901	31.3393	154.062	347.666	0	0	0	19.4921	279.48	-3.70265	0	0	-0.351483	0	0.276063	0
GLNA14	-18.1493	-209.012	-70.8463	-292.001	-13.0065	397.808	-379.904	31.3393	154.08	347.666	0	0	0	19.5047	279.481	-3.70265	0	0	-0.351483	0	0.276063	0
GLUA16	-18.2271	-209.012	-70.9778	-292.004	-13.0141	397.808	-379.908	31.3408	154.148	347.666	0	0	0	19.5056	279.48	-3.70626	0	0	-0.351003	0	0.276063	0
ARGA17	-18.3381	-209.068	-71.0354	-291.979	-13.0179	397.76	-379.885	31.3393	154.143	347.664	0	0	0	19.5102	279.478	-3.6948	0	0	-0.351003	0	0.276063	0
ASPA19	-18.3499	-209.068	-71.0354	-291.971	-13.0039	397.728	-379.878	31.3393	154.138	347.664	0	0	0	19.5101	279.479	-3.69924	0	0	-0.351003	0	0.276063	0
GLUA20	-18.3859	-209.082	-71.0488	-291.977	-13.0083	397.744	-379.884	31.3544	154.157	347.664	0	0	0	19.4775	279.483	-3.70814	0	0	-0.351003	0	0.276063	0
META21	-18.5254	-209.056	-71.0488	-291.968	-13.0083	397.715	-379.884	31.1969	154.157	347.664	0	0	0	19.4893	279.429	-3.70814	0	0	-0.351003	0	0.276063	0
VALA22	-18.5445	-209.057	-71.0488	-291.945	-13.0081	397.717	-379.831	31.1481	154.146	347.664	0	0	0	19.4534	279.431	-3.70814	0	0	-0.351003	0	0.276063	0
GLUA23	-18.5563	-209.057	-71.0488	-291.94	-13.0087	397.701	-379.831	31.148	154.146	347.664	0	0	0	19.4534	279.402	-3.70823	0	0	-0.351003	0	0.276063	0
SERA24	-18.5563	-209.057	-71.0488	-291.94	-13.0087	397.701	-379.831	31.148	154.146	347.664	0	0	0	19.4534	279.402	-3.70823	0	0	-0.351003	0	0.276063	0
LYSA26	-18.6131	-209.057	-71.0638	-291.981	-13.0118	397.715	-379.915	31.1691	154.176	347.664	0	0	0	19.4728	279.401	-3.70728	0	0	-0.351003	0	0.276063	0
LYSA27	-18.6894	-209.056	-71.0638	-291.965	-13.0158	397.633	-379.901	31.1608	154.164	347.664	0	0	0	19.4728	279.4	-3.70787	0	0	-0.351003	0	0.276063	0
VALA28	-18.6894	-209.056	-71.0638	-291.965	-13.0158	397.633	-379.901	31.1608	154.164	347.664	0	0	0	19.4728	279.4	-3.70787	0	0	-0.351003	0	0.276063	0
ASPA32	-18.7392	-209.056	-71.1446	-291.975	-13.0164	397.657	-379.91	31.1611	154.164	347.664	0	0	0	19.4728	279.402	-3.68274	0	0	-0.351003	0	0.276347	0
VALA33	-18.7392	-209.056	-71.1446	-291.975	-13.0164	397.657	-379.91	31.1611	154.164	347.664	0	0	0	19.4728	279.402	-3.68274	0	0	-0.351003	0	0.276347	0
GLUA34	-18.7576	-209.054	-71.1432	-291.978	-13.017	397.668	-379.913	31.1611	154.164	347.666	0	0	0	19.4459	279.403	-3.68193	0	0	-0.351003	0	0.276347	0
THRA36	-18.7576	-209.054	-71.1432	-291.978	-13.017	397.668	-379.913	31.1611	154.164	347.666	0	0	0	19.4459	279.403	-3.68193	0	0	-0.351003	0	0.276347	0
VALA37	-18.7576	-209.054	-71.1432	-291.978	-13.017	397.668	-379.913	31.1611	154.164	347.666	0	0	0	19.4459	279.403	-3.68193	0	0	-0.351003	0	0.276347	0
GLUA38	-18.7867	-209.065	-71.1523	-291.986	-13.0123	397.682	-379.923	31.1611	154.176	347.666	0	0	0	19.4461	279.408	-3.70494	0	0	-0.351003	0	0.276347	0
GLUA39	-18.8055	-209.063	-71.1666	-291.99	-12.9972	397.678	-379.937	31.1633	154.176	347.664	0	0	0	19.4469	279.407	-3.70558	0	0	-0.351003	0	0.276347	0
ARGA40	-18.9183	-209.068	-71.1666	-291.964	-12.9866	397.589	-379.943	31.1722	154.165	347.652	0	0	0	19.4279	279.41	-3.72403	0	0	-0.347464	0	0.276347	0
ASNA41	-18.9183	-209.068	-71.1666	-291.964	-12.9866	397.589	-379.943	31.1722	154.165	347.652	0	0	0	19.4279	279.41	-3.72403	0	0	-0.347464	0	0.276347	0
SERA44	-18.9183	-209.068	-71.1666	-291.964	-12.9866	397.589	-379.943	31.1722	154.165	347.652	0	0	0	19.4279	279.41	-3.72403	0	0	-0.347464	0	0.276347	0
VALA45	-18.9183	-209.068	-71.1666	-291.964	-12.9866	397.589	-379.943	31.1722	154.165	347.652	0	0	0	19.4279	279.41	-3.72403	0	0	-0.347464	0	0.276347	0
TYRA47	-18.921	-209.068	-71.18	-291.963	-12.9655	397.574	-379.945	31.1772	154.165	347.652	0	0	0	19.428	279.41	-3.72403	0	0	-0.347464	0	0.276347	0
LYSA48	-18.9932	-209.011	-71.1218	-291.971	-12.9709	397.556	-379.951	31.1768	154.113	347.535	0	0	0	19.4282	279.407	-3.70573	0	0	-0.347254	0	0.276347	0
ASNA49	-18.9932	-209.011	-71.1218	-291.971	-12.9709	397.556	-379.951	31.1768	154.113	347.535	0	0	0	19.4282	279.407	-3.70573	0	0	-0.347254	0	0.276347	0
VALA50	-18.9932	-209.011	-71.1218	-291.971	-12.9709	397.556	-379.951	31.1768	154.113	347.535	0	0	0	19.4282	279.407	-3.70573	0	0	-0.347254	0	0.276347	0
ILEA51	-19.1183	-209.011	-71.1218	-291.965	-12.9708	397.533	-379.953	31.0749	154.113	347.535	0	0	0	19.4232	279.368	-3.70573	0	0	-0.347254	0	0.276347	0
ARGA54	-19.356	-209.1	-71.2203	-291.981	-13.0138	397.559	-379.97	31.1097	154.128	347.535	0	0	0	19.3696	279.367	-3.7023	0	0	-0.347215	0	0.276347	0
ARGA55	-19.4343	-209.096	-71.248	-291.966	-13.0336	397.508	-379.965	31.1102	154.13	347.535	0	0	0	19.3641	279.357	-3.70295	0	0	-0.346491	0	0.276347	0
SERA57	-19.4343	-209.096	-71.248	-291.966	-13.0336	397.508	-379.965	31.1102	154.13	347.535	0	0	0	19.3641	279.357	-3.70295	0	0	-0.346491	0	0.276347	0
ARGA59	-19.4724	-209.088	-71.248	-291.917	-13.0392	397.425	-379.946	31.1104	154.107	347.535	0	0	0	19.3612	279.351	-3.70495	0	0	-0.344985	0	0.276347	0
ILEA60	-19.5035	-209.088	-71.248	-291.926	-13.0392	397.433	-379.962	31.1104	154.113	347.535	0	0	0	19.3413	279.355	-3.70495	0	0	-0.344985	0	0.276347	0
ILEA61	-19.5046	-209.088	-71.248	-291.927	-13.0392	397.433	-379.964	31.1078	154.114	347.535	0	0	0	19.3448	279.355	-3.70495	0	0	-0.344985	0	0.276347	0
SERA62	-19.5395	-209.088	-71.2745	-291.926	-13.0382	397.43	-379.964	31.1007	154.115	347.535	0	0	0	19.3448	279.355	-3.70495	0	0	-0.344985	0	0.276347	0
SERA63	-19.5395	-209.088	-71.2745	-291.926	-13.0382	397.43	-379.964	31.1007	154.115	347.535	0	0	0	19.3448	279.355	-3.70495	0	0	-0.344985	0	0.276347	0
ILEA64	-19.5395	-209.088	-71.2745	-291.926	-13.0382	397.43	-379.964	31.1007	154.115	347.535	0	0	0	19.3448	279.355	-3.70495	0	0	-0.344985	0	0.276347	0
GLUA65	-19.561	-209.088	-71.2799	-291.929	-13.0536	397.441	-379.965	31.0911	154.116	347.535	0	0	0	19.3463	279.355	-3.70576	0	0	-0.344985	0	0.276347	0
GLNA66	-19.5779	-209.104	-71.2914	-291.942	-13.0536	397.456	-379.98	31.0921	154.137	347.535	0	0	0	19.3466	279.358	-3.70576	0	0	-0.344985	0	0.276347	0
LYSA67	-19.5791	-209.104	-71.2914	-291.943	-13.0538	397.456	-379.983	31.0946	154.138	347.535	0	0	0	19.3467	279.358	-3.70585	0	0	-0.344995	0	0.276347	0
GLUA68	-19.6245	-209.104	-71.3047	-291.934	-13.0482	397.423	-379.984	31.061	154.148	347.53	0	0	0	19.3589	279.355	-3.70021	0	0	-0.344995	0	0.276347	0
GLUA69	-19.6281	-209.104	-71.3047	-291.938	-13.0473	397.422	-379.994	31.0644	154.155	347.531	0	0	0	19.3577	279.352	-3.70185	0	0	-0.344995	0	0.276347	0
ASNA70	-19.6456	-209.104	-71.3047	-291.936	-13.0471	397.417	-379.991	31.0645	154.154	347.53	0	0	0	19.3427	279.351	-3.70185	0	0	-0.344995	0	0.276347	0
LYSA71	-19.9823	-209.212	-71.4014	-291.991	-13.0596	397.516	-380.051	31.0942	154.298	347.28	0	0	0	19.3409	279.429	-3.72795	0	0	-0.344995	0	0.276347	0
GLUA74	-20.0278	-209.237	-71.4269	-291.991	-13.0578	397.5	-380.06	31.0942	154.325	347.28	0	0	0	19.3433	279.428	-3.72871	0	0	-0.344995	0	0.276347	0
ASPA75	-20.0282	-209.237	-71.4269	-291.992	-13.0578	397.501	-380.062	31.0943	154.326	347.28	0	0	0	19.3462	279.43	-3.73075	0	0	-0.344995	0	0.276347	0
LYSA76	-20.0699	-209.237	-71.4641	-292.001	-13.0683	397.502	-380.08	31.0967	154.36	347.28	0	0	0	19.3448	279.412	-3.73277	0	0	-0.344995	0	0.276347	0
LYSA78	-20.0822	-209.24	-71.4641	-292.011	-13.074	397.507	-380.093	31.0967	154.374	347.28	0	0	0	19.3448	279.416	-3.73372	0	0	-0.344995	0	0.276347	0
META79	-20.1246	-209.239	-71.4641	-292	-13.074	397.506	-380.073	31.0531	154.365	347.28	0	0	0	19.3236	279.414	-3.73372	0	0	-0.344995	0	0.276347	0
ILEA80	-20.1246	-209.239	-71.4641	-292	-13.074	397.506	-380.073	31.0531	154.365	347.28	0	0	0	19.3236	279.414	-3.73372	0	0	-0.344995	0	0.276347	0
ARGA81	-20.4028	-209.238	-71.9175	-292.063	-13.1038	397.576	-380.171	31.0657	154.649	347.28	0	0	0	19.324	279.413	-3.73575	0	0	-0.344995	0	0.276347	0
GLUA82	-20.4028	-209.238	-71.9175	-292.063	-13.1038	397.576	-380.171	31.0657	154.649	347.28	0	0	0	19.324	279.413	-3.73575	0	0	-0.344995	0	0.276347	0
TYRA83	-20.4028	-209.238	-71.9175	-292.063	-13.1038	397.576	-380.171	31.0657	154.649	347.28	0	0	0	19.324	279.413	-3.73575	0	0	-0.344995	0	0.276347	0
ARGA84	-20.5328	-209.238	-72.053	-292.063	-13.0943	397.576	-380.18	31.0662	154.651	347.28	0	0	0	19.3261	279.413	-3.73573	0	0	-0.344995	0	0.276347	0
GLNA85	-20.5963	-209.236	-72.0555	-292.051	-13.0963	397.588	-380.152	30.9063	154.644	347.28	0	0	0	19.3811	279.41	-3.73573	0	0	-0.344995	0	0.276347	0
META86	-20.5998	-209.237	-72.0555	-292.057	-13.0963	397.59	-380.16	30.9116	154.648	347.28	0	0	0	19.3811	279.411	-3.73573	0	0	-0.344995	0	0.276347	0
VALA87	-20.5998	-209.237	-72.0555	-292.057	-13.0963	397.59	-380.16	30.9116	154.648	347.28	0	0	0	19.3811	279.411	-3.73573	0	0	-0.344995	0	0.276347	0
GLUA88	-20.7066	-209.237	-72.1373	-292.062	-13.1127	397.603	-380.164	30.913	154.641	347.277	0	0	0	19.3802	279.411	-3.73997	0	0	-0.344995	0	0.276347	0
THRA89	-20.7066	-209.237	-72.1373	-292.062	-13.1127	397.603	-380.164	30.913	154.641	347.277	0	0	0	19.3802	279.411	-3.73997	0	0	-0.344995	0	0.276347	0
GLUA90	-20.7166	-209.237	-72.1135	-292.053	-13.0938	397.568	-380.16	30.9134	154.611	347.277	0	0	0	19.3798	279.411	-3.73991	0	0	-0.344995	0	0.276347	0
LEUA91	-20.9676	-209.237	-72.1135	-292.054	-13.0938	397.568	-380.162	30.6626	154.611	347.277	0	0	0	19.3826	279.412	-3.73991	0	0	-0.344995	0	0.276347	0
LYSA92	-21.0009	-209.237	-72.1135	-292.079	-13.0963	397.57	-380.215	30.6742	154.634	347.286	0	0	0	19.39	279.413	-3.74468	0	0	-0.344995	0	0.276347	0
LEUA93	-21.0009	-209.237	-72.1135	-292.079	-13.0963	397.57	-380.215	30.6742	154.634	347.286	0	0	0	19.39	279.413	-3.74468	0	0	-0.344995	0	0.276347	0
CYSA96	-21.0009	-209.237	-72.1135	-292.079	-13.0963	397.57	-380.215	30.6742	154.634	347.286	0	0	0	19.39	279.413	-3.74468	0	0	-0.344995	0	0.276347	0
ASPA97	-21.0154	-209.237	-72.1345	-292.074	-13.0912	397.55	-380.212	30.6769	154.645	347.286	0	0	0	19.3899	279.413	-3.74461	0	0	-0.344995	0	0.276347	0
ILEA98	-21.0288	-209.237	-72.1345	-292.075	-13.0916	397.552	-380.214	30.6966	154.645	347.286	0	0	0	19.3581	279.413	-3.74461	0	0	-0.344995	0	0.276347	0
ASPA100	-21.0317	-209.238	-72.1345	-292.075	-13.0891	397.551	-380.213	30.6966	154.641	347.286	0	0	0	19.358	279.414	-3.74481	0	0	-0.344995	0	0.276347	0
VALA101	-21.0408	-209.239	-72.1345	-292.075	-13.0893	397.552	-380.212	30.7839	154.641	347.286	0	0	0	19.2605	279.415	-3.74481	0	0	-0.344995	0	0.276347	0
ASPA103	-21.0423	-209.239	-72.1345	-292.074	-13.0929	397.551	-380.21	30.7834	154.641	347.286	0	0	0	19.2605	279.414	-3.74495	0	0	-0.344995	0	0.276347	0
LYSA104	-21.0454	-209.239	-72.1345	-292.079	-13.1016	397.555	-380.218	30.7834	154.654	347.286	0	0	0	19.2605	279.416	-3.74356	0	0	-0.344995	0	0.276267	0
ILEA107	-21.0599	-209.239	-72.1345	-292.085	-13.1016	397.555	-380.232	30.7707	154.654	347.286	0	0	0	19.2797	279.416	-3.74356	0	0	-0.344995	0	0.276267	0
PROA108	-21.0599	-209.239	-72.1345	-292.085	-13.1016	397.555	-380.232	30.7707	154.654	347.286	0	0	0	19.2797	279.416	-3.74356	0	0	-0.344995	0	0.276267	0
ASNA111	-21.062	-209.239	-72.1345	-292.083	-13.1016	397.55	-380.231	30.7707	154.654	347.285	0	0	0	19.2797	279.415	-3.74356	0	0	-0.344995	0	0.276267	0
THRA112	-21.062	-209.239	-72.1345	-292.083	-13.1016	397.55	-380.231	30.7707	154.654	347.285	0	0	0	19.2797	279.415	-3.74356	0	0	-0.344995	0	0.276267	0
GLUA114	-21.2603	-209.345	-72.2132	-292.066	-13.1069	397.5	-380.214	30.7705	154.649	347.285	0	0	0	19.2796	279.412	-3.72965	0	0	-0.344995	0	0.276285	0
SERA115	-21.2603	-209.345	-72.2132	-292.066	-13.1069	397.5	-380.214	30.7705	154.649	347.285	0	0	0	19.2796	279.412	-3.72965	0	0	-0.344995	0	0.276285	0
LYSA116	-21.3305	-209.449	-72.1086	-292.076	-13.1288	397.533	-380.225	30.6997	154.643	347.299	0	0	0	19.2796	279.416	-3.72876	0	0	-0.344995	0	0.276285	0
VALA117	-21.3305	-209.449	-72.1086	-292.076	-13.1288	397.533	-380.225	30.6997	154.643	347.299	0	0	0	19.2796	279.416	-3.72876	0	0	-0.344995	0	0.276285	0
LYSA121	-21.478	-209.449	-72.1863	-292.069	-13.1546	397.486	-380.218	30.7511	154.644	347.299	0	0	0	19.2351	279.416	-3.74888	0	0	-0.345091	0	0.276285	0
LYSA123	-21.5128	-209.449	-72.1863	-292.078	-13.1562	397.47	-380.228	30.7502	154.649	347.299	0	0	0	19.2351	279.416	-3.74972	0	0	-0.345091	0	0.276115	0
TYRA126	-21.5128	-209.449	-72.1863	-292.078	-13.1562	397.47	-380.228	30.7502	154.649	347.299	0	0	0	19.2351	279.416	-3.74972	0	0	-0.345091	0	0.276115	0
H1SA127	-21.5235	-209.449	-72.1863	-292.077	-13.1561	397.468	-380.225	30.7373	154.649	347.299	0	0	0	19.2351	279.416	-3.74972	0	0	-0.345091	0	0.276052	0
ARGA128	-21.588	-209.449	-72.2308	-292.076	-13.1308	397.432	-380.234	30.7378	154.646	347.299	0	0	0	19.2438	279.417	-3.7538	0	0	-0.348519	0	0.276052	0
TYRA129	-21.588	-209.449	-72.2308	-292.076	-13.1308	397.432	-380.234	30.7378	154.646	347.299	0	0	0	19.2438	279.417	-3.7538	0	0	-0.348519	0	0.276052	0
GLUA132	-21.5942	-209.449	-72.2198	-292.077	-13.1298	397.429	-380.236	30.7447	154.646	347.299	0	0	0	19.2296	279.416	-3.7585	0	0	-0.348602	0	0.276052	0
PHEA133	-21.6568	-209.448	-72.2198	-292.084	-13.1269	397.416	-380.252	30.8873	154.645	347.299	0	0	0	19.058	279.411	-3.75788	0	0	-0.348602	0	0.276052	0
THRA135	-21.6766	-209.449	-72.2201	-292.092	-13.1269	397.427	-380.265	30.8875	154.65	347.3	0	0	0	19.0416	279.412	-3.75788	0	0	-0.348602	0	0.276052	0
ASNA137	-21.6772	-209.449	-72.2201	-292.091	-13.1269	397.425	-380.264	30.8872	154.65	347.3	0	0	0	19.0416	279.411	-3.75788	0	0	-0.348602	0	0.276052	0
ASPA138	-21.6772	-209.449	-72.2201	-292.091	-13.1269	397.425	-380.264	30.8872	154.65	347.3	0	0	0	19.0416	279.411	-3.75789	0	0	-0.348602	0	0.276052	0
ARGA139	-21.6813	-209.449	-72.2201	-292.094	-13.13	397.427	-380.27	30.8872	154.655	347.302	0	0	0	19.0407	279.411	-3.75772	0	0	-0.348602	0	0.276052	0
LYSA140	-21.7128	-209.449	-72.2201	-292.111	-13.1273	397.426	-380.306	30.8865	154.664	347.313	0	0	0	19.0407	279.409	-3.75861	0	0	-0.348602	0	0.276052	0
GLUA141	-21.7249	-209.461	-72.2326	-292.11	-13.1297	397.425	-380.305	30.8867	154.664	347.313	0	0	0	19.0594	279.409	-3.76078	0	0	-0.348602	0	0.276052	0
GLUA144	-21.7654	-209.461	-72.2326	-292.104	-13.1269	397.409	-380.298	30.8866	154.661	347.313	0	0	0	19.0389	279.395	-3.77715	0	0	-0.348602	0	0.276052	0
ASNA145	-21.7732	-209.461	-72.2295	-292.094	-13.1264	397.383	-380.294	30.8865	154.661	347.313	0	0	0	19.0389	279.396	-3.77715	0	0	-0.348602	0	0.275835	0
SERA146	-21.7732	-209.461	-72.2295	-292.094	-13.1264	397.383	-380.294	30.8865	154.661	347.313	0	0	0	19.0389	279.396	-3.77715	0	0	-0.348602	0	0.275835	0
VALA148	-21.7732	-209.461	-72.2295	-292.094	-13.1264	397.383	-380.294	30.8865	154.661	347.313	0	0	0	19.0389	279.396	-3.77715	0	0	-0.348602	0	0.275835	0
TYRA150	-21.8213	-209.461	-72.1962	-292.089	-13.114	397.372	-380.291	30.7964	154.661	347.313	0	0	0	19.038	279.396	-3.77716	0	0	-0.348602	0	0.275835	0
LYSA151	-21.8475	-209.475	-72.1962	-292.124	-13.1197	397.396	-380.346	30.8028	154.707	347.313	0	0	0	19.0447	279.435	-3.77685	0	0	-0.348602	0	0.275835	0
SERA154	-21.8721	-209.475	-72.1962	-292.123	-13.1197	397.38	-380.346	30.8076	154.702	347.313	0	0	0	19.0346	279.436	-3.77685	0	0	-0.348602	0	0.275835	0
ASPA155	-21.8739	-209.475	-72.1962	-292.122	-13.1195	397.378	-380.346	30.8076	154.702	347.313	0	0	0	19.0347	279.435	-3.77625	0	0	-0.348602	0	0.275835	0
ILEA156	-21.8739	-209.475	-72.1962	-292.122	-13.1195	397.378	-380.346	30.8076	154.702	347.313	0	0	0	19.0347	279.435	-3.77625	0	0	-0.348602	0	0.275835	0
META158	-21.8828	-209.48	-72.1962	-292.152	-13.1191	397.392	-380.384	30.8312	154.728	347.313	0	0	0	19.0347	279.442	-3.77625	0	0	-0.348602	0	0.275835	0
THRA159	-21.8828	-209.48	-72.1962	-292.152	-13.1191	397.392	-380.384	30.8312	154.728	347.313	0	0	0	19.0347	279.442	-3.77625	0	0	-0.348602	0	0.275835	0
GLUA160	-21.912	-209.481	-72.1962	-292.166	-13.1193	397.409	-380.408	30.8315	154.74	347.313	0	0	0	19.0282	279.444	-3.78937	0	0	-0.348602	0	0.275835	0
PROA162	-21.9144	-209.481	-72.1962	-292.173	-13.1193	397.413	-380.422	30.8463	154.74	347.313	0	0	0	19.0282	279.445	-3.78937	0	0	-0.348602	0	0.275895	0
THRA164	-21.9144	-209.481	-72.1962	-292.173	-13.1193	397.413	-380.422	30.8463	154.74	347.313	0	0	0	19.0282	279.445	-3.78937	0	0	-0.348602	0	0.275895	0
H2SA165	-22.0192	-209.288	-72.0032	-292.136	-13.1159	397.361	-380.382	30.3281	154.74	347.313	0	0	0	19.0281	279.44	-3.78937	0	0	-0.348602	0	0.274518	0
ILEA167	-22.2688	-209.288	-72.0032	-292.144	-13.1158	397.362	-380.397	30.0662	154.74	347.313	0	0	0	19.0624	279.44	-3.78937	0	0	-0.348602	0	0.274565	0
ARGA168	-22.9207	-209.501	-72.3585	-292.131	-13.1197	397.233	-380.346	30.0888	154.732	347.313	0	0	0	19.033	279.44	-3.7907	0	0	-0.348602	0	0.274565	0
ASNA174	-22.9502	-209.499	-72.3925	-292.13	-13.1194	397.23	-380.347	30.1084	154.732	347.309	0	0	0	19.0225	279.44	-3.7907	0	0	-0.348602	0	0.274565	0
SERA176	-22.9502	-209.499	-72.3925	-292.13	-13.1194	397.23	-380.347	30.1084	154.732	347.309	0	0	0	19.0225	279.44	-3.7907	0	0	-0.348602	0	0.274565	0
VALA177	-22.9502	-209.499	-72.3925	-292.13	-13.1194	397.23	-380.347	30.1084	154.732	347.309	0	0	0	19.0225	279.44	-3.7907	0	0	-0.348602	0	0.274565	0
PHEA178	-22.9669	-209.499	-72.3925	-292.13	-13.1197	397.231	-380.347	30.1392	154.732	347.309	0	0	0	18.9759	279.44	-3.79072	0	0	-0.348602	0	0.274565	0
TYRA179	-23.0094	-209.499	-72.3925	-292.135	-13.1066	397.211	-380.356	30.113	154.735	347.309	0	0	0	18.9777	279.44	-3.79085	0	0	-0.348602	0	0.274565	0
TYRA180	-23.0189	-209.499	-72.3925	-292.143	-13.1041	397.232	-380.356	30.1087	154.735	347.309	0	0	0	18.9559	279.48	-3.79087	0	0	-0.348602	0	0.274565	0
GLUA181	-23.0271	-209.499	-72.3925	-292.138	-13.0927	397.206	-380.356	30.1091	154.734	347.309	0	0	0	18.956	279.48	-3.78884	0	0	-0.349002	0	0.274565	0
ILEA182	-23.0271	-209.499	-72.3925	-292.138	-13.0927	397.206	-380.356	30.1091	154.734	347.309	0	0	0	18.956	279.48	-3.78884	0	0	-0.349002	0	0.274565	0
ASNA184	-23.4359	-209.827	-72.7197	-292.139	-13.0927	397.125	-380.356	30.1091	155.062	347.309	0	0	0	18.956	279.48	-3.78884	0	0	-0.349002	0	0.274565	0
SERA185	-23.4359	-209.827	-72.7197	-292.139	-13.0927	397.125	-380.356	30.1091	155.062	347.309	0	0	0	18.956	279.48	-3.78884	0	0	-0.349002	0	0.274565	0
PROA186	-23.4386	-209.827	-72.7197	-292.14	-13.0927	397.125	-380.358	30.1091	155.062	347.309	0	0	0	18.9561	279.481	-3.78884	0	0	-0.349002	0	0.274565	0
ASPA187	-23.4419	-209.827	-72.7197	-292.139	-13.0926	397.122	-380.358	30.1091	155.061	347.309	0	0	0	18.9561	279.481	-3.78895	0	0	-0.349031	0	0.274565	0
ARGA188	-23.4551	-209.827	-72.7418	-292.126	-13.1013	397.114	-380.346	30.101	155.068	347.309	0	0	0	18.9572	279.48	-3.78897	0	0	-0.349031	0	0.274565	0
CYSA190	-23.4551	-209.827	-72.7418	-292.126	-13.1013	397.114	-380.346	30.101	155.068	347.309	0	0	0	18.9572	279.48	-3.78897	0	0	-0.349031	0	0.274565	0
ARGA191	-23.4841	-209.825	-72.7418	-292.104	-13.0998	397.062	-380.339	30.101	155.057	347.309	0	0	0	18.9585	279.43	-3.78799	0	0	-0.349031	0	0.274565	0
LYSA194	-23.4956	-209.825	-72.7418	-292.117	-13.0947	397.066	-380.359	30.103	155.068	347.309	0	0	0	18.9585	279.437	-3.78815	0	0	-0.348922	0	0.274565	0
ASPA198	-23.5004	-209.825	-72.7418	-292.116	-13.0946	397.06	-380.359	30.1031	155.067	347.309	0	0	0	18.9585	279.437	-3.78732	0	0	-0.348922	0	0.274565	0
ASPA199	-23.504	-209.825	-72.7418	-292.116	-13.0942	397.06	-380.36	30.1031	155.067	347.309	0	0	0	18.9555	279.437	-3.78804	0	0	-0.348922	0	0.274565	0
ILEA201	-23.5085	-209.825	-72.7418	-292.12	-13.0942	397.066	-380.365	30.0987	155.07	347.309	0	0	0	18.9555	279.439	-3.78804	0	0	-0.348922	0	0.274565	0
GLUA203	-23.5145	-209.825	-72.7418	-292.117	-13.0963	397.062	-380.361	30.0991	155.069	347.309	0	0	0	18.9534	279.436	-3.79126	0	0	-0.348922	0	0.274565	0
LEUA204	-23.5287	-209.825	-72.7418	-292.103	-13.0963	397.05	-380.327	30.076	155.049	347.304	0	0	0	18.9516	279.427	-3.79126	0	0	-0.348922	0	0.274565	0
ASPA205	-23.5294	-209.825	-72.7418	-292.102	-13.0978	397.049	-380.325	30.076	155.05	347.303	0	0	0	18.9516	279.425	-3.7913	0	0	-0.348922	0	0.274565	0
THRA206	-23.5294	-209.825	-72.7418	-292.102	-13.0978	397.049	-380.325	30.076	155.05	347.303	0	0	0	18.9516	279.425	-3.7913	0	0	-0.348922	0	0.274565	0
LEUA207	-23.8634	-209.822	-72.7418	-292.099	-13.0978	397.049	-380.321	29.725	155.052	347.305	0	0	0	18.9519	279.429	-3.7913	0	0	-0.348922	0	0.274565	0
SERA208	-23.8634	-209.822	-72.7418	-292.099	-13.0978	397.049	-380.321	29.725	155.052	347.305	0	0	0	18.9519	279.429	-3.7913	0	0	-0.348922	0	0.274565	0
GLUA209	-23.8743	-209.828	-72.7472	-292.096	-13.0984	397.039	-380.319	29.725	155.056	347.307	0	0	0	18.952	279.429	-3.79078	0	0	-0.348922	0	0.274565	0
GLUA210	-23.9169	-209.828	-72.8642	-292.102	-13.0982	397.054	-380.323	29.725	155.117	347.307	0	0	0	18.962	279.431	-3.79415	0	0	-0.348894	0	0.274565	0
SERA211	-23.9169	-209.828	-72.8642	-292.102	-13.0982	397.054	-380.323	29.725	155.117	347.307	0	0	0	18.962	279.431	-3.79415	0	0	-0.348894	0	0.274565	0
TYRA212	-23.9337	-209.828	-72.8525	-292.101	-13.0988	397.054	-380.321	29.7316	155.111	347.307	0	0	0	18.9316	279.431	-3.79388	0	0	-0.348894	0	0.274565	0
LYSA213	-23.9341	-209.829	-72.8387	-292.104	-13.0986	397.056	-380.326	29.7301	155.106	347.307	0	0	0	18.9314	279.433	-3.79386	0	0	-0.348895	0	0.274565	0
ASPA214	-23.9356	-209.828	-72.8387	-292.103	-13.1065	397.055	-380.325	29.7301	155.107	347.307	0	0	0	18.9312	279.431	-3.78819	0	0	-0.349393	0	0.274565	0
SERA215	-23.9356	-209.828	-72.8387	-292.103	-13.1065	397.055	-380.325	29.7301	155.107	347.307	0	0	0	18.9312	279.431	-3.78819	0	0	-0.349393	0	0.274565	0
THRA216	-23.9356	-209.828	-72.8387	-292.103	-13.1065	397.055	-380.325	29.7301	155.107	347.307	0	0	0	18.9312	279.431	-3.78819	0	0	-0.349393	0	0.274565	0
LEUA217	-23.9639	-209.828	-72.8387	-292.109	-13.1065	397.054	-380.34	29.73	155.113	347.307	0	0	0	18.9172	279.431	-3.78819	0	0	-0.349393	0	0.274565	0
ILEA218	-23.9679	-209.829	-72.8387	-292.111	-13.1065	397.056	-380.344	29.7306	155.114	347.307	0	0	0	18.9172	279.431	-3.78819	0	0	-0.349393	0	0.274565	0
GLNA220	-23.9981	-209.869	-72.8757	-292.099	-13.1065	397.049	-380.322	29.7452	155.14	347.307	0	0	0	18.8954	279.431	-3.78819	0	0	-0.349393	0	0.274565	0
ARGA223	-24.0824	-209.872	-73.0189	-292.131	-13.1089	397.066	-380.348	29.7563	155.237	347.307	0	0	0	18.8956	279.433	-3.79096	0	0	-0.348827	0	0.274565	0
ASPA224	-24.0989	-209.872	-72.9989	-292.132	-13.1111	397.071	-380.349	29.7563	155.227	347.307	0	0	0	18.8713	279.434	-3.794	0	0	-0.348459	0	0.274565	0
ASNA225	-24.0989	-209.872	-72.9989	-292.132	-13.1111	397.071	-380.349	29.7563	155.227	347.307	0	0	0	18.8713	279.434	-3.794	0	0	-0.348459	0	0.274565	0
THRA227	-24.1006	-209.881	-73.02	-292.138	-13.1112	397.091	-380.349	29.7502	155.235	347.307	0	0	0	18.8836	279.433	-3.794	0	0	-0.348459	0	0.274565	0
THRA230	-24.1006	-209.881	-73.02	-292.138	-13.1112	397.091	-380.349	29.7502	155.235	347.307	0	0	0	18.8836	279.433	-3.794	0	0	-0.348459	0	0.274565	0
SERA231	-24.1006	-209.881	-73.02	-292.138	-13.1112	397.091	-380.349	29.7502	155.235	347.307	0	0	0	18.8836	279.433	-3.794	0	0	-0.348459	0	0.274565	0
ARGB233	-24.1536	-209.879	-73.0198	-292.096	-13.1126	396.98	-380.303	29.7441	155.206	347.304	0	0	0	18.8843	279.427	-3.78746	0	0	-0.349418	0	0.274565	0
LYSB234	-24.1946	-209.89	-73.0954	-292.137	-13.1175	397.045	-380.342	29.7456	155.266	347.305	0	0	0	18.8877	279.428	-3.78786	0	0	-0.348982	0	0.274565	0
SERB235	-24.1946	-209.89	-73.0954	-292.137	-13.1175	397.045	-380.342	29.7456	155.266	347.305	0	0	0	18.8877	279.428	-3.78786	0	0	-0.348982	0	0.274565	0
THRB236	-24.3746	-209.89	-73.1465	-292.139	-13.1177	397.046	-380.348	29.6237	155.266	347.305	0	0	0	18.8877	279.429	-3.78786	0	0	-0.348982	0	0.274565	0
LYSB239	-24.4332	-209.89	-73.1465	-292.119	-13.1562	396.988	-380.332	29.6237	155.266	347.297	0	0	0	18.8886	279.429	-3.77058	0	0	-0.356013	0	0.274565	0
Now moving residues with bad energies
ASPA1	-24.4332	-209.89	-73.1465	-292.119	-13.1562	396.988	-380.332	29.6237	155.266	347.297	0	0	0	18.8886	279.429	-3.77058	0	0	-0.356013	0	0.274565	0
ARGA2	-24.4685	-209.891	-73.1469	-292.175	-13.2016	397.063	-380.394	29.6513	155.276	347.3	0	0	0	18.8995	279.429	-3.7684	0	0	-0.356013	0	0.274565	0
GLUA3	-24.4736	-209.962	-73.2182	-292.202	-13.2087	397.162	-380.403	29.6517	155.365	347.3	0	0	0	18.9017	279.434	-3.77916	0	0	-0.356013	0	0.274565	0
ASPA4	-24.4736	-209.962	-73.2182	-292.202	-13.2087	397.162	-380.403	29.6517	155.365	347.3	0	0	0	18.9017	279.434	-3.77916	0	0	-0.356013	0	0.274565	0
TYRA7	-24.4736	-209.962	-73.2182	-292.202	-13.2087	397.162	-380.403	29.6517	155.365	347.3	0	0	0	18.9017	279.434	-3.77916	0	0	-0.356013	0	0.274565	0
GLNA8	-24.4763	-209.969	-73.2246	-292.208	-13.2087	397.172	-380.407	29.6518	155.376	347.3	0	0	0	18.9017	279.434	-3.77916	0	0	-0.356013	0	0.274565	0
LYSA10	-24.4763	-209.969	-73.2246	-292.208	-13.2087	397.172	-380.407	29.6518	155.376	347.3	0	0	0	18.9017	279.434	-3.77916	0	0	-0.356013	0	0.274565	0
LEUA11	-24.4795	-209.969	-73.2246	-292.208	-13.2087	397.171	-380.409	29.6511	155.377	347.3	0	0	0	18.9016	279.434	-3.77916	0	0	-0.356013	0	0.274565	0
GLUA13	-24.482	-209.969	-73.2246	-292.209	-13.2097	397.174	-380.411	29.6515	155.378	347.3	0	0	0	18.9014	279.433	-3.78248	0	0	-0.356079	0	0.274565	0
GLNA14	-24.482	-209.969	-73.2246	-292.209	-13.2097	397.174	-380.411	29.6515	155.378	347.3	0	0	0	18.9014	279.433	-3.78248	0	0	-0.356079	0	0.274565	0
GLUA16	-24.4939	-209.969	-73.2304	-292.213	-13.218	397.178	-380.415	29.6547	155.383	347.3	0	0	0	18.9026	279.433	-3.78646	0	0	-0.355462	0	0.274565	0
ARGA17	-24.5031	-209.963	-73.2255	-292.208	-13.2151	397.167	-380.411	29.6513	155.382	347.298	0	0	0	18.8907	279.431	-3.78878	0	0	-0.355462	0	0.274565	0
ASPA19	-24.5031	-209.963	-73.2255	-292.208	-13.2151	397.167	-380.411	29.6513	155.382	347.298	0	0	0	18.8907	279.431	-3.78878	0	0	-0.355462	0	0.274565	0
GLUA20	-24.5343	-209.954	-73.2164	-292.203	-13.2007	397.166	-380.402	29.6419	155.368	347.298	0	0	0	18.8317	279.431	-3.78357	0	0	-0.355462	0	0.274565	0
VALA22	-24.5343	-209.954	-73.2164	-292.203	-13.2007	397.166	-380.402	29.6419	155.368	347.298	0	0	0	18.8317	279.431	-3.78357	0	0	-0.355462	0	0.274565	0
GLUA23	-24.5499	-209.954	-73.2164	-292.199	-13.1997	397.145	-380.402	29.6418	155.365	347.298	0	0	0	18.8341	279.43	-3.78206	0	0	-0.355462	0	0.274565	0
SERA24	-24.5499	-209.954	-73.2164	-292.199	-13.1997	397.145	-380.402	29.6418	155.365	347.298	0	0	0	18.8341	279.43	-3.78206	0	0	-0.355462	0	0.274565	0
LYSA26	-24.5542	-209.954	-73.223	-292.199	-13.1996	397.144	-380.401	29.6407	155.368	347.298	0	0	0	18.8342	279.43	-3.78206	0	0	-0.355462	0	0.274565	0
LYSA27	-24.5542	-209.954	-73.223	-292.199	-13.1996	397.144	-380.401	29.6407	155.368	347.298	0	0	0	18.8342	279.43	-3.78206	0	0	-0.355462	0	0.274565	0
VALA28	-24.5542	-209.954	-73.223	-292.199	-13.1996	397.144	-380.401	29.6407	155.368	347.298	0	0	0	18.8342	279.43	-3.78206	0	0	-0.355462	0	0.274565	0
ASPA32	-24.5678	-209.954	-73.2395	-292.2	-13.1995	397.148	-380.402	29.6407	155.368	347.298	0	0	0	18.8342	279.431	-3.78148	0	0	-0.355462	0	0.274571	0
VALA33	-24.5678	-209.954	-73.2395	-292.2	-13.1995	397.148	-380.402	29.6407	155.368	347.298	0	0	0	18.8342	279.431	-3.78148	0	0	-0.355462	0	0.274571	0
GLUA34	-24.5767	-209.952	-73.2375	-292.2	-13.1995	397.147	-380.402	29.641	155.368	347.298	0	0	0	18.8217	279.431	-3.78118	0	0	-0.355462	0	0.274571	0
THRA36	-24.5767	-209.952	-73.2375	-292.2	-13.1995	397.147	-380.402	29.641	155.368	347.298	0	0	0	18.8217	279.431	-3.78118	0	0	-0.355462	0	0.274571	0
VALA37	-24.5794	-209.951	-73.2375	-292.201	-13.1981	397.149	-380.4	29.641	155.368	347.298	0	0	0	18.8152	279.43	-3.78118	0	0	-0.355462	0	0.274571	0
GLUA38	-24.5858	-209.954	-73.2409	-292.206	-13.1929	397.155	-380.408	29.641	155.374	347.298	0	0	0	18.8154	279.431	-3.78578	0	0	-0.355462	0	0.274571	0
GLUA39	-24.5858	-209.954	-73.2409	-292.206	-13.1929	397.155	-380.408	29.641	155.374	347.298	0	0	0	18.8154	279.431	-3.78578	0	0	-0.355462	0	0.274571	0
ARGA40	-24.5858	-209.954	-73.2409	-292.206	-13.1929	397.155	-380.408	29.641	155.374	347.298	0	0	0	18.8154	279.431	-3.78578	0	0	-0.355462	0	0.274571	0
ASNA41	-24.5858	-209.954	-73.2409	-292.206	-13.1929	397.155	-380.408	29.641	155.374	347.298	0	0	0	18.8154	279.431	-3.78578	0	0	-0.355462	0	0.274571	0
SERA44	-24.5858	-209.954	-73.2409	-292.206	-13.1929	397.155	-380.408	29.641	155.374	347.298	0	0	0	18.8154	279.431	-3.78578	0	0	-0.355462	0	0.274571	0
VALA45	-24.5858	-209.954	-73.2409	-292.206	-13.1929	397.155	-380.408	29.641	155.374	347.298	0	0	0	18.8154	279.431	-3.78578	0	0	-0.355462	0	0.274571	0
TYRA47	-24.5858	-209.954	-73.2409	-292.206	-13.1929	397.155	-380.408	29.641	155.374	347.298	0	0	0	18.8154	279.431	-3.78578	0	0	-0.355462	0	0.274571	0
LYSA48	-24.5938	-209.952	-73.2384	-292.207	-13.194	397.153	-380.409	29.641	155.373	347.292	0	0	0	18.8154	279.432	-3.78572	0	0	-0.356458	0	0.274571	0
ASNA49	-24.5938	-209.952	-73.2384	-292.207	-13.194	397.153	-380.409	29.641	155.373	347.292	0	0	0	18.8154	279.432	-3.78572	0	0	-0.356458	0	0.274571	0
VALA50	-24.5938	-209.952	-73.2384	-292.207	-13.194	397.153	-380.409	29.641	155.373	347.292	0	0	0	18.8154	279.432	-3.78572	0	0	-0.356458	0	0.274571	0
ILEA51	-24.6192	-209.952	-73.2384	-292.214	-13.1941	397.176	-380.408	29.5926	155.373	347.292	0	0	0	18.8209	279.471	-3.78572	0	0	-0.356458	0	0.274571	0
ARGA54	-24.7891	-209.977	-73.2802	-292.22	-13.1991	397.178	-380.414	29.5538	155.386	347.292	0	0	0	18.7591	279.468	-3.78588	0	0	-0.356417	0	0.274571	0
ARGA55	-24.8099	-209.977	-73.3516	-292.203	-13.2015	397.158	-380.397	29.5891	155.387	347.292	0	0	0	18.7605	279.466	-3.78611	0	0	-0.355384	0	0.274571	0
SERA57	-24.8099	-209.977	-73.3516	-292.203	-13.2015	397.158	-380.397	29.5891	155.387	347.292	0	0	0	18.7605	279.466	-3.78611	0	0	-0.355384	0	0.274571	0
ARGA59	-25.3248	-209.908	-73.3536	-292.032	-13.3377	396.536	-380.428	29.5762	155.402	347.292	0	0	0	18.751	279.447	-3.7594	0	0	-0.337508	0	0.274571	0
ILEA60	-25.3349	-209.908	-73.3536	-292.039	-13.3377	396.541	-380.44	29.5762	155.406	347.292	0	0	0	18.7505	279.45	-3.7594	0	0	-0.337508	0	0.274571	0
ILEA61	-25.3349	-209.908	-73.3536	-292.039	-13.3377	396.541	-380.44	29.5762	155.406	347.292	0	0	0	18.7505	279.45	-3.7594	0	0	-0.337508	0	0.274571	0
SERA62	-25.3693	-209.908	-73.3919	-292.041	-13.3388	396.546	-380.44	29.5779	155.406	347.292	0	0	0	18.7505	279.45	-3.7594	0	0	-0.337508	0	0.274571	0
SERA63	-25.3693	-209.908	-73.3919	-292.041	-13.3388	396.546	-380.44	29.5779	155.406	347.292	0	0	0	18.7505	279.45	-3.7594	0	0	-0.337508	0	0.274571	0
ILEA64	-25.3693	-209.908	-73.3919	-292.041	-13.3388	396.546	-380.44	29.5779	155.406	347.292	0	0	0	18.7505	279.45	-3.7594	0	0	-0.337508	0	0.274571	0
GLUA65	-25.3909	-209.908	-73.4062	-292.035	-13.325	396.518	-380.437	29.5732	155.41	347.292	0	0	0	18.7486	279.45	-3.75876	0	0	-0.337508	0	0.274571	0
GLNA66	-25.3909	-209.908	-73.4062	-292.035	-13.325	396.518	-380.437	29.5732	155.41	347.292	0	0	0	18.7486	279.45	-3.75876	0	0	-0.337508	0	0.274571	0
LYSA67	-25.3909	-209.908	-73.4062	-292.035	-13.325	396.518	-380.437	29.5732	155.41	347.292	0	0	0	18.7486	279.45	-3.75876	0	0	-0.337508	0	0.274571	0
GLUA68	-25.394	-209.908	-73.4051	-292.035	-13.3273	396.521	-380.437	29.5661	155.41	347.292	0	0	0	18.7488	279.45	-3.75677	0	0	-0.337508	0	0.274571	0
GLUA69	-25.3976	-209.908	-73.4051	-292.037	-13.3263	396.52	-380.442	29.5664	155.414	347.292	0	0	0	18.7479	279.449	-3.75725	0	0	-0.337508	0	0.274571	0
ASNA70	-25.4026	-209.908	-73.4051	-292.037	-13.3263	396.52	-380.442	29.5664	155.414	347.292	0	0	0	18.7433	279.448	-3.75725	0	0	-0.337508	0	0.274571	0
LYSA71	-25.4135	-209.93	-73.4245	-292.03	-13.3312	396.521	-380.433	29.5619	155.429	347.302	0	0	0	18.7424	279.446	-3.75792	0	0	-0.337508	0	0.274571	0
GLUA74	-25.4329	-209.93	-73.4245	-292.018	-13.3303	396.482	-380.423	29.5619	155.422	347.302	0	0	0	18.7456	279.445	-3.75803	0	0	-0.337508	0	0.274571	0
ASPA75	-25.4332	-209.93	-73.4245	-292.019	-13.3304	396.482	-380.423	29.5618	155.422	347.302	0	0	0	18.7456	279.445	-3.75799	0	0	-0.337508	0	0.274571	0
LYSA76	-25.487	-209.93	-73.474	-292.089	-13.3389	396.534	-380.515	29.5851	155.495	347.303	0	0	0	18.7511	279.514	-3.74637	0	0	-0.337508	0	0.274571	0
LYSA78	-25.4898	-209.93	-73.474	-292.091	-13.3363	396.534	-380.516	29.5851	155.493	347.303	0	0	0	18.7511	279.515	-3.74617	0	0	-0.337508	0	0.274571	0
META79	-25.4947	-209.929	-73.474	-292.085	-13.3363	396.534	-380.507	29.5735	155.488	347.303	0	0	0	18.7481	279.514	-3.74617	0	0	-0.337508	0	0.274571	0
ILEA80	-25.4947	-209.929	-73.474	-292.085	-13.3363	396.534	-380.507	29.5735	155.488	347.303	0	0	0	18.7481	279.514	-3.74617	0	0	-0.337508	0	0.274571	0
ARGA81	-25.5089	-209.929	-73.455	-292.076	-13.3431	396.513	-380.496	29.5728	155.463	347.303	0	0	0	18.748	279.514	-3.74695	0	0	-0.337508	0	0.274571	0
GLUA82	-25.5097	-209.929	-73.455	-292.075	-13.3429	396.512	-380.496	29.5728	155.462	347.303	0	0	0	18.748	279.514	-3.74694	0	0	-0.337508	0	0.274571	0
TYRA83	-25.5097	-209.929	-73.455	-292.075	-13.3429	396.512	-380.496	29.5728	155.462	347.303	0	0	0	18.748	279.514	-3.74694	0	0	-0.337508	0	0.274571	0
GLNA85	-25.5121	-209.928	-73.4539	-292.076	-13.3438	396.518	-380.495	29.5327	155.462	347.303	0	0	0	18.7793	279.512	-3.74694	0	0	-0.337508	0	0.274571	0
META86	-25.5121	-209.928	-73.4539	-292.076	-13.3438	396.518	-380.495	29.5327	155.462	347.303	0	0	0	18.7793	279.512	-3.74694	0	0	-0.337508	0	0.274571	0
VALA87	-25.5121	-209.928	-73.4539	-292.076	-13.3438	396.518	-380.495	29.5327	155.462	347.303	0	0	0	18.7793	279.512	-3.74694	0	0	-0.337508	0	0.274571	0
GLUA88	-25.6347	-209.928	-73.572	-292.066	-13.3483	396.508	-380.479	29.5323	155.45	347.301	0	0	0	18.78	279.511	-3.75045	0	0	-0.337508	0	0.274571	0
THRA89	-25.6347	-209.928	-73.572	-292.066	-13.3483	396.508	-380.479	29.5323	155.45	347.301	0	0	0	18.78	279.511	-3.75045	0	0	-0.337508	0	0.274571	0
GLUA90	-25.6421	-209.928	-73.5827	-292.07	-13.3557	396.514	-380.484	29.5344	155.461	347.301	0	0	0	18.7802	279.511	-3.75065	0	0	-0.337508	0	0.274571	0
LEUA91	-25.7148	-209.928	-73.5827	-292.082	-13.3557	396.551	-380.485	29.4377	155.461	347.301	0	0	0	18.7818	279.577	-3.75065	0	0	-0.337508	0	0.274571	0
LYSA92	-25.7168	-209.928	-73.5827	-292.081	-13.3583	396.551	-380.484	29.4386	155.46	347.301	0	0	0	18.7818	279.577	-3.75194	0	0	-0.337508	0	0.274571	0
LEUA93	-25.7168	-209.928	-73.5827	-292.081	-13.3583	396.551	-380.484	29.4386	155.46	347.301	0	0	0	18.7818	279.577	-3.75194	0	0	-0.337508	0	0.274571	0
CYSA96	-25.7168	-209.928	-73.5827	-292.081	-13.3583	396.551	-380.484	29.4386	155.46	347.301	0	0	0	18.7818	279.577	-3.75194	0	0	-0.337508	0	0.274571	0
ASPA97	-25.7168	-209.928	-73.5827	-292.081	-13.3583	396.551	-380.484	29.4386	155.46	347.301	0	0	0	18.7818	279.577	-3.75194	0	0	-0.337508	0	0.274571	0
ILEA98	-25.7168	-209.928	-73.5827	-292.081	-13.3583	396.551	-380.484	29.4386	155.46	347.301	0	0	0	18.7818	279.577	-3.75194	0	0	-0.337508	0	0.274571	0
ASPA100	-25.7188	-209.928	-73.5827	-292.08	-13.3587	396.548	-380.483	29.4386	155.459	347.301	0	0	0	18.7818	279.576	-3.75196	0	0	-0.337508	0	0.274571	0
VALA101	-25.7188	-209.928	-73.5827	-292.08	-13.3587	396.548	-380.483	29.4386	155.459	347.301	0	0	0	18.7818	279.576	-3.75196	0	0	-0.337508	0	0.274571	0
ASPA103	-25.7189	-209.928	-73.5827	-292.08	-13.3591	396.548	-380.483	29.4385	155.459	347.301	0	0	0	18.7818	279.576	-3.75194	0	0	-0.337508	0	0.274571	0
LYSA104	-25.7201	-209.928	-73.5827	-292.081	-13.3588	396.548	-380.484	29.4385	155.459	347.301	0	0	0	18.7818	279.577	-3.75196	0	0	-0.337508	0	0.274622	0
ILEA107	-25.7215	-209.929	-73.5827	-292.08	-13.3587	396.546	-380.483	29.4501	155.459	347.301	0	0	0	18.7697	279.58	-3.75196	0	0	-0.337508	0	0.274622	0
PROA108	-25.7215	-209.929	-73.5827	-292.08	-13.3587	396.546	-380.483	29.4501	155.459	347.301	0	0	0	18.7697	279.58	-3.75196	0	0	-0.337508	0	0.274622	0
ASNA111	-25.7215	-209.929	-73.5827	-292.08	-13.3587	396.546	-380.483	29.4501	155.459	347.301	0	0	0	18.7697	279.58	-3.75196	0	0	-0.337508	0	0.274622	0
THRA112	-25.7215	-209.929	-73.5827	-292.08	-13.3587	396.546	-380.483	29.4501	155.459	347.301	0	0	0	18.7697	279.58	-3.75196	0	0	-0.337508	0	0.274622	0
GLUA114	-25.7274	-209.925	-73.5881	-292.084	-13.3556	396.56	-380.485	29.4503	155.46	347.301	0	0	0	18.7698	279.582	-3.76739	0	0	-0.337508	0	0.274612	0
SERA115	-25.7274	-209.925	-73.5881	-292.084	-13.3556	396.56	-380.485	29.4503	155.46	347.301	0	0	0	18.7698	279.582	-3.76739	0	0	-0.337508	0	0.274612	0
LYSA116	-25.7331	-209.918	-73.6131	-292.085	-13.3542	396.56	-380.486	29.463	155.46	347.301	0	0	0	18.7698	279.582	-3.76742	0	0	-0.337508	0	0.274612	0
VALA117	-25.7331	-209.918	-73.6131	-292.085	-13.3542	396.56	-380.486	29.463	155.46	347.301	0	0	0	18.7698	279.582	-3.76742	0	0	-0.337508	0	0.274612	0
LYSA121	-25.7573	-209.918	-73.6583	-292.102	-13.3286	396.558	-380.518	29.4464	155.46	347.301	0	0	0	18.8157	279.582	-3.75007	0	0	-0.337488	0	0.274612	0
LYSA123	-25.7612	-209.918	-73.6614	-292.102	-13.3281	396.556	-380.517	29.4464	155.459	347.301	0	0	0	18.8157	279.582	-3.74992	0	0	-0.337488	0	0.274587	0
TYRA126	-25.7612	-209.918	-73.6614	-292.102	-13.3281	396.556	-380.517	29.4464	155.459	347.301	0	0	0	18.8157	279.582	-3.74992	0	0	-0.337488	0	0.274587	0
H1SA127	-25.7612	-209.918	-73.6614	-292.102	-13.3281	396.556	-380.517	29.4464	155.459	347.301	0	0	0	18.8157	279.582	-3.74992	0	0	-0.337488	0	0.274587	0
ARGA128	-25.8066	-209.918	-73.6436	-292.103	-13.3256	396.548	-380.524	29.4474	155.46	347.301	0	0	0	18.7647	279.582	-3.75096	0	0	-0.337426	0	0.274587	0
TYRA129	-25.8066	-209.918	-73.6436	-292.103	-13.3256	396.548	-380.524	29.4474	155.46	347.301	0	0	0	18.7647	279.582	-3.75096	0	0	-0.337426	0	0.274587	0
GLUA132	-25.8066	-209.918	-73.6436	-292.103	-13.3256	396.548	-380.524	29.4474	155.46	347.301	0	0	0	18.7647	279.582	-3.75096	0	0	-0.337426	0	0.274587	0
PHEA133	-25.8066	-209.918	-73.6436	-292.103	-13.3256	396.548	-380.524	29.4474	155.46	347.301	0	0	0	18.7647	279.582	-3.75096	0	0	-0.337426	0	0.274587	0
THRA135	-25.8066	-209.918	-73.6436	-292.103	-13.3256	396.548	-380.524	29.4474	155.46	347.301	0	0	0	18.7647	279.582	-3.75096	0	0	-0.337426	0	0.274587	0
ASNA137	-25.8069	-209.918	-73.6436	-292.102	-13.3256	396.547	-380.523	29.4471	155.46	347.301	0	0	0	18.7647	279.582	-3.75096	0	0	-0.337426	0	0.274587	0
ASPA138	-25.8069	-209.918	-73.6436	-292.102	-13.3256	396.547	-380.523	29.4471	155.46	347.301	0	0	0	18.7647	279.582	-3.75096	0	0	-0.337426	0	0.274587	0
ARGA139	-25.8071	-209.918	-73.6436	-292.104	-13.3289	396.548	-380.525	29.4471	155.464	347.302	0	0	0	18.7647	279.582	-3.75096	0	0	-0.337426	0	0.274587	0
LYSA140	-25.8157	-209.918	-73.6436	-292.103	-13.3311	396.541	-380.524	29.4471	155.464	347.301	0	0	0	18.7647	279.582	-3.75095	0	0	-0.337426	0	0.274587	0
GLUA141	-25.8157	-209.918	-73.6436	-292.103	-13.3311	396.541	-380.524	29.4471	155.464	347.301	0	0	0	18.7647	279.582	-3.75095	0	0	-0.337426	0	0.274587	0
GLUA144	-25.8284	-209.918	-73.6436	-292.103	-13.3306	396.54	-380.524	29.4464	155.467	347.301	0	0	0	18.7471	279.581	-3.74783	0	0	-0.337426	0	0.274587	0
ASNA145	-25.8316	-209.918	-73.6436	-292.082	-13.3301	396.505	-380.513	29.4464	155.467	347.301	0	0	0	18.7471	279.582	-3.74783	0	0	-0.337426	0	0.274374	0
SERA146	-25.8316	-209.918	-73.6436	-292.082	-13.3301	396.505	-380.513	29.4464	155.467	347.301	0	0	0	18.7471	279.582	-3.74783	0	0	-0.337426	0	0.274374	0
VALA148	-25.8316	-209.918	-73.6436	-292.082	-13.3301	396.505	-380.513	29.4479	155.467	347.301	0	0	0	18.7456	279.582	-3.74783	0	0	-0.337426	0	0.274374	0
LYSA151	-25.8329	-209.918	-73.6436	-292.082	-13.3311	396.505	-380.514	29.4479	155.467	347.301	0	0	0	18.7455	279.582	-3.74771	0	0	-0.337426	0	0.274374	0
SERA154	-25.846	-209.919	-73.6436	-292.075	-13.3311	396.48	-380.513	29.442	155.468	347.301	0	0	0	18.7555	279.581	-3.74771	0	0	-0.337426	0	0.274374	0
ASPA155	-25.8645	-209.92	-73.6436	-292.068	-13.3317	396.477	-380.51	29.4401	155.455	347.301	0	0	0	18.7554	279.602	-3.75658	0	0	-0.337426	0	0.274374	0
ILEA156	-25.8645	-209.92	-73.6436	-292.068	-13.3317	396.477	-380.51	29.4401	155.455	347.301	0	0	0	18.7554	279.602	-3.75658	0	0	-0.337426	0	0.274374	0
META158	-25.8647	-209.919	-73.6436	-292.066	-13.332	396.473	-380.506	29.4387	155.453	347.301	0	0	0	18.7556	279.601	-3.75658	0	0	-0.337426	0	0.274374	0
THRA159	-25.8647	-209.919	-73.6436	-292.066	-13.332	396.473	-380.506	29.4387	155.453	347.301	0	0	0	18.7556	279.601	-3.75658	0	0	-0.337426	0	0.274374	0
GLUA160	-25.8848	-209.928	-73.6436	-292.072	-13.3286	396.485	-380.512	29.4391	155.458	347.301	0	0	0	18.7496	279.601	-3.77194	0	0	-0.337426	0	0.274374	0
PROA162	-25.9469	-209.928	-73.6436	-292.067	-13.324	396.443	-380.53	29.4285	155.458	347.301	0	0	0	18.7496	279.601	-3.77194	0	0	-0.337426	0	0.274412	0
THRA164	-25.9469	-209.928	-73.6436	-292.067	-13.324	396.443	-380.53	29.4285	155.458	347.301	0	0	0	18.7496	279.601	-3.77194	0	0	-0.337426	0	0.274412	0
H2SA165	-26.2475	-209.966	-73.6691	-292.025	-13.324	396.376	-380.464	29.1311	155.458	347.301	0	0	0	18.772	279.592	-3.77194	0	0	-0.337426	0	0.271723	0
ILEA167	-26.3622	-209.936	-73.6383	-292.026	-13.3241	396.356	-380.477	29.0317	155.458	347.301	0	0	0	18.7304	279.589	-3.77194	0	0	-0.337426	0	0.27055	0
ARGA168	-26.3724	-209.928	-73.6311	-292.034	-13.3293	396.385	-380.478	29.0005	155.46	347.301	0	0	0	18.7233	279.589	-3.77567	0	0	-0.337426	0	0.27055	0
ASNA174	-26.3724	-209.928	-73.6311	-292.034	-13.3293	396.385	-380.478	29.0005	155.46	347.301	0	0	0	18.7233	279.589	-3.77567	0	0	-0.337426	0	0.27055	0
SERA176	-26.3724	-209.928	-73.6311	-292.034	-13.3293	396.385	-380.478	29.0005	155.46	347.301	0	0	0	18.7233	279.589	-3.77567	0	0	-0.337426	0	0.27055	0
VALA177	-26.3724	-209.928	-73.6311	-292.034	-13.3293	396.385	-380.478	29.0005	155.46	347.301	0	0	0	18.7233	279.589	-3.77567	0	0	-0.337426	0	0.27055	0
TYRA179	-26.3724	-209.928	-73.6311	-292.034	-13.3293	396.385	-380.478	29.0005	155.46	347.301	0	0	0	18.7233	279.589	-3.77567	0	0	-0.337426	0	0.27055	0
TYRA180	-26.3725	-209.928	-73.6311	-292.037	-13.3312	396.385	-380.485	28.9997	155.46	347.301	0	0	0	18.7368	279.588	-3.77565	0	0	-0.337426	0	0.27055	0
GLUA181	-26.3725	-209.928	-73.6311	-292.037	-13.3312	396.385	-380.485	28.9997	155.46	347.301	0	0	0	18.7368	279.588	-3.77565	0	0	-0.337426	0	0.27055	0
ASNA184	-26.3727	-209.928	-73.6311	-292.037	-13.3313	396.384	-380.485	29.0269	155.459	347.301	0	0	0	18.7103	279.587	-3.77565	0	0	-0.337426	0	0.27055	0
SERA185	-26.3731	-209.927	-73.6339	-292.036	-13.3313	396.383	-380.484	29.0268	155.461	347.301	0	0	0	18.7103	279.586	-3.77565	0	0	-0.337426	0	0.27055	0
PROA186	-26.3756	-209.927	-73.6339	-292.037	-13.3313	396.383	-380.486	29.0268	155.461	347.301	0	0	0	18.7104	279.587	-3.77565	0	0	-0.337426	0	0.27055	0
ASPA187	-26.3756	-209.927	-73.6339	-292.037	-13.3313	396.383	-380.486	29.0268	155.461	347.301	0	0	0	18.7104	279.587	-3.77565	0	0	-0.337426	0	0.27055	0
ARGA188	-26.3756	-209.927	-73.6339	-292.037	-13.3313	396.383	-380.486	29.0268	155.461	347.301	0	0	0	18.7104	279.587	-3.77565	0	0	-0.337426	0	0.27055	0
CYSA190	-26.3756	-209.927	-73.6339	-292.037	-13.3313	396.383	-380.486	29.0268	155.461	347.301	0	0	0	18.7104	279.587	-3.77565	0	0	-0.337426	0	0.27055	0
ARGA191	-26.3763	-209.928	-73.6339	-292.04	-13.3328	396.388	-380.489	29.0268	155.464	347.301	0	0	0	18.7111	279.59	-3.77633	0	0	-0.337426	0	0.27055	0
LYSA194	-26.3788	-209.928	-73.6339	-292.044	-13.331	396.389	-380.494	29.0273	155.466	347.301	0	0	0	18.7111	279.592	-3.77609	0	0	-0.337399	0	0.27055	0
ASPA198	-26.3912	-209.927	-73.6339	-292.031	-13.3129	396.345	-380.485	29.0274	155.452	347.301	0	0	0	18.7115	279.59	-3.77064	0	0	-0.337399	0	0.27055	0
ASPA199	-26.3912	-209.927	-73.6339	-292.031	-13.3129	396.345	-380.485	29.0274	155.452	347.301	0	0	0	18.7115	279.59	-3.77064	0	0	-0.337399	0	0.27055	0
ILEA201	-26.3912	-209.927	-73.6339	-292.031	-13.3129	396.345	-380.485	29.0274	155.452	347.301	0	0	0	18.7115	279.59	-3.77064	0	0	-0.337399	0	0.27055	0
GLUA203	-26.3934	-209.927	-73.6339	-292.03	-13.3139	396.343	-380.483	29.0276	155.452	347.301	0	0	0	18.7114	279.589	-3.77222	0	0	-0.337399	0	0.27055	0
LEUA204	-26.394	-209.927	-73.6339	-292.029	-13.3139	396.34	-380.48	29.0271	155.451	347.3	0	0	0	18.7113	279.587	-3.77222	0	0	-0.337399	0	0.27055	0
ASPA205	-26.394	-209.927	-73.6339	-292.029	-13.3139	396.34	-380.48	29.0271	155.451	347.3	0	0	0	18.7113	279.587	-3.77222	0	0	-0.337399	0	0.27055	0
THRA206	-26.394	-209.927	-73.6339	-292.029	-13.3139	396.34	-380.48	29.0271	155.451	347.3	0	0	0	18.7113	279.587	-3.77222	0	0	-0.337399	0	0.27055	0
SERA208	-26.394	-209.927	-73.6339	-292.029	-13.3139	396.34	-380.48	29.0271	155.451	347.3	0	0	0	18.7113	279.587	-3.77222	0	0	-0.337399	0	0.27055	0
GLUA209	-26.3944	-209.957	-73.6637	-292.032	-13.307	396.353	-380.483	29.0271	155.48	347.315	0	0	0	18.7113	279.587	-3.77227	0	0	-0.337399	0	0.27055	0
GLUA210	-26.4099	-209.957	-73.6609	-292.032	-13.3096	396.361	-380.482	29.0271	155.482	347.316	0	0	0	18.6935	279.587	-3.77611	0	0	-0.340559	0	0.27055	0
SERA211	-26.415	-209.958	-73.6627	-292.038	-13.3096	396.369	-380.489	29.0271	155.483	347.315	0	0	0	18.6935	279.587	-3.77611	0	0	-0.340559	0	0.270552	0
TYRA212	-26.4275	-209.957	-73.6453	-292.042	-13.3099	396.369	-380.498	29.0327	155.474	347.315	0	0	0	18.6812	279.587	-3.77591	0	0	-0.340559	0	0.270552	0
LYSA213	-26.4314	-209.958	-73.6515	-292.045	-13.3082	396.372	-380.502	29.0318	155.478	347.315	0	0	0	18.681	279.588	-3.77566	0	0	-0.340571	0	0.270552	0
ASPA214	-26.4361	-209.958	-73.6515	-292.051	-13.3035	396.391	-380.508	29.0318	155.48	347.316	0	0	0	18.681	279.591	-3.79266	0	0	-0.339752	0	0.270552	0
SERA215	-26.4361	-209.958	-73.6515	-292.051	-13.3035	396.391	-380.508	29.0318	155.48	347.316	0	0	0	18.681	279.591	-3.79266	0	0	-0.339752	0	0.270552	0
THRA216	-26.4361	-209.958	-73.6515	-292.051	-13.3035	396.391	-380.508	29.0318	155.48	347.316	0	0	0	18.681	279.591	-3.79266	0	0	-0.339752	0	0.270552	0
LEUA217	-26.4361	-209.958	-73.6515	-292.051	-13.3035	396.391	-380.508	29.0318	155.48	347.316	0	0	0	18.681	279.591	-3.79266	0	0	-0.339752	0	0.270552	0
ILEA218	-26.4361	-209.958	-73.6515	-292.051	-13.3035	396.391	-380.508	29.0318	155.48	347.316	0	0	0	18.681	279.591	-3.79266	0	0	-0.339752	0	0.270552	0
GLNA220	-26.4361	-209.958	-73.6515	-292.051	-13.3035	396.391	-380.508	29.0318	155.48	347.316	0	0	0	18.681	279.591	-3.79266	0	0	-0.339752	0	0.270552	0
ARGA223	-26.4583	-209.96	-73.6608	-292.058	-13.2983	396.392	-380.521	29.0403	155.484	347.316	0	0	0	18.6746	279.59	-3.79675	0	0	-0.340231	0	0.270552	0
ASPA224	-26.4604	-209.96	-73.6367	-292.064	-13.2995	396.409	-380.528	29.0403	155.475	347.316	0	0	0	18.6539	279.59	-3.7973	0	0	-0.340331	0	0.270552	0
ASNA225	-26.4604	-209.96	-73.6367	-292.064	-13.2995	396.409	-380.528	29.0403	155.475	347.316	0	0	0	18.6539	279.59	-3.7973	0	0	-0.340331	0	0.270552	0
THRA227	-26.465	-209.969	-73.6576	-292.065	-13.2996	396.413	-380.527	29.0331	155.483	347.316	0	0	0	18.6758	279.59	-3.7973	0	0	-0.340331	0	0.270552	0
THRA230	-26.465	-209.969	-73.6576	-292.065	-13.2996	396.413	-380.527	29.0331	155.483	347.316	0	0	0	18.6758	279.59	-3.7973	0	0	-0.340331	0	0.270552	0
SERA231	-26.465	-209.969	-73.6576	-292.065	-13.2996	396.413	-380.527	29.0331	155.483	347.316	0	0	0	18.6758	279.59	-3.7973	0	0	-0.340331	0	0.270552	0
ARGB233	-26.465	-209.969	-73.6576	-292.065	-13.2996	396.413	-380.527	29.0331	155.483	347.316	0	0	0	18.6758	279.59	-3.7973	0	0	-0.340331	0	0.270552	0
LYSB234	-26.465	-209.969	-73.6576	-292.065	-13.2996	396.413	-380.527	29.0331	155.483	347.316	0	0	0	18.6758	279.59	-3.7973	0	0	-0.340331	0	0.270552	0
SERB235	-26.465	-209.969	-73.6576	-292.065	-13.2996	396.413	-380.527	29.0331	155.483	347.316	0	0	0	18.6758	279.59	-3.7973	0	0	-0.340331	0	0.270552	0
LYSB239	-27.2937	-209.969	-75.5172	-292.399	-13.4698	397.081	-380.912	28.9823	156.711	347.432	0	0	0	18.8379	279.592	-3.84695	0	0	-0.495448	0	0.270552	0
