# Supplementary material for: A recombinant Fasciola gigantica 14-3-3 epsilon protein (rFg14-3-3e) modulates various functions of goat peripheral blood mononuclear cells
Source: Parasit Vectors. 2018 Mar 6;11:152. doi: 10.1186/s13071-018-2745-4 (PMC5840819; doi:10.1186/s13071-018-2745-4)
Supplement: Supplementary file 1 — Dataset S1. Structure files, FoldX configuration files and associated energy calculations for complexes between YWAHE and rFg14-3-3, and the 18 human protein interactors of YWAHE. (TGZ 5273 kb) [file 13071_2018_2745_MOESM1_ESM.tgz › foldx_model_files/Raw_P62258-Q9UQC2-MDL-5exa.pdb1-B-0-C-0.fxout]

FoldX 4 (2011)
by the FoldX Consortium 
Jesper Borg, Frederic Rousseau, Joost Schymkowitz,
Luis Serrano and Francois Stricher
------------------------------------------------------

PDB file analysed: batch
Output type: BuildModel
Pdb	total energy	Backbone Hbond	Sidechain Hbond	Van der Waals	Electrostatics	Solvation Polar	Solvation Hydrophobic	Van der Waals clashes	entropy sidechain	entropy mainchain	sloop_entropy	mloop_entropy	cis_bond	torsional clash	backbone clash	helix dipole	water bridge	disulfide	electrostatic kon	partial covalent bonds	energy Ionisation	Entropy Complex
P62258-Q9UQC2-MDL-5exa.pdb	-47.3354	-241.438	-72.695	-300.774	-11.0626	403.516	-388.407	37.7867	162.061	347.941	0	0	1.12406	17.0336	270.329	-3.04129	0	0	-0.0215072	0	0.640788	0
WT_P62258-Q9UQC2-MDL-5exa.pdb	-58.3402	-233.939	-70.5711	-297.789	-16.1677	398.924	-386.832	31.6493	158.394	344.948	0	0	1.12406	17.7281	267.852	-6.26266	0	0	0.137108	0	0.317851	0
P62258-Q9UQC2-MDL-5exa.pdb	-47.3354	-241.438	-72.695	-300.774	-11.0626	403.516	-388.407	37.7867	162.061	347.941	0	0	1.12406	17.0336	270.329	-3.04129	0	0	-0.0215072	0	0.640788	0
WT_P62258-Q9UQC2-MDL-5exa.pdb	-58.3402	-233.939	-70.5711	-297.789	-16.1677	398.924	-386.832	31.6493	158.394	344.948	0	0	1.12406	17.7281	267.852	-6.26266	0	0	0.137108	0	0.317851	0
