# Supplementary material for: A recombinant Fasciola gigantica 14-3-3 epsilon protein (rFg14-3-3e) modulates various functions of goat peripheral blood mononuclear cells
Source: Parasit Vectors. 2018 Mar 6;11:152. doi: 10.1186/s13071-018-2745-4 (PMC5840819; doi:10.1186/s13071-018-2745-4)
Supplement: Supplementary file 1 — Dataset S1. Structure files, FoldX configuration files and associated energy calculations for complexes between YWAHE and rFg14-3-3, and the 18 human protein interactors of YWAHE. (TGZ 5273 kb) [file 13071_2018_2745_MOESM1_ESM.tgz › foldx_model_files/Raw_P61981-P62258-MDL-5d3e.pdb1-B-0-A-0.fxout]

FoldX 4 (2011)
by the FoldX Consortium 
Jesper Borg, Frederic Rousseau, Joost Schymkowitz,
Luis Serrano and Francois Stricher
------------------------------------------------------

PDB file analysed: batch
Output type: BuildModel
Pdb	total energy	Backbone Hbond	Sidechain Hbond	Van der Waals	Electrostatics	Solvation Polar	Solvation Hydrophobic	Van der Waals clashes	entropy sidechain	entropy mainchain	sloop_entropy	mloop_entropy	cis_bond	torsional clash	backbone clash	helix dipole	water bridge	disulfide	electrostatic kon	partial covalent bonds	energy Ionisation	Entropy Complex
P61981-P62258-MDL-5d3e.pdb	105.119	-433.949	-95.6861	-584.511	-26.0714	802.503	-750.051	140.343	300.328	685.486	0	0	0	71.9523	556.457	-5.38137	0	0	-0.402501	0	0.559587	0
WT_P61981-P62258-MDL-5d3e.pdb	65.4692	-428.628	-111.046	-584.644	-29.6556	799.527	-751.174	126.701	301.687	678.273	0	0	0	73.8957	553.904	-9.69734	0	0	-0.372965	0	0.604393	0
P61981-P62258-MDL-5d3e.pdb	105.119	-433.949	-95.6861	-584.511	-26.0714	802.503	-750.051	140.343	300.328	685.486	0	0	0	71.9523	556.457	-5.38137	0	0	-0.402501	0	0.559587	0
WT_P61981-P62258-MDL-5d3e.pdb	65.4692	-428.628	-111.046	-584.644	-29.6556	799.527	-751.174	126.701	301.687	678.273	0	0	0	73.8957	553.904	-9.69734	0	0	-0.372965	0	0.604393	0
