# Supplementary material for: A recombinant Fasciola gigantica 14-3-3 epsilon protein (rFg14-3-3e) modulates various functions of goat peripheral blood mononuclear cells
Source: Parasit Vectors. 2018 Mar 6;11:152. doi: 10.1186/s13071-018-2745-4 (PMC5840819; doi:10.1186/s13071-018-2745-4)
Supplement: Supplementary file 1 — Dataset S1. Structure files, FoldX configuration files and associated energy calculations for complexes between YWAHE and rFg14-3-3, and the 18 human protein interactors of YWAHE. (TGZ 5273 kb) [file 13071_2018_2745_MOESM1_ESM.tgz › foldx_model_files/individual_listP31946-P62258-MDL-5n10.pdb1-B-0-A-0.txt]

DB234E,RB235R,EB236K,DB237K,LB238K,VB239S,YB240D,QB241F,AB242A,KB243K,LB244I,AB245A,EB246E,QB247Q,AB248S,EB249E,RB250R,YB251Y,DB252D,EB253E,MB254M,VB255V,EB256K,SB257V,MB258M,KB259N,KB260E,VB261V,AB262A,GB263K,MB264M,DB265P,VB266G,EB267E,LB268M,TB269S,VB270V,EB271E,EB272E,RB273R,NB274N,LB275L,LB276L,SB277S,VB278V,AB279A,YB280Y,KB281K,NB282N,VB283V,IB284I,GB285G,AB286A,RB287R,RB288R,AB289S,SB290S,WB291W,RB292R,IB293M,IB294L,SB295N,SB296S,IB297I,EB298E,QB299Q,KB300K,EB301D,EB302E,NB303N,KB304S,GB305A,GB306K,EB307Q,DB308Q,KB309A,LB310L,KB311K,MB312L,IB313M,RB314Q,EB315E,YB316H,VB320I,EB321E,TB322K,EB323E,LB324L,KB325E,LB326E,IB327I,CB328C,CB329S,DB330S,IB331I,LB332L,DB333S,VB334L,LB335L,DB336D,KB337E,HB338H,LB339L,IB340I,PB341P,AB342S,AB343S,NB344V,TB345S,GB346A,EB347E,SB348C,KB349K,VB350V,FB351F,YB352F,YB353Y,KB354K,MB355M,KB356K,GB357A,DB358D,YB359Y,HB360Y,RB361R,YB362Y,LB363L,AB364A,EB365E,FB366F,AB367Q,TB368V,GB369G,NB370E,DB371K,RB372R,KB373N,EB374K,AB375T,AB376A,EB377E,NB378Q,SB379S,LB380L,VB381V,AB382A,YB383Y,KB384K,AB385T,AB386A,SB387S,DB388D,IB389I,AB390A,MB391T,TB392A,EB393D,LB394L,PB395P,PB396A,TB397T,HB398N,PB399P,IB400I,RB401R,LB402L,GB403G,LB404L,AB405S,LB406L,NB407N,FB408F,SB409S,VB410V,FB411F,YB412Y,YB413Y,EB414E,IB415I,LB416L,NB417N,SB418T,PB419P,DB420E,RB421R,AB422A,CB423C,RB424K,LB425L,AB426A,KB427N,AB428D,AB429A,FB430F,DB431H,DB432S,AB433A,IB434T,AB435A,EB436E,LB437L,DB438D,TB439T,LB440L,SB441A,EB442N,EB443D,SB444S,YB445F,KB446K,DB447D,SB448S,TB449T,LB450L,IB451I,MB452M,QB453Q,LB454L,LB455L,RB456R,DB457D,NB458N,LB459L,TB460T,LB461L,WB462W,TB463T,SB464S,DB465D;
