# Supplementary material for: A recombinant Fasciola gigantica 14-3-3 epsilon protein (rFg14-3-3e) modulates various functions of goat peripheral blood mononuclear cells
Source: Parasit Vectors. 2018 Mar 6;11:152. doi: 10.1186/s13071-018-2745-4 (PMC5840819; doi:10.1186/s13071-018-2745-4)
Supplement: Supplementary file 1 — Dataset S1. Structure files, FoldX configuration files and associated energy calculations for complexes between YWAHE and rFg14-3-3, and the 18 human protein interactors of YWAHE. (TGZ 5273 kb) [file 13071_2018_2745_MOESM1_ESM.tgz › foldx_model_files/WT_P62258-P63104-MDL-5exa.pdb]

FoldX generated pdb file

Output generated by <BuildModel>
ATOM      0  N   ASP A   1      -1.627 -20.236 -21.614  1.00 57.19
ATOM      1  CA  ASP A   1      -0.474 -20.700 -20.816  1.00 57.19
ATOM      2  C   ASP A   1       0.363 -19.563 -20.347  1.00 57.19
ATOM      3  O   ASP A   1       0.044 -18.902 -19.359  1.00 57.19
ATOM      4  CB  ASP A   1       0.429 -21.624 -21.650  1.00 57.19
ATOM      5  CG  ASP A   1       0.251 -21.260 -23.115  1.00 57.19
ATOM      6  OD1 ASP A   1      -0.833 -21.580 -23.672  1.00 57.19
ATOM      7  OD2 ASP A   1       1.192 -20.659 -23.696  1.00 57.19
ATOM      8  N   ARG A   2       1.464 -19.301 -21.070  1.00116.44
ATOM      9  CA  ARG A   2       2.368 -18.283 -20.645  1.00116.44
ATOM     10  C   ARG A   2       1.672 -16.962 -20.614  1.00116.44
ATOM     11  O   ARG A   2       1.821 -16.207 -19.655  1.00116.44
ATOM     12  CB  ARG A   2       3.619 -18.157 -21.536  1.00116.44
ATOM     13  CG  ARG A   2       4.597 -17.061 -21.108  1.00116.44
ATOM     14  CD  ARG A   2       5.589 -16.673 -22.210  1.00116.44
ATOM     15  NE  ARG A   2       6.818 -16.140 -21.555  1.00116.44
ATOM     16  CZ  ARG A   2       7.958 -15.962 -22.284  1.00116.44
ATOM     17  NH1 ARG A   2       7.993 -16.331 -23.598  1.00116.44
ATOM     18  NH2 ARG A   2       9.064 -15.416 -21.700  1.00116.44
ATOM     19  N   GLU A   3       0.871 -16.653 -21.649  1.00 32.28
ATOM     20  CA  GLU A   3       0.222 -15.375 -21.690  1.00 32.28
ATOM     21  C   GLU A   3      -0.736 -15.284 -20.544  1.00 32.28
ATOM     22  O   GLU A   3      -0.896 -14.222 -19.944  1.00 32.28
ATOM     23  CB  GLU A   3      -0.563 -15.123 -22.989  1.00 32.28
ATOM     24  CG  GLU A   3      -0.890 -13.642 -23.209  1.00 32.28
ATOM     25  CD  GLU A   3      -2.014 -13.538 -24.229  1.00 32.28
ATOM     26  OE1 GLU A   3      -2.028 -14.357 -25.188  1.00 32.28
ATOM     27  OE2 GLU A   3      -2.880 -12.638 -24.061  1.00 32.28
ATOM     28  N   ASP A   4      -1.399 -16.407 -20.212  1.00 79.39
ATOM     29  CA  ASP A   4      -2.369 -16.435 -19.152  1.00 79.39
ATOM     30  C   ASP A   4      -1.710 -16.069 -17.858  1.00 79.39
ATOM     31  O   ASP A   4      -2.223 -15.252 -17.094  1.00 79.39
ATOM     32  CB  ASP A   4      -2.958 -17.842 -18.945  1.00 79.39
ATOM     33  CG  ASP A   4      -4.170 -18.015 -19.851  1.00 79.39
ATOM     34  OD1 ASP A   4      -3.975 -18.335 -21.054  1.00 79.39
ATOM     35  OD2 ASP A   4      -5.310 -17.814 -19.352  1.00 79.39
ATOM     36  N   LEU A   5      -0.528 -16.650 -17.594  1.00 53.64
ATOM     37  CA  LEU A   5       0.136 -16.452 -16.339  1.00 53.64
ATOM     38  C   LEU A   5       0.470 -14.997 -16.175  1.00 53.64
ATOM     39  O   LEU A   5       0.299 -14.432 -15.098  1.00 53.64
ATOM     40  CB  LEU A   5       1.441 -17.259 -16.244  1.00 53.64
ATOM     41  CG  LEU A   5       1.211 -18.783 -16.307  1.00 53.64
ATOM     42  CD1 LEU A   5       2.534 -19.550 -16.448  1.00 53.64
ATOM     43  CD2 LEU A   5       0.367 -19.274 -15.121  1.00 53.64
ATOM     44  N   VAL A   6       0.949 -14.339 -17.244  1.00 39.29
ATOM     45  CA  VAL A   6       1.321 -12.954 -17.139  1.00 39.29
ATOM     46  C   VAL A   6       0.111 -12.132 -16.818  1.00 39.29
ATOM     47  O   VAL A   6       0.192 -11.165 -16.063  1.00 39.29
ATOM     48  CB  VAL A   6       1.926 -12.404 -18.398  1.00 39.29
ATOM     49  CG1 VAL A   6       2.398 -10.961 -18.131  1.00 39.29
ATOM     50  CG2 VAL A   6       3.054 -13.352 -18.841  1.00 39.29
ATOM     51  N   TYR A   7      -1.047 -12.491 -17.403  1.00 92.62
ATOM     52  CA  TYR A   7      -2.270 -11.771 -17.187  1.00 92.62
ATOM     53  C   TYR A   7      -2.626 -11.853 -15.736  1.00 92.62
ATOM     54  O   TYR A   7      -2.960 -10.850 -15.107  1.00 92.62
ATOM     55  CB  TYR A   7      -3.428 -12.388 -17.997  1.00 92.62
ATOM     56  CG  TYR A   7      -4.684 -11.627 -17.741  1.00 92.62
ATOM     57  CD1 TYR A   7      -4.670 -10.256 -17.624  1.00 92.62
ATOM     58  CD2 TYR A   7      -5.885 -12.293 -17.642  1.00 92.62
ATOM     59  CE1 TYR A   7      -5.837  -9.563 -17.396  1.00 92.62
ATOM     60  CE2 TYR A   7      -7.053 -11.607 -17.414  1.00 92.62
ATOM     61  CZ  TYR A   7      -7.030 -10.239 -17.290  1.00 92.62
ATOM     62  OH  TYR A   7      -8.228  -9.531 -17.057  1.00 92.62
ATOM     63  N   GLN A   8      -2.523 -13.061 -15.159  1.00 40.22
ATOM     64  CA  GLN A   8      -2.867 -13.295 -13.786  1.00 40.22
ATOM     65  C   GLN A   8      -1.986 -12.444 -12.926  1.00 40.22
ATOM     66  O   GLN A   8      -2.436 -11.860 -11.941  1.00 40.22
ATOM     67  CB  GLN A   8      -2.582 -14.753 -13.390  1.00 40.22
ATOM     68  CG  GLN A   8      -2.699 -15.056 -11.898  1.00 40.22
ATOM     69  CD  GLN A   8      -4.156 -14.824 -11.517  1.00 40.22
ATOM     70  OE1 GLN A   8      -4.964 -15.752 -11.517  1.00 40.22
ATOM     71  NE2 GLN A   8      -4.503 -13.555 -11.175  1.00 40.22
ATOM     72  N   ALA A   9      -0.695 -12.355 -13.285  1.00 32.15
ATOM     73  CA  ALA A   9       0.252 -11.617 -12.500  1.00 32.15
ATOM     74  C   ALA A   9      -0.130 -10.166 -12.452  1.00 32.15
ATOM     75  O   ALA A   9      -0.040  -9.536 -11.401  1.00 32.15
ATOM     76  CB  ALA A   9       1.679 -11.698 -13.069  1.00 32.15
ATOM     77  N   LYS A  10      -0.557  -9.588 -13.589  1.00 92.53
ATOM     78  CA  LYS A  10      -0.893  -8.191 -13.620  1.00 92.53
ATOM     79  C   LYS A  10      -2.102  -7.934 -12.772  1.00 92.53
ATOM     80  O   LYS A  10      -2.196  -6.886 -12.134  1.00 92.53
ATOM     81  CB  LYS A  10      -1.149  -7.656 -15.040  1.00 92.53
ATOM     82  CG  LYS A  10       0.006  -7.968 -15.996  1.00 92.53
ATOM     83  CD  LYS A  10      -0.344  -7.838 -17.480  1.00 92.53
ATOM     84  CE  LYS A  10       0.855  -7.493 -18.367  1.00 92.53
ATOM     85  NZ  LYS A  10       0.393  -6.992 -19.678  1.00 92.53
ATOM     86  N   LEU A  11      -3.078  -8.866 -12.769  1.00144.13
ATOM     87  CA  LEU A  11      -4.247  -8.712 -11.944  1.00144.13
ATOM     88  C   LEU A  11      -3.835  -8.717 -10.511  1.00144.13
ATOM     89  O   LEU A  11      -4.292  -7.897  -9.720  1.00144.13
ATOM     90  CB  LEU A  11      -5.275  -9.854 -12.076  1.00144.13
ATOM     91  CG  LEU A  11      -6.750  -9.420 -12.074  1.00144.13
ATOM     92  CD1 LEU A  11      -7.684 -10.621 -12.298  1.00144.13
ATOM     93  CD2 LEU A  11      -7.083  -8.692 -10.761  1.00144.13
ATOM     94  N   ALA A  12      -2.937  -9.644 -10.146  1.00 31.02
ATOM     95  CA  ALA A  12      -2.512  -9.765  -8.783  1.00 31.02
ATOM     96  C   ALA A  12      -1.872  -8.477  -8.369  1.00 31.02
ATOM     97  O   ALA A  12      -2.055  -8.018  -7.244  1.00 31.02
ATOM     98  CB  ALA A  12      -1.484 -10.889  -8.573  1.00 31.02
ATOM     99  N   GLU A  13      -1.100  -7.857  -9.279  1.00 38.06
ATOM    100  CA  GLU A  13      -0.404  -6.641  -8.967  1.00 38.06
ATOM    101  C   GLU A  13      -1.396  -5.560  -8.645  1.00 38.06
ATOM    102  O   GLU A  13      -1.220  -4.819  -7.679  1.00 38.06
ATOM    103  CB  GLU A  13       0.466  -6.158 -10.140  1.00 38.06
ATOM    104  CG  GLU A  13       1.562  -5.167  -9.741  1.00 38.06
ATOM    105  CD  GLU A  13       1.583  -4.061 -10.785  1.00 38.06
ATOM    106  OE1 GLU A  13       1.751  -4.390 -11.990  1.00 38.06
ATOM    107  OE2 GLU A  13       1.423  -2.873 -10.394  1.00 38.06
ATOM    108  N   GLN A  14      -2.484  -5.454  -9.429  1.00 55.94
ATOM    109  CA  GLN A  14      -3.470  -4.428  -9.202  1.00 55.94
ATOM    110  C   GLN A  14      -4.055  -4.633  -7.836  1.00 55.94
ATOM    111  O   GLN A  14      -4.248  -3.689  -7.071  1.00 55.94
ATOM    112  CB  GLN A  14      -4.663  -4.538 -10.167  1.00 55.94
ATOM    113  CG  GLN A  14      -4.296  -4.652 -11.645  1.00 55.94
ATOM    114  CD  GLN A  14      -3.265  -3.573 -11.941  1.00 55.94
ATOM    115  OE1 GLN A  14      -3.496  -2.390 -11.698  1.00 55.94
ATOM    116  NE2 GLN A  14      -2.098  -3.993 -12.497  1.00 55.94
ATOM    117  N   ALA A  15      -4.339  -5.906  -7.516  1.00 64.36
ATOM    118  CA  ALA A  15      -4.931  -6.385  -6.299  1.00 64.36
ATOM    119  C   ALA A  15      -4.004  -6.117  -5.155  1.00 64.36
ATOM    120  O   ALA A  15      -4.421  -6.084  -4.000  1.00 64.36
ATOM    121  CB  ALA A  15      -5.222  -7.896  -6.334  1.00 64.36
ATOM    122  N   GLU A  16      -2.702  -5.971  -5.446  1.00 77.11
ATOM    123  CA  GLU A  16      -1.699  -5.796  -4.436  1.00 77.11
ATOM    124  C   GLU A  16      -1.567  -7.055  -3.650  1.00 77.11
ATOM    125  O   GLU A  16      -1.343  -7.026  -2.439  1.00 77.11
ATOM    126  CB  GLU A  16      -1.964  -4.628  -3.471  1.00 77.11
ATOM    127  CG  GLU A  16      -1.320  -3.321  -3.937  1.00 77.11
ATOM    128  CD  GLU A  16      -0.520  -2.742  -2.781  1.00 77.11
ATOM    129  OE1 GLU A  16      -1.091  -2.618  -1.664  1.00 77.11
ATOM    130  OE2 GLU A  16       0.677  -2.417  -3.000  1.00 77.11
ATOM    131  N   ARG A  17      -1.731  -8.209  -4.323  1.00215.51
ATOM    132  CA  ARG A  17      -1.433  -9.448  -3.674  1.00215.51
ATOM    133  C   ARG A  17      -0.225 -10.015  -4.360  1.00215.51
ATOM    134  O   ARG A  17      -0.290 -10.730  -5.360  1.00215.51
ATOM    135  CB  ARG A  17      -2.634 -10.405  -3.566  1.00215.51
ATOM    136  CG  ARG A  17      -3.844  -9.872  -2.813  1.00215.51
ATOM    137  CD  ARG A  17      -5.143 -10.142  -3.582  1.00215.51
ATOM    138  NE  ARG A  17      -5.399 -11.608  -3.521  1.00215.51
ATOM    139  CZ  ARG A  17      -5.826 -12.210  -2.371  1.00215.51
ATOM    140  NH1 ARG A  17      -5.985 -11.495  -1.218  1.00215.51
ATOM    141  NH2 ARG A  17      -6.088 -13.550  -2.375  1.00215.51
ATOM    142  N   TYR A  18       0.941  -9.670  -3.785  1.00 82.82
ATOM    143  CA  TYR A  18       2.245  -9.956  -4.314  1.00 82.82
ATOM    144  C   TYR A  18       2.570 -11.414  -4.295  1.00 82.82
ATOM    145  O   TYR A  18       3.295 -11.896  -5.164  1.00 82.82
ATOM    146  CB  TYR A  18       3.362  -9.148  -3.632  1.00 82.82
ATOM    147  CG  TYR A  18       3.033  -7.726  -3.944  1.00 82.82
ATOM    148  CD1 TYR A  18       3.128  -7.254  -5.234  1.00 82.82
ATOM    149  CD2 TYR A  18       2.625  -6.864  -2.952  1.00 82.82
ATOM    150  CE1 TYR A  18       2.819  -5.947  -5.534  1.00 82.82
ATOM    151  CE2 TYR A  18       2.316  -5.555  -3.244  1.00 82.82
ATOM    152  CZ  TYR A  18       2.411  -5.096  -4.535  1.00 82.82
ATOM    153  OH  TYR A  18       2.091  -3.754  -4.833  1.00 82.82
ATOM    154  N   ASP A  19       2.094 -12.157  -3.283  1.00 38.23
ATOM    155  CA  ASP A  19       2.419 -13.554  -3.250  1.00 38.23
ATOM    156  C   ASP A  19       1.875 -14.203  -4.489  1.00 38.23
ATOM    157  O   ASP A  19       2.550 -15.013  -5.120  1.00 38.23
ATOM    158  CB  ASP A  19       1.816 -14.280  -2.035  1.00 38.23
ATOM    159  CG  ASP A  19       2.192 -13.491  -0.789  1.00 38.23
ATOM    160  OD1 ASP A  19       1.474 -12.505  -0.475  1.00 38.23
ATOM    161  OD2 ASP A  19       3.209 -13.858  -0.140  1.00 38.23
ATOM    162  N   GLU A  20       0.632 -13.868  -4.881  1.00 70.20
ATOM    163  CA  GLU A  20       0.071 -14.460  -6.065  1.00 70.20
ATOM    164  C   GLU A  20       0.846 -13.998  -7.262  1.00 70.20
ATOM    165  O   GLU A  20       1.110 -14.766  -8.187  1.00 70.20
ATOM    166  CB  GLU A  20      -1.406 -14.089  -6.281  1.00 70.20
ATOM    167  CG  GLU A  20      -2.339 -15.294  -6.153  1.00 70.20
ATOM    168  CD  GLU A  20      -3.161 -15.094  -4.887  1.00 70.20
ATOM    169  OE1 GLU A  20      -3.635 -13.948  -4.666  1.00 70.20
ATOM    170  OE2 GLU A  20      -3.333 -16.086  -4.128  1.00 70.20
ATOM    171  N   MET A  21       1.242 -12.714  -7.270  1.00 39.59
ATOM    172  CA  MET A  21       1.947 -12.171  -8.394  1.00 39.59
ATOM    173  C   MET A  21       3.240 -12.917  -8.570  1.00 39.59
ATOM    174  O   MET A  21       3.614 -13.277  -9.687  1.00 39.59
ATOM    175  CB  MET A  21       2.288 -10.686  -8.178  1.00 39.59
ATOM    176  CG  MET A  21       2.425  -9.880  -9.468  1.00 39.59
ATOM    177  SD  MET A  21       3.572  -8.477  -9.344  1.00 39.59
ATOM    178  CE  MET A  21       3.442  -8.041 -11.099  1.00 39.59
ATOM    179  N   VAL A  22       3.961 -13.178  -7.461  1.00 98.93
ATOM    180  CA  VAL A  22       5.235 -13.841  -7.549  1.00 98.93
ATOM    181  C   VAL A  22       5.073 -15.260  -8.009  1.00 98.93
ATOM    182  O   VAL A  22       5.904 -15.758  -8.769  1.00 98.93
ATOM    183  CB  VAL A  22       6.016 -13.854  -6.261  1.00 98.93
ATOM    184  CG1 VAL A  22       6.606 -12.453  -6.040  1.00 98.93
ATOM    185  CG2 VAL A  22       5.123 -14.354  -5.117  1.00 98.93
ATOM    186  N   GLU A  23       4.012 -15.963  -7.557  1.00 88.52
ATOM    187  CA  GLU A  23       3.874 -17.347  -7.921  1.00 88.52
ATOM    188  C   GLU A  23       3.672 -17.451  -9.396  1.00 88.52
ATOM    189  O   GLU A  23       4.202 -18.357 -10.039  1.00 88.52
ATOM    190  CB  GLU A  23       2.697 -18.084  -7.254  1.00 88.52
ATOM    191  CG  GLU A  23       2.679 -18.009  -5.727  1.00 88.52
ATOM    192  CD  GLU A  23       2.253 -19.382  -5.218  1.00 88.52
ATOM    193  OE1 GLU A  23       1.246 -19.922  -5.751  1.00 88.52
ATOM    194  OE2 GLU A  23       2.922 -19.902  -4.285  1.00 88.52
ATOM    195  N   SER A  24       2.882 -16.527  -9.972  1.00 70.73
ATOM    196  CA  SER A  24       2.612 -16.604 -11.375  1.00 70.73
ATOM    197  C   SER A  24       3.878 -16.373 -12.151  1.00 70.73
ATOM    198  O   SER A  24       4.151 -17.074 -13.124  1.00 70.73
ATOM    199  CB  SER A  24       1.570 -15.589 -11.847  1.00 70.73
ATOM    200  OG  SER A  24       1.336 -15.804 -13.227  1.00 70.73
ATOM    201  N   MET A  25       4.691 -15.383 -11.739  1.00 59.53
ATOM    202  CA  MET A  25       5.914 -15.080 -12.432  1.00 59.53
ATOM    203  C   MET A  25       6.885 -16.214 -12.280  1.00 59.53
ATOM    204  O   MET A  25       7.707 -16.466 -13.161  1.00 59.53
ATOM    205  CB  MET A  25       6.574 -13.772 -11.968  1.00 59.53
ATOM    206  CG  MET A  25       6.058 -12.564 -12.753  1.00 59.53
ATOM    207  SD  MET A  25       6.161 -12.746 -14.563  1.00 59.53
ATOM    208  CE  MET A  25       7.908 -13.240 -14.620  1.00 59.53
ATOM    209  N   LYS A  26       6.852 -16.908 -11.130  1.00 38.54
ATOM    210  CA  LYS A  26       7.731 -18.025 -10.933  1.00 38.54
ATOM    211  C   LYS A  26       7.409 -19.074 -11.959  1.00 38.54
ATOM    212  O   LYS A  26       8.306 -19.659 -12.565  1.00 38.54
ATOM    213  CB  LYS A  26       7.549 -18.679  -9.553  1.00 38.54
ATOM    214  CG  LYS A  26       8.749 -19.511  -9.100  1.00 38.54
ATOM    215  CD  LYS A  26       8.625 -20.014  -7.661  1.00 38.54
ATOM    216  CE  LYS A  26       9.331 -21.347  -7.414  1.00 38.54
ATOM    217  NZ  LYS A  26       9.059 -21.818  -6.037  1.00 38.54
ATOM    218  N   LYS A  27       6.106 -19.325 -12.196  1.00 33.51
ATOM    219  CA  LYS A  27       5.681 -20.355 -13.104  1.00 33.51
ATOM    220  C   LYS A  27       6.165 -20.036 -14.485  1.00 33.51
ATOM    221  O   LYS A  27       6.603 -20.921 -15.220  1.00 33.51
ATOM    222  CB  LYS A  27       4.151 -20.482 -13.203  1.00 33.51
ATOM    223  CG  LYS A  27       3.465 -20.926 -11.911  1.00 33.51
ATOM    224  CD  LYS A  27       2.184 -20.138 -11.627  1.00 33.51
ATOM    225  CE  LYS A  27       0.895 -20.887 -11.967  1.00 33.51
ATOM    226  NZ  LYS A  27       0.766 -22.082 -11.101  1.00 33.51
ATOM    227  N   VAL A  28       6.086 -18.752 -14.879  1.00 37.47
ATOM    228  CA  VAL A  28       6.489 -18.363 -16.197  1.00 37.47
ATOM    229  C   VAL A  28       7.955 -18.640 -16.369  1.00 37.47
ATOM    230  O   VAL A  28       8.367 -19.184 -17.392  1.00 37.47
ATOM    231  CB  VAL A  28       6.288 -16.898 -16.467  1.00 37.47
ATOM    232  CG1 VAL A  28       6.734 -16.606 -17.909  1.00 37.47
ATOM    233  CG2 VAL A  28       4.819 -16.538 -16.192  1.00 37.47
ATOM    234  N   ALA A  29       8.776 -18.299 -15.358  1.00 36.22
ATOM    235  CA  ALA A  29      10.204 -18.451 -15.461  1.00 36.22
ATOM    236  C   ALA A  29      10.550 -19.901 -15.672  1.00 36.22
ATOM    237  O   ALA A  29      11.423 -20.232 -16.473  1.00 36.22
ATOM    238  CB  ALA A  29      10.945 -17.977 -14.200  1.00 36.22
ATOM    239  N   GLY A  30       9.838 -20.801 -14.973  1.00 48.99
ATOM    240  CA  GLY A  30      10.045 -22.227 -14.959  1.00 48.99
ATOM    241  C   GLY A  30       9.853 -22.818 -16.331  1.00 48.99
ATOM    242  O   GLY A  30      10.340 -23.913 -16.608  1.00 48.99
ATOM    243  N   MET A  31       9.085 -22.134 -17.200  1.00 63.74
ATOM    244  CA  MET A  31       8.755 -22.571 -18.536  1.00 63.74
ATOM    245  C   MET A  31      10.028 -22.692 -19.332  1.00 63.74
ATOM    246  O   MET A  31      10.081 -23.458 -20.292  1.00 63.74
ATOM    247  CB  MET A  31       7.833 -21.582 -19.269  1.00 63.74
ATOM    248  CG  MET A  31       6.453 -21.445 -18.623  1.00 63.74
ATOM    249  SD  MET A  31       5.408 -20.145 -19.346  1.00 63.74
ATOM    250  CE  MET A  31       3.861 -21.095 -19.294  1.00 63.74
ATOM    251  N   ASP A  32      11.057 -21.913 -18.932  1.00152.74
ATOM    252  CA  ASP A  32      12.420 -21.819 -19.410  1.00152.74
ATOM    253  C   ASP A  32      12.655 -21.066 -20.687  1.00152.74
ATOM    254  O   ASP A  32      13.718 -21.210 -21.290  1.00152.74
ATOM    255  CB  ASP A  32      13.206 -23.155 -19.468  1.00152.74
ATOM    256  CG  ASP A  32      14.710 -22.979 -19.301  1.00152.74
ATOM    257  OD1 ASP A  32      15.144 -22.224 -18.391  1.00152.74
ATOM    258  OD2 ASP A  32      15.451 -23.609 -20.102  1.00152.74
ATOM    259  N   VAL A  33      11.717 -20.203 -21.117  1.00 44.51
ATOM    260  CA  VAL A  33      11.988 -19.362 -22.252  1.00 44.51
ATOM    261  C   VAL A  33      12.424 -18.038 -21.690  1.00 44.51
ATOM    262  O   VAL A  33      11.997 -17.657 -20.602  1.00 44.51
ATOM    263  CB  VAL A  33      10.785 -19.114 -23.110  1.00 44.51
ATOM    264  CG1 VAL A  33      10.513 -20.378 -23.940  1.00 44.51
ATOM    265  CG2 VAL A  33       9.616 -18.695 -22.202  1.00 44.51
ATOM    266  N   GLU A  34      13.291 -17.287 -22.404  1.00 97.60
ATOM    267  CA  GLU A  34      13.731 -16.042 -21.839  1.00 97.60
ATOM    268  C   GLU A  34      12.550 -15.142 -21.684  1.00 97.60
ATOM    269  O   GLU A  34      11.608 -15.175 -22.476  1.00 97.60
ATOM    270  CB  GLU A  34      14.813 -15.304 -22.651  1.00 97.60
ATOM    271  CG  GLU A  34      15.747 -16.214 -23.450  1.00 97.60
ATOM    272  CD  GLU A  34      15.125 -16.421 -24.826  1.00 97.60
ATOM    273  OE1 GLU A  34      15.075 -15.435 -25.610  1.00 97.60
ATOM    274  OE2 GLU A  34      14.697 -17.570 -25.114  1.00 97.60
ATOM    275  N   LEU A  35      12.567 -14.339 -20.605  1.00 54.67
ATOM    276  CA  LEU A  35      11.481 -13.446 -20.326  1.00 54.67
ATOM    277  C   LEU A  35      11.661 -12.214 -21.144  1.00 54.67
ATOM    278  O   LEU A  35      12.781 -11.800 -21.435  1.00 54.67
ATOM    279  CB  LEU A  35      11.418 -13.001 -18.853  1.00 54.67
ATOM    280  CG  LEU A  35      11.297 -14.158 -17.842  1.00 54.67
ATOM    281  CD1 LEU A  35      11.225 -13.627 -16.401  1.00 54.67
ATOM    282  CD2 LEU A  35      10.136 -15.103 -18.193  1.00 54.67
ATOM    283  N   THR A  36      10.532 -11.595 -21.539  1.00101.72
ATOM    284  CA  THR A  36      10.575 -10.354 -22.248  1.00101.72
ATOM    285  C   THR A  36      10.835  -9.320 -21.205  1.00101.72
ATOM    286  O   THR A  36      10.885  -9.631 -20.016  1.00101.72
ATOM    287  CB  THR A  36       9.282 -10.010 -22.926  1.00101.72
ATOM    288  OG1 THR A  36       8.272  -9.762 -21.960  1.00101.72
ATOM    289  CG2 THR A  36       8.876 -11.187 -23.830  1.00101.72
ATOM    290  N   VAL A  37      11.022  -8.058 -21.628  1.00 81.68
ATOM    291  CA  VAL A  37      11.328  -7.005 -20.707  1.00 81.68
ATOM    292  C   VAL A  37      10.201  -6.852 -19.733  1.00 81.68
ATOM    293  O   VAL A  37      10.429  -6.663 -18.539  1.00 81.68
ATOM    294  CB  VAL A  37      11.532  -5.687 -21.394  1.00 81.68
ATOM    295  CG1 VAL A  37      11.917  -4.642 -20.333  1.00 81.68
ATOM    296  CG2 VAL A  37      12.598  -5.868 -22.488  1.00 81.68
ATOM    297  N   GLU A  38       8.947  -6.932 -20.216  1.00 36.87
ATOM    298  CA  GLU A  38       7.813  -6.728 -19.359  1.00 36.87
ATOM    299  C   GLU A  38       7.747  -7.793 -18.306  1.00 36.87
ATOM    300  O   GLU A  38       7.493  -7.502 -17.139  1.00 36.87
ATOM    301  CB  GLU A  38       6.471  -6.761 -20.114  1.00 36.87
ATOM    302  CG  GLU A  38       6.484  -5.949 -21.414  1.00 36.87
ATOM    303  CD  GLU A  38       6.707  -6.907 -22.575  1.00 36.87
ATOM    304  OE1 GLU A  38       5.703  -7.494 -23.055  1.00 36.87
ATOM    305  OE2 GLU A  38       7.879  -7.061 -23.009  1.00 36.87
ATOM    306  N   GLU A  39       7.972  -9.060 -18.694  1.00 55.23
ATOM    307  CA  GLU A  39       7.863 -10.157 -17.775  1.00 55.23
ATOM    308  C   GLU A  39       8.941 -10.083 -16.735  1.00 55.23
ATOM    309  O   GLU A  39       8.707 -10.378 -15.562  1.00 55.23
ATOM    310  CB  GLU A  39       7.889 -11.511 -18.504  1.00 55.23
ATOM    311  CG  GLU A  39       6.690 -11.644 -19.451  1.00 55.23
ATOM    312  CD  GLU A  39       6.803 -12.942 -20.233  1.00 55.23
ATOM    313  OE1 GLU A  39       7.538 -12.950 -21.255  1.00 55.23
ATOM    314  OE2 GLU A  39       6.167 -13.946 -19.814  1.00 55.23
ATOM    315  N   ARG A  40      10.156  -9.672 -17.138  1.00110.36
ATOM    316  CA  ARG A  40      11.260  -9.578 -16.226  1.00110.36
ATOM    317  C   ARG A  40      10.923  -8.565 -15.175  1.00110.36
ATOM    318  O   ARG A  40      11.161  -8.788 -13.988  1.00110.36
ATOM    319  CB  ARG A  40      12.545  -9.127 -16.943  1.00110.36
ATOM    320  CG  ARG A  40      13.701  -8.737 -16.023  1.00110.36
ATOM    321  CD  ARG A  40      14.674  -7.769 -16.699  1.00110.36
ATOM    322  NE  ARG A  40      13.937  -6.490 -16.916  1.00110.36
ATOM    323  CZ  ARG A  40      14.493  -5.489 -17.659  1.00110.36
ATOM    324  NH1 ARG A  40      15.727  -5.659 -18.215  1.00110.36
ATOM    325  NH2 ARG A  40      13.819  -4.319 -17.853  1.00110.36
ATOM    326  N   ASN A  41      10.337  -7.424 -15.589  1.00 31.61
ATOM    327  CA  ASN A  41      10.008  -6.364 -14.677  1.00 31.61
ATOM    328  C   ASN A  41       8.975  -6.837 -13.703  1.00 31.61
ATOM    329  O   ASN A  41       9.040  -6.518 -12.517  1.00 31.61
ATOM    330  CB  ASN A  41       9.436  -5.123 -15.384  1.00 31.61
ATOM    331  CG  ASN A  41      10.592  -4.193 -15.726  1.00 31.61
ATOM    332  OD1 ASN A  41      11.526  -4.571 -16.432  1.00 31.61
ATOM    333  ND2 ASN A  41      10.537  -2.941 -15.198  1.00 31.61
ATOM    334  N   LEU A  42       7.981  -7.606 -14.181  1.00 39.40
ATOM    335  CA  LEU A  42       6.935  -8.058 -13.310  1.00 39.40
ATOM    336  C   LEU A  42       7.525  -8.966 -12.277  1.00 39.40
ATOM    337  O   LEU A  42       7.154  -8.917 -11.106  1.00 39.40
ATOM    338  CB  LEU A  42       5.818  -8.816 -14.048  1.00 39.40
ATOM    339  CG  LEU A  42       5.112  -7.968 -15.123  1.00 39.40
ATOM    340  CD1 LEU A  42       4.220  -8.836 -16.024  1.00 39.40
ATOM    341  CD2 LEU A  42       4.351  -6.787 -14.495  1.00 39.40
ATOM    342  N   LEU A  43       8.480  -9.815 -12.687  1.00 48.07
ATOM    343  CA  LEU A  43       9.086 -10.737 -11.774  1.00 48.07
ATOM    344  C   LEU A  43       9.763  -9.952 -10.691  1.00 48.07
ATOM    345  O   LEU A  43       9.645 -10.278  -9.511  1.00 48.07
ATOM    346  CB  LEU A  43      10.173 -11.581 -12.462  1.00 48.07
ATOM    347  CG  LEU A  43      11.077 -12.366 -11.497  1.00 48.07
ATOM    348  CD1 LEU A  43      10.381 -13.647 -11.019  1.00 48.07
ATOM    349  CD2 LEU A  43      12.460 -12.634 -12.111  1.00 48.07
ATOM    350  N   SER A  44      10.484  -8.883 -11.076  1.00 33.91
ATOM    351  CA  SER A  44      11.241  -8.093 -10.144  1.00 33.91
ATOM    352  C   SER A  44      10.336  -7.428  -9.154  1.00 33.91
ATOM    353  O   SER A  44      10.606  -7.442  -7.955  1.00 33.91
ATOM    354  CB  SER A  44      12.046  -6.971 -10.823  1.00 33.91
ATOM    355  OG  SER A  44      11.169  -5.954 -11.284  1.00 33.91
ATOM    356  N   VAL A  45       9.237  -6.818  -9.631  1.00104.47
ATOM    357  CA  VAL A  45       8.367  -6.110  -8.735  1.00104.47
ATOM    358  C   VAL A  45       7.762  -7.064  -7.759  1.00104.47
ATOM    359  O   VAL A  45       7.657  -6.761  -6.571  1.00104.47
ATOM    360  CB  VAL A  45       7.212  -5.421  -9.409  1.00104.47
ATOM    361  CG1 VAL A  45       6.433  -4.615  -8.370  1.00104.47
ATOM    362  CG2 VAL A  45       7.732  -4.558 -10.571  1.00104.47
ATOM    363  N   ALA A  46       7.339  -8.250  -8.236  1.00 39.03
ATOM    364  CA  ALA A  46       6.624  -9.148  -7.377  1.00 39.03
ATOM    365  C   ALA A  46       7.497  -9.557  -6.237  1.00 39.03
ATOM    366  O   ALA A  46       7.094  -9.494  -5.077  1.00 39.03
ATOM    367  CB  ALA A  46       6.174 -10.434  -8.095  1.00 39.03
ATOM    368  N   TYR A  47       8.739  -9.963  -6.537  1.00134.09
ATOM    369  CA  TYR A  47       9.630 -10.409  -5.505  1.00134.09
ATOM    370  C   TYR A  47      10.036  -9.306  -4.588  1.00134.09
ATOM    371  O   TYR A  47      10.195  -9.528  -3.389  1.00134.09
ATOM    372  CB  TYR A  47      10.897 -11.105  -6.019  1.00134.09
ATOM    373  CG  TYR A  47      10.527 -12.534  -6.187  1.00134.09
ATOM    374  CD1 TYR A  47       9.899 -12.923  -7.345  1.00134.09
ATOM    375  CD2 TYR A  47      10.812 -13.477  -5.226  1.00134.09
ATOM    376  CE1 TYR A  47       9.542 -14.233  -7.548  1.00134.09
ATOM    377  CE2 TYR A  47      10.456 -14.791  -5.424  1.00134.09
ATOM    378  CZ  TYR A  47       9.820 -15.168  -6.584  1.00134.09
ATOM    379  OH  TYR A  47       9.453 -16.514  -6.791  1.00134.09
ATOM    380  N   LYS A  48      10.244  -8.088  -5.115  1.00 97.68
ATOM    381  CA  LYS A  48      10.704  -7.041  -4.252  1.00 97.68
ATOM    382  C   LYS A  48       9.691  -6.840  -3.170  1.00 97.68
ATOM    383  O   LYS A  48      10.042  -6.662  -2.005  1.00 97.68
ATOM    384  CB  LYS A  48      10.902  -5.698  -4.975  1.00 97.68
ATOM    385  CG  LYS A  48      12.176  -5.662  -5.821  1.00 97.68
ATOM    386  CD  LYS A  48      13.414  -6.146  -5.061  1.00 97.68
ATOM    387  CE  LYS A  48      14.719  -5.966  -5.838  1.00 97.68
ATOM    388  NZ  LYS A  48      15.353  -4.682  -5.468  1.00 97.68
ATOM    389  N   ASN A  49       8.397  -6.866  -3.530  1.00 56.86
ATOM    390  CA  ASN A  49       7.364  -6.654  -2.559  1.00 56.86
ATOM    391  C   ASN A  49       7.314  -7.784  -1.574  1.00 56.86
ATOM    392  O   ASN A  49       7.140  -7.553  -0.379  1.00 56.86
ATOM    393  CB  ASN A  49       5.976  -6.495  -3.196  1.00 56.86
ATOM    394  CG  ASN A  49       5.862  -5.045  -3.652  1.00 56.86
ATOM    395  OD1 ASN A  49       5.393  -4.179  -2.915  1.00 56.86
ATOM    396  ND2 ASN A  49       6.296  -4.776  -4.911  1.00 56.86
ATOM    397  N   VAL A  50       7.449  -9.042  -2.036  1.00 41.95
ATOM    398  CA  VAL A  50       7.365 -10.155  -1.129  1.00 41.95
ATOM    399  C   VAL A  50       8.494 -10.096  -0.141  1.00 41.95
ATOM    400  O   VAL A  50       8.294 -10.248   1.065  1.00 41.95
ATOM    401  CB  VAL A  50       7.462 -11.476  -1.830  1.00 41.95
ATOM    402  CG1 VAL A  50       7.539 -12.589  -0.773  1.00 41.95
ATOM    403  CG2 VAL A  50       6.269 -11.605  -2.793  1.00 41.95
ATOM    404  N   ILE A  51       9.723  -9.881  -0.645  1.00 97.10
ATOM    405  CA  ILE A  51      10.912  -9.813   0.163  1.00 97.10
ATOM    406  C   ILE A  51      10.857  -8.617   1.058  1.00 97.10
ATOM    407  O   ILE A  51      11.174  -8.697   2.243  1.00 97.10
ATOM    408  CB  ILE A  51      12.155  -9.620  -0.665  1.00 97.10
ATOM    409  CG1 ILE A  51      12.699 -10.945  -1.210  1.00 97.10
ATOM    410  CG2 ILE A  51      13.174  -8.869   0.207  1.00 97.10
ATOM    411  CD1 ILE A  51      13.274 -11.836  -0.113  1.00 97.10
ATOM    412  N   GLY A  52      10.436  -7.470   0.498  1.00 28.70
ATOM    413  CA  GLY A  52      10.478  -6.214   1.188  1.00 28.70
ATOM    414  C   GLY A  52       9.626  -6.248   2.413  1.00 28.70
ATOM    415  O   GLY A  52       9.972  -5.643   3.425  1.00 28.70
ATOM    416  N   ALA A  53       8.472  -6.932   2.357  1.00 27.23
ATOM    417  CA  ALA A  53       7.616  -6.931   3.505  1.00 27.23
ATOM    418  C   ALA A  53       8.361  -7.534   4.656  1.00 27.23
ATOM    419  O   ALA A  53       8.310  -7.020   5.773  1.00 27.23
ATOM    420  CB  ALA A  53       6.339  -7.762   3.292  1.00 27.23
ATOM    421  N   ARG A  54       9.078  -8.648   4.416  1.00102.90
ATOM    422  CA  ARG A  54       9.815  -9.292   5.468  1.00102.90
ATOM    423  C   ARG A  54      10.934  -8.410   5.926  1.00102.90
ATOM    424  O   ARG A  54      11.210  -8.314   7.119  1.00102.90
ATOM    425  CB  ARG A  54      10.428 -10.641   5.048  1.00102.90
ATOM    426  CG  ARG A  54       9.456 -11.817   5.168  1.00102.90
ATOM    427  CD  ARG A  54       8.390 -11.865   4.072  1.00102.90
ATOM    428  NE  ARG A  54       7.599 -13.110   4.280  1.00102.90
ATOM    429  CZ  ARG A  54       6.669 -13.489   3.356  1.00102.90
ATOM    430  NH1 ARG A  54       6.470 -12.733   2.237  1.00102.90
ATOM    431  NH2 ARG A  54       5.937 -14.624   3.553  1.00102.90
ATOM    432  N   ARG A  55      11.616  -7.738   4.983  1.00 93.51
ATOM    433  CA  ARG A  55      12.731  -6.912   5.341  1.00 93.51
ATOM    434  C   ARG A  55      12.253  -5.811   6.240  1.00 93.51
ATOM    435  O   ARG A  55      12.899  -5.489   7.236  1.00 93.51
ATOM    436  CB  ARG A  55      13.392  -6.264   4.115  1.00 93.51
ATOM    437  CG  ARG A  55      14.208  -7.252   3.278  1.00 93.51
ATOM    438  CD  ARG A  55      14.937  -6.594   2.106  1.00 93.51
ATOM    439  NE  ARG A  55      16.132  -5.882   2.645  1.00 93.51
ATOM    440  CZ  ARG A  55      16.097  -4.526   2.788  1.00 93.51
ATOM    441  NH1 ARG A  55      14.952  -3.843   2.502  1.00 93.51
ATOM    442  NH2 ARG A  55      17.205  -3.843   3.195  1.00 93.51
ATOM    443  N   ALA A  56      11.102  -5.197   5.910  1.00 29.39
ATOM    444  CA  ALA A  56      10.600  -4.111   6.704  1.00 29.39
ATOM    445  C   ALA A  56      10.267  -4.601   8.082  1.00 29.39
ATOM    446  O   ALA A  56      10.604  -3.958   9.075  1.00 29.39
ATOM    447  CB  ALA A  56       9.332  -3.473   6.114  1.00 29.39
ATOM    448  N   SER A  57       9.606  -5.770   8.187  1.00 75.25
ATOM    449  CA  SER A  57       9.218  -6.249   9.482  1.00 75.25
ATOM    450  C   SER A  57      10.450  -6.591  10.266  1.00 75.25
ATOM    451  O   SER A  57      10.481  -6.436  11.486  1.00 75.25
ATOM    452  CB  SER A  57       8.300  -7.489   9.437  1.00 75.25
ATOM    453  OG  SER A  57       7.017  -7.159   8.927  1.00 75.25
ATOM    454  N   TRP A  58      11.509  -7.053   9.578  1.00 55.42
ATOM    455  CA  TRP A  58      12.724  -7.458  10.229  1.00 55.42
ATOM    456  C   TRP A  58      13.337  -6.268  10.907  1.00 55.42
ATOM    457  O   TRP A  58      13.776  -6.357  12.053  1.00 55.42
ATOM    458  CB  TRP A  58      13.750  -8.025   9.225  1.00 55.42
ATOM    459  CG  TRP A  58      14.984  -8.647   9.838  1.00 55.42
ATOM    460  CD1 TRP A  58      15.162  -9.913  10.314  1.00 55.42
ATOM    461  CD2 TRP A  58      16.237  -7.966  10.015  1.00 55.42
ATOM    462  NE1 TRP A  58      16.446 -10.063  10.784  1.00 55.42
ATOM    463  CE2 TRP A  58      17.118  -8.872  10.602  1.00 55.42
ATOM    464  CE3 TRP A  58      16.621  -6.691   9.711  1.00 55.42
ATOM    465  CZ2 TRP A  58      18.403  -8.515  10.900  1.00 55.42
ATOM    466  CZ3 TRP A  58      17.917  -6.334  10.012  1.00 55.42
ATOM    467  CH2 TRP A  58      18.791  -7.229  10.594  1.00 55.42
ATOM    468  N   ARG A  59      13.378  -5.111  10.217  1.00123.30
ATOM    469  CA  ARG A  59      13.982  -3.944  10.800  1.00123.30
ATOM    470  C   ARG A  59      13.236  -3.539  12.030  1.00123.30
ATOM    471  O   ARG A  59      13.848  -3.179  13.033  1.00123.30
ATOM    472  CB  ARG A  59      13.975  -2.693   9.904  1.00123.30
ATOM    473  CG  ARG A  59      14.461  -2.871   8.465  1.00123.30
ATOM    474  CD  ARG A  59      15.943  -3.206   8.318  1.00123.30
ATOM    475  NE  ARG A  59      16.685  -2.108   9.000  1.00123.30
ATOM    476  CZ  ARG A  59      18.045  -2.169   9.106  1.00123.30
ATOM    477  NH1 ARG A  59      18.712  -3.292   8.711  1.00123.30
ATOM    478  NH2 ARG A  59      18.740  -1.100   9.588  1.00123.30
ATOM    479  N   ILE A  60      11.891  -3.576  11.990  1.00 32.64
ATOM    480  CA  ILE A  60      11.131  -3.105  13.115  1.00 32.64
ATOM    481  C   ILE A  60      11.415  -3.960  14.314  1.00 32.64
ATOM    482  O   ILE A  60      11.686  -3.451  15.400  1.00 32.64
ATOM    483  CB  ILE A  60       9.649  -3.162  12.879  1.00 32.64
ATOM    484  CG1 ILE A  60       9.286  -2.473  11.553  1.00 32.64
ATOM    485  CG2 ILE A  60       8.951  -2.541  14.100  1.00 32.64
ATOM    486  CD1 ILE A  60       8.097  -3.119  10.844  1.00 32.64
ATOM    487  N   ILE A  61      11.371  -5.293  14.138  1.00 82.72
ATOM    488  CA  ILE A  61      11.569  -6.209  15.224  1.00 82.72
ATOM    489  C   ILE A  61      12.968  -6.099  15.737  1.00 82.72
ATOM    490  O   ILE A  61      13.197  -6.140  16.945  1.00 82.72
ATOM    491  CB  ILE A  61      11.324  -7.641  14.841  1.00 82.72
ATOM    492  CG1 ILE A  61       9.942  -7.776  14.186  1.00 82.72
ATOM    493  CG2 ILE A  61      11.529  -8.533  16.077  1.00 82.72
ATOM    494  CD1 ILE A  61       9.880  -8.872  13.128  1.00 82.72
ATOM    495  N   SER A  62      13.944  -5.972  14.823  1.00 33.03
ATOM    496  CA  SER A  62      15.320  -5.886  15.204  1.00 33.03
ATOM    497  C   SER A  62      15.507  -4.651  16.029  1.00 33.03
ATOM    498  O   SER A  62      16.284  -4.652  16.982  1.00 33.03
ATOM    499  CB  SER A  62      16.266  -5.792  13.994  1.00 33.03
ATOM    500  OG  SER A  62      17.619  -5.863  14.419  1.00 33.03
ATOM    501  N   SER A  63      14.801  -3.557  15.687  1.00 27.08
ATOM    502  CA  SER A  63      14.946  -2.338  16.436  1.00 27.08
ATOM    503  C   SER A  63      14.419  -2.554  17.826  1.00 27.08
ATOM    504  O   SER A  63      14.984  -2.061  18.801  1.00 27.08
ATOM    505  CB  SER A  63      14.165  -1.160  15.826  1.00 27.08
ATOM    506  OG  SER A  63      14.637  -0.891  14.512  1.00 27.08
ATOM    507  N   ILE A  64      13.312  -3.312  17.943  1.00 42.21
ATOM    508  CA  ILE A  64      12.685  -3.578  19.209  1.00 42.21
ATOM    509  C   ILE A  64      13.633  -4.364  20.057  1.00 42.21
ATOM    510  O   ILE A  64      13.792  -4.091  21.245  1.00 42.21
ATOM    511  CB  ILE A  64      11.429  -4.394  19.065  1.00 42.21
ATOM    512  CG1 ILE A  64      10.454  -3.706  18.095  1.00 42.21
ATOM    513  CG2 ILE A  64      10.843  -4.632  20.466  1.00 42.21
ATOM    514  CD1 ILE A  64       9.323  -4.615  17.615  1.00 42.21
ATOM    515  N   GLU A  65      14.302  -5.359  19.445  1.00 59.84
ATOM    516  CA  GLU A  65      15.209  -6.231  20.129  1.00 59.84
ATOM    517  C   GLU A  65      16.290  -5.399  20.731  1.00 59.84
ATOM    518  O   GLU A  65      16.675  -5.600  21.882  1.00 59.84
ATOM    519  CB  GLU A  65      15.853  -7.233  19.152  1.00 59.84
ATOM    520  CG  GLU A  65      17.118  -7.929  19.651  1.00 59.84
ATOM    521  CD  GLU A  65      17.928  -8.279  18.410  1.00 59.84
ATOM    522  OE1 GLU A  65      18.435  -7.329  17.756  1.00 59.84
ATOM    523  OE2 GLU A  65      18.066  -9.493  18.106  1.00 59.84
ATOM    524  N   GLN A  66      16.787  -4.420  19.957  1.00 32.43
ATOM    525  CA  GLN A  66      17.862  -3.584  20.397  1.00 32.43
ATOM    526  C   GLN A  66      17.422  -2.756  21.566  1.00 32.43
ATOM    527  O   GLN A  66      18.162  -2.608  22.537  1.00 32.43
ATOM    528  CB  GLN A  66      18.342  -2.632  19.288  1.00 32.43
ATOM    529  CG  GLN A  66      18.962  -3.372  18.100  1.00 32.43
ATOM    530  CD  GLN A  66      20.277  -3.993  18.547  1.00 32.43
ATOM    531  OE1 GLN A  66      21.157  -3.311  19.069  1.00 32.43
ATOM    532  NE2 GLN A  66      20.420  -5.328  18.329  1.00 32.43
ATOM    533  N   LYS A  67      16.198  -2.199  21.515  1.00135.77
ATOM    534  CA  LYS A  67      15.749  -1.352  22.585  1.00135.77
ATOM    535  C   LYS A  67      15.678  -2.144  23.855  1.00135.77
ATOM    536  O   LYS A  67      16.163  -1.717  24.901  1.00135.77
ATOM    537  CB  LYS A  67      14.337  -0.788  22.342  1.00135.77
ATOM    538  CG  LYS A  67      14.190   0.099  21.102  1.00135.77
ATOM    539  CD  LYS A  67      12.777   0.147  20.507  1.00135.77
ATOM    540  CE  LYS A  67      12.456   1.408  19.703  1.00135.77
ATOM    541  NZ  LYS A  67      11.050   1.813  19.927  1.00135.77
ATOM    542  N   GLU A  68      15.084  -3.344  23.764  1.00104.04
ATOM    543  CA  GLU A  68      14.797  -4.228  24.857  1.00104.04
ATOM    544  C   GLU A  68      16.049  -4.803  25.443  1.00104.04
ATOM    545  O   GLU A  68      16.033  -5.271  26.579  1.00104.04
ATOM    546  CB  GLU A  68      13.914  -5.411  24.431  1.00104.04
ATOM    547  CG  GLU A  68      12.459  -5.020  24.149  1.00104.04
ATOM    548  CD  GLU A  68      11.922  -4.221  25.327  1.00104.04
ATOM    549  OE1 GLU A  68      12.074  -4.690  26.487  1.00104.04
ATOM    550  OE2 GLU A  68      11.347  -3.127  25.081  1.00104.04
ATOM    551  N   GLU A  69      17.144  -4.872  24.663  1.00 91.15
ATOM    552  CA  GLU A  69      18.338  -5.492  25.162  1.00 91.15
ATOM    553  C   GLU A  69      18.975  -4.640  26.197  1.00 91.15
ATOM    554  O   GLU A  69      19.125  -3.430  26.042  1.00 91.15
ATOM    555  CB  GLU A  69      19.369  -5.794  24.058  1.00 91.15
ATOM    556  CG  GLU A  69      20.135  -7.104  24.260  1.00 91.15
ATOM    557  CD  GLU A  69      21.624  -6.777  24.233  1.00 91.15
ATOM    558  OE1 GLU A  69      22.137  -6.293  25.276  1.00 91.15
ATOM    559  OE2 GLU A  69      22.265  -7.007  23.174  1.00 91.15
ATOM    560  N   ASN A  70      19.328  -5.289  27.320  1.00229.71
ATOM    561  CA  ASN A  70      20.024  -4.693  28.417  1.00229.71
ATOM    562  C   ASN A  70      19.204  -3.574  28.972  1.00229.71
ATOM    563  O   ASN A  70      19.680  -2.825  29.824  1.00229.71
ATOM    564  CB  ASN A  70      21.404  -4.150  28.013  1.00229.71
ATOM    565  CG  ASN A  70      22.461  -5.022  28.672  1.00229.71
ATOM    566  OD1 ASN A  70      22.832  -4.795  29.822  1.00229.71
ATOM    567  ND2 ASN A  70      22.952  -6.054  27.935  1.00229.71
ATOM    568  N   LYS A  71      17.941  -3.442  28.524  1.00197.07
ATOM    569  CA  LYS A  71      17.075  -2.433  29.053  1.00197.07
ATOM    570  C   LYS A  71      15.692  -2.718  28.576  1.00197.07
ATOM    571  O   LYS A  71      15.456  -2.940  27.391  1.00197.07
ATOM    572  CB  LYS A  71      17.405  -0.988  28.627  1.00197.07
ATOM    573  CG  LYS A  71      17.762  -0.844  27.145  1.00197.07
ATOM    574  CD  LYS A  71      19.063  -0.085  26.877  1.00197.07
ATOM    575  CE  LYS A  71      19.380   0.156  25.399  1.00197.07
ATOM    576  NZ  LYS A  71      18.826  -0.950  24.584  1.00197.07
ATOM    577  N   GLY A  72      14.735  -2.705  29.516  1.00 65.08
ATOM    578  CA  GLY A  72      13.357  -2.924  29.202  1.00 65.08
ATOM    579  C   GLY A  72      12.987  -4.282  29.693  1.00 65.08
ATOM    580  O   GLY A  72      11.943  -4.449  30.324  1.00 65.08
ATOM    581  N   GLY A  73      13.837  -5.296  29.433  1.00 40.69
ATOM    582  CA  GLY A  73      13.516  -6.582  29.974  1.00 40.69
ATOM    583  C   GLY A  73      13.986  -7.677  29.070  1.00 40.69
ATOM    584  O   GLY A  73      13.924  -7.589  27.843  1.00 40.69
ATOM    585  N   GLU A  74      14.451  -8.771  29.703  1.00 67.11
ATOM    586  CA  GLU A  74      14.924  -9.941  29.027  1.00 67.11
ATOM    587  C   GLU A  74      13.772 -10.601  28.341  1.00 67.11
ATOM    588  O   GLU A  74      13.905 -11.097  27.225  1.00 67.11
ATOM    589  CB  GLU A  74      15.539 -10.977  29.985  1.00 67.11
ATOM    590  CG  GLU A  74      16.652 -10.408  30.871  1.00 67.11
ATOM    591  CD  GLU A  74      16.060 -10.050  32.225  1.00 67.11
ATOM    592  OE1 GLU A  74      15.428  -8.965  32.330  1.00 67.11
ATOM    593  OE2 GLU A  74      16.233 -10.861  33.175  1.00 67.11
ATOM    594  N   ASP A  75      12.598 -10.610  28.995  1.00 30.60
ATOM    595  CA  ASP A  75      11.465 -11.307  28.459  1.00 30.60
ATOM    596  C   ASP A  75      11.094 -10.728  27.128  1.00 30.60
ATOM    597  O   ASP A  75      10.848 -11.468  26.177  1.00 30.60
ATOM    598  CB  ASP A  75      10.238 -11.206  29.376  1.00 30.60
ATOM    599  CG  ASP A  75      10.660 -11.655  30.769  1.00 30.60
ATOM    600  OD1 ASP A  75      10.992 -12.859  30.931  1.00 30.60
ATOM    601  OD2 ASP A  75      10.652 -10.796  31.690  1.00 30.60
ATOM    602  N   LYS A  76      11.043  -9.387  27.020  1.00100.47
ATOM    603  CA  LYS A  76      10.671  -8.771  25.777  1.00100.47
ATOM    604  C   LYS A  76      11.712  -9.067  24.742  1.00100.47
ATOM    605  O   LYS A  76      11.393  -9.328  23.583  1.00100.47
ATOM    606  CB  LYS A  76      10.563  -7.236  25.848  1.00100.47
ATOM    607  CG  LYS A  76       9.631  -6.701  26.937  1.00100.47
ATOM    608  CD  LYS A  76       8.148  -6.970  26.686  1.00100.47
ATOM    609  CE  LYS A  76       7.297  -6.866  27.954  1.00100.47
ATOM    610  NZ  LYS A  76       6.122  -6.006  27.702  1.00100.47
ATOM    611  N   LEU A  77      12.995  -9.027  25.143  1.00 93.10
ATOM    612  CA  LEU A  77      14.080  -9.214  24.225  1.00 93.10
ATOM    613  C   LEU A  77      13.983 -10.596  23.669  1.00 93.10
ATOM    614  O   LEU A  77      14.212 -10.809  22.481  1.00 93.10
ATOM    615  CB  LEU A  77      15.450  -9.045  24.926  1.00 93.10
ATOM    616  CG  LEU A  77      16.715  -9.509  24.161  1.00 93.10
ATOM    617  CD1 LEU A  77      17.108  -8.465  23.102  1.00 93.10
ATOM    618  CD2 LEU A  77      17.910  -9.829  25.075  1.00 93.10
ATOM    619  N   LYS A  78      13.648 -11.581  24.518  1.00142.51
ATOM    620  CA  LYS A  78      13.601 -12.936  24.052  1.00142.51
ATOM    621  C   LYS A  78      12.537 -13.076  23.005  1.00142.51
ATOM    622  O   LYS A  78      12.756 -13.709  21.974  1.00142.51
ATOM    623  CB  LYS A  78      13.248 -13.941  25.162  1.00142.51
ATOM    624  CG  LYS A  78      14.352 -14.134  26.203  1.00142.51
ATOM    625  CD  LYS A  78      15.767 -14.147  25.624  1.00142.51
ATOM    626  CE  LYS A  78      16.859 -14.309  26.681  1.00142.51
ATOM    627  NZ  LYS A  78      18.189 -14.322  26.031  1.00142.51
ATOM    628  N   MET A  79      11.352 -12.480  23.243  1.00 42.43
ATOM    629  CA  MET A  79      10.254 -12.634  22.325  1.00 42.43
ATOM    630  C   MET A  79      10.618 -12.046  21.002  1.00 42.43
ATOM    631  O   MET A  79      10.369 -12.634  19.952  1.00 42.43
ATOM    632  CB  MET A  79       8.985 -11.887  22.773  1.00 42.43
ATOM    633  CG  MET A  79       7.756 -12.225  21.925  1.00 42.43
ATOM    634  SD  MET A  79       7.361 -11.006  20.636  1.00 42.43
ATOM    635  CE  MET A  79       7.302  -9.595  21.777  1.00 42.43
ATOM    636  N   ILE A  80      11.224 -10.850  21.030  1.00112.49
ATOM    637  CA  ILE A  80      11.576 -10.151  19.836  1.00112.49
ATOM    638  C   ILE A  80      12.619 -10.907  19.072  1.00112.49
ATOM    639  O   ILE A  80      12.536 -10.997  17.847  1.00112.49
ATOM    640  CB  ILE A  80      11.924  -8.729  20.171  1.00112.49
ATOM    641  CG1 ILE A  80      10.735  -8.030  20.842  1.00112.49
ATOM    642  CG2 ILE A  80      12.377  -8.043  18.872  1.00112.49
ATOM    643  CD1 ILE A  80      11.125  -6.754  21.582  1.00112.49
ATOM    644  N   ARG A  81      13.618 -11.490  19.760  1.00 82.18
ATOM    645  CA  ARG A  81      14.621 -12.229  19.043  1.00 82.18
ATOM    646  C   ARG A  81      14.011 -13.429  18.378  1.00 82.18
ATOM    647  O   ARG A  81      14.349 -13.753  17.241  1.00 82.18
ATOM    648  CB  ARG A  81      15.788 -12.723  19.916  1.00 82.18
ATOM    649  CG  ARG A  81      16.728 -11.584  20.326  1.00 82.18
ATOM    650  CD  ARG A  81      18.158 -12.019  20.654  1.00 82.18
ATOM    651  NE  ARG A  81      19.080 -11.123  19.905  1.00 82.18
ATOM    652  CZ  ARG A  81      20.419 -11.164  20.166  1.00 82.18
ATOM    653  NH1 ARG A  81      20.899 -12.001  21.131  1.00 82.18
ATOM    654  NH2 ARG A  81      21.271 -10.370  19.457  1.00 82.18
ATOM    655  N   GLU A  82      13.094 -14.131  19.070  1.00 71.60
ATOM    656  CA  GLU A  82      12.517 -15.326  18.518  1.00 71.60
ATOM    657  C   GLU A  82      11.718 -14.971  17.299  1.00 71.60
ATOM    658  O   GLU A  82      11.770 -15.669  16.288  1.00 71.60
ATOM    659  CB  GLU A  82      11.566 -16.026  19.504  1.00 71.60
ATOM    660  CG  GLU A  82      12.269 -17.040  20.412  1.00 71.60
ATOM    661  CD  GLU A  82      12.267 -18.398  19.726  1.00 71.60
ATOM    662  OE1 GLU A  82      11.157 -18.953  19.509  1.00 71.60
ATOM    663  OE2 GLU A  82      13.379 -18.902  19.416  1.00 71.60
ATOM    664  N   TYR A  83      10.956 -13.864  17.367  1.00 70.06
ATOM    665  CA  TYR A  83      10.098 -13.450  16.289  1.00 70.06
ATOM    666  C   TYR A  83      10.953 -13.057  15.119  1.00 70.06
ATOM    667  O   TYR A  83      10.620 -13.338  13.969  1.00 70.06
ATOM    668  CB  TYR A  83       9.200 -12.269  16.703  1.00 70.06
ATOM    669  CG  TYR A  83       8.052 -12.134  15.758  1.00 70.06
ATOM    670  CD1 TYR A  83       8.223 -11.491  14.550  1.00 70.06
ATOM    671  CD2 TYR A  83       6.821 -12.681  16.045  1.00 70.06
ATOM    672  CE1 TYR A  83       7.183 -11.369  13.657  1.00 70.06
ATOM    673  CE2 TYR A  83       5.778 -12.564  15.155  1.00 70.06
ATOM    674  CZ  TYR A  83       5.955 -11.905  13.961  1.00 70.06
ATOM    675  OH  TYR A  83       4.887 -11.785  13.047  1.00 70.06
ATOM    676  N   ARG A  84      12.088 -12.382  15.390  1.00121.37
ATOM    677  CA  ARG A  84      12.984 -11.961  14.348  1.00121.37
ATOM    678  C   ARG A  84      13.486 -13.179  13.640  1.00121.37
ATOM    679  O   ARG A  84      13.610 -13.195  12.418  1.00121.37
ATOM    680  CB  ARG A  84      14.214 -11.217  14.893  1.00121.37
ATOM    681  CG  ARG A  84      15.051 -10.514  13.823  1.00121.37
ATOM    682  CD  ARG A  84      16.092  -9.573  14.430  1.00121.37
ATOM    683  NE  ARG A  84      17.331 -10.385  14.592  1.00121.37
ATOM    684  CZ  ARG A  84      18.543  -9.799  14.810  1.00121.37
ATOM    685  NH1 ARG A  84      18.635  -8.445  14.952  1.00121.37
ATOM    686  NH2 ARG A  84      19.662 -10.578  14.882  1.00121.37
ATOM    687  N   GLN A  85      13.783 -14.249  14.398  1.00 44.41
ATOM    688  CA  GLN A  85      14.312 -15.452  13.824  1.00 44.41
ATOM    689  C   GLN A  85      13.303 -16.021  12.870  1.00 44.41
ATOM    690  O   GLN A  85      13.666 -16.497  11.794  1.00 44.41
ATOM    691  CB  GLN A  85      14.645 -16.491  14.908  1.00 44.41
ATOM    692  CG  GLN A  85      14.953 -17.865  14.300  1.00 44.41
ATOM    693  CD  GLN A  85      16.461 -18.051  14.200  1.00 44.41
ATOM    694  OE1 GLN A  85      16.995 -19.109  14.526  1.00 44.41
ATOM    695  NE2 GLN A  85      17.172 -16.985  13.745  1.00 44.41
ATOM    696  N   MET A  86      12.004 -15.980  13.231  1.00 71.16
ATOM    697  CA  MET A  86      10.972 -16.510  12.378  1.00 71.16
ATOM    698  C   MET A  86      10.946 -15.743  11.094  1.00 71.16
ATOM    699  O   MET A  86      10.846 -16.323  10.016  1.00 71.16
ATOM    700  CB  MET A  86       9.552 -16.352  12.945  1.00 71.16
ATOM    701  CG  MET A  86       9.340 -16.882  14.359  1.00 71.16
ATOM    702  SD  MET A  86       9.600 -18.676  14.498  1.00 71.16
ATOM    703  CE  MET A  86      11.295 -18.537  15.139  1.00 71.16
ATOM    704  N   VAL A  87      11.038 -14.404  11.178  1.00 34.83
ATOM    705  CA  VAL A  87      10.947 -13.585  10.003  1.00 34.83
ATOM    706  C   VAL A  87      12.098 -13.899   9.092  1.00 34.83
ATOM    707  O   VAL A  87      11.944 -13.942   7.872  1.00 34.83
ATOM    708  CB  VAL A  87      10.999 -12.118  10.314  1.00 34.83
ATOM    709  CG1 VAL A  87      10.842 -11.333   9.002  1.00 34.83
ATOM    710  CG2 VAL A  87       9.922 -11.803  11.368  1.00 34.83
ATOM    711  N   GLU A  88      13.289 -14.133   9.675  1.00 52.12
ATOM    712  CA  GLU A  88      14.482 -14.380   8.917  1.00 52.12
ATOM    713  C   GLU A  88      14.337 -15.636   8.115  1.00 52.12
ATOM    714  O   GLU A  88      14.761 -15.690   6.962  1.00 52.12
ATOM    715  CB  GLU A  88      15.715 -14.508   9.826  1.00 52.12
ATOM    716  CG  GLU A  88      16.020 -13.204  10.570  1.00 52.12
ATOM    717  CD  GLU A  88      17.054 -13.475  11.650  1.00 52.12
ATOM    718  OE1 GLU A  88      17.050 -14.607  12.204  1.00 52.12
ATOM    719  OE2 GLU A  88      17.862 -12.552  11.940  1.00 52.12
ATOM    720  N   THR A  89      13.718 -16.682   8.687  1.00 27.03
ATOM    721  CA  THR A  89      13.597 -17.912   7.959  1.00 27.03
ATOM    722  C   THR A  89      12.807 -17.649   6.716  1.00 27.03
ATOM    723  O   THR A  89      13.156 -18.134   5.641  1.00 27.03
ATOM    724  CB  THR A  89      12.888 -18.992   8.728  1.00 27.03
ATOM    725  OG1 THR A  89      11.534 -18.630   8.954  1.00 27.03
ATOM    726  CG2 THR A  89      13.611 -19.209  10.068  1.00 27.03
ATOM    727  N   GLU A  90      11.720 -16.862   6.830  1.00 31.67
ATOM    728  CA  GLU A  90      10.887 -16.578   5.693  1.00 31.67
ATOM    729  C   GLU A  90      11.681 -15.801   4.688  1.00 31.67
ATOM    730  O   GLU A  90      11.608 -16.064   3.488  1.00 31.67
ATOM    731  CB  GLU A  90       9.644 -15.741   6.047  1.00 31.67
ATOM    732  CG  GLU A  90       8.710 -16.441   7.037  1.00 31.67
ATOM    733  CD  GLU A  90       7.348 -15.761   6.986  1.00 31.67
ATOM    734  OE1 GLU A  90       6.948 -15.301   5.882  1.00 31.67
ATOM    735  OE2 GLU A  90       6.688 -15.694   8.057  1.00 31.67
ATOM    736  N   LEU A  91      12.488 -14.836   5.165  1.00 59.74
ATOM    737  CA  LEU A  91      13.266 -13.991   4.303  1.00 59.74
ATOM    738  C   LEU A  91      14.202 -14.870   3.528  1.00 59.74
ATOM    739  O   LEU A  91      14.363 -14.725   2.316  1.00 59.74
ATOM    740  CB  LEU A  91      14.149 -13.032   5.127  1.00 59.74
ATOM    741  CG  LEU A  91      13.873 -11.532   4.912  1.00 59.74
ATOM    742  CD1 LEU A  91      14.864 -10.654   5.693  1.00 59.74
ATOM    743  CD2 LEU A  91      13.799 -11.184   3.418  1.00 59.74
ATOM    744  N   LYS A  92      14.828 -15.832   4.226  1.00153.29
ATOM    745  CA  LYS A  92      15.802 -16.708   3.641  1.00153.29
ATOM    746  C   LYS A  92      15.157 -17.512   2.558  1.00153.29
ATOM    747  O   LYS A  92      15.710 -17.679   1.472  1.00153.29
ATOM    748  CB  LYS A  92      16.308 -17.735   4.662  1.00153.29
ATOM    749  CG  LYS A  92      17.221 -18.818   4.092  1.00153.29
ATOM    750  CD  LYS A  92      18.402 -18.215   3.338  1.00153.29
ATOM    751  CE  LYS A  92      19.162 -19.264   2.525  1.00153.29
ATOM    752  NZ  LYS A  92      19.739 -20.295   3.418  1.00153.29
ATOM    753  N   LEU A  93      13.951 -18.035   2.830  1.00122.50
ATOM    754  CA  LEU A  93      13.316 -18.892   1.870  1.00122.50
ATOM    755  C   LEU A  93      13.011 -18.113   0.630  1.00122.50
ATOM    756  O   LEU A  93      13.152 -18.617  -0.482  1.00122.50
ATOM    757  CB  LEU A  93      11.988 -19.494   2.357  1.00122.50
ATOM    758  CG  LEU A  93      12.139 -20.240   3.698  1.00122.50
ATOM    759  CD1 LEU A  93      10.853 -20.140   4.537  1.00122.50
ATOM    760  CD2 LEU A  93      12.604 -21.689   3.488  1.00122.50
ATOM    761  N   ILE A  94      12.559 -16.859   0.779  1.00 44.32
ATOM    762  CA  ILE A  94      12.194 -16.125  -0.395  1.00 44.32
ATOM    763  C   ILE A  94      13.417 -15.864  -1.225  1.00 44.32
ATOM    764  O   ILE A  94      13.392 -16.028  -2.443  1.00 44.32
ATOM    765  CB  ILE A  94      11.540 -14.810  -0.102  1.00 44.32
ATOM    766  CG1 ILE A  94      10.385 -15.005   0.899  1.00 44.32
ATOM    767  CG2 ILE A  94      11.073 -14.236  -1.451  1.00 44.32
ATOM    768  CD1 ILE A  94      10.149 -13.804   1.815  1.00 44.32
ATOM    769  N   CYS A  95      14.528 -15.452  -0.586  1.00 35.91
ATOM    770  CA  CYS A  95      15.734 -15.151  -1.307  1.00 35.91
ATOM    771  C   CYS A  95      16.230 -16.397  -1.974  1.00 35.91
ATOM    772  O   CYS A  95      16.690 -16.361  -3.113  1.00 35.91
ATOM    773  CB  CYS A  95      16.855 -14.658  -0.380  1.00 35.91
ATOM    774  SG  CYS A  95      16.338 -13.250   0.650  1.00 35.91
ATOM    775  N   CYS A  96      16.156 -17.548  -1.282  1.00 84.68
ATOM    776  CA  CYS A  96      16.688 -18.737  -1.882  1.00 84.68
ATOM    777  C   CYS A  96      15.891 -19.079  -3.100  1.00 84.68
ATOM    778  O   CYS A  96      16.441 -19.578  -4.080  1.00 84.68
ATOM    779  CB  CYS A  96      16.765 -19.960  -0.942  1.00 84.68
ATOM    780  SG  CYS A  96      15.168 -20.713  -0.526  1.00 84.68
ATOM    781  N   ASP A  97      14.568 -18.827  -3.076  1.00 41.66
ATOM    782  CA  ASP A  97      13.759 -19.159  -4.213  1.00 41.66
ATOM    783  C   ASP A  97      14.176 -18.333  -5.396  1.00 41.66
ATOM    784  O   ASP A  97      14.327 -18.853  -6.499  1.00 41.66
ATOM    785  CB  ASP A  97      12.261 -18.902  -3.980  1.00 41.66
ATOM    786  CG  ASP A  97      11.494 -19.497  -5.153  1.00 41.66
ATOM    787  OD1 ASP A  97      11.331 -20.746  -5.184  1.00 41.66
ATOM    788  OD2 ASP A  97      11.061 -18.708  -6.035  1.00 41.66
ATOM    789  N   ILE A  98      14.375 -17.014  -5.194  1.00120.57
ATOM    790  CA  ILE A  98      14.731 -16.139  -6.278  1.00120.57
ATOM    791  C   ILE A  98      16.090 -16.475  -6.806  1.00120.57
ATOM    792  O   ILE A  98      16.304 -16.491  -8.016  1.00120.57
ATOM    793  CB  ILE A  98      14.715 -14.686  -5.902  1.00120.57
ATOM    794  CG1 ILE A  98      15.137 -13.826  -7.105  1.00120.57
ATOM    795  CG2 ILE A  98      15.607 -14.490  -4.668  1.00120.57
ATOM    796  CD1 ILE A  98      14.222 -13.970  -8.320  1.00120.57
ATOM    797  N   LEU A  99      17.050 -16.756  -5.908  1.00 38.07
ATOM    798  CA  LEU A  99      18.385 -17.049  -6.334  1.00 38.07
ATOM    799  C   LEU A  99      18.347 -18.287  -7.170  1.00 38.07
ATOM    800  O   LEU A  99      19.074 -18.401  -8.155  1.00 38.07
ATOM    801  CB  LEU A  99      19.357 -17.282  -5.165  1.00 38.07
ATOM    802  CG  LEU A  99      19.603 -16.018  -4.321  1.00 38.07
ATOM    803  CD1 LEU A  99      20.455 -16.330  -3.080  1.00 38.07
ATOM    804  CD2 LEU A  99      20.195 -14.889  -5.180  1.00 38.07
ATOM    805  N   ASP A 100      17.495 -19.258  -6.790  1.00 59.53
ATOM    806  CA  ASP A 100      17.400 -20.495  -7.513  1.00 59.53
ATOM    807  C   ASP A 100      16.936 -20.210  -8.914  1.00 59.53
ATOM    808  O   ASP A 100      17.478 -20.743  -9.881  1.00 59.53
ATOM    809  CB  ASP A 100      16.368 -21.458  -6.895  1.00 59.53
ATOM    810  CG  ASP A 100      17.104 -22.621  -6.245  1.00 59.53
ATOM    811  OD1 ASP A 100      17.935 -22.365  -5.332  1.00 59.53
ATOM    812  OD2 ASP A 100      16.843 -23.784  -6.653  1.00 59.53
ATOM    813  N   VAL A 101      15.918 -19.340  -9.060  1.00 28.57
ATOM    814  CA  VAL A 101      15.378 -19.050 -10.357  1.00 28.57
ATOM    815  C   VAL A 101      16.444 -18.423 -11.200  1.00 28.57
ATOM    816  O   VAL A 101      16.614 -18.775 -12.367  1.00 28.57
ATOM    817  CB  VAL A 101      14.225 -18.091 -10.301  1.00 28.57
ATOM    818  CG1 VAL A 101      13.709 -17.844 -11.730  1.00 28.57
ATOM    819  CG2 VAL A 101      13.166 -18.663  -9.344  1.00 28.57
ATOM    820  N   LEU A 102      17.207 -17.478 -10.623  1.00 51.87
ATOM    821  CA  LEU A 102      18.211 -16.777 -11.373  1.00 51.87
ATOM    822  C   LEU A 102      19.240 -17.742 -11.862  1.00 51.87
ATOM    823  O   LEU A 102      19.626 -17.708 -13.030  1.00 51.87
ATOM    824  CB  LEU A 102      18.954 -15.736 -10.519  1.00 51.87
ATOM    825  CG  LEU A 102      18.065 -14.569 -10.058  1.00 51.87
ATOM    826  CD1 LEU A 102      18.571 -13.973  -8.734  1.00 51.87
ATOM    827  CD2 LEU A 102      17.941 -13.507 -11.162  1.00 51.87
ATOM    828  N   ASP A 103      19.714 -18.631 -10.971  1.00 45.98
ATOM    829  CA  ASP A 103      20.766 -19.537 -11.324  1.00 45.98
ATOM    830  C   ASP A 103      20.313 -20.515 -12.358  1.00 45.98
ATOM    831  O   ASP A 103      21.021 -20.765 -13.332  1.00 45.98
ATOM    832  CB  ASP A 103      21.295 -20.328 -10.115  1.00 45.98
ATOM    833  CG  ASP A 103      22.426 -21.218 -10.612  1.00 45.98
ATOM    834  OD1 ASP A 103      23.448 -20.656 -11.091  1.00 45.98
ATOM    835  OD2 ASP A 103      22.287 -22.467 -10.522  1.00 45.98
ATOM    836  N   LYS A 104      19.138 -21.137 -12.161  1.00 97.57
ATOM    837  CA  LYS A 104      18.753 -22.131 -13.114  1.00 97.57
ATOM    838  C   LYS A 104      18.347 -21.553 -14.437  1.00 97.57
ATOM    839  O   LYS A 104      18.893 -21.927 -15.471  1.00 97.57
ATOM    840  CB  LYS A 104      17.601 -23.019 -12.612  1.00 97.57
ATOM    841  CG  LYS A 104      17.928 -23.751 -11.307  1.00 97.57
ATOM    842  CD  LYS A 104      16.868 -24.771 -10.887  1.00 97.57
ATOM    843  CE  LYS A 104      15.514 -24.140 -10.554  1.00 97.57
ATOM    844  NZ  LYS A 104      14.449 -24.758 -11.376  1.00 97.57
ATOM    845  N   HIS A 105      17.294 -20.709 -14.442  1.00122.10
ATOM    846  CA  HIS A 105      16.758 -20.174 -15.668  1.00122.10
ATOM    847  C   HIS A 105      17.280 -18.862 -16.182  1.00122.10
ATOM    848  O   HIS A 105      17.743 -18.764 -17.318  1.00122.10
ATOM    849  CB  HIS A 105      15.224 -20.073 -15.617  1.00122.10
ATOM    850  CG  HIS A 105      14.603 -21.305 -15.024  1.00122.10
ATOM    851  ND1 HIS A 105      14.232 -22.412 -15.753  1.00122.10
ATOM    852  CD2 HIS A 105      14.271 -21.581 -13.733  1.00122.10
ATOM    853  CE1 HIS A 105      13.697 -23.297 -14.873  1.00122.10
ATOM    854  NE2 HIS A 105      13.699 -22.838 -13.635  1.00122.10
ATOM    855  N   LEU A 106      17.218 -17.813 -15.335  1.00 79.23
ATOM    856  CA  LEU A 106      17.389 -16.464 -15.804  1.00 79.23
ATOM    857  C   LEU A 106      18.762 -16.164 -16.322  1.00 79.23
ATOM    858  O   LEU A 106      18.911 -15.742 -17.467  1.00 79.23
ATOM    859  CB  LEU A 106      17.046 -15.442 -14.711  1.00 79.23
ATOM    860  CG  LEU A 106      15.630 -15.647 -14.137  1.00 79.23
ATOM    861  CD1 LEU A 106      15.260 -14.540 -13.140  1.00 79.23
ATOM    862  CD2 LEU A 106      14.589 -15.801 -15.259  1.00 79.23
ATOM    863  N   ILE A 107      19.808 -16.401 -15.513  1.00 61.54
ATOM    864  CA  ILE A 107      21.129 -16.021 -15.930  1.00 61.54
ATOM    865  C   ILE A 107      21.574 -16.826 -17.116  1.00 61.54
ATOM    866  O   ILE A 107      22.052 -16.253 -18.091  1.00 61.54
ATOM    867  CB  ILE A 107      22.160 -16.188 -14.855  1.00 61.54
ATOM    868  CG1 ILE A 107      21.698 -15.477 -13.573  1.00 61.54
ATOM    869  CG2 ILE A 107      23.499 -15.645 -15.394  1.00 61.54
ATOM    870  CD1 ILE A 107      22.468 -15.910 -12.330  1.00 61.54
ATOM    871  N   PRO A 108      21.438 -18.123 -17.107  1.00 86.25
ATOM    872  CA  PRO A 108      21.915 -18.927 -18.204  1.00 86.25
ATOM    873  C   PRO A 108      21.235 -18.665 -19.517  1.00 86.25
ATOM    874  O   PRO A 108      21.889 -18.780 -20.551  1.00 86.25
ATOM    875  CB  PRO A 108      21.839 -20.380 -17.725  1.00 86.25
ATOM    876  CG  PRO A 108      21.830 -20.286 -16.188  1.00 86.25
ATOM    877  CD  PRO A 108      20.737 -19.252 -15.881  1.00 86.25
ATOM    878  N   ALA A 109      19.924 -18.366 -19.501  1.00 63.92
ATOM    879  CA  ALA A 109      19.119 -18.089 -20.661  1.00 63.92
ATOM    880  C   ALA A 109      19.449 -16.763 -21.288  1.00 63.92
ATOM    881  O   ALA A 109      19.280 -16.601 -22.493  1.00 63.92
ATOM    882  CB  ALA A 109      17.612 -18.069 -20.349  1.00 63.92
ATOM    883  N   ALA A 110      19.870 -15.762 -20.485  1.00 61.89
ATOM    884  CA  ALA A 110      20.014 -14.409 -20.964  1.00 61.89
ATOM    885  C   ALA A 110      20.893 -14.317 -22.175  1.00 61.89
ATOM    886  O   ALA A 110      22.089 -14.597 -22.132  1.00 61.89
ATOM    887  CB  ALA A 110      20.572 -13.444 -19.904  1.00 61.89
ATOM    888  N   ASN A 111      20.264 -13.913 -23.300  1.00128.03
ATOM    889  CA  ASN A 111      20.848 -13.720 -24.599  1.00128.03
ATOM    890  C   ASN A 111      21.560 -12.403 -24.747  1.00128.03
ATOM    891  O   ASN A 111      22.554 -12.324 -25.469  1.00128.03
ATOM    892  CB  ASN A 111      19.803 -13.794 -25.728  1.00128.03
ATOM    893  CG  ASN A 111      20.048 -15.071 -26.523  1.00128.03
ATOM    894  OD1 ASN A 111      20.475 -15.026 -27.680  1.00128.03
ATOM    895  ND2 ASN A 111      19.776 -16.242 -25.893  1.00128.03
ATOM    896  N   THR A 112      21.062 -11.331 -24.089  1.00 43.07
ATOM    897  CA  THR A 112      21.573 -10.007 -24.349  1.00 43.07
ATOM    898  C   THR A 112      22.250  -9.457 -23.125  1.00 43.07
ATOM    899  O   THR A 112      22.007  -9.895 -22.002  1.00 43.07
ATOM    900  CB  THR A 112      20.477  -9.052 -24.746  1.00 43.07
ATOM    901  OG1 THR A 112      19.653  -8.769 -23.623  1.00 43.07
ATOM    902  CG2 THR A 112      19.621  -9.672 -25.863  1.00 43.07
ATOM    903  N   GLY A 113      23.137  -8.457 -23.329  1.00 22.81
ATOM    904  CA  GLY A 113      23.906  -7.882 -22.265  1.00 22.81
ATOM    905  C   GLY A 113      22.999  -7.254 -21.254  1.00 22.81
ATOM    906  O   GLY A 113      23.223  -7.390 -20.052  1.00 22.81
ATOM    907  N   GLU A 114      21.942  -6.553 -21.707  1.00 48.97
ATOM    908  CA  GLU A 114      21.104  -5.860 -20.770  1.00 48.97
ATOM    909  C   GLU A 114      20.475  -6.834 -19.828  1.00 48.97
ATOM    910  O   GLU A 114      20.415  -6.592 -18.623  1.00 48.97
ATOM    911  CB  GLU A 114      19.951  -5.070 -21.407  1.00 48.97
ATOM    912  CG  GLU A 114      20.478  -4.025 -22.396  1.00 48.97
ATOM    913  CD  GLU A 114      20.319  -4.548 -23.814  1.00 48.97
ATOM    914  OE1 GLU A 114      21.262  -5.214 -24.312  1.00 48.97
ATOM    915  OE2 GLU A 114      19.246  -4.282 -24.421  1.00 48.97
ATOM    916  N   SER A 115      19.984  -7.968 -20.350  1.00 35.79
ATOM    917  CA  SER A 115      19.326  -8.925 -19.509  1.00 35.79
ATOM    918  C   SER A 115      20.303  -9.498 -18.527  1.00 35.79
ATOM    919  O   SER A 115      19.974  -9.681 -17.355  1.00 35.79
ATOM    920  CB  SER A 115      18.709 -10.086 -20.305  1.00 35.79
ATOM    921  OG  SER A 115      19.590 -10.472 -21.350  1.00 35.79
ATOM    922  N   LYS A 116      21.542  -9.778 -18.974  1.00 74.84
ATOM    923  CA  LYS A 116      22.509 -10.393 -18.109  1.00 74.84
ATOM    924  C   LYS A 116      22.795  -9.481 -16.962  1.00 74.84
ATOM    925  O   LYS A 116      22.906  -9.921 -15.818  1.00 74.84
ATOM    926  CB  LYS A 116      23.854 -10.688 -18.796  1.00 74.84
ATOM    927  CG  LYS A 116      24.834 -11.449 -17.905  1.00 74.84
ATOM    928  CD  LYS A 116      25.855 -12.277 -18.685  1.00 74.84
ATOM    929  CE  LYS A 116      26.635 -11.441 -19.702  1.00 74.84
ATOM    930  NZ  LYS A 116      27.509 -12.313 -20.514  1.00 74.84
ATOM    931  N   VAL A 117      22.927  -8.173 -17.235  1.00 97.65
ATOM    932  CA  VAL A 117      23.264  -7.272 -16.173  1.00 97.65
ATOM    933  C   VAL A 117      22.128  -7.218 -15.197  1.00 97.65
ATOM    934  O   VAL A 117      22.332  -7.186 -13.985  1.00 97.65
ATOM    935  CB  VAL A 117      23.587  -5.880 -16.645  1.00 97.65
ATOM    936  CG1 VAL A 117      23.923  -4.982 -15.446  1.00 97.65
ATOM    937  CG2 VAL A 117      24.696  -5.982 -17.703  1.00 97.65
ATOM    938  N   PHE A 118      20.886  -7.234 -15.708  1.00105.88
ATOM    939  CA  PHE A 118      19.722  -7.121 -14.876  1.00105.88
ATOM    940  C   PHE A 118      19.684  -8.273 -13.912  1.00105.88
ATOM    941  O   PHE A 118      19.463  -8.081 -12.718  1.00105.88
ATOM    942  CB  PHE A 118      18.436  -7.168 -15.719  1.00105.88
ATOM    943  CG  PHE A 118      17.314  -6.535 -14.971  1.00105.88
ATOM    944  CD1 PHE A 118      16.645  -7.226 -13.986  1.00105.88
ATOM    945  CD2 PHE A 118      16.922  -5.252 -15.273  1.00105.88
ATOM    946  CE1 PHE A 118      15.605  -6.638 -13.304  1.00105.88
ATOM    947  CE2 PHE A 118      15.883  -4.660 -14.596  1.00105.88
ATOM    948  CZ  PHE A 118      15.224  -5.353 -13.610  1.00105.88
ATOM    949  N   TYR A 119      19.894  -9.508 -14.405  1.00 66.27
ATOM    950  CA  TYR A 119      19.824 -10.673 -13.563  1.00 66.27
ATOM    951  C   TYR A 119      20.947 -10.717 -12.572  1.00 66.27
ATOM    952  O   TYR A 119      20.745 -11.118 -11.427  1.00 66.27
ATOM    953  CB  TYR A 119      19.813 -11.995 -14.349  1.00 66.27
ATOM    954  CG  TYR A 119      18.539 -11.999 -15.121  1.00 66.27
ATOM    955  CD1 TYR A 119      17.341 -11.820 -14.471  1.00 66.27
ATOM    956  CD2 TYR A 119      18.532 -12.197 -16.483  1.00 66.27
ATOM    957  CE1 TYR A 119      16.156 -11.823 -15.167  1.00 66.27
ATOM    958  CE2 TYR A 119      17.349 -12.204 -17.185  1.00 66.27
ATOM    959  CZ  TYR A 119      16.156 -12.013 -16.527  1.00 66.27
ATOM    960  OH  TYR A 119      14.938 -12.018 -17.239  1.00 66.27
ATOM    961  N   TYR A 120      22.172 -10.345 -12.989  1.00 52.07
ATOM    962  CA  TYR A 120      23.291 -10.354 -12.083  1.00 52.07
ATOM    963  C   TYR A 120      23.070  -9.361 -10.984  1.00 52.07
ATOM    964  O   TYR A 120      23.448  -9.601  -9.838  1.00 52.07
ATOM    965  CB  TYR A 120      24.645 -10.041 -12.739  1.00 52.07
ATOM    966  CG  TYR A 120      25.197 -11.337 -13.214  1.00 52.07
ATOM    967  CD1 TYR A 120      25.527 -12.301 -12.289  1.00 52.07
ATOM    968  CD2 TYR A 120      25.395 -11.595 -14.551  1.00 52.07
ATOM    969  CE1 TYR A 120      26.040 -13.509 -12.687  1.00 52.07
ATOM    970  CE2 TYR A 120      25.909 -12.805 -14.955  1.00 52.07
ATOM    971  CZ  TYR A 120      26.231 -13.763 -14.022  1.00 52.07
ATOM    972  OH  TYR A 120      26.759 -15.005 -14.432  1.00 52.07
ATOM    973  N   LYS A 121      22.488  -8.196 -11.314  1.00140.64
ATOM    974  CA  LYS A 121      22.194  -7.188 -10.334  1.00140.64
ATOM    975  C   LYS A 121      21.249  -7.788  -9.340  1.00140.64
ATOM    976  O   LYS A 121      21.421  -7.655  -8.129  1.00140.64
ATOM    977  CB  LYS A 121      21.454  -6.004 -10.993  1.00140.64
ATOM    978  CG  LYS A 121      21.389  -4.696 -10.199  1.00140.64
ATOM    979  CD  LYS A 121      20.484  -3.621 -10.794  1.00140.64
ATOM    980  CE  LYS A 121      19.016  -3.849 -10.473  1.00140.64
ATOM    981  NZ  LYS A 121      18.866  -3.811  -9.010  1.00140.64
ATOM    982  N   MET A 122      20.227  -8.501  -9.843  1.00 57.55
ATOM    983  CA  MET A 122      19.237  -9.081  -8.989  1.00 57.55
ATOM    984  C   MET A 122      19.901 -10.092  -8.107  1.00 57.55
ATOM    985  O   MET A 122      19.566 -10.214  -6.929  1.00 57.55
ATOM    986  CB  MET A 122      18.114  -9.777  -9.779  1.00 57.55
ATOM    987  CG  MET A 122      17.163  -8.803 -10.478  1.00 57.55
ATOM    988  SD  MET A 122      15.413  -9.300 -10.464  1.00 57.55
ATOM    989  CE  MET A 122      15.660 -10.830 -11.408  1.00 57.55
ATOM    990  N   LYS A 123      20.866 -10.854  -8.657  1.00 63.27
ATOM    991  CA  LYS A 123      21.535 -11.839  -7.857  1.00 63.27
ATOM    992  C   LYS A 123      22.266 -11.139  -6.752  1.00 63.27
ATOM    993  O   LYS A 123      22.270 -11.589  -5.606  1.00 63.27
ATOM    994  CB  LYS A 123      22.534 -12.700  -8.649  1.00 63.27
ATOM    995  CG  LYS A 123      23.323 -13.659  -7.755  1.00 63.27
ATOM    996  CD  LYS A 123      24.493 -14.351  -8.457  1.00 63.27
ATOM    997  CE  LYS A 123      25.718 -14.560  -7.568  1.00 63.27
ATOM    998  NZ  LYS A 123      25.967 -16.008  -7.385  1.00 63.27
ATOM    999  N   GLY A 124      22.903  -9.998  -7.065  1.00 22.17
ATOM   1000  CA  GLY A 124      23.628  -9.289  -6.052  1.00 22.17
ATOM   1001  C   GLY A 124      22.684  -8.815  -4.983  1.00 22.17
ATOM   1002  O   GLY A 124      23.003  -8.872  -3.797  1.00 22.17
ATOM   1003  N   ASP A 125      21.495  -8.317  -5.380  1.00 61.91
ATOM   1004  CA  ASP A 125      20.551  -7.782  -4.439  1.00 61.91
ATOM   1005  C   ASP A 125      20.086  -8.835  -3.478  1.00 61.91
ATOM   1006  O   ASP A 125      20.051  -8.600  -2.273  1.00 61.91
ATOM   1007  CB  ASP A 125      19.300  -7.200  -5.117  1.00 61.91
ATOM   1008  CG  ASP A 125      19.720  -5.914  -5.801  1.00 61.91
ATOM   1009  OD1 ASP A 125      20.475  -5.145  -5.149  1.00 61.91
ATOM   1010  OD2 ASP A 125      19.306  -5.684  -6.969  1.00 61.91
ATOM   1011  N   TYR A 126      19.717 -10.030  -3.976  1.00 75.73
ATOM   1012  CA  TYR A 126      19.185 -11.051  -3.113  1.00 75.73
ATOM   1013  C   TYR A 126      20.206 -11.574  -2.156  1.00 75.73
ATOM   1014  O   TYR A 126      19.873 -11.880  -1.013  1.00 75.73
ATOM   1015  CB  TYR A 126      18.492 -12.203  -3.860  1.00 75.73
ATOM   1016  CG  TYR A 126      17.226 -11.584  -4.348  1.00 75.73
ATOM   1017  CD1 TYR A 126      16.186 -11.321  -3.487  1.00 75.73
ATOM   1018  CD2 TYR A 126      17.077 -11.289  -5.684  1.00 75.73
ATOM   1019  CE1 TYR A 126      15.018 -10.765  -3.955  1.00 75.73
ATOM   1020  CE2 TYR A 126      15.912 -10.732  -6.158  1.00 75.73
ATOM   1021  CZ  TYR A 126      14.880 -10.470  -5.291  1.00 75.73
ATOM   1022  OH  TYR A 126      13.681  -9.900  -5.770  1.00 75.73
ATOM   1023  N   HIS A 127      21.464 -11.734  -2.602  1.00 73.23
ATOM   1024  CA  HIS A 127      22.513 -12.168  -1.721  1.00 73.23
ATOM   1025  C   HIS A 127      22.716 -11.116  -0.672  1.00 73.23
ATOM   1026  O   HIS A 127      23.012 -11.427   0.481  1.00 73.23
ATOM   1027  CB  HIS A 127      23.854 -12.405  -2.436  1.00 73.23
ATOM   1028  CG  HIS A 127      23.911 -13.732  -3.136  1.00 73.23
ATOM   1029  ND1 HIS A 127      23.599 -13.934  -4.462  1.00 73.23
ATOM   1030  CD2 HIS A 127      24.255 -14.954  -2.646  1.00 73.23
ATOM   1031  CE1 HIS A 127      23.767 -15.259  -4.705  1.00 73.23
ATOM   1032  NE2 HIS A 127      24.164 -15.919  -3.633  1.00 73.23
ATOM   1033  N   ARG A 128      22.576  -9.832  -1.052  1.00101.27
ATOM   1034  CA  ARG A 128      22.749  -8.751  -0.126  1.00101.27
ATOM   1035  C   ARG A 128      21.702  -8.873   0.943  1.00101.27
ATOM   1036  O   ARG A 128      21.980  -8.645   2.119  1.00101.27
ATOM   1037  CB  ARG A 128      22.611  -7.370  -0.792  1.00101.27
ATOM   1038  CG  ARG A 128      22.788  -6.205   0.183  1.00101.27
ATOM   1039  CD  ARG A 128      23.357  -4.937  -0.462  1.00101.27
ATOM   1040  NE  ARG A 128      22.402  -4.488  -1.513  1.00101.27
ATOM   1041  CZ  ARG A 128      21.462  -3.535  -1.252  1.00101.27
ATOM   1042  NH1 ARG A 128      21.341  -3.014   0.003  1.00101.27
ATOM   1043  NH2 ARG A 128      20.630  -3.112  -2.248  1.00101.27
ATOM   1044  N   TYR A 129      20.466  -9.253   0.564  1.00 66.97
ATOM   1045  CA  TYR A 129      19.393  -9.382   1.515  1.00 66.97
ATOM   1046  C   TYR A 129      19.752 -10.456   2.491  1.00 66.97
ATOM   1047  O   TYR A 129      19.499 -10.331   3.688  1.00 66.97
ATOM   1048  CB  TYR A 129      18.049  -9.815   0.897  1.00 66.97
ATOM   1049  CG  TYR A 129      17.587  -8.747  -0.028  1.00 66.97
ATOM   1050  CD1 TYR A 129      17.968  -7.443   0.172  1.00 66.97
ATOM   1051  CD2 TYR A 129      16.743  -9.043  -1.073  1.00 66.97
ATOM   1052  CE1 TYR A 129      17.539  -6.451  -0.676  1.00 66.97
ATOM   1053  CE2 TYR A 129      16.310  -8.054  -1.925  1.00 66.97
ATOM   1054  CZ  TYR A 129      16.710  -6.756  -1.727  1.00 66.97
ATOM   1055  OH  TYR A 129      16.270  -5.737  -2.597  1.00 66.97
ATOM   1056  N   LEU A 130      20.331 -11.562   1.991  1.00 45.26
ATOM   1057  CA  LEU A 130      20.711 -12.662   2.826  1.00 45.26
ATOM   1058  C   LEU A 130      21.779 -12.192   3.769  1.00 45.26
ATOM   1059  O   LEU A 130      21.812 -12.595   4.930  1.00 45.26
ATOM   1060  CB  LEU A 130      21.276 -13.859   2.040  1.00 45.26
ATOM   1061  CG  LEU A 130      20.213 -14.595   1.201  1.00 45.26
ATOM   1062  CD1 LEU A 130      20.824 -15.765   0.412  1.00 45.26
ATOM   1063  CD2 LEU A 130      19.023 -15.026   2.072  1.00 45.26
ATOM   1064  N   ALA A 131      22.688 -11.325   3.282  1.00 37.17
ATOM   1065  CA  ALA A 131      23.792 -10.826   4.059  1.00 37.17
ATOM   1066  C   ALA A 131      23.292 -10.021   5.223  1.00 37.17
ATOM   1067  O   ALA A 131      23.866 -10.061   6.310  1.00 37.17
ATOM   1068  CB  ALA A 131      24.732  -9.919   3.245  1.00 37.17
ATOM   1069  N   GLU A 132      22.202  -9.258   5.026  1.00 60.64
ATOM   1070  CA  GLU A 132      21.678  -8.402   6.055  1.00 60.64
ATOM   1071  C   GLU A 132      21.305  -9.235   7.253  1.00 60.64
ATOM   1072  O   GLU A 132      21.448  -8.811   8.398  1.00 60.64
ATOM   1073  CB  GLU A 132      20.416  -7.665   5.574  1.00 60.64
ATOM   1074  CG  GLU A 132      20.648  -6.868   4.286  1.00 60.64
ATOM   1075  CD  GLU A 132      19.377  -6.101   3.939  1.00 60.64
ATOM   1076  OE1 GLU A 132      18.373  -6.749   3.541  1.00 60.64
ATOM   1077  OE2 GLU A 132      19.402  -4.848   4.059  1.00 60.64
ATOM   1078  N   PHE A 133      20.736 -10.419   6.987  1.00219.32
ATOM   1079  CA  PHE A 133      20.288 -11.429   7.911  1.00219.32
ATOM   1080  C   PHE A 133      21.384 -12.239   8.514  1.00219.32
ATOM   1081  O   PHE A 133      21.224 -12.716   9.633  1.00219.32
ATOM   1082  CB  PHE A 133      19.322 -12.415   7.211  1.00219.32
ATOM   1083  CG  PHE A 133      19.430 -13.755   7.862  1.00219.32
ATOM   1084  CD1 PHE A 133      18.943 -13.986   9.125  1.00219.32
ATOM   1085  CD2 PHE A 133      20.045 -14.793   7.191  1.00219.32
ATOM   1086  CE1 PHE A 133      19.072 -15.234   9.694  1.00219.32
ATOM   1087  CE2 PHE A 133      20.175 -16.038   7.757  1.00219.32
ATOM   1088  CZ  PHE A 133      19.686 -16.260   9.020  1.00219.32
ATOM   1089  N   ALA A 134      22.475 -12.487   7.761  1.00 53.62
ATOM   1090  CA  ALA A 134      23.513 -13.413   8.142  1.00 53.62
ATOM   1091  C   ALA A 134      24.274 -12.946   9.342  1.00 53.62
ATOM   1092  O   ALA A 134      24.317 -11.759   9.654  1.00 53.62
ATOM   1093  CB  ALA A 134      24.542 -13.671   7.029  1.00 53.62
ATOM   1094  N   THR A 135      24.903 -13.905  10.058  1.00 79.43
ATOM   1095  CA  THR A 135      25.623 -13.572  11.252  1.00 79.43
ATOM   1096  C   THR A 135      26.900 -14.351  11.323  1.00 79.43
ATOM   1097  O   THR A 135      27.986 -13.795  11.187  1.00 79.43
ATOM   1098  CB  THR A 135      24.853 -13.898  12.496  1.00 79.43
ATOM   1099  OG1 THR A 135      23.483 -13.574  12.316  1.00 79.43
ATOM   1100  CG2 THR A 135      25.441 -13.091  13.667  1.00 79.43
ATOM   1101  N   GLY A 136      26.786 -15.671  11.567  1.00 89.40
ATOM   1102  CA  GLY A 136      27.885 -16.564  11.799  1.00 89.40
ATOM   1103  C   GLY A 136      28.844 -16.634  10.650  1.00 89.40
ATOM   1104  O   GLY A 136      29.082 -15.682   9.911  1.00 89.40
ATOM   1105  N   ASN A 137      29.441 -17.827  10.511  1.00 62.74
ATOM   1106  CA  ASN A 137      30.488 -18.148   9.587  1.00 62.74
ATOM   1107  C   ASN A 137      30.022 -17.963   8.180  1.00 62.74
ATOM   1108  O   ASN A 137      30.801 -17.581   7.310  1.00 62.74
ATOM   1109  CB  ASN A 137      30.955 -19.604   9.736  1.00 62.74
ATOM   1110  CG  ASN A 137      32.103 -19.829   8.760  1.00 62.74
ATOM   1111  OD1 ASN A 137      33.146 -19.182   8.845  1.00 62.74
ATOM   1112  ND2 ASN A 137      31.908 -20.777   7.806  1.00 62.74
ATOM   1113  N   ASP A 138      28.733 -18.233   7.935  1.00125.70
ATOM   1114  CA  ASP A 138      28.122 -18.212   6.638  1.00125.70
ATOM   1115  C   ASP A 138      28.156 -16.839   6.034  1.00125.70
ATOM   1116  O   ASP A 138      28.184 -16.696   4.812  1.00125.70
ATOM   1117  CB  ASP A 138      26.659 -18.679   6.722  1.00125.70
ATOM   1118  CG  ASP A 138      26.597 -19.933   7.567  1.00125.70
ATOM   1119  OD1 ASP A 138      27.209 -20.948   7.141  1.00125.70
ATOM   1120  OD2 ASP A 138      25.950 -19.895   8.646  1.00125.70
ATOM   1121  N   ARG A 139      28.162 -15.785   6.866  1.00152.52
ATOM   1122  CA  ARG A 139      28.032 -14.451   6.353  1.00152.52
ATOM   1123  C   ARG A 139      29.109 -14.098   5.364  1.00152.52
ATOM   1124  O   ARG A 139      28.814 -13.453   4.358  1.00152.52
ATOM   1125  CB  ARG A 139      28.006 -13.379   7.458  1.00152.52
ATOM   1126  CG  ARG A 139      27.848 -11.945   6.952  1.00152.52
ATOM   1127  CD  ARG A 139      27.370 -10.978   8.034  1.00152.52
ATOM   1128  NE  ARG A 139      27.068  -9.679   7.371  1.00152.52
ATOM   1129  CZ  ARG A 139      28.085  -8.813   7.096  1.00152.52
ATOM   1130  NH1 ARG A 139      29.368  -9.145   7.426  1.00152.52
ATOM   1131  NH2 ARG A 139      27.823  -7.622   6.482  1.00152.52
ATOM   1132  N   LYS A 140      30.373 -14.505   5.585  1.00 92.67
ATOM   1133  CA  LYS A 140      31.413 -14.073   4.687  1.00 92.67
ATOM   1134  C   LYS A 140      31.145 -14.570   3.295  1.00 92.67
ATOM   1135  O   LYS A 140      31.318 -13.833   2.325  1.00 92.67
ATOM   1136  CB  LYS A 140      32.820 -14.569   5.068  1.00 92.67
ATOM   1137  CG  LYS A 140      33.912 -14.171   4.075  1.00 92.67
ATOM   1138  CD  LYS A 140      33.971 -12.665   3.820  1.00 92.67
ATOM   1139  CE  LYS A 140      34.597 -12.300   2.475  1.00 92.67
ATOM   1140  NZ  LYS A 140      35.404 -11.067   2.616  1.00 92.67
ATOM   1141  N   GLU A 141      30.706 -15.836   3.158  1.00 37.42
ATOM   1142  CA  GLU A 141      30.476 -16.437   1.875  1.00 37.42
ATOM   1143  C   GLU A 141      29.400 -15.677   1.167  1.00 37.42
ATOM   1144  O   GLU A 141      29.501 -15.406  -0.028  1.00 37.42
ATOM   1145  CB  GLU A 141      29.955 -17.880   1.992  1.00 37.42
ATOM   1146  CG  GLU A 141      30.655 -18.718   3.062  1.00 37.42
ATOM   1147  CD  GLU A 141      30.625 -20.169   2.602  1.00 37.42
ATOM   1148  OE1 GLU A 141      29.509 -20.679   2.315  1.00 37.42
ATOM   1149  OE2 GLU A 141      31.720 -20.789   2.537  1.00 37.42
ATOM   1150  N   ALA A 142      28.327 -15.321   1.898  1.00 27.57
ATOM   1151  CA  ALA A 142      27.207 -14.653   1.299  1.00 27.57
ATOM   1152  C   ALA A 142      27.625 -13.311   0.785  1.00 27.57
ATOM   1153  O   ALA A 142      27.269 -12.925  -0.328  1.00 27.57
ATOM   1154  CB  ALA A 142      26.055 -14.424   2.292  1.00 27.57
ATOM   1155  N   ALA A 143      28.414 -12.569   1.582  1.00 27.44
ATOM   1156  CA  ALA A 143      28.835 -11.255   1.196  1.00 27.44
ATOM   1157  C   ALA A 143      29.638 -11.387  -0.056  1.00 27.44
ATOM   1158  O   ALA A 143      29.534 -10.568  -0.968  1.00 27.44
ATOM   1159  CB  ALA A 143      29.727 -10.580   2.252  1.00 27.44
ATOM   1160  N   GLU A 144      30.466 -12.441  -0.126  1.00 71.04
ATOM   1161  CA  GLU A 144      31.317 -12.642  -1.260  1.00 71.04
ATOM   1162  C   GLU A 144      30.480 -12.857  -2.486  1.00 71.04
ATOM   1163  O   GLU A 144      30.774 -12.302  -3.542  1.00 71.04
ATOM   1164  CB  GLU A 144      32.238 -13.859  -1.083  1.00 71.04
ATOM   1165  CG  GLU A 144      33.294 -14.004  -2.177  1.00 71.04
ATOM   1166  CD  GLU A 144      34.501 -14.680  -1.549  1.00 71.04
ATOM   1167  OE1 GLU A 144      34.541 -15.939  -1.564  1.00 71.04
ATOM   1168  OE2 GLU A 144      35.400 -13.952  -1.050  1.00 71.04
ATOM   1169  N   ASN A 145      29.404 -13.660  -2.378  1.00 34.76
ATOM   1170  CA  ASN A 145      28.585 -13.942  -3.524  1.00 34.76
ATOM   1171  C   ASN A 145      27.913 -12.689  -3.984  1.00 34.76
ATOM   1172  O   ASN A 145      27.773 -12.461  -5.184  1.00 34.76
ATOM   1173  CB  ASN A 145      27.496 -14.992  -3.254  1.00 34.76
ATOM   1174  CG  ASN A 145      28.103 -16.350  -3.564  1.00 34.76
ATOM   1175  OD1 ASN A 145      27.779 -16.969  -4.578  1.00 34.76
ATOM   1176  ND2 ASN A 145      28.997 -16.840  -2.664  1.00 34.76
ATOM   1177  N   SER A 146      27.457 -11.836  -3.050  1.00 84.84
ATOM   1178  CA  SER A 146      26.773 -10.661  -3.505  1.00 84.84
ATOM   1179  C   SER A 146      27.737  -9.803  -4.266  1.00 84.84
ATOM   1180  O   SER A 146      27.430  -9.318  -5.355  1.00 84.84
ATOM   1181  CB  SER A 146      26.163  -9.810  -2.373  1.00 84.84
ATOM   1182  OG  SER A 146      27.167  -9.350  -1.484  1.00 84.84
ATOM   1183  N   LEU A 147      28.957  -9.631  -3.728  1.00 41.56
ATOM   1184  CA  LEU A 147      29.922  -8.759  -4.332  1.00 41.56
ATOM   1185  C   LEU A 147      30.290  -9.257  -5.699  1.00 41.56
ATOM   1186  O   LEU A 147      30.438  -8.463  -6.627  1.00 41.56
ATOM   1187  CB  LEU A 147      31.213  -8.634  -3.501  1.00 41.56
ATOM   1188  CG  LEU A 147      32.294  -7.759  -4.163  1.00 41.56
ATOM   1189  CD1 LEU A 147      32.143  -6.285  -3.750  1.00 41.56
ATOM   1190  CD2 LEU A 147      33.704  -8.305  -3.891  1.00 41.56
ATOM   1191  N   VAL A 148      30.454 -10.583  -5.869  1.00 83.45
ATOM   1192  CA  VAL A 148      30.873 -11.115  -7.138  1.00 83.45
ATOM   1193  C   VAL A 148      29.835 -10.846  -8.186  1.00 83.45
ATOM   1194  O   VAL A 148      30.169 -10.458  -9.304  1.00 83.45
ATOM   1195  CB  VAL A 148      31.131 -12.596  -7.105  1.00 83.45
ATOM   1196  CG1 VAL A 148      31.432 -13.090  -8.528  1.00 83.45
ATOM   1197  CG2 VAL A 148      32.270 -12.866  -6.108  1.00 83.45
ATOM   1198  N   ALA A 149      28.544 -11.050  -7.858  1.00 30.43
ATOM   1199  CA  ALA A 149      27.492 -10.856  -8.822  1.00 30.43
ATOM   1200  C   ALA A 149      27.440  -9.414  -9.235  1.00 30.43
ATOM   1201  O   ALA A 149      27.306  -9.110 -10.419  1.00 30.43
ATOM   1202  CB  ALA A 149      26.106 -11.225  -8.268  1.00 30.43
ATOM   1203  N   TYR A 150      27.552  -8.479  -8.271  1.00 83.62
ATOM   1204  CA  TYR A 150      27.492  -7.080  -8.604  1.00 83.62
ATOM   1205  C   TYR A 150      28.646  -6.743  -9.495  1.00 83.62
ATOM   1206  O   TYR A 150      28.497  -6.023 -10.480  1.00 83.62
ATOM   1207  CB  TYR A 150      27.673  -6.131  -7.399  1.00 83.62
ATOM   1208  CG  TYR A 150      26.447  -6.034  -6.552  1.00 83.62
ATOM   1209  CD1 TYR A 150      25.247  -5.681  -7.122  1.00 83.62
ATOM   1210  CD2 TYR A 150      26.496  -6.245  -5.191  1.00 83.62
ATOM   1211  CE1 TYR A 150      24.117  -5.570  -6.351  1.00 83.62
ATOM   1212  CE2 TYR A 150      25.365  -6.136  -4.413  1.00 83.62
ATOM   1213  CZ  TYR A 150      24.168  -5.798  -4.998  1.00 83.62
ATOM   1214  OH  TYR A 150      22.995  -5.678  -4.224  1.00 83.62
ATOM   1215  N   LYS A 151      29.840  -7.260  -9.160  1.00113.20
ATOM   1216  CA  LYS A 151      31.029  -6.916  -9.890  1.00113.20
ATOM   1217  C   LYS A 151      30.874  -7.315 -11.322  1.00113.20
ATOM   1218  O   LYS A 151      31.209  -6.548 -12.222  1.00113.20
ATOM   1219  CB  LYS A 151      32.278  -7.655  -9.376  1.00113.20
ATOM   1220  CG  LYS A 151      32.910  -7.066  -8.114  1.00113.20
ATOM   1221  CD  LYS A 151      33.652  -8.091  -7.253  1.00113.20
ATOM   1222  CE  LYS A 151      34.679  -8.909  -8.038  1.00113.20
ATOM   1223  NZ  LYS A 151      35.952  -8.161  -8.138  1.00113.20
ATOM   1224  N   ALA A 152      30.361  -8.532 -11.575  1.00 24.78
ATOM   1225  CA  ALA A 152      30.241  -8.996 -12.926  1.00 24.78
ATOM   1226  C   ALA A 152      29.300  -8.101 -13.675  1.00 24.78
ATOM   1227  O   ALA A 152      29.574  -7.702 -14.806  1.00 24.78
ATOM   1228  CB  ALA A 152      29.686 -10.428 -13.012  1.00 24.78
ATOM   1229  N   ALA A 153      28.166  -7.741 -13.052  1.00 29.19
ATOM   1230  CA  ALA A 153      27.194  -6.915 -13.711  1.00 29.19
ATOM   1231  C   ALA A 153      27.825  -5.595 -14.011  1.00 29.19
ATOM   1232  O   ALA A 153      27.589  -5.003 -15.064  1.00 29.19
ATOM   1233  CB  ALA A 153      25.953  -6.646 -12.844  1.00 29.19
ATOM   1234  N   SER A 154      28.650  -5.099 -13.075  1.00 71.07
ATOM   1235  CA  SER A 154      29.262  -3.811 -13.201  1.00 71.07
ATOM   1236  C   SER A 154      30.146  -3.791 -14.408  1.00 71.07
ATOM   1237  O   SER A 154      30.119  -2.840 -15.189  1.00 71.07
ATOM   1238  CB  SER A 154      30.123  -3.460 -11.975  1.00 71.07
ATOM   1239  OG  SER A 154      30.412  -2.071 -11.960  1.00 71.07
ATOM   1240  N   ASP A 155      30.955  -4.854 -14.606  1.00 29.41
ATOM   1241  CA  ASP A 155      31.884  -4.890 -15.700  1.00 29.41
ATOM   1242  C   ASP A 155      31.144  -4.894 -16.999  1.00 29.41
ATOM   1243  O   ASP A 155      31.488  -4.158 -17.924  1.00 29.41
ATOM   1244  CB  ASP A 155      32.764  -6.151 -15.685  1.00 29.41
ATOM   1245  CG  ASP A 155      34.196  -5.718 -15.410  1.00 29.41
ATOM   1246  OD1 ASP A 155      34.885  -5.306 -16.381  1.00 29.41
ATOM   1247  OD2 ASP A 155      34.620  -5.794 -14.226  1.00 29.41
ATOM   1248  N   ILE A 156      30.090  -5.722 -17.090  1.00 89.22
ATOM   1249  CA  ILE A 156      29.321  -5.860 -18.291  1.00 89.22
ATOM   1250  C   ILE A 156      28.695  -4.538 -18.600  1.00 89.22
ATOM   1251  O   ILE A 156      28.739  -4.068 -19.734  1.00 89.22
ATOM   1252  CB  ILE A 156      28.181  -6.823 -18.111  1.00 89.22
ATOM   1253  CG1 ILE A 156      28.670  -8.171 -17.560  1.00 89.22
ATOM   1254  CG2 ILE A 156      27.441  -6.938 -19.453  1.00 89.22
ATOM   1255  CD1 ILE A 156      27.593  -8.943 -16.802  1.00 89.22
ATOM   1256  N   ALA A 157      28.108  -3.892 -17.576  1.00 33.96
ATOM   1257  CA  ALA A 157      27.388  -2.670 -17.791  1.00 33.96
ATOM   1258  C   ALA A 157      28.297  -1.595 -18.298  1.00 33.96
ATOM   1259  O   ALA A 157      27.921  -0.830 -19.183  1.00 33.96
ATOM   1260  CB  ALA A 157      26.708  -2.144 -16.514  1.00 33.96
ATOM   1261  N   MET A 158      29.518  -1.493 -17.748  1.00105.79
ATOM   1262  CA  MET A 158      30.394  -0.440 -18.173  1.00105.79
ATOM   1263  C   MET A 158      30.731  -0.633 -19.619  1.00105.79
ATOM   1264  O   MET A 158      30.800   0.327 -20.384  1.00105.79
ATOM   1265  CB  MET A 158      31.712  -0.417 -17.381  1.00105.79
ATOM   1266  CG  MET A 158      32.737   0.582 -17.920  1.00105.79
ATOM   1267  SD  MET A 158      33.852  -0.105 -19.182  1.00105.79
ATOM   1268  CE  MET A 158      34.415  -1.511 -18.178  1.00105.79
ATOM   1269  N   THR A 159      30.996  -1.880 -20.044  1.00 51.37
ATOM   1270  CA  THR A 159      31.355  -2.052 -21.421  1.00 51.37
ATOM   1271  C   THR A 159      30.193  -1.816 -22.347  1.00 51.37
ATOM   1272  O   THR A 159      30.295  -1.058 -23.309  1.00 51.37
ATOM   1273  CB  THR A 159      31.868  -3.429 -21.715  1.00 51.37
ATOM   1274  OG1 THR A 159      30.910  -4.402 -21.329  1.00 51.37
ATOM   1275  CG2 THR A 159      33.182  -3.637 -20.942  1.00 51.37
ATOM   1276  N   GLU A 160      29.066  -2.503 -22.078  1.00117.49
ATOM   1277  CA  GLU A 160      27.912  -2.575 -22.940  1.00117.49
ATOM   1278  C   GLU A 160      26.956  -1.412 -22.936  1.00117.49
ATOM   1279  O   GLU A 160      26.415  -1.072 -23.986  1.00117.49
ATOM   1280  CB  GLU A 160      27.065  -3.820 -22.637  1.00117.49
ATOM   1281  CG  GLU A 160      27.892  -5.105 -22.600  1.00117.49
ATOM   1282  CD  GLU A 160      27.714  -5.826 -23.928  1.00117.49
ATOM   1283  OE1 GLU A 160      26.658  -6.492 -24.104  1.00117.49
ATOM   1284  OE2 GLU A 160      28.632  -5.723 -24.784  1.00117.49
ATOM   1285  N   LEU A 161      26.686  -0.783 -21.775  1.00 66.94
ATOM   1286  CA  LEU A 161      25.576   0.133 -21.729  1.00 66.94
ATOM   1287  C   LEU A 161      26.023   1.556 -21.600  1.00 66.94
ATOM   1288  O   LEU A 161      27.138   1.854 -21.184  1.00 66.94
ATOM   1289  CB  LEU A 161      24.633  -0.148 -20.547  1.00 66.94
ATOM   1290  CG  LEU A 161      24.348  -1.648 -20.347  1.00 66.94
ATOM   1291  CD1 LEU A 161      24.110  -1.990 -18.868  1.00 66.94
ATOM   1292  CD2 LEU A 161      23.212  -2.123 -21.266  1.00 66.94
ATOM   1293  N   PRO A 162      25.129   2.442 -21.981  1.00 92.03
ATOM   1294  CA  PRO A 162      25.343   3.861 -21.872  1.00 92.03
ATOM   1295  C   PRO A 162      25.296   4.237 -20.424  1.00 92.03
ATOM   1296  O   PRO A 162      24.633   3.535 -19.660  1.00 92.03
ATOM   1297  CB  PRO A 162      24.251   4.518 -22.723  1.00 92.03
ATOM   1298  CG  PRO A 162      22.988   3.673 -22.463  1.00 92.03
ATOM   1299  CD  PRO A 162      23.468   2.228 -22.670  1.00 92.03
ATOM   1300  N   PRO A 163      25.958   5.286 -20.020  1.00128.97
ATOM   1301  CA  PRO A 163      25.985   5.617 -18.624  1.00128.97
ATOM   1302  C   PRO A 163      24.652   6.060 -18.110  1.00128.97
ATOM   1303  O   PRO A 163      24.492   6.137 -16.895  1.00128.97
ATOM   1304  CB  PRO A 163      27.086   6.661 -18.467  1.00128.97
ATOM   1305  CG  PRO A 163      28.064   6.321 -19.605  1.00128.97
ATOM   1306  CD  PRO A 163      27.170   5.743 -20.714  1.00128.97
ATOM   1307  N   THR A 164      23.738   6.455 -19.005  1.00152.26
ATOM   1308  CA  THR A 164      22.414   6.912 -18.678  1.00152.26
ATOM   1309  C   THR A 164      21.451   5.781 -18.470  1.00152.26
ATOM   1310  O   THR A 164      20.367   5.980 -17.919  1.00152.26
ATOM   1311  CB  THR A 164      21.871   7.810 -19.737  1.00152.26
ATOM   1312  OG1 THR A 164      21.869   7.112 -20.970  1.00152.26
ATOM   1313  CG2 THR A 164      22.773   9.047 -19.854  1.00152.26
ATOM   1314  N   HIS A 165      21.771   4.579 -18.986  1.00 71.08
ATOM   1315  CA  HIS A 165      20.825   3.500 -18.928  1.00 71.08
ATOM   1316  C   HIS A 165      20.440   3.213 -17.505  1.00 71.08
ATOM   1317  O   HIS A 165      21.284   3.054 -16.621  1.00 71.08
ATOM   1318  CB  HIS A 165      21.351   2.202 -19.559  1.00 71.08
ATOM   1319  CG  HIS A 165      20.247   1.334 -20.078  1.00 71.08
ATOM   1320  ND1 HIS A 165      19.481   0.512 -19.280  1.00 71.08
ATOM   1321  CD2 HIS A 165      19.791   1.154 -21.346  1.00 71.08
ATOM   1322  CE1 HIS A 165      18.605  -0.119 -20.101  1.00 71.08
ATOM   1323  NE2 HIS A 165      18.755   0.239 -21.364  1.00 71.08
ATOM   1324  N   PRO A 166      19.157   3.123 -17.275  1.00154.07
ATOM   1325  CA  PRO A 166      18.594   2.899 -15.966  1.00154.07
ATOM   1326  C   PRO A 166      19.122   1.663 -15.294  1.00154.07
ATOM   1327  O   PRO A 166      19.243   1.671 -14.069  1.00154.07
ATOM   1328  CB  PRO A 166      17.078   2.875 -16.171  1.00154.07
ATOM   1329  CG  PRO A 166      16.865   3.651 -17.487  1.00154.07
ATOM   1330  CD  PRO A 166      18.149   3.385 -18.288  1.00154.07
ATOM   1331  N   ILE A 167      19.414   0.582 -16.047  1.00104.32
ATOM   1332  CA  ILE A 167      19.911  -0.623 -15.438  1.00104.32
ATOM   1333  C   ILE A 167      21.271  -0.338 -14.884  1.00104.32
ATOM   1334  O   ILE A 167      21.600  -0.729 -13.765  1.00104.32
ATOM   1335  CB  ILE A 167      20.120  -1.743 -16.419  1.00104.32
ATOM   1336  CG1 ILE A 167      18.880  -1.972 -17.300  1.00104.32
ATOM   1337  CG2 ILE A 167      20.521  -2.987 -15.606  1.00104.32
ATOM   1338  CD1 ILE A 167      19.045  -3.067 -18.350  1.00104.32
ATOM   1339  N   ARG A 168      22.110   0.348 -15.681  1.00 60.75
ATOM   1340  CA  ARG A 168      23.448   0.640 -15.259  1.00 60.75
ATOM   1341  C   ARG A 168      23.406   1.541 -14.059  1.00 60.75
ATOM   1342  O   ARG A 168      24.173   1.362 -13.115  1.00 60.75
ATOM   1343  CB  ARG A 168      24.294   1.327 -16.345  1.00 60.75
ATOM   1344  CG  ARG A 168      25.745   1.548 -15.908  1.00 60.75
ATOM   1345  CD  ARG A 168      26.756   1.538 -17.058  1.00 60.75
ATOM   1346  NE  ARG A 168      28.033   2.091 -16.525  1.00 60.75
ATOM   1347  CZ  ARG A 168      29.002   2.520 -17.385  1.00 60.75
ATOM   1348  NH1 ARG A 168      28.812   2.404 -18.729  1.00 60.75
ATOM   1349  NH2 ARG A 168      30.158   3.068 -16.913  1.00 60.75
ATOM   1350  N   LEU A 169      22.513   2.552 -14.066  1.00104.62
ATOM   1351  CA  LEU A 169      22.411   3.462 -12.955  1.00104.62
ATOM   1352  C   LEU A 169      21.928   2.749 -11.732  1.00104.62
ATOM   1353  O   LEU A 169      22.425   2.988 -10.634  1.00104.62
ATOM   1354  CB  LEU A 169      21.419   4.626 -13.174  1.00104.62
ATOM   1355  CG  LEU A 169      21.980   5.892 -13.850  1.00104.62
ATOM   1356  CD1 LEU A 169      20.860   6.865 -14.242  1.00104.62
ATOM   1357  CD2 LEU A 169      23.065   6.560 -13.005  1.00104.62
ATOM   1358  N   GLY A 170      20.924   1.866 -11.890  1.00 24.26
ATOM   1359  CA  GLY A 170      20.361   1.161 -10.774  1.00 24.26
ATOM   1360  C   GLY A 170      21.410   0.280 -10.168  1.00 24.26
ATOM   1361  O   GLY A 170      21.469   0.122  -8.950  1.00 24.26
ATOM   1362  N   LEU A 171      22.255  -0.339 -11.014  1.00112.56
ATOM   1363  CA  LEU A 171      23.285  -1.219 -10.543  1.00112.56
ATOM   1364  C   LEU A 171      24.197  -0.401  -9.667  1.00112.56
ATOM   1365  O   LEU A 171      24.546  -0.807  -8.560  1.00112.56
ATOM   1366  CB  LEU A 171      24.148  -1.744 -11.716  1.00112.56
ATOM   1367  CG  LEU A 171      25.614  -2.133 -11.405  1.00112.56
ATOM   1368  CD1 LEU A 171      25.765  -3.587 -10.941  1.00112.56
ATOM   1369  CD2 LEU A 171      26.574  -1.733 -12.533  1.00112.56
ATOM   1370  N   ALA A 172      24.580   0.804 -10.130  1.00 33.75
ATOM   1371  CA  ALA A 172      25.505   1.616  -9.388  1.00 33.75
ATOM   1372  C   ALA A 172      24.911   1.956  -8.055  1.00 33.75
ATOM   1373  O   ALA A 172      25.598   1.913  -7.035  1.00 33.75
ATOM   1374  CB  ALA A 172      25.840   2.940 -10.099  1.00 33.75
ATOM   1375  N   LEU A 173      23.608   2.291  -8.027  1.00 54.78
ATOM   1376  CA  LEU A 173      22.955   2.684  -6.810  1.00 54.78
ATOM   1377  C   LEU A 173      23.005   1.557  -5.815  1.00 54.78
ATOM   1378  O   LEU A 173      23.396   1.750  -4.664  1.00 54.78
ATOM   1379  CB  LEU A 173      21.471   3.022  -7.053  1.00 54.78
ATOM   1380  CG  LEU A 173      20.786   3.777  -5.902  1.00 54.78
ATOM   1381  CD1 LEU A 173      20.677   5.268  -6.217  1.00 54.78
ATOM   1382  CD2 LEU A 173      19.419   3.166  -5.557  1.00 54.78
ATOM   1383  N   ASN A 174      22.622   0.336  -6.232  1.00 63.72
ATOM   1384  CA  ASN A 174      22.568  -0.771  -5.315  1.00 63.72
ATOM   1385  C   ASN A 174      23.936  -1.205  -4.880  1.00 63.72
ATOM   1386  O   ASN A 174      24.147  -1.532  -3.713  1.00 63.72
ATOM   1387  CB  ASN A 174      21.876  -2.018  -5.894  1.00 63.72
ATOM   1388  CG  ASN A 174      20.378  -1.753  -5.966  1.00 63.72
ATOM   1389  OD1 ASN A 174      19.943  -0.661  -6.327  1.00 63.72
ATOM   1390  ND2 ASN A 174      19.561  -2.779  -5.607  1.00 63.72
ATOM   1391  N   PHE A 175      24.902  -1.239  -5.815  1.00 91.01
ATOM   1392  CA  PHE A 175      26.226  -1.710  -5.517  1.00 91.01
ATOM   1393  C   PHE A 175      26.858  -0.773  -4.532  1.00 91.01
ATOM   1394  O   PHE A 175      27.540  -1.203  -3.603  1.00 91.01
ATOM   1395  CB  PHE A 175      27.075  -1.841  -6.800  1.00 91.01
ATOM   1396  CG  PHE A 175      28.266  -2.710  -6.566  1.00 91.01
ATOM   1397  CD1 PHE A 175      28.382  -3.471  -5.428  1.00 91.01
ATOM   1398  CD2 PHE A 175      29.237  -2.827  -7.532  1.00 91.01
ATOM   1399  CE1 PHE A 175      29.477  -4.283  -5.236  1.00 91.01
ATOM   1400  CE2 PHE A 175      30.333  -3.636  -7.351  1.00 91.01
ATOM   1401  CZ  PHE A 175      30.457  -4.364  -6.195  1.00 91.01
ATOM   1402  N   SER A 176      26.645   0.544  -4.697  1.00 31.71
ATOM   1403  CA  SER A 176      27.226   1.474  -3.769  1.00 31.71
ATOM   1404  C   SER A 176      26.640   1.235  -2.410  1.00 31.71
ATOM   1405  O   SER A 176      27.335   1.328  -1.400  1.00 31.71
ATOM   1406  CB  SER A 176      26.955   2.942  -4.141  1.00 31.71
ATOM   1407  OG  SER A 176      25.581   3.248  -3.960  1.00 31.71
ATOM   1408  N   VAL A 177      25.336   0.915  -2.345  1.00 38.55
ATOM   1409  CA  VAL A 177      24.684   0.663  -1.089  1.00 38.55
ATOM   1410  C   VAL A 177      25.303  -0.550  -0.462  1.00 38.55
ATOM   1411  O   VAL A 177      25.459  -0.618   0.757  1.00 38.55
ATOM   1412  CB  VAL A 177      23.215   0.409  -1.246  1.00 38.55
ATOM   1413  CG1 VAL A 177      22.645  -0.041   0.110  1.00 38.55
ATOM   1414  CG2 VAL A 177      22.565   1.690  -1.799  1.00 38.55
ATOM   1415  N   PHE A 178      25.673  -1.546  -1.288  1.00 64.74
ATOM   1416  CA  PHE A 178      26.286  -2.747  -0.798  1.00 64.74
ATOM   1417  C   PHE A 178      27.539  -2.364  -0.068  1.00 64.74
ATOM   1418  O   PHE A 178      27.779  -2.829   1.046  1.00 64.74
ATOM   1419  CB  PHE A 178      26.682  -3.693  -1.947  1.00 64.74
ATOM   1420  CG  PHE A 178      27.616  -4.729  -1.418  1.00 64.74
ATOM   1421  CD1 PHE A 178      27.171  -5.762  -0.627  1.00 64.74
ATOM   1422  CD2 PHE A 178      28.954  -4.663  -1.733  1.00 64.74
ATOM   1423  CE1 PHE A 178      28.058  -6.704  -0.155  1.00 64.74
ATOM   1424  CE2 PHE A 178      29.844  -5.602  -1.264  1.00 64.74
ATOM   1425  CZ  PHE A 178      29.394  -6.627  -0.471  1.00 64.74
ATOM   1426  N   TYR A 179      28.365  -1.484  -0.670  1.00 80.86
ATOM   1427  CA  TYR A 179      29.590  -1.084  -0.032  1.00 80.86
ATOM   1428  C   TYR A 179      29.281  -0.412   1.263  1.00 80.86
ATOM   1429  O   TYR A 179      29.924  -0.676   2.277  1.00 80.86
ATOM   1430  CB  TYR A 179      30.420  -0.041  -0.810  1.00 80.86
ATOM   1431  CG  TYR A 179      30.982  -0.610  -2.065  1.00 80.86
ATOM   1432  CD1 TYR A 179      31.456  -1.900  -2.076  1.00 80.86
ATOM   1433  CD2 TYR A 179      31.074   0.143  -3.213  1.00 80.86
ATOM   1434  CE1 TYR A 179      31.996  -2.445  -3.216  1.00 80.86
ATOM   1435  CE2 TYR A 179      31.615  -0.397  -4.356  1.00 80.86
ATOM   1436  CZ  TYR A 179      32.074  -1.692  -4.360  1.00 80.86
ATOM   1437  OH  TYR A 179      32.629  -2.245  -5.531  1.00 80.86
ATOM   1438  N   TYR A 180      28.296   0.500   1.259  1.00 65.99
ATOM   1439  CA  TYR A 180      28.050   1.267   2.442  1.00 65.99
ATOM   1440  C   TYR A 180      27.557   0.395   3.565  1.00 65.99
ATOM   1441  O   TYR A 180      28.147   0.375   4.643  1.00 65.99
ATOM   1442  CB  TYR A 180      26.986   2.351   2.177  1.00 65.99
ATOM   1443  CG  TYR A 180      26.999   3.374   3.262  1.00 65.99
ATOM   1444  CD1 TYR A 180      26.113   3.290   4.311  1.00 65.99
ATOM   1445  CD2 TYR A 180      27.908   4.407   3.242  1.00 65.99
ATOM   1446  CE1 TYR A 180      26.126   4.226   5.318  1.00 65.99
ATOM   1447  CE2 TYR A 180      27.926   5.346   4.246  1.00 65.99
ATOM   1448  CZ  TYR A 180      27.034   5.257   5.285  1.00 65.99
ATOM   1449  OH  TYR A 180      27.051   6.221   6.316  1.00 65.99
ATOM   1450  N   GLU A 181      26.454  -0.349   3.340  1.00 73.01
ATOM   1451  CA  GLU A 181      25.855  -1.113   4.403  1.00 73.01
ATOM   1452  C   GLU A 181      26.544  -2.408   4.719  1.00 73.01
ATOM   1453  O   GLU A 181      26.794  -2.724   5.882  1.00 73.01
ATOM   1454  CB  GLU A 181      24.382  -1.453   4.120  1.00 73.01
ATOM   1455  CG  GLU A 181      23.601  -0.290   3.508  1.00 73.01
ATOM   1456  CD  GLU A 181      22.370  -0.039   4.368  1.00 73.01
ATOM   1457  OE1 GLU A 181      22.543   0.383   5.542  1.00 73.01
ATOM   1458  OE2 GLU A 181      21.238  -0.264   3.860  1.00 73.01
ATOM   1459  N   ILE A 182      26.795  -3.241   3.692  1.00121.09
ATOM   1460  CA  ILE A 182      27.350  -4.540   3.967  1.00121.09
ATOM   1461  C   ILE A 182      28.812  -4.497   4.268  1.00121.09
ATOM   1462  O   ILE A 182      29.276  -5.116   5.223  1.00121.09
ATOM   1463  CB  ILE A 182      27.138  -5.526   2.860  1.00121.09
ATOM   1464  CG1 ILE A 182      25.662  -5.525   2.424  1.00121.09
ATOM   1465  CG2 ILE A 182      27.614  -6.899   3.369  1.00121.09
ATOM   1466  CD1 ILE A 182      24.696  -6.051   3.482  1.00121.09
ATOM   1467  N   LEU A 183      29.571  -3.809   3.397  1.00173.38
ATOM   1468  CA  LEU A 183      30.999  -3.691   3.454  1.00173.38
ATOM   1469  C   LEU A 183      31.419  -2.689   4.492  1.00173.38
ATOM   1470  O   LEU A 183      32.544  -2.729   4.983  1.00173.38
ATOM   1471  CB  LEU A 183      31.589  -3.324   2.084  1.00173.38
ATOM   1472  CG  LEU A 183      32.569  -4.383   1.567  1.00173.38
ATOM   1473  CD1 LEU A 183      31.929  -5.777   1.673  1.00173.38
ATOM   1474  CD2 LEU A 183      33.041  -4.065   0.139  1.00173.38
ATOM   1475  N   ASN A 184      30.540  -1.726   4.828  1.00 62.65
ATOM   1476  CA  ASN A 184      30.885  -0.692   5.765  1.00 62.65
ATOM   1477  C   ASN A 184      32.020   0.117   5.212  1.00 62.65
ATOM   1478  O   ASN A 184      32.903   0.540   5.959  1.00 62.65
ATOM   1479  CB  ASN A 184      31.305  -1.225   7.147  1.00 62.65
ATOM   1480  CG  ASN A 184      30.258  -0.805   8.172  1.00 62.65
ATOM   1481  OD1 ASN A 184      30.549  -0.068   9.112  1.00 62.65
ATOM   1482  ND2 ASN A 184      29.004  -1.297   7.991  1.00 62.65
ATOM   1483  N   SER A 185      32.024   0.356   3.881  1.00 66.18
ATOM   1484  CA  SER A 185      33.062   1.161   3.301  1.00 66.18
ATOM   1485  C   SER A 185      32.428   2.325   2.599  1.00 66.18
ATOM   1486  O   SER A 185      32.179   2.289   1.393  1.00 66.18
ATOM   1487  CB  SER A 185      33.886   0.387   2.261  1.00 66.18
ATOM   1488  OG  SER A 185      34.740  -0.537   2.920  1.00 66.18
ATOM   1489  N   PRO A 186      32.185   3.375   3.333  1.00 71.04
ATOM   1490  CA  PRO A 186      31.557   4.573   2.841  1.00 71.04
ATOM   1491  C   PRO A 186      32.340   5.271   1.773  1.00 71.04
ATOM   1492  O   PRO A 186      31.729   5.887   0.900  1.00 71.04
ATOM   1493  CB  PRO A 186      31.363   5.458   4.071  1.00 71.04
ATOM   1494  CG  PRO A 186      31.116   4.450   5.210  1.00 71.04
ATOM   1495  CD  PRO A 186      32.115   3.316   4.922  1.00 71.04
ATOM   1496  N   ASP A 187      33.683   5.225   1.829  1.00 38.06
ATOM   1497  CA  ASP A 187      34.460   5.927   0.849  1.00 38.06
ATOM   1498  C   ASP A 187      34.208   5.304  -0.485  1.00 38.06
ATOM   1499  O   ASP A 187      33.985   5.994  -1.478  1.00 38.06
ATOM   1500  CB  ASP A 187      35.972   5.827   1.117  1.00 38.06
ATOM   1501  CG  ASP A 187      36.207   5.990   2.614  1.00 38.06
ATOM   1502  OD1 ASP A 187      35.670   6.970   3.197  1.00 38.06
ATOM   1503  OD2 ASP A 187      36.933   5.139   3.193  1.00 38.06
ATOM   1504  N   ARG A 188      34.229   3.961  -0.528  1.00 90.13
ATOM   1505  CA  ARG A 188      34.044   3.261  -1.764  1.00 90.13
ATOM   1506  C   ARG A 188      32.659   3.522  -2.259  1.00 90.13
ATOM   1507  O   ARG A 188      32.444   3.731  -3.451  1.00 90.13
ATOM   1508  CB  ARG A 188      34.177   1.739  -1.612  1.00 90.13
ATOM   1509  CG  ARG A 188      35.624   1.279  -1.501  1.00 90.13
ATOM   1510  CD  ARG A 188      35.819   0.009  -0.680  1.00 90.13
ATOM   1511  NE  ARG A 188      37.270  -0.323  -0.742  1.00 90.13
ATOM   1512  CZ  ARG A 188      37.882  -0.925   0.318  1.00 90.13
ATOM   1513  NH1 ARG A 188      37.173  -1.209   1.450  1.00 90.13
ATOM   1514  NH2 ARG A 188      39.204  -1.255   0.239  1.00 90.13
ATOM   1515  N   ALA A 189      31.674   3.512  -1.342  1.00 31.67
ATOM   1516  CA  ALA A 189      30.302   3.682  -1.730  1.00 31.67
ATOM   1517  C   ALA A 189      30.102   5.037  -2.336  1.00 31.67
ATOM   1518  O   ALA A 189      29.397   5.183  -3.335  1.00 31.67
ATOM   1519  CB  ALA A 189      29.331   3.567  -0.543  1.00 31.67
ATOM   1520  N   CYS A 190      30.706   6.074  -1.729  1.00 32.17
ATOM   1521  CA  CYS A 190      30.541   7.416  -2.215  1.00 32.17
ATOM   1522  C   CYS A 190      31.182   7.558  -3.561  1.00 32.17
ATOM   1523  O   CYS A 190      30.656   8.232  -4.445  1.00 32.17
ATOM   1524  CB  CYS A 190      31.160   8.469  -1.279  1.00 32.17
ATOM   1525  SG  CYS A 190      30.024   8.967   0.052  1.00 32.17
ATOM   1526  N   ARG A 191      32.355   6.931  -3.747  1.00 61.26
ATOM   1527  CA  ARG A 191      33.080   7.069  -4.978  1.00 61.26
ATOM   1528  C   ARG A 191      32.299   6.475  -6.112  1.00 61.26
ATOM   1529  O   ARG A 191      32.168   7.086  -7.172  1.00 61.26
ATOM   1530  CB  ARG A 191      34.450   6.380  -4.899  1.00 61.26
ATOM   1531  CG  ARG A 191      35.397   7.178  -4.004  1.00 61.26
ATOM   1532  CD  ARG A 191      36.470   6.360  -3.290  1.00 61.26
ATOM   1533  NE  ARG A 191      37.457   7.350  -2.778  1.00 61.26
ATOM   1534  CZ  ARG A 191      37.159   8.148  -1.713  1.00 61.26
ATOM   1535  NH1 ARG A 191      35.954   8.029  -1.082  1.00 61.26
ATOM   1536  NH2 ARG A 191      38.074   9.060  -1.277  1.00 61.26
ATOM   1537  N   LEU A 192      31.730   5.272  -5.905  1.00 98.81
ATOM   1538  CA  LEU A 192      31.024   4.586  -6.950  1.00 98.81
ATOM   1539  C   LEU A 192      29.836   5.412  -7.348  1.00 98.81
ATOM   1540  O   LEU A 192      29.580   5.611  -8.536  1.00 98.81
ATOM   1541  CB  LEU A 192      30.523   3.204  -6.480  1.00 98.81
ATOM   1542  CG  LEU A 192      29.404   2.547  -7.322  1.00 98.81
ATOM   1543  CD1 LEU A 192      29.836   2.472  -8.790  1.00 98.81
ATOM   1544  CD2 LEU A 192      28.958   1.172  -6.800  1.00 98.81
ATOM   1545  N   ALA A 193      29.078   5.924  -6.362  1.00 34.62
ATOM   1546  CA  ALA A 193      27.882   6.665  -6.660  1.00 34.62
ATOM   1547  C   ALA A 193      28.211   7.927  -7.401  1.00 34.62
ATOM   1548  O   ALA A 193      27.549   8.269  -8.380  1.00 34.62
ATOM   1549  CB  ALA A 193      27.095   7.057  -5.398  1.00 34.62
ATOM   1550  N   LYS A 194      29.256   8.652  -6.959  1.00 71.12
ATOM   1551  CA  LYS A 194      29.596   9.908  -7.569  1.00 71.12
ATOM   1552  C   LYS A 194      30.010   9.683  -8.992  1.00 71.12
ATOM   1553  O   LYS A 194      29.627  10.434  -9.888  1.00 71.12
ATOM   1554  CB  LYS A 194      30.757  10.618  -6.853  1.00 71.12
ATOM   1555  CG  LYS A 194      30.705  12.143  -6.960  1.00 71.12
ATOM   1556  CD  LYS A 194      29.374  12.750  -6.510  1.00 71.12
ATOM   1557  CE  LYS A 194      29.385  14.280  -6.496  1.00 71.12
ATOM   1558  NZ  LYS A 194      30.338  14.773  -5.477  1.00 71.12
ATOM   1559  N   ALA A 195      30.805   8.628  -9.242  1.00 28.21
ATOM   1560  CA  ALA A 195      31.277   8.396 -10.577  1.00 28.21
ATOM   1561  C   ALA A 195      30.113   8.137 -11.487  1.00 28.21
ATOM   1562  O   ALA A 195      30.071   8.647 -12.606  1.00 28.21
ATOM   1563  CB  ALA A 195      32.218   7.184 -10.678  1.00 28.21
ATOM   1564  N   ALA A 196      29.129   7.337 -11.032  1.00 27.93
ATOM   1565  CA  ALA A 196      28.017   7.005 -11.882  1.00 27.93
ATOM   1566  C   ALA A 196      27.253   8.248 -12.211  1.00 27.93
ATOM   1567  O   ALA A 196      26.831   8.447 -13.348  1.00 27.93
ATOM   1568  CB  ALA A 196      27.036   6.010 -11.236  1.00 27.93
ATOM   1569  N   PHE A 197      27.059   9.125 -11.214  1.00 61.80
ATOM   1570  CA  PHE A 197      26.303  10.326 -11.415  1.00 61.80
ATOM   1571  C   PHE A 197      26.998  11.155 -12.454  1.00 61.80
ATOM   1572  O   PHE A 197      26.386  11.581 -13.430  1.00 61.80
ATOM   1573  CB  PHE A 197      26.229  11.149 -10.114  1.00 61.80
ATOM   1574  CG  PHE A 197      25.257  12.274 -10.241  1.00 61.80
ATOM   1575  CD1 PHE A 197      23.905  12.032 -10.175  1.00 61.80
ATOM   1576  CD2 PHE A 197      25.692  13.570 -10.398  1.00 61.80
ATOM   1577  CE1 PHE A 197      22.998  13.061 -10.279  1.00 61.80
ATOM   1578  CE2 PHE A 197      24.789  14.603 -10.503  1.00 61.80
ATOM   1579  CZ  PHE A 197      23.439  14.352 -10.443  1.00 61.80
ATOM   1580  N   ASP A 198      28.319  11.359 -12.293  1.00 39.04
ATOM   1581  CA  ASP A 198      29.062  12.228 -13.164  1.00 39.04
ATOM   1582  C   ASP A 198      29.074  11.713 -14.569  1.00 39.04
ATOM   1583  O   ASP A 198      28.946  12.489 -15.514  1.00 39.04
ATOM   1584  CB  ASP A 198      30.517  12.432 -12.711  1.00 39.04
ATOM   1585  CG  ASP A 198      30.785  13.929 -12.763  1.00 39.04
ATOM   1586  OD1 ASP A 198      31.094  14.424 -13.879  1.00 39.04
ATOM   1587  OD2 ASP A 198      30.698  14.595 -11.697  1.00 39.04
ATOM   1588  N   ASP A 199      29.226  10.391 -14.753  1.00 33.35
ATOM   1589  CA  ASP A 199      29.298   9.857 -16.081  1.00 33.35
ATOM   1590  C   ASP A 199      27.998  10.093 -16.788  1.00 33.35
ATOM   1591  O   ASP A 199      27.982  10.356 -17.989  1.00 33.35
ATOM   1592  CB  ASP A 199      29.594   8.350 -16.112  1.00 33.35
ATOM   1593  CG  ASP A 199      31.082   8.186 -16.388  1.00 33.35
ATOM   1594  OD1 ASP A 199      31.603   8.912 -17.277  1.00 33.35
ATOM   1595  OD2 ASP A 199      31.716   7.332 -15.714  1.00 33.35
ATOM   1596  N   ALA A 200      26.867   9.977 -16.066  1.00 38.65
ATOM   1597  CA  ALA A 200      25.579  10.171 -16.671  1.00 38.65
ATOM   1598  C   ALA A 200      25.422  11.594 -17.131  1.00 38.65
ATOM   1599  O   ALA A 200      24.942  11.841 -18.235  1.00 38.65
ATOM   1600  CB  ALA A 200      24.411   9.857 -15.719  1.00 38.65
ATOM   1601  N   ILE A 201      25.847  12.574 -16.308  1.00101.42
ATOM   1602  CA  ILE A 201      25.688  13.965 -16.651  1.00101.42
ATOM   1603  C   ILE A 201      26.434  14.288 -17.912  1.00101.42
ATOM   1604  O   ILE A 201      25.972  15.081 -18.730  1.00101.42
ATOM   1605  CB  ILE A 201      26.107  14.927 -15.571  1.00101.42
ATOM   1606  CG1 ILE A 201      25.607  14.456 -14.190  1.00101.42
ATOM   1607  CG2 ILE A 201      25.576  16.319 -15.953  1.00101.42
ATOM   1608  CD1 ILE A 201      24.155  14.784 -13.870  1.00101.42
ATOM   1609  N   ALA A 202      27.624  13.707 -18.115  1.00 50.11
ATOM   1610  CA  ALA A 202      28.358  14.030 -19.306  1.00 50.11
ATOM   1611  C   ALA A 202      27.585  13.608 -20.535  1.00 50.11
ATOM   1612  O   ALA A 202      27.589  14.295 -21.553  1.00 50.11
ATOM   1613  CB  ALA A 202      29.724  13.323 -19.363  1.00 50.11
ATOM   1614  N   GLU A 203      26.941  12.434 -20.437  1.00176.59
ATOM   1615  CA  GLU A 203      26.223  11.606 -21.377  1.00176.59
ATOM   1616  C   GLU A 203      24.789  11.957 -21.710  1.00176.59
ATOM   1617  O   GLU A 203      24.151  11.145 -22.375  1.00176.59
ATOM   1618  CB  GLU A 203      26.204  10.136 -20.928  1.00176.59
ATOM   1619  CG  GLU A 203      27.591   9.490 -20.921  1.00176.59
ATOM   1620  CD  GLU A 203      28.001   9.213 -22.360  1.00176.59
ATOM   1621  OE1 GLU A 203      28.385  10.184 -23.062  1.00176.59
ATOM   1622  OE2 GLU A 203      27.932   8.026 -22.776  1.00176.59
ATOM   1623  N   LEU A 204      24.194  13.077 -21.245  1.00146.48
ATOM   1624  CA  LEU A 204      22.763  13.282 -21.364  1.00146.48
ATOM   1625  C   LEU A 204      22.214  13.041 -22.745  1.00146.48
ATOM   1626  O   LEU A 204      21.046  12.673 -22.879  1.00146.48
ATOM   1627  CB  LEU A 204      22.263  14.668 -20.911  1.00146.48
ATOM   1628  CG  LEU A 204      21.765  14.723 -19.452  1.00146.48
ATOM   1629  CD1 LEU A 204      20.355  14.128 -19.336  1.00146.48
ATOM   1630  CD2 LEU A 204      22.739  14.068 -18.473  1.00146.48
ATOM   1631  N   ASP A 205      23.006  13.234 -23.808  1.00 77.80
ATOM   1632  CA  ASP A 205      22.518  13.019 -25.142  1.00 77.80
ATOM   1633  C   ASP A 205      22.016  11.603 -25.297  1.00 77.80
ATOM   1634  O   ASP A 205      21.129  11.354 -26.112  1.00 77.80
ATOM   1635  CB  ASP A 205      23.600  13.277 -26.208  1.00 77.80
ATOM   1636  CG  ASP A 205      22.982  13.044 -27.580  1.00 77.80
ATOM   1637  OD1 ASP A 205      22.137  13.883 -27.992  1.00 77.80
ATOM   1638  OD2 ASP A 205      23.335  12.026 -28.230  1.00 77.80
ATOM   1639  N   THR A 206      22.578  10.644 -24.534  1.00 76.39
ATOM   1640  CA  THR A 206      22.266   9.235 -24.579  1.00 76.39
ATOM   1641  C   THR A 206      20.888   8.916 -24.050  1.00 76.39
ATOM   1642  O   THR A 206      20.370   7.830 -24.310  1.00 76.39
ATOM   1643  CB  THR A 206      23.277   8.392 -23.859  1.00 76.39
ATOM   1644  OG1 THR A 206      23.310   8.717 -22.480  1.00 76.39
ATOM   1645  CG2 THR A 206      24.654   8.651 -24.497  1.00 76.39
ATOM   1646  N   LEU A 207      20.271   9.798 -23.237  1.00106.51
ATOM   1647  CA  LEU A 207      18.954   9.511 -22.720  1.00106.51
ATOM   1648  C   LEU A 207      17.993   9.344 -23.855  1.00106.51
ATOM   1649  O   LEU A 207      18.171   9.914 -24.930  1.00106.51
ATOM   1650  CB  LEU A 207      18.374  10.616 -21.818  1.00106.51
ATOM   1651  CG  LEU A 207      18.792  10.512 -20.343  1.00106.51
ATOM   1652  CD1 LEU A 207      20.286  10.813 -20.166  1.00106.51
ATOM   1653  CD2 LEU A 207      17.904  11.389 -19.447  1.00106.51
ATOM   1654  N   SER A 208      16.951   8.513 -23.639  1.00 35.06
ATOM   1655  CA  SER A 208      15.947   8.289 -24.642  1.00 35.06
ATOM   1656  C   SER A 208      14.644   8.765 -24.084  1.00 35.06
ATOM   1657  O   SER A 208      14.482   8.905 -22.873  1.00 35.06
ATOM   1658  CB  SER A 208      15.765   6.809 -25.026  1.00 35.06
ATOM   1659  OG  SER A 208      15.324   6.063 -23.902  1.00 35.06
ATOM   1660  N   GLU A 209      13.668   9.030 -24.972  1.00 76.78
ATOM   1661  CA  GLU A 209      12.412   9.557 -24.531  1.00 76.78
ATOM   1662  C   GLU A 209      11.768   8.578 -23.611  1.00 76.78
ATOM   1663  O   GLU A 209      11.203   8.960 -22.587  1.00 76.78
ATOM   1664  CB  GLU A 209      11.404   9.771 -25.665  1.00 76.78
ATOM   1665  CG  GLU A 209      12.003  10.369 -26.929  1.00 76.78
ATOM   1666  CD  GLU A 209      12.278   9.196 -27.851  1.00 76.78
ATOM   1667  OE1 GLU A 209      11.296   8.617 -28.386  1.00 76.78
ATOM   1668  OE2 GLU A 209      13.480   8.875 -28.043  1.00 76.78
ATOM   1669  N   GLU A 210      11.827   7.281 -23.950  1.00109.91
ATOM   1670  CA  GLU A 210      11.102   6.341 -23.151  1.00109.91
ATOM   1671  C   GLU A 210      11.633   6.235 -21.750  1.00109.91
ATOM   1672  O   GLU A 210      10.851   6.255 -20.801  1.00109.91
ATOM   1673  CB  GLU A 210      11.117   4.907 -23.703  1.00109.91
ATOM   1674  CG  GLU A 210      10.129   4.009 -22.954  1.00109.91
ATOM   1675  CD  GLU A 210      10.841   2.743 -22.502  1.00109.91
ATOM   1676  OE1 GLU A 210      11.250   1.941 -23.383  1.00109.91
ATOM   1677  OE2 GLU A 210      10.988   2.565 -21.263  1.00109.91
ATOM   1678  N   SER A 211      12.964   6.063 -21.594  1.00 80.03
ATOM   1679  CA  SER A 211      13.592   5.788 -20.323  1.00 80.03
ATOM   1680  C   SER A 211      14.081   6.976 -19.529  1.00 80.03
ATOM   1681  O   SER A 211      14.580   6.783 -18.420  1.00 80.03
ATOM   1682  CB  SER A 211      14.785   4.826 -20.452  1.00 80.03
ATOM   1683  OG  SER A 211      15.814   5.421 -21.227  1.00 80.03
ATOM   1684  N   TYR A 212      13.977   8.223 -20.027  1.00 76.23
ATOM   1685  CA  TYR A 212      14.639   9.302 -19.338  1.00 76.23
ATOM   1686  C   TYR A 212      14.112   9.458 -17.943  1.00 76.23
ATOM   1687  O   TYR A 212      14.869   9.760 -17.022  1.00 76.23
ATOM   1688  CB  TYR A 212      14.567  10.672 -20.046  1.00 76.23
ATOM   1689  CG  TYR A 212      13.270  11.351 -19.770  1.00 76.23
ATOM   1690  CD1 TYR A 212      12.095  10.908 -20.331  1.00 76.23
ATOM   1691  CD2 TYR A 212      13.242  12.458 -18.953  1.00 76.23
ATOM   1692  CE1 TYR A 212      10.910  11.554 -20.068  1.00 76.23
ATOM   1693  CE2 TYR A 212      12.062  13.109 -18.686  1.00 76.23
ATOM   1694  CZ  TYR A 212      10.893  12.654 -19.244  1.00 76.23
ATOM   1695  OH  TYR A 212       9.680  13.320 -18.973  1.00 76.23
ATOM   1696  N   LYS A 213      12.799   9.263 -17.740  1.00102.31
ATOM   1697  CA  LYS A 213      12.232   9.450 -16.435  1.00102.31
ATOM   1698  C   LYS A 213      12.907   8.541 -15.455  1.00102.31
ATOM   1699  O   LYS A 213      13.237   8.963 -14.349  1.00102.31
ATOM   1700  CB  LYS A 213      10.735   9.109 -16.376  1.00102.31
ATOM   1701  CG  LYS A 213       9.844  10.329 -16.605  1.00102.31
ATOM   1702  CD  LYS A 213       8.556  10.026 -17.371  1.00102.31
ATOM   1703  CE  LYS A 213       7.395  10.949 -16.994  1.00102.31
ATOM   1704  NZ  LYS A 213       7.233  12.004 -18.020  1.00102.31
ATOM   1705  N   ASP A 214      13.119   7.266 -15.830  1.00 34.22
ATOM   1706  CA  ASP A 214      13.736   6.332 -14.934  1.00 34.22
ATOM   1707  C   ASP A 214      15.144   6.767 -14.673  1.00 34.22
ATOM   1708  O   ASP A 214      15.608   6.735 -13.535  1.00 34.22
ATOM   1709  CB  ASP A 214      13.827   4.907 -15.509  1.00 34.22
ATOM   1710  CG  ASP A 214      13.019   3.970 -14.625  1.00 34.22
ATOM   1711  OD1 ASP A 214      11.830   4.286 -14.354  1.00 34.22
ATOM   1712  OD2 ASP A 214      13.585   2.927 -14.203  1.00 34.22
ATOM   1713  N   SER A 215      15.863   7.197 -15.728  1.00 44.26
ATOM   1714  CA  SER A 215      17.248   7.544 -15.588  1.00 44.26
ATOM   1715  C   SER A 215      17.417   8.716 -14.671  1.00 44.26
ATOM   1716  O   SER A 215      18.235   8.681 -13.753  1.00 44.26
ATOM   1717  CB  SER A 215      17.913   7.915 -16.926  1.00 44.26
ATOM   1718  OG  SER A 215      17.367   9.128 -17.420  1.00 44.26
ATOM   1719  N   THR A 216      16.635   9.786 -14.887  1.00 39.07
ATOM   1720  CA  THR A 216      16.777  10.983 -14.110  1.00 39.07
ATOM   1721  C   THR A 216      16.439  10.699 -12.685  1.00 39.07
ATOM   1722  O   THR A 216      17.046  11.258 -11.774  1.00 39.07
ATOM   1723  CB  THR A 216      15.896  12.104 -14.585  1.00 39.07
ATOM   1724  OG1 THR A 216      14.524  11.788 -14.389  1.00 39.07
ATOM   1725  CG2 THR A 216      16.181  12.340 -16.077  1.00 39.07
ATOM   1726  N   LEU A 217      15.437   9.836 -12.451  1.00 98.17
ATOM   1727  CA  LEU A 217      15.034   9.550 -11.107  1.00 98.17
ATOM   1728  C   LEU A 217      16.178   8.885 -10.395  1.00 98.17
ATOM   1729  O   LEU A 217      16.520   9.249  -9.271  1.00 98.17
ATOM   1730  CB  LEU A 217      13.795   8.631 -11.069  1.00 98.17
ATOM   1731  CG  LEU A 217      13.527   7.937  -9.719  1.00 98.17
ATOM   1732  CD1 LEU A 217      13.332   8.940  -8.575  1.00 98.17
ATOM   1733  CD2 LEU A 217      12.373   6.930  -9.837  1.00 98.17
ATOM   1734  N   ILE A 218      16.831   7.913 -11.059  1.00 98.09
ATOM   1735  CA  ILE A 218      17.900   7.160 -10.462  1.00 98.09
ATOM   1736  C   ILE A 218      19.030   8.090 -10.142  1.00 98.09
ATOM   1737  O   ILE A 218      19.662   7.981  -9.091  1.00 98.09
ATOM   1738  CB  ILE A 218      18.457   6.114 -11.387  1.00 98.09
ATOM   1739  CG1 ILE A 218      17.337   5.377 -12.144  1.00 98.09
ATOM   1740  CG2 ILE A 218      19.332   5.177 -10.537  1.00 98.09
ATOM   1741  CD1 ILE A 218      17.764   4.043 -12.753  1.00 98.09
ATOM   1742  N   MET A 219      19.326   9.040 -11.047  1.00 81.20
ATOM   1743  CA  MET A 219      20.428   9.916 -10.795  1.00 81.20
ATOM   1744  C   MET A 219      20.132  10.686  -9.551  1.00 81.20
ATOM   1745  O   MET A 219      21.026  10.942  -8.748  1.00 81.20
ATOM   1746  CB  MET A 219      20.713  10.927 -11.920  1.00 81.20
ATOM   1747  CG  MET A 219      21.120  10.273 -13.242  1.00 81.20
ATOM   1748  SD  MET A 219      20.668  11.226 -14.725  1.00 81.20
ATOM   1749  CE  MET A 219      21.418  12.795 -14.208  1.00 81.20
ATOM   1750  N   GLN A 220      18.858  11.069  -9.352  1.00 74.82
ATOM   1751  CA  GLN A 220      18.501  11.853  -8.205  1.00 74.82
ATOM   1752  C   GLN A 220      18.798  11.058  -6.969  1.00 74.82
ATOM   1753  O   GLN A 220      19.342  11.582  -5.999  1.00 74.82
ATOM   1754  CB  GLN A 220      16.996  12.176  -8.165  1.00 74.82
ATOM   1755  CG  GLN A 220      16.512  12.748  -6.830  1.00 74.82
ATOM   1756  CD  GLN A 220      17.135  14.119  -6.625  1.00 74.82
ATOM   1757  OE1 GLN A 220      17.319  14.882  -7.573  1.00 74.82
ATOM   1758  NE2 GLN A 220      17.468  14.443  -5.346  1.00 74.82
ATOM   1759  N   LEU A 221      18.448   9.758  -6.981  1.00 83.84
ATOM   1760  CA  LEU A 221      18.638   8.904  -5.840  1.00 83.84
ATOM   1761  C   LEU A 221      20.090   8.732  -5.539  1.00 83.84
ATOM   1762  O   LEU A 221      20.484   8.688  -4.375  1.00 83.84
ATOM   1763  CB  LEU A 221      18.024   7.507  -6.017  1.00 83.84
ATOM   1764  CG  LEU A 221      16.650   7.535  -6.709  1.00 83.84
ATOM   1765  CD1 LEU A 221      16.061   6.120  -6.802  1.00 83.84
ATOM   1766  CD2 LEU A 221      15.681   8.496  -6.008  1.00 83.84
ATOM   1767  N   LEU A 222      20.939   8.611  -6.575  1.00 45.38
ATOM   1768  CA  LEU A 222      22.335   8.426  -6.318  1.00 45.38
ATOM   1769  C   LEU A 222      22.849   9.627  -5.588  1.00 45.38
ATOM   1770  O   LEU A 222      23.624   9.510  -4.640  1.00 45.38
ATOM   1771  CB  LEU A 222      23.177   8.295  -7.601  1.00 45.38
ATOM   1772  CG  LEU A 222      23.254   6.864  -8.156  1.00 45.38
ATOM   1773  CD1 LEU A 222      23.863   6.849  -9.568  1.00 45.38
ATOM   1774  CD2 LEU A 222      24.005   5.940  -7.186  1.00 45.38
ATOM   1775  N   ARG A 223      22.422  10.825  -6.021  1.00 67.62
ATOM   1776  CA  ARG A 223      22.882  12.043  -5.420  1.00 67.62
ATOM   1777  C   ARG A 223      22.394  12.109  -4.002  1.00 67.62
ATOM   1778  O   ARG A 223      23.114  12.549  -3.107  1.00 67.62
ATOM   1779  CB  ARG A 223      22.379  13.285  -6.178  1.00 67.62
ATOM   1780  CG  ARG A 223      23.488  14.079  -6.871  1.00 67.62
ATOM   1781  CD  ARG A 223      24.066  15.200  -6.004  1.00 67.62
ATOM   1782  NE  ARG A 223      23.172  16.382  -6.151  1.00 67.62
ATOM   1783  CZ  ARG A 223      23.520  17.429  -6.955  1.00 67.62
ATOM   1784  NH1 ARG A 223      24.720  17.425  -7.604  1.00 67.62
ATOM   1785  NH2 ARG A 223      22.662  18.481  -7.106  1.00 67.62
ATOM   1786  N   ASP A 224      21.144  11.669  -3.760  1.00 32.31
ATOM   1787  CA  ASP A 224      20.576  11.727  -2.443  1.00 32.31
ATOM   1788  C   ASP A 224      21.366  10.849  -1.522  1.00 32.31
ATOM   1789  O   ASP A 224      21.597  11.199  -0.367  1.00 32.31
ATOM   1790  CB  ASP A 224      19.111  11.261  -2.399  1.00 32.31
ATOM   1791  CG  ASP A 224      18.250  12.466  -2.046  1.00 32.31
ATOM   1792  OD1 ASP A 224      18.460  13.039  -0.943  1.00 32.31
ATOM   1793  OD2 ASP A 224      17.372  12.830  -2.873  1.00 32.31
ATOM   1794  N   ASN A 225      21.796   9.663  -1.984  1.00114.87
ATOM   1795  CA  ASN A 225      22.546   8.852  -1.074  1.00114.87
ATOM   1796  C   ASN A 225      23.858   9.518  -0.790  1.00114.87
ATOM   1797  O   ASN A 225      24.355   9.462   0.333  1.00114.87
ATOM   1798  CB  ASN A 225      22.747   7.381  -1.504  1.00114.87
ATOM   1799  CG  ASN A 225      21.518   6.523  -1.245  1.00114.87
ATOM   1800  OD1 ASN A 225      21.466   5.727  -0.312  1.00114.87
ATOM   1801  ND2 ASN A 225      20.478   6.712  -2.092  1.00114.87
ATOM   1802  N   LEU A 226      24.452  10.191  -1.797  1.00 47.69
ATOM   1803  CA  LEU A 226      25.718  10.839  -1.612  1.00 47.69
ATOM   1804  C   LEU A 226      25.569  11.891  -0.561  1.00 47.69
ATOM   1805  O   LEU A 226      26.404  12.004   0.337  1.00 47.69
ATOM   1806  CB  LEU A 226      26.215  11.561  -2.880  1.00 47.69
ATOM   1807  CG  LEU A 226      26.773  10.629  -3.970  1.00 47.69
ATOM   1808  CD1 LEU A 226      26.351  11.096  -5.374  1.00 47.69
ATOM   1809  CD2 LEU A 226      28.299  10.485  -3.843  1.00 47.69
ATOM   1810  N   THR A 227      24.487  12.686  -0.640  1.00 97.87
ATOM   1811  CA  THR A 227      24.297  13.754   0.296  1.00 97.87
ATOM   1812  C   THR A 227      24.086  13.200   1.670  1.00 97.87
ATOM   1813  O   THR A 227      24.606  13.740   2.645  1.00 97.87
ATOM   1814  CB  THR A 227      23.157  14.670  -0.062  1.00 97.87
ATOM   1815  OG1 THR A 227      21.931  13.983   0.101  1.00 97.87
ATOM   1816  CG2 THR A 227      23.286  15.163  -1.507  1.00 97.87
ATOM   1817  N   LEU A 228      23.321  12.100   1.787  1.00 38.61
ATOM   1818  CA  LEU A 228      23.057  11.525   3.074  1.00 38.61
ATOM   1819  C   LEU A 228      24.346  11.064   3.678  1.00 38.61
ATOM   1820  O   LEU A 228      24.626  11.324   4.847  1.00 38.61
ATOM   1821  CB  LEU A 228      22.145  10.289   2.982  1.00 38.61
ATOM   1822  CG  LEU A 228      20.720  10.589   2.479  1.00 38.61
ATOM   1823  CD1 LEU A 228      19.984   9.304   2.066  1.00 38.61
ATOM   1824  CD2 LEU A 228      19.938  11.425   3.506  1.00 38.61
ATOM   1825  N   TRP A 229      25.164  10.362   2.875  1.00 74.52
ATOM   1826  CA  TRP A 229      26.400   9.778   3.308  1.00 74.52
ATOM   1827  C   TRP A 229      27.447  10.810   3.602  1.00 74.52
ATOM   1828  O   TRP A 229      28.265  10.609   4.498  1.00 74.52
ATOM   1829  CB  TRP A 229      26.931   8.745   2.303  1.00 74.52
ATOM   1830  CG  TRP A 229      26.057   7.512   2.280  1.00 74.52
ATOM   1831  CD1 TRP A 229      25.143   7.097   3.204  1.00 74.52
ATOM   1832  CD2 TRP A 229      26.022   6.548   1.215  1.00 74.52
ATOM   1833  NE1 TRP A 229      24.540   5.937   2.782  1.00 74.52
ATOM   1834  CE2 TRP A 229      25.070   5.590   1.558  1.00 74.52
ATOM   1835  CE3 TRP A 229      26.719   6.476   0.044  1.00 74.52
ATOM   1836  CZ2 TRP A 229      24.800   4.536   0.731  1.00 74.52
ATOM   1837  CZ3 TRP A 229      26.449   5.408  -0.784  1.00 74.52
ATOM   1838  CH2 TRP A 229      25.508   4.457  -0.447  1.00 74.52
ATOM   1839  N   THR A 230      27.497  11.911   2.824  1.00 31.53
ATOM   1840  CA  THR A 230      28.483  12.931   3.065  1.00 31.53
ATOM   1841  C   THR A 230      28.216  13.546   4.399  1.00 31.53
ATOM   1842  O   THR A 230      29.113  13.660   5.233  1.00 31.53
ATOM   1843  CB  THR A 230      28.421  14.036   2.054  1.00 31.53
ATOM   1844  OG1 THR A 230      28.749  13.533   0.769  1.00 31.53
ATOM   1845  CG2 THR A 230      29.418  15.135   2.460  1.00 31.53
ATOM   1846  N   SER A 231      26.950  13.943   4.639  1.00 18.76
ATOM   1847  CA  SER A 231      26.605  14.535   5.894  1.00 18.76
ATOM   1848  C   SER A 231      26.848  13.458   6.937  1.00 18.76
ATOM   1849  O   SER A 231      27.718  13.697   7.812  1.00 18.76
ATOM   1850  CB  SER A 231      25.129  14.964   5.994  1.00 18.76
ATOM   1851  OG  SER A 231      24.284  13.823   5.977  1.00 18.76
ATOM   1852  OXT SER A 231      26.184  12.389   6.875  1.00 18.76
TER
ATOM   1853  N   MET B 232       2.652 -20.966  25.441  1.00122.41
ATOM   1854  CA  MET B 232       2.341 -19.523  25.562  1.00122.41
ATOM   1855  C   MET B 232       1.142 -19.306  26.426  1.00122.41
ATOM   1856  O   MET B 232       0.148 -20.025  26.316  1.00122.41
ATOM   1857  CB  MET B 232       2.037 -18.907  24.186  1.00122.41
ATOM   1858  CG  MET B 232       3.238 -18.919  23.237  1.00122.41
ATOM   1859  SD  MET B 232       2.915 -18.277  21.569  1.00122.41
ATOM   1860  CE  MET B 232       1.570 -19.449  21.230  1.00122.41
ATOM   1861  N   ASP B 233       1.235 -18.321  27.343  1.00 50.30
ATOM   1862  CA  ASP B 233       0.140 -17.973  28.199  1.00 50.30
ATOM   1863  C   ASP B 233      -0.530 -16.774  27.606  1.00 50.30
ATOM   1864  O   ASP B 233      -0.081 -16.234  26.597  1.00 50.30
ATOM   1865  CB  ASP B 233       0.554 -17.658  29.650  1.00 50.30
ATOM   1866  CG  ASP B 233       0.931 -16.188  29.757  1.00 50.30
ATOM   1867  OD1 ASP B 233       1.898 -15.774  29.064  1.00 50.30
ATOM   1868  OD2 ASP B 233       0.261 -15.460  30.537  1.00 50.30
ATOM   1869  N   LYS B 234      -1.629 -16.323  28.240  1.00 83.88
ATOM   1870  CA  LYS B 234      -2.424 -15.257  27.705  1.00 83.88
ATOM   1871  C   LYS B 234      -1.639 -13.986  27.575  1.00 83.88
ATOM   1872  O   LYS B 234      -1.687 -13.334  26.533  1.00 83.88
ATOM   1873  CB  LYS B 234      -3.670 -14.984  28.564  1.00 83.88
ATOM   1874  CG  LYS B 234      -3.366 -14.678  30.031  1.00 83.88
ATOM   1875  CD  LYS B 234      -4.600 -14.229  30.817  1.00 83.88
ATOM   1876  CE  LYS B 234      -4.325 -13.960  32.297  1.00 83.88
ATOM   1877  NZ  LYS B 234      -5.573 -13.538  32.971  1.00 83.88
ATOM   1878  N   ASN B 235      -0.869 -13.605  28.609  1.00 68.99
ATOM   1879  CA  ASN B 235      -0.180 -12.346  28.552  1.00 68.99
ATOM   1880  C   ASN B 235       0.835 -12.373  27.451  1.00 68.99
ATOM   1881  O   ASN B 235       1.033 -11.376  26.760  1.00 68.99
ATOM   1882  CB  ASN B 235       0.560 -11.998  29.854  1.00 68.99
ATOM   1883  CG  ASN B 235       0.862 -10.505  29.826  1.00 68.99
ATOM   1884  OD1 ASN B 235       0.272  -9.753  29.053  1.00 68.99
ATOM   1885  ND2 ASN B 235       1.810 -10.063  30.694  1.00 68.99
ATOM   1886  N   GLU B 236       1.513 -13.521  27.268  1.00 33.43
ATOM   1887  CA  GLU B 236       2.543 -13.650  26.275  1.00 33.43
ATOM   1888  C   GLU B 236       1.945 -13.486  24.912  1.00 33.43
ATOM   1889  O   GLU B 236       2.537 -12.859  24.035  1.00 33.43
ATOM   1890  CB  GLU B 236       3.231 -15.025  26.319  1.00 33.43
ATOM   1891  CG  GLU B 236       4.371 -15.185  25.312  1.00 33.43
ATOM   1892  CD  GLU B 236       5.687 -15.115  26.077  1.00 33.43
ATOM   1893  OE1 GLU B 236       5.886 -14.124  26.829  1.00 33.43
ATOM   1894  OE2 GLU B 236       6.512 -16.054  25.916  1.00 33.43
ATOM   1895  N   LEU B 237       0.741 -14.047  24.706  1.00 51.49
ATOM   1896  CA  LEU B 237       0.078 -13.996  23.433  1.00 51.49
ATOM   1897  C   LEU B 237      -0.192 -12.570  23.079  1.00 51.49
ATOM   1898  O   LEU B 237      -0.071 -12.172  21.921  1.00 51.49
ATOM   1899  CB  LEU B 237      -1.300 -14.684  23.453  1.00 51.49
ATOM   1900  CG  LEU B 237      -1.250 -16.215  23.576  1.00 51.49
ATOM   1901  CD1 LEU B 237      -2.664 -16.819  23.591  1.00 51.49
ATOM   1902  CD2 LEU B 237      -0.373 -16.815  22.468  1.00 51.49
ATOM   1903  N   VAL B 238      -0.605 -11.771  24.078  1.00 41.49
ATOM   1904  CA  VAL B 238      -0.921 -10.392  23.856  1.00 41.49
ATOM   1905  C   VAL B 238       0.317  -9.647  23.461  1.00 41.49
ATOM   1906  O   VAL B 238       0.271  -8.779  22.591  1.00 41.49
ATOM   1907  CB  VAL B 238      -1.514  -9.725  25.066  1.00 41.49
ATOM   1908  CG1 VAL B 238      -1.669  -8.221  24.777  1.00 41.49
ATOM   1909  CG2 VAL B 238      -2.847 -10.422  25.397  1.00 41.49
ATOM   1910  N   GLN B 239       1.461  -9.956  24.098  1.00114.60
ATOM   1911  CA  GLN B 239       2.673  -9.256  23.788  1.00114.60
ATOM   1912  C   GLN B 239       3.074  -9.574  22.380  1.00114.60
ATOM   1913  O   GLN B 239       3.525  -8.699  21.643  1.00114.60
ATOM   1914  CB  GLN B 239       3.831  -9.645  24.719  1.00114.60
ATOM   1915  CG  GLN B 239       5.140  -8.955  24.347  1.00114.60
ATOM   1916  CD  GLN B 239       4.916  -7.455  24.479  1.00114.60
ATOM   1917  OE1 GLN B 239       4.966  -6.900  25.576  1.00114.60
ATOM   1918  NE2 GLN B 239       4.661  -6.776  23.329  1.00114.60
ATOM   1919  N   LYS B 240       2.917 -10.847  21.969  1.00 31.84
ATOM   1920  CA  LYS B 240       3.274 -11.241  20.637  1.00 31.84
ATOM   1921  C   LYS B 240       2.389 -10.493  19.687  1.00 31.84
ATOM   1922  O   LYS B 240       2.825 -10.058  18.623  1.00 31.84
ATOM   1923  CB  LYS B 240       3.056 -12.742  20.366  1.00 31.84
ATOM   1924  CG  LYS B 240       4.069 -13.662  21.052  1.00 31.84
ATOM   1925  CD  LYS B 240       3.991 -15.114  20.571  1.00 31.84
ATOM   1926  CE  LYS B 240       5.151 -15.531  19.664  1.00 31.84
ATOM   1927  NZ  LYS B 240       5.016 -16.959  19.296  1.00 31.84
ATOM   1928  N   ALA B 241       1.108 -10.321  20.057  1.00 24.32
ATOM   1929  CA  ALA B 241       0.172  -9.660  19.194  1.00 24.32
ATOM   1930  C   ALA B 241       0.639  -8.259  18.961  1.00 24.32
ATOM   1931  O   ALA B 241       0.570  -7.752  17.844  1.00 24.32
ATOM   1932  CB  ALA B 241      -1.240  -9.580  19.800  1.00 24.32
ATOM   1933  N   LYS B 242       1.128  -7.587  20.019  1.00 43.73
ATOM   1934  CA  LYS B 242       1.576  -6.231  19.878  1.00 43.73
ATOM   1935  C   LYS B 242       2.779  -6.187  18.985  1.00 43.73
ATOM   1936  O   LYS B 242       2.948  -5.247  18.210  1.00 43.73
ATOM   1937  CB  LYS B 242       1.985  -5.568  21.202  1.00 43.73
ATOM   1938  CG  LYS B 242       0.826  -5.343  22.173  1.00 43.73
ATOM   1939  CD  LYS B 242       1.297  -4.855  23.545  1.00 43.73
ATOM   1940  CE  LYS B 242       0.168  -4.613  24.546  1.00 43.73
ATOM   1941  NZ  LYS B 242       0.716  -4.029  25.791  1.00 43.73
ATOM   1942  N   LEU B 243       3.670  -7.190  19.090  1.00139.92
ATOM   1943  CA  LEU B 243       4.868  -7.199  18.297  1.00139.92
ATOM   1944  C   LEU B 243       4.496  -7.332  16.852  1.00139.92
ATOM   1945  O   LEU B 243       5.053  -6.657  15.987  1.00139.92
ATOM   1946  CB  LEU B 243       5.803  -8.370  18.658  1.00139.92
ATOM   1947  CG  LEU B 243       7.296  -7.993  18.702  1.00139.92
ATOM   1948  CD1 LEU B 243       7.836  -7.690  17.300  1.00139.92
ATOM   1949  CD2 LEU B 243       7.550  -6.823  19.657  1.00139.92
ATOM   1950  N   ALA B 244       3.517  -8.206  16.559  1.00 31.57
ATOM   1951  CA  ALA B 244       3.094  -8.459  15.212  1.00 31.57
ATOM   1952  C   ALA B 244       2.546  -7.196  14.629  1.00 31.57
ATOM   1953  O   ALA B 244       2.742  -6.916  13.449  1.00 31.57
ATOM   1954  CB  ALA B 244       1.991  -9.526  15.127  1.00 31.57
ATOM   1955  N   GLU B 245       1.829  -6.402  15.443  1.00 41.22
ATOM   1956  CA  GLU B 245       1.207  -5.205  14.952  1.00 41.22
ATOM   1957  C   GLU B 245       2.257  -4.243  14.476  1.00 41.22
ATOM   1958  O   GLU B 245       2.130  -3.650  13.406  1.00 41.22
ATOM   1959  CB  GLU B 245       0.352  -4.521  16.036  1.00 41.22
ATOM   1960  CG  GLU B 245      -0.534  -3.382  15.528  1.00 41.22
ATOM   1961  CD  GLU B 245      -1.381  -2.904  16.701  1.00 41.22
ATOM   1962  OE1 GLU B 245      -1.554  -3.695  17.666  1.00 41.22
ATOM   1963  OE2 GLU B 245      -1.871  -1.745  16.646  1.00 41.22
ATOM   1964  N   GLN B 246       3.346  -4.081  15.248  1.00 48.15
ATOM   1965  CA  GLN B 246       4.383  -3.153  14.884  1.00 48.15
ATOM   1966  C   GLN B 246       4.992  -3.614  13.590  1.00 48.15
ATOM   1967  O   GLN B 246       5.285  -2.812  12.704  1.00 48.15
ATOM   1968  CB  GLN B 246       5.494  -3.104  15.947  1.00 48.15
ATOM   1969  CG  GLN B 246       4.986  -2.616  17.306  1.00 48.15
ATOM   1970  CD  GLN B 246       5.932  -1.546  17.835  1.00 48.15
ATOM   1971  OE1 GLN B 246       6.179  -0.536  17.179  1.00 48.15
ATOM   1972  NE2 GLN B 246       6.482  -1.775  19.058  1.00 48.15
ATOM   1973  N   ALA B 247       5.181  -4.940  13.469  1.00 61.56
ATOM   1974  CA  ALA B 247       5.741  -5.643  12.343  1.00 61.56
ATOM   1975  C   ALA B 247       4.837  -5.491  11.163  1.00 61.56
ATOM   1976  O   ALA B 247       5.266  -5.622  10.017  1.00 61.56
ATOM   1977  CB  ALA B 247       5.921  -7.149  12.603  1.00 61.56
ATOM   1978  N   GLU B 248       3.542  -5.251  11.421  1.00115.63
ATOM   1979  CA  GLU B 248       2.576  -5.144  10.371  1.00115.63
ATOM   1980  C   GLU B 248       2.351  -6.501   9.785  1.00115.63
ATOM   1981  O   GLU B 248       2.115  -6.642   8.585  1.00115.63
ATOM   1982  CB  GLU B 248       3.034  -4.191   9.261  1.00115.63
ATOM   1983  CG  GLU B 248       2.134  -2.975   9.079  1.00115.63
ATOM   1984  CD  GLU B 248       2.040  -2.718   7.585  1.00115.63
ATOM   1985  OE1 GLU B 248       3.092  -2.394   6.974  1.00115.63
ATOM   1986  OE2 GLU B 248       0.911  -2.831   7.036  1.00115.63
ATOM   1987  N   ARG B 249       2.440  -7.544  10.637  1.00159.64
ATOM   1988  CA  ARG B 249       2.104  -8.876  10.223  1.00159.64
ATOM   1989  C   ARG B 249       0.798  -9.181  10.899  1.00159.64
ATOM   1990  O   ARG B 249       0.752  -9.747  11.990  1.00159.64
ATOM   1991  CB  ARG B 249       3.160  -9.916  10.639  1.00159.64
ATOM   1992  CG  ARG B 249       4.563  -9.556  10.137  1.00159.64
ATOM   1993  CD  ARG B 249       5.316 -10.718   9.484  1.00159.64
ATOM   1994  NE  ARG B 249       5.686 -11.696  10.546  1.00159.64
ATOM   1995  CZ  ARG B 249       5.863 -13.015  10.245  1.00159.64
ATOM   1996  NH1 ARG B 249       5.693 -13.454   8.963  1.00159.64
ATOM   1997  NH2 ARG B 249       6.218 -13.891  11.229  1.00159.64
ATOM   1998  N   TYR B 250      -0.310  -8.809  10.232  1.00 79.87
ATOM   1999  CA  TYR B 250      -1.646  -8.903  10.760  1.00 79.87
ATOM   2000  C   TYR B 250      -2.103 -10.318  10.909  1.00 79.87
ATOM   2001  O   TYR B 250      -2.878 -10.631  11.814  1.00 79.87
ATOM   2002  CB  TYR B 250      -2.671  -8.127   9.922  1.00 79.87
ATOM   2003  CG  TYR B 250      -2.264  -6.702  10.066  1.00 79.87
ATOM   2004  CD1 TYR B 250      -2.480  -6.040  11.253  1.00 79.87
ATOM   2005  CD2 TYR B 250      -1.668  -6.032   9.024  1.00 79.87
ATOM   2006  CE1 TYR B 250      -2.105  -4.726  11.399  1.00 79.87
ATOM   2007  CE2 TYR B 250      -1.291  -4.717   9.164  1.00 79.87
ATOM   2008  CZ  TYR B 250      -1.510  -4.064  10.353  1.00 79.87
ATOM   2009  OH  TYR B 250      -1.124  -2.715  10.500  1.00 79.87
ATOM   2010  N   ASP B 251      -1.686 -11.209   9.993  1.00 40.31
ATOM   2011  CA  ASP B 251      -2.124 -12.570  10.091  1.00 40.31
ATOM   2012  C   ASP B 251      -1.666 -13.118  11.411  1.00 40.31
ATOM   2013  O   ASP B 251      -2.441 -13.757  12.121  1.00 40.31
ATOM   2014  CB  ASP B 251      -1.543 -13.461   8.982  1.00 40.31
ATOM   2015  CG  ASP B 251      -2.211 -13.071   7.670  1.00 40.31
ATOM   2016  OD1 ASP B 251      -3.280 -12.404   7.724  1.00 40.31
ATOM   2017  OD2 ASP B 251      -1.661 -13.433   6.596  1.00 40.31
ATOM   2018  N   ASP B 252      -0.395 -12.865  11.785  1.00 38.51
ATOM   2019  CA  ASP B 252       0.122 -13.357  13.034  1.00 38.51
ATOM   2020  C   ASP B 252      -0.617 -12.709  14.168  1.00 38.51
ATOM   2021  O   ASP B 252      -0.914 -13.352  15.173  1.00 38.51
ATOM   2022  CB  ASP B 252       1.622 -13.061  13.235  1.00 38.51
ATOM   2023  CG  ASP B 252       2.437 -14.227  12.687  1.00 38.51
ATOM   2024  OD1 ASP B 252       2.072 -15.395  12.987  1.00 38.51
ATOM   2025  OD2 ASP B 252       3.433 -13.967  11.960  1.00 38.51
ATOM   2026  N   MET B 253      -0.936 -11.409  14.034  1.00 39.73
ATOM   2027  CA  MET B 253      -1.600 -10.687  15.084  1.00 39.73
ATOM   2028  C   MET B 253      -2.945 -11.306  15.349  1.00 39.73
ATOM   2029  O   MET B 253      -3.337 -11.508  16.499  1.00 39.73
ATOM   2030  CB  MET B 253      -1.828  -9.215  14.695  1.00 39.73
ATOM   2031  CG  MET B 253      -2.510  -8.368  15.769  1.00 39.73
ATOM   2032  SD  MET B 253      -2.694  -6.615  15.321  1.00 39.73
ATOM   2033  CE  MET B 253      -3.512  -6.140  16.871  1.00 39.73
ATOM   2034  N   ALA B 254      -3.691 -11.632  14.277  1.00 30.33
ATOM   2035  CA  ALA B 254      -5.009 -12.186  14.419  1.00 30.33
ATOM   2036  C   ALA B 254      -4.928 -13.527  15.083  1.00 30.33
ATOM   2037  O   ALA B 254      -5.754 -13.859  15.933  1.00 30.33
ATOM   2038  CB  ALA B 254      -5.733 -12.371  13.072  1.00 30.33
ATOM   2039  N   ALA B 255      -3.921 -14.337  14.710  1.00 23.87
ATOM   2040  CA  ALA B 255      -3.810 -15.665  15.243  1.00 23.87
ATOM   2041  C   ALA B 255      -3.621 -15.593  16.726  1.00 23.87
ATOM   2042  O   ALA B 255      -4.218 -16.372  17.467  1.00 23.87
ATOM   2043  CB  ALA B 255      -2.618 -16.446  14.664  1.00 23.87
ATOM   2044  N   CYS B 256      -2.779 -14.657  17.202  1.00 30.46
ATOM   2045  CA  CYS B 256      -2.526 -14.555  18.611  1.00 30.46
ATOM   2046  C   CYS B 256      -3.791 -14.177  19.321  1.00 30.46
ATOM   2047  O   CYS B 256      -4.132 -14.750  20.354  1.00 30.46
ATOM   2048  CB  CYS B 256      -1.470 -13.488  18.952  1.00 30.46
ATOM   2049  SG  CYS B 256       0.087 -13.733  18.045  1.00 30.46
ATOM   2050  N   MET B 257      -4.531 -13.193  18.782  1.00 59.47
ATOM   2051  CA  MET B 257      -5.722 -12.743  19.444  1.00 59.47
ATOM   2052  C   MET B 257      -6.775 -13.807  19.423  1.00 59.47
ATOM   2053  O   MET B 257      -7.556 -13.927  20.367  1.00 59.47
ATOM   2054  CB  MET B 257      -6.289 -11.439  18.871  1.00 59.47
ATOM   2055  CG  MET B 257      -5.317 -10.277  19.086  1.00 59.47
ATOM   2056  SD  MET B 257      -4.715 -10.128  20.799  1.00 59.47
ATOM   2057  CE  MET B 257      -6.342  -9.856  21.558  1.00 59.47
ATOM   2058  N   LYS B 258      -6.856 -14.596  18.336  1.00 68.00
ATOM   2059  CA  LYS B 258      -7.863 -15.619  18.322  1.00 68.00
ATOM   2060  C   LYS B 258      -7.553 -16.589  19.418  1.00 68.00
ATOM   2061  O   LYS B 258      -8.453 -17.074  20.101  1.00 68.00
ATOM   2062  CB  LYS B 258      -7.977 -16.415  17.011  1.00 68.00
ATOM   2063  CG  LYS B 258      -9.203 -17.335  17.033  1.00 68.00
ATOM   2064  CD  LYS B 258      -9.610 -17.915  15.677  1.00 68.00
ATOM   2065  CE  LYS B 258      -9.323 -19.410  15.529  1.00 68.00
ATOM   2066  NZ  LYS B 258      -9.993 -19.930  14.315  1.00 68.00
ATOM   2067  N   SER B 259      -6.257 -16.890  19.624  1.00 34.12
ATOM   2068  CA  SER B 259      -5.874 -17.830  20.639  1.00 34.12
ATOM   2069  C   SER B 259      -6.290 -17.306  21.978  1.00 34.12
ATOM   2070  O   SER B 259      -6.764 -18.063  22.823  1.00 34.12
ATOM   2071  CB  SER B 259      -4.355 -18.067  20.692  1.00 34.12
ATOM   2072  OG  SER B 259      -3.916 -18.678  19.488  1.00 34.12
ATOM   2073  N   VAL B 260      -6.125 -15.988  22.207  1.00 98.40
ATOM   2074  CA  VAL B 260      -6.445 -15.417  23.483  1.00 98.40
ATOM   2075  C   VAL B 260      -7.925 -15.544  23.731  1.00 98.40
ATOM   2076  O   VAL B 260      -8.350 -15.880  24.836  1.00 98.40
ATOM   2077  CB  VAL B 260      -6.027 -13.969  23.598  1.00 98.40
ATOM   2078  CG1 VAL B 260      -7.066 -13.053  22.930  1.00 98.40
ATOM   2079  CG2 VAL B 260      -5.746 -13.657  25.074  1.00 98.40
ATOM   2080  N   THR B 261      -8.758 -15.303  22.698  1.00 49.07
ATOM   2081  CA  THR B 261     -10.189 -15.357  22.838  1.00 49.07
ATOM   2082  C   THR B 261     -10.630 -16.756  23.172  1.00 49.07
ATOM   2083  O   THR B 261     -11.544 -16.959  23.969  1.00 49.07
ATOM   2084  CB  THR B 261     -10.895 -14.936  21.588  1.00 49.07
ATOM   2085  OG1 THR B 261     -10.501 -13.619  21.235  1.00 49.07
ATOM   2086  CG2 THR B 261     -12.412 -14.983  21.840  1.00 49.07
ATOM   2087  N   GLU B 262      -9.966 -17.757  22.573  1.00 67.09
ATOM   2088  CA  GLU B 262     -10.268 -19.158  22.693  1.00 67.09
ATOM   2089  C   GLU B 262     -10.083 -19.609  24.115  1.00 67.09
ATOM   2090  O   GLU B 262     -10.648 -20.622  24.527  1.00 67.09
ATOM   2091  CB  GLU B 262      -9.377 -20.003  21.771  1.00 67.09
ATOM   2092  CG  GLU B 262      -9.665 -19.712  20.297  1.00 67.09
ATOM   2093  CD  GLU B 262      -8.516 -20.253  19.462  1.00 67.09
ATOM   2094  OE1 GLU B 262      -7.633 -20.937  20.043  1.00 67.09
ATOM   2095  OE2 GLU B 262      -8.504 -19.985  18.232  1.00 67.09
ATOM   2096  N   GLN B 263      -9.254 -18.889  24.895  1.00 56.07
ATOM   2097  CA  GLN B 263      -9.006 -19.245  26.264  1.00 56.07
ATOM   2098  C   GLN B 263     -10.319 -19.220  26.987  1.00 56.07
ATOM   2099  O   GLN B 263     -10.551 -20.039  27.874  1.00 56.07
ATOM   2100  CB  GLN B 263      -8.044 -18.275  26.972  1.00 56.07
ATOM   2101  CG  GLN B 263      -6.627 -18.306  26.394  1.00 56.07
ATOM   2102  CD  GLN B 263      -5.787 -17.310  27.177  1.00 56.07
ATOM   2103  OE1 GLN B 263      -4.582 -17.185  26.959  1.00 56.07
ATOM   2104  NE2 GLN B 263      -6.441 -16.580  28.118  1.00 56.07
ATOM   2105  N   GLY B 264     -11.214 -18.270  26.643  1.00 32.19
ATOM   2106  CA  GLY B 264     -12.530 -18.318  27.218  1.00 32.19
ATOM   2107  C   GLY B 264     -12.761 -17.237  28.230  1.00 32.19
ATOM   2108  O   GLY B 264     -13.900 -17.021  28.641  1.00 32.19
ATOM   2109  N   ALA B 265     -11.709 -16.534  28.686  1.00 30.57
ATOM   2110  CA  ALA B 265     -11.944 -15.488  29.646  1.00 30.57
ATOM   2111  C   ALA B 265     -12.382 -14.259  28.912  1.00 30.57
ATOM   2112  O   ALA B 265     -12.066 -14.084  27.735  1.00 30.57
ATOM   2113  CB  ALA B 265     -10.703 -15.117  30.474  1.00 30.57
ATOM   2114  N   GLU B 266     -13.133 -13.365  29.592  1.00 96.77
ATOM   2115  CA  GLU B 266     -13.550 -12.158  28.938  1.00 96.77
ATOM   2116  C   GLU B 266     -12.330 -11.317  28.695  1.00 96.77
ATOM   2117  O   GLU B 266     -11.369 -11.352  29.461  1.00 96.77
ATOM   2118  CB  GLU B 266     -14.627 -11.350  29.691  1.00 96.77
ATOM   2119  CG  GLU B 266     -14.269 -10.940  31.118  1.00 96.77
ATOM   2120  CD  GLU B 266     -15.443 -10.137  31.668  1.00 96.77
ATOM   2121  OE1 GLU B 266     -16.433  -9.944  30.911  1.00 96.77
ATOM   2122  OE2 GLU B 266     -15.365  -9.701  32.848  1.00 96.77
ATOM   2123  N   LEU B 267     -12.335 -10.563  27.574  1.00 69.36
ATOM   2124  CA  LEU B 267     -11.201  -9.789  27.136  1.00 69.36
ATOM   2125  C   LEU B 267     -11.152  -8.470  27.841  1.00 69.36
ATOM   2126  O   LEU B 267     -12.171  -7.904  28.228  1.00 69.36
ATOM   2127  CB  LEU B 267     -11.267  -9.438  25.637  1.00 69.36
ATOM   2128  CG  LEU B 267     -11.372 -10.651  24.691  1.00 69.36
ATOM   2129  CD1 LEU B 267     -11.428 -10.201  23.221  1.00 69.36
ATOM   2130  CD2 LEU B 267     -10.263 -11.684  24.952  1.00 69.36
ATOM   2131  N   SER B 268      -9.923  -7.949  28.006  1.00 82.55
ATOM   2132  CA  SER B 268      -9.685  -6.646  28.551  1.00 82.55
ATOM   2133  C   SER B 268      -9.978  -5.703  27.430  1.00 82.55
ATOM   2134  O   SER B 268     -10.136  -6.129  26.288  1.00 82.55
ATOM   2135  CB  SER B 268      -8.211  -6.461  28.945  1.00 82.55
ATOM   2136  OG  SER B 268      -7.951  -5.108  29.272  1.00 82.55
ATOM   2137  N   ASN B 269     -10.089  -4.393  27.718  1.00110.37
ATOM   2138  CA  ASN B 269     -10.348  -3.484  26.642  1.00110.37
ATOM   2139  C   ASN B 269      -9.187  -3.484  25.696  1.00110.37
ATOM   2140  O   ASN B 269      -9.371  -3.368  24.486  1.00110.37
ATOM   2141  CB  ASN B 269     -10.748  -2.059  27.084  1.00110.37
ATOM   2142  CG  ASN B 269      -9.792  -1.539  28.134  1.00110.37
ATOM   2143  OD1 ASN B 269      -9.700  -2.106  29.221  1.00110.37
ATOM   2144  ND2 ASN B 269      -9.085  -0.419  27.824  1.00110.37
ATOM   2145  N   GLU B 270      -7.953  -3.628  26.209  1.00 40.25
ATOM   2146  CA  GLU B 270      -6.824  -3.628  25.325  1.00 40.25
ATOM   2147  C   GLU B 270      -6.889  -4.830  24.432  1.00 40.25
ATOM   2148  O   GLU B 270      -6.603  -4.743  23.240  1.00 40.25
ATOM   2149  CB  GLU B 270      -5.474  -3.650  26.061  1.00 40.25
ATOM   2150  CG  GLU B 270      -4.282  -3.455  25.121  1.00 40.25
ATOM   2151  CD  GLU B 270      -3.016  -3.377  25.961  1.00 40.25
ATOM   2152  OE1 GLU B 270      -2.819  -4.275  26.822  1.00 40.25
ATOM   2153  OE2 GLU B 270      -2.231  -2.414  25.754  1.00 40.25
ATOM   2154  N   GLU B 271      -7.277  -5.994  24.983  1.00 49.50
ATOM   2155  CA  GLU B 271      -7.306  -7.199  24.205  1.00 49.50
ATOM   2156  C   GLU B 271      -8.315  -7.076  23.105  1.00 49.50
ATOM   2157  O   GLU B 271      -8.041  -7.436  21.961  1.00 49.50
ATOM   2158  CB  GLU B 271      -7.662  -8.429  25.058  1.00 49.50
ATOM   2159  CG  GLU B 271      -6.565  -8.786  26.065  1.00 49.50
ATOM   2160  CD  GLU B 271      -7.065  -9.916  26.953  1.00 49.50
ATOM   2161  OE1 GLU B 271      -8.301 -10.159  26.965  1.00 49.50
ATOM   2162  OE2 GLU B 271      -6.217 -10.548  27.637  1.00 49.50
ATOM   2163  N   ARG B 272      -9.511  -6.541  23.410  1.00159.09
ATOM   2164  CA  ARG B 272     -10.519  -6.479  22.394  1.00159.09
ATOM   2165  C   ARG B 272     -10.070  -5.566  21.298  1.00159.09
ATOM   2166  O   ARG B 272     -10.307  -5.846  20.125  1.00159.09
ATOM   2167  CB  ARG B 272     -11.908  -6.048  22.905  1.00159.09
ATOM   2168  CG  ARG B 272     -11.972  -4.665  23.543  1.00159.09
ATOM   2169  CD  ARG B 272     -13.332  -4.357  24.175  1.00159.09
ATOM   2170  NE  ARG B 272     -13.310  -2.924  24.581  1.00159.09
ATOM   2171  CZ  ARG B 272     -13.980  -2.511  25.696  1.00159.09
ATOM   2172  NH1 ARG B 272     -14.668  -3.409  26.457  1.00159.09
ATOM   2173  NH2 ARG B 272     -13.944  -1.195  26.058  1.00159.09
ATOM   2174  N   ASN B 273      -9.392  -4.457  21.646  1.00 29.02
ATOM   2175  CA  ASN B 273      -8.967  -3.510  20.652  1.00 29.02
ATOM   2176  C   ASN B 273      -8.001  -4.175  19.713  1.00 29.02
ATOM   2177  O   ASN B 273      -8.067  -3.979  18.500  1.00 29.02
ATOM   2178  CB  ASN B 273      -8.253  -2.289  21.259  1.00 29.02
ATOM   2179  CG  ASN B 273      -9.280  -1.461  22.020  1.00 29.02
ATOM   2180  OD1 ASN B 273     -10.486  -1.608  21.826  1.00 29.02
ATOM   2181  ND2 ASN B 273      -8.788  -0.552  22.905  1.00 29.02
ATOM   2182  N   LEU B 274      -7.074  -4.987  20.256  1.00 42.06
ATOM   2183  CA  LEU B 274      -6.075  -5.641  19.456  1.00 42.06
ATOM   2184  C   LEU B 274      -6.749  -6.602  18.522  1.00 42.06
ATOM   2185  O   LEU B 274      -6.347  -6.744  17.369  1.00 42.06
ATOM   2186  CB  LEU B 274      -5.070  -6.456  20.295  1.00 42.06
ATOM   2187  CG  LEU B 274      -4.227  -5.625  21.284  1.00 42.06
ATOM   2188  CD1 LEU B 274      -3.251  -6.524  22.061  1.00 42.06
ATOM   2189  CD2 LEU B 274      -3.521  -4.449  20.589  1.00 42.06
ATOM   2190  N   LEU B 275      -7.790  -7.305  19.009  1.00 46.66
ATOM   2191  CA  LEU B 275      -8.502  -8.267  18.216  1.00 46.66
ATOM   2192  C   LEU B 275      -9.151  -7.557  17.065  1.00 46.66
ATOM   2193  O   LEU B 275      -9.086  -8.008  15.922  1.00 46.66
ATOM   2194  CB  LEU B 275      -9.622  -8.950  19.024  1.00 46.66
ATOM   2195  CG  LEU B 275     -10.432  -9.999  18.240  1.00 46.66
ATOM   2196  CD1 LEU B 275      -9.547 -11.185  17.818  1.00 46.66
ATOM   2197  CD2 LEU B 275     -11.673 -10.445  19.029  1.00 46.66
ATOM   2198  N   SER B 276      -9.783  -6.404  17.346  1.00 77.18
ATOM   2199  CA  SER B 276     -10.501  -5.682  16.334  1.00 77.18
ATOM   2200  C   SER B 276      -9.553  -5.203  15.278  1.00 77.18
ATOM   2201  O   SER B 276      -9.836  -5.317  14.087  1.00 77.18
ATOM   2202  CB  SER B 276     -11.259  -4.460  16.887  1.00 77.18
ATOM   2203  OG  SER B 276     -10.350  -3.497  17.399  1.00 77.18
ATOM   2204  N   VAL B 277      -8.392  -4.658  15.686  1.00 34.15
ATOM   2205  CA  VAL B 277      -7.456  -4.120  14.738  1.00 34.15
ATOM   2206  C   VAL B 277      -6.935  -5.216  13.858  1.00 34.15
ATOM   2207  O   VAL B 277      -6.853  -5.060  12.640  1.00 34.15
ATOM   2208  CB  VAL B 277      -6.266  -3.480  15.400  1.00 34.15
ATOM   2209  CG1 VAL B 277      -5.277  -3.024  14.312  1.00 34.15
ATOM   2210  CG2 VAL B 277      -6.759  -2.343  16.312  1.00 34.15
ATOM   2211  N   ALA B 278      -6.576  -6.367  14.457  1.00 37.47
ATOM   2212  CA  ALA B 278      -5.960  -7.420  13.700  1.00 37.47
ATOM   2213  C   ALA B 278      -6.892  -7.915  12.636  1.00 37.47
ATOM   2214  O   ALA B 278      -6.526  -8.000  11.466  1.00 37.47
ATOM   2215  CB  ALA B 278      -5.586  -8.630  14.574  1.00 37.47
ATOM   2216  N   TYR B 279      -8.147  -8.221  13.002  1.00 76.78
ATOM   2217  CA  TYR B 279      -9.071  -8.742  12.036  1.00 76.78
ATOM   2218  C   TYR B 279      -9.404  -7.714  11.007  1.00 76.78
ATOM   2219  O   TYR B 279      -9.600  -8.042   9.839  1.00 76.78
ATOM   2220  CB  TYR B 279     -10.397  -9.256  12.628  1.00 76.78
ATOM   2221  CG  TYR B 279     -10.182 -10.620  13.199  1.00 76.78
ATOM   2222  CD1 TYR B 279      -9.779 -10.807  14.501  1.00 76.78
ATOM   2223  CD2 TYR B 279     -10.386 -11.728  12.406  1.00 76.78
ATOM   2224  CE1 TYR B 279      -9.593 -12.077  15.000  1.00 76.78
ATOM   2225  CE2 TYR B 279     -10.204 -12.999  12.897  1.00 76.78
ATOM   2226  CZ  TYR B 279      -9.807 -13.175  14.200  1.00 76.78
ATOM   2227  OH  TYR B 279      -9.618 -14.476  14.713  1.00 76.78
ATOM   2228  N   LYS B 280      -9.510  -6.437  11.406  1.00130.45
ATOM   2229  CA  LYS B 280      -9.913  -5.465  10.435  1.00130.45
ATOM   2230  C   LYS B 280      -8.898  -5.441   9.328  1.00130.45
ATOM   2231  O   LYS B 280      -9.250  -5.369   8.151  1.00130.45
ATOM   2232  CB  LYS B 280     -10.023  -4.040  11.000  1.00130.45
ATOM   2233  CG  LYS B 280     -11.023  -3.198  10.206  1.00130.45
ATOM   2234  CD  LYS B 280     -10.739  -3.137   8.705  1.00130.45
ATOM   2235  CE  LYS B 280     -11.997  -2.916   7.865  1.00130.45
ATOM   2236  NZ  LYS B 280     -12.797  -4.160   7.836  1.00130.45
ATOM   2237  N   ASN B 281      -7.600  -5.509   9.672  1.00 54.58
ATOM   2238  CA  ASN B 281      -6.572  -5.461   8.669  1.00 54.58
ATOM   2239  C   ASN B 281      -6.633  -6.674   7.791  1.00 54.58
ATOM   2240  O   ASN B 281      -6.471  -6.564   6.577  1.00 54.58
ATOM   2241  CB  ASN B 281      -5.157  -5.371   9.261  1.00 54.58
ATOM   2242  CG  ASN B 281      -4.988  -3.966   9.819  1.00 54.58
ATOM   2243  OD1 ASN B 281      -5.062  -3.747  11.027  1.00 54.58
ATOM   2244  ND2 ASN B 281      -4.757  -2.979   8.912  1.00 54.58
ATOM   2245  N   VAL B 282      -6.854  -7.872   8.371  1.00117.98
ATOM   2246  CA  VAL B 282      -6.871  -9.045   7.541  1.00117.98
ATOM   2247  C   VAL B 282      -8.008  -8.974   6.562  1.00117.98
ATOM   2248  O   VAL B 282      -7.821  -9.231   5.373  1.00117.98
ATOM   2249  CB  VAL B 282      -7.000 -10.347   8.287  1.00117.98
ATOM   2250  CG1 VAL B 282      -6.684 -11.497   7.327  1.00117.98
ATOM   2251  CG2 VAL B 282      -6.097 -10.323   9.525  1.00117.98
ATOM   2252  N   VAL B 283      -9.224  -8.627   7.033  1.00139.17
ATOM   2253  CA  VAL B 283     -10.365  -8.585   6.154  1.00139.17
ATOM   2254  C   VAL B 283     -10.211  -7.459   5.175  1.00139.17
ATOM   2255  O   VAL B 283     -10.544  -7.592   3.998  1.00139.17
ATOM   2256  CB  VAL B 283     -11.692  -8.369   6.849  1.00139.17
ATOM   2257  CG1 VAL B 283     -11.866  -9.431   7.935  1.00139.17
ATOM   2258  CG2 VAL B 283     -11.820  -6.933   7.369  1.00139.17
ATOM   2259  N   GLY B 284      -9.675  -6.318   5.645  1.00 30.59
ATOM   2260  CA  GLY B 284      -9.612  -5.119   4.859  1.00 30.59
ATOM   2261  C   GLY B 284      -8.798  -5.344   3.628  1.00 30.59
ATOM   2262  O   GLY B 284      -9.128  -4.823   2.563  1.00 30.59
ATOM   2263  N   ALA B 285      -7.699  -6.109   3.733  1.00 27.50
ATOM   2264  CA  ALA B 285      -6.873  -6.310   2.579  1.00 27.50
ATOM   2265  C   ALA B 285      -7.689  -6.982   1.518  1.00 27.50
ATOM   2266  O   ALA B 285      -7.608  -6.619   0.346  1.00 27.50
ATOM   2267  CB  ALA B 285      -5.657  -7.209   2.863  1.00 27.50
ATOM   2268  N   ARG B 286      -8.502  -7.987   1.900  1.00132.93
ATOM   2269  CA  ARG B 286      -9.304  -8.680   0.929  1.00132.93
ATOM   2270  C   ARG B 286     -10.329  -7.753   0.352  1.00132.93
ATOM   2271  O   ARG B 286     -10.614  -7.802  -0.843  1.00132.93
ATOM   2272  CB  ARG B 286     -10.099  -9.879   1.479  1.00132.93
ATOM   2273  CG  ARG B 286      -9.296 -11.133   1.839  1.00132.93
ATOM   2274  CD  ARG B 286      -8.054 -10.901   2.705  1.00132.93
ATOM   2275  NE  ARG B 286      -6.970 -11.830   2.282  1.00132.93
ATOM   2276  CZ  ARG B 286      -5.791 -11.818   2.973  1.00132.93
ATOM   2277  NH1 ARG B 286      -5.650 -11.006   4.060  1.00132.93
ATOM   2278  NH2 ARG B 286      -4.750 -12.612   2.586  1.00132.93
ATOM   2279  N   ARG B 287     -10.926  -6.890   1.192  1.00 98.80
ATOM   2280  CA  ARG B 287     -11.964  -6.011   0.734  1.00 98.80
ATOM   2281  C   ARG B 287     -11.398  -5.100  -0.309  1.00 98.80
ATOM   2282  O   ARG B 287     -12.043  -4.818  -1.318  1.00 98.80
ATOM   2283  CB  ARG B 287     -12.539  -5.154   1.871  1.00 98.80
ATOM   2284  CG  ARG B 287     -13.294  -5.984   2.912  1.00 98.80
ATOM   2285  CD  ARG B 287     -13.712  -5.190   4.148  1.00 98.80
ATOM   2286  NE  ARG B 287     -14.764  -4.219   3.736  1.00 98.80
ATOM   2287  CZ  ARG B 287     -14.896  -3.044   4.418  1.00 98.80
ATOM   2288  NH1 ARG B 287     -14.004  -2.715   5.395  1.00 98.80
ATOM   2289  NH2 ARG B 287     -15.919  -2.190   4.132  1.00 98.80
ATOM   2290  N   SER B 288     -10.167  -4.606  -0.087  1.00 77.92
ATOM   2291  CA  SER B 288      -9.567  -3.708  -1.029  1.00 77.92
ATOM   2292  C   SER B 288      -9.316  -4.421  -2.327  1.00 77.92
ATOM   2293  O   SER B 288      -9.603  -3.888  -3.398  1.00 77.92
ATOM   2294  CB  SER B 288      -8.234  -3.116  -0.533  1.00 77.92
ATOM   2295  OG  SER B 288      -7.268  -4.142  -0.359  1.00 77.92
ATOM   2296  N   SER B 289      -8.788  -5.659  -2.272  1.00 32.53
ATOM   2297  CA  SER B 289      -8.470  -6.372  -3.478  1.00 32.53
ATOM   2298  C   SER B 289      -9.732  -6.671  -4.227  1.00 32.53
ATOM   2299  O   SER B 289      -9.766  -6.631  -5.456  1.00 32.53
ATOM   2300  CB  SER B 289      -7.763  -7.716  -3.216  1.00 32.53
ATOM   2301  OG  SER B 289      -6.492  -7.495  -2.622  1.00 32.53
ATOM   2302  N   TRP B 290     -10.821  -6.956  -3.496  1.00 57.34
ATOM   2303  CA  TRP B 290     -12.060  -7.333  -4.108  1.00 57.34
ATOM   2304  C   TRP B 290     -12.536  -6.196  -4.963  1.00 57.34
ATOM   2305  O   TRP B 290     -12.960  -6.398  -6.101  1.00 57.34
ATOM   2306  CB  TRP B 290     -13.131  -7.648  -3.044  1.00 57.34
ATOM   2307  CG  TRP B 290     -14.432  -8.189  -3.581  1.00 57.34
ATOM   2308  CD1 TRP B 290     -14.813  -9.483  -3.794  1.00 57.34
ATOM   2309  CD2 TRP B 290     -15.545  -7.370  -3.969  1.00 57.34
ATOM   2310  NE1 TRP B 290     -16.093  -9.521  -4.290  1.00 57.34
ATOM   2311  CE2 TRP B 290     -16.556  -8.227  -4.403  1.00 57.34
ATOM   2312  CE3 TRP B 290     -15.708  -6.015  -3.963  1.00 57.34
ATOM   2313  CZ2 TRP B 290     -17.754  -7.737  -4.838  1.00 57.34
ATOM   2314  CZ3 TRP B 290     -16.916  -5.524  -4.405  1.00 57.34
ATOM   2315  CH2 TRP B 290     -17.918  -6.369  -4.833  1.00 57.34
ATOM   2316  N   ARG B 291     -12.441  -4.960  -4.437  1.00118.79
ATOM   2317  CA  ARG B 291     -12.920  -3.803  -5.138  1.00118.79
ATOM   2318  C   ARG B 291     -12.210  -3.673  -6.448  1.00118.79
ATOM   2319  O   ARG B 291     -12.848  -3.466  -7.479  1.00118.79
ATOM   2320  CB  ARG B 291     -12.640  -2.491  -4.388  1.00118.79
ATOM   2321  CG  ARG B 291     -13.459  -2.309  -3.113  1.00118.79
ATOM   2322  CD  ARG B 291     -13.168  -0.990  -2.396  1.00118.79
ATOM   2323  NE  ARG B 291     -14.140  -0.877  -1.274  1.00118.79
ATOM   2324  CZ  ARG B 291     -13.875  -1.479  -0.080  1.00118.79
ATOM   2325  NH1 ARG B 291     -12.718  -2.182   0.090  1.00118.79
ATOM   2326  NH2 ARG B 291     -14.771  -1.376   0.944  1.00118.79
ATOM   2327  N   VAL B 292     -10.867  -3.790  -6.450  1.00104.23
ATOM   2328  CA  VAL B 292     -10.141  -3.598  -7.674  1.00104.23
ATOM   2329  C   VAL B 292     -10.494  -4.659  -8.670  1.00104.23
ATOM   2330  O   VAL B 292     -10.747  -4.356  -9.834  1.00104.23
ATOM   2331  CB  VAL B 292      -8.643  -3.615  -7.523  1.00104.23
ATOM   2332  CG1 VAL B 292      -8.008  -3.234  -8.865  1.00104.23
ATOM   2333  CG2 VAL B 292      -8.230  -2.706  -6.355  1.00104.23
ATOM   2334  N   VAL B 293     -10.528  -5.934  -8.242  1.00 44.38
ATOM   2335  CA  VAL B 293     -10.769  -7.014  -9.155  1.00 44.38
ATOM   2336  C   VAL B 293     -12.158  -6.923  -9.722  1.00 44.38
ATOM   2337  O   VAL B 293     -12.356  -7.135 -10.917  1.00 44.38
ATOM   2338  CB  VAL B 293     -10.614  -8.365  -8.516  1.00 44.38
ATOM   2339  CG1 VAL B 293     -10.921  -9.443  -9.570  1.00 44.38
ATOM   2340  CG2 VAL B 293      -9.197  -8.469  -7.926  1.00 44.38
ATOM   2341  N   SER B 294     -13.168  -6.605  -8.889  1.00 32.05
ATOM   2342  CA  SER B 294     -14.514  -6.578  -9.392  1.00 32.05
ATOM   2343  C   SER B 294     -14.642  -5.506 -10.430  1.00 32.05
ATOM   2344  O   SER B 294     -15.283  -5.704 -11.461  1.00 32.05
ATOM   2345  CB  SER B 294     -15.566  -6.309  -8.301  1.00 32.05
ATOM   2346  OG  SER B 294     -15.413  -5.000  -7.775  1.00 32.05
ATOM   2347  N   SER B 295     -14.012  -4.342 -10.191  1.00 25.98
ATOM   2348  CA  SER B 295     -14.107  -3.242 -11.106  1.00 25.98
ATOM   2349  C   SER B 295     -13.522  -3.644 -12.426  1.00 25.98
ATOM   2350  O   SER B 295     -14.042  -3.283 -13.481  1.00 25.98
ATOM   2351  CB  SER B 295     -13.345  -2.002 -10.609  1.00 25.98
ATOM   2352  OG  SER B 295     -13.465  -0.945 -11.548  1.00 25.98
ATOM   2353  N   ILE B 296     -12.419  -4.413 -12.395  1.00 42.52
ATOM   2354  CA  ILE B 296     -11.747  -4.844 -13.586  1.00 42.52
ATOM   2355  C   ILE B 296     -12.665  -5.751 -14.342  1.00 42.52
ATOM   2356  O   ILE B 296     -12.740  -5.700 -15.569  1.00 42.52
ATOM   2357  CB  ILE B 296     -10.489  -5.595 -13.279  1.00 42.52
ATOM   2358  CG1 ILE B 296      -9.512  -4.686 -12.507  1.00 42.52
ATOM   2359  CG2 ILE B 296      -9.933  -6.132 -14.609  1.00 42.52
ATOM   2360  CD1 ILE B 296      -8.483  -5.440 -11.668  1.00 42.52
ATOM   2361  N   GLU B 297     -13.395  -6.606 -13.605  1.00 57.11
ATOM   2362  CA  GLU B 297     -14.298  -7.552 -14.186  1.00 57.11
ATOM   2363  C   GLU B 297     -15.331  -6.796 -14.971  1.00 57.11
ATOM   2364  O   GLU B 297     -15.788  -7.264 -16.011  1.00 57.11
ATOM   2365  CB  GLU B 297     -15.038  -8.381 -13.122  1.00 57.11
ATOM   2366  CG  GLU B 297     -15.955  -9.467 -13.694  1.00 57.11
ATOM   2367  CD  GLU B 297     -16.599 -10.186 -12.514  1.00 57.11
ATOM   2368  OE1 GLU B 297     -16.497  -9.655 -11.375  1.00 57.11
ATOM   2369  OE2 GLU B 297     -17.197 -11.273 -12.733  1.00 57.11
ATOM   2370  N   GLN B 298     -15.755  -5.614 -14.487  1.00 77.77
ATOM   2371  CA  GLN B 298     -16.770  -4.859 -15.176  1.00 77.77
ATOM   2372  C   GLN B 298     -16.295  -4.353 -16.511  1.00 77.77
ATOM   2373  O   GLN B 298     -17.039  -4.389 -17.490  1.00 77.77
ATOM   2374  CB  GLN B 298     -17.222  -3.597 -14.426  1.00 77.77
ATOM   2375  CG  GLN B 298     -17.958  -3.827 -13.108  1.00 77.77
ATOM   2376  CD  GLN B 298     -18.468  -2.456 -12.689  1.00 77.77
ATOM   2377  OE1 GLN B 298     -18.360  -1.494 -13.448  1.00 77.77
ATOM   2378  NE2 GLN B 298     -19.045  -2.358 -11.462  1.00 77.77
ATOM   2379  N   LYS B 299     -15.054  -3.835 -16.577  1.00 84.69
ATOM   2380  CA  LYS B 299     -14.517  -3.217 -17.765  1.00 84.69
ATOM   2381  C   LYS B 299     -14.276  -4.208 -18.861  1.00 84.69
ATOM   2382  O   LYS B 299     -14.309  -3.859 -20.037  1.00 84.69
ATOM   2383  CB  LYS B 299     -13.186  -2.481 -17.527  1.00 84.69
ATOM   2384  CG  LYS B 299     -13.323  -1.180 -16.735  1.00 84.69
ATOM   2385  CD  LYS B 299     -11.975  -0.582 -16.328  1.00 84.69
ATOM   2386  CE  LYS B 299     -12.084   0.757 -15.597  1.00 84.69
ATOM   2387  NZ  LYS B 299     -12.322   0.528 -14.155  1.00 84.69
ATOM   2388  N   THR B 300     -14.013  -5.468 -18.495  1.00160.78
ATOM   2389  CA  THR B 300     -13.568  -6.524 -19.360  1.00160.78
ATOM   2390  C   THR B 300     -14.575  -7.023 -20.353  1.00160.78
ATOM   2391  O   THR B 300     -14.191  -7.841 -21.187  1.00160.78
ATOM   2392  CB  THR B 300     -12.962  -7.678 -18.611  1.00160.78
ATOM   2393  OG1 THR B 300     -13.881  -8.183 -17.659  1.00160.78
ATOM   2394  CG2 THR B 300     -11.683  -7.226 -17.914  1.00160.78
ATOM   2395  N   GLU B 301     -15.872  -6.643 -20.252  1.00 98.78
ATOM   2396  CA  GLU B 301     -16.872  -7.108 -21.188  1.00 98.78
ATOM   2397  C   GLU B 301     -16.355  -6.994 -22.589  1.00 98.78
ATOM   2398  O   GLU B 301     -15.812  -5.970 -22.999  1.00 98.78
ATOM   2399  CB  GLU B 301     -18.202  -6.340 -21.116  1.00 98.78
ATOM   2400  CG  GLU B 301     -19.077  -6.757 -19.936  1.00 98.78
ATOM   2401  CD  GLU B 301     -19.682  -8.107 -20.294  1.00 98.78
ATOM   2402  OE1 GLU B 301     -19.635  -8.473 -21.499  1.00 98.78
ATOM   2403  OE2 GLU B 301     -20.198  -8.791 -19.371  1.00 98.78
ATOM   2404  N   GLY B 302     -16.503  -8.095 -23.352  1.00 29.93
ATOM   2405  CA  GLY B 302     -16.025  -8.150 -24.700  1.00 29.93
ATOM   2406  C   GLY B 302     -14.802  -9.013 -24.735  1.00 29.93
ATOM   2407  O   GLY B 302     -14.497  -9.608 -25.767  1.00 29.93
ATOM   2408  N   ALA B 303     -14.058  -9.100 -23.612  1.00 44.70
ATOM   2409  CA  ALA B 303     -12.916  -9.969 -23.599  1.00 44.70
ATOM   2410  C   ALA B 303     -13.281 -11.107 -22.704  1.00 44.70
ATOM   2411  O   ALA B 303     -13.293 -10.983 -21.480  1.00 44.70
ATOM   2412  CB  ALA B 303     -11.649  -9.316 -23.022  1.00 44.70
ATOM   2413  N   GLU B 304     -13.575 -12.267 -23.309  1.00122.55
ATOM   2414  CA  GLU B 304     -14.051 -13.386 -22.555  1.00122.55
ATOM   2415  C   GLU B 304     -12.986 -13.972 -21.682  1.00122.55
ATOM   2416  O   GLU B 304     -13.243 -14.289 -20.522  1.00122.55
ATOM   2417  CB  GLU B 304     -14.608 -14.496 -23.460  1.00122.55
ATOM   2418  CG  GLU B 304     -15.436 -15.539 -22.708  1.00122.55
ATOM   2419  CD  GLU B 304     -14.504 -16.630 -22.207  1.00122.55
ATOM   2420  OE1 GLU B 304     -13.987 -17.402 -23.059  1.00122.55
ATOM   2421  OE2 GLU B 304     -14.301 -16.710 -20.967  1.00122.55
ATOM   2422  N   LYS B 305     -11.756 -14.143 -22.204  1.00 89.81
ATOM   2423  CA  LYS B 305     -10.761 -14.785 -21.393  1.00 89.81
ATOM   2424  C   LYS B 305     -10.425 -13.905 -20.232  1.00 89.81
ATOM   2425  O   LYS B 305     -10.301 -14.379 -19.103  1.00 89.81
ATOM   2426  CB  LYS B 305      -9.439 -15.097 -22.119  1.00 89.81
ATOM   2427  CG  LYS B 305      -8.937 -13.967 -23.019  1.00 89.81
ATOM   2428  CD  LYS B 305      -7.601 -14.282 -23.700  1.00 89.81
ATOM   2429  CE  LYS B 305      -7.671 -14.279 -25.230  1.00 89.81
ATOM   2430  NZ  LYS B 305      -6.627 -15.166 -25.792  1.00 89.81
ATOM   2431  N   LYS B 306     -10.266 -12.590 -20.481  1.00 48.11
ATOM   2432  CA  LYS B 306      -9.880 -11.705 -19.422  1.00 48.11
ATOM   2433  C   LYS B 306     -10.961 -11.648 -18.392  1.00 48.11
ATOM   2434  O   LYS B 306     -10.681 -11.700 -17.195  1.00 48.11
ATOM   2435  CB  LYS B 306      -9.638 -10.251 -19.863  1.00 48.11
ATOM   2436  CG  LYS B 306      -8.265  -9.975 -20.478  1.00 48.11
ATOM   2437  CD  LYS B 306      -8.346  -9.740 -21.988  1.00 48.11
ATOM   2438  CE  LYS B 306      -7.014  -9.878 -22.728  1.00 48.11
ATOM   2439  NZ  LYS B 306      -6.932  -8.851 -23.791  1.00 48.11
ATOM   2440  N   GLN B 307     -12.231 -11.543 -18.831  1.00 96.80
ATOM   2441  CA  GLN B 307     -13.298 -11.411 -17.884  1.00 96.80
ATOM   2442  C   GLN B 307     -13.397 -12.651 -17.060  1.00 96.80
ATOM   2443  O   GLN B 307     -13.602 -12.578 -15.850  1.00 96.80
ATOM   2444  CB  GLN B 307     -14.682 -11.140 -18.507  1.00 96.80
ATOM   2445  CG  GLN B 307     -15.283 -12.268 -19.337  1.00 96.80
ATOM   2446  CD  GLN B 307     -16.631 -11.761 -19.835  1.00 96.80
ATOM   2447  OE1 GLN B 307     -17.413 -12.505 -20.425  1.00 96.80
ATOM   2448  NE2 GLN B 307     -16.912 -10.453 -19.588  1.00 96.80
ATOM   2449  N   GLN B 308     -13.234 -13.829 -17.686  1.00 77.34
ATOM   2450  CA  GLN B 308     -13.374 -15.054 -16.952  1.00 77.34
ATOM   2451  C   GLN B 308     -12.309 -15.096 -15.899  1.00 77.34
ATOM   2452  O   GLN B 308     -12.544 -15.526 -14.771  1.00 77.34
ATOM   2453  CB  GLN B 308     -13.188 -16.301 -17.834  1.00 77.34
ATOM   2454  CG  GLN B 308     -13.091 -17.610 -17.045  1.00 77.34
ATOM   2455  CD  GLN B 308     -14.438 -17.845 -16.374  1.00 77.34
ATOM   2456  OE1 GLN B 308     -15.349 -18.422 -16.963  1.00 77.34
ATOM   2457  NE2 GLN B 308     -14.571 -17.377 -15.104  1.00 77.34
ATOM   2458  N   MET B 309     -11.092 -14.650 -16.245  1.00101.79
ATOM   2459  CA  MET B 309      -9.996 -14.702 -15.319  1.00101.79
ATOM   2460  C   MET B 309     -10.284 -13.822 -14.137  1.00101.79
ATOM   2461  O   MET B 309     -10.096 -14.221 -12.989  1.00101.79
ATOM   2462  CB  MET B 309      -8.701 -14.187 -15.967  1.00101.79
ATOM   2463  CG  MET B 309      -7.566 -15.208 -16.035  1.00101.79
ATOM   2464  SD  MET B 309      -7.218 -16.053 -14.466  1.00101.79
ATOM   2465  CE  MET B 309      -7.016 -14.521 -13.518  1.00101.79
ATOM   2466  N   ALA B 310     -10.766 -12.592 -14.391  1.00 36.39
ATOM   2467  CA  ALA B 310     -11.007 -11.661 -13.326  1.00 36.39
ATOM   2468  C   ALA B 310     -12.089 -12.192 -12.441  1.00 36.39
ATOM   2469  O   ALA B 310     -12.018 -12.046 -11.220  1.00 36.39
ATOM   2470  CB  ALA B 310     -11.463 -10.283 -13.837  1.00 36.39
ATOM   2471  N   ARG B 311     -13.135 -12.808 -13.035  1.00161.72
ATOM   2472  CA  ARG B 311     -14.229 -13.280 -12.232  1.00161.72
ATOM   2473  C   ARG B 311     -13.759 -14.356 -11.305  1.00161.72
ATOM   2474  O   ARG B 311     -14.095 -14.342 -10.123  1.00161.72
ATOM   2475  CB  ARG B 311     -15.416 -13.868 -13.015  1.00161.72
ATOM   2476  CG  ARG B 311     -16.631 -14.183 -12.150  1.00161.72
ATOM   2477  CD  ARG B 311     -17.840 -14.635 -12.957  1.00161.72
ATOM   2478  NE  ARG B 311     -18.432 -13.386 -13.497  1.00161.72
ATOM   2479  CZ  ARG B 311     -19.643 -13.396 -14.123  1.00161.72
ATOM   2480  NH1 ARG B 311     -20.356 -14.555 -14.231  1.00161.72
ATOM   2481  NH2 ARG B 311     -20.130 -12.232 -14.640  1.00161.72
ATOM   2482  N   GLU B 312     -12.956 -15.314 -11.806  1.00 88.37
ATOM   2483  CA  GLU B 312     -12.511 -16.398 -10.973  1.00 88.37
ATOM   2484  C   GLU B 312     -11.658 -15.859  -9.869  1.00 88.37
ATOM   2485  O   GLU B 312     -11.712 -16.345  -8.741  1.00 88.37
ATOM   2486  CB  GLU B 312     -11.701 -17.462 -11.736  1.00 88.37
ATOM   2487  CG  GLU B 312     -11.303 -18.679 -10.892  1.00 88.37
ATOM   2488  CD  GLU B 312     -10.788 -19.765 -11.819  1.00 88.37
ATOM   2489  OE1 GLU B 312     -11.530 -20.086 -12.783  1.00 88.37
ATOM   2490  OE2 GLU B 312      -9.666 -20.289 -11.585  1.00 88.37
ATOM   2491  N   TYR B 313     -10.836 -14.842 -10.175  1.00 81.16
ATOM   2492  CA  TYR B 313      -9.930 -14.258  -9.225  1.00 81.16
ATOM   2493  C   TYR B 313     -10.744 -13.596  -8.148  1.00 81.16
ATOM   2494  O   TYR B 313     -10.443 -13.717  -6.961  1.00 81.16
ATOM   2495  CB  TYR B 313      -9.042 -13.212  -9.932  1.00 81.16
ATOM   2496  CG  TYR B 313      -7.727 -13.069  -9.244  1.00 81.16
ATOM   2497  CD1 TYR B 313      -6.994 -14.199  -8.962  1.00 81.16
ATOM   2498  CD2 TYR B 313      -7.197 -11.836  -8.941  1.00 81.16
ATOM   2499  CE1 TYR B 313      -5.768 -14.109  -8.347  1.00 81.16
ATOM   2500  CE2 TYR B 313      -5.968 -11.739  -8.325  1.00 81.16
ATOM   2501  CZ  TYR B 313      -5.255 -12.877  -8.025  1.00 81.16
ATOM   2502  OH  TYR B 313      -3.995 -12.790  -7.397  1.00 81.16
ATOM   2503  N   ARG B 314     -11.817 -12.886  -8.545  1.00 91.85
ATOM   2504  CA  ARG B 314     -12.671 -12.203  -7.613  1.00 91.85
ATOM   2505  C   ARG B 314     -13.283 -13.227  -6.703  1.00 91.85
ATOM   2506  O   ARG B 314     -13.397 -13.008  -5.499  1.00 91.85
ATOM   2507  CB  ARG B 314     -13.812 -11.454  -8.325  1.00 91.85
ATOM   2508  CG  ARG B 314     -14.715 -10.630  -7.408  1.00 91.85
ATOM   2509  CD  ARG B 314     -15.860  -9.958  -8.169  1.00 91.85
ATOM   2510  NE  ARG B 314     -17.031 -10.876  -8.101  1.00 91.85
ATOM   2511  CZ  ARG B 314     -17.111 -11.986  -8.893  1.00 91.85
ATOM   2512  NH1 ARG B 314     -16.134 -12.263  -9.805  1.00 91.85
ATOM   2513  NH2 ARG B 314     -18.164 -12.840  -8.743  1.00 91.85
ATOM   2514  N   GLU B 315     -13.679 -14.385  -7.266  1.00 43.23
ATOM   2515  CA  GLU B 315     -14.332 -15.446  -6.546  1.00 43.23
ATOM   2516  C   GLU B 315     -13.406 -15.985  -5.498  1.00 43.23
ATOM   2517  O   GLU B 315     -13.828 -16.275  -4.381  1.00 43.23
ATOM   2518  CB  GLU B 315     -14.703 -16.617  -7.478  1.00 43.23
ATOM   2519  CG  GLU B 315     -15.487 -17.729  -6.775  1.00 43.23
ATOM   2520  CD  GLU B 315     -15.552 -18.945  -7.694  1.00 43.23
ATOM   2521  OE1 GLU B 315     -16.160 -18.830  -8.791  1.00 43.23
ATOM   2522  OE2 GLU B 315     -15.000 -20.008  -7.305  1.00 43.23
ATOM   2523  N   LYS B 316     -12.114 -16.149  -5.843  1.00 90.01
ATOM   2524  CA  LYS B 316     -11.138 -16.660  -4.921  1.00 90.01
ATOM   2525  C   LYS B 316     -11.019 -15.698  -3.785  1.00 90.01
ATOM   2526  O   LYS B 316     -10.997 -16.085  -2.618  1.00 90.01
ATOM   2527  CB  LYS B 316      -9.739 -16.757  -5.556  1.00 90.01
ATOM   2528  CG  LYS B 316      -9.631 -17.807  -6.664  1.00 90.01
ATOM   2529  CD  LYS B 316      -8.427 -17.597  -7.584  1.00 90.01
ATOM   2530  CE  LYS B 316      -8.256 -18.701  -8.629  1.00 90.01
ATOM   2531  NZ  LYS B 316      -7.906 -19.978  -7.971  1.00 90.01
ATOM   2532  N   ILE B 317     -10.950 -14.396  -4.105  1.00 37.92
ATOM   2533  CA  ILE B 317     -10.789 -13.409  -3.080  1.00 37.92
ATOM   2534  C   ILE B 317     -11.999 -13.417  -2.202  1.00 37.92
ATOM   2535  O   ILE B 317     -11.889 -13.310  -0.981  1.00 37.92
ATOM   2536  CB  ILE B 317     -10.611 -12.027  -3.633  1.00 37.92
ATOM   2537  CG1 ILE B 317      -9.313 -11.963  -4.457  1.00 37.92
ATOM   2538  CG2 ILE B 317     -10.653 -11.027  -2.465  1.00 37.92
ATOM   2539  CD1 ILE B 317      -9.178 -10.688  -5.287  1.00 37.92
ATOM   2540  N   GLU B 318     -13.189 -13.547  -2.816  1.00 52.17
ATOM   2541  CA  GLU B 318     -14.430 -13.519  -2.104  1.00 52.17
ATOM   2542  C   GLU B 318     -14.503 -14.666  -1.145  1.00 52.17
ATOM   2543  O   GLU B 318     -15.039 -14.522  -0.049  1.00 52.17
ATOM   2544  CB  GLU B 318     -15.657 -13.579  -3.028  1.00 52.17
ATOM   2545  CG  GLU B 318     -15.881 -12.278  -3.803  1.00 52.17
ATOM   2546  CD  GLU B 318     -17.113 -12.447  -4.678  1.00 52.17
ATOM   2547  OE1 GLU B 318     -17.519 -13.616  -4.912  1.00 52.17
ATOM   2548  OE2 GLU B 318     -17.664 -11.406  -5.126  1.00 52.17
ATOM   2549  N   THR B 319     -13.986 -15.847  -1.525  1.00 29.42
ATOM   2550  CA  THR B 319     -14.048 -16.971  -0.631  1.00 29.42
ATOM   2551  C   THR B 319     -13.217 -16.674   0.580  1.00 29.42
ATOM   2552  O   THR B 319     -13.609 -16.974   1.707  1.00 29.42
ATOM   2553  CB  THR B 319     -13.535 -18.245  -1.244  1.00 29.42
ATOM   2554  OG1 THR B 319     -12.154 -18.132  -1.554  1.00 29.42
ATOM   2555  CG2 THR B 319     -14.340 -18.529  -2.523  1.00 29.42
ATOM   2556  N   GLU B 320     -12.040 -16.060   0.361  1.00105.69
ATOM   2557  CA  GLU B 320     -11.092 -15.744   1.393  1.00105.69
ATOM   2558  C   GLU B 320     -11.736 -14.793   2.361  1.00105.69
ATOM   2559  O   GLU B 320     -11.650 -14.977   3.574  1.00105.69
ATOM   2560  CB  GLU B 320      -9.859 -15.060   0.764  1.00105.69
ATOM   2561  CG  GLU B 320      -8.573 -15.048   1.590  1.00105.69
ATOM   2562  CD  GLU B 320      -7.427 -14.814   0.606  1.00105.69
ATOM   2563  OE1 GLU B 320      -6.931 -15.820   0.030  1.00105.69
ATOM   2564  OE2 GLU B 320      -7.038 -13.631   0.410  1.00105.69
ATOM   2565  N   LEU B 321     -12.430 -13.759   1.844  1.00 58.51
ATOM   2566  CA  LEU B 321     -13.022 -12.773   2.703  1.00 58.51
ATOM   2567  C   LEU B 321     -14.093 -13.423   3.526  1.00 58.51
ATOM   2568  O   LEU B 321     -14.212 -13.165   4.723  1.00 58.51
ATOM   2569  CB  LEU B 321     -13.705 -11.627   1.940  1.00 58.51
ATOM   2570  CG  LEU B 321     -14.188 -10.497   2.870  1.00 58.51
ATOM   2571  CD1 LEU B 321     -13.005  -9.674   3.397  1.00 58.51
ATOM   2572  CD2 LEU B 321     -15.278  -9.640   2.213  1.00 58.51
ATOM   2573  N   ARG B 322     -14.904 -14.299   2.901  1.00 87.68
ATOM   2574  CA  ARG B 322     -15.989 -14.928   3.601  1.00 87.68
ATOM   2575  C   ARG B 322     -15.434 -15.743   4.728  1.00 87.68
ATOM   2576  O   ARG B 322     -15.984 -15.757   5.829  1.00 87.68
ATOM   2577  CB  ARG B 322     -16.797 -15.908   2.733  1.00 87.68
ATOM   2578  CG  ARG B 322     -17.540 -15.275   1.557  1.00 87.68
ATOM   2579  CD  ARG B 322     -18.450 -16.275   0.840  1.00 87.68
ATOM   2580  NE  ARG B 322     -19.106 -15.575  -0.299  1.00 87.68
ATOM   2581  CZ  ARG B 322     -18.495 -15.551  -1.519  1.00 87.68
ATOM   2582  NH1 ARG B 322     -17.271 -16.134  -1.674  1.00 87.68
ATOM   2583  NH2 ARG B 322     -19.113 -14.959  -2.583  1.00 87.68
ATOM   2584  N   ASP B 323     -14.315 -16.444   4.475  1.00 31.87
ATOM   2585  CA  ASP B 323     -13.728 -17.307   5.461  1.00 31.87
ATOM   2586  C   ASP B 323     -13.347 -16.477   6.646  1.00 31.87
ATOM   2587  O   ASP B 323     -13.578 -16.873   7.787  1.00 31.87
ATOM   2588  CB  ASP B 323     -12.436 -17.976   4.958  1.00 31.87
ATOM   2589  CG  ASP B 323     -12.782 -18.918   3.813  1.00 31.87
ATOM   2590  OD1 ASP B 323     -13.991 -19.227   3.637  1.00 31.87
ATOM   2591  OD2 ASP B 323     -11.836 -19.341   3.096  1.00 31.87
ATOM   2592  N   ILE B 324     -12.749 -15.294   6.404  1.00 45.48
ATOM   2593  CA  ILE B 324     -12.315 -14.460   7.489  1.00 45.48
ATOM   2594  C   ILE B 324     -13.497 -13.978   8.271  1.00 45.48
ATOM   2595  O   ILE B 324     -13.485 -14.006   9.500  1.00 45.48
ATOM   2596  CB  ILE B 324     -11.544 -13.244   7.049  1.00 45.48
ATOM   2597  CG1 ILE B 324     -10.225 -13.658   6.376  1.00 45.48
ATOM   2598  CG2 ILE B 324     -11.347 -12.331   8.272  1.00 45.48
ATOM   2599  CD1 ILE B 324      -9.499 -12.498   5.698  1.00 45.48
ATOM   2600  N   CYS B 325     -14.562 -13.524   7.585  1.00 33.92
ATOM   2601  CA  CYS B 325     -15.691 -13.007   8.304  1.00 33.92
ATOM   2602  C   CYS B 325     -16.284 -14.101   9.131  1.00 33.92
ATOM   2603  O   CYS B 325     -16.657 -13.889  10.283  1.00 33.92
ATOM   2604  CB  CYS B 325     -16.786 -12.441   7.386  1.00 33.92
ATOM   2605  SG  CYS B 325     -16.232 -10.939   6.523  1.00 33.92
ATOM   2606  N   ASN B 326     -16.363 -15.319   8.571  1.00 33.47
ATOM   2607  CA  ASN B 326     -16.973 -16.408   9.277  1.00 33.47
ATOM   2608  C   ASN B 326     -16.196 -16.703  10.522  1.00 33.47
ATOM   2609  O   ASN B 326     -16.778 -17.025  11.556  1.00 33.47
ATOM   2610  CB  ASN B 326     -17.061 -17.691   8.434  1.00 33.47
ATOM   2611  CG  ASN B 326     -18.127 -17.459   7.369  1.00 33.47
ATOM   2612  OD1 ASN B 326     -19.201 -16.930   7.655  1.00 33.47
ATOM   2613  ND2 ASN B 326     -17.830 -17.862   6.105  1.00 33.47
ATOM   2614  N   ASP B 327     -14.856 -16.607  10.459  1.00 52.51
ATOM   2615  CA  ASP B 327     -14.042 -16.916  11.600  1.00 52.51
ATOM   2616  C   ASP B 327     -14.351 -15.959  12.715  1.00 52.51
ATOM   2617  O   ASP B 327     -14.507 -16.366  13.866  1.00 52.51
ATOM   2618  CB  ASP B 327     -12.539 -16.809  11.283  1.00 52.51
ATOM   2619  CG  ASP B 327     -11.749 -17.321  12.478  1.00 52.51
ATOM   2620  OD1 ASP B 327     -11.759 -16.640  13.538  1.00 52.51
ATOM   2621  OD2 ASP B 327     -11.113 -18.400  12.341  1.00 52.51
ATOM   2622  N   VAL B 328     -14.452 -14.654  12.395  1.00 42.41
ATOM   2623  CA  VAL B 328     -14.699 -13.639  13.383  1.00 42.41
ATOM   2624  C   VAL B 328     -16.059 -13.819  13.982  1.00 42.41
ATOM   2625  O   VAL B 328     -16.233 -13.733  15.197  1.00 42.41
ATOM   2626  CB  VAL B 328     -14.669 -12.251  12.808  1.00 42.41
ATOM   2627  CG1 VAL B 328     -14.994 -11.243  13.924  1.00 42.41
ATOM   2628  CG2 VAL B 328     -13.306 -12.024  12.138  1.00 42.41
ATOM   2629  N   LEU B 329     -17.068 -14.083  13.131  1.00 46.39
ATOM   2630  CA  LEU B 329     -18.425 -14.201  13.578  1.00 46.39
ATOM   2631  C   LEU B 329     -18.538 -15.355  14.521  1.00 46.39
ATOM   2632  O   LEU B 329     -19.256 -15.278  15.515  1.00 46.39
ATOM   2633  CB  LEU B 329     -19.411 -14.437  12.424  1.00 46.39
ATOM   2634  CG  LEU B 329     -19.502 -13.245  11.453  1.00 46.39
ATOM   2635  CD1 LEU B 329     -20.498 -13.524  10.315  1.00 46.39
ATOM   2636  CD2 LEU B 329     -19.800 -11.936  12.204  1.00 46.39
ATOM   2637  N   SER B 330     -17.836 -16.466  14.228  1.00 24.41
ATOM   2638  CA  SER B 330     -17.915 -17.633  15.063  1.00 24.41
ATOM   2639  C   SER B 330     -17.361 -17.314  16.417  1.00 24.41
ATOM   2640  O   SER B 330     -17.914 -17.724  17.437  1.00 24.41
ATOM   2641  CB  SER B 330     -17.108 -18.813  14.498  1.00 24.41
ATOM   2642  OG  SER B 330     -17.651 -19.217  13.251  1.00 24.41
ATOM   2643  N   LEU B 331     -16.249 -16.562  16.454  1.00133.28
ATOM   2644  CA  LEU B 331     -15.592 -16.234  17.684  1.00133.28
ATOM   2645  C   LEU B 331     -16.527 -15.398  18.503  1.00133.28
ATOM   2646  O   LEU B 331     -16.679 -15.605  19.707  1.00133.28
ATOM   2647  CB  LEU B 331     -14.306 -15.432  17.409  1.00133.28
ATOM   2648  CG  LEU B 331     -13.386 -15.234  18.622  1.00133.28
ATOM   2649  CD1 LEU B 331     -12.841 -16.583  19.122  1.00133.28
ATOM   2650  CD2 LEU B 331     -12.264 -14.231  18.302  1.00133.28
ATOM   2651  N   LEU B 332     -17.201 -14.426  17.858  1.00 52.58
ATOM   2652  CA  LEU B 332     -18.095 -13.550  18.556  1.00 52.58
ATOM   2653  C   LEU B 332     -19.231 -14.342  19.124  1.00 52.58
ATOM   2654  O   LEU B 332     -19.606 -14.161  20.281  1.00 52.58
ATOM   2655  CB  LEU B 332     -18.698 -12.477  17.631  1.00 52.58
ATOM   2656  CG  LEU B 332     -17.678 -11.437  17.130  1.00 52.58
ATOM   2657  CD1 LEU B 332     -18.340 -10.398  16.210  1.00 52.58
ATOM   2658  CD2 LEU B 332     -16.943 -10.771  18.304  1.00 52.58
ATOM   2659  N   GLU B 333     -19.810 -15.255  18.323  1.00 84.39
ATOM   2660  CA  GLU B 333     -20.962 -15.978  18.776  1.00 84.39
ATOM   2661  C   GLU B 333     -20.612 -16.852  19.933  1.00 84.39
ATOM   2662  O   GLU B 333     -21.284 -16.825  20.962  1.00 84.39
ATOM   2663  CB  GLU B 333     -21.547 -16.891  17.682  1.00 84.39
ATOM   2664  CG  GLU B 333     -22.132 -16.131  16.488  1.00 84.39
ATOM   2665  CD  GLU B 333     -23.442 -15.496  16.931  1.00 84.39
ATOM   2666  OE1 GLU B 333     -24.261 -16.218  17.559  1.00 84.39
ATOM   2667  OE2 GLU B 333     -23.638 -14.283  16.654  1.00 84.39
ATOM   2668  N   LYS B 334     -19.561 -17.679  19.792  1.00159.05
ATOM   2669  CA  LYS B 334     -19.301 -18.577  20.875  1.00159.05
ATOM   2670  C   LYS B 334     -18.740 -17.892  22.087  1.00159.05
ATOM   2671  O   LYS B 334     -19.282 -18.012  23.182  1.00159.05
ATOM   2672  CB  LYS B 334     -18.336 -19.711  20.506  1.00159.05
ATOM   2673  CG  LYS B 334     -18.917 -20.680  19.476  1.00159.05
ATOM   2674  CD  LYS B 334     -17.930 -21.751  19.015  1.00159.05
ATOM   2675  CE  LYS B 334     -17.671 -22.828  20.073  1.00159.05
ATOM   2676  NZ  LYS B 334     -18.883 -23.656  20.268  1.00159.05
ATOM   2677  N   PHE B 335     -17.580 -17.223  21.932  1.00158.16
ATOM   2678  CA  PHE B 335     -16.907 -16.676  23.081  1.00158.16
ATOM   2679  C   PHE B 335     -17.329 -15.311  23.567  1.00158.16
ATOM   2680  O   PHE B 335     -17.698 -15.134  24.727  1.00158.16
ATOM   2681  CB  PHE B 335     -15.386 -16.616  22.863  1.00158.16
ATOM   2682  CG  PHE B 335     -14.928 -18.012  22.604  1.00158.16
ATOM   2683  CD1 PHE B 335     -14.587 -18.847  23.642  1.00158.16
ATOM   2684  CD2 PHE B 335     -14.853 -18.491  21.315  1.00158.16
ATOM   2685  CE1 PHE B 335     -14.168 -20.134  23.397  1.00158.16
ATOM   2686  CE2 PHE B 335     -14.435 -19.778  21.064  1.00158.16
ATOM   2687  CZ  PHE B 335     -14.090 -20.602  22.107  1.00158.16
ATOM   2688  N   LEU B 336     -17.262 -14.305  22.672  1.00133.55
ATOM   2689  CA  LEU B 336     -17.352 -12.935  23.099  1.00133.55
ATOM   2690  C   LEU B 336     -18.710 -12.457  23.515  1.00133.55
ATOM   2691  O   LEU B 336     -18.860 -11.882  24.592  1.00133.55
ATOM   2692  CB  LEU B 336     -16.787 -11.962  22.054  1.00133.55
ATOM   2693  CG  LEU B 336     -15.321 -12.295  21.717  1.00133.55
ATOM   2694  CD1 LEU B 336     -15.225 -13.560  20.857  1.00133.55
ATOM   2695  CD2 LEU B 336     -14.580 -11.109  21.097  1.00133.55
ATOM   2696  N   ILE B 337     -19.742 -12.676  22.680  1.00 57.77
ATOM   2697  CA  ILE B 337     -21.029 -12.115  22.978  1.00 57.77
ATOM   2698  C   ILE B 337     -21.616 -12.735  24.212  1.00 57.77
ATOM   2699  O   ILE B 337     -22.084 -12.016  25.094  1.00 57.77
ATOM   2700  CB  ILE B 337     -22.011 -12.262  21.844  1.00 57.77
ATOM   2701  CG1 ILE B 337     -21.510 -11.494  20.607  1.00 57.77
ATOM   2702  CG2 ILE B 337     -23.395 -11.804  22.336  1.00 57.77
ATOM   2703  CD1 ILE B 337     -22.272 -11.822  19.323  1.00 57.77
ATOM   2704  N   PRO B 338     -21.605 -14.032  24.346  1.00 75.36
ATOM   2705  CA  PRO B 338     -22.237 -14.628  25.493  1.00 75.36
ATOM   2706  C   PRO B 338     -21.579 -14.277  26.790  1.00 75.36
ATOM   2707  O   PRO B 338     -22.269 -14.203  27.805  1.00 75.36
ATOM   2708  CB  PRO B 338     -22.279 -16.127  25.209  1.00 75.36
ATOM   2709  CG  PRO B 338     -22.319 -16.201  23.671  1.00 75.36
ATOM   2710  CD  PRO B 338     -21.587 -14.932  23.203  1.00 75.36
ATOM   2711  N   ASN B 339     -20.245 -14.103  26.775  1.00 71.97
ATOM   2712  CA  ASN B 339     -19.427 -13.811  27.919  1.00 71.97
ATOM   2713  C   ASN B 339     -19.543 -12.387  28.375  1.00 71.97
ATOM   2714  O   ASN B 339     -19.260 -12.099  29.535  1.00 71.97
ATOM   2715  CB  ASN B 339     -17.927 -14.067  27.680  1.00 71.97
ATOM   2716  CG  ASN B 339     -17.681 -15.570  27.683  1.00 71.97
ATOM   2717  OD1 ASN B 339     -18.510 -16.348  28.150  1.00 71.97
ATOM   2718  ND2 ASN B 339     -16.498 -15.991  27.162  1.00 71.97
ATOM   2719  N   ALA B 340     -19.910 -11.445  27.483  1.00 56.06
ATOM   2720  CA  ALA B 340     -19.840 -10.051  27.839  1.00 56.06
ATOM   2721  C   ALA B 340     -20.734  -9.737  28.999  1.00 56.06
ATOM   2722  O   ALA B 340     -21.958  -9.796  28.899  1.00 56.06
ATOM   2723  CB  ALA B 340     -20.240  -9.112  26.690  1.00 56.06
ATOM   2724  N   SER B 341     -20.105  -9.403  30.145  1.00 50.58
ATOM   2725  CA  SER B 341     -20.755  -9.049  31.376  1.00 50.58
ATOM   2726  C   SER B 341     -21.208  -7.617  31.385  1.00 50.58
ATOM   2727  O   SER B 341     -22.246  -7.294  31.963  1.00 50.58
ATOM   2728  CB  SER B 341     -19.827  -9.245  32.588  1.00 50.58
ATOM   2729  OG  SER B 341     -18.705  -8.380  32.487  1.00 50.58
ATOM   2730  N   GLN B 342     -20.438  -6.714  30.742  1.00 46.72
ATOM   2731  CA  GLN B 342     -20.735  -5.313  30.838  1.00 46.72
ATOM   2732  C   GLN B 342     -21.334  -4.832  29.557  1.00 46.72
ATOM   2733  O   GLN B 342     -21.134  -5.411  28.491  1.00 46.72
ATOM   2734  CB  GLN B 342     -19.489  -4.466  31.152  1.00 46.72
ATOM   2735  CG  GLN B 342     -18.887  -4.800  32.521  1.00 46.72
ATOM   2736  CD  GLN B 342     -17.659  -3.930  32.745  1.00 46.72
ATOM   2737  OE1 GLN B 342     -17.157  -3.292  31.822  1.00 46.72
ATOM   2738  NE2 GLN B 342     -17.152  -3.911  34.009  1.00 46.72
ATOM   2739  N   ALA B 343     -22.112  -3.738  29.651  1.00 39.07
ATOM   2740  CA  ALA B 343     -22.817  -3.205  28.527  1.00 39.07
ATOM   2741  C   ALA B 343     -21.867  -2.730  27.469  1.00 39.07
ATOM   2742  O   ALA B 343     -22.137  -2.901  26.281  1.00 39.07
ATOM   2743  CB  ALA B 343     -23.727  -2.029  28.900  1.00 39.07
ATOM   2744  N   GLU B 344     -20.736  -2.105  27.854  1.00108.58
ATOM   2745  CA  GLU B 344     -19.876  -1.566  26.838  1.00108.58
ATOM   2746  C   GLU B 344     -19.307  -2.663  25.992  1.00108.58
ATOM   2747  O   GLU B 344     -19.205  -2.526  24.775  1.00108.58
ATOM   2748  CB  GLU B 344     -18.736  -0.660  27.354  1.00108.58
ATOM   2749  CG  GLU B 344     -17.691  -1.315  28.255  1.00108.58
ATOM   2750  CD  GLU B 344     -16.610  -0.274  28.537  1.00108.58
ATOM   2751  OE1 GLU B 344     -16.967   0.833  29.020  1.00108.58
ATOM   2752  OE2 GLU B 344     -15.416  -0.574  28.269  1.00108.58
ATOM   2753  N   SER B 345     -18.926  -3.786  26.620  1.00 95.35
ATOM   2754  CA  SER B 345     -18.350  -4.909  25.938  1.00 95.35
ATOM   2755  C   SER B 345     -19.386  -5.497  25.021  1.00 95.35
ATOM   2756  O   SER B 345     -19.101  -5.851  23.875  1.00 95.35
ATOM   2757  CB  SER B 345     -17.916  -5.955  26.979  1.00 95.35
ATOM   2758  OG  SER B 345     -17.224  -7.026  26.373  1.00 95.35
ATOM   2759  N   LYS B 346     -20.641  -5.591  25.499  1.00101.59
ATOM   2760  CA  LYS B 346     -21.670  -6.187  24.699  1.00101.59
ATOM   2761  C   LYS B 346     -21.876  -5.369  23.458  1.00101.59
ATOM   2762  O   LYS B 346     -22.040  -5.918  22.371  1.00101.59
ATOM   2763  CB  LYS B 346     -23.017  -6.337  25.424  1.00101.59
ATOM   2764  CG  LYS B 346     -23.888  -7.422  24.785  1.00101.59
ATOM   2765  CD  LYS B 346     -25.064  -7.880  25.648  1.00101.59
ATOM   2766  CE  LYS B 346     -25.673  -9.205  25.183  1.00101.59
ATOM   2767  NZ  LYS B 346     -26.144  -9.086  23.786  1.00101.59
ATOM   2768  N   VAL B 347     -21.872  -4.028  23.583  1.00 35.80
ATOM   2769  CA  VAL B 347     -22.076  -3.172  22.445  1.00 35.80
ATOM   2770  C   VAL B 347     -20.933  -3.334  21.487  1.00 35.80
ATOM   2771  O   VAL B 347     -21.112  -3.341  20.270  1.00 35.80
ATOM   2772  CB  VAL B 347     -22.139  -1.716  22.814  1.00 35.80
ATOM   2773  CG1 VAL B 347     -22.242  -0.880  21.526  1.00 35.80
ATOM   2774  CG2 VAL B 347     -23.316  -1.507  23.780  1.00 35.80
ATOM   2775  N   PHE B 348     -19.712  -3.470  22.026  1.00114.34
ATOM   2776  CA  PHE B 348     -18.528  -3.562  21.223  1.00114.34
ATOM   2777  C   PHE B 348     -18.651  -4.759  20.321  1.00114.34
ATOM   2778  O   PHE B 348     -18.450  -4.655  19.112  1.00114.34
ATOM   2779  CB  PHE B 348     -17.296  -3.758  22.131  1.00114.34
ATOM   2780  CG  PHE B 348     -16.030  -3.627  21.358  1.00114.34
ATOM   2781  CD1 PHE B 348     -15.517  -4.689  20.649  1.00114.34
ATOM   2782  CD2 PHE B 348     -15.345  -2.435  21.364  1.00114.34
ATOM   2783  CE1 PHE B 348     -14.344  -4.555  19.945  1.00114.34
ATOM   2784  CE2 PHE B 348     -14.171  -2.296  20.662  1.00114.34
ATOM   2785  CZ  PHE B 348     -13.669  -3.358  19.950  1.00114.34
ATOM   2786  N   TYR B 349     -18.999  -5.932  20.888  1.00 78.39
ATOM   2787  CA  TYR B 349     -19.067  -7.152  20.126  1.00 78.39
ATOM   2788  C   TYR B 349     -20.205  -7.141  19.151  1.00 78.39
ATOM   2789  O   TYR B 349     -20.067  -7.622  18.026  1.00 78.39
ATOM   2790  CB  TYR B 349     -19.163  -8.409  21.005  1.00 78.39
ATOM   2791  CG  TYR B 349     -17.915  -8.379  21.814  1.00 78.39
ATOM   2792  CD1 TYR B 349     -16.690  -8.463  21.196  1.00 78.39
ATOM   2793  CD2 TYR B 349     -17.964  -8.283  23.184  1.00 78.39
ATOM   2794  CE1 TYR B 349     -15.529  -8.430  21.931  1.00 78.39
ATOM   2795  CE2 TYR B 349     -16.805  -8.251  23.920  1.00 78.39
ATOM   2796  CZ  TYR B 349     -15.584  -8.322  23.298  1.00 78.39
ATOM   2797  OH  TYR B 349     -14.395  -8.286  24.058  1.00 78.39
ATOM   2798  N   LEU B 350     -21.371  -6.609  19.560  1.00 51.48
ATOM   2799  CA  LEU B 350     -22.523  -6.578  18.702  1.00 51.48
ATOM   2800  C   LEU B 350     -22.204  -5.732  17.508  1.00 51.48
ATOM   2801  O   LEU B 350     -22.612  -6.040  16.388  1.00 51.48
ATOM   2802  CB  LEU B 350     -23.759  -5.996  19.411  1.00 51.48
ATOM   2803  CG  LEU B 350     -24.297  -6.910  20.530  1.00 51.48
ATOM   2804  CD1 LEU B 350     -25.523  -6.291  21.218  1.00 51.48
ATOM   2805  CD2 LEU B 350     -24.587  -8.325  19.998  1.00 51.48
ATOM   2806  N   LYS B 351     -21.470  -4.624  17.719  1.00 84.87
ATOM   2807  CA  LYS B 351     -21.113  -3.766  16.625  1.00 84.87
ATOM   2808  C   LYS B 351     -20.233  -4.534  15.683  1.00 84.87
ATOM   2809  O   LYS B 351     -20.388  -4.446  14.466  1.00 84.87
ATOM   2810  CB  LYS B 351     -20.325  -2.525  17.072  1.00 84.87
ATOM   2811  CG  LYS B 351     -19.963  -1.593  15.916  1.00 84.87
ATOM   2812  CD  LYS B 351     -19.422  -0.236  16.364  1.00 84.87
ATOM   2813  CE  LYS B 351     -17.905  -0.223  16.548  1.00 84.87
ATOM   2814  NZ  LYS B 351     -17.231  -0.408  15.244  1.00 84.87
ATOM   2815  N   MET B 352     -19.281  -5.321  16.224  1.00 93.20
ATOM   2816  CA  MET B 352     -18.388  -6.075  15.384  1.00 93.20
ATOM   2817  C   MET B 352     -19.187  -7.058  14.589  1.00 93.20
ATOM   2818  O   MET B 352     -18.905  -7.295  13.414  1.00 93.20
ATOM   2819  CB  MET B 352     -17.344  -6.917  16.144  1.00 93.20
ATOM   2820  CG  MET B 352     -16.211  -6.110  16.772  1.00 93.20
ATOM   2821  SD  MET B 352     -14.938  -7.111  17.601  1.00 93.20
ATOM   2822  CE  MET B 352     -14.168  -7.705  16.067  1.00 93.20
ATOM   2823  N   LYS B 353     -20.205  -7.669  15.219  1.00 74.06
ATOM   2824  CA  LYS B 353     -21.027  -8.631  14.541  1.00 74.06
ATOM   2825  C   LYS B 353     -21.673  -7.938  13.382  1.00 74.06
ATOM   2826  O   LYS B 353     -21.723  -8.459  12.268  1.00 74.06
ATOM   2827  CB  LYS B 353     -22.146  -9.161  15.457  1.00 74.06
ATOM   2828  CG  LYS B 353     -23.076 -10.199  14.825  1.00 74.06
ATOM   2829  CD  LYS B 353     -23.967 -10.903  15.854  1.00 74.06
ATOM   2830  CE  LYS B 353     -25.136 -11.685  15.248  1.00 74.06
ATOM   2831  NZ  LYS B 353     -24.640 -12.891  14.550  1.00 74.06
ATOM   2832  N   GLY B 354     -22.168  -6.713  13.618  1.00 24.66
ATOM   2833  CA  GLY B 354     -22.836  -5.995  12.577  1.00 24.66
ATOM   2834  C   GLY B 354     -21.879  -5.717  11.453  1.00 24.66
ATOM   2835  O   GLY B 354     -22.252  -5.796  10.284  1.00 24.66
ATOM   2836  N   ASP B 355     -20.622  -5.352  11.780  1.00 62.72
ATOM   2837  CA  ASP B 355     -19.649  -4.985  10.782  1.00 62.72
ATOM   2838  C   ASP B 355     -19.304  -6.153   9.892  1.00 62.72
ATOM   2839  O   ASP B 355     -19.251  -6.017   8.670  1.00 62.72
ATOM   2840  CB  ASP B 355     -18.320  -4.517  11.404  1.00 62.72
ATOM   2841  CG  ASP B 355     -18.521  -3.192  12.134  1.00 62.72
ATOM   2842  OD1 ASP B 355     -19.496  -2.466  11.812  1.00 62.72
ATOM   2843  OD2 ASP B 355     -17.687  -2.887  13.026  1.00 62.72
ATOM   2844  N   TYR B 356     -19.047  -7.338  10.479  1.00 76.21
ATOM   2845  CA  TYR B 356     -18.634  -8.477   9.699  1.00 76.21
ATOM   2846  C   TYR B 356     -19.733  -8.946   8.795  1.00 76.21
ATOM   2847  O   TYR B 356     -19.474  -9.335   7.658  1.00 76.21
ATOM   2848  CB  TYR B 356     -18.058  -9.625  10.544  1.00 76.21
ATOM   2849  CG  TYR B 356     -16.708  -9.115  10.916  1.00 76.21
ATOM   2850  CD1 TYR B 356     -16.527  -8.298  12.008  1.00 76.21
ATOM   2851  CD2 TYR B 356     -15.618  -9.438  10.140  1.00 76.21
ATOM   2852  CE1 TYR B 356     -15.275  -7.824  12.325  1.00 76.21
ATOM   2853  CE2 TYR B 356     -14.365  -8.967  10.451  1.00 76.21
ATOM   2854  CZ  TYR B 356     -14.192  -8.159  11.547  1.00 76.21
ATOM   2855  OH  TYR B 356     -12.910  -7.670  11.872  1.00 76.21
ATOM   2856  N   TYR B 357     -20.990  -8.937   9.272  1.00141.31
ATOM   2857  CA  TYR B 357     -22.088  -9.302   8.416  1.00141.31
ATOM   2858  C   TYR B 357     -22.170  -8.311   7.296  1.00141.31
ATOM   2859  O   TYR B 357     -22.512  -8.667   6.171  1.00141.31
ATOM   2860  CB  TYR B 357     -23.466  -9.325   9.105  1.00141.31
ATOM   2861  CG  TYR B 357     -23.597 -10.569   9.917  1.00141.31
ATOM   2862  CD1 TYR B 357     -24.076 -11.716   9.323  1.00141.31
ATOM   2863  CD2 TYR B 357     -23.251 -10.603  11.248  1.00141.31
ATOM   2864  CE1 TYR B 357     -24.217 -12.880  10.040  1.00141.31
ATOM   2865  CE2 TYR B 357     -23.391 -11.766  11.971  1.00141.31
ATOM   2866  CZ  TYR B 357     -23.875 -12.905  11.370  1.00141.31
ATOM   2867  OH  TYR B 357     -24.017 -14.094  12.115  1.00141.31
ATOM   2868  N   ARG B 358     -21.885  -7.027   7.584  1.00100.76
ATOM   2869  CA  ARG B 358     -21.945  -5.995   6.588  1.00100.76
ATOM   2870  C   ARG B 358     -20.950  -6.309   5.501  1.00100.76
ATOM   2871  O   ARG B 358     -21.228  -6.112   4.319  1.00100.76
ATOM   2872  CB  ARG B 358     -21.612  -4.605   7.161  1.00100.76
ATOM   2873  CG  ARG B 358     -21.856  -3.461   6.177  1.00100.76
ATOM   2874  CD  ARG B 358     -21.700  -2.065   6.792  1.00100.76
ATOM   2875  NE  ARG B 358     -20.272  -1.664   6.651  1.00100.76
ATOM   2876  CZ  ARG B 358     -19.442  -1.617   7.733  1.00100.76
ATOM   2877  NH1 ARG B 358     -19.929  -1.873   8.982  1.00100.76
ATOM   2878  NH2 ARG B 358     -18.126  -1.295   7.564  1.00100.76
ATOM   2879  N   TYR B 359     -19.754  -6.807   5.869  1.00 77.40
ATOM   2880  CA  TYR B 359     -18.737  -7.112   4.899  1.00 77.40
ATOM   2881  C   TYR B 359     -19.220  -8.226   4.019  1.00 77.40
ATOM   2882  O   TYR B 359     -18.980  -8.219   2.813  1.00 77.40
ATOM   2883  CB  TYR B 359     -17.403  -7.575   5.518  1.00 77.40
ATOM   2884  CG  TYR B 359     -16.909  -6.492   6.415  1.00 77.40
ATOM   2885  CD1 TYR B 359     -16.712  -5.219   5.936  1.00 77.40
ATOM   2886  CD2 TYR B 359     -16.600  -6.763   7.729  1.00 77.40
ATOM   2887  CE1 TYR B 359     -16.249  -4.221   6.761  1.00 77.40
ATOM   2888  CE2 TYR B 359     -16.136  -5.771   8.559  1.00 77.40
ATOM   2889  CZ  TYR B 359     -15.964  -4.497   8.076  1.00 77.40
ATOM   2890  OH  TYR B 359     -15.488  -3.478   8.927  1.00 77.40
ATOM   2891  N   LEU B 360     -19.891  -9.233   4.607  1.00 54.66
ATOM   2892  CA  LEU B 360     -20.397 -10.332   3.835  1.00 54.66
ATOM   2893  C   LEU B 360     -21.414  -9.796   2.874  1.00 54.66
ATOM   2894  O   LEU B 360     -21.493 -10.236   1.731  1.00 54.66
ATOM   2895  CB  LEU B 360     -21.124 -11.404   4.670  1.00 54.66
ATOM   2896  CG  LEU B 360     -20.226 -12.205   5.631  1.00 54.66
ATOM   2897  CD1 LEU B 360     -21.049 -13.244   6.413  1.00 54.66
ATOM   2898  CD2 LEU B 360     -19.028 -12.833   4.896  1.00 54.66
ATOM   2899  N   ALA B 361     -22.223  -8.818   3.322  1.00 36.62
ATOM   2900  CA  ALA B 361     -23.283  -8.275   2.514  1.00 36.62
ATOM   2901  C   ALA B 361     -22.716  -7.644   1.275  1.00 36.62
ATOM   2902  O   ALA B 361     -23.291  -7.760   0.195  1.00 36.62
ATOM   2903  CB  ALA B 361     -24.108  -7.204   3.249  1.00 36.62
ATOM   2904  N   GLU B 362     -21.559  -6.971   1.388  1.00 64.19
ATOM   2905  CA  GLU B 362     -20.977  -6.289   0.264  1.00 64.19
ATOM   2906  C   GLU B 362     -20.734  -7.287  -0.835  1.00 64.19
ATOM   2907  O   GLU B 362     -20.865  -6.981  -2.020  1.00 64.19
ATOM   2908  CB  GLU B 362     -19.622  -5.654   0.644  1.00 64.19
ATOM   2909  CG  GLU B 362     -19.742  -4.577   1.730  1.00 64.19
ATOM   2910  CD  GLU B 362     -18.357  -4.259   2.292  1.00 64.19
ATOM   2911  OE1 GLU B 362     -17.411  -5.053   2.043  1.00 64.19
ATOM   2912  OE2 GLU B 362     -18.232  -3.217   2.990  1.00 64.19
ATOM   2913  N   VAL B 363     -20.286  -8.497  -0.454  1.00110.24
ATOM   2914  CA  VAL B 363     -19.950  -9.572  -1.347  1.00110.24
ATOM   2915  C   VAL B 363     -21.129 -10.406  -1.808  1.00110.24
ATOM   2916  O   VAL B 363     -21.005 -11.100  -2.811  1.00110.24
ATOM   2917  CB  VAL B 363     -18.876 -10.459  -0.770  1.00110.24
ATOM   2918  CG1 VAL B 363     -18.539 -11.593  -1.752  1.00110.24
ATOM   2919  CG2 VAL B 363     -17.664  -9.571  -0.443  1.00110.24
ATOM   2920  N   ALA B 364     -22.257 -10.426  -1.070  1.00 58.98
ATOM   2921  CA  ALA B 364     -23.366 -11.320  -1.350  1.00 58.98
ATOM   2922  C   ALA B 364     -24.275 -10.841  -2.449  1.00 58.98
ATOM   2923  O   ALA B 364     -24.185  -9.707  -2.919  1.00 58.98
ATOM   2924  CB  ALA B 364     -24.254 -11.586  -0.121  1.00 58.98
ATOM   2925  N   ALA B 365     -25.159 -11.758  -2.918  1.00 39.78
ATOM   2926  CA  ALA B 365     -26.157 -11.451  -3.907  1.00 39.78
ATOM   2927  C   ALA B 365     -27.356 -12.320  -3.631  1.00 39.78
ATOM   2928  O   ALA B 365     -27.262 -13.322  -2.924  1.00 39.78
ATOM   2929  CB  ALA B 365     -25.700 -11.743  -5.346  1.00 39.78
ATOM   2930  N   GLY B 366     -28.536 -11.915  -4.152  1.00 31.40
ATOM   2931  CA  GLY B 366     -29.727 -12.722  -4.096  1.00 31.40
ATOM   2932  C   GLY B 366     -30.421 -12.660  -2.772  1.00 31.40
ATOM   2933  O   GLY B 366     -30.349 -11.676  -2.039  1.00 31.40
ATOM   2934  N   ASP B 367     -31.177 -13.740  -2.487  1.00 38.53
ATOM   2935  CA  ASP B 367     -31.926 -13.937  -1.279  1.00 38.53
ATOM   2936  C   ASP B 367     -30.939 -14.083  -0.171  1.00 38.53
ATOM   2937  O   ASP B 367     -31.219 -13.731   0.974  1.00 38.53
ATOM   2938  CB  ASP B 367     -32.795 -15.206  -1.326  1.00 38.53
ATOM   2939  CG  ASP B 367     -33.952 -14.937  -2.280  1.00 38.53
ATOM   2940  OD1 ASP B 367     -34.743 -13.998  -1.996  1.00 38.53
ATOM   2941  OD2 ASP B 367     -34.063 -15.667  -3.301  1.00 38.53
ATOM   2942  N   ASP B 368     -29.753 -14.630  -0.502  1.00 75.61
ATOM   2943  CA  ASP B 368     -28.713 -14.825   0.466  1.00 75.61
ATOM   2944  C   ASP B 368     -28.383 -13.481   1.021  1.00 75.61
ATOM   2945  O   ASP B 368     -28.211 -13.317   2.226  1.00 75.61
ATOM   2946  CB  ASP B 368     -27.394 -15.318  -0.148  1.00 75.61
ATOM   2947  CG  ASP B 368     -27.594 -16.709  -0.711  1.00 75.61
ATOM   2948  OD1 ASP B 368     -28.702 -17.277  -0.525  1.00 75.61
ATOM   2949  OD2 ASP B 368     -26.634 -17.219  -1.346  1.00 75.61
ATOM   2950  N   LYS B 369     -28.307 -12.469   0.144  1.00 36.03
ATOM   2951  CA  LYS B 369     -27.952 -11.147   0.566  1.00 36.03
ATOM   2952  C   LYS B 369     -28.953 -10.642   1.559  1.00 36.03
ATOM   2953  O   LYS B 369     -28.585 -10.030   2.560  1.00 36.03
ATOM   2954  CB  LYS B 369     -27.947 -10.139  -0.595  1.00 36.03
ATOM   2955  CG  LYS B 369     -27.575  -8.717  -0.169  1.00 36.03
ATOM   2956  CD  LYS B 369     -27.347  -7.765  -1.344  1.00 36.03
ATOM   2957  CE  LYS B 369     -27.055  -6.324  -0.920  1.00 36.03
ATOM   2958  NZ  LYS B 369     -26.828  -5.482  -2.116  1.00 36.03
ATOM   2959  N   LYS B 370     -30.251 -10.898   1.321  1.00 53.83
ATOM   2960  CA  LYS B 370     -31.269 -10.355   2.174  1.00 53.83
ATOM   2961  C   LYS B 370     -31.085 -10.858   3.573  1.00 53.83
ATOM   2962  O   LYS B 370     -31.224 -10.097   4.529  1.00 53.83
ATOM   2963  CB  LYS B 370     -32.686 -10.726   1.705  1.00 53.83
ATOM   2964  CG  LYS B 370     -33.027 -10.133   0.336  1.00 53.83
ATOM   2965  CD  LYS B 370     -34.287 -10.722  -0.299  1.00 53.83
ATOM   2966  CE  LYS B 370     -34.541 -10.218  -1.721  1.00 53.83
ATOM   2967  NZ  LYS B 370     -33.575 -10.840  -2.654  1.00 53.83
ATOM   2968  N   GLY B 371     -30.774 -12.158   3.735  1.00 22.85
ATOM   2969  CA  GLY B 371     -30.617 -12.717   5.049  1.00 22.85
ATOM   2970  C   GLY B 371     -29.440 -12.103   5.749  1.00 22.85
ATOM   2971  O   GLY B 371     -29.524 -11.760   6.928  1.00 22.85
ATOM   2972  N   ILE B 372     -28.301 -11.953   5.043  1.00102.56
ATOM   2973  CA  ILE B 372     -27.117 -11.416   5.660  1.00102.56
ATOM   2974  C   ILE B 372     -27.366 -10.005   6.087  1.00102.56
ATOM   2975  O   ILE B 372     -26.963  -9.603   7.177  1.00102.56
ATOM   2976  CB  ILE B 372     -25.898 -11.430   4.773  1.00102.56
ATOM   2977  CG1 ILE B 372     -25.308 -12.849   4.645  1.00102.56
ATOM   2978  CG2 ILE B 372     -24.890 -10.430   5.361  1.00102.56
ATOM   2979  CD1 ILE B 372     -26.214 -13.888   4.004  1.00102.56
ATOM   2980  N   VAL B 373     -28.049  -9.211   5.246  1.00 41.23
ATOM   2981  CA  VAL B 373     -28.297  -7.841   5.589  1.00 41.23
ATOM   2982  C   VAL B 373     -29.088  -7.803   6.863  1.00 41.23
ATOM   2983  O   VAL B 373     -28.856  -6.954   7.723  1.00 41.23
ATOM   2984  CB  VAL B 373     -29.085  -7.107   4.540  1.00 41.23
ATOM   2985  CG1 VAL B 373     -29.358  -5.678   5.040  1.00 41.23
ATOM   2986  CG2 VAL B 373     -28.307  -7.158   3.213  1.00 41.23
ATOM   2987  N   ASP B 374     -30.052  -8.728   7.017  1.00 74.72
ATOM   2988  CA  ASP B 374     -30.892  -8.750   8.180  1.00 74.72
ATOM   2989  C   ASP B 374     -30.062  -9.029   9.396  1.00 74.72
ATOM   2990  O   ASP B 374     -30.280  -8.427  10.445  1.00 74.72
ATOM   2991  CB  ASP B 374     -31.990  -9.827   8.094  1.00 74.72
ATOM   2992  CG  ASP B 374     -33.073  -9.530   9.127  1.00 74.72
ATOM   2993  OD1 ASP B 374     -32.734  -9.051  10.242  1.00 74.72
ATOM   2994  OD2 ASP B 374     -34.265  -9.779   8.804  1.00 74.72
ATOM   2995  N   GLN B 375     -29.084  -9.949   9.291  1.00 43.62
ATOM   2996  CA  GLN B 375     -28.266 -10.276  10.427  1.00 43.62
ATOM   2997  C   GLN B 375     -27.496  -9.061  10.840  1.00 43.62
ATOM   2998  O   GLN B 375     -27.355  -8.766  12.026  1.00 43.62
ATOM   2999  CB  GLN B 375     -27.226 -11.365  10.116  1.00 43.62
ATOM   3000  CG  GLN B 375     -27.818 -12.767  10.011  1.00 43.62
ATOM   3001  CD  GLN B 375     -28.005 -13.270  11.434  1.00 43.62
ATOM   3002  OE1 GLN B 375     -27.685 -12.576  12.399  1.00 43.62
ATOM   3003  NE2 GLN B 375     -28.530 -14.515  11.575  1.00 43.62
ATOM   3004  N   SER B 376     -26.966  -8.317   9.858  1.00 38.12
ATOM   3005  CA  SER B 376     -26.183  -7.159  10.166  1.00 38.12
ATOM   3006  C   SER B 376     -27.042  -6.173  10.900  1.00 38.12
ATOM   3007  O   SER B 376     -26.668  -5.673  11.962  1.00 38.12
ATOM   3008  CB  SER B 376     -25.667  -6.483   8.883  1.00 38.12
ATOM   3009  OG  SER B 376     -24.892  -5.337   9.192  1.00 38.12
ATOM   3010  N   GLN B 377     -28.252  -5.905  10.373  1.00 92.73
ATOM   3011  CA  GLN B 377     -29.101  -4.902  10.951  1.00 92.73
ATOM   3012  C   GLN B 377     -29.459  -5.277  12.351  1.00 92.73
ATOM   3013  O   GLN B 377     -29.498  -4.422  13.233  1.00 92.73
ATOM   3014  CB  GLN B 377     -30.426  -4.689  10.199  1.00 92.73
ATOM   3015  CG  GLN B 377     -30.250  -4.053   8.824  1.00 92.73
ATOM   3016  CD  GLN B 377     -31.619  -3.884   8.183  1.00 92.73
ATOM   3017  OE1 GLN B 377     -32.447  -3.104   8.651  1.00 92.73
ATOM   3018  NE2 GLN B 377     -31.863  -4.636   7.077  1.00 92.73
ATOM   3019  N   GLN B 378     -29.725  -6.570  12.597  1.00 54.56
ATOM   3020  CA  GLN B 378     -30.170  -6.971  13.898  1.00 54.56
ATOM   3021  C   GLN B 378     -29.104  -6.695  14.914  1.00 54.56
ATOM   3022  O   GLN B 378     -29.392  -6.165  15.985  1.00 54.56
ATOM   3023  CB  GLN B 378     -30.488  -8.472  13.972  1.00 54.56
ATOM   3024  CG  GLN B 378     -31.315  -8.841  15.200  1.00 54.56
ATOM   3025  CD  GLN B 378     -32.723  -8.336  14.925  1.00 54.56
ATOM   3026  OE1 GLN B 378     -33.571  -8.295  15.814  1.00 54.56
ATOM   3027  NE2 GLN B 378     -32.976  -7.934  13.650  1.00 54.56
ATOM   3028  N   ALA B 379     -27.840  -7.042  14.601  1.00 30.25
ATOM   3029  CA  ALA B 379     -26.762  -6.870  15.536  1.00 30.25
ATOM   3030  C   ALA B 379     -26.571  -5.413  15.819  1.00 30.25
ATOM   3031  O   ALA B 379     -26.361  -5.020  16.966  1.00 30.25
ATOM   3032  CB  ALA B 379     -25.422  -7.411  15.012  1.00 30.25
ATOM   3033  N   TYR B 380     -26.632  -4.569  14.770  1.00 75.91
ATOM   3034  CA  TYR B 380     -26.425  -3.159  14.953  1.00 75.91
ATOM   3035  C   TYR B 380     -27.514  -2.589  15.805  1.00 75.91
ATOM   3036  O   TYR B 380     -27.254  -1.765  16.681  1.00 75.91
ATOM   3037  CB  TYR B 380     -26.435  -2.321  13.660  1.00 75.91
ATOM   3038  CG  TYR B 380     -25.187  -2.529  12.876  1.00 75.91
ATOM   3039  CD1 TYR B 380     -23.978  -2.072  13.351  1.00 75.91
ATOM   3040  CD2 TYR B 380     -25.233  -3.137  11.646  1.00 75.91
ATOM   3041  CE1 TYR B 380     -22.824  -2.247  12.623  1.00 75.91
ATOM   3042  CE2 TYR B 380     -24.082  -3.312  10.916  1.00 75.91
ATOM   3043  CZ  TYR B 380     -22.876  -2.873  11.401  1.00 75.91
ATOM   3044  OH  TYR B 380     -21.706  -3.061  10.638  1.00 75.91
ATOM   3045  N   GLN B 381     -28.772  -3.001  15.561  1.00 56.91
ATOM   3046  CA  GLN B 381     -29.877  -2.444  16.289  1.00 56.91
ATOM   3047  C   GLN B 381     -29.763  -2.758  17.747  1.00 56.91
ATOM   3048  O   GLN B 381     -29.986  -1.889  18.589  1.00 56.91
ATOM   3049  CB  GLN B 381     -31.245  -2.979  15.837  1.00 56.91
ATOM   3050  CG  GLN B 381     -32.381  -2.539  16.766  1.00 56.91
ATOM   3051  CD  GLN B 381     -32.409  -1.019  16.790  1.00 56.91
ATOM   3052  OE1 GLN B 381     -31.845  -0.360  15.917  1.00 56.91
ATOM   3053  NE2 GLN B 381     -33.082  -0.443  17.822  1.00 56.91
ATOM   3054  N   GLU B 382     -29.402  -4.007  18.089  1.00 39.20
ATOM   3055  CA  GLU B 382     -29.341  -4.392  19.469  1.00 39.20
ATOM   3056  C   GLU B 382     -28.296  -3.570  20.161  1.00 39.20
ATOM   3057  O   GLU B 382     -28.505  -3.099  21.277  1.00 39.20
ATOM   3058  CB  GLU B 382     -28.979  -5.876  19.641  1.00 39.20
ATOM   3059  CG  GLU B 382     -29.056  -6.364  21.087  1.00 39.20
ATOM   3060  CD  GLU B 382     -28.676  -7.837  21.093  1.00 39.20
ATOM   3061  OE1 GLU B 382     -27.651  -8.187  20.452  1.00 39.20
ATOM   3062  OE2 GLU B 382     -29.411  -8.633  21.735  1.00 39.20
ATOM   3063  N   ALA B 383     -27.138  -3.366  19.508  1.00 27.22
ATOM   3064  CA  ALA B 383     -26.071  -2.602  20.095  1.00 27.22
ATOM   3065  C   ALA B 383     -26.536  -1.191  20.293  1.00 27.22
ATOM   3066  O   ALA B 383     -26.231  -0.559  21.304  1.00 27.22
ATOM   3067  CB  ALA B 383     -24.816  -2.550  19.206  1.00 27.22
ATOM   3068  N   PHE B 384     -27.298  -0.663  19.319  1.00 55.03
ATOM   3069  CA  PHE B 384     -27.758   0.696  19.345  1.00 55.03
ATOM   3070  C   PHE B 384     -28.630   0.891  20.551  1.00 55.03
ATOM   3071  O   PHE B 384     -28.502   1.875  21.277  1.00 55.03
ATOM   3072  CB  PHE B 384     -28.569   1.034  18.078  1.00 55.03
ATOM   3073  CG  PHE B 384     -28.907   2.483  18.082  1.00 55.03
ATOM   3074  CD1 PHE B 384     -27.943   3.419  17.786  1.00 55.03
ATOM   3075  CD2 PHE B 384     -30.187   2.905  18.355  1.00 55.03
ATOM   3076  CE1 PHE B 384     -28.245   4.760  17.782  1.00 55.03
ATOM   3077  CE2 PHE B 384     -30.496   4.245  18.352  1.00 55.03
ATOM   3078  CZ  PHE B 384     -29.524   5.174  18.066  1.00 55.03
ATOM   3079  N   GLU B 385     -29.533  -0.072  20.797  1.00 99.67
ATOM   3080  CA  GLU B 385     -30.495  -0.022  21.860  1.00 99.67
ATOM   3081  C   GLU B 385     -29.803   0.005  23.193  1.00 99.67
ATOM   3082  O   GLU B 385     -30.115   0.835  24.045  1.00 99.67
ATOM   3083  CB  GLU B 385     -31.379  -1.278  21.788  1.00 99.67
ATOM   3084  CG  GLU B 385     -32.561  -1.334  22.747  1.00 99.67
ATOM   3085  CD  GLU B 385     -33.256  -2.660  22.472  1.00 99.67
ATOM   3086  OE1 GLU B 385     -33.597  -2.905  21.283  1.00 99.67
ATOM   3087  OE2 GLU B 385     -33.450  -3.448  23.437  1.00 99.67
ATOM   3088  N   ILE B 386     -28.824  -0.895  23.397  1.00 36.63
ATOM   3089  CA  ILE B 386     -28.128  -1.016  24.647  1.00 36.63
ATOM   3090  C   ILE B 386     -27.346   0.234  24.903  1.00 36.63
ATOM   3091  O   ILE B 386     -27.329   0.753  26.019  1.00 36.63
ATOM   3092  CB  ILE B 386     -27.162  -2.167  24.633  1.00 36.63
ATOM   3093  CG1 ILE B 386     -27.916  -3.494  24.428  1.00 36.63
ATOM   3094  CG2 ILE B 386     -26.328  -2.113  25.923  1.00 36.63
ATOM   3095  CD1 ILE B 386     -27.004  -4.662  24.059  1.00 36.63
ATOM   3096  N   SER B 387     -26.673   0.754  23.863  1.00 38.40
ATOM   3097  CA  SER B 387     -25.825   1.897  24.038  1.00 38.40
ATOM   3098  C   SER B 387     -26.631   3.088  24.448  1.00 38.40
ATOM   3099  O   SER B 387     -26.227   3.835  25.337  1.00 38.40
ATOM   3100  CB  SER B 387     -25.041   2.261  22.763  1.00 38.40
ATOM   3101  OG  SER B 387     -25.930   2.638  21.722  1.00 38.40
ATOM   3102  N   LYS B 388     -27.811   3.290  23.833  1.00 70.98
ATOM   3103  CA  LYS B 388     -28.570   4.462  24.161  1.00 70.98
ATOM   3104  C   LYS B 388     -28.908   4.417  25.617  1.00 70.98
ATOM   3105  O   LYS B 388     -28.849   5.432  26.309  1.00 70.98
ATOM   3106  CB  LYS B 388     -29.913   4.565  23.420  1.00 70.98
ATOM   3107  CG  LYS B 388     -29.798   4.792  21.913  1.00 70.98
ATOM   3108  CD  LYS B 388     -31.146   4.680  21.199  1.00 70.98
ATOM   3109  CE  LYS B 388     -32.105   5.829  21.527  1.00 70.98
ATOM   3110  NZ  LYS B 388     -33.407   5.613  20.858  1.00 70.98
ATOM   3111  N   LYS B 389     -29.336   3.247  26.125  1.00125.94
ATOM   3112  CA  LYS B 389     -29.680   3.202  27.516  1.00125.94
ATOM   3113  C   LYS B 389     -28.475   3.283  28.409  1.00125.94
ATOM   3114  O   LYS B 389     -28.441   4.062  29.360  1.00125.94
ATOM   3115  CB  LYS B 389     -30.444   1.927  27.916  1.00125.94
ATOM   3116  CG  LYS B 389     -31.910   1.924  27.480  1.00125.94
ATOM   3117  CD  LYS B 389     -32.101   1.891  25.963  1.00125.94
ATOM   3118  CE  LYS B 389     -33.569   1.880  25.530  1.00125.94
ATOM   3119  NZ  LYS B 389     -34.229   0.643  26.004  1.00125.94
ATOM   3120  N   GLU B 390     -27.472   2.434  28.133  1.00124.90
ATOM   3121  CA  GLU B 390     -26.336   2.248  28.991  1.00124.90
ATOM   3122  C   GLU B 390     -25.220   3.261  28.883  1.00124.90
ATOM   3123  O   GLU B 390     -24.538   3.510  29.875  1.00124.90
ATOM   3124  CB  GLU B 390     -25.748   0.832  28.855  1.00124.90
ATOM   3125  CG  GLU B 390     -24.925   0.393  30.069  1.00124.90
ATOM   3126  CD  GLU B 390     -23.526   0.965  29.935  1.00124.90
ATOM   3127  OE1 GLU B 390     -23.186   1.422  28.813  1.00124.90
ATOM   3128  OE2 GLU B 390     -22.783   0.965  30.952  1.00124.90
ATOM   3129  N   MET B 391     -24.967   3.861  27.699  1.00 70.71
ATOM   3130  CA  MET B 391     -23.748   4.621  27.539  1.00 70.71
ATOM   3131  C   MET B 391     -24.011   6.076  27.273  1.00 70.71
ATOM   3132  O   MET B 391     -25.051   6.450  26.737  1.00 70.71
ATOM   3133  CB  MET B 391     -22.937   4.118  26.335  1.00 70.71
ATOM   3134  CG  MET B 391     -22.526   2.652  26.458  1.00 70.71
ATOM   3135  SD  MET B 391     -22.068   1.857  24.890  1.00 70.71
ATOM   3136  CE  MET B 391     -20.552   2.827  24.667  1.00 70.71
ATOM   3137  N   GLN B 392     -23.027   6.934  27.637  1.00 74.30
ATOM   3138  CA  GLN B 392     -23.091   8.358  27.439  1.00 74.30
ATOM   3139  C   GLN B 392     -22.896   8.626  25.975  1.00 74.30
ATOM   3140  O   GLN B 392     -22.287   7.822  25.269  1.00 74.30
ATOM   3141  CB  GLN B 392     -21.965   9.121  28.158  1.00 74.30
ATOM   3142  CG  GLN B 392     -20.583   8.761  27.605  1.00 74.30
ATOM   3143  CD  GLN B 392     -19.519   9.558  28.343  1.00 74.30
ATOM   3144  OE1 GLN B 392     -18.554  10.030  27.744  1.00 74.30
ATOM   3145  NE2 GLN B 392     -19.689   9.709  29.681  1.00 74.30
ATOM   3146  N   PRO B 393     -23.390   9.739  25.491  1.00 98.66
ATOM   3147  CA  PRO B 393     -23.285  10.016  24.083  1.00 98.66
ATOM   3148  C   PRO B 393     -21.890  10.168  23.563  1.00 98.66
ATOM   3149  O   PRO B 393     -21.673   9.910  22.382  1.00 98.66
ATOM   3150  CB  PRO B 393     -24.199  11.206  23.822  1.00 98.66
ATOM   3151  CG  PRO B 393     -25.295  11.041  24.892  1.00 98.66
ATOM   3152  CD  PRO B 393     -24.594  10.323  26.060  1.00 98.66
ATOM   3153  N   THR B 394     -20.956  10.623  24.411  1.00160.66
ATOM   3154  CA  THR B 394     -19.569  10.841  24.115  1.00160.66
ATOM   3155  C   THR B 394     -18.793   9.549  24.066  1.00160.66
ATOM   3156  O   THR B 394     -17.664   9.521  23.573  1.00160.66
ATOM   3157  CB  THR B 394     -18.941  11.697  25.159  1.00160.66
ATOM   3158  OG1 THR B 394     -19.666  12.908  25.282  1.00160.66
ATOM   3159  CG2 THR B 394     -17.513  12.003  24.720  1.00160.66
ATOM   3160  N   HIS B 395     -19.324   8.463  24.659  1.00 84.23
ATOM   3161  CA  HIS B 395     -18.576   7.233  24.735  1.00 84.23
ATOM   3162  C   HIS B 395     -18.161   6.811  23.354  1.00 84.23
ATOM   3163  O   HIS B 395     -18.979   6.686  22.443  1.00 84.23
ATOM   3164  CB  HIS B 395     -19.387   6.085  25.370  1.00 84.23
ATOM   3165  CG  HIS B 395     -18.560   4.905  25.791  1.00 84.23
ATOM   3166  ND1 HIS B 395     -17.957   4.025  24.921  1.00 84.23
ATOM   3167  CD2 HIS B 395     -18.246   4.462  27.041  1.00 84.23
ATOM   3168  CE1 HIS B 395     -17.313   3.102  25.680  1.00 84.23
ATOM   3169  NE2 HIS B 395     -17.460   3.326  26.973  1.00 84.23
ATOM   3170  N   PRO B 396     -16.891   6.565  23.175  1.00143.32
ATOM   3171  CA  PRO B 396     -16.330   6.203  21.898  1.00143.32
ATOM   3172  C   PRO B 396     -16.991   5.010  21.266  1.00143.32
ATOM   3173  O   PRO B 396     -17.114   4.989  20.041  1.00143.32
ATOM   3174  CB  PRO B 396     -14.842   5.979  22.162  1.00143.32
ATOM   3175  CG  PRO B 396     -14.783   5.613  23.658  1.00143.32
ATOM   3176  CD  PRO B 396     -15.966   6.373  24.277  1.00143.32
ATOM   3177  N   ILE B 397     -17.399   3.994  22.050  1.00 47.80
ATOM   3178  CA  ILE B 397     -18.019   2.839  21.457  1.00 47.80
ATOM   3179  C   ILE B 397     -19.343   3.242  20.882  1.00 47.80
ATOM   3180  O   ILE B 397     -19.718   2.806  19.795  1.00 47.80
ATOM   3181  CB  ILE B 397     -18.246   1.708  22.423  1.00 47.80
ATOM   3182  CG1 ILE B 397     -16.904   1.194  22.971  1.00 47.80
ATOM   3183  CG2 ILE B 397     -19.053   0.617  21.700  1.00 47.80
ATOM   3184  CD1 ILE B 397     -17.058   0.177  24.101  1.00 47.80
ATOM   3185  N   ARG B 398     -20.097   4.085  21.614  1.00 83.13
ATOM   3186  CA  ARG B 398     -21.388   4.531  21.168  1.00 83.13
ATOM   3187  C   ARG B 398     -21.236   5.296  19.886  1.00 83.13
ATOM   3188  O   ARG B 398     -22.003   5.106  18.943  1.00 83.13
ATOM   3189  CB  ARG B 398     -22.049   5.491  22.169  1.00 83.13
ATOM   3190  CG  ARG B 398     -23.289   6.205  21.624  1.00 83.13
ATOM   3191  CD  ARG B 398     -24.556   5.355  21.570  1.00 83.13
ATOM   3192  NE  ARG B 398     -25.637   6.231  21.036  1.00 83.13
ATOM   3193  CZ  ARG B 398     -26.276   7.118  21.855  1.00 83.13
ATOM   3194  NH1 ARG B 398     -25.905   7.244  23.163  1.00 83.13
ATOM   3195  NH2 ARG B 398     -27.287   7.890  21.358  1.00 83.13
ATOM   3196  N   LEU B 399     -20.235   6.195  19.822  1.00102.28
ATOM   3197  CA  LEU B 399     -20.024   6.988  18.642  1.00102.28
ATOM   3198  C   LEU B 399     -19.649   6.107  17.492  1.00102.28
ATOM   3199  O   LEU B 399     -20.115   6.311  16.373  1.00102.28
ATOM   3200  CB  LEU B 399     -18.874   8.014  18.755  1.00102.28
ATOM   3201  CG  LEU B 399     -19.153   9.289  19.579  1.00102.28
ATOM   3202  CD1 LEU B 399     -20.212  10.178  18.916  1.00102.28
ATOM   3203  CD2 LEU B 399     -19.478   8.976  21.037  1.00102.28
ATOM   3204  N   GLY B 400     -18.777   5.113  17.741  1.00 22.66
ATOM   3205  CA  GLY B 400     -18.296   4.251  16.699  1.00 22.66
ATOM   3206  C   GLY B 400     -19.442   3.469  16.138  1.00 22.66
ATOM   3207  O   GLY B 400     -19.503   3.218  14.935  1.00 22.66
ATOM   3208  N   LEU B 401     -20.369   3.032  17.009  1.00 46.47
ATOM   3209  CA  LEU B 401     -21.503   2.277  16.560  1.00 46.47
ATOM   3210  C   LEU B 401     -22.310   3.138  15.628  1.00 46.47
ATOM   3211  O   LEU B 401     -22.706   2.700  14.549  1.00 46.47
ATOM   3212  CB  LEU B 401     -22.417   1.860  17.728  1.00 46.47
ATOM   3213  CG  LEU B 401     -23.686   1.092  17.310  1.00 46.47
ATOM   3214  CD1 LEU B 401     -23.346  -0.236  16.616  1.00 46.47
ATOM   3215  CD2 LEU B 401     -24.631   0.908  18.508  1.00 46.47
ATOM   3216  N   ALA B 402     -22.539   4.410  16.000  1.00 31.01
ATOM   3217  CA  ALA B 402     -23.353   5.288  15.204  1.00 31.01
ATOM   3218  C   ALA B 402     -22.727   5.467  13.861  1.00 31.01
ATOM   3219  O   ALA B 402     -23.415   5.502  12.842  1.00 31.01
ATOM   3220  CB  ALA B 402     -23.507   6.688  15.823  1.00 31.01
ATOM   3221  N   LEU B 403     -21.390   5.591  13.827  1.00 49.71
ATOM   3222  CA  LEU B 403     -20.716   5.834  12.587  1.00 49.71
ATOM   3223  C   LEU B 403     -20.943   4.692  11.645  1.00 49.71
ATOM   3224  O   LEU B 403     -21.298   4.890  10.484  1.00 49.71
ATOM   3225  CB  LEU B 403     -19.195   5.952  12.790  1.00 49.71
ATOM   3226  CG  LEU B 403     -18.401   6.211  11.499  1.00 49.71
ATOM   3227  CD1 LEU B 403     -18.755   7.576  10.898  1.00 49.71
ATOM   3228  CD2 LEU B 403     -16.892   6.035  11.728  1.00 49.71
ATOM   3229  N   ASN B 404     -20.740   3.448  12.118  1.00 61.46
ATOM   3230  CA  ASN B 404     -20.857   2.296  11.269  1.00 61.46
ATOM   3231  C   ASN B 404     -22.284   2.019  10.888  1.00 61.46
ATOM   3232  O   ASN B 404     -22.564   1.647   9.749  1.00 61.46
ATOM   3233  CB  ASN B 404     -20.342   1.005  11.929  1.00 61.46
ATOM   3234  CG  ASN B 404     -18.836   1.109  12.094  1.00 61.46
ATOM   3235  OD1 ASN B 404     -18.230   2.129  11.772  1.00 61.46
ATOM   3236  ND2 ASN B 404     -18.211   0.014  12.602  1.00 61.46
ATOM   3237  N   PHE B 405     -23.225   2.174  11.839  1.00127.42
ATOM   3238  CA  PHE B 405     -24.610   1.841  11.617  1.00127.42
ATOM   3239  C   PHE B 405     -25.081   2.750  10.527  1.00127.42
ATOM   3240  O   PHE B 405     -25.793   2.352   9.605  1.00127.42
ATOM   3241  CB  PHE B 405     -25.489   2.196  12.833  1.00127.42
ATOM   3242  CG  PHE B 405     -26.717   1.348  12.864  1.00127.42
ATOM   3243  CD1 PHE B 405     -27.423   1.033  11.725  1.00127.42
ATOM   3244  CD2 PHE B 405     -27.198   0.911  14.078  1.00127.42
ATOM   3245  CE1 PHE B 405     -28.555   0.254  11.802  1.00127.42
ATOM   3246  CE2 PHE B 405     -28.331   0.137  14.162  1.00127.42
ATOM   3247  CZ  PHE B 405     -29.013  -0.198  13.017  1.00127.42
ATOM   3248  N   SER B 406     -24.676   4.027  10.627  1.00 36.40
ATOM   3249  CA  SER B 406     -25.073   5.024   9.683  1.00 36.40
ATOM   3250  C   SER B 406     -24.593   4.625   8.323  1.00 36.40
ATOM   3251  O   SER B 406     -25.310   4.765   7.333  1.00 36.40
ATOM   3252  CB  SER B 406     -24.463   6.396  10.007  1.00 36.40
ATOM   3253  OG  SER B 406     -24.849   7.345   9.026  1.00 36.40
ATOM   3254  N   VAL B 407     -23.353   4.113   8.241  1.00 39.18
ATOM   3255  CA  VAL B 407     -22.780   3.694   6.993  1.00 39.18
ATOM   3256  C   VAL B 407     -23.582   2.543   6.460  1.00 39.18
ATOM   3257  O   VAL B 407     -23.806   2.433   5.255  1.00 39.18
ATOM   3258  CB  VAL B 407     -21.355   3.250   7.154  1.00 39.18
ATOM   3259  CG1 VAL B 407     -20.863   2.649   5.829  1.00 39.18
ATOM   3260  CG2 VAL B 407     -20.529   4.460   7.626  1.00 39.18
ATOM   3261  N   PHE B 408     -24.042   1.651   7.357  1.00 62.55
ATOM   3262  CA  PHE B 408     -24.807   0.502   6.959  1.00 62.55
ATOM   3263  C   PHE B 408     -26.035   0.993   6.248  1.00 62.55
ATOM   3264  O   PHE B 408     -26.352   0.537   5.150  1.00 62.55
ATOM   3265  CB  PHE B 408     -25.238  -0.330   8.181  1.00 62.55
ATOM   3266  CG  PHE B 408     -26.129  -1.433   7.735  1.00 62.55
ATOM   3267  CD1 PHE B 408     -25.615  -2.599   7.216  1.00 62.55
ATOM   3268  CD2 PHE B 408     -27.490  -1.295   7.852  1.00 62.55
ATOM   3269  CE1 PHE B 408     -26.452  -3.613   6.811  1.00 62.55
ATOM   3270  CE2 PHE B 408     -28.326  -2.303   7.448  1.00 62.55
ATOM   3271  CZ  PHE B 408     -27.812  -3.465   6.926  1.00 62.55
ATOM   3272  N   TYR B 409     -26.739   1.980   6.837  1.00 81.73
ATOM   3273  CA  TYR B 409     -27.939   2.483   6.227  1.00 81.73
ATOM   3274  C   TYR B 409     -27.638   3.065   4.881  1.00 81.73
ATOM   3275  O   TYR B 409     -28.375   2.836   3.925  1.00 81.73
ATOM   3276  CB  TYR B 409     -28.641   3.606   7.022  1.00 81.73
ATOM   3277  CG  TYR B 409     -29.376   3.025   8.181  1.00 81.73
ATOM   3278  CD1 TYR B 409     -30.531   2.314   7.959  1.00 81.73
ATOM   3279  CD2 TYR B 409     -28.948   3.211   9.477  1.00 81.73
ATOM   3280  CE1 TYR B 409     -31.244   1.770   9.000  1.00 81.73
ATOM   3281  CE2 TYR B 409     -29.657   2.669  10.525  1.00 81.73
ATOM   3282  CZ  TYR B 409     -30.802   1.943  10.288  1.00 81.73
ATOM   3283  OH  TYR B 409     -31.530   1.383  11.360  1.00 81.73
ATOM   3284  N   TYR B 410     -26.566   3.866   4.771  1.00144.87
ATOM   3285  CA  TYR B 410     -26.322   4.529   3.525  1.00144.87
ATOM   3286  C   TYR B 410     -25.943   3.545   2.454  1.00144.87
ATOM   3287  O   TYR B 410     -26.560   3.505   1.390  1.00144.87
ATOM   3288  CB  TYR B 410     -25.163   5.534   3.648  1.00144.87
ATOM   3289  CG  TYR B 410     -25.158   6.415   2.447  1.00144.87
ATOM   3290  CD1 TYR B 410     -24.471   6.061   1.309  1.00144.87
ATOM   3291  CD2 TYR B 410     -25.851   7.603   2.469  1.00144.87
ATOM   3292  CE1 TYR B 410     -24.474   6.886   0.209  1.00144.87
ATOM   3293  CE2 TYR B 410     -25.857   8.432   1.373  1.00144.87
ATOM   3294  CZ  TYR B 410     -25.167   8.073   0.241  1.00144.87
ATOM   3295  OH  TYR B 410     -25.169   8.920  -0.888  1.00144.87
ATOM   3296  N   GLU B 411     -24.898   2.732   2.716  1.00 83.71
ATOM   3297  CA  GLU B 411     -24.365   1.825   1.733  1.00 83.71
ATOM   3298  C   GLU B 411     -25.207   0.604   1.504  1.00 83.71
ATOM   3299  O   GLU B 411     -25.479   0.221   0.366  1.00 83.71
ATOM   3300  CB  GLU B 411     -22.987   1.274   2.134  1.00 83.71
ATOM   3301  CG  GLU B 411     -21.850   2.294   2.150  1.00 83.71
ATOM   3302  CD  GLU B 411     -20.624   1.554   2.666  1.00 83.71
ATOM   3303  OE1 GLU B 411     -20.800   0.408   3.161  1.00 83.71
ATOM   3304  OE2 GLU B 411     -19.500   2.115   2.574  1.00 83.71
ATOM   3305  N   ILE B 412     -25.556  -0.107   2.594  1.00128.08
ATOM   3306  CA  ILE B 412     -26.263  -1.346   2.421  1.00128.08
ATOM   3307  C   ILE B 412     -27.717  -1.146   2.126  1.00128.08
ATOM   3308  O   ILE B 412     -28.245  -1.682   1.156  1.00128.08
ATOM   3309  CB  ILE B 412     -26.154  -2.253   3.606  1.00128.08
ATOM   3310  CG1 ILE B 412     -24.675  -2.587   3.866  1.00128.08
ATOM   3311  CG2 ILE B 412     -27.016  -3.497   3.328  1.00128.08
ATOM   3312  CD1 ILE B 412     -23.993  -3.273   2.683  1.00128.08
ATOM   3313  N   LEU B 413     -28.398  -0.373   2.992  1.00 94.72
ATOM   3314  CA  LEU B 413     -29.806  -0.100   2.917  1.00 94.72
ATOM   3315  C   LEU B 413     -30.121   0.879   1.823  1.00 94.72
ATOM   3316  O   LEU B 413     -31.234   0.897   1.304  1.00 94.72
ATOM   3317  CB  LEU B 413     -30.390   0.383   4.252  1.00 94.72
ATOM   3318  CG  LEU B 413     -30.326  -0.735   5.310  1.00 94.72
ATOM   3319  CD1 LEU B 413     -30.904  -0.294   6.653  1.00 94.72
ATOM   3320  CD2 LEU B 413     -30.987  -2.023   4.807  1.00 94.72
ATOM   3321  N   ASN B 414     -29.155   1.739   1.454  1.00 85.94
ATOM   3322  CA  ASN B 414     -29.365   2.748   0.452  1.00 85.94
ATOM   3323  C   ASN B 414     -30.379   3.763   0.895  1.00 85.94
ATOM   3324  O   ASN B 414     -31.199   4.209   0.094  1.00 85.94
ATOM   3325  CB  ASN B 414     -29.806   2.207  -0.920  1.00 85.94
ATOM   3326  CG  ASN B 414     -28.573   1.714  -1.668  1.00 85.94
ATOM   3327  OD1 ASN B 414     -28.499   0.559  -2.080  1.00 85.94
ATOM   3328  ND2 ASN B 414     -27.579   2.622  -1.860  1.00 85.94
ATOM   3329  N   SER B 415     -30.356   4.159   2.184  1.00 55.25
ATOM   3330  CA  SER B 415     -31.235   5.221   2.592  1.00 55.25
ATOM   3331  C   SER B 415     -30.369   6.356   3.047  1.00 55.25
ATOM   3332  O   SER B 415     -29.870   6.373   4.168  1.00 55.25
ATOM   3333  CB  SER B 415     -32.150   4.838   3.767  1.00 55.25
ATOM   3334  OG  SER B 415     -32.983   5.935   4.111  1.00 55.25
ATOM   3335  N   PRO B 416     -30.192   7.333   2.205  1.00 79.09
ATOM   3336  CA  PRO B 416     -29.340   8.425   2.571  1.00 79.09
ATOM   3337  C   PRO B 416     -29.868   9.195   3.736  1.00 79.09
ATOM   3338  O   PRO B 416     -29.073   9.642   4.562  1.00 79.09
ATOM   3339  CB  PRO B 416     -29.159   9.244   1.295  1.00 79.09
ATOM   3340  CG  PRO B 416     -29.307   8.199   0.172  1.00 79.09
ATOM   3341  CD  PRO B 416     -30.234   7.123   0.767  1.00 79.09
ATOM   3342  N   GLU B 417     -31.202   9.350   3.827  1.00 68.73
ATOM   3343  CA  GLU B 417     -31.798  10.152   4.857  1.00 68.73
ATOM   3344  C   GLU B 417     -31.595   9.539   6.206  1.00 68.73
ATOM   3345  O   GLU B 417     -31.278  10.241   7.165  1.00 68.73
ATOM   3346  CB  GLU B 417     -33.311  10.367   4.666  1.00 68.73
ATOM   3347  CG  GLU B 417     -33.654  11.250   3.463  1.00 68.73
ATOM   3348  CD  GLU B 417     -35.159  11.482   3.444  1.00 68.73
ATOM   3349  OE1 GLU B 417     -35.917  10.477   3.486  1.00 68.73
ATOM   3350  OE2 GLU B 417     -35.570  12.672   3.386  1.00 68.73
ATOM   3351  N   LYS B 418     -31.779   8.211   6.321  1.00 38.07
ATOM   3352  CA  LYS B 418     -31.658   7.577   7.604  1.00 38.07
ATOM   3353  C   LYS B 418     -30.242   7.670   8.083  1.00 38.07
ATOM   3354  O   LYS B 418     -29.992   7.896   9.266  1.00 38.07
ATOM   3355  CB  LYS B 418     -32.015   6.081   7.591  1.00 38.07
ATOM   3356  CG  LYS B 418     -33.496   5.779   7.360  1.00 38.07
ATOM   3357  CD  LYS B 418     -33.760   4.291   7.113  1.00 38.07
ATOM   3358  CE  LYS B 418     -35.232   3.944   6.889  1.00 38.07
ATOM   3359  NZ  LYS B 418     -35.385   2.481   6.717  1.00 38.07
ATOM   3360  N   ALA B 419     -29.272   7.480   7.171  1.00 33.93
ATOM   3361  CA  ALA B 419     -27.888   7.487   7.554  1.00 33.93
ATOM   3362  C   ALA B 419     -27.531   8.839   8.095  1.00 33.93
ATOM   3363  O   ALA B 419     -26.861   8.951   9.120  1.00 33.93
ATOM   3364  CB  ALA B 419     -26.951   7.207   6.367  1.00 33.93
ATOM   3365  N   CYS B 420     -27.985   9.913   7.424  1.00 31.47
ATOM   3366  CA  CYS B 420     -27.636  11.243   7.843  1.00 31.47
ATOM   3367  C   CYS B 420     -28.206  11.530   9.196  1.00 31.47
ATOM   3368  O   CYS B 420     -27.545  12.138  10.036  1.00 31.47
ATOM   3369  CB  CYS B 420     -28.148  12.333   6.886  1.00 31.47
ATOM   3370  SG  CYS B 420     -27.337  12.257   5.262  1.00 31.47
ATOM   3371  N   SER B 421     -29.456  11.099   9.441  1.00 74.83
ATOM   3372  CA  SER B 421     -30.113  11.392  10.684  1.00 74.83
ATOM   3373  C   SER B 421     -29.377  10.747  11.821  1.00 74.83
ATOM   3374  O   SER B 421     -29.167  11.367  12.862  1.00 74.83
ATOM   3375  CB  SER B 421     -31.560  10.873  10.729  1.00 74.83
ATOM   3376  OG  SER B 421     -31.571   9.453  10.723  1.00 74.83
ATOM   3377  N   LEU B 422     -28.960   9.479  11.644  1.00 72.35
ATOM   3378  CA  LEU B 422     -28.305   8.745  12.693  1.00 72.35
ATOM   3379  C   LEU B 422     -27.017   9.442  13.028  1.00 72.35
ATOM   3380  O   LEU B 422     -26.702   9.655  14.197  1.00 72.35
ATOM   3381  CB  LEU B 422     -27.920   7.320  12.239  1.00 72.35
ATOM   3382  CG  LEU B 422     -27.418   6.387  13.361  1.00 72.35
ATOM   3383  CD1 LEU B 422     -28.585   5.849  14.202  1.00 72.35
ATOM   3384  CD2 LEU B 422     -26.517   5.270  12.819  1.00 72.35
ATOM   3385  N   ALA B 423     -26.235   9.814  11.995  1.00 36.89
ATOM   3386  CA  ALA B 423     -24.952  10.436  12.188  1.00 36.89
ATOM   3387  C   ALA B 423     -25.101  11.790  12.814  1.00 36.89
ATOM   3388  O   ALA B 423     -24.351  12.151  13.720  1.00 36.89
ATOM   3389  CB  ALA B 423     -24.179  10.619  10.871  1.00 36.89
ATOM   3390  N   LYS B 424     -26.085  12.576  12.341  1.00 77.89
ATOM   3391  CA  LYS B 424     -26.274  13.921  12.809  1.00 77.89
ATOM   3392  C   LYS B 424     -26.609  13.910  14.268  1.00 77.89
ATOM   3393  O   LYS B 424     -26.052  14.681  15.048  1.00 77.89
ATOM   3394  CB  LYS B 424     -27.430  14.624  12.076  1.00 77.89
ATOM   3395  CG  LYS B 424     -27.581  16.108  12.415  1.00 77.89
ATOM   3396  CD  LYS B 424     -26.464  16.991  11.855  1.00 77.89
ATOM   3397  CE  LYS B 424     -26.669  18.482  12.138  1.00 77.89
ATOM   3398  NZ  LYS B 424     -25.531  19.263  11.607  1.00 77.89
ATOM   3399  N   THR B 425     -27.525  13.017  14.684  1.00103.39
ATOM   3400  CA  THR B 425     -27.945  12.995  16.056  1.00103.39
ATOM   3401  C   THR B 425     -26.788  12.619  16.932  1.00103.39
ATOM   3402  O   THR B 425     -26.601  13.189  18.006  1.00103.39
ATOM   3403  CB  THR B 425     -29.056  12.016  16.313  1.00103.39
ATOM   3404  OG1 THR B 425     -28.620  10.689  16.058  1.00103.39
ATOM   3405  CG2 THR B 425     -30.241  12.368  15.397  1.00103.39
ATOM   3406  N   ALA B 426     -25.970  11.643  16.496  1.00 29.85
ATOM   3407  CA  ALA B 426     -24.882  11.192  17.318  1.00 29.85
ATOM   3408  C   ALA B 426     -23.928  12.324  17.541  1.00 29.85
ATOM   3409  O   ALA B 426     -23.437  12.525  18.651  1.00 29.85
ATOM   3410  CB  ALA B 426     -24.085  10.040  16.682  1.00 29.85
ATOM   3411  N   PHE B 427     -23.642  13.092  16.474  1.00128.41
ATOM   3412  CA  PHE B 427     -22.707  14.181  16.516  1.00128.41
ATOM   3413  C   PHE B 427     -23.227  15.242  17.437  1.00128.41
ATOM   3414  O   PHE B 427     -22.518  15.716  18.325  1.00128.41
ATOM   3415  CB  PHE B 427     -22.547  14.813  15.116  1.00128.41
ATOM   3416  CG  PHE B 427     -21.575  15.946  15.138  1.00128.41
ATOM   3417  CD1 PHE B 427     -22.006  17.226  15.409  1.00128.41
ATOM   3418  CD2 PHE B 427     -20.240  15.738  14.879  1.00128.41
ATOM   3419  CE1 PHE B 427     -21.121  18.278  15.427  1.00128.41
ATOM   3420  CE2 PHE B 427     -19.349  16.788  14.895  1.00128.41
ATOM   3421  CZ  PHE B 427     -19.789  18.060  15.169  1.00128.41
ATOM   3422  N   ASP B 428     -24.508  15.619  17.263  1.00 44.68
ATOM   3423  CA  ASP B 428     -25.089  16.700  18.008  1.00 44.68
ATOM   3424  C   ASP B 428     -25.133  16.379  19.470  1.00 44.68
ATOM   3425  O   ASP B 428     -24.855  17.241  20.303  1.00 44.68
ATOM   3426  CB  ASP B 428     -26.519  17.039  17.552  1.00 44.68
ATOM   3427  CG  ASP B 428     -26.424  17.710  16.187  1.00 44.68
ATOM   3428  OD1 ASP B 428     -25.371  18.345  15.914  1.00 44.68
ATOM   3429  OD2 ASP B 428     -27.401  17.596  15.400  1.00 44.68
ATOM   3430  N   GLU B 429     -25.484  15.131  19.826  1.00 45.42
ATOM   3431  CA  GLU B 429     -25.621  14.762  21.207  1.00 45.42
ATOM   3432  C   GLU B 429     -24.297  14.867  21.908  1.00 45.42
ATOM   3433  O   GLU B 429     -24.218  15.377  23.023  1.00 45.42
ATOM   3434  CB  GLU B 429     -26.109  13.312  21.372  1.00 45.42
ATOM   3435  CG  GLU B 429     -27.524  13.081  20.838  1.00 45.42
ATOM   3436  CD  GLU B 429     -27.856  11.604  20.999  1.00 45.42
ATOM   3437  OE1 GLU B 429     -27.691  11.078  22.132  1.00 45.42
ATOM   3438  OE2 GLU B 429     -28.274  10.979  19.989  1.00 45.42
ATOM   3439  N   ALA B 430     -23.220  14.361  21.279  1.00 43.08
ATOM   3440  CA  ALA B 430     -21.911  14.352  21.875  1.00 43.08
ATOM   3441  C   ALA B 430     -21.362  15.740  22.021  1.00 43.08
ATOM   3442  O   ALA B 430     -20.755  16.075  23.036  1.00 43.08
ATOM   3443  CB  ALA B 430     -20.889  13.526  21.071  1.00 43.08
ATOM   3444  N   ILE B 431     -21.582  16.601  21.015  1.00 58.99
ATOM   3445  CA  ILE B 431     -20.979  17.903  20.997  1.00 58.99
ATOM   3446  C   ILE B 431     -21.421  18.698  22.183  1.00 58.99
ATOM   3447  O   ILE B 431     -20.653  19.492  22.725  1.00 58.99
ATOM   3448  CB  ILE B 431     -21.275  18.673  19.740  1.00 58.99
ATOM   3449  CG1 ILE B 431     -20.298  19.851  19.605  1.00 58.99
ATOM   3450  CG2 ILE B 431     -22.756  19.086  19.747  1.00 58.99
ATOM   3451  CD1 ILE B 431     -20.276  20.470  18.208  1.00 58.99
ATOM   3452  N   ALA B 432     -22.691  18.551  22.591  1.00 55.90
ATOM   3453  CA  ALA B 432     -23.183  19.286  23.721  1.00 55.90
ATOM   3454  C   ALA B 432     -22.491  18.866  24.998  1.00 55.90
ATOM   3455  O   ALA B 432     -22.186  19.701  25.845  1.00 55.90
ATOM   3456  CB  ALA B 432     -24.696  19.105  23.933  1.00 55.90
ATOM   3457  N   GLU B 433     -22.259  17.549  25.149  1.00136.56
ATOM   3458  CA  GLU B 433     -21.769  16.767  26.266  1.00136.56
ATOM   3459  C   GLU B 433     -20.282  16.741  26.528  1.00136.56
ATOM   3460  O   GLU B 433     -19.834  15.890  27.295  1.00136.56
ATOM   3461  CB  GLU B 433     -22.297  15.331  26.239  1.00136.56
ATOM   3462  CG  GLU B 433     -23.805  15.323  26.490  1.00136.56
ATOM   3463  CD  GLU B 433     -24.307  13.898  26.390  1.00136.56
ATOM   3464  OE1 GLU B 433     -23.456  12.969  26.401  1.00136.56
ATOM   3465  OE2 GLU B 433     -25.550  13.719  26.297  1.00136.56
ATOM   3466  N   LEU B 434     -19.456  17.585  25.886  1.00102.46
ATOM   3467  CA  LEU B 434     -18.022  17.439  25.926  1.00102.46
ATOM   3468  C   LEU B 434     -17.452  17.297  27.316  1.00102.46
ATOM   3469  O   LEU B 434     -16.489  16.553  27.493  1.00102.46
ATOM   3470  CB  LEU B 434     -17.286  18.577  25.201  1.00102.46
ATOM   3471  CG  LEU B 434     -17.612  18.614  23.694  1.00102.46
ATOM   3472  CD1 LEU B 434     -16.686  19.578  22.944  1.00102.46
ATOM   3473  CD2 LEU B 434     -17.628  17.204  23.082  1.00102.46
ATOM   3474  N   ASP B 435     -18.030  17.942  28.345  1.00 72.42
ATOM   3475  CA  ASP B 435     -17.477  17.900  29.675  1.00 72.42
ATOM   3476  C   ASP B 435     -17.307  16.468  30.111  1.00 72.42
ATOM   3477  O   ASP B 435     -16.462  16.173  30.954  1.00 72.42
ATOM   3478  CB  ASP B 435     -18.370  18.605  30.709  1.00 72.42
ATOM   3479  CG  ASP B 435     -19.725  17.910  30.717  1.00 72.42
ATOM   3480  OD1 ASP B 435     -20.391  17.895  29.648  1.00 72.42
ATOM   3481  OD2 ASP B 435     -20.109  17.377  31.790  1.00 72.42
ATOM   3482  N   THR B 436     -18.113  15.548  29.547  1.00 75.54
ATOM   3483  CA  THR B 436     -18.139  14.140  29.854  1.00 75.54
ATOM   3484  C   THR B 436     -16.862  13.453  29.437  1.00 75.54
ATOM   3485  O   THR B 436     -16.597  12.336  29.878  1.00 75.54
ATOM   3486  CB  THR B 436     -19.281  13.417  29.198  1.00 75.54
ATOM   3487  OG1 THR B 436     -19.135  13.446  27.788  1.00 75.54
ATOM   3488  CG2 THR B 436     -20.597  14.099  29.611  1.00 75.54
ATOM   3489  N   LEU B 437     -16.074  14.056  28.526  1.00 71.91
ATOM   3490  CA  LEU B 437     -14.842  13.497  28.022  1.00 71.91
ATOM   3491  C   LEU B 437     -13.889  13.265  29.158  1.00 71.91
ATOM   3492  O   LEU B 437     -13.886  13.992  30.150  1.00 71.91
ATOM   3493  CB  LEU B 437     -14.092  14.472  27.095  1.00 71.91
ATOM   3494  CG  LEU B 437     -14.801  14.834  25.779  1.00 71.91
ATOM   3495  CD1 LEU B 437     -13.999  15.881  24.988  1.00 71.91
ATOM   3496  CD2 LEU B 437     -15.051  13.583  24.934  1.00 71.91
ATOM   3497  N   SER B 438     -13.055  12.211  29.031  1.00 47.64
ATOM   3498  CA  SER B 438     -12.034  11.928  29.999  1.00 47.64
ATOM   3499  C   SER B 438     -10.750  11.965  29.235  1.00 47.64
ATOM   3500  O   SER B 438     -10.751  11.922  28.007  1.00 47.64
ATOM   3501  CB  SER B 438     -12.143  10.534  30.644  1.00 47.64
ATOM   3502  OG  SER B 438     -11.901   9.522  29.678  1.00 47.64
ATOM   3503  N   GLU B 439      -9.608  12.052  29.938  1.00 85.83
ATOM   3504  CA  GLU B 439      -8.369  12.145  29.226  1.00 85.83
ATOM   3505  C   GLU B 439      -8.214  10.915  28.402  1.00 85.83
ATOM   3506  O   GLU B 439      -7.708  10.961  27.283  1.00 85.83
ATOM   3507  CB  GLU B 439      -7.135  12.230  30.127  1.00 85.83
ATOM   3508  CG  GLU B 439      -7.024  13.557  30.869  1.00 85.83
ATOM   3509  CD  GLU B 439      -5.580  13.671  31.311  1.00 85.83
ATOM   3510  OE1 GLU B 439      -4.747  14.106  30.472  1.00 85.83
ATOM   3511  OE2 GLU B 439      -5.286  13.315  32.482  1.00 85.83
ATOM   3512  N   GLU B 440      -8.637   9.765  28.945  1.00139.25
ATOM   3513  CA  GLU B 440      -8.465   8.543  28.223  1.00139.25
ATOM   3514  C   GLU B 440      -9.277   8.553  26.956  1.00139.25
ATOM   3515  O   GLU B 440      -8.772   8.178  25.901  1.00139.25
ATOM   3516  CB  GLU B 440      -8.941   7.317  29.020  1.00139.25
ATOM   3517  CG  GLU B 440      -8.168   7.090  30.319  1.00139.25
ATOM   3518  CD  GLU B 440      -8.761   7.986  31.397  1.00139.25
ATOM   3519  OE1 GLU B 440      -9.906   8.473  31.203  1.00139.25
ATOM   3520  OE2 GLU B 440      -8.077   8.190  32.435  1.00139.25
ATOM   3521  N   SER B 441     -10.565   8.952  27.044  1.00 70.50
ATOM   3522  CA  SER B 441     -11.506   8.864  25.951  1.00 70.50
ATOM   3523  C   SER B 441     -11.497   9.991  24.947  1.00 70.50
ATOM   3524  O   SER B 441     -11.948   9.797  23.820  1.00 70.50
ATOM   3525  CB  SER B 441     -12.962   8.734  26.433  1.00 70.50
ATOM   3526  OG  SER B 441     -13.388   9.940  27.050  1.00 70.50
ATOM   3527  N   TYR B 442     -10.992  11.193  25.277  1.00 77.83
ATOM   3528  CA  TYR B 442     -11.245  12.293  24.380  1.00 77.83
ATOM   3529  C   TYR B 442     -10.676  12.108  23.003  1.00 77.83
ATOM   3530  O   TYR B 442     -11.317  12.489  22.024  1.00 77.83
ATOM   3531  CB  TYR B 442     -10.863  13.689  24.920  1.00 77.83
ATOM   3532  CG  TYR B 442      -9.396  13.845  25.123  1.00 77.83
ATOM   3533  CD1 TYR B 442      -8.792  13.402  26.275  1.00 77.83
ATOM   3534  CD2 TYR B 442      -8.628  14.466  24.165  1.00 77.83
ATOM   3535  CE1 TYR B 442      -7.439  13.562  26.464  1.00 77.83
ATOM   3536  CE2 TYR B 442      -7.275  14.628  24.347  1.00 77.83
ATOM   3537  CZ  TYR B 442      -6.679  14.175  25.499  1.00 77.83
ATOM   3538  OH  TYR B 442      -5.292  14.339  25.693  1.00 77.83
ATOM   3539  N   LYS B 443      -9.471  11.533  22.864  1.00 71.54
ATOM   3540  CA  LYS B 443      -8.890  11.451  21.552  1.00 71.54
ATOM   3541  C   LYS B 443      -9.765  10.667  20.615  1.00 71.54
ATOM   3542  O   LYS B 443     -10.073  11.138  19.520  1.00 71.54
ATOM   3543  CB  LYS B 443      -7.505  10.777  21.557  1.00 71.54
ATOM   3544  CG  LYS B 443      -6.418  11.612  22.238  1.00 71.54
ATOM   3545  CD  LYS B 443      -5.135  10.833  22.539  1.00 71.54
ATOM   3546  CE  LYS B 443      -3.990  11.713  23.046  1.00 71.54
ATOM   3547  NZ  LYS B 443      -4.245  12.127  24.444  1.00 71.54
ATOM   3548  N   ASP B 444     -10.199   9.453  21.006  1.00121.58
ATOM   3549  CA  ASP B 444     -10.978   8.663  20.095  1.00121.58
ATOM   3550  C   ASP B 444     -12.352   9.231  19.882  1.00121.58
ATOM   3551  O   ASP B 444     -12.870   9.186  18.769  1.00121.58
ATOM   3552  CB  ASP B 444     -11.012   7.152  20.431  1.00121.58
ATOM   3553  CG  ASP B 444     -11.559   6.884  21.825  1.00121.58
ATOM   3554  OD1 ASP B 444     -12.289   7.746  22.374  1.00121.58
ATOM   3555  OD2 ASP B 444     -11.252   5.787  22.362  1.00121.58
ATOM   3556  N   SER B 445     -12.982   9.804  20.926  1.00 86.48
ATOM   3557  CA  SER B 445     -14.323  10.290  20.796  1.00 86.48
ATOM   3558  C   SER B 445     -14.339  11.426  19.815  1.00 86.48
ATOM   3559  O   SER B 445     -15.201  11.490  18.941  1.00 86.48
ATOM   3560  CB  SER B 445     -14.877  10.789  22.142  1.00 86.48
ATOM   3561  OG  SER B 445     -16.261  11.064  22.027  1.00 86.48
ATOM   3562  N   THR B 446     -13.365  12.348  19.922  1.00 43.37
ATOM   3563  CA  THR B 446     -13.311  13.503  19.065  1.00 43.37
ATOM   3564  C   THR B 446     -13.059  13.088  17.647  1.00 43.37
ATOM   3565  O   THR B 446     -13.606  13.679  16.719  1.00 43.37
ATOM   3566  CB  THR B 446     -12.234  14.474  19.460  1.00 43.37
ATOM   3567  OG1 THR B 446     -10.952  13.879  19.327  1.00 43.37
ATOM   3568  CG2 THR B 446     -12.470  14.892  20.923  1.00 43.37
ATOM   3569  N   LEU B 447     -12.202  12.075  17.431  1.00 96.22
ATOM   3570  CA  LEU B 447     -11.902  11.678  16.085  1.00 96.22
ATOM   3571  C   LEU B 447     -13.156  11.150  15.458  1.00 96.22
ATOM   3572  O   LEU B 447     -13.467  11.472  14.314  1.00 96.22
ATOM   3573  CB  LEU B 447     -10.826  10.572  16.016  1.00 96.22
ATOM   3574  CG  LEU B 447     -10.267  10.218  14.612  1.00 96.22
ATOM   3575  CD1 LEU B 447      -9.228   9.098  14.732  1.00 96.22
ATOM   3576  CD2 LEU B 447     -11.337   9.863  13.566  1.00 96.22
ATOM   3577  N   ILE B 448     -13.920  10.325  16.196  1.00 39.62
ATOM   3578  CA  ILE B 448     -15.088   9.711  15.630  1.00 39.62
ATOM   3579  C   ILE B 448     -16.075  10.771  15.259  1.00 39.62
ATOM   3580  O   ILE B 448     -16.742  10.678  14.230  1.00 39.62
ATOM   3581  CB  ILE B 448     -15.755   8.742  16.558  1.00 39.62
ATOM   3582  CG1 ILE B 448     -14.782   7.598  16.889  1.00 39.62
ATOM   3583  CG2 ILE B 448     -17.060   8.267  15.895  1.00 39.62
ATOM   3584  CD1 ILE B 448     -15.261   6.702  18.028  1.00 39.62
ATOM   3585  N   MET B 449     -16.200  11.813  16.097  1.00 43.15
ATOM   3586  CA  MET B 449     -17.138  12.861  15.823  1.00 43.15
ATOM   3587  C   MET B 449     -16.764  13.500  14.521  1.00 43.15
ATOM   3588  O   MET B 449     -17.628  13.831  13.710  1.00 43.15
ATOM   3589  CB  MET B 449     -17.141  13.958  16.905  1.00 43.15
ATOM   3590  CG  MET B 449     -17.702  13.501  18.255  1.00 43.15
ATOM   3591  SD  MET B 449     -17.625  14.754  19.576  1.00 43.15
ATOM   3592  CE  MET B 449     -18.864  15.877  18.863  1.00 43.15
ATOM   3593  N   GLN B 450     -15.456  13.691  14.277  1.00 84.75
ATOM   3594  CA  GLN B 450     -15.055  14.331  13.059  1.00 84.75
ATOM   3595  C   GLN B 450     -15.423  13.465  11.893  1.00 84.75
ATOM   3596  O   GLN B 450     -15.861  13.963  10.856  1.00 84.75
ATOM   3597  CB  GLN B 450     -13.550  14.634  12.999  1.00 84.75
ATOM   3598  CG  GLN B 450     -13.146  15.407  11.744  1.00 84.75
ATOM   3599  CD  GLN B 450     -11.743  15.949  11.971  1.00 84.75
ATOM   3600  OE1 GLN B 450     -11.071  16.390  11.040  1.00 84.75
ATOM   3601  NE2 GLN B 450     -11.293  15.922  13.254  1.00 84.75
ATOM   3602  N   LEU B 451     -15.253  12.136  12.038  1.00 41.99
ATOM   3603  CA  LEU B 451     -15.556  11.206  10.986  1.00 41.99
ATOM   3604  C   LEU B 451     -17.032  11.240  10.723  1.00 41.99
ATOM   3605  O   LEU B 451     -17.464  11.148   9.575  1.00 41.99
ATOM   3606  CB  LEU B 451     -15.158   9.763  11.346  1.00 41.99
ATOM   3607  CG  LEU B 451     -13.647   9.598  11.613  1.00 41.99
ATOM   3608  CD1 LEU B 451     -13.300   8.143  11.963  1.00 41.99
ATOM   3609  CD2 LEU B 451     -12.801  10.152  10.453  1.00 41.99
ATOM   3610  N   LEU B 452     -17.855  11.374  11.782  1.00 50.37
ATOM   3611  CA  LEU B 452     -19.281  11.405  11.616  1.00 50.37
ATOM   3612  C   LEU B 452     -19.623  12.578  10.749  1.00 50.37
ATOM   3613  O   LEU B 452     -20.377  12.458   9.785  1.00 50.37
ATOM   3614  CB  LEU B 452     -20.004  11.612  12.961  1.00 50.37
ATOM   3615  CG  LEU B 452     -19.862  10.426  13.935  1.00 50.37
ATOM   3616  CD1 LEU B 452     -20.578  10.697  15.268  1.00 50.37
ATOM   3617  CD2 LEU B 452     -20.348   9.123  13.282  1.00 50.37
ATOM   3618  N   ARG B 453     -19.032  13.744  11.055  1.00108.51
ATOM   3619  CA  ARG B 453     -19.300  14.969  10.356  1.00108.51
ATOM   3620  C   ARG B 453     -18.861  14.828   8.931  1.00108.51
ATOM   3621  O   ARG B 453     -19.524  15.310   8.013  1.00108.51
ATOM   3622  CB  ARG B 453     -18.524  16.144  10.977  1.00108.51
ATOM   3623  CG  ARG B 453     -18.910  17.519  10.435  1.00108.51
ATOM   3624  CD  ARG B 453     -20.302  17.967  10.881  1.00108.51
ATOM   3625  NE  ARG B 453     -20.501  19.363  10.404  1.00108.51
ATOM   3626  CZ  ARG B 453     -21.696  19.729   9.856  1.00108.51
ATOM   3627  NH1 ARG B 453     -22.687  18.804   9.697  1.00108.51
ATOM   3628  NH2 ARG B 453     -21.899  21.020   9.462  1.00108.51
ATOM   3629  N   ASP B 454     -17.722  14.148   8.717  1.00 71.69
ATOM   3630  CA  ASP B 454     -17.167  13.990   7.407  1.00 71.69
ATOM   3631  C   ASP B 454     -18.160  13.266   6.556  1.00 71.69
ATOM   3632  O   ASP B 454     -18.375  13.627   5.401  1.00 71.69
ATOM   3633  CB  ASP B 454     -15.876  13.152   7.431  1.00 71.69
ATOM   3634  CG  ASP B 454     -15.200  13.262   6.075  1.00 71.69
ATOM   3635  OD1 ASP B 454     -15.728  14.009   5.210  1.00 71.69
ATOM   3636  OD2 ASP B 454     -14.145  12.598   5.887  1.00 71.69
ATOM   3637  N   ASN B 455     -18.803  12.221   7.108  1.00 43.14
ATOM   3638  CA  ASN B 455     -19.748  11.472   6.333  1.00 43.14
ATOM   3639  C   ASN B 455     -20.895  12.362   5.971  1.00 43.14
ATOM   3640  O   ASN B 455     -21.359  12.349   4.832  1.00 43.14
ATOM   3641  CB  ASN B 455     -20.331  10.267   7.088  1.00 43.14
ATOM   3642  CG  ASN B 455     -19.240   9.217   7.223  1.00 43.14
ATOM   3643  OD1 ASN B 455     -18.875   8.546   6.260  1.00 43.14
ATOM   3644  ND2 ASN B 455     -18.696   9.070   8.457  1.00 43.14
ATOM   3645  N   LEU B 456     -21.380  13.181   6.924  1.00 90.17
ATOM   3646  CA  LEU B 456     -22.503  14.010   6.598  1.00 90.17
ATOM   3647  C   LEU B 456     -22.124  14.948   5.502  1.00 90.17
ATOM   3648  O   LEU B 456     -22.921  15.209   4.603  1.00 90.17
ATOM   3649  CB  LEU B 456     -23.076  14.834   7.767  1.00 90.17
ATOM   3650  CG  LEU B 456     -23.908  14.001   8.764  1.00 90.17
ATOM   3651  CD1 LEU B 456     -23.046  13.038   9.588  1.00 90.17
ATOM   3652  CD2 LEU B 456     -24.800  14.898   9.630  1.00 90.17
ATOM   3653  N   THR B 457     -20.890  15.476   5.540  1.00 22.89
ATOM   3654  CA  THR B 457     -20.476  16.409   4.535  1.00 22.89
ATOM   3655  C   THR B 457     -20.524  15.725   3.204  1.00 22.89
ATOM   3656  O   THR B 457     -21.063  16.267   2.241  1.00 22.89
ATOM   3657  CB  THR B 457     -19.070  16.885   4.752  1.00 22.89
ATOM   3658  OG1 THR B 457     -18.958  17.490   6.032  1.00 22.89
ATOM   3659  CG2 THR B 457     -18.709  17.898   3.653  1.00 22.89
ATOM   3660  N   LEU B 458     -19.977  14.496   3.122  1.00 36.98
ATOM   3661  CA  LEU B 458     -19.929  13.804   1.866  1.00 36.98
ATOM   3662  C   LEU B 458     -21.314  13.511   1.382  1.00 36.98
ATOM   3663  O   LEU B 458     -21.634  13.736   0.216  1.00 36.98
ATOM   3664  CB  LEU B 458     -19.188  12.459   1.938  1.00 36.98
ATOM   3665  CG  LEU B 458     -19.139  11.723   0.584  1.00 36.98
ATOM   3666  CD1 LEU B 458     -18.371  12.536  -0.468  1.00 36.98
ATOM   3667  CD2 LEU B 458     -18.597  10.293   0.742  1.00 36.98
ATOM   3668  N   TRP B 459     -22.175  13.017   2.281  1.00 93.03
ATOM   3669  CA  TRP B 459     -23.502  12.624   1.911  1.00 93.03
ATOM   3670  C   TRP B 459     -24.278  13.818   1.478  1.00 93.03
ATOM   3671  O   TRP B 459     -25.141  13.715   0.608  1.00 93.03
ATOM   3672  CB  TRP B 459     -24.209  11.856   3.038  1.00 93.03
ATOM   3673  CG  TRP B 459     -23.587  10.487   3.201  1.00 93.03
ATOM   3674  CD1 TRP B 459     -22.925   9.749   2.263  1.00 93.03
ATOM   3675  CD2 TRP B 459     -23.549   9.723   4.416  1.00 93.03
ATOM   3676  NE1 TRP B 459     -22.482   8.571   2.816  1.00 93.03
ATOM   3677  CE2 TRP B 459     -22.857   8.543   4.142  1.00 93.03
ATOM   3678  CE3 TRP B 459     -24.044   9.984   5.662  1.00 93.03
ATOM   3679  CZ2 TRP B 459     -22.647   7.602   5.109  1.00 93.03
ATOM   3680  CZ3 TRP B 459     -23.833   9.029   6.633  1.00 93.03
ATOM   3681  CH2 TRP B 459     -23.149   7.862   6.364  1.00 93.03
ATOM   3682  N   THR B 460     -24.019  14.982   2.100  1.00 39.76
ATOM   3683  CA  THR B 460     -24.674  16.167   1.640  1.00 39.76
ATOM   3684  C   THR B 460     -23.703  16.837   0.729  1.00 39.76
ATOM   3685  O   THR B 460     -22.928  17.694   1.150  1.00 39.76
ATOM   3686  CB  THR B 460     -24.974  17.137   2.742  1.00 39.76
ATOM   3687  OG1 THR B 460     -25.815  16.530   3.712  1.00 39.76
ATOM   3688  CG2 THR B 460     -25.653  18.378   2.139  1.00 39.76
ATOM   3689  N   SER B 461     -23.723  16.454  -0.560  1.00 56.03
ATOM   3690  CA  SER B 461     -22.821  17.047  -1.499  1.00 56.03
ATOM   3691  C   SER B 461     -23.633  17.332  -2.754  1.00 56.03
ATOM   3692  O   SER B 461     -24.792  16.844  -2.835  1.00 56.03
ATOM   3693  CB  SER B 461     -21.664  16.114  -1.898  1.00 56.03
ATOM   3694  OG  SER B 461     -22.167  14.948  -2.534  1.00 56.03
ATOM   3695  OXT SER B 461     -23.103  18.040  -3.651  1.00 56.03
