# Supplementary material for: A recombinant Fasciola gigantica 14-3-3 epsilon protein (rFg14-3-3e) modulates various functions of goat peripheral blood mononuclear cells
Source: Parasit Vectors. 2018 Mar 6;11:152. doi: 10.1186/s13071-018-2745-4 (PMC5840819; doi:10.1186/s13071-018-2745-4)
Supplement: Supplementary file 1 — Dataset S1. Structure files, FoldX configuration files and associated energy calculations for complexes between YWAHE and rFg14-3-3, and the 18 human protein interactors of YWAHE. (TGZ 5273 kb) [file 13071_2018_2745_MOESM1_ESM.tgz › foldx_model_files/Raw_P62258-P63104-MDL-5exa.pdb1-A-0-B-0.fxout]

FoldX 4 (2011)
by the FoldX Consortium 
Jesper Borg, Frederic Rousseau, Joost Schymkowitz,
Luis Serrano and Francois Stricher
------------------------------------------------------

PDB file analysed: batch
Output type: BuildModel
Pdb	total energy	Backbone Hbond	Sidechain Hbond	Van der Waals	Electrostatics	Solvation Polar	Solvation Hydrophobic	Van der Waals clashes	entropy sidechain	entropy mainchain	sloop_entropy	mloop_entropy	cis_bond	torsional clash	backbone clash	helix dipole	water bridge	disulfide	electrostatic kon	partial covalent bonds	energy Ionisation	Entropy Complex
P62258-P63104-MDL-5exa.pdb	61.3242	-453.476	-97.1142	-581.684	-24.5022	789.517	-749.883	140.294	296.415	676.606	0	0	0	72.945	534.423	-7.85794	0	0	-0.483196	0	0.548102	0
WT_P62258-P63104-MDL-5exa.pdb	25.6179	-447.252	-103.632	-579.08	-27.6446	785.275	-748.255	124.788	294.051	670.586	0	0	0	67.7094	533.216	-11.146	0	0	-0.193847	0	0.411893	0
P62258-P63104-MDL-5exa.pdb	61.3242	-453.476	-97.1142	-581.684	-24.5022	789.517	-749.883	140.294	296.415	676.606	0	0	0	72.945	534.423	-7.85794	0	0	-0.483196	0	0.548102	0
WT_P62258-P63104-MDL-5exa.pdb	25.6179	-447.252	-103.632	-579.08	-27.6446	785.275	-748.255	124.788	294.051	670.586	0	0	0	67.7094	533.216	-11.146	0	0	-0.193847	0	0.411893	0
