# Supplementary material for: A recombinant Fasciola gigantica 14-3-3 epsilon protein (rFg14-3-3e) modulates various functions of goat peripheral blood mononuclear cells
Source: Parasit Vectors. 2018 Mar 6;11:152. doi: 10.1186/s13071-018-2745-4 (PMC5840819; doi:10.1186/s13071-018-2745-4)
Supplement: Supplementary file 1 — Dataset S1. Structure files, FoldX configuration files and associated energy calculations for complexes between YWAHE and rFg14-3-3, and the 18 human protein interactors of YWAHE. (TGZ 5273 kb) [file 13071_2018_2745_MOESM1_ESM.tgz › foldx_model_files/WT_P30307-P62258-MDL-5jit_Repair.fxout]

./WT_P30307-P62258-MDL-5jit.pdb
Starting Structure	-17.9742	-212.265	-65.9592	-287.339	-10.426	380.664	-374.974	37.3303	151.281	346.599	0	0	0	23.3044	280.603	-6.779	0	0	0.258408	0	0.331603	0
Now Optimizing Residues.
ARGA1	-18.1395	-212.265	-65.9592	-287.304	-10.4236	380.585	-374.959	37.3303	151.266	346.569	0	0	0	23.193	280.572	-6.7641	0	0	0.259396	0	0.331603	0
SERA2	-18.18	-212.265	-66.0031	-287.305	-10.4229	380.589	-374.959	37.3304	151.266	346.57	0	0	0	23.193	280.573	-6.7641	0	0	0.259396	0	0.331603	0
PROA3	-18.1824	-212.265	-66.0031	-287.307	-10.423	380.59	-374.962	37.3305	151.266	346.571	0	0	0	23.1931	280.573	-6.7641	0	0	0.259396	0	0.331603	0
SERA4	-18.2016	-212.265	-66.0386	-287.303	-10.4229	380.576	-374.962	37.3457	151.266	346.571	0	0	0	23.2036	280.574	-6.7641	0	0	0.259396	0	0.331603	0
PROA6	-18.2318	-212.265	-66.0386	-287.303	-10.423	380.577	-374.961	37.3127	151.266	346.572	0	0	0	23.2036	280.574	-6.7641	0	0	0.259396	0	0.331603	0
GLUA7	-18.2896	-212.255	-66.0657	-287.283	-10.4044	380.515	-374.942	37.3127	151.253	346.561	0	0	0	23.182	280.574	-6.76333	0	0	0.269035	0	0.331603	0
ASPB8	-18.4322	-212.335	-66.1421	-287.3	-10.4122	380.545	-374.964	37.2948	151.253	346.561	0	0	0	23.2309	280.576	-6.76328	0	0	0.269035	0	0.331603	0
ARGB9	-18.4689	-212.335	-66.1779	-287.314	-10.4434	380.567	-374.979	37.3232	151.255	346.566	0	0	0	23.2339	280.566	-6.76575	0	0	0.269035	0	0.331603	0
GLUB10	-18.512	-212.335	-66.1761	-287.319	-10.464	380.571	-374.986	37.3211	151.255	346.566	0	0	0	23.2169	280.565	-6.7635	0	0	0.269035	0	0.331603	0
ASPB11	-18.5191	-212.334	-66.1474	-287.318	-10.4812	380.565	-374.985	37.3211	151.24	346.566	0	0	0	23.2169	280.565	-6.76379	0	0	0.269035	0	0.331603	0
VALB13	-18.5191	-212.334	-66.1474	-287.318	-10.4812	380.565	-374.985	37.3211	151.24	346.566	0	0	0	23.2169	280.565	-6.76379	0	0	0.269035	0	0.331603	0
TYRB14	-18.5357	-212.334	-66.1385	-287.309	-10.4779	380.535	-374.978	37.3051	151.236	346.566	0	0	0	23.2226	280.564	-6.76379	0	0	0.269035	0	0.331603	0
GLNB15	-18.5555	-212.333	-66.1672	-287.329	-10.4779	380.563	-374.997	37.3055	151.262	346.566	0	0	0	23.2153	280.564	-6.76379	0	0	0.269035	0	0.331603	0
LYSB17	-18.6588	-212.335	-66.1672	-287.387	-10.4783	380.572	-375.108	37.3062	151.317	346.566	0	0	0	23.2154	280.566	-6.76068	0	0	0.269035	0	0.331603	0
LEUB18	-18.6603	-212.334	-66.1672	-287.381	-10.4783	380.568	-375.096	37.3049	151.312	346.566	0	0	0	23.2044	280.564	-6.76068	0	0	0.269035	0	0.331603	0
GLUB20	-18.666	-212.334	-66.1672	-287.383	-10.4769	380.572	-375.101	37.3046	151.313	346.566	0	0	0	23.2042	280.562	-6.7665	0	0	0.270181	0	0.331603	0
GLNB21	-18.6761	-212.336	-66.1692	-287.379	-10.4769	380.557	-375.101	37.3047	151.311	346.566	0	0	0	23.2112	280.561	-6.7665	0	0	0.270181	0	0.331603	0
GLUB23	-18.8499	-212.336	-66.1795	-287.378	-10.4594	380.534	-375.103	37.1479	151.31	346.565	0	0	0	23.2053	280.564	-6.75851	0	0	0.271128	0	0.331603	0
ARGB24	-18.9886	-212.361	-66.205	-287.356	-10.4634	380.491	-375.091	37.1314	151.309	346.553	0	0	0	23.1534	280.553	-6.75202	0	0	0.271219	0	0.331603	0
TYRB25	-19.0854	-212.361	-66.332	-287.343	-10.4733	380.488	-375.069	37.0744	151.373	346.556	0	0	0	23.1537	280.559	-6.75477	0	0	0.271219	0	0.331603	0
ASPB26	-19.1014	-212.361	-66.3318	-287.342	-10.4782	380.486	-375.068	37.0482	151.372	346.556	0	0	0	23.1698	280.559	-6.75562	0	0	0.271262	0	0.331603	0
GLUB27	-19.1175	-212.361	-66.3318	-287.347	-10.4747	380.48	-375.079	37.0476	151.377	346.556	0	0	0	23.1709	280.563	-6.75835	0	0	0.271262	0	0.331603	0
VALB29	-19.1273	-212.361	-66.3318	-287.346	-10.4747	380.479	-375.077	37.0536	151.377	346.556	0	0	0	23.1536	280.561	-6.75835	0	0	0.271262	0	0.331603	0
GLUB30	-19.1466	-212.361	-66.3318	-287.353	-10.4779	380.48	-375.091	37.0539	151.385	346.556	0	0	0	23.1542	280.562	-6.76329	0	0	0.271262	0	0.331603	0
SERB31	-19.1466	-212.361	-66.3318	-287.353	-10.4779	380.48	-375.091	37.0539	151.385	346.556	0	0	0	23.1542	280.562	-6.76329	0	0	0.271262	0	0.331603	0
LYSB33	-19.2061	-212.361	-66.3318	-287.347	-10.4725	380.421	-375.09	37.0539	151.373	346.556	0	0	0	23.1543	280.562	-6.76486	0	0	0.271262	0	0.331603	0
LYSB34	-19.2336	-212.361	-66.3302	-287.353	-10.4785	380.414	-375.102	37.0516	151.373	346.555	0	0	0	23.1545	280.561	-6.76022	0	0	0.271262	0	0.331603	0
VALB35	-19.2479	-212.361	-66.3302	-287.358	-10.4787	380.412	-375.114	37.0778	151.373	346.555	0	0	0	23.1332	280.56	-6.76022	0	0	0.271262	0	0.331603	0
ASPB39	-19.2749	-212.362	-66.3302	-287.384	-10.4829	380.446	-375.147	37.0778	151.375	346.558	0	0	0	23.1309	280.586	-6.75988	0	0	0.271262	0	0.331909	0
VALB40	-19.2762	-212.362	-66.3302	-287.385	-10.4833	380.447	-375.148	37.0778	151.375	346.558	0	0	0	23.1302	280.586	-6.75988	0	0	0.271262	0	0.331909	0
GLUB41	-19.3314	-212.362	-66.3302	-287.381	-10.4845	380.407	-375.153	37.0778	151.365	346.556	0	0	0	23.1301	280.586	-6.75985	0	0	0.271262	0	0.331909	0
THRB43	-19.3314	-212.362	-66.3302	-287.381	-10.4845	380.407	-375.153	37.0778	151.365	346.556	0	0	0	23.1301	280.586	-6.75985	0	0	0.271262	0	0.331909	0
VALB44	-19.3314	-212.362	-66.3302	-287.381	-10.4845	380.407	-375.153	37.0778	151.365	346.556	0	0	0	23.1301	280.586	-6.75985	0	0	0.271262	0	0.331909	0
GLUB45	-19.3466	-212.368	-66.2582	-287.373	-10.4916	380.38	-375.146	37.0134	151.364	346.556	0	0	0	23.113	280.584	-6.74014	0	0	0.271262	0	0.331909	0
GLUB46	-19.4034	-212.369	-66.259	-287.364	-10.4897	380.345	-375.14	36.973	151.364	346.559	0	0	0	23.1131	280.584	-6.73912	0	0	0.271262	0	0.331909	0
ARGB47	-19.5332	-212.371	-66.2167	-287.343	-10.5183	380.279	-375.144	36.8908	151.366	346.557	0	0	0	23.0942	280.586	-6.72999	0	0	0.271262	0	0.331909	0
ASNB48	-19.5391	-212.373	-66.219	-287.339	-10.5183	380.272	-375.142	36.8908	151.365	346.557	0	0	0	23.0942	280.584	-6.72999	0	0	0.271262	0	0.331909	0
SERB51	-19.5417	-212.373	-66.219	-287.338	-10.5183	380.269	-375.142	36.8909	151.365	346.557	0	0	0	23.0942	280.584	-6.72999	0	0	0.271262	0	0.331909	0
VALB52	-19.5417	-212.373	-66.219	-287.338	-10.5183	380.269	-375.142	36.8909	151.365	346.557	0	0	0	23.0942	280.584	-6.72999	0	0	0.271262	0	0.331909	0
TYRB54	-19.5417	-212.373	-66.219	-287.338	-10.5183	380.269	-375.142	36.8909	151.365	346.557	0	0	0	23.0942	280.584	-6.72999	0	0	0.271262	0	0.331909	0
LYSB55	-19.5925	-212.373	-66.219	-287.326	-10.5199	380.21	-375.136	36.8909	151.359	346.558	0	0	0	23.0942	280.58	-6.72971	0	0	0.267314	0	0.331909	0
VALB57	-19.5925	-212.373	-66.219	-287.326	-10.5199	380.21	-375.136	36.8909	151.359	346.558	0	0	0	23.0942	280.58	-6.72971	0	0	0.267314	0	0.331909	0
ILEB58	-19.6035	-212.373	-66.219	-287.332	-10.5198	380.21	-375.151	36.9989	151.359	346.558	0	0	0	22.9965	280.579	-6.72971	0	0	0.267314	0	0.331909	0
ARGB61	-19.7769	-212.45	-66.2536	-287.405	-10.5504	380.338	-375.212	37.0451	151.338	346.558	0	0	0	22.9441	280.58	-6.7279	0	0	0.267069	0	0.331909	0
ARGB62	-19.8823	-212.451	-66.3347	-287.412	-10.5516	380.336	-375.228	37.0721	151.334	346.55	0	0	0	22.9389	280.622	-6.73173	0	0	0.263874	0	0.331909	0
SERB64	-19.8885	-212.451	-66.3347	-287.396	-10.5516	380.308	-375.214	37.0726	151.326	346.55	0	0	0	22.939	280.622	-6.73173	0	0	0.263874	0	0.331909	0
ARGB66	-19.9171	-212.453	-66.4535	-287.408	-10.571	380.361	-375.223	37.0687	151.394	346.548	0	0	0	22.939	280.622	-6.7195	0	0	0.267644	0	0.331909	0
ILEB67	-19.9214	-212.453	-66.4535	-287.413	-10.571	380.365	-375.232	37.0718	151.397	346.548	0	0	0	22.939	280.625	-6.7195	0	0	0.267644	0	0.331909	0
ILEB68	-19.9424	-212.454	-66.4535	-287.415	-10.571	380.366	-375.235	37.0766	151.397	346.548	0	0	0	22.9167	280.626	-6.7195	0	0	0.267644	0	0.331909	0
SERB69	-19.9424	-212.454	-66.4535	-287.415	-10.571	380.366	-375.235	37.0766	151.397	346.548	0	0	0	22.9167	280.626	-6.7195	0	0	0.267644	0	0.331909	0
SERB70	-19.9424	-212.454	-66.4535	-287.415	-10.571	380.366	-375.235	37.0766	151.397	346.548	0	0	0	22.9167	280.626	-6.7195	0	0	0.267644	0	0.331909	0
ILEB71	-19.9497	-212.454	-66.4535	-287.419	-10.571	380.367	-375.243	37.0772	151.4	346.548	0	0	0	22.9167	280.627	-6.7195	0	0	0.267644	0	0.331909	0
GLUB72	-19.9908	-212.454	-66.4535	-287.414	-10.5503	380.311	-375.247	37.0648	151.405	346.548	0	0	0	22.9168	280.627	-6.71772	0	0	0.267644	0	0.331909	0
GLNB73	-20.005	-212.432	-66.4319	-287.383	-10.5503	380.267	-375.217	37.0638	151.361	346.548	0	0	0	22.8872	280.625	-6.71772	0	0	0.267644	0	0.331909	0
LYSB74	-20.0366	-212.432	-66.4319	-287.364	-10.5537	380.23	-375.191	37.0418	151.348	346.548	0	0	0	22.8861	280.62	-6.71737	0	0	0.267644	0	0.331909	0
GLUB75	-20.0701	-212.432	-66.4319	-287.374	-10.5455	380.23	-375.211	37.0484	151.361	346.548	0	0	0	22.8653	280.619	-6.72758	0	0	0.267644	0	0.331909	0
GLUB76	-20.1225	-212.432	-66.4319	-287.349	-10.5437	380.154	-375.188	37.0492	151.343	346.535	0	0	0	22.8655	280.618	-6.72577	0	0	0.267644	0	0.331909	0
ASNB77	-20.1439	-212.432	-66.4319	-287.34	-10.5437	380.13	-375.186	37.0492	151.343	346.528	0	0	0	22.8655	280.617	-6.72577	0	0	0.267644	0	0.331909	0
LYSB78	-20.2058	-212.432	-66.4319	-287.335	-10.5424	380.121	-375.177	36.9855	151.338	346.528	0	0	0	22.8655	280.617	-6.72487	0	0	0.267644	0	0.331909	0
GLUB81	-20.2923	-212.556	-66.5558	-287.365	-10.5285	380.194	-375.217	36.9852	151.494	346.529	0	0	0	22.8628	280.627	-6.73458	0	0	0.267644	0	0.331909	0
ASPB82	-20.2948	-212.556	-66.5558	-287.366	-10.5329	380.194	-375.218	36.9852	151.504	346.529	0	0	0	22.8628	280.628	-6.74054	0	0	0.267644	0	0.331909	0
LYSB83	-20.3244	-212.556	-66.5558	-287.368	-10.5331	380.194	-375.224	36.9623	151.505	346.529	0	0	0	22.8631	280.628	-6.74129	0	0	0.267644	0	0.331909	0
LYSB85	-20.3434	-212.556	-66.5558	-287.338	-10.5355	380.146	-375.192	36.9623	151.489	346.513	0	0	0	22.8629	280.616	-6.73996	0	0	0.267644	0	0.331909	0
METB86	-20.345	-212.556	-66.5558	-287.355	-10.5355	380.147	-375.218	36.9847	151.505	346.513	0	0	0	22.8653	280.617	-6.73996	0	0	0.267644	0	0.331909	0
ILEB87	-20.3568	-212.556	-66.5558	-287.355	-10.5355	380.147	-375.217	36.9716	151.505	346.513	0	0	0	22.8654	280.617	-6.73996	0	0	0.267644	0	0.331909	0
ARGB88	-20.387	-212.556	-66.5558	-287.38	-10.5314	380.152	-375.258	36.9718	151.528	346.513	0	0	0	22.8657	280.621	-6.73543	0	0	0.267644	0	0.331909	0
GLUB89	-20.3876	-212.556	-66.5558	-287.381	-10.5301	380.152	-375.259	36.9718	151.528	346.513	0	0	0	22.8657	280.622	-6.736	0	0	0.267644	0	0.331909	0
TYRB90	-20.3876	-212.556	-66.5558	-287.381	-10.5301	380.152	-375.259	36.9718	151.528	346.513	0	0	0	22.8657	280.622	-6.736	0	0	0.267644	0	0.331909	0
GLNB92	-20.5544	-212.556	-66.6758	-287.414	-10.5342	380.233	-375.273	36.8429	151.532	346.513	0	0	0	22.9133	280.623	-6.736	0	0	0.267644	0	0.331909	0
METB93	-20.5689	-212.568	-66.6758	-287.443	-10.5342	380.27	-375.307	36.8492	151.547	346.513	0	0	0	22.9152	280.69	-6.736	0	0	0.267644	0	0.331909	0
GLUB95	-20.6177	-212.568	-66.6579	-287.446	-10.5427	380.296	-375.306	36.7907	151.547	346.513	0	0	0	22.8935	280.691	-6.73655	0	0	0.267644	0	0.331909	0
THRB96	-20.6177	-212.568	-66.6579	-287.446	-10.5427	380.296	-375.306	36.7907	151.547	346.513	0	0	0	22.8935	280.691	-6.73655	0	0	0.267644	0	0.331909	0
GLUB97	-20.7077	-212.568	-66.7028	-287.45	-10.5452	380.255	-375.329	36.7907	151.573	346.513	0	0	0	22.8937	280.692	-6.73688	0	0	0.267644	0	0.331909	0
LYSB99	-20.7255	-212.568	-66.7028	-287.443	-10.5539	380.238	-375.321	36.7903	151.57	346.513	0	0	0	22.8886	280.69	-6.73638	0	0	0.267644	0	0.331909	0
LEUB100	-20.7255	-212.568	-66.7028	-287.443	-10.5539	380.238	-375.321	36.7903	151.57	346.513	0	0	0	22.8886	280.69	-6.73638	0	0	0.267644	0	0.331909	0
ILEB101	-20.7903	-212.568	-66.7028	-287.45	-10.5549	380.241	-375.327	36.6901	151.577	346.513	0	0	0	22.9292	280.689	-6.73638	0	0	0.267644	0	0.331909	0
CYSB103	-20.7903	-212.568	-66.7028	-287.45	-10.5549	380.241	-375.327	36.6901	151.577	346.513	0	0	0	22.9292	280.689	-6.73638	0	0	0.267644	0	0.331909	0
ASPB104	-20.7929	-212.568	-66.7028	-287.45	-10.5589	380.238	-375.328	36.6901	151.579	346.513	0	0	0	22.9297	280.689	-6.73536	0	0	0.267644	0	0.331909	0
ILEB105	-21.2074	-212.545	-66.7028	-287.441	-10.5589	380.236	-375.309	36.2846	151.579	346.513	0	0	0	22.8732	280.626	-6.73536	0	0	0.267644	0	0.331909	0
ASPB107	-21.2098	-212.545	-66.7028	-287.441	-10.5621	380.234	-375.309	36.2846	151.581	346.513	0	0	0	22.8732	280.624	-6.73538	0	0	0.267644	0	0.331909	0
VALB108	-21.2098	-212.545	-66.7028	-287.441	-10.5621	380.234	-375.309	36.2846	151.581	346.513	0	0	0	22.8732	280.624	-6.73538	0	0	0.267644	0	0.331909	0
ASPB110	-21.2172	-212.545	-66.7028	-287.445	-10.5669	380.235	-375.316	36.2846	151.589	346.513	0	0	0	22.8732	280.623	-6.73538	0	0	0.267644	0	0.331909	0
LYSB111	-21.2354	-212.547	-66.7668	-287.451	-10.5673	380.253	-375.321	36.29	151.625	346.513	0	0	0	22.8729	280.625	-6.73562	0	0	0.267644	0	0.332052	0
ILEB114	-21.2557	-212.547	-66.7668	-287.434	-10.5673	380.221	-375.306	36.3239	151.618	346.513	0	0	0	22.8259	280.626	-6.73562	0	0	0.267644	0	0.332052	0
PROB115	-21.3007	-212.547	-66.7668	-287.434	-10.5673	380.221	-375.306	36.2789	151.618	346.513	0	0	0	22.8258	280.627	-6.73562	0	0	0.267644	0	0.332052	0
ASNB118	-21.3007	-212.547	-66.7668	-287.434	-10.5673	380.221	-375.306	36.2789	151.618	346.513	0	0	0	22.8258	280.627	-6.73562	0	0	0.267644	0	0.332052	0
THRB119	-21.3007	-212.547	-66.7668	-287.434	-10.5673	380.221	-375.306	36.2789	151.618	346.513	0	0	0	22.8258	280.627	-6.73562	0	0	0.267644	0	0.332052	0
GLUB121	-21.3062	-212.548	-66.7668	-287.439	-10.5639	380.238	-375.311	36.2789	151.62	346.513	0	0	0	22.826	280.631	-6.75372	0	0	0.267644	0	0.332052	0
SERB122	-21.3062	-212.548	-66.7668	-287.439	-10.5639	380.238	-375.311	36.2789	151.62	346.513	0	0	0	22.826	280.631	-6.75372	0	0	0.267644	0	0.332052	0
LYSB123	-21.3374	-212.548	-66.7668	-287.44	-10.5677	380.239	-375.311	36.2803	151.622	346.513	0	0	0	22.7954	280.632	-6.75329	0	0	0.267644	0	0.332052	0
VALB124	-21.3374	-212.548	-66.7668	-287.44	-10.5677	380.239	-375.311	36.2803	151.622	346.513	0	0	0	22.7954	280.632	-6.75329	0	0	0.267644	0	0.332052	0
PHEB125	-21.3558	-212.548	-66.7668	-287.446	-10.5685	380.238	-375.319	36.2721	151.629	346.513	0	0	0	22.7952	280.631	-6.75329	0	0	0.267644	0	0.332052	0
TYRB127	-21.3563	-212.548	-66.7668	-287.446	-10.5685	380.237	-375.319	36.2723	151.629	346.513	0	0	0	22.795	280.631	-6.75329	0	0	0.267644	0	0.332052	0
LYSB128	-21.3993	-212.546	-66.7988	-287.464	-10.582	380.251	-375.351	36.2772	151.662	346.513	0	0	0	22.795	280.631	-6.75547	0	0	0.267982	0	0.332052	0
LYSB130	-21.4427	-212.546	-66.7988	-287.46	-10.566	380.201	-375.349	36.2772	151.647	346.513	0	0	0	22.795	280.631	-6.75555	0	0	0.267982	0	0.332052	0
TYRB133	-21.4693	-212.546	-66.7988	-287.468	-10.5667	380.201	-375.368	36.2691	151.655	346.513	0	0	0	22.796	280.631	-6.75555	0	0	0.267982	0	0.332052	0
ARGB135	-21.7354	-212.546	-66.9761	-287.476	-10.5542	380.16	-375.412	36.245	151.681	346.509	0	0	0	22.7895	280.632	-6.75971	0	0	0.272994	0	0.332052	0
TYRB136	-21.7354	-212.546	-66.9761	-287.476	-10.5542	380.16	-375.412	36.245	151.681	346.509	0	0	0	22.7895	280.632	-6.75971	0	0	0.272994	0	0.332052	0
PHEB140	-21.7797	-212.546	-66.9761	-287.479	-10.532	380.177	-375.406	36.0843	151.686	346.513	0	0	0	22.8544	280.63	-6.75984	0	0	0.272994	0	0.332052	0
THRB142	-21.7797	-212.546	-66.9761	-287.479	-10.532	380.177	-375.406	36.0843	151.686	346.513	0	0	0	22.8544	280.63	-6.75984	0	0	0.272994	0	0.332052	0
ASNB144	-21.781	-212.546	-67.0134	-287.482	-10.532	380.182	-375.408	36.0844	151.706	346.513	0	0	0	22.869	280.631	-6.75984	0	0	0.272994	0	0.332052	0
ASPB145	-21.8214	-212.546	-67.1127	-287.485	-10.5358	380.191	-375.41	36.0844	151.757	346.514	0	0	0	22.8731	280.631	-6.75731	0	0	0.272994	0	0.332052	0
ARGB146	-21.8412	-212.542	-67.1079	-287.469	-10.5414	380.146	-375.416	36.085	151.758	346.523	0	0	0	22.8754	280.64	-6.7573	0	0	0.27298	0	0.332052	0
LYSB147	-21.8953	-212.543	-67.1079	-287.493	-10.5561	380.154	-375.457	36.085	151.788	346.523	0	0	0	22.881	280.649	-6.77423	0	0	0.27298	0	0.332052	0
GLUB148	-21.9206	-212.552	-67.1172	-287.478	-10.5614	380.104	-375.444	36.0849	151.79	346.521	0	0	0	22.881	280.639	-6.75428	0	0	0.27298	0	0.332052	0
GLUB151	-21.9348	-212.552	-67.1172	-287.486	-10.5577	380.111	-375.459	36.0836	151.794	346.521	0	0	0	22.8806	280.642	-6.75853	0	0	0.27298	0	0.332052	0
ASNB152	-21.9348	-212.552	-67.1172	-287.486	-10.5577	380.111	-375.459	36.0836	151.794	346.521	0	0	0	22.8806	280.642	-6.75853	0	0	0.27298	0	0.332052	0
SERB153	-21.9348	-212.552	-67.1172	-287.486	-10.5577	380.111	-375.459	36.0836	151.794	346.521	0	0	0	22.8806	280.642	-6.75853	0	0	0.27298	0	0.332052	0
VALB155	-21.9348	-212.552	-67.1172	-287.486	-10.5577	380.111	-375.459	36.0836	151.794	346.521	0	0	0	22.8806	280.642	-6.75853	0	0	0.27298	0	0.332052	0
TYRB157	-21.9457	-212.552	-67.1261	-287.486	-10.5488	380.111	-375.459	36.0719	151.794	346.521	0	0	0	22.8806	280.642	-6.75853	0	0	0.27298	0	0.332052	0
LYSB158	-21.9672	-212.552	-67.1261	-287.495	-10.547	380.11	-375.482	36.0758	151.8	346.521	0	0	0	22.8806	280.642	-6.75853	0	0	0.27298	0	0.332052	0
SERB161	-21.9672	-212.552	-67.1261	-287.495	-10.547	380.11	-375.482	36.0758	151.8	346.521	0	0	0	22.8806	280.642	-6.75853	0	0	0.27298	0	0.332052	0
ASPB162	-21.9742	-212.551	-67.1261	-287.494	-10.5465	380.109	-375.481	36.0758	151.8	346.521	0	0	0	22.8726	280.641	-6.75823	0	0	0.27298	0	0.332052	0
ILEB163	-22.0038	-212.551	-67.1261	-287.495	-10.5465	380.109	-375.482	36.1243	151.8	346.521	0	0	0	22.7958	280.64	-6.75823	0	0	0.27298	0	0.332052	0
METB165	-22.0222	-212.552	-67.1264	-287.51	-10.5465	380.112	-375.512	36.1242	151.813	346.521	0	0	0	22.8075	280.642	-6.75823	0	0	0.27298	0	0.332052	0
THRB166	-22.0242	-212.556	-67.1296	-287.511	-10.5465	380.113	-375.513	36.1353	151.814	346.521	0	0	0	22.8017	280.642	-6.75823	0	0	0.27298	0	0.332052	0
GLUB167	-22.0472	-212.556	-67.1296	-287.51	-10.5454	380.111	-375.514	36.1365	151.813	346.521	0	0	0	22.7959	280.642	-6.77568	0	0	0.27298	0	0.332052	0
PROB169	-22.0533	-212.556	-67.1296	-287.5	-10.5454	380.11	-375.491	36.1071	151.809	346.517	0	0	0	22.7959	280.641	-6.77568	0	0	0.27298	0	0.332052	0
ARGB175	-22.2647	-212.59	-67.1597	-287.495	-10.533	380.044	-375.512	36.0742	151.814	346.498	0	0	0	22.7694	280.596	-6.77847	0	0	0.27298	0	0.332052	0
LEUB178	-22.2647	-212.59	-67.1597	-287.495	-10.533	380.044	-375.512	36.0742	151.814	346.498	0	0	0	22.7694	280.596	-6.77847	0	0	0.27298	0	0.332052	0
ASNB181	-22.2786	-212.596	-67.15	-287.456	-10.5318	379.976	-375.489	36.0411	151.816	346.502	0	0	0	22.7833	280.596	-6.77847	0	0	0.27298	0	0.332052	0
PHEB182	-22.3281	-212.596	-67.15	-287.459	-10.5389	379.977	-375.493	36.0517	151.816	346.502	0	0	0	22.7351	280.596	-6.77847	0	0	0.27298	0	0.332052	0
SERB183	-22.3562	-212.588	-67.1421	-287.46	-10.5389	379.979	-375.494	36.007	151.817	346.502	0	0	0	22.7351	280.597	-6.77847	0	0	0.27298	0	0.332052	0
VALB184	-22.3562	-212.588	-67.1421	-287.46	-10.5389	379.979	-375.494	36.007	151.817	346.502	0	0	0	22.7351	280.597	-6.77847	0	0	0.27298	0	0.332052	0
TYRB187	-22.366	-212.588	-67.1421	-287.465	-10.5365	379.981	-375.502	36.0075	151.816	346.502	0	0	0	22.7351	280.597	-6.77831	0	0	0.27298	0	0.332052	0
GLUB188	-22.4005	-212.588	-67.1421	-287.438	-10.5294	379.906	-375.478	36.0072	151.806	346.502	0	0	0	22.7327	280.595	-6.782	0	0	0.272146	0	0.332052	0
ASNB191	-22.4082	-212.588	-67.1421	-287.438	-10.5294	379.904	-375.479	36.0073	151.806	346.502	0	0	0	22.7265	280.595	-6.782	0	0	0.272146	0	0.332052	0
SERB192	-22.4082	-212.588	-67.1421	-287.438	-10.5294	379.904	-375.479	36.0073	151.806	346.502	0	0	0	22.7265	280.595	-6.782	0	0	0.272146	0	0.332052	0
PROB193	-22.4082	-212.588	-67.1421	-287.438	-10.5294	379.904	-375.479	36.0073	151.806	346.502	0	0	0	22.7265	280.595	-6.782	0	0	0.272146	0	0.332052	0
ASPB194	-22.409	-212.588	-67.1421	-287.436	-10.5328	379.899	-375.477	36.0073	151.808	346.502	0	0	0	22.7182	280.594	-6.77156	0	0	0.272146	0	0.332052	0
ARGB195	-22.449	-212.588	-67.2738	-287.433	-10.5342	379.899	-375.471	36.0214	151.87	346.502	0	0	0	22.7186	280.596	-6.76321	0	0	0.272146	0	0.332052	0
CYSB197	-22.4652	-212.589	-67.2738	-287.414	-10.5342	379.862	-375.463	36.0222	151.863	346.502	0	0	0	22.7178	280.563	-6.76321	0	0	0.272146	0	0.332052	0
ARGB198	-22.5178	-212.71	-67.3916	-287.465	-10.5503	379.938	-375.5	36.0579	152.03	346.502	0	0	0	22.7167	280.589	-6.74881	0	0	0.272146	0	0.332052	0
LYSB201	-22.5391	-212.709	-67.3916	-287.462	-10.5484	379.938	-375.492	36.0226	152.03	346.502	0	0	0	22.7167	280.588	-6.74953	0	0	0.272146	0	0.332052	0
ASPB205	-22.5396	-212.709	-67.3916	-287.462	-10.5485	379.938	-375.492	36.0226	152.03	346.502	0	0	0	22.7167	280.588	-6.74946	0	0	0.272146	0	0.332052	0
ASPB206	-22.5429	-212.709	-67.3916	-287.458	-10.5494	379.925	-375.488	36.0226	152.028	346.502	0	0	0	22.7226	280.588	-6.74942	0	0	0.272146	0	0.332052	0
GLUB210	-22.5429	-212.709	-67.3916	-287.458	-10.5494	379.925	-375.488	36.0226	152.028	346.502	0	0	0	22.7226	280.588	-6.74942	0	0	0.272146	0	0.332052	0
LEUB211	-22.5659	-212.709	-67.3916	-287.472	-10.5496	379.925	-375.519	36.0359	152.035	346.502	0	0	0	22.7227	280.59	-6.74942	0	0	0.272146	0	0.332052	0
ASPB212	-22.5661	-212.709	-67.3916	-287.474	-10.5487	379.926	-375.524	36.0359	152.035	346.508	0	0	0	22.7229	280.59	-6.74998	0	0	0.272146	0	0.332052	0
THRB213	-22.6264	-212.688	-67.3701	-287.476	-10.5487	379.932	-375.525	35.8838	152.036	346.507	0	0	0	22.7672	280.59	-6.74998	0	0	0.272146	0	0.332052	0
LEUB214	-22.6275	-212.688	-67.3701	-287.484	-10.5487	379.937	-375.539	35.8888	152.041	346.509	0	0	0	22.7715	280.591	-6.74998	0	0	0.272146	0	0.332052	0
SERB215	-22.6275	-212.688	-67.3701	-287.484	-10.5487	379.937	-375.539	35.8888	152.041	346.509	0	0	0	22.7715	280.591	-6.74998	0	0	0.272146	0	0.332052	0
GLUB216	-22.6394	-212.688	-67.3701	-287.489	-10.5526	379.937	-375.548	35.8888	152.048	346.51	0	0	0	22.7714	280.591	-6.75107	0	0	0.272146	0	0.332052	0
GLUB217	-22.6893	-212.692	-67.4146	-287.479	-10.5502	379.908	-375.541	35.8873	152.047	346.51	0	0	0	22.7847	280.589	-6.75244	0	0	0.272146	0	0.332052	0
SERB218	-22.6895	-212.692	-67.4146	-287.479	-10.5502	379.907	-375.54	35.8871	152.046	346.51	0	0	0	22.7843	280.588	-6.75244	0	0	0.272146	0	0.332052	0
TYRB219	-22.7179	-212.69	-67.4146	-287.477	-10.5503	379.905	-375.537	35.8523	152.045	346.509	0	0	0	22.7863	280.585	-6.75244	0	0	0.272146	0	0.332052	0
LYSB220	-22.7512	-212.689	-67.4146	-287.459	-10.5689	379.876	-375.514	35.8522	152.029	346.509	0	0	0	22.7771	280.584	-6.75396	0	0	0.272024	0	0.332052	0
ASPB221	-22.7622	-212.69	-67.4146	-287.46	-10.5717	379.877	-375.516	35.8523	152.03	346.509	0	0	0	22.7828	280.586	-6.76284	0	0	0.269666	0	0.332052	0
SERB222	-22.7622	-212.69	-67.4146	-287.46	-10.5717	379.877	-375.516	35.8523	152.03	346.509	0	0	0	22.7828	280.586	-6.76284	0	0	0.269666	0	0.332052	0
THRB223	-22.7622	-212.69	-67.4146	-287.46	-10.5717	379.877	-375.516	35.8523	152.03	346.509	0	0	0	22.7828	280.586	-6.76284	0	0	0.269666	0	0.332052	0
LEUB224	-22.819	-212.69	-67.4146	-287.449	-10.5717	379.846	-375.514	35.8142	152.028	346.509	0	0	0	22.7833	280.585	-6.76284	0	0	0.269666	0	0.332052	0
ILEB225	-22.83	-212.69	-67.4146	-287.449	-10.5717	379.845	-375.513	35.8224	152.027	346.509	0	0	0	22.7649	280.584	-6.76284	0	0	0.269666	0	0.332052	0
GLNB227	-22.8493	-212.688	-67.4146	-287.429	-10.5714	379.806	-375.505	35.8224	152.011	346.509	0	0	0	22.7714	280.584	-6.76284	0	0	0.269666	0	0.332052	0
ARGB230	-22.8649	-212.688	-67.4146	-287.428	-10.562	379.791	-375.511	35.8224	152.005	346.509	0	0	0	22.7723	280.584	-6.76242	0	0	0.269666	0	0.332052	0
ASPB231	-22.8759	-212.688	-67.4146	-287.428	-10.5683	379.789	-375.511	35.8224	152.005	346.509	0	0	0	22.7723	280.584	-6.76237	0	0	0.266243	0	0.332052	0
ASNB232	-22.8806	-212.685	-67.4131	-287.443	-10.5683	379.814	-375.526	35.8199	152.005	346.509	0	0	0	22.7706	280.584	-6.76237	0	0	0.266243	0	0.332052	0
THRB234	-22.8806	-212.685	-67.4131	-287.443	-10.5683	379.814	-375.526	35.8199	152.005	346.509	0	0	0	22.7706	280.584	-6.76237	0	0	0.266243	0	0.332052	0
LEUB235	-22.9009	-212.689	-67.4131	-287.464	-10.5683	379.82	-375.569	35.8434	152.022	346.509	0	0	0	22.7706	280.585	-6.76237	0	0	0.266243	0	0.332052	0
THRB237	-22.9779	-212.708	-67.4306	-287.453	-10.5683	379.797	-375.562	35.7595	152.022	346.51	0	0	0	22.8203	280.588	-6.76237	0	0	0.266243	0	0.332052	0
SERB238	-22.9779	-212.708	-67.4306	-287.453	-10.5683	379.797	-375.562	35.7595	152.022	346.51	0	0	0	22.8203	280.588	-6.76237	0	0	0.266243	0	0.332052	0
Now moving residues with bad energies
ARGA1	-24.3593	-212.708	-67.435	-287.452	-10.7494	379.256	-375.846	35.7583	152.055	346.547	0	0	0	22.6223	280.579	-6.81133	0	0	0.0718995	0	0.332052	0
SERA2	-24.3916	-212.708	-67.4929	-287.453	-10.7482	379.272	-375.833	35.7588	152.049	346.549	0	0	0	22.6224	280.581	-6.81133	0	0	0.0718995	0	0.332052	0
SERA4	-24.4129	-212.708	-67.5429	-287.452	-10.7481	379.27	-375.834	35.7734	152.049	346.55	0	0	0	22.6375	280.581	-6.81133	0	0	0.0718995	0	0.332052	0
PROA6	-24.4327	-212.708	-67.5429	-287.452	-10.7482	379.271	-375.832	35.7506	152.049	346.55	0	0	0	22.6375	280.581	-6.81133	0	0	0.0718995	0	0.332052	0
GLUA7	-24.4987	-212.666	-67.5651	-287.434	-10.7198	379.216	-375.821	35.7506	152.029	346.501	0	0	0	22.5994	280.581	-6.80992	0	0	0.0897742	0	0.332052	0
ASPB8	-25.1211	-212.732	-67.6191	-287.447	-10.7238	379.254	-375.827	35.1521	152.029	346.501	0	0	0	22.6806	280.585	-6.80971	0	0	0.0897742	0	0.332052	0
ARGB9	-25.1212	-212.71	-67.6384	-287.448	-10.7424	379.242	-375.827	35.2282	152.029	346.501	0	0	0	22.6307	280.546	-6.80818	0	0	0.0897742	0	0.332052	0
GLUB10	-25.1857	-212.71	-67.6563	-287.443	-10.7629	379.217	-375.825	35.2267	152.037	346.501	0	0	0	22.6125	280.546	-6.80472	0	0	0.0897742	0	0.332052	0
ASPB11	-25.1882	-212.71	-67.6563	-287.445	-10.7609	379.214	-375.825	35.2267	152.037	346.501	0	0	0	22.6125	280.546	-6.80464	0	0	0.0897742	0	0.332052	0
LEUB12	-25.1988	-212.71	-67.6563	-287.446	-10.7609	379.216	-375.826	35.2164	152.037	346.501	0	0	0	22.6122	280.545	-6.80464	0	0	0.0897742	0	0.332052	0
VALB13	-25.2042	-212.71	-67.6563	-287.445	-10.7609	379.216	-375.826	35.2153	152.038	346.501	0	0	0	22.6064	280.545	-6.80464	0	0	0.0897742	0	0.332052	0
TYRB14	-25.2058	-212.712	-67.6373	-287.452	-10.7639	379.222	-375.835	35.215	152.029	346.501	0	0	0	22.6098	280.547	-6.80464	0	0	0.0897742	0	0.332052	0
GLNB15	-25.2058	-212.712	-67.6373	-287.452	-10.7639	379.222	-375.835	35.215	152.029	346.501	0	0	0	22.6098	280.547	-6.80464	0	0	0.0897742	0	0.332052	0
LYSB17	-25.2342	-212.712	-67.6373	-287.471	-10.7645	379.224	-375.871	35.215	152.052	346.501	0	0	0	22.6105	280.547	-6.80337	0	0	0.0897742	0	0.332052	0
LEUB18	-25.2343	-212.712	-67.6373	-287.471	-10.7645	379.224	-375.871	35.215	152.052	346.501	0	0	0	22.6104	280.547	-6.80337	0	0	0.0897742	0	0.332052	0
GLUB20	-25.2361	-212.712	-67.6373	-287.472	-10.7698	379.229	-375.871	35.215	152.053	346.501	0	0	0	22.6104	280.547	-6.8045	0	0	0.089867	0	0.332052	0
GLNB21	-25.2923	-212.317	-67.18	-287.757	-10.7711	379.323	-376.392	35.2025	151.906	346.492	0	0	0	22.5983	280.536	-6.82002	0	0	0.089867	0	0.332052	0
GLUB23	-25.3117	-212.317	-67.1794	-287.758	-10.7773	379.328	-376.395	35.1877	151.907	346.492	0	0	0	22.5983	280.536	-6.82058	0	0	0.0898461	0	0.332052	0
ARGB24	-25.3213	-212.332	-67.1943	-287.761	-10.7805	379.343	-376.391	35.1845	151.908	346.5	0	0	0	22.5956	280.533	-6.81448	0	0	0.089833	0	0.332052	0
ASPB26	-25.3213	-212.332	-67.1943	-287.761	-10.7805	379.343	-376.391	35.1845	151.908	346.5	0	0	0	22.5956	280.533	-6.81448	0	0	0.089833	0	0.332052	0
GLUB27	-25.3431	-212.332	-67.1943	-287.775	-10.777	379.363	-376.417	35.1723	151.916	346.5	0	0	0	22.5969	280.535	-6.81714	0	0	0.089833	0	0.332052	0
VALB29	-25.3431	-212.332	-67.1943	-287.775	-10.777	379.363	-376.417	35.1723	151.916	346.5	0	0	0	22.5969	280.535	-6.81714	0	0	0.089833	0	0.332052	0
GLUB30	-25.3431	-212.332	-67.1943	-287.775	-10.777	379.363	-376.417	35.1723	151.916	346.5	0	0	0	22.5969	280.535	-6.81714	0	0	0.089833	0	0.332052	0
SERB31	-25.3431	-212.332	-67.1943	-287.775	-10.777	379.363	-376.417	35.1723	151.916	346.5	0	0	0	22.5969	280.535	-6.81714	0	0	0.089833	0	0.332052	0
LYSB33	-25.3689	-212.332	-67.1943	-287.788	-10.7746	379.363	-376.444	35.1723	151.924	346.504	0	0	0	22.5969	280.536	-6.81898	0	0	0.089833	0	0.332052	0
LYSB34	-25.3779	-212.332	-67.1958	-287.79	-10.775	379.365	-376.447	35.1672	151.926	346.505	0	0	0	22.5968	280.538	-6.81879	0	0	0.089833	0	0.332052	0
VALB35	-25.3779	-212.332	-67.1958	-287.79	-10.775	379.365	-376.447	35.1672	151.926	346.505	0	0	0	22.5968	280.538	-6.81879	0	0	0.089833	0	0.332052	0
ASPB39	-25.379	-212.332	-67.1958	-287.791	-10.7772	379.366	-376.449	35.1672	151.927	346.504	0	0	0	22.5975	280.538	-6.81863	0	0	0.089833	0	0.332202	0
VALB40	-25.3838	-212.332	-67.1956	-287.795	-10.7763	379.363	-376.458	35.1672	151.933	346.504	0	0	0	22.6022	280.539	-6.81863	0	0	0.089833	0	0.332202	0
GLUB41	-25.4076	-212.332	-67.1956	-287.788	-10.7785	379.338	-376.454	35.1672	151.929	346.501	0	0	0	22.6022	280.539	-6.81905	0	0	0.089833	0	0.332202	0
THRB43	-25.4077	-212.34	-67.2263	-287.791	-10.7788	379.343	-376.458	35.1872	151.929	346.501	0	0	0	22.6242	280.54	-6.81905	0	0	0.089833	0	0.332202	0
VALB44	-25.4077	-212.34	-67.2263	-287.791	-10.7788	379.343	-376.458	35.1872	151.929	346.501	0	0	0	22.6242	280.54	-6.81905	0	0	0.089833	0	0.332202	0
GLUB45	-25.67	-212.496	-67.3299	-287.816	-10.7587	379.371	-376.501	35.1368	151.92	346.501	0	0	0	22.6674	280.533	-6.78813	0	0	0.089833	0	0.332202	0
GLUB46	-25.7081	-212.487	-67.3289	-287.808	-10.7558	379.336	-376.501	35.1368	151.921	346.502	0	0	0	22.6674	280.533	-6.81193	0	0	0.089833	0	0.332202	0
ARGB47	-25.7336	-212.487	-67.341	-287.805	-10.7575	379.33	-376.498	35.143	151.921	346.501	0	0	0	22.6472	280.536	-6.80889	0	0	0.089833	0	0.332202	0
ASNB48	-25.7486	-212.494	-67.3481	-287.805	-10.7575	379.329	-376.499	35.143	151.921	346.501	0	0	0	22.6472	280.536	-6.80889	0	0	0.089833	0	0.332202	0
SERB51	-25.7486	-212.494	-67.3481	-287.805	-10.7575	379.329	-376.499	35.143	151.921	346.501	0	0	0	22.6472	280.536	-6.80889	0	0	0.089833	0	0.332202	0
VALB52	-25.7486	-212.494	-67.3481	-287.805	-10.7575	379.329	-376.499	35.143	151.921	346.501	0	0	0	22.6472	280.536	-6.80889	0	0	0.089833	0	0.332202	0
TYRB54	-25.7486	-212.494	-67.3481	-287.805	-10.7575	379.329	-376.499	35.143	151.921	346.501	0	0	0	22.6472	280.536	-6.80889	0	0	0.089833	0	0.332202	0
LYSB55	-25.7486	-212.494	-67.3481	-287.805	-10.7575	379.329	-376.499	35.143	151.921	346.501	0	0	0	22.6472	280.536	-6.80889	0	0	0.089833	0	0.332202	0
VALB57	-25.7486	-212.494	-67.3481	-287.805	-10.7575	379.329	-376.499	35.143	151.921	346.501	0	0	0	22.6472	280.536	-6.80889	0	0	0.089833	0	0.332202	0
ILEB58	-25.7486	-212.494	-67.3481	-287.805	-10.7575	379.329	-376.499	35.143	151.921	346.501	0	0	0	22.6472	280.536	-6.80889	0	0	0.089833	0	0.332202	0
ARGB61	-25.8472	-212.494	-67.3387	-287.811	-10.7725	379.365	-376.504	35.1059	151.924	346.501	0	0	0	22.5642	280.533	-6.80939	0	0	0.0899692	0	0.332202	0
ARGB62	-25.8472	-212.494	-67.3387	-287.811	-10.7725	379.365	-376.504	35.1059	151.924	346.501	0	0	0	22.5642	280.533	-6.80939	0	0	0.0899692	0	0.332202	0
SERB64	-25.8438	-212.494	-67.3387	-287.811	-10.7725	379.368	-376.504	35.1059	151.924	346.501	0	0	0	22.5642	280.533	-6.80939	0	0	0.0899692	0	0.332202	0
ARGB66	-25.8448	-212.494	-67.3413	-287.798	-10.7729	379.346	-376.489	35.108	151.918	346.502	0	0	0	22.5642	280.533	-6.8096	0	0	0.0893274	0	0.332202	0
ILEB67	-25.8448	-212.494	-67.3413	-287.798	-10.7729	379.346	-376.489	35.108	151.918	346.502	0	0	0	22.5642	280.533	-6.8096	0	0	0.0893274	0	0.332202	0
ILEB68	-25.8448	-212.494	-67.3413	-287.798	-10.7729	379.346	-376.489	35.108	151.918	346.502	0	0	0	22.5642	280.533	-6.8096	0	0	0.0893274	0	0.332202	0
SERB69	-25.8448	-212.494	-67.3413	-287.798	-10.7729	379.346	-376.489	35.108	151.918	346.502	0	0	0	22.5642	280.533	-6.8096	0	0	0.0893274	0	0.332202	0
SERB70	-25.8448	-212.494	-67.3413	-287.798	-10.7729	379.346	-376.489	35.108	151.918	346.502	0	0	0	22.5642	280.533	-6.8096	0	0	0.0893274	0	0.332202	0
ILEB71	-25.8484	-212.494	-67.3413	-287.8	-10.7729	379.347	-376.493	35.1083	151.92	346.502	0	0	0	22.5642	280.534	-6.8096	0	0	0.0893274	0	0.332202	0
GLUB72	-25.861	-212.494	-67.3413	-287.792	-10.7477	379.301	-376.492	35.1046	151.92	346.502	0	0	0	22.564	280.534	-6.80667	0	0	0.0893274	0	0.332202	0
GLNB73	-25.861	-212.495	-67.3427	-287.809	-10.7477	379.322	-376.509	35.1046	151.937	346.502	0	0	0	22.5628	280.536	-6.80667	0	0	0.0893274	0	0.332202	0
LYSB74	-26.0332	-212.495	-67.3427	-287.819	-10.6325	379.15	-376.514	35.0858	151.849	346.498	0	0	0	22.5884	280.684	-6.82818	0	0	0.0955252	0	0.332202	0
GLUB75	-26.0332	-212.495	-67.3427	-287.819	-10.6325	379.15	-376.514	35.0858	151.849	346.498	0	0	0	22.5884	280.684	-6.82818	0	0	0.0955252	0	0.332202	0
GLUB76	-26.0758	-212.495	-67.3427	-287.811	-10.6141	379.108	-376.512	35.0842	151.829	346.496	0	0	0	22.5883	280.683	-6.83483	0	0	0.0955252	0	0.332202	0
ASNB77	-26.0758	-212.495	-67.3427	-287.811	-10.6141	379.108	-376.512	35.0842	151.829	346.496	0	0	0	22.5883	280.683	-6.83483	0	0	0.0955252	0	0.332202	0
LYSB78	-26.0862	-212.495	-67.3427	-287.809	-10.6144	379.108	-376.508	35.0709	151.827	346.496	0	0	0	22.5883	280.683	-6.83509	0	0	0.0955252	0	0.332202	0
GLUB81	-26.1132	-212.526	-67.3739	-287.809	-10.6115	379.11	-376.508	35.0709	151.859	346.497	0	0	0	22.5883	280.684	-6.83641	0	0	0.0955252	0	0.332202	0
ASPB82	-26.1135	-212.526	-67.3739	-287.81	-10.6106	379.111	-376.51	35.0709	151.865	346.497	0	0	0	22.5883	280.685	-6.84224	0	0	0.0955252	0	0.332202	0
LYSB83	-26.1207	-212.526	-67.3739	-287.809	-10.6106	379.111	-376.508	35.0618	151.864	346.497	0	0	0	22.5883	280.685	-6.8422	0	0	0.0955252	0	0.332202	0
LYSB85	-26.1207	-212.526	-67.3739	-287.809	-10.6106	379.111	-376.508	35.0618	151.864	346.497	0	0	0	22.5883	280.685	-6.8422	0	0	0.0955252	0	0.332202	0
METB86	-26.1207	-212.526	-67.3739	-287.809	-10.6106	379.111	-376.508	35.0618	151.864	346.497	0	0	0	22.5883	280.685	-6.8422	0	0	0.0955252	0	0.332202	0
ILEB87	-26.1207	-212.526	-67.3739	-287.809	-10.6106	379.111	-376.508	35.0618	151.864	346.497	0	0	0	22.5883	280.685	-6.8422	0	0	0.0955252	0	0.332202	0
ARGB88	-26.1306	-212.526	-67.3739	-287.788	-10.6066	379.075	-376.489	35.0616	151.846	346.497	0	0	0	22.5879	280.685	-6.84237	0	0	0.0955252	0	0.332202	0
GLUB89	-26.1313	-212.526	-67.3739	-287.788	-10.6057	379.075	-376.489	35.0616	151.846	346.497	0	0	0	22.5879	280.685	-6.84274	0	0	0.0955252	0	0.332202	0
TYRB90	-26.1313	-212.526	-67.3739	-287.788	-10.6057	379.075	-376.489	35.0616	151.846	346.497	0	0	0	22.5879	280.685	-6.84274	0	0	0.0955252	0	0.332202	0
GLNB92	-26.1497	-212.526	-67.41	-287.803	-10.6062	379.122	-376.49	35.0443	151.85	346.497	0	0	0	22.588	280.686	-6.84274	0	0	0.0955252	0	0.332202	0
METB93	-26.1497	-212.526	-67.41	-287.803	-10.6062	379.122	-376.49	35.0443	151.85	346.497	0	0	0	22.588	280.686	-6.84274	0	0	0.0955252	0	0.332202	0
GLUB95	-26.1624	-212.526	-67.4147	-287.803	-10.6034	379.132	-376.491	35.0554	151.85	346.497	0	0	0	22.5567	280.685	-6.84254	0	0	0.0955252	0	0.332202	0
THRB96	-26.1624	-212.526	-67.4147	-287.803	-10.6034	379.132	-376.491	35.0554	151.85	346.497	0	0	0	22.5567	280.685	-6.84254	0	0	0.0955252	0	0.332202	0
GLUB97	-26.1825	-212.527	-67.4705	-287.808	-10.5983	379.145	-376.497	35.0554	151.878	346.497	0	0	0	22.5567	280.688	-6.84254	0	0	0.0955252	0	0.332202	0
LYSB99	-26.1825	-212.527	-67.4705	-287.808	-10.5983	379.145	-376.497	35.0554	151.878	346.497	0	0	0	22.5567	280.688	-6.84254	0	0	0.0955252	0	0.332202	0
LEUB100	-26.1825	-212.527	-67.4705	-287.808	-10.5983	379.145	-376.497	35.0554	151.878	346.497	0	0	0	22.5567	280.688	-6.84254	0	0	0.0955252	0	0.332202	0
ILEB101	-26.2167	-212.527	-67.4705	-287.807	-10.5982	379.145	-376.496	34.9689	151.879	346.497	0	0	0	22.6065	280.688	-6.84254	0	0	0.0955252	0	0.332202	0
CYSB103	-26.2167	-212.527	-67.4705	-287.807	-10.5982	379.145	-376.496	34.9689	151.879	346.497	0	0	0	22.6065	280.688	-6.84254	0	0	0.0955252	0	0.332202	0
ASPB104	-26.2167	-212.527	-67.4705	-287.807	-10.5982	379.145	-376.496	34.9689	151.879	346.497	0	0	0	22.6065	280.688	-6.84254	0	0	0.0955252	0	0.332202	0
ILEB105	-26.549	-212.527	-67.4705	-287.806	-10.5982	379.145	-376.492	34.6955	151.879	346.497	0	0	0	22.5436	280.688	-6.84254	0	0	0.0955252	0	0.332202	0
ASPB107	-26.5811	-212.522	-67.4705	-287.781	-10.6586	379.086	-376.48	34.6955	151.922	346.497	0	0	0	22.5442	280.599	-6.84128	0	0	0.0955252	0	0.332202	0
VALB108	-26.5811	-212.522	-67.4705	-287.781	-10.6586	379.086	-376.48	34.6955	151.922	346.497	0	0	0	22.5442	280.599	-6.84128	0	0	0.0955252	0	0.332202	0
ASPB110	-26.6058	-212.527	-67.4705	-287.808	-10.5066	379.056	-376.529	34.6967	151.851	346.497	0	0	0	22.5482	280.624	-6.84128	0	0	0.0955252	0	0.332202	0
LYSB111	-26.6113	-212.529	-67.4723	-287.812	-10.5081	379.066	-376.536	34.6931	151.857	346.497	0	0	0	22.5476	280.626	-6.84127	0	0	0.0955252	0	0.332124	0
ILEB114	-26.6162	-212.528	-67.4723	-287.82	-10.5081	379.066	-376.553	34.7452	151.864	346.497	0	0	0	22.5058	280.626	-6.84127	0	0	0.0955252	0	0.332124	0
PROB115	-26.6565	-212.529	-67.4723	-287.82	-10.5081	379.066	-376.552	34.7049	151.864	346.497	0	0	0	22.5057	280.626	-6.84127	0	0	0.0955252	0	0.332124	0
ASNB118	-26.6565	-212.529	-67.4723	-287.82	-10.5081	379.066	-376.552	34.7049	151.864	346.497	0	0	0	22.5057	280.626	-6.84127	0	0	0.0955252	0	0.332124	0
THRB119	-26.6565	-212.529	-67.4723	-287.82	-10.5081	379.066	-376.552	34.7049	151.864	346.497	0	0	0	22.5057	280.626	-6.84127	0	0	0.0955252	0	0.332124	0
GLUB121	-26.6736	-212.53	-67.4723	-287.875	-10.5238	379.183	-376.623	34.7318	151.891	346.497	0	0	0	22.5072	280.638	-6.88711	0	0	0.0955252	0	0.331922	0
SERB122	-26.6736	-212.53	-67.4723	-287.875	-10.5238	379.183	-376.623	34.7318	151.891	346.497	0	0	0	22.5072	280.638	-6.88711	0	0	0.0955252	0	0.331922	0
LYSB123	-26.6837	-212.53	-67.4723	-287.876	-10.5257	379.184	-376.623	34.7332	151.892	346.497	0	0	0	22.4957	280.638	-6.88639	0	0	0.0955252	0	0.331922	0
VALB124	-26.6851	-212.53	-67.4723	-287.876	-10.5257	379.184	-376.623	34.7506	151.892	346.497	0	0	0	22.4773	280.639	-6.88639	0	0	0.0955252	0	0.331922	0
PHEB125	-26.6905	-212.53	-67.4723	-287.881	-10.5248	379.185	-376.631	34.757	151.892	346.497	0	0	0	22.4774	280.639	-6.88639	0	0	0.0955252	0	0.331922	0
TYRB127	-26.6907	-212.53	-67.4723	-287.881	-10.5248	379.184	-376.631	34.7572	151.892	346.497	0	0	0	22.4774	280.639	-6.88639	0	0	0.0955252	0	0.331922	0
LYSB128	-26.6907	-212.53	-67.4723	-287.881	-10.5248	379.184	-376.631	34.7572	151.892	346.497	0	0	0	22.4774	280.639	-6.88639	0	0	0.0955252	0	0.331922	0
LYSB130	-26.6907	-212.53	-67.4723	-287.881	-10.5248	379.184	-376.631	34.7572	151.892	346.497	0	0	0	22.4774	280.639	-6.88639	0	0	0.0955252	0	0.331922	0
TYRB133	-26.7091	-212.53	-67.4723	-287.875	-10.5247	379.182	-376.619	34.7297	151.884	346.497	0	0	0	22.4787	280.639	-6.88639	0	0	0.0955252	0	0.331922	0
ARGB135	-26.7098	-212.53	-67.4491	-287.889	-10.5215	379.187	-376.64	34.7306	151.885	346.497	0	0	0	22.4765	280.638	-6.887	0	0	0.0988737	0	0.331922	0
TYRB136	-26.722	-212.53	-67.4487	-287.89	-10.5247	379.189	-376.639	34.7175	151.885	346.497	0	0	0	22.4776	280.638	-6.88702	0	0	0.0988737	0	0.331922	0
PHEB140	-26.7557	-212.53	-67.4487	-287.877	-10.5493	379.19	-376.613	34.7694	151.874	346.495	0	0	0	22.3898	280.637	-6.88688	0	0	0.0988737	0	0.331922	0
THRB142	-26.7557	-212.53	-67.4487	-287.877	-10.5493	379.19	-376.613	34.7694	151.874	346.495	0	0	0	22.3898	280.637	-6.88688	0	0	0.0988737	0	0.331922	0
ASNB144	-26.8544	-212.53	-67.6759	-287.891	-10.5645	379.262	-376.622	34.7817	151.883	346.504	0	0	0	22.4497	280.654	-6.88192	0	0	0.0988737	0	0.331922	0
ASPB145	-26.8866	-212.53	-67.7356	-287.894	-10.5685	379.274	-376.624	34.7818	151.883	346.505	0	0	0	22.4708	280.656	-6.88044	0	0	0.0988737	0	0.331922	0
ARGB146	-26.8866	-212.53	-67.7356	-287.894	-10.5685	379.274	-376.624	34.7818	151.883	346.505	0	0	0	22.4708	280.656	-6.88044	0	0	0.0988737	0	0.331922	0
LYSB147	-26.8965	-212.53	-67.7356	-287.924	-10.5813	379.306	-376.663	34.7818	151.912	346.505	0	0	0	22.4806	280.7	-6.87974	0	0	0.0988737	0	0.331922	0
GLUB148	-26.8965	-212.53	-67.7356	-287.924	-10.5813	379.306	-376.663	34.7818	151.912	346.505	0	0	0	22.4806	280.7	-6.87974	0	0	0.0988737	0	0.331922	0
GLUB151	-26.899	-212.53	-67.7356	-287.934	-10.5787	379.324	-376.672	34.7809	151.916	346.505	0	0	0	22.4803	280.734	-6.88422	0	0	0.0988737	0	0.331922	0
ASNB152	-26.899	-212.53	-67.7356	-287.934	-10.5787	379.324	-376.672	34.7809	151.916	346.505	0	0	0	22.4803	280.734	-6.88422	0	0	0.0988737	0	0.331922	0
SERB153	-26.899	-212.53	-67.7356	-287.934	-10.5787	379.324	-376.672	34.7809	151.916	346.505	0	0	0	22.4803	280.734	-6.88422	0	0	0.0988737	0	0.331922	0
VALB155	-26.899	-212.53	-67.7356	-287.934	-10.5787	379.324	-376.672	34.7809	151.916	346.505	0	0	0	22.4803	280.734	-6.88422	0	0	0.0988737	0	0.331922	0
TYRB157	-26.899	-212.53	-67.7356	-287.934	-10.5787	379.324	-376.672	34.7809	151.916	346.505	0	0	0	22.4803	280.734	-6.88422	0	0	0.0988737	0	0.331922	0
LYSB158	-26.899	-212.53	-67.7356	-287.934	-10.5787	379.324	-376.672	34.7809	151.916	346.505	0	0	0	22.4803	280.734	-6.88422	0	0	0.0988737	0	0.331922	0
SERB161	-26.899	-212.53	-67.7356	-287.934	-10.5787	379.324	-376.672	34.7809	151.916	346.505	0	0	0	22.4803	280.734	-6.88422	0	0	0.0988737	0	0.331922	0
ASPB162	-26.9006	-212.529	-67.7356	-287.932	-10.5774	379.32	-376.67	34.7807	151.914	346.505	0	0	0	22.4762	280.732	-6.88362	0	0	0.0988737	0	0.331922	0
ILEB163	-26.9006	-212.529	-67.7356	-287.932	-10.5774	379.32	-376.67	34.7807	151.914	346.505	0	0	0	22.4762	280.732	-6.88362	0	0	0.0988737	0	0.331922	0
METB165	-26.9179	-212.532	-67.7341	-287.939	-10.5748	379.319	-376.684	34.7901	151.92	346.505	0	0	0	22.4642	280.732	-6.88362	0	0	0.0988737	0	0.331922	0
THRB166	-26.9179	-212.532	-67.7341	-287.939	-10.5748	379.319	-376.684	34.7901	151.92	346.505	0	0	0	22.4642	280.732	-6.88362	0	0	0.0988737	0	0.331922	0
GLUB167	-26.9194	-212.532	-67.7341	-287.939	-10.5748	379.319	-376.684	34.7901	151.92	346.505	0	0	0	22.4623	280.732	-6.88396	0	0	0.0988737	0	0.331922	0
PROB169	-26.92	-212.532	-67.7341	-287.94	-10.5748	379.321	-376.687	34.7907	151.921	346.505	0	0	0	22.4623	280.732	-6.88396	0	0	0.0988737	0	0.331922	0
ARGB175	-26.9492	-212.559	-67.7577	-287.967	-10.5947	379.389	-376.697	34.7914	151.923	346.515	0	0	0	22.4582	280.752	-6.88112	0	0	0.0988737	0	0.331922	0
LEUB178	-26.9492	-212.559	-67.7577	-287.967	-10.5947	379.389	-376.697	34.7914	151.923	346.515	0	0	0	22.4582	280.752	-6.88112	0	0	0.0988737	0	0.331922	0
ASNB181	-26.9614	-212.557	-67.7647	-287.99	-10.5946	379.416	-376.721	34.8099	151.922	346.514	0	0	0	22.4544	280.752	-6.88112	0	0	0.0988737	0	0.331922	0
PHEB182	-26.98	-212.557	-67.7647	-287.993	-10.5945	379.416	-376.727	34.8096	151.922	346.514	0	0	0	22.4448	280.752	-6.88112	0	0	0.0988737	0	0.331922	0
SERB183	-26.983	-212.553	-67.7602	-287.994	-10.5945	379.417	-376.727	34.7972	151.923	346.514	0	0	0	22.4448	280.753	-6.88112	0	0	0.0988737	0	0.331922	0
TYRB187	-28.2254	-212.547	-67.7341	-288.102	-10.5774	379.521	-376.932	33.9945	151.969	346.582	0	0	0	22.0512	280.879	-6.88112	0	0	0.0988737	0	0.331922	0
GLUB188	-28.2254	-212.547	-67.7341	-288.102	-10.5774	379.521	-376.932	33.9945	151.969	346.582	0	0	0	22.0512	280.879	-6.88112	0	0	0.0988737	0	0.331922	0
ASNB191	-28.228	-212.547	-67.7341	-288.102	-10.5774	379.52	-376.932	33.9945	151.968	346.582	0	0	0	22.049	280.879	-6.88112	0	0	0.0988737	0	0.331922	0
SERB192	-28.228	-212.547	-67.7341	-288.102	-10.5774	379.52	-376.932	33.9945	151.968	346.582	0	0	0	22.049	280.879	-6.88112	0	0	0.0988737	0	0.331922	0
PROB193	-28.228	-212.547	-67.7341	-288.102	-10.5774	379.52	-376.932	33.9945	151.968	346.582	0	0	0	22.049	280.879	-6.88112	0	0	0.0988737	0	0.331922	0
ASPB194	-28.2289	-212.547	-67.7341	-288.101	-10.5779	379.518	-376.932	33.9945	151.969	346.582	0	0	0	22.0491	280.879	-6.87996	0	0	0.0988737	0	0.331922	0
ARGB195	-28.2434	-212.547	-67.7732	-288.085	-10.5804	379.497	-376.911	33.9978	151.973	346.582	0	0	0	22.0492	280.88	-6.87656	0	0	0.0988737	0	0.331922	0
CYSB197	-28.2434	-212.547	-67.7732	-288.085	-10.5804	379.497	-376.911	33.9978	151.973	346.582	0	0	0	22.0492	280.88	-6.87656	0	0	0.0988737	0	0.331922	0
ARGB198	-28.2714	-212.548	-67.7748	-288.059	-10.58	379.491	-376.879	33.9489	151.948	346.582	0	0	0	22.0484	280.874	-6.88008	0	0	0.0988737	0	0.331922	0
LYSB201	-28.2905	-212.548	-67.7748	-288.07	-10.58	379.491	-376.901	33.9565	151.955	346.582	0	0	0	22.0484	280.874	-6.8802	0	0	0.0988737	0	0.331922	0
ASPB205	-28.296	-212.544	-67.7748	-288.036	-10.5217	379.392	-376.859	33.9557	151.893	346.582	0	0	0	22.0514	280.87	-6.86576	0	0	0.0988737	0	0.331922	0
ASPB206	-28.296	-212.544	-67.7748	-288.036	-10.5217	379.392	-376.859	33.9557	151.893	346.582	0	0	0	22.0514	280.87	-6.86576	0	0	0.0988737	0	0.331922	0
GLUB210	-28.296	-212.544	-67.7748	-288.036	-10.5217	379.392	-376.859	33.9557	151.893	346.582	0	0	0	22.0514	280.87	-6.86576	0	0	0.0988737	0	0.331922	0
LEUB211	-28.296	-212.544	-67.7748	-288.036	-10.5217	379.392	-376.859	33.9557	151.893	346.582	0	0	0	22.0514	280.87	-6.86576	0	0	0.0988737	0	0.331922	0
ASPB212	-28.2964	-212.544	-67.7748	-288.037	-10.5208	379.393	-376.86	33.9557	151.893	346.582	0	0	0	22.0514	280.87	-6.86637	0	0	0.0988737	0	0.331922	0
THRB213	-28.3021	-212.532	-67.7634	-288.038	-10.5208	379.396	-376.86	33.8977	151.894	346.582	0	0	0	22.0785	280.87	-6.86637	0	0	0.0988737	0	0.331922	0
LEUB214	-28.3066	-212.532	-67.7634	-288.038	-10.5208	379.399	-376.858	33.9006	151.897	346.568	0	0	0	22.0775	280.87	-6.86637	0	0	0.0988737	0	0.331922	0
SERB215	-28.3066	-212.532	-67.7634	-288.038	-10.5208	379.399	-376.858	33.9006	151.897	346.568	0	0	0	22.0775	280.87	-6.86637	0	0	0.0988737	0	0.331922	0
GLUB216	-28.3092	-212.532	-67.7634	-288.038	-10.526	379.399	-376.856	33.9007	151.898	346.569	0	0	0	22.0773	280.87	-6.86739	0	0	0.0988737	0	0.331922	0
GLUB217	-28.3681	-212.521	-67.7806	-288.047	-10.5346	379.418	-376.878	33.8991	151.901	346.561	0	0	0	22.0763	280.867	-6.89243	0	0	0.0988737	0	0.331922	0
SERB218	-28.3681	-212.521	-67.7806	-288.047	-10.5346	379.418	-376.878	33.8991	151.901	346.561	0	0	0	22.0763	280.867	-6.89243	0	0	0.0988737	0	0.331922	0
TYRB219	-28.3935	-212.519	-67.7806	-288.045	-10.5349	379.416	-376.875	33.867	151.9	346.56	0	0	0	22.0784	280.865	-6.89243	0	0	0.0988737	0	0.331922	0
LYSB220	-29.0306	-212.504	-69.176	-287.974	-10.4988	379.432	-376.752	33.8058	152.496	346.559	0	0	0	22.0447	280.832	-6.89347	0	0	0.0983972	0	0.331922	0
ASPB221	-29.0323	-212.504	-69.176	-287.974	-10.5003	379.428	-376.752	33.8058	152.495	346.559	0	0	0	22.0504	280.832	-6.89431	0	0	0.0979074	0	0.331922	0
SERB222	-29.0323	-212.502	-69.1752	-287.974	-10.5003	379.428	-376.752	33.804	152.495	346.558	0	0	0	22.0505	280.832	-6.89431	0	0	0.0979074	0	0.331922	0
THRB223	-29.0323	-212.502	-69.1752	-287.974	-10.5003	379.428	-376.752	33.804	152.495	346.558	0	0	0	22.0505	280.832	-6.89431	0	0	0.0979074	0	0.331922	0
LEUB224	-29.0323	-212.502	-69.1752	-287.974	-10.5003	379.428	-376.752	33.804	152.495	346.558	0	0	0	22.0505	280.832	-6.89431	0	0	0.0979074	0	0.331922	0
ILEB225	-29.035	-212.502	-69.1752	-287.975	-10.5003	379.429	-376.754	33.804	152.494	346.558	0	0	0	22.0505	280.832	-6.89431	0	0	0.0979074	0	0.331922	0
GLNB227	-29.0435	-212.502	-69.1752	-287.975	-10.5003	379.429	-376.754	33.804	152.494	346.558	0	0	0	22.0407	280.832	-6.89431	0	0	0.0979074	0	0.331922	0
ARGB230	-29.0435	-212.502	-69.1752	-287.975	-10.5003	379.429	-376.754	33.804	152.494	346.558	0	0	0	22.0407	280.832	-6.89431	0	0	0.0979074	0	0.331922	0
ASPB231	-29.0627	-212.491	-69.1752	-287.986	-10.4979	379.431	-376.782	33.8039	152.496	346.558	0	0	0	22.0409	280.832	-6.89557	0	0	0.102622	0	0.331922	0
ASNB232	-29.0713	-212.499	-69.1801	-287.986	-10.4979	379.429	-376.782	33.8106	152.496	346.558	0	0	0	22.0409	280.832	-6.89557	0	0	0.102622	0	0.331922	0
THRB234	-29.0713	-212.499	-69.1801	-287.986	-10.4979	379.429	-376.782	33.8106	152.496	346.558	0	0	0	22.0409	280.832	-6.89557	0	0	0.102622	0	0.331922	0
LEUB235	-29.0713	-212.499	-69.1801	-287.986	-10.4979	379.429	-376.782	33.8106	152.496	346.558	0	0	0	22.0409	280.832	-6.89557	0	0	0.102622	0	0.331922	0
THRB237	-29.0911	-212.519	-69.1986	-287.99	-10.4979	379.431	-376.79	33.7731	152.495	346.559	0	0	0	22.107	280.835	-6.89557	0	0	0.102622	0	0.331922	0
SERB238	-29.0911	-212.519	-69.1986	-287.99	-10.4979	379.431	-376.79	33.7731	152.495	346.559	0	0	0	22.107	280.835	-6.89557	0	0	0.102622	0	0.331922	0
