# Supplementary material for: A recombinant Fasciola gigantica 14-3-3 epsilon protein (rFg14-3-3e) modulates various functions of goat peripheral blood mononuclear cells
Source: Parasit Vectors. 2018 Mar 6;11:152. doi: 10.1186/s13071-018-2745-4 (PMC5840819; doi:10.1186/s13071-018-2745-4)
Supplement: Supplementary file 1 — Dataset S1. Structure files, FoldX configuration files and associated energy calculations for complexes between YWAHE and rFg14-3-3, and the 18 human protein interactors of YWAHE. (TGZ 5273 kb) [file 13071_2018_2745_MOESM1_ESM.tgz › foldx_model_files/WT_P04049-P62258-MDL-3nkx.pdb]

FoldX generated pdb file

Output generated by <BuildModel>
ATOM      0  N   ARG A   1      54.185 -11.812  -9.802  1.00118.01
ATOM      1  CA  ARG A   1      55.025 -11.004  -8.908  1.00118.01
ATOM      2  C   ARG A   1      55.153 -11.618  -7.556  1.00118.01
ATOM      3  O   ARG A   1      54.699 -12.734  -7.311  1.00118.01
ATOM      4  CB  ARG A   1      54.449  -9.594  -8.702  1.00118.01
ATOM      5  CG  ARG A   1      53.037  -9.556  -8.120  1.00118.01
ATOM      6  CD  ARG A   1      52.670  -8.171  -7.585  1.00118.01
ATOM      7  NE  ARG A   1      51.192  -8.155  -7.394  1.00118.01
ATOM      8  CZ  ARG A   1      50.657  -8.590  -6.216  1.00118.01
ATOM      9  NH1 ARG A   1      51.475  -9.029  -5.216  1.00118.01
ATOM     10  NH2 ARG A   1      49.303  -8.588  -6.039  1.00118.01
ATOM     11  N   SER A   2      55.809 -10.870  -6.655  1.00 94.12
ATOM     12  CA  SER A   2      56.066 -11.265  -5.309  1.00 94.12
ATOM     13  C   SER A   2      54.861 -10.891  -4.487  1.00 94.12
ATOM     14  O   SER A   2      54.080 -10.035  -4.895  1.00 94.12
ATOM     15  CB  SER A   2      57.297 -10.523  -4.754  1.00 94.12
ATOM     16  OG  SER A   2      58.429 -10.701  -5.583  1.00 94.12
ATOM     17  N   THR A   3      54.696 -11.520  -3.312  1.00 54.90
ATOM     18  CA  THR A   3      53.540 -11.266  -2.506  1.00 54.90
ATOM     19  C   THR A   3      53.896 -10.359  -1.371  1.00 54.90
ATOM     20  O   THR A   3      54.900 -10.556  -0.688  1.00 54.90
ATOM     21  CB  THR A   3      52.974 -12.522  -1.890  1.00 54.90
ATOM     22  OG1 THR A   3      52.062 -12.184  -0.862  1.00 54.90
ATOM     23  CG2 THR A   3      54.128 -13.366  -1.324  1.00 54.90
ATOM     24  N   SER A   4      53.063  -9.315  -1.164  1.00133.45
ATOM     25  CA  SER A   4      53.264  -8.340  -0.129  1.00133.45
ATOM     26  C   SER A   4      52.458  -8.751   1.068  1.00133.45
ATOM     27  O   SER A   4      51.814  -9.802   1.076  1.00133.45
ATOM     28  CB  SER A   4      52.808  -6.930  -0.520  1.00133.45
ATOM     29  OG  SER A   4      53.052  -6.028   0.554  1.00133.45
ATOM     30  N   THR A   5      52.488  -7.916   2.136  1.00 65.78
ATOM     31  CA  THR A   5      51.749  -8.190   3.332  1.00 65.78
ATOM     32  C   THR A   5      50.313  -7.823   3.087  1.00 65.78
ATOM     33  O   THR A   5      49.997  -6.700   2.698  1.00 65.78
ATOM     34  CB  THR A   5      52.220  -7.394   4.514  1.00 65.78
ATOM     35  OG1 THR A   5      53.638  -7.431   4.597  1.00 65.78
ATOM     36  CG2 THR A   5      51.599  -7.985   5.791  1.00 65.78
ATOM     37  N   PRO A   6      49.448  -8.786   3.289  1.00 77.73
ATOM     38  CA  PRO A   6      48.024  -8.629   3.099  1.00 77.73
ATOM     39  C   PRO A   6      47.361  -7.980   4.279  1.00 77.73
ATOM     40  O   PRO A   6      47.997  -7.833   5.320  1.00 77.73
ATOM     41  CB  PRO A   6      47.478 -10.032   2.827  1.00 77.73
ATOM     42  CG  PRO A   6      48.351 -10.961   3.689  1.00 77.73
ATOM     43  CD  PRO A   6      49.706 -10.241   3.728  1.00 77.73
ATOM     44  N   ASN A   7      46.081  -7.578   4.129  1.00 68.41
ATOM     45  CA  ASN A   7      45.328  -6.999   5.209  1.00 68.41
ATOM     46  C   ASN A   7      45.059  -8.094   6.199  1.00 68.41
ATOM     47  O   ASN A   7      44.962  -9.260   5.822  1.00 68.41
ATOM     48  CB  ASN A   7      43.968  -6.447   4.754  1.00 68.41
ATOM     49  CG  ASN A   7      44.163  -5.639   3.479  1.00 68.41
ATOM     50  OD1 ASN A   7      44.802  -4.588   3.491  1.00 68.41
ATOM     51  ND2 ASN A   7      43.607  -6.138   2.344  1.00 68.41
ATOM     52  N   VAL A   8      44.955  -7.759   7.507  1.00147.92
ATOM     53  CA  VAL A   8      44.761  -8.822   8.449  1.00147.92
ATOM     54  C   VAL A   8      43.449  -9.519   8.222  1.00147.92
ATOM     55  O   VAL A   8      43.470 -10.740   8.068  1.00147.92
ATOM     56  CB  VAL A   8      44.913  -8.442   9.898  1.00147.92
ATOM     57  CG1 VAL A   8      44.864  -9.723  10.749  1.00147.92
ATOM     58  CG2 VAL A   8      46.209  -7.630  10.060  1.00147.92
ATOM     59  N   HIS A   9      42.255  -8.860   8.187  1.00159.69
ATOM     60  CA  HIS A   9      41.828  -7.496   8.399  1.00159.69
ATOM     61  C   HIS A   9      41.664  -6.732   7.099  1.00159.69
ATOM     62  O   HIS A   9      40.753  -7.101   6.310  1.00159.69
ATOM     63  CB  HIS A   9      42.676  -6.651   9.358  1.00159.69
ATOM     64  CG  HIS A   9      42.055  -6.511  10.715  1.00159.69
ATOM     65  ND1 HIS A   9      42.578  -5.714  11.707  1.00159.69
ATOM     66  CD2 HIS A   9      40.919  -7.052  11.231  1.00159.69
ATOM     67  CE1 HIS A   9      41.738  -5.809  12.769  1.00159.69
ATOM     68  NE2 HIS A   9      40.717  -6.610  12.526  1.00159.69
ATOM     69  OXT HIS A   9      42.420  -5.744   6.901  1.00159.69
TER
ATOM     70  N   ASP B  10      33.237  14.006  14.700  1.00 49.79
ATOM     71  CA  ASP B  10      32.764  12.930  15.595  1.00 49.79
ATOM     72  C   ASP B  10      33.591  11.722  15.305  1.00 49.79
ATOM     73  O   ASP B  10      33.160  10.847  14.561  1.00 49.79
ATOM     74  CB  ASP B  10      31.309  12.586  15.243  1.00 49.79
ATOM     75  CG  ASP B  10      30.665  11.959  16.470  1.00 49.79
ATOM     76  OD1 ASP B  10      31.264  11.003  17.031  1.00 49.79
ATOM     77  OD2 ASP B  10      29.570  12.438  16.871  1.00 49.79
ATOM     78  N   ARG B  11      34.762  11.603  15.960  1.00107.39
ATOM     79  CA  ARG B  11      35.709  10.571  15.652  1.00107.39
ATOM     80  C   ARG B  11      35.035   9.247  15.772  1.00107.39
ATOM     81  O   ARG B  11      35.386   8.307  15.065  1.00107.39
ATOM     82  CB  ARG B  11      36.903  10.527  16.619  1.00107.39
ATOM     83  CG  ARG B  11      37.969   9.486  16.278  1.00107.39
ATOM     84  CD  ARG B  11      39.298   9.760  16.983  1.00107.39
ATOM     85  NE  ARG B  11      39.360   8.903  18.199  1.00107.39
ATOM     86  CZ  ARG B  11      40.574   8.654  18.769  1.00107.39
ATOM     87  NH1 ARG B  11      41.703   9.181  18.211  1.00107.39
ATOM     88  NH2 ARG B  11      40.662   7.892  19.899  1.00107.39
ATOM     89  N   GLU B  12      34.097   9.109  16.721  1.00102.47
ATOM     90  CA  GLU B  12      33.413   7.859  16.877  1.00102.47
ATOM     91  C   GLU B  12      32.535   7.592  15.696  1.00102.47
ATOM     92  O   GLU B  12      32.460   6.461  15.228  1.00102.47
ATOM     93  CB  GLU B  12      32.509   7.833  18.120  1.00102.47
ATOM     94  CG  GLU B  12      33.277   7.952  19.437  1.00102.47
ATOM     95  CD  GLU B  12      33.042   9.356  19.975  1.00102.47
ATOM     96  OE1 GLU B  12      33.825  10.269  19.599  1.00102.47
ATOM     97  OE2 GLU B  12      32.080   9.535  20.769  1.00102.47
ATOM     98  N   ASP B  13      31.809   8.613  15.202  1.00 40.16
ATOM     99  CA  ASP B  13      30.918   8.403  14.094  1.00 40.16
ATOM    100  C   ASP B  13      31.697   8.127  12.844  1.00 40.16
ATOM    101  O   ASP B  13      31.359   7.230  12.072  1.00 40.16
ATOM    102  CB  ASP B  13      29.991   9.602  13.842  1.00 40.16
ATOM    103  CG  ASP B  13      28.738   9.060  13.166  1.00 40.16
ATOM    104  OD1 ASP B  13      28.102   8.145  13.755  1.00 40.16
ATOM    105  OD2 ASP B  13      28.403   9.548  12.054  1.00 40.16
ATOM    106  N   LEU B  14      32.796   8.872  12.634  1.00 47.66
ATOM    107  CA  LEU B  14      33.567   8.728  11.437  1.00 47.66
ATOM    108  C   LEU B  14      34.042   7.314  11.363  1.00 47.66
ATOM    109  O   LEU B  14      34.028   6.712  10.292  1.00 47.66
ATOM    110  CB  LEU B  14      34.820   9.624  11.418  1.00 47.66
ATOM    111  CG  LEU B  14      34.532  11.115  11.660  1.00 47.66
ATOM    112  CD1 LEU B  14      35.805  11.959  11.501  1.00 47.66
ATOM    113  CD2 LEU B  14      33.383  11.611  10.770  1.00 47.66
ATOM    114  N   VAL B  15      34.500   6.757  12.499  1.00130.97
ATOM    115  CA  VAL B  15      34.945   5.393  12.543  1.00130.97
ATOM    116  C   VAL B  15      33.817   4.416  12.361  1.00130.97
ATOM    117  O   VAL B  15      34.034   3.345  11.802  1.00130.97
ATOM    118  CB  VAL B  15      35.744   5.018  13.763  1.00130.97
ATOM    119  CG1 VAL B  15      36.979   5.924  13.820  1.00130.97
ATOM    120  CG2 VAL B  15      34.875   5.151  15.017  1.00130.97
ATOM    121  N   TYR B  16      32.596   4.713  12.852  1.00101.16
ATOM    122  CA  TYR B  16      31.497   3.791  12.679  1.00101.16
ATOM    123  C   TYR B  16      31.161   3.638  11.232  1.00101.16
ATOM    124  O   TYR B  16      30.941   2.528  10.750  1.00101.16
ATOM    125  CB  TYR B  16      30.191   4.228  13.376  1.00101.16
ATOM    126  CG  TYR B  16      29.129   3.193  13.212  1.00101.16
ATOM    127  CD1 TYR B  16      29.386   1.848  13.336  1.00101.16
ATOM    128  CD2 TYR B  16      27.840   3.597  12.955  1.00101.16
ATOM    129  CE1 TYR B  16      28.379   0.925  13.188  1.00101.16
ATOM    130  CE2 TYR B  16      26.827   2.683  12.805  1.00101.16
ATOM    131  CZ  TYR B  16      27.098   1.342  12.921  1.00101.16
ATOM    132  OH  TYR B  16      26.061   0.398  12.768  1.00101.16
ATOM    133  N   GLN B  17      31.105   4.769  10.511  1.00 83.20
ATOM    134  CA  GLN B  17      30.758   4.831   9.121  1.00 83.20
ATOM    135  C   GLN B  17      31.797   4.085   8.346  1.00 83.20
ATOM    136  O   GLN B  17      31.492   3.373   7.389  1.00 83.20
ATOM    137  CB  GLN B  17      30.756   6.292   8.638  1.00 83.20
ATOM    138  CG  GLN B  17      30.808   6.492   7.126  1.00 83.20
ATOM    139  CD  GLN B  17      29.441   6.083   6.591  1.00 83.20
ATOM    140  OE1 GLN B  17      28.516   6.891   6.519  1.00 83.20
ATOM    141  NE2 GLN B  17      29.307   4.786   6.205  1.00 83.20
ATOM    142  N   ALA B  18      33.064   4.213   8.768  1.00 32.31
ATOM    143  CA  ALA B  18      34.154   3.611   8.064  1.00 32.31
ATOM    144  C   ALA B  18      33.946   2.131   8.028  1.00 32.31
ATOM    145  O   ALA B  18      34.183   1.490   7.007  1.00 32.31
ATOM    146  CB  ALA B  18      35.513   3.872   8.736  1.00 32.31
ATOM    147  N   LYS B  19      33.505   1.547   9.154  1.00 61.72
ATOM    148  CA  LYS B  19      33.287   0.136   9.262  1.00 61.72
ATOM    149  C   LYS B  19      32.138  -0.255   8.388  1.00 61.72
ATOM    150  O   LYS B  19      32.141  -1.333   7.793  1.00 61.72
ATOM    151  CB  LYS B  19      33.032  -0.243  10.728  1.00 61.72
ATOM    152  CG  LYS B  19      34.279   0.083  11.558  1.00 61.72
ATOM    153  CD  LYS B  19      34.053   0.288  13.056  1.00 61.72
ATOM    154  CE  LYS B  19      35.018  -0.544  13.905  1.00 61.72
ATOM    155  NZ  LYS B  19      34.341  -1.044  15.122  1.00 61.72
ATOM    156  N   LEU B  20      31.107   0.609   8.307  1.00 35.43
ATOM    157  CA  LEU B  20      29.977   0.318   7.473  1.00 35.43
ATOM    158  C   LEU B  20      30.425   0.322   6.046  1.00 35.43
ATOM    159  O   LEU B  20      30.041  -0.539   5.257  1.00 35.43
ATOM    160  CB  LEU B  20      28.836   1.340   7.610  1.00 35.43
ATOM    161  CG  LEU B  20      28.418   1.599   9.070  1.00 35.43
ATOM    162  CD1 LEU B  20      27.650   2.922   9.203  1.00 35.43
ATOM    163  CD2 LEU B  20      27.650   0.400   9.654  1.00 35.43
ATOM    164  N   ALA B  21      31.282   1.289   5.685  1.00 28.01
ATOM    165  CA  ALA B  21      31.756   1.413   4.339  1.00 28.01
ATOM    166  C   ALA B  21      32.487   0.158   3.994  1.00 28.01
ATOM    167  O   ALA B  21      32.408  -0.329   2.869  1.00 28.01
ATOM    168  CB  ALA B  21      32.733   2.586   4.158  1.00 28.01
ATOM    169  N   GLU B  22      33.230  -0.397   4.966  1.00 45.80
ATOM    170  CA  GLU B  22      34.028  -1.560   4.720  1.00 45.80
ATOM    171  C   GLU B  22      33.157  -2.732   4.367  1.00 45.80
ATOM    172  O   GLU B  22      33.463  -3.469   3.431  1.00 45.80
ATOM    173  CB  GLU B  22      34.890  -1.931   5.940  1.00 45.80
ATOM    174  CG  GLU B  22      35.828  -3.115   5.708  1.00 45.80
ATOM    175  CD  GLU B  22      35.542  -4.139   6.799  1.00 45.80
ATOM    176  OE1 GLU B  22      35.693  -3.778   7.996  1.00 45.80
ATOM    177  OE2 GLU B  22      35.175  -5.292   6.451  1.00 45.80
ATOM    178  N   GLN B  23      32.038  -2.940   5.091  1.00 38.37
ATOM    179  CA  GLN B  23      31.193  -4.070   4.804  1.00 38.37
ATOM    180  C   GLN B  23      30.585  -3.908   3.444  1.00 38.37
ATOM    181  O   GLN B  23      30.407  -4.880   2.710  1.00 38.37
ATOM    182  CB  GLN B  23      30.051  -4.286   5.817  1.00 38.37
ATOM    183  CG  GLN B  23      30.485  -4.079   7.271  1.00 38.37
ATOM    184  CD  GLN B  23      29.498  -4.808   8.172  1.00 38.37
ATOM    185  OE1 GLN B  23      29.589  -6.020   8.361  1.00 38.37
ATOM    186  NE2 GLN B  23      28.533  -4.048   8.756  1.00 38.37
ATOM    187  N   ALA B  24      30.249  -2.655   3.094  1.00 53.28
ATOM    188  CA  ALA B  24      29.658  -2.245   1.851  1.00 53.28
ATOM    189  C   ALA B  24      30.633  -2.528   0.752  1.00 53.28
ATOM    190  O   ALA B  24      30.253  -2.673  -0.408  1.00 53.28
ATOM    191  CB  ALA B  24      29.327  -0.743   1.815  1.00 53.28
ATOM    192  N   GLU B  25      31.932  -2.591   1.092  1.00 69.69
ATOM    193  CA  GLU B  25      32.976  -2.771   0.125  1.00 69.69
ATOM    194  C   GLU B  25      33.130  -1.510  -0.664  1.00 69.69
ATOM    195  O   GLU B  25      33.436  -1.538  -1.855  1.00 69.69
ATOM    196  CB  GLU B  25      32.715  -3.928  -0.854  1.00 69.69
ATOM    197  CG  GLU B  25      33.705  -5.083  -0.696  1.00 69.69
ATOM    198  CD  GLU B  25      34.215  -5.462  -2.079  1.00 69.69
ATOM    199  OE1 GLU B  25      33.427  -6.059  -2.860  1.00 69.69
ATOM    200  OE2 GLU B  25      35.400  -5.155  -2.374  1.00 69.69
ATOM    201  N   ARG B  26      32.912  -0.357   0.001  1.00115.92
ATOM    202  CA  ARG B  26      33.135   0.912  -0.631  1.00115.92
ATOM    203  C   ARG B  26      34.350   1.480   0.034  1.00115.92
ATOM    204  O   ARG B  26      34.260   2.243   0.995  1.00115.92
ATOM    205  CB  ARG B  26      31.985   1.899  -0.392  1.00115.92
ATOM    206  CG  ARG B  26      30.888   1.826  -1.456  1.00115.92
ATOM    207  CD  ARG B  26      29.971   0.617  -1.275  1.00115.92
ATOM    208  NE  ARG B  26      28.841   0.794  -2.232  1.00115.92
ATOM    209  CZ  ARG B  26      28.028  -0.252  -2.557  1.00115.92
ATOM    210  NH1 ARG B  26      28.236  -1.485  -2.009  1.00115.92
ATOM    211  NH2 ARG B  26      26.997  -0.061  -3.431  1.00115.92
ATOM    212  N   TYR B  27      35.531   1.133  -0.503  1.00 80.94
ATOM    213  CA  TYR B  27      36.796   1.471   0.079  1.00 80.94
ATOM    214  C   TYR B  27      37.062   2.943   0.022  1.00 80.94
ATOM    215  O   TYR B  27      37.691   3.488   0.928  1.00 80.94
ATOM    216  CB  TYR B  27      37.953   0.701  -0.579  1.00 80.94
ATOM    217  CG  TYR B  27      37.609  -0.738  -0.379  1.00 80.94
ATOM    218  CD1 TYR B  27      37.406  -1.246   0.884  1.00 80.94
ATOM    219  CD2 TYR B  27      37.483  -1.582  -1.459  1.00 80.94
ATOM    220  CE1 TYR B  27      37.081  -2.572   1.063  1.00 80.94
ATOM    221  CE2 TYR B  27      37.160  -2.908  -1.286  1.00 80.94
ATOM    222  CZ  TYR B  27      36.957  -3.408  -0.022  1.00 80.94
ATOM    223  OH  TYR B  27      36.623  -4.768   0.158  1.00 80.94
ATOM    224  N   ASP B  28      36.651   3.623  -1.065  1.00 47.46
ATOM    225  CA  ASP B  28      36.906   5.036  -1.155  1.00 47.46
ATOM    226  C   ASP B  28      36.142   5.752  -0.079  1.00 47.46
ATOM    227  O   ASP B  28      36.653   6.686   0.536  1.00 47.46
ATOM    228  CB  ASP B  28      36.533   5.637  -2.522  1.00 47.46
ATOM    229  CG  ASP B  28      37.055   4.694  -3.601  1.00 47.46
ATOM    230  OD1 ASP B  28      36.313   3.744  -3.970  1.00 47.46
ATOM    231  OD2 ASP B  28      38.204   4.905  -4.073  1.00 47.46
ATOM    232  N   GLU B  29      34.884   5.355   0.187  1.00 38.19
ATOM    233  CA  GLU B  29      34.195   6.021   1.256  1.00 38.19
ATOM    234  C   GLU B  29      34.921   5.709   2.529  1.00 38.19
ATOM    235  O   GLU B  29      35.122   6.576   3.380  1.00 38.19
ATOM    236  CB  GLU B  29      32.738   5.562   1.444  1.00 38.19
ATOM    237  CG  GLU B  29      31.918   5.553   0.152  1.00 38.19
ATOM    238  CD  GLU B  29      30.469   5.840   0.519  1.00 38.19
ATOM    239  OE1 GLU B  29      30.235   6.845   1.242  1.00 38.19
ATOM    240  OE2 GLU B  29      29.579   5.059   0.088  1.00 38.19
ATOM    241  N   MET B  30      35.366   4.449   2.679  1.00 40.97
ATOM    242  CA  MET B  30      36.018   4.050   3.892  1.00 40.97
ATOM    243  C   MET B  30      37.261   4.870   4.084  1.00 40.97
ATOM    244  O   MET B  30      37.553   5.321   5.191  1.00 40.97
ATOM    245  CB  MET B  30      36.434   2.569   3.883  1.00 40.97
ATOM    246  CG  MET B  30      37.203   2.143   5.134  1.00 40.97
ATOM    247  SD  MET B  30      37.765   0.414   5.121  1.00 40.97
ATOM    248  CE  MET B  30      37.603   0.186   6.915  1.00 40.97
ATOM    249  N   VAL B  31      38.027   5.097   3.003  1.00 93.96
ATOM    250  CA  VAL B  31      39.261   5.822   3.121  1.00 93.96
ATOM    251  C   VAL B  31      38.991   7.246   3.512  1.00 93.96
ATOM    252  O   VAL B  31      39.794   7.868   4.209  1.00 93.96
ATOM    253  CB  VAL B  31      40.078   5.827   1.859  1.00 93.96
ATOM    254  CG1 VAL B  31      39.312   6.568   0.755  1.00 93.96
ATOM    255  CG2 VAL B  31      41.443   6.447   2.174  1.00 93.96
ATOM    256  N   GLU B  32      37.864   7.810   3.036  1.00 35.49
ATOM    257  CA  GLU B  32      37.526   9.178   3.315  1.00 35.49
ATOM    258  C   GLU B  32      37.295   9.362   4.786  1.00 35.49
ATOM    259  O   GLU B  32      37.761  10.331   5.382  1.00 35.49
ATOM    260  CB  GLU B  32      36.231   9.618   2.612  1.00 35.49
ATOM    261  CG  GLU B  32      35.938  11.114   2.731  1.00 35.49
ATOM    262  CD  GLU B  32      34.690  11.407   1.910  1.00 35.49
ATOM    263  OE1 GLU B  32      34.661  11.010   0.714  1.00 35.49
ATOM    264  OE2 GLU B  32      33.750  12.034   2.467  1.00 35.49
ATOM    265  N   SER B  33      36.565   8.427   5.420  1.00 81.93
ATOM    266  CA  SER B  33      36.239   8.590   6.811  1.00 81.93
ATOM    267  C   SER B  33      37.486   8.619   7.650  1.00 81.93
ATOM    268  O   SER B  33      37.677   9.523   8.465  1.00 81.93
ATOM    269  CB  SER B  33      35.346   7.457   7.346  1.00 81.93
ATOM    270  OG  SER B  33      34.229   7.999   8.035  1.00 81.93
ATOM    271  N   MET B  34      38.379   7.632   7.450  1.00 67.22
ATOM    272  CA  MET B  34      39.575   7.489   8.233  1.00 67.22
ATOM    273  C   MET B  34      40.498   8.628   7.959  1.00 67.22
ATOM    274  O   MET B  34      41.335   8.969   8.794  1.00 67.22
ATOM    275  CB  MET B  34      40.325   6.171   7.990  1.00 67.22
ATOM    276  CG  MET B  34      39.820   5.048   8.899  1.00 67.22
ATOM    277  SD  MET B  34      39.895   5.428  10.681  1.00 67.22
ATOM    278  CE  MET B  34      41.615   6.007  10.692  1.00 67.22
ATOM    279  N   LYS B  35      40.425   9.195   6.744  1.00 81.29
ATOM    280  CA  LYS B  35      41.251  10.322   6.426  1.00 81.29
ATOM    281  C   LYS B  35      40.905  11.426   7.376  1.00 81.29
ATOM    282  O   LYS B  35      41.774  11.984   8.046  1.00 81.29
ATOM    283  CB  LYS B  35      40.947  10.879   5.023  1.00 81.29
ATOM    284  CG  LYS B  35      41.836  10.303   3.918  1.00 81.29
ATOM    285  CD  LYS B  35      41.854  11.136   2.633  1.00 81.29
ATOM    286  CE  LYS B  35      42.208  12.608   2.840  1.00 81.29
ATOM    287  NZ  LYS B  35      42.073  13.342   1.562  1.00 81.29
ATOM    288  N   LYS B  36      39.601  11.734   7.493  1.00 38.12
ATOM    289  CA  LYS B  36      39.187  12.835   8.314  1.00 38.12
ATOM    290  C   LYS B  36      39.554  12.560   9.734  1.00 38.12
ATOM    291  O   LYS B  36      39.949  13.465  10.465  1.00 38.12
ATOM    292  CB  LYS B  36      37.675  13.122   8.274  1.00 38.12
ATOM    293  CG  LYS B  36      37.122  13.331   6.863  1.00 38.12
ATOM    294  CD  LYS B  36      35.701  12.795   6.677  1.00 38.12
ATOM    295  CE  LYS B  36      35.001  13.332   5.427  1.00 38.12
ATOM    296  NZ  LYS B  36      34.383  14.647   5.717  1.00 38.12
ATOM    297  N   VAL B  37      39.433  11.295  10.168  1.00 42.18
ATOM    298  CA  VAL B  37      39.739  10.973  11.531  1.00 42.18
ATOM    299  C   VAL B  37      41.172  11.340  11.803  1.00 42.18
ATOM    300  O   VAL B  37      41.475  11.994  12.799  1.00 42.18
ATOM    301  CB  VAL B  37      39.590   9.506  11.824  1.00 42.18
ATOM    302  CG1 VAL B  37      39.901   9.269  13.311  1.00 42.18
ATOM    303  CG2 VAL B  37      38.177   9.056  11.412  1.00 42.18
ATOM    304  N   ALA B  38      42.094  10.971  10.893  1.00 38.86
ATOM    305  CA  ALA B  38      43.498  11.211  11.090  1.00 38.86
ATOM    306  C   ALA B  38      43.735  12.687  11.193  1.00 38.86
ATOM    307  O   ALA B  38      44.579  13.135  11.968  1.00 38.86
ATOM    308  CB  ALA B  38      44.364  10.684   9.933  1.00 38.86
ATOM    309  N   GLY B  39      42.972  13.466  10.403  1.00 41.70
ATOM    310  CA  GLY B  39      43.024  14.898  10.280  1.00 41.70
ATOM    311  C   GLY B  39      42.711  15.541  11.596  1.00 41.70
ATOM    312  O   GLY B  39      43.136  16.664  11.863  1.00 41.70
ATOM    313  N   MET B  40      41.957  14.844  12.464  1.00132.86
ATOM    314  CA  MET B  40      41.562  15.358  13.749  1.00132.86
ATOM    315  C   MET B  40      42.832  15.668  14.484  1.00132.86
ATOM    316  O   MET B  40      42.847  16.462  15.423  1.00132.86
ATOM    317  CB  MET B  40      40.747  14.357  14.583  1.00132.86
ATOM    318  CG  MET B  40      39.365  14.074  13.991  1.00132.86
ATOM    319  SD  MET B  40      38.174  13.378  15.175  1.00132.86
ATOM    320  CE  MET B  40      36.703  13.888  14.240  1.00132.86
ATOM    321  N   ASP B  41      43.933  15.013  14.072  1.00112.84
ATOM    322  CA  ASP B  41      45.254  15.250  14.580  1.00112.84
ATOM    323  C   ASP B  41      45.482  14.563  15.889  1.00112.84
ATOM    324  O   ASP B  41      46.513  14.773  16.526  1.00112.84
ATOM    325  CB  ASP B  41      45.535  16.753  14.767  1.00112.84
ATOM    326  CG  ASP B  41      46.562  17.193  13.736  1.00112.84
ATOM    327  OD1 ASP B  41      46.166  17.446  12.567  1.00112.84
ATOM    328  OD2 ASP B  41      47.761  17.297  14.110  1.00112.84
ATOM    329  N   VAL B  42      44.575  13.655  16.294  1.00 37.37
ATOM    330  CA  VAL B  42      44.785  12.950  17.527  1.00 37.37
ATOM    331  C   VAL B  42      45.294  11.581  17.186  1.00 37.37
ATOM    332  O   VAL B  42      44.939  11.015  16.153  1.00 37.37
ATOM    333  CB  VAL B  42      43.531  12.779  18.332  1.00 37.37
ATOM    334  CG1 VAL B  42      43.274  14.075  19.120  1.00 37.37
ATOM    335  CG2 VAL B  42      42.387  12.386  17.381  1.00 37.37
ATOM    336  N   GLU B  43      46.146  11.007  18.064  1.00 45.59
ATOM    337  CA  GLU B  43      46.749   9.727  17.809  1.00 45.59
ATOM    338  C   GLU B  43      45.682   8.717  17.545  1.00 45.59
ATOM    339  O   GLU B  43      44.662   8.649  18.229  1.00 45.59
ATOM    340  CB  GLU B  43      47.619   9.212  18.970  1.00 45.59
ATOM    341  CG  GLU B  43      48.602  10.255  19.506  1.00 45.59
ATOM    342  CD  GLU B  43      48.010  10.863  20.769  1.00 45.59
ATOM    343  OE1 GLU B  43      48.158  10.241  21.855  1.00 45.59
ATOM    344  OE2 GLU B  43      47.395  11.958  20.664  1.00 45.59
ATOM    345  N   LEU B  44      45.907   7.901  16.500  1.00 55.03
ATOM    346  CA  LEU B  44      44.958   6.891  16.138  1.00 55.03
ATOM    347  C   LEU B  44      45.079   5.736  17.069  1.00 55.03
ATOM    348  O   LEU B  44      46.164   5.387  17.535  1.00 55.03
ATOM    349  CB  LEU B  44      45.146   6.334  14.717  1.00 55.03
ATOM    350  CG  LEU B  44      44.579   7.236  13.606  1.00 55.03
ATOM    351  CD1 LEU B  44      44.789   6.603  12.220  1.00 55.03
ATOM    352  CD2 LEU B  44      43.111   7.597  13.878  1.00 55.03
ATOM    353  N   THR B  45      43.926   5.111  17.366  1.00107.28
ATOM    354  CA  THR B  45      43.931   3.914  18.146  1.00107.28
ATOM    355  C   THR B  45      44.408   2.866  17.196  1.00107.28
ATOM    356  O   THR B  45      44.638   3.150  16.023  1.00107.28
ATOM    357  CB  THR B  45      42.575   3.502  18.634  1.00107.28
ATOM    358  OG1 THR B  45      41.823   4.645  19.009  1.00107.28
ATOM    359  CG2 THR B  45      42.751   2.572  19.844  1.00107.28
ATOM    360  N   VAL B  46      44.643   1.640  17.688  1.00109.84
ATOM    361  CA  VAL B  46      45.113   0.594  16.827  1.00109.84
ATOM    362  C   VAL B  46      44.042   0.134  15.894  1.00109.84
ATOM    363  O   VAL B  46      44.314  -0.205  14.744  1.00109.84
ATOM    364  CB  VAL B  46      45.604  -0.605  17.577  1.00109.84
ATOM    365  CG1 VAL B  46      46.986  -0.279  18.170  1.00109.84
ATOM    366  CG2 VAL B  46      44.545  -0.996  18.623  1.00109.84
ATOM    367  N   GLU B  47      42.793   0.067  16.381  1.00 67.10
ATOM    368  CA  GLU B  47      41.706  -0.371  15.559  1.00 67.10
ATOM    369  C   GLU B  47      41.546   0.629  14.461  1.00 67.10
ATOM    370  O   GLU B  47      41.234   0.278  13.324  1.00 67.10
ATOM    371  CB  GLU B  47      40.390  -0.475  16.354  1.00 67.10
ATOM    372  CG  GLU B  47      40.428  -1.445  17.535  1.00 67.10
ATOM    373  CD  GLU B  47      40.450  -0.610  18.808  1.00 67.10
ATOM    374  OE1 GLU B  47      41.570  -0.238  19.249  1.00 67.10
ATOM    375  OE2 GLU B  47      39.350  -0.320  19.348  1.00 67.10
ATOM    376  N   GLU B  48      41.740   1.920  14.787  1.00 57.86
ATOM    377  CA  GLU B  48      41.596   2.962  13.814  1.00 57.86
ATOM    378  C   GLU B  48      42.677   2.871  12.780  1.00 57.86
ATOM    379  O   GLU B  48      42.416   2.946  11.580  1.00 57.86
ATOM    380  CB  GLU B  48      41.649   4.362  14.446  1.00 57.86
ATOM    381  CG  GLU B  48      40.259   4.976  14.636  1.00 57.86
ATOM    382  CD  GLU B  48      40.116   5.381  16.094  1.00 57.86
ATOM    383  OE1 GLU B  48      41.089   5.957  16.649  1.00 57.86
ATOM    384  OE2 GLU B  48      39.032   5.111  16.675  1.00 57.86
ATOM    385  N   ARG B  49      43.924   2.653  13.228  1.00116.67
ATOM    386  CA  ARG B  49      45.075   2.600  12.372  1.00116.67
ATOM    387  C   ARG B  49      44.875   1.524  11.352  1.00116.67
ATOM    388  O   ARG B  49      45.159   1.714  10.169  1.00116.67
ATOM    389  CB  ARG B  49      46.335   2.247  13.173  1.00116.67
ATOM    390  CG  ARG B  49      47.549   1.888  12.323  1.00116.67
ATOM    391  CD  ARG B  49      48.788   1.624  13.180  1.00116.67
ATOM    392  NE  ARG B  49      48.773   0.179  13.536  1.00116.67
ATOM    393  CZ  ARG B  49      49.227  -0.228  14.757  1.00116.67
ATOM    394  NH1 ARG B  49      49.660   0.692  15.666  1.00116.67
ATOM    395  NH2 ARG B  49      49.251  -1.555  15.069  1.00116.67
ATOM    396  N   ASN B  50      44.368   0.359  11.789  1.00 36.34
ATOM    397  CA  ASN B  50      44.155  -0.748  10.901  1.00 36.34
ATOM    398  C   ASN B  50      43.128  -0.380   9.874  1.00 36.34
ATOM    399  O   ASN B  50      43.251  -0.761   8.712  1.00 36.34
ATOM    400  CB  ASN B  50      43.653  -2.012  11.621  1.00 36.34
ATOM    401  CG  ASN B  50      44.870  -2.802  12.079  1.00 36.34
ATOM    402  OD1 ASN B  50      45.294  -3.749  11.419  1.00 36.34
ATOM    403  ND2 ASN B  50      45.454  -2.397  13.239  1.00 36.34
ATOM    404  N   LEU B  51      42.079   0.366  10.277  1.00 45.67
ATOM    405  CA  LEU B  51      41.024   0.713   9.364  1.00 45.67
ATOM    406  C   LEU B  51      41.573   1.561   8.257  1.00 45.67
ATOM    407  O   LEU B  51      41.219   1.381   7.094  1.00 45.67
ATOM    408  CB  LEU B  51      39.870   1.482  10.031  1.00 45.67
ATOM    409  CG  LEU B  51      39.005   0.597  10.948  1.00 45.67
ATOM    410  CD1 LEU B  51      37.887   1.413  11.615  1.00 45.67
ATOM    411  CD2 LEU B  51      38.474  -0.632  10.193  1.00 45.67
ATOM    412  N   LEU B  52      42.454   2.516   8.597  1.00 54.09
ATOM    413  CA  LEU B  52      43.070   3.403   7.653  1.00 54.09
ATOM    414  C   LEU B  52      43.899   2.605   6.686  1.00 54.09
ATOM    415  O   LEU B  52      43.867   2.837   5.478  1.00 54.09
ATOM    416  CB  LEU B  52      44.037   4.372   8.361  1.00 54.09
ATOM    417  CG  LEU B  52      44.897   5.232   7.418  1.00 54.09
ATOM    418  CD1 LEU B  52      44.029   6.046   6.447  1.00 54.09
ATOM    419  CD2 LEU B  52      45.896   6.094   8.207  1.00 54.09
ATOM    420  N   SER B  53      44.672   1.632   7.199  1.00 35.86
ATOM    421  CA  SER B  53      45.560   0.861   6.373  1.00 35.86
ATOM    422  C   SER B  53      44.782   0.049   5.389  1.00 35.86
ATOM    423  O   SER B  53      45.163  -0.053   4.224  1.00 35.86
ATOM    424  CB  SER B  53      46.434  -0.117   7.176  1.00 35.86
ATOM    425  OG  SER B  53      45.624  -1.132   7.752  1.00 35.86
ATOM    426  N   VAL B  54      43.673  -0.562   5.839  1.00 47.01
ATOM    427  CA  VAL B  54      42.876  -1.405   4.995  1.00 47.01
ATOM    428  C   VAL B  54      42.300  -0.598   3.869  1.00 47.01
ATOM    429  O   VAL B  54      42.369  -1.002   2.708  1.00 47.01
ATOM    430  CB  VAL B  54      41.727  -2.024   5.743  1.00 47.01
ATOM    431  CG1 VAL B  54      41.034  -3.058   4.842  1.00 47.01
ATOM    432  CG2 VAL B  54      42.267  -2.614   7.058  1.00 47.01
ATOM    433  N   ALA B  55      41.733   0.584   4.180  1.00 42.29
ATOM    434  CA  ALA B  55      41.071   1.369   3.177  1.00 42.29
ATOM    435  C   ALA B  55      42.030   1.789   2.101  1.00 42.29
ATOM    436  O   ALA B  55      41.754   1.606   0.917  1.00 42.29
ATOM    437  CB  ALA B  55      40.451   2.652   3.753  1.00 42.29
ATOM    438  N   TYR B  56      43.199   2.341   2.474  1.00139.74
ATOM    439  CA  TYR B  56      44.134   2.804   1.484  1.00139.74
ATOM    440  C   TYR B  56      44.705   1.666   0.708  1.00139.74
ATOM    441  O   TYR B  56      44.946   1.783  -0.493  1.00139.74
ATOM    442  CB  TYR B  56      45.324   3.606   2.036  1.00139.74
ATOM    443  CG  TYR B  56      45.026   5.060   1.917  1.00139.74
ATOM    444  CD1 TYR B  56      44.639   5.575   0.699  1.00139.74
ATOM    445  CD2 TYR B  56      45.117   5.905   2.998  1.00139.74
ATOM    446  CE1 TYR B  56      44.361   6.912   0.553  1.00139.74
ATOM    447  CE2 TYR B  56      44.841   7.246   2.857  1.00139.74
ATOM    448  CZ  TYR B  56      44.465   7.752   1.635  1.00139.74
ATOM    449  OH  TYR B  56      44.183   9.126   1.491  1.00139.74
ATOM    450  N   LYS B  57      44.979   0.537   1.379  1.00 88.74
ATOM    451  CA  LYS B  57      45.545  -0.571   0.669  1.00 88.74
ATOM    452  C   LYS B  57      44.595  -0.964  -0.417  1.00 88.74
ATOM    453  O   LYS B  57      45.011  -1.241  -1.540  1.00 88.74
ATOM    454  CB  LYS B  57      45.730  -1.819   1.545  1.00 88.74
ATOM    455  CG  LYS B  57      47.184  -2.020   1.980  1.00 88.74
ATOM    456  CD  LYS B  57      47.878  -0.745   2.459  1.00 88.74
ATOM    457  CE  LYS B  57      49.088  -1.015   3.350  1.00 88.74
ATOM    458  NZ  LYS B  57      50.095  -1.792   2.595  1.00 88.74
ATOM    459  N   ASN B  58      43.289  -1.011  -0.095  1.00 65.30
ATOM    460  CA  ASN B  58      42.275  -1.411  -1.033  1.00 65.30
ATOM    461  C   ASN B  58      42.140  -0.403  -2.136  1.00 65.30
ATOM    462  O   ASN B  58      42.024  -0.775  -3.302  1.00 65.30
ATOM    463  CB  ASN B  58      40.888  -1.532  -0.379  1.00 65.30
ATOM    464  CG  ASN B  58      40.755  -2.926   0.213  1.00 65.30
ATOM    465  OD1 ASN B  58      40.181  -3.822  -0.404  1.00 65.30
ATOM    466  ND2 ASN B  58      41.287  -3.115   1.451  1.00 65.30
ATOM    467  N   VAL B  59      42.126   0.901  -1.794  1.00 45.49
ATOM    468  CA  VAL B  59      41.928   1.931  -2.780  1.00 45.49
ATOM    469  C   VAL B  59      43.068   1.950  -3.752  1.00 45.49
ATOM    470  O   VAL B  59      42.871   1.996  -4.964  1.00 45.49
ATOM    471  CB  VAL B  59      41.840   3.304  -2.173  1.00 45.49
ATOM    472  CG1 VAL B  59      41.807   4.344  -3.308  1.00 45.49
ATOM    473  CG2 VAL B  59      40.616   3.356  -1.242  1.00 45.49
ATOM    474  N   ILE B  60      44.299   1.930  -3.224  1.00 68.83
ATOM    475  CA  ILE B  60      45.515   1.989  -3.979  1.00 68.83
ATOM    476  C   ILE B  60      45.702   0.739  -4.781  1.00 68.83
ATOM    477  O   ILE B  60      46.186   0.785  -5.910  1.00 68.83
ATOM    478  CB  ILE B  60      46.647   2.193  -3.039  1.00 68.83
ATOM    479  CG1 ILE B  60      47.726   2.882  -3.878  1.00 68.83
ATOM    480  CG2 ILE B  60      47.081   0.844  -2.438  1.00 68.83
ATOM    481  CD1 ILE B  60      48.951   3.317  -3.103  1.00 68.83
ATOM    482  N   GLY B  61      45.333  -0.419  -4.206  1.00 26.72
ATOM    483  CA  GLY B  61      45.536  -1.692  -4.836  1.00 26.72
ATOM    484  C   GLY B  61      44.762  -1.777  -6.108  1.00 26.72
ATOM    485  O   GLY B  61      45.217  -2.393  -7.071  1.00 26.72
ATOM    486  N   ALA B  62      43.551  -1.195  -6.136  1.00 30.58
ATOM    487  CA  ALA B  62      42.739  -1.286  -7.311  1.00 30.58
ATOM    488  C   ALA B  62      43.461  -0.625  -8.445  1.00 30.58
ATOM    489  O   ALA B  62      43.485  -1.151  -9.556  1.00 30.58
ATOM    490  CB  ALA B  62      41.382  -0.578  -7.156  1.00 30.58
ATOM    491  N   ARG B  63      44.067   0.551  -8.187  1.00 96.50
ATOM    492  CA  ARG B  63      44.756   1.298  -9.201  1.00 96.50
ATOM    493  C   ARG B  63      45.959   0.535  -9.668  1.00 96.50
ATOM    494  O   ARG B  63      46.204   0.436 -10.869  1.00 96.50
ATOM    495  CB  ARG B  63      45.238   2.672  -8.697  1.00 96.50
ATOM    496  CG  ARG B  63      44.219   3.804  -8.886  1.00 96.50
ATOM    497  CD  ARG B  63      43.023   3.746  -7.932  1.00 96.50
ATOM    498  NE  ARG B  63      42.204   4.975  -8.151  1.00 96.50
ATOM    499  CZ  ARG B  63      41.167   5.290  -7.318  1.00 96.50
ATOM    500  NH1 ARG B  63      40.873   4.494  -6.250  1.00 96.50
ATOM    501  NH2 ARG B  63      40.417   6.406  -7.558  1.00 96.50
ATOM    502  N   ARG B  64      46.738  -0.050  -8.735  1.00136.80
ATOM    503  CA  ARG B  64      47.930  -0.741  -9.136  1.00136.80
ATOM    504  C   ARG B  64      47.563  -1.879 -10.030  1.00136.80
ATOM    505  O   ARG B  64      48.233  -2.135 -11.028  1.00136.80
ATOM    506  CB  ARG B  64      48.773  -1.310  -7.980  1.00136.80
ATOM    507  CG  ARG B  64      49.933  -2.187  -8.451  1.00136.80
ATOM    508  CD  ARG B  64      50.842  -2.667  -7.316  1.00136.80
ATOM    509  NE  ARG B  64      49.991  -3.308  -6.277  1.00136.80
ATOM    510  CZ  ARG B  64      49.515  -4.574  -6.468  1.00136.80
ATOM    511  NH1 ARG B  64      49.751  -5.227  -7.642  1.00136.80
ATOM    512  NH2 ARG B  64      48.804  -5.188  -5.479  1.00136.80
ATOM    513  N   ALA B  65      46.480  -2.600  -9.702  1.00 24.70
ATOM    514  CA  ALA B  65      46.109  -3.725 -10.507  1.00 24.70
ATOM    515  C   ALA B  65      45.769  -3.254 -11.888  1.00 24.70
ATOM    516  O   ALA B  65      46.166  -3.874 -12.873  1.00 24.70
ATOM    517  CB  ALA B  65      44.884  -4.476  -9.958  1.00 24.70
ATOM    518  N   SER B  66      45.027  -2.136 -11.995  1.00 24.63
ATOM    519  CA  SER B  66      44.611  -1.634 -13.274  1.00 24.63
ATOM    520  C   SER B  66      45.816  -1.197 -14.047  1.00 24.63
ATOM    521  O   SER B  66      45.899  -1.396 -15.257  1.00 24.63
ATOM    522  CB  SER B  66      43.673  -0.420 -13.155  1.00 24.63
ATOM    523  OG  SER B  66      44.380   0.686 -12.612  1.00 24.63
ATOM    524  N   TRP B  67      46.797  -0.596 -13.354  1.00 51.07
ATOM    525  CA  TRP B  67      47.971  -0.087 -13.996  1.00 51.07
ATOM    526  C   TRP B  67      48.686  -1.220 -14.648  1.00 51.07
ATOM    527  O   TRP B  67      49.101  -1.117 -15.800  1.00 51.07
ATOM    528  CB  TRP B  67      48.946   0.568 -13.000  1.00 51.07
ATOM    529  CG  TRP B  67      50.260   1.006 -13.603  1.00 51.07
ATOM    530  CD1 TRP B  67      50.593   2.194 -14.184  1.00 51.07
ATOM    531  CD2 TRP B  67      51.439   0.186 -13.651  1.00 51.07
ATOM    532  NE1 TRP B  67      51.906   2.165 -14.595  1.00 51.07
ATOM    533  CE2 TRP B  67      52.437   0.935 -14.272  1.00 51.07
ATOM    534  CE3 TRP B  67      51.669  -1.087 -13.214  1.00 51.07
ATOM    535  CZ2 TRP B  67      53.687   0.419 -14.466  1.00 51.07
ATOM    536  CZ3 TRP B  67      52.930  -1.606 -13.410  1.00 51.07
ATOM    537  CH2 TRP B  67      53.918  -0.867 -14.025  1.00 51.07
ATOM    538  N   ARG B  68      48.832  -2.346 -13.929  1.00 55.16
ATOM    539  CA  ARG B  68      49.571  -3.452 -14.456  1.00 55.16
ATOM    540  C   ARG B  68      48.913  -3.992 -15.687  1.00 55.16
ATOM    541  O   ARG B  68      49.597  -4.324 -16.652  1.00 55.16
ATOM    542  CB  ARG B  68      49.737  -4.603 -13.450  1.00 55.16
ATOM    543  CG  ARG B  68      50.580  -5.750 -14.010  1.00 55.16
ATOM    544  CD  ARG B  68      52.082  -5.467 -14.035  1.00 55.16
ATOM    545  NE  ARG B  68      52.412  -4.853 -15.351  1.00 55.16
ATOM    546  CZ  ARG B  68      53.031  -5.604 -16.309  1.00 55.16
ATOM    547  NH1 ARG B  68      53.283  -6.925 -16.078  1.00 55.16
ATOM    548  NH2 ARG B  68      53.402  -5.031 -17.491  1.00 55.16
ATOM    549  N   ILE B  69      47.572  -4.101 -15.706  1.00117.16
ATOM    550  CA  ILE B  69      46.959  -4.688 -16.864  1.00117.16
ATOM    551  C   ILE B  69      47.192  -3.829 -18.071  1.00117.16
ATOM    552  O   ILE B  69      47.586  -4.323 -19.126  1.00117.16
ATOM    553  CB  ILE B  69      45.476  -4.913 -16.716  1.00117.16
ATOM    554  CG1 ILE B  69      45.182  -5.629 -15.388  1.00117.16
ATOM    555  CG2 ILE B  69      44.951  -5.673 -17.943  1.00117.16
ATOM    556  CD1 ILE B  69      45.846  -6.999 -15.263  1.00117.16
ATOM    557  N   ILE B  70      46.968  -2.511 -17.932  1.00 41.84
ATOM    558  CA  ILE B  70      47.073  -1.568 -19.007  1.00 41.84
ATOM    559  C   ILE B  70      48.492  -1.463 -19.470  1.00 41.84
ATOM    560  O   ILE B  70      48.749  -1.393 -20.670  1.00 41.84
ATOM    561  CB  ILE B  70      46.641  -0.193 -18.591  1.00 41.84
ATOM    562  CG1 ILE B  70      45.246  -0.239 -17.944  1.00 41.84
ATOM    563  CG2 ILE B  70      46.724   0.722 -19.823  1.00 41.84
ATOM    564  CD1 ILE B  70      44.110  -0.435 -18.948  1.00 41.84
ATOM    565  N   SER B  71      49.456  -1.433 -18.531  1.00 89.30
ATOM    566  CA  SER B  71      50.826  -1.271 -18.921  1.00 89.30
ATOM    567  C   SER B  71      51.218  -2.439 -19.771  1.00 89.30
ATOM    568  O   SER B  71      51.996  -2.299 -20.712  1.00 89.30
ATOM    569  CB  SER B  71      51.807  -1.198 -17.736  1.00 89.30
ATOM    570  OG  SER B  71      51.867  -2.441 -17.057  1.00 89.30
ATOM    571  N   SER B  72      50.680  -3.631 -19.455  1.00 32.17
ATOM    572  CA  SER B  72      51.003  -4.826 -20.179  1.00 32.17
ATOM    573  C   SER B  72      50.485  -4.709 -21.578  1.00 32.17
ATOM    574  O   SER B  72      51.178  -5.037 -22.541  1.00 32.17
ATOM    575  CB  SER B  72      50.380  -6.083 -19.550  1.00 32.17
ATOM    576  OG  SER B  72      51.033  -7.246 -20.036  1.00 32.17
ATOM    577  N   ILE B  73      49.248  -4.208 -21.722  1.00 34.06
ATOM    578  CA  ILE B  73      48.615  -4.076 -23.001  1.00 34.06
ATOM    579  C   ILE B  73      49.441  -3.146 -23.823  1.00 34.06
ATOM    580  O   ILE B  73      49.649  -3.370 -25.014  1.00 34.06
ATOM    581  CB  ILE B  73      47.236  -3.488 -22.913  1.00 34.06
ATOM    582  CG1 ILE B  73      46.403  -4.233 -21.858  1.00 34.06
ATOM    583  CG2 ILE B  73      46.622  -3.512 -24.322  1.00 34.06
ATOM    584  CD1 ILE B  73      45.123  -3.497 -21.465  1.00 34.06
ATOM    585  N   GLU B  74      49.954  -2.077 -23.197  1.00 66.53
ATOM    586  CA  GLU B  74      50.723  -1.116 -23.924  1.00 66.53
ATOM    587  C   GLU B  74      51.896  -1.818 -24.541  1.00 66.53
ATOM    588  O   GLU B  74      52.245  -1.561 -25.692  1.00 66.53
ATOM    589  CB  GLU B  74      51.272  -0.003 -23.012  1.00 66.53
ATOM    590  CG  GLU B  74      52.164   1.018 -23.720  1.00 66.53
ATOM    591  CD  GLU B  74      52.991   1.727 -22.654  1.00 66.53
ATOM    592  OE1 GLU B  74      53.890   1.069 -22.064  1.00 66.53
ATOM    593  OE2 GLU B  74      52.728   2.934 -22.409  1.00 66.53
ATOM    594  N   GLN B  75      52.529  -2.735 -23.785  1.00 86.41
ATOM    595  CA  GLN B  75      53.716  -3.418 -24.222  1.00 86.41
ATOM    596  C   GLN B  75      53.432  -4.314 -25.391  1.00 86.41
ATOM    597  O   GLN B  75      54.189  -4.335 -26.361  1.00 86.41
ATOM    598  CB  GLN B  75      54.298  -4.314 -23.117  1.00 86.41
ATOM    599  CG  GLN B  75      54.648  -3.557 -21.834  1.00 86.41
ATOM    600  CD  GLN B  75      55.380  -4.502 -20.895  1.00 86.41
ATOM    601  OE1 GLN B  75      54.772  -5.134 -20.033  1.00 86.41
ATOM    602  NE2 GLN B  75      56.726  -4.600 -21.065  1.00 86.41
ATOM    603  N   LYS B  76      52.325  -5.077 -25.335  1.00 60.94
ATOM    604  CA  LYS B  76      52.054  -6.028 -26.376  1.00 60.94
ATOM    605  C   LYS B  76      51.856  -5.301 -27.665  1.00 60.94
ATOM    606  O   LYS B  76      52.355  -5.708 -28.710  1.00 60.94
ATOM    607  CB  LYS B  76      50.789  -6.862 -26.118  1.00 60.94
ATOM    608  CG  LYS B  76      50.732  -7.447 -24.705  1.00 60.94
ATOM    609  CD  LYS B  76      49.423  -8.174 -24.393  1.00 60.94
ATOM    610  CE  LYS B  76      49.070  -8.195 -22.904  1.00 60.94
ATOM    611  NZ  LYS B  76      50.074  -8.990 -22.160  1.00 60.94
ATOM    612  N   GLU B  77      51.128  -4.179 -27.602  1.00104.95
ATOM    613  CA  GLU B  77      50.782  -3.378 -28.737  1.00104.95
ATOM    614  C   GLU B  77      52.021  -2.752 -29.298  1.00104.95
ATOM    615  O   GLU B  77      52.015  -2.285 -30.435  1.00104.95
ATOM    616  CB  GLU B  77      49.821  -2.234 -28.371  1.00104.95
ATOM    617  CG  GLU B  77      48.467  -2.702 -27.829  1.00104.95
ATOM    618  CD  GLU B  77      47.888  -3.745 -28.772  1.00104.95
ATOM    619  OE1 GLU B  77      47.686  -3.420 -29.973  1.00104.95
ATOM    620  OE2 GLU B  77      47.637  -4.888 -28.302  1.00104.95
ATOM    621  N   GLU B  78      53.073  -2.630 -28.466  1.00202.77
ATOM    622  CA  GLU B  78      54.307  -1.965 -28.789  1.00202.77
ATOM    623  C   GLU B  78      55.092  -2.653 -29.858  1.00202.77
ATOM    624  O   GLU B  78      55.439  -2.027 -30.858  1.00202.77
ATOM    625  CB  GLU B  78      55.220  -1.891 -27.556  1.00202.77
ATOM    626  CG  GLU B  78      55.890  -0.536 -27.366  1.00202.77
ATOM    627  CD  GLU B  78      57.309  -0.704 -27.891  1.00202.77
ATOM    628  OE1 GLU B  78      58.115  -1.386 -27.203  1.00202.77
ATOM    629  OE2 GLU B  78      57.610  -0.136 -28.974  1.00202.77
ATOM    630  N   ASN B  79      55.366  -3.966 -29.701  1.00106.44
ATOM    631  CA  ASN B  79      56.230  -4.601 -30.656  1.00106.44
ATOM    632  C   ASN B  79      55.567  -4.523 -31.980  1.00106.44
ATOM    633  O   ASN B  79      56.200  -4.222 -32.991  1.00106.44
ATOM    634  CB  ASN B  79      56.594  -6.063 -30.317  1.00106.44
ATOM    635  CG  ASN B  79      57.839  -6.492 -31.077  1.00106.44
ATOM    636  OD1 ASN B  79      57.781  -6.810 -32.263  1.00106.44
ATOM    637  ND2 ASN B  79      59.005  -6.476 -30.377  1.00106.44
ATOM    638  N   LYS B  80      54.251  -4.770 -32.001  1.00177.85
ATOM    639  CA  LYS B  80      53.539  -4.594 -33.220  1.00177.85
ATOM    640  C   LYS B  80      52.719  -3.368 -33.009  1.00177.85
ATOM    641  O   LYS B  80      53.260  -2.301 -32.722  1.00177.85
ATOM    642  CB  LYS B  80      52.652  -5.788 -33.620  1.00177.85
ATOM    643  CG  LYS B  80      53.271  -7.119 -33.169  1.00177.85
ATOM    644  CD  LYS B  80      52.540  -7.827 -32.025  1.00177.85
ATOM    645  CE  LYS B  80      53.410  -8.022 -30.778  1.00177.85
ATOM    646  NZ  LYS B  80      52.647  -8.746 -29.734  1.00177.85
ATOM    647  N   GLY B  81      51.389  -3.473 -33.146  1.00205.31
ATOM    648  CA  GLY B  81      50.574  -2.311 -32.994  1.00205.31
ATOM    649  C   GLY B  81      50.248  -1.868 -34.376  1.00205.31
ATOM    650  O   GLY B  81      51.037  -2.039 -35.304  1.00205.31
ATOM    651  N   GLY B  82      49.051  -1.284 -34.533  1.00119.54
ATOM    652  CA  GLY B  82      48.223  -1.135 -33.381  1.00119.54
ATOM    653  C   GLY B  82      48.777   0.011 -32.614  1.00119.54
ATOM    654  O   GLY B  82      48.630   0.092 -31.396  1.00119.54
ATOM    655  N   GLU B  83      49.442   0.937 -33.327  1.00 45.09
ATOM    656  CA  GLU B  83      50.019   2.073 -32.682  1.00 45.09
ATOM    657  C   GLU B  83      48.902   2.861 -32.090  1.00 45.09
ATOM    658  O   GLU B  83      49.062   3.492 -31.048  1.00 45.09
ATOM    659  CB  GLU B  83      50.825   2.978 -33.625  1.00 45.09
ATOM    660  CG  GLU B  83      51.697   2.186 -34.601  1.00 45.09
ATOM    661  CD  GLU B  83      50.895   1.987 -35.877  1.00 45.09
ATOM    662  OE1 GLU B  83      50.907   2.920 -36.723  1.00 45.09
ATOM    663  OE2 GLU B  83      50.255   0.912 -36.020  1.00 45.09
ATOM    664  N   ASP B  84      47.734   2.855 -32.757  1.00 65.15
ATOM    665  CA  ASP B  84      46.605   3.577 -32.252  1.00 65.15
ATOM    666  C   ASP B  84      46.237   2.985 -30.927  1.00 65.15
ATOM    667  O   ASP B  84      45.962   3.711 -29.973  1.00 65.15
ATOM    668  CB  ASP B  84      45.376   3.469 -33.174  1.00 65.15
ATOM    669  CG  ASP B  84      45.690   4.096 -34.531  1.00 65.15
ATOM    670  OD1 ASP B  84      46.258   5.220 -34.568  1.00 65.15
ATOM    671  OD2 ASP B  84      45.366   3.443 -35.559  1.00 65.15
ATOM    672  N   LYS B  85      46.229   1.641 -30.834  1.00102.81
ATOM    673  CA  LYS B  85      45.874   0.983 -29.607  1.00102.81
ATOM    674  C   LYS B  85      46.921   1.302 -28.584  1.00102.81
ATOM    675  O   LYS B  85      46.619   1.494 -27.407  1.00102.81
ATOM    676  CB  LYS B  85      45.777  -0.546 -29.748  1.00102.81
ATOM    677  CG  LYS B  85      45.202  -1.247 -28.511  1.00102.81
ATOM    678  CD  LYS B  85      43.695  -1.058 -28.311  1.00102.81
ATOM    679  CE  LYS B  85      43.103  -1.945 -27.210  1.00102.81
ATOM    680  NZ  LYS B  85      41.624  -1.874 -27.235  1.00102.81
ATOM    681  N   LEU B  86      48.192   1.361 -29.023  1.00101.55
ATOM    682  CA  LEU B  86      49.309   1.655 -28.171  1.00101.55
ATOM    683  C   LEU B  86      49.122   3.023 -27.604  1.00101.55
ATOM    684  O   LEU B  86      49.353   3.250 -26.418  1.00101.55
ATOM    685  CB  LEU B  86      50.630   1.634 -28.976  1.00101.55
ATOM    686  CG  LEU B  86      51.895   2.159 -28.262  1.00101.55
ATOM    687  CD1 LEU B  86      52.510   1.114 -27.315  1.00101.55
ATOM    688  CD2 LEU B  86      52.910   2.722 -29.268  1.00101.55
ATOM    689  N   LYS B  87      48.693   3.976 -28.447  1.00121.62
ATOM    690  CA  LYS B  87      48.536   5.326 -27.996  1.00121.62
ATOM    691  C   LYS B  87      47.483   5.339 -26.939  1.00121.62
ATOM    692  O   LYS B  87      47.652   5.953 -25.888  1.00121.62
ATOM    693  CB  LYS B  87      48.026   6.262 -29.104  1.00121.62
ATOM    694  CG  LYS B  87      49.016   6.521 -30.242  1.00121.62
ATOM    695  CD  LYS B  87      50.469   6.703 -29.804  1.00121.62
ATOM    696  CE  LYS B  87      51.460   6.578 -30.965  1.00121.62
ATOM    697  NZ  LYS B  87      51.285   7.706 -31.904  1.00121.62
ATOM    698  N   MET B  88      46.368   4.630 -27.195  1.00 99.37
ATOM    699  CA  MET B  88      45.230   4.629 -26.320  1.00 99.37
ATOM    700  C   MET B  88      45.630   4.054 -24.997  1.00 99.37
ATOM    701  O   MET B  88      45.294   4.594 -23.944  1.00 99.37
ATOM    702  CB  MET B  88      44.097   3.745 -26.868  1.00 99.37
ATOM    703  CG  MET B  88      42.772   3.935 -26.127  1.00 99.37
ATOM    704  SD  MET B  88      42.636   3.050 -24.547  1.00 99.37
ATOM    705  CE  MET B  88      42.534   1.406 -25.313  1.00 99.37
ATOM    706  N   ILE B  89      46.387   2.943 -25.026  1.00 85.22
ATOM    707  CA  ILE B  89      46.775   2.268 -23.823  1.00 85.22
ATOM    708  C   ILE B  89      47.638   3.183 -23.016  1.00 85.22
ATOM    709  O   ILE B  89      47.473   3.288 -21.800  1.00 85.22
ATOM    710  CB  ILE B  89      47.571   1.026 -24.099  1.00 85.22
ATOM    711  CG1 ILE B  89      46.849   0.147 -25.136  1.00 85.22
ATOM    712  CG2 ILE B  89      47.823   0.315 -22.759  1.00 85.22
ATOM    713  CD1 ILE B  89      45.440  -0.268 -24.715  1.00 85.22
ATOM    714  N   ARG B  90      48.581   3.885 -23.674  1.00134.41
ATOM    715  CA  ARG B  90      49.479   4.724 -22.935  1.00134.41
ATOM    716  C   ARG B  90      48.713   5.790 -22.218  1.00134.41
ATOM    717  O   ARG B  90      48.963   6.049 -21.042  1.00134.41
ATOM    718  CB  ARG B  90      50.533   5.446 -23.794  1.00134.41
ATOM    719  CG  ARG B  90      51.713   5.927 -22.944  1.00134.41
ATOM    720  CD  ARG B  90      52.973   6.316 -23.719  1.00134.41
ATOM    721  NE  ARG B  90      53.497   5.093 -24.389  1.00134.41
ATOM    722  CZ  ARG B  90      54.343   5.217 -25.452  1.00134.41
ATOM    723  NH1 ARG B  90      54.736   6.457 -25.869  1.00134.41
ATOM    724  NH2 ARG B  90      54.809   4.103 -26.087  1.00134.41
ATOM    725  N   GLU B  91      47.739   6.425 -22.895  1.00 32.91
ATOM    726  CA  GLU B  91      47.040   7.521 -22.284  1.00 32.91
ATOM    727  C   GLU B  91      46.292   7.044 -21.080  1.00 32.91
ATOM    728  O   GLU B  91      46.252   7.725 -20.057  1.00 32.91
ATOM    729  CB  GLU B  91      46.010   8.202 -23.206  1.00 32.91
ATOM    730  CG  GLU B  91      46.581   8.664 -24.548  1.00 32.91
ATOM    731  CD  GLU B  91      45.604   9.668 -25.148  1.00 32.91
ATOM    732  OE1 GLU B  91      45.623  10.848 -24.706  1.00 32.91
ATOM    733  OE2 GLU B  91      44.831   9.271 -26.060  1.00 32.91
ATOM    734  N   TYR B  92      45.678   5.854 -21.176  1.00102.97
ATOM    735  CA  TYR B  92      44.860   5.329 -20.121  1.00102.97
ATOM    736  C   TYR B  92      45.760   5.082 -18.947  1.00102.97
ATOM    737  O   TYR B  92      45.432   5.402 -17.804  1.00102.97
ATOM    738  CB  TYR B  92      44.270   3.964 -20.511  1.00102.97
ATOM    739  CG  TYR B  92      43.168   3.612 -19.573  1.00102.97
ATOM    740  CD1 TYR B  92      43.388   2.950 -18.388  1.00102.97
ATOM    741  CD2 TYR B  92      41.878   3.938 -19.927  1.00102.97
ATOM    742  CE1 TYR B  92      42.330   2.645 -17.560  1.00102.97
ATOM    743  CE2 TYR B  92      40.819   3.635 -19.109  1.00102.97
ATOM    744  CZ  TYR B  92      41.046   2.989 -17.918  1.00102.97
ATOM    745  OH  TYR B  92      39.961   2.678 -17.072  1.00102.97
ATOM    746  N   ARG B  93      46.947   4.505 -19.220  1.00112.49
ATOM    747  CA  ARG B  93      47.871   4.154 -18.184  1.00112.49
ATOM    748  C   ARG B  93      48.261   5.403 -17.462  1.00112.49
ATOM    749  O   ARG B  93      48.262   5.463 -16.236  1.00112.49
ATOM    750  CB  ARG B  93      49.150   3.516 -18.750  1.00112.49
ATOM    751  CG  ARG B  93      50.119   3.005 -17.685  1.00112.49
ATOM    752  CD  ARG B  93      51.467   2.571 -18.262  1.00112.49
ATOM    753  NE  ARG B  93      52.215   3.810 -18.606  1.00112.49
ATOM    754  CZ  ARG B  93      53.413   3.741 -19.254  1.00112.49
ATOM    755  NH1 ARG B  93      53.978   2.529 -19.524  1.00112.49
ATOM    756  NH2 ARG B  93      54.030   4.890 -19.653  1.00112.49
ATOM    757  N   GLN B  94      48.560   6.468 -18.214  1.00 50.49
ATOM    758  CA  GLN B  94      49.004   7.685 -17.609  1.00 50.49
ATOM    759  C   GLN B  94      47.908   8.211 -16.739  1.00 50.49
ATOM    760  O   GLN B  94      48.164   8.748 -15.663  1.00 50.49
ATOM    761  CB  GLN B  94      49.352   8.723 -18.680  1.00 50.49
ATOM    762  CG  GLN B  94      50.506   8.234 -19.556  1.00 50.49
ATOM    763  CD  GLN B  94      51.586   7.643 -18.667  1.00 50.49
ATOM    764  OE1 GLN B  94      51.817   6.435 -18.674  1.00 50.49
ATOM    765  NE2 GLN B  94      52.261   8.513 -17.871  1.00 50.49
ATOM    766  N   MET B  95      46.649   8.075 -17.190  1.00 68.69
ATOM    767  CA  MET B  95      45.539   8.558 -16.421  1.00 68.69
ATOM    768  C   MET B  95      45.500   7.807 -15.128  1.00 68.69
ATOM    769  O   MET B  95      45.336   8.401 -14.063  1.00 68.69
ATOM    770  CB  MET B  95      44.189   8.285 -17.103  1.00 68.69
ATOM    771  CG  MET B  95      42.983   8.842 -16.350  1.00 68.69
ATOM    772  SD  MET B  95      42.233   7.675 -15.175  1.00 68.69
ATOM    773  CE  MET B  95      41.435   6.656 -16.448  1.00 68.69
ATOM    774  N   VAL B  96      45.667   6.471 -15.182  1.00101.56
ATOM    775  CA  VAL B  96      45.553   5.708 -13.974  1.00101.56
ATOM    776  C   VAL B  96      46.671   6.077 -13.058  1.00101.56
ATOM    777  O   VAL B  96      46.484   6.142 -11.845  1.00101.56
ATOM    778  CB  VAL B  96      45.548   4.212 -14.152  1.00101.56
ATOM    779  CG1 VAL B  96      45.260   3.564 -12.788  1.00101.56
ATOM    780  CG2 VAL B  96      44.596   3.805 -15.283  1.00101.56
ATOM    781  N   GLU B  97      47.867   6.343 -13.617  1.00 49.03
ATOM    782  CA  GLU B  97      49.006   6.645 -12.800  1.00 49.03
ATOM    783  C   GLU B  97      48.740   7.879 -12.002  1.00 49.03
ATOM    784  O   GLU B  97      49.071   7.943 -10.820  1.00 49.03
ATOM    785  CB  GLU B  97      50.286   6.866 -13.629  1.00 49.03
ATOM    786  CG  GLU B  97      50.704   5.616 -14.411  1.00 49.03
ATOM    787  CD  GLU B  97      52.224   5.576 -14.521  1.00 49.03
ATOM    788  OE1 GLU B  97      52.889   6.432 -13.879  1.00 49.03
ATOM    789  OE2 GLU B  97      52.737   4.689 -15.252  1.00 49.03
ATOM    790  N   THR B  98      48.101   8.890 -12.608  1.00 31.34
ATOM    791  CA  THR B  98      47.889  10.111 -11.890  1.00 31.34
ATOM    792  C   THR B  98      47.033   9.833 -10.699  1.00 31.34
ATOM    793  O   THR B  98      47.247  10.403  -9.632  1.00 31.34
ATOM    794  CB  THR B  98      47.221  11.175 -12.715  1.00 31.34
ATOM    795  OG1 THR B  98      45.905  10.780 -13.070  1.00 31.34
ATOM    796  CG2 THR B  98      48.066  11.408 -13.980  1.00 31.34
ATOM    797  N   GLU B  99      46.032   8.950 -10.854  1.00 71.10
ATOM    798  CA  GLU B  99      45.148   8.623  -9.772  1.00 71.10
ATOM    799  C   GLU B  99      45.964   7.984  -8.693  1.00 71.10
ATOM    800  O   GLU B  99      45.808   8.290  -7.512  1.00 71.10
ATOM    801  CB  GLU B  99      44.102   7.578 -10.195  1.00 71.10
ATOM    802  CG  GLU B  99      42.956   8.147 -11.033  1.00 71.10
ATOM    803  CD  GLU B  99      41.657   7.900 -10.284  1.00 71.10
ATOM    804  OE1 GLU B  99      41.392   6.718  -9.940  1.00 71.10
ATOM    805  OE2 GLU B  99      40.912   8.891 -10.051  1.00 71.10
ATOM    806  N   LEU B 100      46.878   7.081  -9.093  1.00 99.97
ATOM    807  CA  LEU B 100      47.649   6.322  -8.155  1.00 99.97
ATOM    808  C   LEU B 100      48.536   7.246  -7.374  1.00 99.97
ATOM    809  O   LEU B 100      48.671   7.094  -6.161  1.00 99.97
ATOM    810  CB  LEU B 100      48.501   5.243  -8.861  1.00 99.97
ATOM    811  CG  LEU B 100      48.625   3.872  -8.154  1.00 99.97
ATOM    812  CD1 LEU B 100      49.362   2.872  -9.059  1.00 99.97
ATOM    813  CD2 LEU B 100      49.281   3.960  -6.766  1.00 99.97
ATOM    814  N   LYS B 101      49.169   8.228  -8.046  1.00 37.14
ATOM    815  CA  LYS B 101      50.062   9.130  -7.370  1.00 37.14
ATOM    816  C   LYS B 101      49.302   9.942  -6.371  1.00 37.14
ATOM    817  O   LYS B 101      49.772  10.176  -5.260  1.00 37.14
ATOM    818  CB  LYS B 101      50.770  10.114  -8.317  1.00 37.14
ATOM    819  CG  LYS B 101      52.113  10.610  -7.781  1.00 37.14
ATOM    820  CD  LYS B 101      52.220  12.135  -7.705  1.00 37.14
ATOM    821  CE  LYS B 101      53.587  12.628  -7.225  1.00 37.14
ATOM    822  NZ  LYS B 101      53.749  14.066  -7.531  1.00 37.14
ATOM    823  N   LEU B 102      48.088  10.386  -6.728  1.00113.45
ATOM    824  CA  LEU B 102      47.370  11.230  -5.821  1.00113.45
ATOM    825  C   LEU B 102      47.133  10.459  -4.564  1.00113.45
ATOM    826  O   LEU B 102      47.265  10.993  -3.464  1.00113.45
ATOM    827  CB  LEU B 102      45.997  11.664  -6.361  1.00113.45
ATOM    828  CG  LEU B 102      46.095  12.561  -7.608  1.00113.45
ATOM    829  CD1 LEU B 102      44.702  13.014  -8.072  1.00113.45
ATOM    830  CD2 LEU B 102      47.062  13.735  -7.385  1.00113.45
ATOM    831  N   ILE B 103      46.788   9.165  -4.695  1.00 45.08
ATOM    832  CA  ILE B 103      46.464   8.396  -3.532  1.00 45.08
ATOM    833  C   ILE B 103      47.675   8.250  -2.660  1.00 45.08
ATOM    834  O   ILE B 103      47.590   8.417  -1.445  1.00 45.08
ATOM    835  CB  ILE B 103      45.941   7.030  -3.856  1.00 45.08
ATOM    836  CG1 ILE B 103      44.726   7.134  -4.795  1.00 45.08
ATOM    837  CG2 ILE B 103      45.601   6.353  -2.519  1.00 45.08
ATOM    838  CD1 ILE B 103      44.602   5.965  -5.771  1.00 45.08
ATOM    839  N   CYS B 104      48.843   7.943  -3.257  1.00 44.19
ATOM    840  CA  CYS B 104      50.037   7.724  -2.488  1.00 44.19
ATOM    841  C   CYS B 104      50.424   8.970  -1.762  1.00 44.19
ATOM    842  O   CYS B 104      50.754   8.934  -0.577  1.00 44.19
ATOM    843  CB  CYS B 104      51.233   7.317  -3.357  1.00 44.19
ATOM    844  SG  CYS B 104      50.882   5.865  -4.390  1.00 44.19
ATOM    845  N   CYS B 105      50.378  10.114  -2.460  1.00 71.20
ATOM    846  CA  CYS B 105      50.771  11.368  -1.891  1.00 71.20
ATOM    847  C   CYS B 105      49.854  11.677  -0.754  1.00 71.20
ATOM    848  O   CYS B 105      50.277  12.224   0.263  1.00 71.20
ATOM    849  CB  CYS B 105      50.681  12.522  -2.902  1.00 71.20
ATOM    850  SG  CYS B 105      51.603  12.171  -4.425  1.00 71.20
ATOM    851  N   ASP B 106      48.559  11.344  -0.896  1.00 57.98
ATOM    852  CA  ASP B 106      47.653  11.656   0.166  1.00 57.98
ATOM    853  C   ASP B 106      48.072  10.911   1.394  1.00 57.98
ATOM    854  O   ASP B 106      48.207  11.501   2.464  1.00 57.98
ATOM    855  CB  ASP B 106      46.200  11.270  -0.152  1.00 57.98
ATOM    856  CG  ASP B 106      45.304  11.942   0.880  1.00 57.98
ATOM    857  OD1 ASP B 106      45.171  11.394   2.005  1.00 57.98
ATOM    858  OD2 ASP B 106      44.736  13.018   0.550  1.00 57.98
ATOM    859  N   ILE B 107      48.342   9.597   1.267  1.00137.65
ATOM    860  CA  ILE B 107      48.659   8.818   2.430  1.00137.65
ATOM    861  C   ILE B 107      49.959   9.296   3.014  1.00137.65
ATOM    862  O   ILE B 107      50.090   9.420   4.230  1.00137.65
ATOM    863  CB  ILE B 107      48.731   7.336   2.163  1.00137.65
ATOM    864  CG1 ILE B 107      49.155   6.565   3.429  1.00137.65
ATOM    865  CG2 ILE B 107      49.653   7.090   0.960  1.00137.65
ATOM    866  CD1 ILE B 107      48.178   6.663   4.598  1.00137.65
ATOM    867  N   LEU B 108      50.944   9.608   2.151  1.00 46.91
ATOM    868  CA  LEU B 108      52.256  10.003   2.574  1.00 46.91
ATOM    869  C   LEU B 108      52.166  11.258   3.385  1.00 46.91
ATOM    870  O   LEU B 108      52.894  11.423   4.363  1.00 46.91
ATOM    871  CB  LEU B 108      53.194  10.302   1.393  1.00 46.91
ATOM    872  CG  LEU B 108      53.552   9.064   0.551  1.00 46.91
ATOM    873  CD1 LEU B 108      53.817   9.443  -0.915  1.00 46.91
ATOM    874  CD2 LEU B 108      54.718   8.286   1.178  1.00 46.91
ATOM    875  N   ASP B 109      51.292  12.198   2.987  1.00 86.81
ATOM    876  CA  ASP B 109      51.175  13.426   3.722  1.00 86.81
ATOM    877  C   ASP B 109      50.645  13.122   5.088  1.00 86.81
ATOM    878  O   ASP B 109      51.072  13.718   6.075  1.00 86.81
ATOM    879  CB  ASP B 109      50.208  14.435   3.077  1.00 86.81
ATOM    880  CG  ASP B 109      51.011  15.299   2.113  1.00 86.81
ATOM    881  OD1 ASP B 109      52.079  15.816   2.535  1.00 86.81
ATOM    882  OD2 ASP B 109      50.564  15.455   0.946  1.00 86.81
ATOM    883  N   VAL B 110      49.691  12.178   5.181  1.00 30.84
ATOM    884  CA  VAL B 110      49.116  11.843   6.451  1.00 30.84
ATOM    885  C   VAL B 110      50.206  11.319   7.340  1.00 30.84
ATOM    886  O   VAL B 110      50.265  11.630   8.530  1.00 30.84
ATOM    887  CB  VAL B 110      48.082  10.763   6.344  1.00 30.84
ATOM    888  CG1 VAL B 110      47.497  10.507   7.742  1.00 30.84
ATOM    889  CG2 VAL B 110      47.042  11.178   5.289  1.00 30.84
ATOM    890  N   LEU B 111      51.102  10.492   6.773  1.00 52.87
ATOM    891  CA  LEU B 111      52.154   9.879   7.530  1.00 52.87
ATOM    892  C   LEU B 111      53.089  10.913   8.076  1.00 52.87
ATOM    893  O   LEU B 111      53.465  10.849   9.246  1.00 52.87
ATOM    894  CB  LEU B 111      53.005   8.925   6.673  1.00 52.87
ATOM    895  CG  LEU B 111      52.286   7.621   6.281  1.00 52.87
ATOM    896  CD1 LEU B 111      53.030   6.896   5.148  1.00 52.87
ATOM    897  CD2 LEU B 111      52.068   6.718   7.506  1.00 52.87
ATOM    898  N   ASP B 112      53.519  11.875   7.236  1.00 55.45
ATOM    899  CA  ASP B 112      54.454  12.861   7.697  1.00 55.45
ATOM    900  C   ASP B 112      53.812  13.776   8.690  1.00 55.45
ATOM    901  O   ASP B 112      54.413  14.115   9.708  1.00 55.45
ATOM    902  CB  ASP B 112      55.031  13.749   6.578  1.00 55.45
ATOM    903  CG  ASP B 112      56.130  14.620   7.169  1.00 55.45
ATOM    904  OD1 ASP B 112      57.002  14.067   7.890  1.00 55.45
ATOM    905  OD2 ASP B 112      56.101  15.855   6.920  1.00 55.45
ATOM    906  N   LYS B 113      52.593  14.257   8.387  1.00132.70
ATOM    907  CA  LYS B 113      51.998  15.218   9.263  1.00132.70
ATOM    908  C   LYS B 113      51.502  14.635  10.561  1.00132.70
ATOM    909  O   LYS B 113      51.916  15.079  11.630  1.00132.70
ATOM    910  CB  LYS B 113      50.846  15.988   8.588  1.00132.70
ATOM    911  CG  LYS B 113      51.277  16.782   7.351  1.00132.70
ATOM    912  CD  LYS B 113      50.237  16.787   6.227  1.00132.70
ATOM    913  CE  LYS B 113      48.843  17.241   6.662  1.00132.70
ATOM    914  NZ  LYS B 113      48.748  18.716   6.606  1.00132.70
ATOM    915  N   HIS B 114      50.531  13.692  10.508  1.00133.01
ATOM    916  CA  HIS B 114      49.950  13.154  11.717  1.00133.01
ATOM    917  C   HIS B 114      50.612  11.954  12.350  1.00133.01
ATOM    918  O   HIS B 114      51.132  12.003  13.464  1.00133.01
ATOM    919  CB  HIS B 114      48.496  12.697  11.514  1.00133.01
ATOM    920  CG  HIS B 114      47.600  13.709  10.865  1.00133.01
ATOM    921  ND1 HIS B 114      47.004  13.517   9.638  1.00133.01
ATOM    922  CD2 HIS B 114      47.194  14.936  11.289  1.00133.01
ATOM    923  CE1 HIS B 114      46.270  14.629   9.382  1.00133.01
ATOM    924  NE2 HIS B 114      46.355  15.519  10.354  1.00133.01
ATOM    925  N   LEU B 115      50.611  10.838  11.586  1.00 85.82
ATOM    926  CA  LEU B 115      50.862   9.495  12.051  1.00 85.82
ATOM    927  C   LEU B 115      52.244   9.263  12.574  1.00 85.82
ATOM    928  O   LEU B 115      52.413   8.680  13.644  1.00 85.82
ATOM    929  CB  LEU B 115      50.642   8.476  10.918  1.00 85.82
ATOM    930  CG  LEU B 115      49.219   8.517  10.325  1.00 85.82
ATOM    931  CD1 LEU B 115      49.113   7.668   9.049  1.00 85.82
ATOM    932  CD2 LEU B 115      48.165   8.132  11.377  1.00 85.82
ATOM    933  N   ILE B 116      53.277   9.665  11.818  1.00 53.05
ATOM    934  CA  ILE B 116      54.614   9.418  12.267  1.00 53.05
ATOM    935  C   ILE B 116      54.914  10.260  13.471  1.00 53.05
ATOM    936  O   ILE B 116      55.491   9.765  14.436  1.00 53.05
ATOM    937  CB  ILE B 116      55.660   9.703  11.223  1.00 53.05
ATOM    938  CG1 ILE B 116      55.482   8.773  10.011  1.00 53.05
ATOM    939  CG2 ILE B 116      57.042   9.590  11.887  1.00 53.05
ATOM    940  CD1 ILE B 116      56.116   7.394  10.197  1.00 53.05
ATOM    941  N   PRO B 117      54.565  11.521  13.466  1.00 76.38
ATOM    942  CA  PRO B 117      54.891  12.344  14.600  1.00 76.38
ATOM    943  C   PRO B 117      54.187  11.930  15.853  1.00 76.38
ATOM    944  O   PRO B 117      54.780  11.995  16.927  1.00 76.38
ATOM    945  CB  PRO B 117      54.606  13.780  14.166  1.00 76.38
ATOM    946  CG  PRO B 117      54.796  13.735  12.638  1.00 76.38
ATOM    947  CD  PRO B 117      53.956  12.529  12.181  1.00 76.38
ATOM    948  N   ALA B 118      52.917  11.519  15.726  1.00 63.23
ATOM    949  CA  ALA B 118      52.061  11.110  16.799  1.00 63.23
ATOM    950  C   ALA B 118      52.510   9.821  17.416  1.00 63.23
ATOM    951  O   ALA B 118      52.247   9.589  18.593  1.00 63.23
ATOM    952  CB  ALA B 118      50.602  10.912  16.351  1.00 63.23
ATOM    953  N   ALA B 119      53.144   8.919  16.637  1.00 58.50
ATOM    954  CA  ALA B 119      53.439   7.598  17.133  1.00 58.50
ATOM    955  C   ALA B 119      54.195   7.664  18.422  1.00 58.50
ATOM    956  O   ALA B 119      55.324   8.149  18.480  1.00 58.50
ATOM    957  CB  ALA B 119      54.260   6.745  16.151  1.00 58.50
ATOM    958  N   ASN B 120      53.529   7.204  19.503  1.00121.54
ATOM    959  CA  ASN B 120      54.054   7.137  20.840  1.00121.54
ATOM    960  C   ASN B 120      54.888   5.913  21.097  1.00121.54
ATOM    961  O   ASN B 120      55.899   5.990  21.796  1.00121.54
ATOM    962  CB  ASN B 120      52.947   7.179  21.907  1.00121.54
ATOM    963  CG  ASN B 120      52.948   8.567  22.534  1.00121.54
ATOM    964  OD1 ASN B 120      52.974   8.710  23.755  1.00121.54
ATOM    965  ND2 ASN B 120      52.936   9.620  21.673  1.00121.54
ATOM    966  N   THR B 121      54.487   4.743  20.547  1.00109.15
ATOM    967  CA  THR B 121      55.148   3.512  20.900  1.00109.15
ATOM    968  C   THR B 121      55.893   2.963  19.724  1.00109.15
ATOM    969  O   THR B 121      55.700   3.386  18.587  1.00109.15
ATOM    970  CB  THR B 121      54.207   2.441  21.368  1.00109.15
ATOM    971  OG1 THR B 121      54.940   1.318  21.835  1.00109.15
ATOM    972  CG2 THR B 121      53.296   2.035  20.197  1.00109.15
ATOM    973  N   GLY B 122      56.789   1.991  19.998  1.00 28.61
ATOM    974  CA  GLY B 122      57.661   1.422  19.009  1.00 28.61
ATOM    975  C   GLY B 122      56.903   0.706  17.932  1.00 28.61
ATOM    976  O   GLY B 122      57.224   0.850  16.752  1.00 28.61
ATOM    977  N   GLU B 123      55.878  -0.092  18.292  1.00 91.64
ATOM    978  CA  GLU B 123      55.212  -0.834  17.262  1.00 91.64
ATOM    979  C   GLU B 123      54.539   0.122  16.328  1.00 91.64
ATOM    980  O   GLU B 123      54.474  -0.125  15.126  1.00 91.64
ATOM    981  CB  GLU B 123      54.156  -1.854  17.736  1.00 91.64
ATOM    982  CG  GLU B 123      52.974  -1.272  18.506  1.00 91.64
ATOM    983  CD  GLU B 123      51.876  -0.968  17.493  1.00 91.64
ATOM    984  OE1 GLU B 123      51.426  -1.929  16.814  1.00 91.64
ATOM    985  OE2 GLU B 123      51.473   0.219  17.381  1.00 91.64
ATOM    986  N   SER B 124      54.003   1.239  16.855  1.00 36.13
ATOM    987  CA  SER B 124      53.332   2.196  16.021  1.00 36.13
ATOM    988  C   SER B 124      54.300   2.805  15.047  1.00 36.13
ATOM    989  O   SER B 124      53.964   3.012  13.882  1.00 36.13
ATOM    990  CB  SER B 124      52.694   3.341  16.824  1.00 36.13
ATOM    991  OG  SER B 124      51.333   3.038  17.099  1.00 36.13
ATOM    992  N   LYS B 125      55.533   3.119  15.490  1.00 44.43
ATOM    993  CA  LYS B 125      56.488   3.729  14.603  1.00 44.43
ATOM    994  C   LYS B 125      56.841   2.789  13.484  1.00 44.43
ATOM    995  O   LYS B 125      56.933   3.201  12.328  1.00 44.43
ATOM    996  CB  LYS B 125      57.816   4.113  15.284  1.00 44.43
ATOM    997  CG  LYS B 125      57.808   5.477  15.980  1.00 44.43
ATOM    998  CD  LYS B 125      57.822   6.649  14.994  1.00 44.43
ATOM    999  CE  LYS B 125      58.457   7.923  15.555  1.00 44.43
ATOM   1000  NZ  LYS B 125      57.438   8.725  16.267  1.00 44.43
ATOM   1001  N   VAL B 126      57.056   1.496  13.796  1.00 34.23
ATOM   1002  CA  VAL B 126      57.434   0.535  12.795  1.00 34.23
ATOM   1003  C   VAL B 126      56.313   0.433  11.808  1.00 34.23
ATOM   1004  O   VAL B 126      56.529   0.382  10.598  1.00 34.23
ATOM   1005  CB  VAL B 126      57.669  -0.832  13.370  1.00 34.23
ATOM   1006  CG1 VAL B 126      58.056  -1.792  12.231  1.00 34.23
ATOM   1007  CG2 VAL B 126      58.731  -0.719  14.477  1.00 34.23
ATOM   1008  N   PHE B 127      55.067   0.420  12.309  1.00108.27
ATOM   1009  CA  PHE B 127      53.924   0.258  11.462  1.00108.27
ATOM   1010  C   PHE B 127      53.861   1.393  10.478  1.00108.27
ATOM   1011  O   PHE B 127      53.734   1.169   9.275  1.00108.27
ATOM   1012  CB  PHE B 127      52.626   0.284  12.288  1.00108.27
ATOM   1013  CG  PHE B 127      51.499  -0.267  11.486  1.00108.27
ATOM   1014  CD1 PHE B 127      50.747   0.547  10.669  1.00108.27
ATOM   1015  CD2 PHE B 127      51.179  -1.603  11.574  1.00108.27
ATOM   1016  CE1 PHE B 127      49.702   0.031   9.938  1.00108.27
ATOM   1017  CE2 PHE B 127      50.136  -2.125  10.847  1.00108.27
ATOM   1018  CZ  PHE B 127      49.397  -1.306  10.026  1.00108.27
ATOM   1019  N   TYR B 128      53.951   2.649  10.963  1.00 68.25
ATOM   1020  CA  TYR B 128      53.850   3.794  10.098  1.00 68.25
ATOM   1021  C   TYR B 128      55.030   3.907   9.183  1.00 68.25
ATOM   1022  O   TYR B 128      54.880   4.262   8.015  1.00 68.25
ATOM   1023  CB  TYR B 128      53.675   5.126  10.849  1.00 68.25
ATOM   1024  CG  TYR B 128      52.274   5.130  11.357  1.00 68.25
ATOM   1025  CD1 TYR B 128      51.236   4.890  10.486  1.00 68.25
ATOM   1026  CD2 TYR B 128      51.987   5.387  12.679  1.00 68.25
ATOM   1027  CE1 TYR B 128      49.932   4.890  10.920  1.00 68.25
ATOM   1028  CE2 TYR B 128      50.683   5.389  13.121  1.00 68.25
ATOM   1029  CZ  TYR B 128      49.655   5.139  12.242  1.00 68.25
ATOM   1030  OH  TYR B 128      48.317   5.140  12.691  1.00 68.25
ATOM   1031  N   TYR B 129      56.245   3.638   9.691  1.00104.49
ATOM   1032  CA  TYR B 129      57.406   3.728   8.844  1.00104.49
ATOM   1033  C   TYR B 129      57.327   2.712   7.741  1.00104.49
ATOM   1034  O   TYR B 129      57.735   2.984   6.613  1.00104.49
ATOM   1035  CB  TYR B 129      58.748   3.554   9.577  1.00104.49
ATOM   1036  CG  TYR B 129      59.162   4.897  10.077  1.00104.49
ATOM   1037  CD1 TYR B 129      59.181   6.002   9.256  1.00104.49
ATOM   1038  CD2 TYR B 129      59.537   5.038  11.394  1.00104.49
ATOM   1039  CE1 TYR B 129      59.571   7.227   9.749  1.00104.49
ATOM   1040  CE2 TYR B 129      59.926   6.259  11.891  1.00104.49
ATOM   1041  CZ  TYR B 129      59.944   7.357  11.066  1.00104.49
ATOM   1042  OH  TYR B 129      60.343   8.613  11.573  1.00104.49
ATOM   1043  N   LYS B 130      56.829   1.499   8.040  1.00 71.28
ATOM   1044  CA  LYS B 130      56.692   0.473   7.040  1.00 71.28
ATOM   1045  C   LYS B 130      55.774   0.975   5.974  1.00 71.28
ATOM   1046  O   LYS B 130      56.061   0.891   4.780  1.00 71.28
ATOM   1047  CB  LYS B 130      56.003  -0.772   7.605  1.00 71.28
ATOM   1048  CG  LYS B 130      55.965  -1.926   6.610  1.00 71.28
ATOM   1049  CD  LYS B 130      54.647  -2.693   6.620  1.00 71.28
ATOM   1050  CE  LYS B 130      54.850  -4.193   6.816  1.00 71.28
ATOM   1051  NZ  LYS B 130      53.693  -4.932   6.283  1.00 71.28
ATOM   1052  N   MET B 131      54.655   1.566   6.411  1.00 69.58
ATOM   1053  CA  MET B 131      53.623   2.059   5.551  1.00 69.58
ATOM   1054  C   MET B 131      54.233   3.089   4.645  1.00 69.58
ATOM   1055  O   MET B 131      53.872   3.182   3.473  1.00 69.58
ATOM   1056  CB  MET B 131      52.517   2.729   6.388  1.00 69.58
ATOM   1057  CG  MET B 131      51.424   1.814   6.942  1.00 69.58
ATOM   1058  SD  MET B 131      50.091   2.735   7.777  1.00 69.58
ATOM   1059  CE  MET B 131      49.260   3.307   6.270  1.00 69.58
ATOM   1060  N   LYS B 132      55.160   3.911   5.176  1.00 62.55
ATOM   1061  CA  LYS B 132      55.818   4.924   4.396  1.00 62.55
ATOM   1062  C   LYS B 132      56.659   4.250   3.354  1.00 62.55
ATOM   1063  O   LYS B 132      56.733   4.691   2.209  1.00 62.55
ATOM   1064  CB  LYS B 132      56.729   5.826   5.249  1.00 62.55
ATOM   1065  CG  LYS B 132      56.566   7.322   4.972  1.00 62.55
ATOM   1066  CD  LYS B 132      57.883   8.016   4.626  1.00 62.55
ATOM   1067  CE  LYS B 132      57.708   9.466   4.173  1.00 62.55
ATOM   1068  NZ  LYS B 132      59.013  10.030   3.764  1.00 62.55
ATOM   1069  N   GLY B 133      57.328   3.149   3.733  1.00 23.50
ATOM   1070  CA  GLY B 133      58.131   2.428   2.791  1.00 23.50
ATOM   1071  C   GLY B 133      57.229   1.916   1.708  1.00 23.50
ATOM   1072  O   GLY B 133      57.595   1.923   0.534  1.00 23.50
ATOM   1073  N   ASP B 134      56.023   1.440   2.086  1.00 61.41
ATOM   1074  CA  ASP B 134      55.097   0.862   1.147  1.00 61.41
ATOM   1075  C   ASP B 134      54.621   1.855   0.118  1.00 61.41
ATOM   1076  O   ASP B 134      54.673   1.585  -1.081  1.00 61.41
ATOM   1077  CB  ASP B 134      53.837   0.290   1.824  1.00 61.41
ATOM   1078  CG  ASP B 134      54.018  -1.207   2.049  1.00 61.41
ATOM   1079  OD1 ASP B 134      55.081  -1.612   2.589  1.00 61.41
ATOM   1080  OD2 ASP B 134      53.087  -1.970   1.673  1.00 61.41
ATOM   1081  N   TYR B 135      54.156   3.045   0.544  1.00163.08
ATOM   1082  CA  TYR B 135      53.616   4.011  -0.371  1.00163.08
ATOM   1083  C   TYR B 135      54.655   4.494  -1.318  1.00163.08
ATOM   1084  O   TYR B 135      54.356   4.684  -2.493  1.00163.08
ATOM   1085  CB  TYR B 135      52.970   5.209   0.328  1.00163.08
ATOM   1086  CG  TYR B 135      51.892   4.541   1.084  1.00163.08
ATOM   1087  CD1 TYR B 135      50.848   3.992   0.389  1.00163.08
ATOM   1088  CD2 TYR B 135      51.942   4.410   2.450  1.00163.08
ATOM   1089  CE1 TYR B 135      49.850   3.352   1.066  1.00163.08
ATOM   1090  CE2 TYR B 135      50.938   3.765   3.129  1.00163.08
ATOM   1091  CZ  TYR B 135      49.882   3.234   2.430  1.00163.08
ATOM   1092  OH  TYR B 135      48.837   2.564   3.103  1.00163.08
ATOM   1093  N   HIS B 136      55.890   4.728  -0.841  1.00 40.56
ATOM   1094  CA  HIS B 136      56.934   5.181  -1.718  1.00 40.56
ATOM   1095  C   HIS B 136      57.190   4.109  -2.737  1.00 40.56
ATOM   1096  O   HIS B 136      57.417   4.399  -3.911  1.00 40.56
ATOM   1097  CB  HIS B 136      58.251   5.483  -0.978  1.00 40.56
ATOM   1098  CG  HIS B 136      58.244   6.818  -0.293  1.00 40.56
ATOM   1099  ND1 HIS B 136      58.119   8.016  -0.960  1.00 40.56
ATOM   1100  CD2 HIS B 136      58.334   7.138   1.027  1.00 40.56
ATOM   1101  CE1 HIS B 136      58.142   8.993  -0.018  1.00 40.56
ATOM   1102  NE2 HIS B 136      58.270   8.508   1.202  1.00 40.56
ATOM   1103  N   ARG B 137      57.143   2.833  -2.308  1.00147.46
ATOM   1104  CA  ARG B 137      57.369   1.703  -3.167  1.00147.46
ATOM   1105  C   ARG B 137      56.331   1.691  -4.256  1.00147.46
ATOM   1106  O   ARG B 137      56.636   1.382  -5.407  1.00147.46
ATOM   1107  CB  ARG B 137      57.306   0.371  -2.386  1.00147.46
ATOM   1108  CG  ARG B 137      57.351  -0.898  -3.242  1.00147.46
ATOM   1109  CD  ARG B 137      57.622  -2.181  -2.438  1.00147.46
ATOM   1110  NE  ARG B 137      56.591  -2.310  -1.369  1.00147.46
ATOM   1111  CZ  ARG B 137      55.563  -3.199  -1.502  1.00147.46
ATOM   1112  NH1 ARG B 137      55.470  -3.983  -2.615  1.00147.46
ATOM   1113  NH2 ARG B 137      54.634  -3.311  -0.507  1.00147.46
ATOM   1114  N   TYR B 138      55.070   2.025  -3.925  1.00 86.77
ATOM   1115  CA  TYR B 138      54.024   2.056  -4.909  1.00 86.77
ATOM   1116  C   TYR B 138      54.358   3.128  -5.896  1.00 86.77
ATOM   1117  O   TYR B 138      54.115   2.972  -7.091  1.00 86.77
ATOM   1118  CB  TYR B 138      52.636   2.406  -4.343  1.00 86.77
ATOM   1119  CG  TYR B 138      51.887   1.143  -4.093  1.00 86.77
ATOM   1120  CD1 TYR B 138      52.150   0.376  -2.983  1.00 86.77
ATOM   1121  CD2 TYR B 138      50.941   0.710  -4.996  1.00 86.77
ATOM   1122  CE1 TYR B 138      51.461  -0.795  -2.764  1.00 86.77
ATOM   1123  CE2 TYR B 138      50.250  -0.459  -4.782  1.00 86.77
ATOM   1124  CZ  TYR B 138      50.508  -1.212  -3.662  1.00 86.77
ATOM   1125  OH  TYR B 138      49.801  -2.413  -3.437  1.00 86.77
ATOM   1126  N   LEU B 139      54.884   4.275  -5.424  1.00 98.86
ATOM   1127  CA  LEU B 139      55.222   5.291  -6.377  1.00 98.86
ATOM   1128  C   LEU B 139      56.333   4.816  -7.259  1.00 98.86
ATOM   1129  O   LEU B 139      56.308   5.061  -8.464  1.00 98.86
ATOM   1130  CB  LEU B 139      55.650   6.661  -5.816  1.00 98.86
ATOM   1131  CG  LEU B 139      54.572   7.367  -4.974  1.00 98.86
ATOM   1132  CD1 LEU B 139      55.023   7.575  -3.528  1.00 98.86
ATOM   1133  CD2 LEU B 139      54.075   8.648  -5.653  1.00 98.86
ATOM   1134  N   ALA B 140      57.326   4.110  -6.686  1.00 43.19
ATOM   1135  CA  ALA B 140      58.484   3.673  -7.419  1.00 43.19
ATOM   1136  C   ALA B 140      58.093   2.744  -8.532  1.00 43.19
ATOM   1137  O   ALA B 140      58.634   2.834  -9.634  1.00 43.19
ATOM   1138  CB  ALA B 140      59.501   2.933  -6.534  1.00 43.19
ATOM   1139  N   GLU B 141      57.115   1.851  -8.287  1.00 79.03
ATOM   1140  CA  GLU B 141      56.733   0.872  -9.267  1.00 79.03
ATOM   1141  C   GLU B 141      56.362   1.602 -10.516  1.00 79.03
ATOM   1142  O   GLU B 141      56.615   1.134 -11.626  1.00 79.03
ATOM   1143  CB  GLU B 141      55.503   0.073  -8.812  1.00 79.03
ATOM   1144  CG  GLU B 141      54.864  -0.738  -9.939  1.00 79.03
ATOM   1145  CD  GLU B 141      55.659  -2.026 -10.090  1.00 79.03
ATOM   1146  OE1 GLU B 141      55.717  -2.813  -9.108  1.00 79.03
ATOM   1147  OE2 GLU B 141      56.232  -2.232 -11.193  1.00 79.03
ATOM   1148  N   PHE B 142      55.675   2.741 -10.345  1.00175.03
ATOM   1149  CA  PHE B 142      55.241   3.573 -11.431  1.00175.03
ATOM   1150  C   PHE B 142      56.224   4.603 -11.917  1.00175.03
ATOM   1151  O   PHE B 142      56.046   5.118 -13.017  1.00175.03
ATOM   1152  CB  PHE B 142      53.849   4.225 -11.274  1.00175.03
ATOM   1153  CG  PHE B 142      53.832   5.433 -10.407  1.00175.03
ATOM   1154  CD1 PHE B 142      54.545   6.557 -10.758  1.00175.03
ATOM   1155  CD2 PHE B 142      53.051   5.464  -9.275  1.00175.03
ATOM   1156  CE1 PHE B 142      54.512   7.682  -9.970  1.00175.03
ATOM   1157  CE2 PHE B 142      53.014   6.588  -8.485  1.00175.03
ATOM   1158  CZ  PHE B 142      53.748   7.698  -8.828  1.00175.03
ATOM   1159  N   ALA B 143      57.226   5.011 -11.112  1.00 50.35
ATOM   1160  CA  ALA B 143      58.060   6.123 -11.505  1.00 50.35
ATOM   1161  C   ALA B 143      58.941   5.808 -12.674  1.00 50.35
ATOM   1162  O   ALA B 143      59.353   4.671 -12.895  1.00 50.35
ATOM   1163  CB  ALA B 143      58.970   6.635 -10.374  1.00 50.35
ATOM   1164  N   THR B 144      59.224   6.848 -13.486  1.00103.40
ATOM   1165  CA  THR B 144      60.132   6.699 -14.580  1.00103.40
ATOM   1166  C   THR B 144      60.961   7.940 -14.638  1.00103.40
ATOM   1167  O   THR B 144      60.451   9.049 -14.483  1.00103.40
ATOM   1168  CB  THR B 144      59.450   6.557 -15.910  1.00103.40
ATOM   1169  OG1 THR B 144      58.258   5.797 -15.772  1.00103.40
ATOM   1170  CG2 THR B 144      60.411   5.870 -16.895  1.00103.40
ATOM   1171  N   GLY B 145      62.277   7.783 -14.870  1.00 35.72
ATOM   1172  CA  GLY B 145      63.097   8.945 -15.046  1.00 35.72
ATOM   1173  C   GLY B 145      63.714   9.422 -13.771  1.00 35.72
ATOM   1174  O   GLY B 145      64.037   8.654 -12.869  1.00 35.72
ATOM   1175  N   ASN B 146      63.912  10.751 -13.710  1.00 41.36
ATOM   1176  CA  ASN B 146      64.621  11.432 -12.667  1.00 41.36
ATOM   1177  C   ASN B 146      63.954  11.246 -11.344  1.00 41.36
ATOM   1178  O   ASN B 146      64.634  11.132 -10.326  1.00 41.36
ATOM   1179  CB  ASN B 146      64.738  12.943 -12.921  1.00 41.36
ATOM   1180  CG  ASN B 146      65.604  13.525 -11.813  1.00 41.36
ATOM   1181  OD1 ASN B 146      66.729  13.081 -11.590  1.00 41.36
ATOM   1182  ND2 ASN B 146      65.063  14.545 -11.093  1.00 41.36
ATOM   1183  N   ASP B 147      62.612  11.209 -11.315  1.00 51.81
ATOM   1184  CA  ASP B 147      61.897  11.110 -10.073  1.00 51.81
ATOM   1185  C   ASP B 147      62.229   9.832  -9.368  1.00 51.81
ATOM   1186  O   ASP B 147      62.277   9.798  -8.140  1.00 51.81
ATOM   1187  CB  ASP B 147      60.367  11.099 -10.237  1.00 51.81
ATOM   1188  CG  ASP B 147      59.710  11.355  -8.891  1.00 51.81
ATOM   1189  OD1 ASP B 147      60.214  12.224  -8.133  1.00 51.81
ATOM   1190  OD2 ASP B 147      58.694  10.669  -8.600  1.00 51.81
ATOM   1191  N   ARG B 148      62.496   8.754 -10.124  1.00112.41
ATOM   1192  CA  ARG B 148      62.574   7.434  -9.560  1.00112.41
ATOM   1193  C   ARG B 148      63.628   7.294  -8.504  1.00112.41
ATOM   1194  O   ARG B 148      63.376   6.673  -7.475  1.00112.41
ATOM   1195  CB  ARG B 148      62.839   6.333 -10.607  1.00112.41
ATOM   1196  CG  ARG B 148      61.988   5.079 -10.415  1.00112.41
ATOM   1197  CD  ARG B 148      62.786   3.827 -10.037  1.00112.41
ATOM   1198  NE  ARG B 148      61.880   2.646 -10.104  1.00112.41
ATOM   1199  CZ  ARG B 148      62.359   1.417  -9.749  1.00112.41
ATOM   1200  NH1 ARG B 148      63.640   1.292  -9.297  1.00112.41
ATOM   1201  NH2 ARG B 148      61.560   0.314  -9.842  1.00112.41
ATOM   1202  N   LYS B 149      64.829   7.859  -8.709  1.00 76.70
ATOM   1203  CA  LYS B 149      65.902   7.665  -7.771  1.00 76.70
ATOM   1204  C   LYS B 149      65.510   8.164  -6.417  1.00 76.70
ATOM   1205  O   LYS B 149      65.642   7.454  -5.420  1.00 76.70
ATOM   1206  CB  LYS B 149      67.148   8.461  -8.195  1.00 76.70
ATOM   1207  CG  LYS B 149      68.290   8.475  -7.179  1.00 76.70
ATOM   1208  CD  LYS B 149      68.305   9.739  -6.314  1.00 76.70
ATOM   1209  CE  LYS B 149      69.707  10.167  -5.876  1.00 76.70
ATOM   1210  NZ  LYS B 149      69.743  11.625  -5.634  1.00 76.70
ATOM   1211  N   GLU B 150      64.984   9.398  -6.346  1.00105.73
ATOM   1212  CA  GLU B 150      64.670   9.959  -5.067  1.00105.73
ATOM   1213  C   GLU B 150      63.596   9.145  -4.412  1.00105.73
ATOM   1214  O   GLU B 150      63.642   8.909  -3.206  1.00105.73
ATOM   1215  CB  GLU B 150      64.190  11.418  -5.146  1.00105.73
ATOM   1216  CG  GLU B 150      65.035  12.369  -4.296  1.00105.73
ATOM   1217  CD  GLU B 150      64.400  12.449  -2.914  1.00105.73
ATOM   1218  OE1 GLU B 150      63.143  12.464  -2.836  1.00105.73
ATOM   1219  OE2 GLU B 150      65.167  12.491  -1.915  1.00105.73
ATOM   1220  N   ALA B 151      62.602   8.683  -5.195  1.00 28.43
ATOM   1221  CA  ALA B 151      61.483   7.963  -4.652  1.00 28.43
ATOM   1222  C   ALA B 151      61.947   6.685  -4.030  1.00 28.43
ATOM   1223  O   ALA B 151      61.479   6.298  -2.959  1.00 28.43
ATOM   1224  CB  ALA B 151      60.442   7.597  -5.723  1.00 28.43
ATOM   1225  N   ALA B 152      62.877   5.990  -4.706  1.00 33.88
ATOM   1226  CA  ALA B 152      63.398   4.737  -4.250  1.00 33.88
ATOM   1227  C   ALA B 152      64.138   4.935  -2.963  1.00 33.88
ATOM   1228  O   ALA B 152      64.053   4.106  -2.060  1.00 33.88
ATOM   1229  CB  ALA B 152      64.383   4.105  -5.250  1.00 33.88
ATOM   1230  N   GLU B 153      64.893   6.043  -2.850  1.00 64.12
ATOM   1231  CA  GLU B 153      65.698   6.288  -1.685  1.00 64.12
ATOM   1232  C   GLU B 153      64.821   6.438  -0.484  1.00 64.12
ATOM   1233  O   GLU B 153      65.137   5.932   0.591  1.00 64.12
ATOM   1234  CB  GLU B 153      66.540   7.570  -1.804  1.00 64.12
ATOM   1235  CG  GLU B 153      67.643   7.475  -2.859  1.00 64.12
ATOM   1236  CD  GLU B 153      68.792   6.683  -2.251  1.00 64.12
ATOM   1237  OE1 GLU B 153      69.230   7.047  -1.126  1.00 64.12
ATOM   1238  OE2 GLU B 153      69.246   5.703  -2.899  1.00 64.12
ATOM   1239  N   ASN B 154      63.689   7.143  -0.647  1.00 38.91
ATOM   1240  CA  ASN B 154      62.783   7.424   0.429  1.00 38.91
ATOM   1241  C   ASN B 154      62.167   6.155   0.924  1.00 38.91
ATOM   1242  O   ASN B 154      61.897   6.013   2.114  1.00 38.91
ATOM   1243  CB  ASN B 154      61.644   8.361  -0.003  1.00 38.91
ATOM   1244  CG  ASN B 154      62.131   9.790   0.199  1.00 38.91
ATOM   1245  OD1 ASN B 154      61.729  10.468   1.142  1.00 38.91
ATOM   1246  ND2 ASN B 154      63.033  10.257  -0.707  1.00 38.91
ATOM   1247  N   SER B 155      61.872   5.208   0.019  1.00 89.27
ATOM   1248  CA  SER B 155      61.259   3.992   0.463  1.00 89.27
ATOM   1249  C   SER B 155      62.261   3.215   1.255  1.00 89.27
ATOM   1250  O   SER B 155      61.949   2.703   2.329  1.00 89.27
ATOM   1251  CB  SER B 155      60.747   3.092  -0.675  1.00 89.27
ATOM   1252  OG  SER B 155      60.214   1.888  -0.150  1.00 89.27
ATOM   1253  N   LEU B 156      63.509   3.139   0.752  1.00132.89
ATOM   1254  CA  LEU B 156      64.530   2.392   1.430  1.00132.89
ATOM   1255  C   LEU B 156      64.769   2.974   2.778  1.00132.89
ATOM   1256  O   LEU B 156      64.906   2.239   3.753  1.00132.89
ATOM   1257  CB  LEU B 156      65.878   2.364   0.692  1.00132.89
ATOM   1258  CG  LEU B 156      66.116   1.062  -0.085  1.00132.89
ATOM   1259  CD1 LEU B 156      67.088   1.272  -1.256  1.00132.89
ATOM   1260  CD2 LEU B 156      66.614  -0.029   0.878  1.00132.89
ATOM   1261  N   VAL B 157      64.810   4.312   2.880  1.00 28.20
ATOM   1262  CA  VAL B 157      65.103   4.910   4.147  1.00 28.20
ATOM   1263  C   VAL B 157      64.047   4.543   5.144  1.00 28.20
ATOM   1264  O   VAL B 157      64.368   4.157   6.265  1.00 28.20
ATOM   1265  CB  VAL B 157      65.173   6.408   4.088  1.00 28.20
ATOM   1266  CG1 VAL B 157      65.293   6.946   5.524  1.00 28.20
ATOM   1267  CG2 VAL B 157      66.345   6.807   3.175  1.00 28.20
ATOM   1268  N   ALA B 158      62.757   4.640   4.765  1.00 34.57
ATOM   1269  CA  ALA B 158      61.704   4.374   5.708  1.00 34.57
ATOM   1270  C   ALA B 158      61.765   2.949   6.163  1.00 34.57
ATOM   1271  O   ALA B 158      61.719   2.669   7.360  1.00 34.57
ATOM   1272  CB  ALA B 158      60.305   4.608   5.113  1.00 34.57
ATOM   1273  N   TYR B 159      61.923   2.001   5.224  1.00 72.48
ATOM   1274  CA  TYR B 159      61.933   0.626   5.621  1.00 72.48
ATOM   1275  C   TYR B 159      63.074   0.409   6.564  1.00 72.48
ATOM   1276  O   TYR B 159      62.924  -0.256   7.587  1.00 72.48
ATOM   1277  CB  TYR B 159      62.147  -0.373   4.468  1.00 72.48
ATOM   1278  CG  TYR B 159      60.905  -0.554   3.660  1.00 72.48
ATOM   1279  CD1 TYR B 159      59.688  -0.701   4.284  1.00 72.48
ATOM   1280  CD2 TYR B 159      60.959  -0.625   2.284  1.00 72.48
ATOM   1281  CE1 TYR B 159      58.539  -0.887   3.553  1.00 72.48
ATOM   1282  CE2 TYR B 159      59.814  -0.810   1.546  1.00 72.48
ATOM   1283  CZ  TYR B 159      58.601  -0.939   2.181  1.00 72.48
ATOM   1284  OH  TYR B 159      57.421  -1.132   1.431  1.00 72.48
ATOM   1285  N   LYS B 160      64.252   0.980   6.250  1.00 90.29
ATOM   1286  CA  LYS B 160      65.412   0.713   7.050  1.00 90.29
ATOM   1287  C   LYS B 160      65.222   1.190   8.450  1.00 90.29
ATOM   1288  O   LYS B 160      65.583   0.490   9.394  1.00 90.29
ATOM   1289  CB  LYS B 160      66.707   1.331   6.500  1.00 90.29
ATOM   1290  CG  LYS B 160      67.127   0.714   5.165  1.00 90.29
ATOM   1291  CD  LYS B 160      68.419  -0.100   5.229  1.00 90.29
ATOM   1292  CE  LYS B 160      69.056  -0.326   3.856  1.00 90.29
ATOM   1293  NZ  LYS B 160      70.004  -1.463   3.920  1.00 90.29
ATOM   1294  N   ALA B 161      64.647   2.389   8.636  1.00 23.74
ATOM   1295  CA  ALA B 161      64.492   2.873   9.974  1.00 23.74
ATOM   1296  C   ALA B 161      63.599   1.922  10.708  1.00 23.74
ATOM   1297  O   ALA B 161      63.889   1.525  11.836  1.00 23.74
ATOM   1298  CB  ALA B 161      63.835   4.261  10.038  1.00 23.74
ATOM   1299  N   ALA B 162      62.500   1.501  10.057  1.00 26.62
ATOM   1300  CA  ALA B 162      61.534   0.632  10.664  1.00 26.62
ATOM   1301  C   ALA B 162      62.186  -0.667  11.002  1.00 26.62
ATOM   1302  O   ALA B 162      61.938  -1.241  12.062  1.00 26.62
ATOM   1303  CB  ALA B 162      60.352   0.324   9.733  1.00 26.62
ATOM   1304  N   SER B 163      63.045  -1.163  10.098  1.00 67.60
ATOM   1305  CA  SER B 163      63.675  -2.429  10.315  1.00 67.60
ATOM   1306  C   SER B 163      64.510  -2.341  11.556  1.00 67.60
ATOM   1307  O   SER B 163      64.468  -3.237  12.399  1.00 67.60
ATOM   1308  CB  SER B 163      64.606  -2.838   9.160  1.00 67.60
ATOM   1309  OG  SER B 163      65.769  -2.021   9.159  1.00 67.60
ATOM   1310  N   ASP B 164      65.281  -1.246  11.720  1.00100.54
ATOM   1311  CA  ASP B 164      66.152  -1.178  12.862  1.00100.54
ATOM   1312  C   ASP B 164      65.366  -1.141  14.137  1.00100.54
ATOM   1313  O   ASP B 164      65.730  -1.804  15.105  1.00100.54
ATOM   1314  CB  ASP B 164      67.160  -0.009  12.840  1.00100.54
ATOM   1315  CG  ASP B 164      68.375  -0.353  11.996  1.00100.54
ATOM   1316  OD1 ASP B 164      68.834  -1.525  12.054  1.00100.54
ATOM   1317  OD2 ASP B 164      68.859   0.559  11.275  1.00100.54
ATOM   1318  N   ILE B 165      64.259  -0.377  14.181  1.00 32.50
ATOM   1319  CA  ILE B 165      63.490  -0.299  15.391  1.00 32.50
ATOM   1320  C   ILE B 165      62.910  -1.646  15.702  1.00 32.50
ATOM   1321  O   ILE B 165      62.932  -2.093  16.848  1.00 32.50
ATOM   1322  CB  ILE B 165      62.346   0.672  15.300  1.00 32.50
ATOM   1323  CG1 ILE B 165      62.838   2.039  14.793  1.00 32.50
ATOM   1324  CG2 ILE B 165      61.659   0.734  16.675  1.00 32.50
ATOM   1325  CD1 ILE B 165      61.844   2.746  13.872  1.00 32.50
ATOM   1326  N   ALA B 166      62.381  -2.341  14.678  1.00 31.98
ATOM   1327  CA  ALA B 166      61.722  -3.599  14.897  1.00 31.98
ATOM   1328  C   ALA B 166      62.673  -4.615  15.454  1.00 31.98
ATOM   1329  O   ALA B 166      62.312  -5.388  16.340  1.00 31.98
ATOM   1330  CB  ALA B 166      61.121  -4.188  13.610  1.00 31.98
ATOM   1331  N   MET B 167      63.922  -4.647  14.955  1.00110.27
ATOM   1332  CA  MET B 167      64.844  -5.648  15.411  1.00110.27
ATOM   1333  C   MET B 167      65.056  -5.489  16.888  1.00110.27
ATOM   1334  O   MET B 167      65.073  -6.474  17.625  1.00110.27
ATOM   1335  CB  MET B 167      66.222  -5.528  14.736  1.00110.27
ATOM   1336  CG  MET B 167      66.193  -5.747  13.221  1.00110.27
ATOM   1337  SD  MET B 167      65.391  -7.295  12.703  1.00110.27
ATOM   1338  CE  MET B 167      63.845  -6.509  12.161  1.00110.27
ATOM   1339  N   THR B 168      65.263  -4.251  17.372  1.00118.72
ATOM   1340  CA  THR B 168      65.492  -4.119  18.782  1.00118.72
ATOM   1341  C   THR B 168      64.242  -4.329  19.600  1.00118.72
ATOM   1342  O   THR B 168      64.255  -5.056  20.591  1.00118.72
ATOM   1343  CB  THR B 168      66.096  -2.797  19.173  1.00118.72
ATOM   1344  OG1 THR B 168      65.170  -1.750  18.921  1.00118.72
ATOM   1345  CG2 THR B 168      67.397  -2.559  18.388  1.00118.72
ATOM   1346  N   GLU B 169      63.133  -3.677  19.197  1.00111.34
ATOM   1347  CA  GLU B 169      61.900  -3.600  19.942  1.00111.34
ATOM   1348  C   GLU B 169      61.031  -4.831  19.953  1.00111.34
ATOM   1349  O   GLU B 169      60.417  -5.127  20.976  1.00111.34
ATOM   1350  CB  GLU B 169      61.007  -2.456  19.438  1.00111.34
ATOM   1351  CG  GLU B 169      59.761  -2.248  20.300  1.00111.34
ATOM   1352  CD  GLU B 169      60.195  -1.731  21.663  1.00111.34
ATOM   1353  OE1 GLU B 169      60.786  -0.620  21.717  1.00111.34
ATOM   1354  OE2 GLU B 169      59.943  -2.445  22.669  1.00111.34
ATOM   1355  N   LEU B 170      60.917  -5.580  18.836  1.00 70.17
ATOM   1356  CA  LEU B 170      59.884  -6.585  18.814  1.00 70.17
ATOM   1357  C   LEU B 170      60.424  -7.983  18.678  1.00 70.17
ATOM   1358  O   LEU B 170      61.578  -8.214  18.321  1.00 70.17
ATOM   1359  CB  LEU B 170      58.890  -6.382  17.658  1.00 70.17
ATOM   1360  CG  LEU B 170      58.501  -4.907  17.443  1.00 70.17
ATOM   1361  CD1 LEU B 170      58.131  -4.634  15.978  1.00 70.17
ATOM   1362  CD2 LEU B 170      57.414  -4.463  18.434  1.00 70.17
ATOM   1363  N   PRO B 171      59.575  -8.934  19.002  1.00 99.88
ATOM   1364  CA  PRO B 171      59.916 -10.326  18.854  1.00 99.88
ATOM   1365  C   PRO B 171      59.891 -10.714  17.404  1.00 99.88
ATOM   1366  O   PRO B 171      59.092 -10.163  16.651  1.00 99.88
ATOM   1367  CB  PRO B 171      58.948 -11.109  19.745  1.00 99.88
ATOM   1368  CG  PRO B 171      57.630 -10.314  19.684  1.00 99.88
ATOM   1369  CD  PRO B 171      58.077  -8.852  19.838  1.00 99.88
ATOM   1370  N   PRO B 172      60.696 -11.660  17.011  1.00 89.51
ATOM   1371  CA  PRO B 172      60.825 -12.013  15.621  1.00 89.51
ATOM   1372  C   PRO B 172      59.566 -12.542  15.009  1.00 89.51
ATOM   1373  O   PRO B 172      59.472 -12.562  13.783  1.00 89.51
ATOM   1374  CB  PRO B 172      61.998 -12.987  15.558  1.00 89.51
ATOM   1375  CG  PRO B 172      62.787 -12.694  16.847  1.00 89.51
ATOM   1376  CD  PRO B 172      61.706 -12.489  17.920  1.00 89.51
ATOM   1377  N   THR B 173      58.641 -13.066  15.828  1.00 97.82
ATOM   1378  CA  THR B 173      57.371 -13.582  15.395  1.00 97.82
ATOM   1379  C   THR B 173      56.345 -12.505  15.227  1.00 97.82
ATOM   1380  O   THR B 173      55.254 -12.782  14.729  1.00 97.82
ATOM   1381  CB  THR B 173      56.759 -14.587  16.315  1.00 97.82
ATOM   1382  OG1 THR B 173      56.489 -13.990  17.575  1.00 97.82
ATOM   1383  CG2 THR B 173      57.709 -15.790  16.438  1.00 97.82
ATOM   1384  N   HIS B 174      56.597 -11.289  15.749  1.00 68.93
ATOM   1385  CA  HIS B 174      55.578 -10.274  15.682  1.00 68.93
ATOM   1386  C   HIS B 174      55.193 -10.063  14.248  1.00 68.93
ATOM   1387  O   HIS B 174      56.043  -9.881  13.379  1.00 68.93
ATOM   1388  CB  HIS B 174      56.029  -8.926  16.275  1.00 68.93
ATOM   1389  CG  HIS B 174      54.895  -8.036  16.686  1.00 68.93
ATOM   1390  ND1 HIS B 174      54.073  -7.385  15.792  1.00 68.93
ATOM   1391  CD2 HIS B 174      54.438  -7.704  17.923  1.00 68.93
ATOM   1392  CE1 HIS B 174      53.164  -6.697  16.528  1.00 68.93
ATOM   1393  NE2 HIS B 174      53.345  -6.859  17.827  1.00 68.93
ATOM   1394  N   PRO B 175      53.906 -10.060  13.995  1.00 80.09
ATOM   1395  CA  PRO B 175      53.370  -9.932  12.663  1.00 80.09
ATOM   1396  C   PRO B 175      53.826  -8.680  11.994  1.00 80.09
ATOM   1397  O   PRO B 175      54.051  -8.690  10.783  1.00 80.09
ATOM   1398  CB  PRO B 175      51.856 -10.031  12.823  1.00 80.09
ATOM   1399  CG  PRO B 175      51.622  -9.692  14.308  1.00 80.09
ATOM   1400  CD  PRO B 175      52.800 -10.355  15.047  1.00 80.09
ATOM   1401  N   ILE B 176      53.953  -7.585  12.756  1.00 61.18
ATOM   1402  CA  ILE B 176      54.370  -6.349  12.169  1.00 61.18
ATOM   1403  C   ILE B 176      55.795  -6.444  11.710  1.00 61.18
ATOM   1404  O   ILE B 176      56.148  -5.903  10.663  1.00 61.18
ATOM   1405  CB  ILE B 176      54.232  -5.167  13.091  1.00 61.18
ATOM   1406  CG1 ILE B 176      52.800  -5.102  13.656  1.00 61.18
ATOM   1407  CG2 ILE B 176      54.640  -3.902  12.317  1.00 61.18
ATOM   1408  CD1 ILE B 176      52.463  -3.776  14.338  1.00 61.18
ATOM   1409  N   ARG B 177      56.665  -7.086  12.513  1.00 73.53
ATOM   1410  CA  ARG B 177      58.058  -7.227  12.177  1.00 73.53
ATOM   1411  C   ARG B 177      58.205  -8.125  10.981  1.00 73.53
ATOM   1412  O   ARG B 177      58.999  -7.850  10.081  1.00 73.53
ATOM   1413  CB  ARG B 177      58.868  -7.833  13.333  1.00 73.53
ATOM   1414  CG  ARG B 177      60.373  -7.900  13.074  1.00 73.53
ATOM   1415  CD  ARG B 177      61.171  -8.267  14.326  1.00 73.53
ATOM   1416  NE  ARG B 177      62.400  -8.985  13.891  1.00 73.53
ATOM   1417  CZ  ARG B 177      63.406  -9.203  14.786  1.00 73.53
ATOM   1418  NH1 ARG B 177      63.310  -8.703  16.052  1.00 73.53
ATOM   1419  NH2 ARG B 177      64.504  -9.925  14.418  1.00 73.53
ATOM   1420  N   LEU B 178      57.444  -9.236  10.946  1.00100.09
ATOM   1421  CA  LEU B 178      57.524 -10.144   9.834  1.00100.09
ATOM   1422  C   LEU B 178      57.067  -9.441   8.593  1.00100.09
ATOM   1423  O   LEU B 178      57.681  -9.576   7.536  1.00100.09
ATOM   1424  CB  LEU B 178      56.648 -11.411   9.950  1.00100.09
ATOM   1425  CG  LEU B 178      57.230 -12.578  10.776  1.00100.09
ATOM   1426  CD1 LEU B 178      56.131 -13.278  11.591  1.00100.09
ATOM   1427  CD2 LEU B 178      58.079 -13.540   9.937  1.00100.09
ATOM   1428  N   GLY B 179      55.971  -8.664   8.693  1.00 21.64
ATOM   1429  CA  GLY B 179      55.413  -7.995   7.551  1.00 21.64
ATOM   1430  C   GLY B 179      56.410  -7.025   7.005  1.00 21.64
ATOM   1431  O   GLY B 179      56.536  -6.869   5.791  1.00 21.64
ATOM   1432  N   LEU B 180      57.130  -6.322   7.896  1.00 40.62
ATOM   1433  CA  LEU B 180      58.110  -5.370   7.470  1.00 40.62
ATOM   1434  C   LEU B 180      59.176  -6.097   6.713  1.00 40.62
ATOM   1435  O   LEU B 180      59.599  -5.666   5.643  1.00 40.62
ATOM   1436  CB  LEU B 180      58.775  -4.656   8.658  1.00 40.62
ATOM   1437  CG  LEU B 180      59.899  -3.686   8.253  1.00 40.62
ATOM   1438  CD1 LEU B 180      59.408  -2.651   7.229  1.00 40.62
ATOM   1439  CD2 LEU B 180      60.542  -3.035   9.489  1.00 40.62
ATOM   1440  N   ALA B 181      59.628  -7.247   7.239  1.00 29.57
ATOM   1441  CA  ALA B 181      60.658  -7.983   6.568  1.00 29.57
ATOM   1442  C   ALA B 181      60.129  -8.388   5.226  1.00 29.57
ATOM   1443  O   ALA B 181      60.836  -8.328   4.223  1.00 29.57
ATOM   1444  CB  ALA B 181      61.059  -9.263   7.317  1.00 29.57
ATOM   1445  N   LEU B 182      58.852  -8.805   5.164  1.00 53.05
ATOM   1446  CA  LEU B 182      58.321  -9.249   3.907  1.00 53.05
ATOM   1447  C   LEU B 182      58.355  -8.131   2.912  1.00 53.05
ATOM   1448  O   LEU B 182      58.870  -8.289   1.806  1.00 53.05
ATOM   1449  CB  LEU B 182      56.853  -9.693   4.002  1.00 53.05
ATOM   1450  CG  LEU B 182      56.254 -10.109   2.644  1.00 53.05
ATOM   1451  CD1 LEU B 182      57.029 -11.281   2.024  1.00 53.05
ATOM   1452  CD2 LEU B 182      54.746 -10.382   2.757  1.00 53.05
ATOM   1453  N   ASN B 183      57.829  -6.954   3.290  1.00 51.77
ATOM   1454  CA  ASN B 183      57.742  -5.867   2.355  1.00 51.77
ATOM   1455  C   ASN B 183      59.105  -5.363   1.994  1.00 51.77
ATOM   1456  O   ASN B 183      59.370  -5.023   0.844  1.00 51.77
ATOM   1457  CB  ASN B 183      56.916  -4.678   2.872  1.00 51.77
ATOM   1458  CG  ASN B 183      55.453  -5.093   2.847  1.00 51.77
ATOM   1459  OD1 ASN B 183      55.127  -6.256   2.616  1.00 51.77
ATOM   1460  ND2 ASN B 183      54.542  -4.111   3.078  1.00 51.77
ATOM   1461  N   PHE B 184      60.017  -5.291   2.971  1.00 91.83
ATOM   1462  CA  PHE B 184      61.324  -4.760   2.715  1.00 91.83
ATOM   1463  C   PHE B 184      62.005  -5.687   1.757  1.00 91.83
ATOM   1464  O   PHE B 184      62.694  -5.257   0.833  1.00 91.83
ATOM   1465  CB  PHE B 184      62.109  -4.602   4.034  1.00 91.83
ATOM   1466  CG  PHE B 184      63.284  -3.700   3.861  1.00 91.83
ATOM   1467  CD1 PHE B 184      63.448  -2.958   2.714  1.00 91.83
ATOM   1468  CD2 PHE B 184      64.184  -3.536   4.890  1.00 91.83
ATOM   1469  CE1 PHE B 184      64.522  -2.110   2.575  1.00 91.83
ATOM   1470  CE2 PHE B 184      65.257  -2.687   4.759  1.00 91.83
ATOM   1471  CZ  PHE B 184      65.431  -1.976   3.597  1.00 91.83
ATOM   1472  N   SER B 185      61.824  -7.005   1.938  1.00 42.25
ATOM   1473  CA  SER B 185      62.456  -7.918   1.034  1.00 42.25
ATOM   1474  C   SER B 185      61.870  -7.739  -0.338  1.00 42.25
ATOM   1475  O   SER B 185      62.593  -7.798  -1.331  1.00 42.25
ATOM   1476  CB  SER B 185      62.307  -9.395   1.452  1.00 42.25
ATOM   1477  OG  SER B 185      60.955  -9.813   1.345  1.00 42.25
ATOM   1478  N   VAL B 186      60.545  -7.500  -0.450  1.00137.87
ATOM   1479  CA  VAL B 186      59.993  -7.350  -1.771  1.00137.87
ATOM   1480  C   VAL B 186      60.560  -6.121  -2.402  1.00137.87
ATOM   1481  O   VAL B 186      60.775  -6.094  -3.611  1.00137.87
ATOM   1482  CB  VAL B 186      58.486  -7.325  -1.885  1.00137.87
ATOM   1483  CG1 VAL B 186      57.944  -8.684  -1.443  1.00137.87
ATOM   1484  CG2 VAL B 186      57.885  -6.154  -1.115  1.00137.87
ATOM   1485  N   PHE B 187      60.825  -5.070  -1.604  1.00 75.54
ATOM   1486  CA  PHE B 187      61.377  -3.858  -2.146  1.00 75.54
ATOM   1487  C   PHE B 187      62.694  -4.171  -2.802  1.00 75.54
ATOM   1488  O   PHE B 187      62.950  -3.744  -3.927  1.00 75.54
ATOM   1489  CB  PHE B 187      61.646  -2.788  -1.071  1.00 75.54
ATOM   1490  CG  PHE B 187      61.976  -1.530  -1.796  1.00 75.54
ATOM   1491  CD1 PHE B 187      60.986  -0.741  -2.334  1.00 75.54
ATOM   1492  CD2 PHE B 187      63.288  -1.142  -1.945  1.00 75.54
ATOM   1493  CE1 PHE B 187      61.306   0.415  -3.006  1.00 75.54
ATOM   1494  CE2 PHE B 187      63.610   0.011  -2.618  1.00 75.54
ATOM   1495  CZ  PHE B 187      62.619   0.795  -3.151  1.00 75.54
ATOM   1496  N   TYR B 188      63.570  -4.940  -2.128  1.00 85.38
ATOM   1497  CA  TYR B 188      64.858  -5.218  -2.708  1.00 85.38
ATOM   1498  C   TYR B 188      64.726  -5.957  -4.000  1.00 85.38
ATOM   1499  O   TYR B 188      65.375  -5.608  -4.985  1.00 85.38
ATOM   1500  CB  TYR B 188      65.813  -6.027  -1.808  1.00 85.38
ATOM   1501  CG  TYR B 188      66.489  -5.073  -0.884  1.00 85.38
ATOM   1502  CD1 TYR B 188      67.216  -4.030  -1.412  1.00 85.38
ATOM   1503  CD2 TYR B 188      66.438  -5.224   0.483  1.00 85.38
ATOM   1504  CE1 TYR B 188      67.862  -3.132  -0.599  1.00 85.38
ATOM   1505  CE2 TYR B 188      67.083  -4.329   1.303  1.00 85.38
ATOM   1506  CZ  TYR B 188      67.792  -3.281   0.763  1.00 85.38
ATOM   1507  OH  TYR B 188      68.454  -2.361   1.605  1.00 85.38
ATOM   1508  N   TYR B 189      63.894  -7.009  -4.037  1.00 69.63
ATOM   1509  CA  TYR B 189      63.779  -7.809  -5.220  1.00 69.63
ATOM   1510  C   TYR B 189      63.136  -7.047  -6.348  1.00 69.63
ATOM   1511  O   TYR B 189      63.647  -7.027  -7.467  1.00 69.63
ATOM   1512  CB  TYR B 189      62.927  -9.061  -4.939  1.00 69.63
ATOM   1513  CG  TYR B 189      62.946  -9.966  -6.118  1.00 69.63
ATOM   1514  CD1 TYR B 189      64.033 -10.774  -6.361  1.00 69.63
ATOM   1515  CD2 TYR B 189      61.867 -10.021  -6.969  1.00 69.63
ATOM   1516  CE1 TYR B 189      64.050 -11.615  -7.448  1.00 69.63
ATOM   1517  CE2 TYR B 189      61.878 -10.861  -8.058  1.00 69.63
ATOM   1518  CZ  TYR B 189      62.972 -11.658  -8.300  1.00 69.63
ATOM   1519  OH  TYR B 189      62.986 -12.520  -9.417  1.00 69.63
ATOM   1520  N   GLU B 190      61.973  -6.425  -6.084  1.00126.60
ATOM   1521  CA  GLU B 190      61.196  -5.791  -7.114  1.00126.60
ATOM   1522  C   GLU B 190      61.737  -4.465  -7.565  1.00126.60
ATOM   1523  O   GLU B 190      61.838  -4.195  -8.761  1.00126.60
ATOM   1524  CB  GLU B 190      59.749  -5.544  -6.645  1.00126.60
ATOM   1525  CG  GLU B 190      59.032  -6.802  -6.138  1.00126.60
ATOM   1526  CD  GLU B 190      58.196  -7.388  -7.266  1.00126.60
ATOM   1527  OE1 GLU B 190      57.694  -6.595  -8.105  1.00126.60
ATOM   1528  OE2 GLU B 190      58.047  -8.639  -7.300  1.00126.60
ATOM   1529  N   ILE B 191      61.995  -3.552  -6.612  1.00101.36
ATOM   1530  CA  ILE B 191      62.425  -2.235  -6.996  1.00101.36
ATOM   1531  C   ILE B 191      63.890  -2.127  -7.283  1.00101.36
ATOM   1532  O   ILE B 191      64.295  -1.527  -8.276  1.00101.36
ATOM   1533  CB  ILE B 191      62.022  -1.196  -6.004  1.00101.36
ATOM   1534  CG1 ILE B 191      60.516  -1.356  -5.731  1.00101.36
ATOM   1535  CG2 ILE B 191      62.395   0.186  -6.568  1.00101.36
ATOM   1536  CD1 ILE B 191      59.638  -1.114  -6.951  1.00101.36
ATOM   1537  N   LEU B 192      64.709  -2.658  -6.358  1.00110.37
ATOM   1538  CA  LEU B 192      66.143  -2.614  -6.360  1.00110.37
ATOM   1539  C   LEU B 192      66.728  -3.615  -7.318  1.00110.37
ATOM   1540  O   LEU B 192      67.866  -3.472  -7.756  1.00110.37
ATOM   1541  CB  LEU B 192      66.714  -2.882  -4.962  1.00110.37
ATOM   1542  CG  LEU B 192      67.461  -1.673  -4.391  1.00110.37
ATOM   1543  CD1 LEU B 192      68.706  -1.383  -5.244  1.00110.37
ATOM   1544  CD2 LEU B 192      66.537  -0.453  -4.264  1.00110.37
ATOM   1545  N   ASN B 193      65.992  -4.699  -7.622  1.00 85.32
ATOM   1546  CA  ASN B 193      66.487  -5.756  -8.465  1.00 85.32
ATOM   1547  C   ASN B 193      67.700  -6.399  -7.858  1.00 85.32
ATOM   1548  O   ASN B 193      68.637  -6.753  -8.573  1.00 85.32
ATOM   1549  CB  ASN B 193      66.828  -5.325  -9.904  1.00 85.32
ATOM   1550  CG  ASN B 193      66.387  -6.444 -10.839  1.00 85.32
ATOM   1551  OD1 ASN B 193      67.120  -6.839 -11.743  1.00 85.32
ATOM   1552  ND2 ASN B 193      65.158  -6.979 -10.613  1.00 85.32
ATOM   1553  N   SER B 194      67.715  -6.570  -6.516  1.00 65.78
ATOM   1554  CA  SER B 194      68.807  -7.267  -5.889  1.00 65.78
ATOM   1555  C   SER B 194      68.231  -8.447  -5.154  1.00 65.78
ATOM   1556  O   SER B 194      67.919  -8.375  -3.966  1.00 65.78
ATOM   1557  CB  SER B 194      69.543  -6.405  -4.852  1.00 65.78
ATOM   1558  OG  SER B 194      70.799  -6.990  -4.544  1.00 65.78
ATOM   1559  N   PRO B 195      68.106  -9.544  -5.848  1.00 98.34
ATOM   1560  CA  PRO B 195      67.534 -10.767  -5.346  1.00 98.34
ATOM   1561  C   PRO B 195      68.271 -11.396  -4.200  1.00 98.34
ATOM   1562  O   PRO B 195      67.625 -12.032  -3.366  1.00 98.34
ATOM   1563  CB  PRO B 195      67.479 -11.705  -6.551  1.00 98.34
ATOM   1564  CG  PRO B 195      67.328 -10.751  -7.752  1.00 98.34
ATOM   1565  CD  PRO B 195      68.320  -9.618  -7.449  1.00 98.34
ATOM   1566  N   ASP B 196      69.613 -11.288  -4.157  1.00 89.72
ATOM   1567  CA  ASP B 196      70.346 -11.943  -3.109  1.00 89.72
ATOM   1568  C   ASP B 196      70.036 -11.277  -1.810  1.00 89.72
ATOM   1569  O   ASP B 196      69.844 -11.940  -0.791  1.00 89.72
ATOM   1570  CB  ASP B 196      71.876 -11.916  -3.303  1.00 89.72
ATOM   1571  CG  ASP B 196      72.322 -10.512  -3.685  1.00 89.72
ATOM   1572  OD1 ASP B 196      71.465  -9.724  -4.167  1.00 89.72
ATOM   1573  OD2 ASP B 196      73.531 -10.211  -3.502  1.00 89.72
ATOM   1574  N   ARG B 197      69.982  -9.932  -1.820  1.00145.54
ATOM   1575  CA  ARG B 197      69.697  -9.206  -0.620  1.00145.54
ATOM   1576  C   ARG B 197      68.314  -9.572  -0.204  1.00145.54
ATOM   1577  O   ARG B 197      68.048  -9.828   0.969  1.00145.54
ATOM   1578  CB  ARG B 197      69.677  -7.681  -0.821  1.00145.54
ATOM   1579  CG  ARG B 197      70.925  -7.145  -1.508  1.00145.54
ATOM   1580  CD  ARG B 197      70.879  -5.643  -1.794  1.00145.54
ATOM   1581  NE  ARG B 197      71.882  -5.381  -2.866  1.00145.54
ATOM   1582  CZ  ARG B 197      72.795  -4.376  -2.737  1.00145.54
ATOM   1583  NH1 ARG B 197      72.778  -3.571  -1.636  1.00145.54
ATOM   1584  NH2 ARG B 197      73.721  -4.173  -3.720  1.00145.54
ATOM   1585  N   ALA B 198      67.397  -9.621  -1.185  1.00 32.84
ATOM   1586  CA  ALA B 198      66.025  -9.896  -0.885  1.00 32.84
ATOM   1587  C   ALA B 198      65.901 -11.257  -0.268  1.00 32.84
ATOM   1588  O   ALA B 198      65.183 -11.430   0.716  1.00 32.84
ATOM   1589  CB  ALA B 198      65.136  -9.868  -2.140  1.00 32.84
ATOM   1590  N   CYS B 199      66.600 -12.263  -0.826  1.00 39.22
ATOM   1591  CA  CYS B 199      66.488 -13.608  -0.324  1.00 39.22
ATOM   1592  C   CYS B 199      67.047 -13.719   1.060  1.00 39.22
ATOM   1593  O   CYS B 199      66.471 -14.390   1.915  1.00 39.22
ATOM   1594  CB  CYS B 199      67.189 -14.654  -1.209  1.00 39.22
ATOM   1595  SG  CYS B 199      66.567 -14.635  -2.918  1.00 39.22
ATOM   1596  N   ARG B 200      68.196 -13.078   1.326  1.00132.15
ATOM   1597  CA  ARG B 200      68.786 -13.236   2.622  1.00132.15
ATOM   1598  C   ARG B 200      67.904 -12.604   3.649  1.00132.15
ATOM   1599  O   ARG B 200      67.698 -13.155   4.729  1.00132.15
ATOM   1600  CB  ARG B 200      70.184 -12.605   2.733  1.00132.15
ATOM   1601  CG  ARG B 200      71.262 -13.457   2.060  1.00132.15
ATOM   1602  CD  ARG B 200      72.246 -12.659   1.206  1.00132.15
ATOM   1603  NE  ARG B 200      73.212 -13.640   0.638  1.00132.15
ATOM   1604  CZ  ARG B 200      72.853 -14.377  -0.453  1.00132.15
ATOM   1605  NH1 ARG B 200      71.619 -14.205  -1.013  1.00132.15
ATOM   1606  NH2 ARG B 200      73.722 -15.289  -0.977  1.00132.15
ATOM   1607  N   LEU B 201      67.340 -11.425   3.329  1.00103.00
ATOM   1608  CA  LEU B 201      66.541 -10.729   4.294  1.00103.00
ATOM   1609  C   LEU B 201      65.348 -11.587   4.628  1.00103.00
ATOM   1610  O   LEU B 201      64.974 -11.718   5.792  1.00103.00
ATOM   1611  CB  LEU B 201      66.075  -9.359   3.759  1.00103.00
ATOM   1612  CG  LEU B 201      64.872  -8.720   4.485  1.00103.00
ATOM   1613  CD1 LEU B 201      65.182  -8.540   5.977  1.00103.00
ATOM   1614  CD2 LEU B 201      64.397  -7.415   3.830  1.00103.00
ATOM   1615  N   ALA B 202      64.700 -12.192   3.613  1.00 38.13
ATOM   1616  CA  ALA B 202      63.538 -13.003   3.866  1.00 38.13
ATOM   1617  C   ALA B 202      63.900 -14.249   4.620  1.00 38.13
ATOM   1618  O   ALA B 202      63.199 -14.654   5.546  1.00 38.13
ATOM   1619  CB  ALA B 202      62.814 -13.428   2.579  1.00 38.13
ATOM   1620  N   LYS B 203      65.015 -14.898   4.241  1.00 98.34
ATOM   1621  CA  LYS B 203      65.375 -16.149   4.848  1.00 98.34
ATOM   1622  C   LYS B 203      65.629 -15.942   6.308  1.00 98.34
ATOM   1623  O   LYS B 203      65.156 -16.710   7.145  1.00 98.34
ATOM   1624  CB  LYS B 203      66.644 -16.758   4.227  1.00 98.34
ATOM   1625  CG  LYS B 203      66.379 -17.721   3.066  1.00 98.34
ATOM   1626  CD  LYS B 203      67.173 -17.411   1.793  1.00 98.34
ATOM   1627  CE  LYS B 203      67.498 -18.641   0.944  1.00 98.34
ATOM   1628  NZ  LYS B 203      68.068 -19.708   1.797  1.00 98.34
ATOM   1629  N   ALA B 204      66.373 -14.877   6.656  1.00 25.92
ATOM   1630  CA  ALA B 204      66.725 -14.630   8.026  1.00 25.92
ATOM   1631  C   ALA B 204      65.483 -14.376   8.818  1.00 25.92
ATOM   1632  O   ALA B 204      65.339 -14.863   9.938  1.00 25.92
ATOM   1633  CB  ALA B 204      67.638 -13.403   8.189  1.00 25.92
ATOM   1634  N   ALA B 205      64.536 -13.609   8.254  1.00 27.38
ATOM   1635  CA  ALA B 205      63.352 -13.301   9.000  1.00 27.38
ATOM   1636  C   ALA B 205      62.631 -14.581   9.291  1.00 27.38
ATOM   1637  O   ALA B 205      62.108 -14.776  10.387  1.00 27.38
ATOM   1638  CB  ALA B 205      62.385 -12.387   8.230  1.00 27.38
ATOM   1639  N   PHE B 206      62.574 -15.493   8.306  1.00 58.41
ATOM   1640  CA  PHE B 206      61.858 -16.724   8.487  1.00 58.41
ATOM   1641  C   PHE B 206      62.501 -17.552   9.561  1.00 58.41
ATOM   1642  O   PHE B 206      61.845 -17.993  10.505  1.00 58.41
ATOM   1643  CB  PHE B 206      61.848 -17.568   7.199  1.00 58.41
ATOM   1644  CG  PHE B 206      60.870 -18.682   7.355  1.00 58.41
ATOM   1645  CD1 PHE B 206      59.533 -18.472   7.113  1.00 58.41
ATOM   1646  CD2 PHE B 206      61.288 -19.937   7.735  1.00 58.41
ATOM   1647  CE1 PHE B 206      58.626 -19.496   7.251  1.00 58.41
ATOM   1648  CE2 PHE B 206      60.384 -20.966   7.876  1.00 58.41
ATOM   1649  CZ  PHE B 206      59.050 -20.745   7.634  1.00 58.41
ATOM   1650  N   ASP B 207      63.826 -17.757   9.466  1.00 43.52
ATOM   1651  CA  ASP B 207      64.499 -18.630  10.384  1.00 43.52
ATOM   1652  C   ASP B 207      64.453 -18.081  11.774  1.00 43.52
ATOM   1653  O   ASP B 207      64.320 -18.836  12.736  1.00 43.52
ATOM   1654  CB  ASP B 207      65.955 -18.922   9.989  1.00 43.52
ATOM   1655  CG  ASP B 207      65.987 -20.362   9.484  1.00 43.52
ATOM   1656  OD1 ASP B 207      65.783 -21.279  10.324  1.00 43.52
ATOM   1657  OD2 ASP B 207      66.221 -20.566   8.263  1.00 43.52
ATOM   1658  N   ASP B 208      64.554 -16.750  11.929  1.00 37.05
ATOM   1659  CA  ASP B 208      64.553 -16.189  13.247  1.00 37.05
ATOM   1660  C   ASP B 208      63.239 -16.468  13.908  1.00 37.05
ATOM   1661  O   ASP B 208      63.184 -16.713  15.112  1.00 37.05
ATOM   1662  CB  ASP B 208      64.801 -14.671  13.268  1.00 37.05
ATOM   1663  CG  ASP B 208      66.229 -14.451  13.748  1.00 37.05
ATOM   1664  OD1 ASP B 208      67.125 -15.212  13.293  1.00 37.05
ATOM   1665  OD2 ASP B 208      66.444 -13.533  14.585  1.00 37.05
ATOM   1666  N   ALA B 209      62.135 -16.403  13.145  1.00 42.75
ATOM   1667  CA  ALA B 209      60.829 -16.648  13.685  1.00 42.75
ATOM   1668  C   ALA B 209      60.686 -18.083  14.103  1.00 42.75
ATOM   1669  O   ALA B 209      60.091 -18.375  15.137  1.00 42.75
ATOM   1670  CB  ALA B 209      59.701 -16.342  12.684  1.00 42.75
ATOM   1671  N   ILE B 210      61.221 -19.027  13.307  1.00115.65
ATOM   1672  CA  ILE B 210      61.040 -20.423  13.601  1.00115.65
ATOM   1673  C   ILE B 210      61.689 -20.783  14.896  1.00115.65
ATOM   1674  O   ILE B 210      61.164 -21.603  15.647  1.00115.65
ATOM   1675  CB  ILE B 210      61.502 -21.341  12.504  1.00115.65
ATOM   1676  CG1 ILE B 210      60.931 -20.942  11.141  1.00115.65
ATOM   1677  CG2 ILE B 210      61.153 -22.777  12.922  1.00115.65
ATOM   1678  CD1 ILE B 210      59.407 -20.898  11.146  1.00115.65
ATOM   1679  N   ALA B 211      62.860 -20.197  15.192  1.00 53.32
ATOM   1680  CA  ALA B 211      63.535 -20.523  16.415  1.00 53.32
ATOM   1681  C   ALA B 211      62.688 -20.121  17.597  1.00 53.32
ATOM   1682  O   ALA B 211      62.633 -20.825  18.602  1.00 53.32
ATOM   1683  CB  ALA B 211      64.887 -19.803  16.555  1.00 53.32
ATOM   1684  N   GLU B 212      62.035 -18.954  17.475  1.00176.49
ATOM   1685  CA  GLU B 212      61.233 -18.169  18.384  1.00176.49
ATOM   1686  C   GLU B 212      59.816 -18.607  18.642  1.00176.49
ATOM   1687  O   GLU B 212      59.117 -17.889  19.346  1.00176.49
ATOM   1688  CB  GLU B 212      61.134 -16.702  17.950  1.00176.49
ATOM   1689  CG  GLU B 212      62.473 -15.976  17.989  1.00176.49
ATOM   1690  CD  GLU B 212      62.758 -15.704  19.457  1.00176.49
ATOM   1691  OE1 GLU B 212      61.907 -15.032  20.098  1.00176.49
ATOM   1692  OE2 GLU B 212      63.824 -16.149  19.956  1.00176.49
ATOM   1693  N   LEU B 213      59.311 -19.723  18.097  1.00109.98
ATOM   1694  CA  LEU B 213      57.898 -20.023  18.069  1.00109.98
ATOM   1695  C   LEU B 213      57.201 -19.842  19.394  1.00109.98
ATOM   1696  O   LEU B 213      56.001 -19.572  19.420  1.00109.98
ATOM   1697  CB  LEU B 213      57.626 -21.449  17.571  1.00109.98
ATOM   1698  CG  LEU B 213      58.003 -21.620  16.090  1.00109.98
ATOM   1699  CD1 LEU B 213      57.880 -23.079  15.645  1.00109.98
ATOM   1700  CD2 LEU B 213      57.219 -20.654  15.188  1.00109.98
ATOM   1701  N   ASP B 214      57.894 -20.000  20.530  1.00 67.65
ATOM   1702  CA  ASP B 214      57.240 -19.826  21.798  1.00 67.65
ATOM   1703  C   ASP B 214      56.699 -18.420  21.942  1.00 67.65
ATOM   1704  O   ASP B 214      55.717 -18.213  22.653  1.00 67.65
ATOM   1705  CB  ASP B 214      58.147 -20.175  22.994  1.00 67.65
ATOM   1706  CG  ASP B 214      57.426 -21.143  23.920  1.00 67.65
ATOM   1707  OD1 ASP B 214      56.905 -22.174  23.418  1.00 67.65
ATOM   1708  OD2 ASP B 214      57.374 -20.850  25.144  1.00 67.65
ATOM   1709  N   THR B 215      57.319 -17.422  21.277  1.00148.31
ATOM   1710  CA  THR B 215      56.961 -16.026  21.354  1.00148.31
ATOM   1711  C   THR B 215      55.608 -15.725  20.746  1.00148.31
ATOM   1712  O   THR B 215      55.024 -14.680  21.031  1.00148.31
ATOM   1713  CB  THR B 215      58.018 -15.109  20.798  1.00148.31
ATOM   1714  OG1 THR B 215      58.260 -15.424  19.441  1.00148.31
ATOM   1715  CG2 THR B 215      59.316 -15.236  21.587  1.00148.31
ATOM   1716  N   LEU B 216      55.077 -16.582  19.850  1.00105.65
ATOM   1717  CA  LEU B 216      53.778 -16.312  19.284  1.00105.65
ATOM   1718  C   LEU B 216      52.745 -16.273  20.376  1.00105.65
ATOM   1719  O   LEU B 216      52.849 -16.974  21.381  1.00105.65
ATOM   1720  CB  LEU B 216      53.293 -17.363  18.264  1.00105.65
ATOM   1721  CG  LEU B 216      54.281 -17.698  17.128  1.00105.65
ATOM   1722  CD1 LEU B 216      54.369 -19.214  16.893  1.00105.65
ATOM   1723  CD2 LEU B 216      53.974 -16.899  15.853  1.00105.65
ATOM   1724  N   SER B 217      51.711 -15.419  20.194  1.00 43.03
ATOM   1725  CA  SER B 217      50.649 -15.270  21.153  1.00 43.03
ATOM   1726  C   SER B 217      49.377 -15.707  20.496  1.00 43.03
ATOM   1727  O   SER B 217      49.306 -15.860  19.279  1.00 43.03
ATOM   1728  CB  SER B 217      50.463 -13.823  21.638  1.00 43.03
ATOM   1729  OG  SER B 217      49.659 -13.798  22.808  1.00 43.03
ATOM   1730  N   GLU B 218      48.323 -15.927  21.302  1.00 43.74
ATOM   1731  CA  GLU B 218      47.107 -16.481  20.781  1.00 43.74
ATOM   1732  C   GLU B 218      46.470 -15.575  19.768  1.00 43.74
ATOM   1733  O   GLU B 218      45.990 -16.046  18.739  1.00 43.74
ATOM   1734  CB  GLU B 218      46.068 -16.766  21.879  1.00 43.74
ATOM   1735  CG  GLU B 218      46.674 -17.398  23.134  1.00 43.74
ATOM   1736  CD  GLU B 218      46.984 -16.283  24.123  1.00 43.74
ATOM   1737  OE1 GLU B 218      46.050 -15.865  24.857  1.00 43.74
ATOM   1738  OE2 GLU B 218      48.160 -15.832  24.154  1.00 43.74
ATOM   1739  N   GLU B 219      46.433 -14.254  20.023  1.00 96.36
ATOM   1740  CA  GLU B 219      45.696 -13.391  19.140  1.00 96.36
ATOM   1741  C   GLU B 219      46.316 -13.247  17.776  1.00 96.36
ATOM   1742  O   GLU B 219      45.600 -13.321  16.779  1.00 96.36
ATOM   1743  CB  GLU B 219      45.480 -11.967  19.699  1.00 96.36
ATOM   1744  CG  GLU B 219      44.903 -10.955  18.706  1.00 96.36
ATOM   1745  CD  GLU B 219      46.043 -10.164  18.081  1.00 96.36
ATOM   1746  OE1 GLU B 219      46.892  -9.629  18.842  1.00 96.36
ATOM   1747  OE2 GLU B 219      46.076 -10.083  16.824  1.00 96.36
ATOM   1748  N   SER B 220      47.643 -12.989  17.711  1.00120.40
ATOM   1749  CA  SER B 220      48.390 -12.709  16.502  1.00120.40
ATOM   1750  C   SER B 220      48.954 -13.922  15.816  1.00120.40
ATOM   1751  O   SER B 220      49.599 -13.796  14.773  1.00120.40
ATOM   1752  CB  SER B 220      49.584 -11.776  16.756  1.00120.40
ATOM   1753  OG  SER B 220      49.126 -10.480  17.108  1.00120.40
ATOM   1754  N   TYR B 221      48.735 -15.125  16.362  1.00129.16
ATOM   1755  CA  TYR B 221      49.389 -16.301  15.868  1.00129.16
ATOM   1756  C   TYR B 221      49.070 -16.487  14.413  1.00129.16
ATOM   1757  O   TYR B 221      49.933 -16.871  13.625  1.00129.16
ATOM   1758  CB  TYR B 221      48.945 -17.573  16.609  1.00129.16
ATOM   1759  CG  TYR B 221      49.631 -18.728  15.964  1.00129.16
ATOM   1760  CD1 TYR B 221      50.993 -18.772  15.782  1.00129.16
ATOM   1761  CD2 TYR B 221      48.875 -19.793  15.538  1.00129.16
ATOM   1762  CE1 TYR B 221      51.581 -19.864  15.182  1.00129.16
ATOM   1763  CE2 TYR B 221      49.456 -20.884  14.941  1.00129.16
ATOM   1764  CZ  TYR B 221      50.815 -20.922  14.760  1.00129.16
ATOM   1765  OH  TYR B 221      51.417 -22.040  14.146  1.00129.16
ATOM   1766  N   LYS B 222      47.817 -16.224  14.016  1.00 79.28
ATOM   1767  CA  LYS B 222      47.360 -16.460  12.676  1.00 79.28
ATOM   1768  C   LYS B 222      48.124 -15.649  11.668  1.00 79.28
ATOM   1769  O   LYS B 222      48.572 -16.178  10.651  1.00 79.28
ATOM   1770  CB  LYS B 222      45.881 -16.077  12.531  1.00 79.28
ATOM   1771  CG  LYS B 222      45.351 -16.107  11.100  1.00 79.28
ATOM   1772  CD  LYS B 222      44.508 -14.878  10.766  1.00 79.28
ATOM   1773  CE  LYS B 222      43.789 -14.978   9.420  1.00 79.28
ATOM   1774  NZ  LYS B 222      42.932 -13.787   9.226  1.00 79.28
ATOM   1775  N   ASP B 223      48.290 -14.338  11.922  1.00 45.16
ATOM   1776  CA  ASP B 223      48.931 -13.444  10.999  1.00 45.16
ATOM   1777  C   ASP B 223      50.375 -13.807  10.846  1.00 45.16
ATOM   1778  O   ASP B 223      50.922 -13.764   9.746  1.00 45.16
ATOM   1779  CB  ASP B 223      48.900 -11.987  11.489  1.00 45.16
ATOM   1780  CG  ASP B 223      49.166 -11.080  10.299  1.00 45.16
ATOM   1781  OD1 ASP B 223      48.599 -11.348   9.207  1.00 45.16
ATOM   1782  OD2 ASP B 223      49.938 -10.098  10.473  1.00 45.16
ATOM   1783  N   SER B 224      51.034 -14.168  11.961  1.00 40.59
ATOM   1784  CA  SER B 224      52.442 -14.443  11.935  1.00 40.59
ATOM   1785  C   SER B 224      52.706 -15.623  11.063  1.00 40.59
ATOM   1786  O   SER B 224      53.637 -15.610  10.258  1.00 40.59
ATOM   1787  CB  SER B 224      53.014 -14.783  13.322  1.00 40.59
ATOM   1788  OG  SER B 224      52.834 -13.687  14.207  1.00 40.59
ATOM   1789  N   THR B 225      51.885 -16.679  11.212  1.00118.90
ATOM   1790  CA  THR B 225      52.035 -17.880  10.444  1.00118.90
ATOM   1791  C   THR B 225      51.826 -17.576   8.998  1.00118.90
ATOM   1792  O   THR B 225      52.548 -18.079   8.140  1.00118.90
ATOM   1793  CB  THR B 225      51.050 -18.953  10.789  1.00118.90
ATOM   1794  OG1 THR B 225      49.721 -18.501  10.581  1.00118.90
ATOM   1795  CG2 THR B 225      51.261 -19.352  12.250  1.00118.90
ATOM   1796  N   LEU B 226      50.822 -16.741   8.687  1.00107.29
ATOM   1797  CA  LEU B 226      50.510 -16.453   7.320  1.00107.29
ATOM   1798  C   LEU B 226      51.697 -15.782   6.692  1.00107.29
ATOM   1799  O   LEU B 226      52.125 -16.161   5.603  1.00107.29
ATOM   1800  CB  LEU B 226      49.301 -15.500   7.208  1.00107.29
ATOM   1801  CG  LEU B 226      48.968 -14.981   5.793  1.00107.29
ATOM   1802  CD1 LEU B 226      47.476 -15.105   5.450  1.00107.29
ATOM   1803  CD2 LEU B 226      49.518 -13.563   5.582  1.00107.29
ATOM   1804  N   ILE B 227      52.285 -14.785   7.381  1.00 49.02
ATOM   1805  CA  ILE B 227      53.385 -14.039   6.828  1.00 49.02
ATOM   1806  C   ILE B 227      54.567 -14.939   6.623  1.00 49.02
ATOM   1807  O   ILE B 227      55.274 -14.827   5.623  1.00 49.02
ATOM   1808  CB  ILE B 227      53.819 -12.873   7.671  1.00 49.02
ATOM   1809  CG1 ILE B 227      52.601 -12.006   8.033  1.00 49.02
ATOM   1810  CG2 ILE B 227      54.896 -12.095   6.892  1.00 49.02
ATOM   1811  CD1 ILE B 227      51.941 -11.346   6.824  1.00 49.02
ATOM   1812  N   MET B 228      54.817 -15.865   7.564  1.00 45.98
ATOM   1813  CA  MET B 228      55.955 -16.731   7.450  1.00 45.98
ATOM   1814  C   MET B 228      55.818 -17.513   6.176  1.00 45.98
ATOM   1815  O   MET B 228      56.792 -17.713   5.452  1.00 45.98
ATOM   1816  CB  MET B 228      56.039 -17.725   8.621  1.00 45.98
ATOM   1817  CG  MET B 228      56.874 -17.191   9.789  1.00 45.98
ATOM   1818  SD  MET B 228      57.078 -18.343  11.182  1.00 45.98
ATOM   1819  CE  MET B 228      56.327 -17.229  12.406  1.00 45.98
ATOM   1820  N   GLN B 229      54.591 -17.967   5.861  1.00 78.74
ATOM   1821  CA  GLN B 229      54.374 -18.738   4.670  1.00 78.74
ATOM   1822  C   GLN B 229      54.692 -17.875   3.483  1.00 78.74
ATOM   1823  O   GLN B 229      55.303 -18.329   2.517  1.00 78.74
ATOM   1824  CB  GLN B 229      52.913 -19.195   4.516  1.00 78.74
ATOM   1825  CG  GLN B 229      52.653 -20.021   3.253  1.00 78.74
ATOM   1826  CD  GLN B 229      51.202 -19.843   2.834  1.00 78.74
ATOM   1827  OE1 GLN B 229      50.278 -20.129   3.596  1.00 78.74
ATOM   1828  NE2 GLN B 229      50.994 -19.353   1.583  1.00 78.74
ATOM   1829  N   LEU B 230      54.281 -16.594   3.531  1.00 42.99
ATOM   1830  CA  LEU B 230      54.493 -15.676   2.447  1.00 42.99
ATOM   1831  C   LEU B 230      55.963 -15.469   2.256  1.00 42.99
ATOM   1832  O   LEU B 230      56.440 -15.374   1.126  1.00 42.99
ATOM   1833  CB  LEU B 230      53.886 -14.287   2.714  1.00 42.99
ATOM   1834  CG  LEU B 230      52.444 -14.120   2.199  1.00 42.99
ATOM   1835  CD1 LEU B 230      51.546 -15.270   2.684  1.00 42.99
ATOM   1836  CD2 LEU B 230      51.880 -12.736   2.553  1.00 42.99
ATOM   1837  N   LEU B 231      56.734 -15.379   3.357  1.00 49.69
ATOM   1838  CA  LEU B 231      58.145 -15.156   3.212  1.00 49.69
ATOM   1839  C   LEU B 231      58.736 -16.291   2.434  1.00 49.69
ATOM   1840  O   LEU B 231      59.511 -16.084   1.501  1.00 49.69
ATOM   1841  CB  LEU B 231      58.896 -15.118   4.554  1.00 49.69
ATOM   1842  CG  LEU B 231      58.869 -13.754   5.266  1.00 49.69
ATOM   1843  CD1 LEU B 231      59.341 -13.883   6.724  1.00 49.69
ATOM   1844  CD2 LEU B 231      59.686 -12.709   4.488  1.00 49.69
ATOM   1845  N   ARG B 232      58.369 -17.533   2.793  1.00150.63
ATOM   1846  CA  ARG B 232      58.942 -18.678   2.144  1.00150.63
ATOM   1847  C   ARG B 232      58.522 -18.745   0.704  1.00150.63
ATOM   1848  O   ARG B 232      59.309 -19.156  -0.145  1.00150.63
ATOM   1849  CB  ARG B 232      58.615 -20.009   2.845  1.00150.63
ATOM   1850  CG  ARG B 232      59.582 -20.402   3.956  1.00150.63
ATOM   1851  CD  ARG B 232      60.759 -21.245   3.464  1.00150.63
ATOM   1852  NE  ARG B 232      60.202 -22.510   2.909  1.00150.63
ATOM   1853  CZ  ARG B 232      61.007 -23.352   2.201  1.00150.63
ATOM   1854  NH1 ARG B 232      62.315 -23.025   1.997  1.00150.63
ATOM   1855  NH2 ARG B 232      60.508 -24.521   1.700  1.00150.63
ATOM   1856  N   ASP B 233      57.275 -18.345   0.385  1.00 42.89
ATOM   1857  CA  ASP B 233      56.778 -18.420  -0.964  1.00 42.89
ATOM   1858  C   ASP B 233      57.611 -17.559  -1.863  1.00 42.89
ATOM   1859  O   ASP B 233      57.959 -17.966  -2.970  1.00 42.89
ATOM   1860  CB  ASP B 233      55.335 -17.899  -1.096  1.00 42.89
ATOM   1861  CG  ASP B 233      54.363 -19.050  -0.881  1.00 42.89
ATOM   1862  OD1 ASP B 233      54.664 -20.176  -1.355  1.00 42.89
ATOM   1863  OD2 ASP B 233      53.309 -18.816  -0.230  1.00 42.89
ATOM   1864  N   ASN B 234      57.944 -16.334  -1.418  1.00 47.19
ATOM   1865  CA  ASN B 234      58.703 -15.447  -2.252  1.00 47.19
ATOM   1866  C   ASN B 234      60.053 -16.042  -2.497  1.00 47.19
ATOM   1867  O   ASN B 234      60.523 -16.090  -3.632  1.00 47.19
ATOM   1868  CB  ASN B 234      58.934 -14.062  -1.618  1.00 47.19
ATOM   1869  CG  ASN B 234      57.757 -13.161  -1.964  1.00 47.19
ATOM   1870  OD1 ASN B 234      57.172 -13.267  -3.041  1.00 47.19
ATOM   1871  ND2 ASN B 234      57.414 -12.230  -1.033  1.00 47.19
ATOM   1872  N   LEU B 235      60.690 -16.563  -1.433  1.00 53.47
ATOM   1873  CA  LEU B 235      62.015 -17.091  -1.550  1.00 53.47
ATOM   1874  C   LEU B 235      62.016 -18.175  -2.578  1.00 53.47
ATOM   1875  O   LEU B 235      62.885 -18.215  -3.450  1.00 53.47
ATOM   1876  CB  LEU B 235      62.511 -17.710  -0.235  1.00 53.47
ATOM   1877  CG  LEU B 235      62.823 -16.670   0.856  1.00 53.47
ATOM   1878  CD1 LEU B 235      62.758 -17.298   2.258  1.00 53.47
ATOM   1879  CD2 LEU B 235      64.167 -15.975   0.584  1.00 53.47
ATOM   1880  N   THR B 236      61.018 -19.072  -2.537  1.00 28.79
ATOM   1881  CA  THR B 236      61.022 -20.160  -3.468  1.00 28.79
ATOM   1882  C   THR B 236      60.964 -19.591  -4.849  1.00 28.79
ATOM   1883  O   THR B 236      61.692 -20.029  -5.739  1.00 28.79
ATOM   1884  CB  THR B 236      59.845 -21.077  -3.292  1.00 28.79
ATOM   1885  OG1 THR B 236      58.631 -20.370  -3.497  1.00 28.79
ATOM   1886  CG2 THR B 236      59.885 -21.654  -1.864  1.00 28.79
ATOM   1887  N   LEU B 237      60.102 -18.582  -5.063  1.00 38.02
ATOM   1888  CA  LEU B 237      59.959 -18.025  -6.377  1.00 38.02
ATOM   1889  C   LEU B 237      61.232 -17.366  -6.800  1.00 38.02
ATOM   1890  O   LEU B 237      61.676 -17.519  -7.936  1.00 38.02
ATOM   1891  CB  LEU B 237      58.848 -16.966  -6.471  1.00 38.02
ATOM   1892  CG  LEU B 237      57.496 -17.459  -5.922  1.00 38.02
ATOM   1893  CD1 LEU B 237      56.567 -16.283  -5.580  1.00 38.02
ATOM   1894  CD2 LEU B 237      56.847 -18.478  -6.872  1.00 38.02
ATOM   1895  N   TRP B 238      61.862 -16.620  -5.878  1.00 65.96
ATOM   1896  CA  TRP B 238      63.035 -15.853  -6.181  1.00 65.96
ATOM   1897  C   TRP B 238      64.168 -16.759  -6.546  1.00 65.96
ATOM   1898  O   TRP B 238      64.964 -16.435  -7.427  1.00 65.96
ATOM   1899  CB  TRP B 238      63.429 -14.924  -5.019  1.00 65.96
ATOM   1900  CG  TRP B 238      62.405 -13.828  -4.815  1.00 65.96
ATOM   1901  CD1 TRP B 238      61.448 -13.395  -5.687  1.00 65.96
ATOM   1902  CD2 TRP B 238      62.242 -13.048  -3.618  1.00 65.96
ATOM   1903  NE1 TRP B 238      60.701 -12.396  -5.110  1.00 65.96
ATOM   1904  CE2 TRP B 238      61.176 -12.172  -3.836  1.00 65.96
ATOM   1905  CE3 TRP B 238      62.918 -13.062  -2.432  1.00 65.96
ATOM   1906  CZ2 TRP B 238      60.770 -11.294  -2.870  1.00 65.96
ATOM   1907  CZ3 TRP B 238      62.507 -12.172  -1.461  1.00 65.96
ATOM   1908  CH2 TRP B 238      61.454 -11.306  -1.675  1.00 65.96
ATOM   1909  N   THR B 239      64.285 -17.910  -5.861  1.00 21.91
ATOM   1910  CA  THR B 239      65.323 -18.851  -6.171  1.00 21.91
ATOM   1911  C   THR B 239      65.070 -19.345  -7.558  1.00 21.91
ATOM   1912  O   THR B 239      65.996 -19.526  -8.347  1.00 21.91
ATOM   1913  CB  THR B 239      65.322 -20.035  -5.251  1.00 21.91
ATOM   1914  OG1 THR B 239      64.078 -20.717  -5.333  1.00 21.91
ATOM   1915  CG2 THR B 239      65.561 -19.538  -3.814  1.00 21.91
ATOM   1916  N   SER B 240      63.785 -19.581  -7.880  1.00 51.30
ATOM   1917  CA  SER B 240      63.396 -20.043  -9.179  1.00 51.30
ATOM   1918  C   SER B 240      63.717 -18.937 -10.178  1.00 51.30
ATOM   1919  O   SER B 240      64.919 -18.759 -10.509  1.00 51.30
ATOM   1920  CB  SER B 240      61.886 -20.324  -9.267  1.00 51.30
ATOM   1921  OG  SER B 240      61.233 -19.279  -9.974  1.00 51.30
ATOM   1922  OXT SER B 240      62.756 -18.257 -10.627  1.00 51.30
