# Supplementary material for: A recombinant Fasciola gigantica 14-3-3 epsilon protein (rFg14-3-3e) modulates various functions of goat peripheral blood mononuclear cells
Source: Parasit Vectors. 2018 Mar 6;11:152. doi: 10.1186/s13071-018-2745-4 (PMC5840819; doi:10.1186/s13071-018-2745-4)
Supplement: Supplementary file 1 — Dataset S1. Structure files, FoldX configuration files and associated energy calculations for complexes between YWAHE and rFg14-3-3, and the 18 human protein interactors of YWAHE. (TGZ 5273 kb) [file 13071_2018_2745_MOESM1_ESM.tgz › foldx_model_files/Raw_P30307-P62258-MDL-5jiv.pdb1-C-0-B-0.fxout]

FoldX 4 (2011)
by the FoldX Consortium 
Jesper Borg, Frederic Rousseau, Joost Schymkowitz,
Luis Serrano and Francois Stricher
------------------------------------------------------

PDB file analysed: batch
Output type: BuildModel
Pdb	total energy	Backbone Hbond	Sidechain Hbond	Van der Waals	Electrostatics	Solvation Polar	Solvation Hydrophobic	Van der Waals clashes	entropy sidechain	entropy mainchain	sloop_entropy	mloop_entropy	cis_bond	torsional clash	backbone clash	helix dipole	water bridge	disulfide	electrostatic kon	partial covalent bonds	energy Ionisation	Entropy Complex
P30307-P62258-MDL-5jiv.pdb	18.2228	-210.035	-73.8002	-295.38	-8.8524	399.187	-383.05	42.8986	163.746	367.69	0	0	0	16.2824	289.379	-0.740589	0	0	-0.179724	0	0.455808	0
WT_P30307-P62258-MDL-5jiv.pdb	-2.1715	-203.758	-69.2727	-293.522	-11.4771	395.687	-383.233	32.4594	156.242	360.011	0	0	0	18.6535	287.155	-4.0667	0	0	-0.235081	0	0.340192	0
P30307-P62258-MDL-5jiv.pdb	18.2228	-210.035	-73.8002	-295.38	-8.8524	399.187	-383.05	42.8986	163.746	367.69	0	0	0	16.2824	289.379	-0.740589	0	0	-0.179724	0	0.455808	0
WT_P30307-P62258-MDL-5jiv.pdb	-2.1715	-203.758	-69.2727	-293.522	-11.4771	395.687	-383.233	32.4594	156.242	360.011	0	0	0	18.6535	287.155	-4.0667	0	0	-0.235081	0	0.340192	0
