# Supplementary material for: A recombinant Fasciola gigantica 14-3-3 epsilon protein (rFg14-3-3e) modulates various functions of goat peripheral blood mononuclear cells
Source: Parasit Vectors. 2018 Mar 6;11:152. doi: 10.1186/s13071-018-2745-4 (PMC5840819; doi:10.1186/s13071-018-2745-4)
Supplement: Supplementary file 1 — Dataset S1. Structure files, FoldX configuration files and associated energy calculations for complexes between YWAHE and rFg14-3-3, and the 18 human protein interactors of YWAHE. (TGZ 5273 kb) [file 13071_2018_2745_MOESM1_ESM.tgz › foldx_model_files/P56524-P62258-MDL-3uzd.pdb]

FoldX generated pdb file

Output generated by <BuildModel>
ATOM      0  N   SER A   1      10.555   8.117  10.911  1.00 88.27
ATOM      1  CA  SER A   1      11.988   7.928  11.193  1.00 88.27
ATOM      2  C   SER A   1      12.081   6.984  12.351  1.00 88.27
ATOM      3  O   SER A   1      11.162   6.204  12.595  1.00 88.27
ATOM      4  CB  SER A   1      12.597   9.291  11.581  1.00 88.27
ATOM      5  OG  SER A   1      12.687  10.132  10.443  1.00 88.27
ATOM      6  N   PRO A   2      13.188   7.013  13.040  1.00173.72
ATOM      7  CA  PRO A   2      13.300   6.266  14.259  1.00173.72
ATOM      8  C   PRO A   2      12.467   6.941  15.308  1.00173.72
ATOM      9  O   PRO A   2      12.518   6.522  16.463  1.00173.72
ATOM     10  CB  PRO A   2      14.782   6.207  14.593  1.00173.72
ATOM     11  CG  PRO A   2      15.320   7.548  14.073  1.00173.72
ATOM     12  CD  PRO A   2      14.401   7.881  12.887  1.00173.72
ATOM     13  N   SER A   3      11.755   8.027  14.944  1.00139.84
ATOM     14  CA  SER A   3      10.932   8.774  15.857  1.00139.84
ATOM     15  C   SER A   3       9.607   8.083  16.021  1.00139.84
ATOM     16  O   SER A   3       9.357   7.040  15.418  1.00139.84
ATOM     17  CB  SER A   3      10.647  10.204  15.380  1.00139.84
ATOM     18  OG  SER A   3      11.525  11.117  16.021  1.00139.84
ATOM     19  N   LEU A   4       8.738   8.673  16.870  1.00 70.65
ATOM     20  CA  LEU A   4       7.439   8.140  17.182  1.00 70.65
ATOM     21  C   LEU A   4       6.546   8.298  15.992  1.00 70.65
ATOM     22  O   LEU A   4       6.556   9.310  15.291  1.00 70.65
ATOM     23  CB  LEU A   4       6.778   8.867  18.366  1.00 70.65
ATOM     24  CG  LEU A   4       6.182   7.931  19.433  1.00 70.65
ATOM     25  CD1 LEU A   4       5.000   7.130  18.863  1.00 70.65
ATOM     26  CD2 LEU A   4       7.263   7.039  20.069  1.00 70.65
ATOM     27  N   PRO A   5       5.763   7.270  15.778  1.00146.69
ATOM     28  CA  PRO A   5       4.819   7.267  14.699  1.00146.69
ATOM     29  C   PRO A   5       3.755   8.254  15.024  1.00146.69
ATOM     30  O   PRO A   5       3.505   8.491  16.205  1.00146.69
ATOM     31  CB  PRO A   5       4.328   5.827  14.574  1.00146.69
ATOM     32  CG  PRO A   5       5.568   4.993  14.938  1.00146.69
ATOM     33  CD  PRO A   5       6.336   5.869  15.941  1.00146.69
ATOM     34  N   ASN A   6       3.121   8.835  13.990  1.00 52.48
ATOM     35  CA  ASN A   6       2.133   9.848  14.202  1.00 52.48
ATOM     36  C   ASN A   6       0.962   9.193  14.864  1.00 52.48
ATOM     37  O   ASN A   6       0.746   7.993  14.721  1.00 52.48
ATOM     38  CB  ASN A   6       1.656  10.508  12.897  1.00 52.48
ATOM     39  CG  ASN A   6       1.196   9.416  11.941  1.00 52.48
ATOM     40  OD1 ASN A   6       1.950   8.964  11.080  1.00 52.48
ATOM     41  ND2 ASN A   6      -0.080   8.974  12.096  1.00 52.48
ATOM     42  N   ILE A   7       0.171   9.977  15.619  1.00 62.53
ATOM     43  CA  ILE A   7      -0.921   9.426  16.371  1.00 62.53
ATOM     44  C   ILE A   7      -1.963   8.882  15.450  1.00 62.53
ATOM     45  O   ILE A   7      -2.261   9.455  14.405  1.00 62.53
ATOM     46  CB  ILE A   7      -1.581  10.430  17.270  1.00 62.53
ATOM     47  CG1 ILE A   7      -0.514  11.287  17.971  1.00 62.53
ATOM     48  CG2 ILE A   7      -2.512   9.673  18.232  1.00 62.53
ATOM     49  CD1 ILE A   7      -0.986  12.697  18.322  1.00 62.53
ATOM     50  N   THR A   8      -2.535   7.718  15.820  1.00 38.26
ATOM     51  CA  THR A   8      -3.572   7.154  15.014  1.00 38.26
ATOM     52  C   THR A   8      -4.853   7.649  15.603  1.00 38.26
ATOM     53  O   THR A   8      -5.116   7.466  16.790  1.00 38.26
ATOM     54  CB  THR A   8      -3.595   5.655  15.044  1.00 38.26
ATOM     55  OG1 THR A   8      -3.920   5.198  16.347  1.00 38.26
ATOM     56  CG2 THR A   8      -2.199   5.143  14.643  1.00 38.26
ATOM     57  N   LEU A   9      -5.676   8.326  14.780  1.00 69.37
ATOM     58  CA  LEU A   9      -6.909   8.867  15.268  1.00 69.37
ATOM     59  C   LEU A   9      -7.776   7.698  15.705  1.00 69.37
ATOM     60  O   LEU A   9      -8.107   6.851  14.834  1.00 69.37
ATOM     61  CB  LEU A   9      -7.688   9.659  14.202  1.00 69.37
ATOM     62  CG  LEU A   9      -7.476  11.185  14.273  1.00 69.37
ATOM     63  CD1 LEU A   9      -5.983  11.547  14.245  1.00 69.37
ATOM     64  CD2 LEU A   9      -8.275  11.920  13.189  1.00 69.37
ATOM     65  OXT LEU A   9      -8.123   7.641  16.914  1.00 69.37
TER
ATOM     66  N   GLU B  10     -18.516  27.077  15.336  1.00 18.11
ATOM     67  CA  GLU B  10     -18.012  27.098  16.726  1.00 18.11
ATOM     68  C   GLU B  10     -16.819  26.217  16.863  1.00 18.11
ATOM     69  O   GLU B  10     -16.176  25.855  15.880  1.00 18.11
ATOM     70  CB  GLU B  10     -19.089  26.606  17.708  1.00 18.11
ATOM     71  CG  GLU B  10     -19.472  25.151  17.517  1.00 18.11
ATOM     72  CD  GLU B  10     -19.795  24.465  18.831  1.00 18.11
ATOM     73  OE1 GLU B  10     -18.868  24.273  19.646  1.00 18.11
ATOM     74  OE2 GLU B  10     -20.976  24.120  19.046  1.00 18.11
ATOM     75  N   ARG B  11     -16.492  25.871  18.119  1.00 71.55
ATOM     76  CA  ARG B  11     -15.370  25.037  18.429  1.00 71.55
ATOM     77  C   ARG B  11     -15.619  23.691  17.824  1.00 71.55
ATOM     78  O   ARG B  11     -14.740  23.093  17.204  1.00 71.55
ATOM     79  CB  ARG B  11     -15.243  24.842  19.951  1.00 71.55
ATOM     80  CG  ARG B  11     -13.964  24.153  20.422  1.00 71.55
ATOM     81  CD  ARG B  11     -13.543  24.559  21.834  1.00 71.55
ATOM     82  NE  ARG B  11     -12.467  23.624  22.263  1.00 71.55
ATOM     83  CZ  ARG B  11     -11.839  23.815  23.461  1.00 71.55
ATOM     84  NH1 ARG B  11     -12.179  24.874  24.252  1.00 71.55
ATOM     85  NH2 ARG B  11     -10.868  22.946  23.867  1.00 71.55
ATOM     86  N   LYS B  12     -16.863  23.202  17.965  1.00 68.00
ATOM     87  CA  LYS B  12     -17.225  21.892  17.514  1.00 68.00
ATOM     88  C   LYS B  12     -17.061  21.805  16.031  1.00 68.00
ATOM     89  O   LYS B  12     -16.600  20.787  15.517  1.00 68.00
ATOM     90  CB  LYS B  12     -18.686  21.543  17.848  1.00 68.00
ATOM     91  CG  LYS B  12     -18.921  21.230  19.312  1.00 68.00
ATOM     92  CD  LYS B  12     -20.405  21.107  19.613  1.00 68.00
ATOM     93  CE  LYS B  12     -20.730  21.609  21.011  1.00 68.00
ATOM     94  NZ  LYS B  12     -21.933  22.487  21.020  1.00 68.00
ATOM     95  N   LYS B  13     -17.438  22.870  15.301  1.00 66.56
ATOM     96  CA  LYS B  13     -17.362  22.839  13.868  1.00 66.56
ATOM     97  C   LYS B  13     -15.935  22.730  13.431  1.00 66.56
ATOM     98  O   LYS B  13     -15.621  21.971  12.516  1.00 66.56
ATOM     99  CB  LYS B  13     -17.940  24.099  13.204  1.00 66.56
ATOM    100  CG  LYS B  13     -19.363  23.933  12.708  1.00 66.56
ATOM    101  CD  LYS B  13     -19.476  22.753  11.756  1.00 66.56
ATOM    102  CE  LYS B  13     -20.792  22.780  10.996  1.00 66.56
ATOM    103  NZ  LYS B  13     -21.222  21.416  10.583  1.00 66.56
ATOM    104  N   LYS B  14     -15.027  23.481  14.081  1.00 34.18
ATOM    105  CA  LYS B  14     -13.650  23.482  13.679  1.00 34.18
ATOM    106  C   LYS B  14     -13.088  22.106  13.856  1.00 34.18
ATOM    107  O   LYS B  14     -12.362  21.606  12.997  1.00 34.18
ATOM    108  CB  LYS B  14     -12.792  24.442  14.519  1.00 34.18
ATOM    109  CG  LYS B  14     -11.980  25.421  13.693  1.00 34.18
ATOM    110  CD  LYS B  14     -12.874  26.223  12.762  1.00 34.18
ATOM    111  CE  LYS B  14     -12.054  27.077  11.808  1.00 34.18
ATOM    112  NZ  LYS B  14     -12.854  28.195  11.237  1.00 34.18
ATOM    113  N   SER B  15     -13.415  21.459  14.990  1.00 35.18
ATOM    114  CA  SER B  15     -12.905  20.149  15.273  1.00 35.18
ATOM    115  C   SER B  15     -13.443  19.177  14.270  1.00 35.18
ATOM    116  O   SER B  15     -12.713  18.325  13.764  1.00 35.18
ATOM    117  CB  SER B  15     -13.273  19.676  16.651  1.00 35.18
ATOM    118  OG  SER B  15     -14.665  19.382  16.764  1.00 35.18
ATOM    119  N   ASP B  16     -14.741  19.285  13.938  1.00 36.82
ATOM    120  CA  ASP B  16     -15.301  18.355  13.003  1.00 36.82
ATOM    121  C   ASP B  16     -14.601  18.551  11.699  1.00 36.82
ATOM    122  O   ASP B  16     -14.313  17.587  10.993  1.00 36.82
ATOM    123  CB  ASP B  16     -16.811  18.525  12.766  1.00 36.82
ATOM    124  CG  ASP B  16     -17.632  17.525  13.551  1.00 36.82
ATOM    125  OD1 ASP B  16     -17.260  16.333  13.577  1.00 36.82
ATOM    126  OD2 ASP B  16     -18.653  17.935  14.140  1.00 36.82
ATOM    127  N   PHE B  17     -14.304  19.816  11.346  1.00 79.03
ATOM    128  CA  PHE B  17     -13.656  20.113  10.099  1.00 79.03
ATOM    129  C   PHE B  17     -12.306  19.460  10.086  1.00 79.03
ATOM    130  O   PHE B  17     -11.873  18.939   9.060  1.00 79.03
ATOM    131  CB  PHE B  17     -13.455  21.624   9.872  1.00 79.03
ATOM    132  CG  PHE B  17     -14.735  22.368   9.652  1.00 79.03
ATOM    133  CD1 PHE B  17     -15.852  21.722   9.150  1.00 79.03
ATOM    134  CD2 PHE B  17     -14.826  23.719   9.939  1.00 79.03
ATOM    135  CE1 PHE B  17     -17.031  22.411   8.939  1.00 79.03
ATOM    136  CE2 PHE B  17     -16.004  24.411   9.728  1.00 79.03
ATOM    137  CZ  PHE B  17     -17.108  23.756   9.228  1.00 79.03
ATOM    138  N   ALA B  18     -11.595  19.469  11.228  1.00 27.58
ATOM    139  CA  ALA B  18     -10.287  18.879  11.280  1.00 27.58
ATOM    140  C   ALA B  18     -10.394  17.409  11.003  1.00 27.58
ATOM    141  O   ALA B  18      -9.552  16.843  10.309  1.00 27.58
ATOM    142  CB  ALA B  18      -9.608  19.042  12.651  1.00 27.58
ATOM    143  N   LYS B  19     -11.433  16.748  11.550  1.00 41.72
ATOM    144  CA  LYS B  19     -11.600  15.329  11.385  1.00 41.72
ATOM    145  C   LYS B  19     -11.836  15.005   9.942  1.00 41.72
ATOM    146  O   LYS B  19     -11.320  14.012   9.432  1.00 41.72
ATOM    147  CB  LYS B  19     -12.806  14.769  12.155  1.00 41.72
ATOM    148  CG  LYS B  19     -12.685  14.889  13.674  1.00 41.72
ATOM    149  CD  LYS B  19     -11.644  13.939  14.269  1.00 41.72
ATOM    150  CE  LYS B  19     -12.006  13.442  15.669  1.00 41.72
ATOM    151  NZ  LYS B  19     -12.988  12.340  15.585  1.00 41.72
ATOM    152  N   ILE B  20     -12.657  15.820   9.255  1.00 83.89
ATOM    153  CA  ILE B  20     -12.981  15.563   7.882  1.00 83.89
ATOM    154  C   ILE B  20     -11.736  15.747   7.068  1.00 83.89
ATOM    155  O   ILE B  20     -11.441  14.950   6.178  1.00 83.89
ATOM    156  CB  ILE B  20     -14.081  16.492   7.337  1.00 83.89
ATOM    157  CG1 ILE B  20     -15.346  16.378   8.190  1.00 83.89
ATOM    158  CG2 ILE B  20     -14.432  16.120   5.904  1.00 83.89
ATOM    159  CD1 ILE B  20     -16.047  17.698   8.423  1.00 83.89
ATOM    160  N   ALA B  21     -10.959  16.802   7.377  1.00 28.55
ATOM    161  CA  ALA B  21      -9.792  17.144   6.616  1.00 28.55
ATOM    162  C   ALA B  21      -8.829  16.008   6.687  1.00 28.55
ATOM    163  O   ALA B  21      -8.172  15.678   5.702  1.00 28.55
ATOM    164  CB  ALA B  21      -9.072  18.393   7.154  1.00 28.55
ATOM    165  N   GLU B  22      -8.722  15.379   7.867  1.00 70.23
ATOM    166  CA  GLU B  22      -7.796  14.302   8.035  1.00 70.23
ATOM    167  C   GLU B  22      -8.179  13.174   7.122  1.00 70.23
ATOM    168  O   GLU B  22      -7.321  12.570   6.482  1.00 70.23
ATOM    169  CB  GLU B  22      -7.769  13.782   9.483  1.00 70.23
ATOM    170  CG  GLU B  22      -6.530  12.953   9.829  1.00 70.23
ATOM    171  CD  GLU B  22      -6.779  11.506   9.437  1.00 70.23
ATOM    172  OE1 GLU B  22      -7.899  11.001   9.714  1.00 70.23
ATOM    173  OE2 GLU B  22      -5.846  10.883   8.862  1.00 70.23
ATOM    174  N   GLN B  23      -9.487  12.870   7.016  1.00 97.51
ATOM    175  CA  GLN B  23      -9.934  11.775   6.199  1.00 97.51
ATOM    176  C   GLN B  23      -9.558  12.077   4.778  1.00 97.51
ATOM    177  O   GLN B  23      -9.060  11.223   4.047  1.00 97.51
ATOM    178  CB  GLN B  23     -11.468  11.648   6.188  1.00 97.51
ATOM    179  CG  GLN B  23     -12.022  10.691   5.131  1.00 97.51
ATOM    180  CD  GLN B  23     -11.545   9.280   5.425  1.00 97.51
ATOM    181  OE1 GLN B  23     -12.232   8.518   6.103  1.00 97.51
ATOM    182  NE2 GLN B  23     -10.342   8.918   4.905  1.00 97.51
ATOM    183  N   SER B  24      -9.786  13.343   4.389  1.00 65.09
ATOM    184  CA  SER B  24      -9.604  13.933   3.093  1.00 65.09
ATOM    185  C   SER B  24      -8.157  13.929   2.721  1.00 65.09
ATOM    186  O   SER B  24      -7.830  14.038   1.543  1.00 65.09
ATOM    187  CB  SER B  24     -10.101  15.387   3.035  1.00 65.09
ATOM    188  OG  SER B  24     -11.495  15.451   3.270  1.00 65.09
ATOM    189  N   GLU B  25      -7.267  13.863   3.729  1.00138.42
ATOM    190  CA  GLU B  25      -5.837  13.954   3.612  1.00138.42
ATOM    191  C   GLU B  25      -5.491  15.323   3.137  1.00138.42
ATOM    192  O   GLU B  25      -4.559  15.520   2.359  1.00138.42
ATOM    193  CB  GLU B  25      -5.136  12.900   2.721  1.00138.42
ATOM    194  CG  GLU B  25      -5.189  11.453   3.208  1.00138.42
ATOM    195  CD  GLU B  25      -4.182  10.640   2.405  1.00138.42
ATOM    196  OE1 GLU B  25      -3.038  11.132   2.214  1.00138.42
ATOM    197  OE2 GLU B  25      -4.548   9.517   1.965  1.00138.42
ATOM    198  N   ARG B  26      -6.272  16.314   3.605  1.00128.39
ATOM    199  CA  ARG B  26      -5.962  17.687   3.351  1.00128.39
ATOM    200  C   ARG B  26      -5.438  18.207   4.658  1.00128.39
ATOM    201  O   ARG B  26      -6.168  18.740   5.492  1.00128.39
ATOM    202  CB  ARG B  26      -7.198  18.488   2.904  1.00128.39
ATOM    203  CG  ARG B  26      -7.949  17.839   1.743  1.00128.39
ATOM    204  CD  ARG B  26      -7.054  17.279   0.641  1.00128.39
ATOM    205  NE  ARG B  26      -7.884  16.294  -0.106  1.00128.39
ATOM    206  CZ  ARG B  26      -8.676  16.693  -1.143  1.00128.39
ATOM    207  NH1 ARG B  26      -8.700  18.001  -1.529  1.00128.39
ATOM    208  NH2 ARG B  26      -9.453  15.775  -1.786  1.00128.39
ATOM    209  N   TYR B  27      -4.119  18.046   4.857  1.00 83.63
ATOM    210  CA  TYR B  27      -3.457  18.362   6.090  1.00 83.63
ATOM    211  C   TYR B  27      -3.401  19.838   6.340  1.00 83.63
ATOM    212  O   TYR B  27      -3.419  20.271   7.492  1.00 83.63
ATOM    213  CB  TYR B  27      -2.047  17.756   6.170  1.00 83.63
ATOM    214  CG  TYR B  27      -2.218  16.318   5.803  1.00 83.63
ATOM    215  CD1 TYR B  27      -2.960  15.458   6.583  1.00 83.63
ATOM    216  CD2 TYR B  27      -1.630  15.830   4.658  1.00 83.63
ATOM    217  CE1 TYR B  27      -3.113  14.138   6.223  1.00 83.63
ATOM    218  CE2 TYR B  27      -1.778  14.514   4.292  1.00 83.63
ATOM    219  CZ  TYR B  27      -2.517  13.664   5.077  1.00 83.63
ATOM    220  OH  TYR B  27      -2.665  12.312   4.697  1.00 83.63
ATOM    221  N   ASP B  28      -3.267  20.653   5.279  1.00 31.12
ATOM    222  CA  ASP B  28      -3.186  22.074   5.471  1.00 31.12
ATOM    223  C   ASP B  28      -4.462  22.562   6.090  1.00 31.12
ATOM    224  O   ASP B  28      -4.437  23.410   6.980  1.00 31.12
ATOM    225  CB  ASP B  28      -2.981  22.843   4.155  1.00 31.12
ATOM    226  CG  ASP B  28      -1.683  22.352   3.526  1.00 31.12
ATOM    227  OD1 ASP B  28      -1.692  21.235   2.945  1.00 31.12
ATOM    228  OD2 ASP B  28      -0.664  23.085   3.627  1.00 31.12
ATOM    229  N   GLU B  29      -5.621  22.056   5.626  1.00 82.02
ATOM    230  CA  GLU B  29      -6.867  22.494   6.189  1.00 82.02
ATOM    231  C   GLU B  29      -6.974  22.018   7.606  1.00 82.02
ATOM    232  O   GLU B  29      -7.464  22.735   8.476  1.00 82.02
ATOM    233  CB  GLU B  29      -8.106  22.000   5.423  1.00 82.02
ATOM    234  CG  GLU B  29      -8.259  22.678   4.058  1.00 82.02
ATOM    235  CD  GLU B  29      -7.724  21.744   2.983  1.00 82.02
ATOM    236  OE1 GLU B  29      -6.504  21.434   3.024  1.00 82.02
ATOM    237  OE2 GLU B  29      -8.524  21.334   2.100  1.00 82.02
ATOM    238  N   MET B  30      -6.510  20.785   7.878  1.00 42.81
ATOM    239  CA  MET B  30      -6.602  20.217   9.195  1.00 42.81
ATOM    240  C   MET B  30      -5.815  21.057  10.167  1.00 42.81
ATOM    241  O   MET B  30      -6.279  21.345  11.271  1.00 42.81
ATOM    242  CB  MET B  30      -6.037  18.783   9.214  1.00 42.81
ATOM    243  CG  MET B  30      -6.300  17.988  10.495  1.00 42.81
ATOM    244  SD  MET B  30      -5.405  16.404  10.562  1.00 42.81
ATOM    245  CE  MET B  30      -5.955  15.945  12.230  1.00 42.81
ATOM    246  N   VAL B  31      -4.595  21.480   9.782  1.00 91.82
ATOM    247  CA  VAL B  31      -3.768  22.257  10.666  1.00 91.82
ATOM    248  C   VAL B  31      -4.408  23.595  10.906  1.00 91.82
ATOM    249  O   VAL B  31      -4.427  24.094  12.031  1.00 91.82
ATOM    250  CB  VAL B  31      -2.377  22.485  10.138  1.00 91.82
ATOM    251  CG1 VAL B  31      -2.041  23.981  10.270  1.00 91.82
ATOM    252  CG2 VAL B  31      -1.398  21.555  10.869  1.00 91.82
ATOM    253  N   LYS B  32      -4.970  24.215   9.851  1.00 31.23
ATOM    254  CA  LYS B  32      -5.543  25.523   9.996  1.00 31.23
ATOM    255  C   LYS B  32      -6.693  25.470  10.957  1.00 31.23
ATOM    256  O   LYS B  32      -6.869  26.381  11.764  1.00 31.23
ATOM    257  CB  LYS B  32      -6.071  26.107   8.676  1.00 31.23
ATOM    258  CG  LYS B  32      -4.990  26.371   7.646  1.00 31.23
ATOM    259  CD  LYS B  32      -5.518  26.168   6.235  1.00 31.23
ATOM    260  CE  LYS B  32      -5.728  27.497   5.527  1.00 31.23
ATOM    261  NZ  LYS B  32      -7.172  27.852   5.433  1.00 31.23
ATOM    262  N   VAL B  33      -7.519  24.408  10.894  1.00 70.69
ATOM    263  CA  VAL B  33      -8.658  24.325  11.765  1.00 70.69
ATOM    264  C   VAL B  33      -8.191  24.226  13.186  1.00 70.69
ATOM    265  O   VAL B  33      -8.736  24.875  14.078  1.00 70.69
ATOM    266  CB  VAL B  33      -9.556  23.116  11.444  1.00 70.69
ATOM    267  CG1 VAL B  33     -10.092  22.495  12.725  1.00 70.69
ATOM    268  CG2 VAL B  33     -10.738  23.544  10.588  1.00 70.69
ATOM    269  N   MET B  34      -7.161  23.395  13.431  1.00 61.11
ATOM    270  CA  MET B  34      -6.659  23.166  14.756  1.00 61.11
ATOM    271  C   MET B  34      -6.006  24.395  15.306  1.00 61.11
ATOM    272  O   MET B  34      -6.057  24.637  16.512  1.00 61.11
ATOM    273  CB  MET B  34      -5.664  22.000  14.835  1.00 61.11
ATOM    274  CG  MET B  34      -6.318  20.677  14.434  1.00 61.11
ATOM    275  SD  MET B  34      -7.863  20.315  15.323  1.00 61.11
ATOM    276  CE  MET B  34      -7.192  20.492  17.001  1.00 61.11
ATOM    277  N   ASN B  35      -5.323  25.178  14.451  1.00 55.66
ATOM    278  CA  ASN B  35      -4.705  26.385  14.925  1.00 55.66
ATOM    279  C   ASN B  35      -5.790  27.321  15.356  1.00 55.66
ATOM    280  O   ASN B  35      -5.662  28.017  16.362  1.00 55.66
ATOM    281  CB  ASN B  35      -3.851  27.104  13.868  1.00 55.66
ATOM    282  CG  ASN B  35      -2.511  26.433  13.657  1.00 55.66
ATOM    283  OD1 ASN B  35      -2.318  25.273  14.021  1.00 55.66
ATOM    284  ND2 ASN B  35      -1.576  27.166  13.066  1.00 55.66
ATOM    285  N   GLU B  36      -6.900  27.354  14.596  1.00 55.22
ATOM    286  CA  GLU B  36      -7.998  28.226  14.899  1.00 55.22
ATOM    287  C   GLU B  36      -8.554  27.839  16.234  1.00 55.22
ATOM    288  O   GLU B  36      -8.921  28.695  17.037  1.00 55.22
ATOM    289  CB  GLU B  36      -9.130  28.132  13.862  1.00 55.22
ATOM    290  CG  GLU B  36      -8.755  28.674  12.496  1.00 55.22
ATOM    291  CD  GLU B  36      -9.203  30.110  12.305  1.00 55.22
ATOM    292  OE1 GLU B  36      -8.386  31.026  12.539  1.00 55.22
ATOM    293  OE2 GLU B  36     -10.373  30.321  11.919  1.00 55.22
ATOM    294  N   VAL B  37      -8.628  26.522  16.502  1.00 37.53
ATOM    295  CA  VAL B  37      -9.141  26.026  17.747  1.00 37.53
ATOM    296  C   VAL B  37      -8.268  26.531  18.859  1.00 37.53
ATOM    297  O   VAL B  37      -8.761  26.995  19.886  1.00 37.53
ATOM    298  CB  VAL B  37      -9.115  24.525  17.805  1.00 37.53
ATOM    299  CG1 VAL B  37      -9.550  24.079  19.209  1.00 37.53
ATOM    300  CG2 VAL B  37      -9.998  23.971  16.673  1.00 37.53
ATOM    301  N   ALA B  38      -6.936  26.466  18.666  1.00 36.65
ATOM    302  CA  ALA B  38      -5.977  26.879  19.657  1.00 36.65
ATOM    303  C   ALA B  38      -6.151  28.345  19.942  1.00 36.65
ATOM    304  O   ALA B  38      -6.017  28.788  21.082  1.00 36.65
ATOM    305  CB  ALA B  38      -4.523  26.665  19.197  1.00 36.65
ATOM    306  N   LYS B  39      -6.469  29.122  18.892  1.00 48.71
ATOM    307  CA  LYS B  39      -6.646  30.551  18.897  1.00 48.71
ATOM    308  C   LYS B  39      -7.774  30.936  19.813  1.00 48.71
ATOM    309  O   LYS B  39      -7.866  32.086  20.242  1.00 48.71
ATOM    310  CB  LYS B  39      -6.914  31.074  17.484  1.00 48.71
ATOM    311  CG  LYS B  39      -5.757  31.854  16.882  1.00 48.71
ATOM    312  CD  LYS B  39      -4.708  30.922  16.297  1.00 48.71
ATOM    313  CE  LYS B  39      -3.328  31.560  16.323  1.00 48.71
ATOM    314  NZ  LYS B  39      -3.219  32.686  15.355  1.00 48.71
ATOM    315  N   MET B  40      -8.692  29.996  20.098  1.00 86.38
ATOM    316  CA  MET B  40      -9.815  30.248  20.962  1.00 86.38
ATOM    317  C   MET B  40      -9.251  30.671  22.278  1.00 86.38
ATOM    318  O   MET B  40      -9.895  31.404  23.028  1.00 86.38
ATOM    319  CB  MET B  40     -10.692  29.006  21.209  1.00 86.38
ATOM    320  CG  MET B  40     -11.776  28.796  20.150  1.00 86.38
ATOM    321  SD  MET B  40     -12.291  27.063  19.959  1.00 86.38
ATOM    322  CE  MET B  40     -12.629  27.148  18.177  1.00 86.38
ATOM    323  N   PRO B  41      -8.018  30.225  22.581  1.00 72.24
ATOM    324  CA  PRO B  41      -7.361  30.617  23.792  1.00 72.24
ATOM    325  C   PRO B  41      -7.970  29.942  24.980  1.00 72.24
ATOM    326  O   PRO B  41      -8.112  30.537  26.044  1.00 72.24
ATOM    327  CB  PRO B  41      -7.557  32.134  23.824  1.00 72.24
ATOM    328  CG  PRO B  41      -7.349  32.564  22.390  1.00 72.24
ATOM    329  CD  PRO B  41      -8.268  31.633  21.619  1.00 72.24
ATOM    330  N   GLY B  42      -8.351  28.662  24.797  1.00 46.52
ATOM    331  CA  GLY B  42      -8.829  27.817  25.852  1.00 46.52
ATOM    332  C   GLY B  42      -7.997  26.575  25.734  1.00 46.52
ATOM    333  O   GLY B  42      -7.392  26.331  24.693  1.00 46.52
ATOM    334  N   GLU B  43      -7.913  25.761  26.806  1.00 97.92
ATOM    335  CA  GLU B  43      -7.103  24.581  26.720  1.00 97.92
ATOM    336  C   GLU B  43      -7.736  23.601  25.780  1.00 97.92
ATOM    337  O   GLU B  43      -8.911  23.713  25.439  1.00 97.92
ATOM    338  CB  GLU B  43      -6.841  23.886  28.067  1.00 97.92
ATOM    339  CG  GLU B  43      -8.048  23.167  28.664  1.00 97.92
ATOM    340  CD  GLU B  43      -8.638  24.101  29.712  1.00 97.92
ATOM    341  OE1 GLU B  43      -9.251  25.125  29.307  1.00 97.92
ATOM    342  OE2 GLU B  43      -8.490  23.803  30.927  1.00 97.92
ATOM    343  N   MET B  44      -6.932  22.628  25.302  1.00 59.65
ATOM    344  CA  MET B  44      -7.380  21.655  24.341  1.00 59.65
ATOM    345  C   MET B  44      -7.681  20.368  25.047  1.00 59.65
ATOM    346  O   MET B  44      -7.053  20.032  26.049  1.00 59.65
ATOM    347  CB  MET B  44      -6.304  21.333  23.289  1.00 59.65
ATOM    348  CG  MET B  44      -6.047  22.464  22.312  1.00 59.65
ATOM    349  SD  MET B  44      -4.812  22.047  21.068  1.00 59.65
ATOM    350  CE  MET B  44      -5.364  23.053  19.692  1.00 59.65
ATOM    351  N   SER B  45      -8.678  19.618  24.529  1.00 99.26
ATOM    352  CA  SER B  45      -9.010  18.336  25.079  1.00 99.26
ATOM    353  C   SER B  45      -8.032  17.371  24.498  1.00 99.26
ATOM    354  O   SER B  45      -7.287  17.697  23.575  1.00 99.26
ATOM    355  CB  SER B  45     -10.387  17.853  24.726  1.00 99.26
ATOM    356  OG  SER B  45     -10.484  17.454  23.358  1.00 99.26
ATOM    357  N   VAL B  46      -8.032  16.133  25.015  1.00 27.98
ATOM    358  CA  VAL B  46      -7.068  15.163  24.595  1.00 27.98
ATOM    359  C   VAL B  46      -7.199  14.976  23.118  1.00 27.98
ATOM    360  O   VAL B  46      -6.199  14.889  22.407  1.00 27.98
ATOM    361  CB  VAL B  46      -7.279  13.835  25.262  1.00 27.98
ATOM    362  CG1 VAL B  46      -6.215  12.844  24.761  1.00 27.98
ATOM    363  CG2 VAL B  46      -7.264  14.055  26.784  1.00 27.98
ATOM    364  N   GLU B  47      -8.445  14.915  22.614  1.00 31.74
ATOM    365  CA  GLU B  47      -8.660  14.713  21.210  1.00 31.74
ATOM    366  C   GLU B  47      -8.107  15.878  20.448  1.00 31.74
ATOM    367  O   GLU B  47      -7.462  15.704  19.415  1.00 31.74
ATOM    368  CB  GLU B  47     -10.148  14.623  20.834  1.00 31.74
ATOM    369  CG  GLU B  47     -10.970  13.830  21.853  1.00 31.74
ATOM    370  CD  GLU B  47     -11.533  14.796  22.886  1.00 31.74
ATOM    371  OE1 GLU B  47     -12.463  15.571  22.533  1.00 31.74
ATOM    372  OE2 GLU B  47     -11.046  14.763  24.047  1.00 31.74
ATOM    373  N   GLU B  48      -8.337  17.107  20.948  1.00 40.25
ATOM    374  CA  GLU B  48      -7.917  18.286  20.240  1.00 40.25
ATOM    375  C   GLU B  48      -6.427  18.305  20.160  1.00 40.25
ATOM    376  O   GLU B  48      -5.853  18.694  19.142  1.00 40.25
ATOM    377  CB  GLU B  48      -8.402  19.585  20.912  1.00 40.25
ATOM    378  CG  GLU B  48      -9.704  20.113  20.298  1.00 40.25
ATOM    379  CD  GLU B  48     -10.449  20.934  21.342  1.00 40.25
ATOM    380  OE1 GLU B  48     -10.058  20.876  22.538  1.00 40.25
ATOM    381  OE2 GLU B  48     -11.423  21.632  20.954  1.00 40.25
ATOM    382  N   ARG B  49      -5.769  17.871  21.247  1.00113.55
ATOM    383  CA  ARG B  49      -4.341  17.848  21.321  1.00113.55
ATOM    384  C   ARG B  49      -3.806  16.938  20.260  1.00113.55
ATOM    385  O   ARG B  49      -2.821  17.266  19.598  1.00113.55
ATOM    386  CB  ARG B  49      -3.855  17.342  22.690  1.00113.55
ATOM    387  CG  ARG B  49      -4.282  18.206  23.875  1.00113.55
ATOM    388  CD  ARG B  49      -3.969  17.559  25.226  1.00113.55
ATOM    389  NE  ARG B  49      -4.761  18.276  26.266  1.00113.55
ATOM    390  CZ  ARG B  49      -4.728  17.840  27.559  1.00113.55
ATOM    391  NH1 ARG B  49      -4.007  16.728  27.884  1.00113.55
ATOM    392  NH2 ARG B  49      -5.403  18.517  28.532  1.00113.55
ATOM    393  N   ASN B  50      -4.447  15.767  20.081  1.00 41.07
ATOM    394  CA  ASN B  50      -4.017  14.779  19.129  1.00 41.07
ATOM    395  C   ASN B  50      -4.190  15.291  17.732  1.00 41.07
ATOM    396  O   ASN B  50      -3.303  15.131  16.894  1.00 41.07
ATOM    397  CB  ASN B  50      -4.807  13.462  19.240  1.00 41.07
ATOM    398  CG  ASN B  50      -4.092  12.574  20.251  1.00 41.07
ATOM    399  OD1 ASN B  50      -3.426  11.607  19.884  1.00 41.07
ATOM    400  ND2 ASN B  50      -4.235  12.905  21.562  1.00 41.07
ATOM    401  N   LEU B  51      -5.338  15.935  17.445  1.00 43.98
ATOM    402  CA  LEU B  51      -5.619  16.400  16.114  1.00 43.98
ATOM    403  C   LEU B  51      -4.613  17.439  15.719  1.00 43.98
ATOM    404  O   LEU B  51      -4.142  17.459  14.583  1.00 43.98
ATOM    405  CB  LEU B  51      -7.019  17.020  15.970  1.00 43.98
ATOM    406  CG  LEU B  51      -8.165  15.989  16.002  1.00 43.98
ATOM    407  CD1 LEU B  51      -9.536  16.685  16.040  1.00 43.98
ATOM    408  CD2 LEU B  51      -8.049  14.980  14.848  1.00 43.98
ATOM    409  N   LEU B  52      -4.255  18.334  16.658  1.00 50.39
ATOM    410  CA  LEU B  52      -3.313  19.377  16.367  1.00 50.39
ATOM    411  C   LEU B  52      -2.011  18.744  15.981  1.00 50.39
ATOM    412  O   LEU B  52      -1.394  19.120  14.984  1.00 50.39
ATOM    413  CB  LEU B  52      -3.021  20.247  17.605  1.00 50.39
ATOM    414  CG  LEU B  52      -2.029  21.397  17.357  1.00 50.39
ATOM    415  CD1 LEU B  52      -2.604  22.418  16.361  1.00 50.39
ATOM    416  CD2 LEU B  52      -1.556  22.034  18.674  1.00 50.39
ATOM    417  N   SER B  53      -1.572  17.739  16.763  1.00 88.97
ATOM    418  CA  SER B  53      -0.301  17.102  16.554  1.00 88.97
ATOM    419  C   SER B  53      -0.281  16.400  15.234  1.00 88.97
ATOM    420  O   SER B  53       0.687  16.509  14.482  1.00 88.97
ATOM    421  CB  SER B  53       0.004  16.033  17.614  1.00 88.97
ATOM    422  OG  SER B  53       1.353  16.139  18.037  1.00 88.97
ATOM    423  N   VAL B  54      -1.355  15.652  14.922  1.00 39.73
ATOM    424  CA  VAL B  54      -1.405  14.891  13.707  1.00 39.73
ATOM    425  C   VAL B  54      -1.337  15.822  12.531  1.00 39.73
ATOM    426  O   VAL B  54      -0.611  15.570  11.569  1.00 39.73
ATOM    427  CB  VAL B  54      -2.670  14.088  13.582  1.00 39.73
ATOM    428  CG1 VAL B  54      -2.707  13.440  12.187  1.00 39.73
ATOM    429  CG2 VAL B  54      -2.729  13.077  14.742  1.00 39.73
ATOM    430  N   ALA B  55      -2.090  16.938  12.581  1.00 40.42
ATOM    431  CA  ALA B  55      -2.140  17.822  11.450  1.00 40.42
ATOM    432  C   ALA B  55      -0.778  18.383  11.161  1.00 40.42
ATOM    433  O   ALA B  55      -0.283  18.296  10.038  1.00 40.42
ATOM    434  CB  ALA B  55      -3.086  19.014  11.679  1.00 40.42
ATOM    435  N   TYR B  56      -0.104  18.927  12.189  1.00 65.20
ATOM    436  CA  TYR B  56       1.170  19.562  11.990  1.00 65.20
ATOM    437  C   TYR B  56       2.219  18.577  11.587  1.00 65.20
ATOM    438  O   TYR B  56       3.097  18.889  10.781  1.00 65.20
ATOM    439  CB  TYR B  56       1.664  20.346  13.217  1.00 65.20
ATOM    440  CG  TYR B  56       1.351  21.785  12.971  1.00 65.20
ATOM    441  CD1 TYR B  56       1.807  22.393  11.825  1.00 65.20
ATOM    442  CD2 TYR B  56       0.610  22.524  13.865  1.00 65.20
ATOM    443  CE1 TYR B  56       1.537  23.716  11.569  1.00 65.20
ATOM    444  CE2 TYR B  56       0.337  23.850  13.613  1.00 65.20
ATOM    445  CZ  TYR B  56       0.801  24.451  12.467  1.00 65.20
ATOM    446  OH  TYR B  56       0.522  25.810  12.209  1.00 65.20
ATOM    447  N   LYS B  57       2.177  17.362  12.156  1.00 73.50
ATOM    448  CA  LYS B  57       3.194  16.402  11.855  1.00 73.50
ATOM    449  C   LYS B  57       3.139  16.093  10.392  1.00 73.50
ATOM    450  O   LYS B  57       4.174  15.921   9.751  1.00 73.50
ATOM    451  CB  LYS B  57       3.053  15.113  12.682  1.00 73.50
ATOM    452  CG  LYS B  57       4.070  15.024  13.822  1.00 73.50
ATOM    453  CD  LYS B  57       3.472  14.491  15.125  1.00 73.50
ATOM    454  CE  LYS B  57       3.771  15.357  16.350  1.00 73.50
ATOM    455  NZ  LYS B  57       3.098  16.668  16.217  1.00 73.50
ATOM    456  N   ASN B  58       1.920  16.005   9.824  1.00 48.34
ATOM    457  CA  ASN B  58       1.769  15.725   8.423  1.00 48.34
ATOM    458  C   ASN B  58       2.279  16.867   7.594  1.00 48.34
ATOM    459  O   ASN B  58       2.956  16.650   6.589  1.00 48.34
ATOM    460  CB  ASN B  58       0.308  15.460   8.018  1.00 48.34
ATOM    461  CG  ASN B  58       0.028  13.977   8.221  1.00 48.34
ATOM    462  OD1 ASN B  58       0.176  13.177   7.299  1.00 48.34
ATOM    463  ND2 ASN B  58      -0.386  13.595   9.459  1.00 48.34
ATOM    464  N   VAL B  59       1.965  18.119   7.982  1.00 33.99
ATOM    465  CA  VAL B  59       2.380  19.246   7.192  1.00 33.99
ATOM    466  C   VAL B  59       3.876  19.323   7.156  1.00 33.99
ATOM    467  O   VAL B  59       4.481  19.439   6.091  1.00 33.99
ATOM    468  CB  VAL B  59       1.882  20.551   7.741  1.00 33.99
ATOM    469  CG1 VAL B  59       2.373  21.684   6.824  1.00 33.99
ATOM    470  CG2 VAL B  59       0.352  20.473   7.880  1.00 33.99
ATOM    471  N   ILE B  60       4.518  19.243   8.333  1.00 84.85
ATOM    472  CA  ILE B  60       5.947  19.348   8.396  1.00 84.85
ATOM    473  C   ILE B  60       6.570  18.178   7.691  1.00 84.85
ATOM    474  O   ILE B  60       7.588  18.317   7.015  1.00 84.85
ATOM    475  CB  ILE B  60       6.476  19.388   9.803  1.00 84.85
ATOM    476  CG1 ILE B  60       8.000  19.600   9.790  1.00 84.85
ATOM    477  CG2 ILE B  60       6.021  18.111  10.528  1.00 84.85
ATOM    478  CD1 ILE B  60       8.411  21.068   9.680  1.00 84.85
ATOM    479  N   GLY B  61       5.960  16.986   7.830  1.00 29.74
ATOM    480  CA  GLY B  61       6.532  15.768   7.327  1.00 29.74
ATOM    481  C   GLY B  61       6.733  15.781   5.839  1.00 29.74
ATOM    482  O   GLY B  61       7.777  15.336   5.363  1.00 29.74
ATOM    483  N   ALA B  62       5.765  16.285   5.050  1.00 32.57
ATOM    484  CA  ALA B  62       5.919  16.176   3.621  1.00 32.57
ATOM    485  C   ALA B  62       7.158  16.902   3.201  1.00 32.57
ATOM    486  O   ALA B  62       7.973  16.385   2.436  1.00 32.57
ATOM    487  CB  ALA B  62       4.750  16.807   2.846  1.00 32.57
ATOM    488  N   ARG B  63       7.332  18.127   3.721  1.00107.48
ATOM    489  CA  ARG B  63       8.469  18.942   3.414  1.00107.48
ATOM    490  C   ARG B  63       9.673  18.279   3.976  1.00107.48
ATOM    491  O   ARG B  63      10.739  18.309   3.364  1.00107.48
ATOM    492  CB  ARG B  63       8.419  20.343   4.045  1.00107.48
ATOM    493  CG  ARG B  63       7.379  21.276   3.428  1.00107.48
ATOM    494  CD  ARG B  63       5.977  21.099   4.005  1.00107.48
ATOM    495  NE  ARG B  63       5.070  22.010   3.258  1.00107.48
ATOM    496  CZ  ARG B  63       3.726  21.939   3.473  1.00107.48
ATOM    497  NH1 ARG B  63       3.236  21.028   4.364  1.00107.48
ATOM    498  NH2 ARG B  63       2.877  22.765   2.798  1.00107.48
ATOM    499  N   ARG B  64       9.520  17.648   5.156  1.00121.78
ATOM    500  CA  ARG B  64      10.637  16.999   5.772  1.00121.78
ATOM    501  C   ARG B  64      11.143  16.011   4.771  1.00121.78
ATOM    502  O   ARG B  64      12.335  15.715   4.730  1.00121.78
ATOM    503  CB  ARG B  64      10.277  16.233   7.056  1.00121.78
ATOM    504  CG  ARG B  64      10.228  17.117   8.304  1.00121.78
ATOM    505  CD  ARG B  64       9.539  16.439   9.490  1.00121.78
ATOM    506  NE  ARG B  64      10.116  15.073   9.599  1.00121.78
ATOM    507  CZ  ARG B  64       9.368  14.049  10.104  1.00121.78
ATOM    508  NH1 ARG B  64       8.092  14.274  10.534  1.00121.78
ATOM    509  NH2 ARG B  64       9.899  12.795  10.173  1.00121.78
ATOM    510  N   SER B  65      10.221  15.413   3.995  1.00 52.06
ATOM    511  CA  SER B  65      10.575  14.526   2.922  1.00 52.06
ATOM    512  C   SER B  65      11.182  15.258   1.751  1.00 52.06
ATOM    513  O   SER B  65      12.236  14.875   1.246  1.00 52.06
ATOM    514  CB  SER B  65       9.360  13.754   2.381  1.00 52.06
ATOM    515  OG  SER B  65       8.536  13.308   3.441  1.00 52.06
ATOM    516  N   SER B  66      10.544  16.364   1.309  1.00 77.59
ATOM    517  CA  SER B  66      10.939  17.033   0.094  1.00 77.59
ATOM    518  C   SER B  66      12.313  17.607   0.227  1.00 77.59
ATOM    519  O   SER B  66      13.106  17.606  -0.713  1.00 77.59
ATOM    520  CB  SER B  66       9.994  18.186  -0.293  1.00 77.59
ATOM    521  OG  SER B  66       8.650  17.731  -0.330  1.00 77.59
ATOM    522  N   TRP B  67      12.633  18.120   1.419  1.00 59.21
ATOM    523  CA  TRP B  67      13.896  18.739   1.668  1.00 59.21
ATOM    524  C   TRP B  67      14.967  17.706   1.492  1.00 59.21
ATOM    525  O   TRP B  67      16.021  17.978   0.919  1.00 59.21
ATOM    526  CB  TRP B  67      13.947  19.296   3.104  1.00 59.21
ATOM    527  CG  TRP B  67      15.257  19.907   3.532  1.00 59.21
ATOM    528  CD1 TRP B  67      15.830  21.084   3.150  1.00 59.21
ATOM    529  CD2 TRP B  67      16.140  19.320   4.499  1.00 59.21
ATOM    530  NE1 TRP B  67      17.016  21.268   3.818  1.00 59.21
ATOM    531  CE2 TRP B  67      17.218  20.190   4.653  1.00 59.21
ATOM    532  CE3 TRP B  67      16.055  18.155   5.206  1.00 59.21
ATOM    533  CZ2 TRP B  67      18.233  19.906   5.520  1.00 59.21
ATOM    534  CZ3 TRP B  67      17.083  17.869   6.075  1.00 59.21
ATOM    535  CH2 TRP B  67      18.151  18.729   6.229  1.00 59.21
ATOM    536  N   ARG B  68      14.715  16.478   1.977  1.00 51.67
ATOM    537  CA  ARG B  68      15.699  15.437   1.904  1.00 51.67
ATOM    538  C   ARG B  68      16.003  15.138   0.471  1.00 51.67
ATOM    539  O   ARG B  68      17.167  14.989   0.100  1.00 51.67
ATOM    540  CB  ARG B  68      15.225  14.128   2.560  1.00 51.67
ATOM    541  CG  ARG B  68      16.125  13.680   3.712  1.00 51.67
ATOM    542  CD  ARG B  68      15.368  13.132   4.924  1.00 51.67
ATOM    543  NE  ARG B  68      14.511  14.226   5.463  1.00 51.67
ATOM    544  CZ  ARG B  68      14.505  14.493   6.802  1.00 51.67
ATOM    545  NH1 ARG B  68      15.352  13.823   7.637  1.00 51.67
ATOM    546  NH2 ARG B  68      13.653  15.432   7.308  1.00 51.67
ATOM    547  N   MET B  69      14.966  15.047  -0.383  1.00120.72
ATOM    548  CA  MET B  69      15.214  14.683  -1.749  1.00120.72
ATOM    549  C   MET B  69      16.010  15.741  -2.454  1.00120.72
ATOM    550  O   MET B  69      16.975  15.436  -3.152  1.00120.72
ATOM    551  CB  MET B  69      13.961  14.409  -2.537  1.00120.72
ATOM    552  CG  MET B  69      14.182  14.136  -4.026  1.00120.72
ATOM    553  SD  MET B  69      12.867  14.816  -5.052  1.00120.72
ATOM    554  CE  MET B  69      13.117  16.573  -4.800  1.00120.72
ATOM    555  N   LEU B  70      15.634  17.020  -2.282  1.00 89.59
ATOM    556  CA  LEU B  70      16.301  18.094  -2.961  1.00 89.59
ATOM    557  C   LEU B  70      17.713  18.191  -2.475  1.00 89.59
ATOM    558  O   LEU B  70      18.636  18.422  -3.255  1.00 89.59
ATOM    559  CB  LEU B  70      15.622  19.413  -2.739  1.00 89.59
ATOM    560  CG  LEU B  70      15.475  20.347  -3.959  1.00 89.59
ATOM    561  CD1 LEU B  70      16.826  20.828  -4.465  1.00 89.59
ATOM    562  CD2 LEU B  70      14.772  19.622  -5.095  1.00 89.59
ATOM    563  N   ASN B  71      17.913  18.021  -1.156  1.00 32.49
ATOM    564  CA  ASN B  71      19.224  18.136  -0.588  1.00 32.49
ATOM    565  C   ASN B  71      20.115  17.091  -1.178  1.00 32.49
ATOM    566  O   ASN B  71      21.284  17.355  -1.457  1.00 32.49
ATOM    567  CB  ASN B  71      19.234  17.939   0.941  1.00 32.49
ATOM    568  CG  ASN B  71      20.634  17.785   1.488  1.00 32.49
ATOM    569  OD1 ASN B  71      21.495  18.641   1.286  1.00 32.49
ATOM    570  ND2 ASN B  71      20.869  16.681   2.186  1.00 32.49
ATOM    571  N   SER B  72      19.588  15.870  -1.389  1.00 72.87
ATOM    572  CA  SER B  72      20.405  14.807  -1.900  1.00 72.87
ATOM    573  C   SER B  72      20.846  15.141  -3.287  1.00 72.87
ATOM    574  O   SER B  72      22.001  14.921  -3.650  1.00 72.87
ATOM    575  CB  SER B  72      19.686  13.444  -1.936  1.00 72.87
ATOM    576  OG  SER B  72      18.655  13.439  -2.912  1.00 72.87
ATOM    577  N   ILE B  73      19.933  15.700  -4.101  1.00 33.39
ATOM    578  CA  ILE B  73      20.274  16.032  -5.452  1.00 33.39
ATOM    579  C   ILE B  73      21.342  17.072  -5.406  1.00 33.39
ATOM    580  O   ILE B  73      22.298  17.038  -6.180  1.00 33.39
ATOM    581  CB  ILE B  73      19.131  16.620  -6.227  1.00 33.39
ATOM    582  CG1 ILE B  73      17.869  15.755  -6.083  1.00 33.39
ATOM    583  CG2 ILE B  73      19.595  16.785  -7.685  1.00 33.39
ATOM    584  CD1 ILE B  73      16.576  16.564  -6.167  1.00 33.39
ATOM    585  N   GLU B  74      21.199  18.031  -4.475  1.00 45.07
ATOM    586  CA  GLU B  74      22.120  19.122  -4.387  1.00 45.07
ATOM    587  C   GLU B  74      23.500  18.607  -4.111  1.00 45.07
ATOM    588  O   GLU B  74      24.458  19.030  -4.757  1.00 45.07
ATOM    589  CB  GLU B  74      21.765  20.092  -3.244  1.00 45.07
ATOM    590  CG  GLU B  74      22.633  21.353  -3.200  1.00 45.07
ATOM    591  CD  GLU B  74      22.306  22.114  -1.921  1.00 45.07
ATOM    592  OE1 GLU B  74      22.271  21.466  -0.839  1.00 45.07
ATOM    593  OE2 GLU B  74      22.088  23.351  -2.007  1.00 45.07
ATOM    594  N   GLN B  75      23.640  17.661  -3.163  1.00 74.72
ATOM    595  CA  GLN B  75      24.955  17.222  -2.797  1.00 74.72
ATOM    596  C   GLN B  75      25.612  16.579  -3.973  1.00 74.72
ATOM    597  O   GLN B  75      26.755  16.890  -4.304  1.00 74.72
ATOM    598  CB  GLN B  75      24.946  16.182  -1.662  1.00 74.72
ATOM    599  CG  GLN B  75      26.317  15.563  -1.391  1.00 74.72
ATOM    600  CD  GLN B  75      27.215  16.671  -0.860  1.00 74.72
ATOM    601  OE1 GLN B  75      27.252  16.930   0.342  1.00 74.72
ATOM    602  NE2 GLN B  75      27.963  17.343  -1.774  1.00 74.72
ATOM    603  N   LYS B  76      24.896  15.667  -4.652  1.00 72.98
ATOM    604  CA  LYS B  76      25.524  14.989  -5.743  1.00 72.98
ATOM    605  C   LYS B  76      25.799  15.923  -6.882  1.00 72.98
ATOM    606  O   LYS B  76      26.894  15.918  -7.441  1.00 72.98
ATOM    607  CB  LYS B  76      24.701  13.816  -6.296  1.00 72.98
ATOM    608  CG  LYS B  76      23.220  14.149  -6.483  1.00 72.98
ATOM    609  CD  LYS B  76      22.447  13.070  -7.240  1.00 72.98
ATOM    610  CE  LYS B  76      22.821  13.000  -8.722  1.00 72.98
ATOM    611  NZ  LYS B  76      22.091  11.894  -9.379  1.00 72.98
ATOM    612  N   ASP B  77      24.810  16.761  -7.245  1.00 54.07
ATOM    613  CA  ASP B  77      24.912  17.583  -8.421  1.00 54.07
ATOM    614  C   ASP B  77      25.936  18.677  -8.332  1.00 54.07
ATOM    615  O   ASP B  77      26.648  18.934  -9.301  1.00 54.07
ATOM    616  CB  ASP B  77      23.588  18.254  -8.815  1.00 54.07
ATOM    617  CG  ASP B  77      23.063  17.758 -10.145  1.00 54.07
ATOM    618  OD1 ASP B  77      23.876  17.561 -11.074  1.00 54.07
ATOM    619  OD2 ASP B  77      21.835  17.566 -10.261  1.00 54.07
ATOM    620  N   GLU B  78      26.065  19.329  -7.165  1.00136.33
ATOM    621  CA  GLU B  78      26.810  20.554  -7.075  1.00136.33
ATOM    622  C   GLU B  78      28.254  20.465  -7.443  1.00136.33
ATOM    623  O   GLU B  78      28.953  19.486  -7.188  1.00136.33
ATOM    624  CB  GLU B  78      26.686  21.237  -5.702  1.00136.33
ATOM    625  CG  GLU B  78      27.033  22.726  -5.711  1.00136.33
ATOM    626  CD  GLU B  78      27.615  23.059  -4.346  1.00136.33
ATOM    627  OE1 GLU B  78      26.831  23.065  -3.360  1.00136.33
ATOM    628  OE2 GLU B  78      28.849  23.300  -4.268  1.00136.33
ATOM    629  N   ASN B  79      28.696  21.554  -8.105  1.00240.41
ATOM    630  CA  ASN B  79      30.045  21.812  -8.504  1.00240.41
ATOM    631  C   ASN B  79      30.205  23.286  -8.318  1.00240.41
ATOM    632  O   ASN B  79      29.360  23.918  -7.681  1.00240.41
ATOM    633  CB  ASN B  79      30.380  21.438  -9.961  1.00240.41
ATOM    634  CG  ASN B  79      31.367  20.284  -9.989  1.00240.41
ATOM    635  OD1 ASN B  79      32.327  20.290 -10.753  1.00240.41
ATOM    636  ND2 ASN B  79      31.122  19.256  -9.133  1.00240.41
ATOM    637  N   SER B  80      31.281  23.875  -8.877  1.00128.64
ATOM    638  CA  SER B  80      31.542  25.267  -8.650  1.00128.64
ATOM    639  C   SER B  80      30.351  26.052  -9.080  1.00128.64
ATOM    640  O   SER B  80      29.888  26.928  -8.352  1.00128.64
ATOM    641  CB  SER B  80      32.739  25.805  -9.451  1.00128.64
ATOM    642  OG  SER B  80      33.954  25.542  -8.776  1.00128.64
ATOM    643  N   ALA B  81      29.798  25.754 -10.267  1.00 44.24
ATOM    644  CA  ALA B  81      28.638  26.504 -10.633  1.00 44.24
ATOM    645  C   ALA B  81      28.758  26.877 -12.066  1.00 44.24
ATOM    646  O   ALA B  81      29.527  26.285 -12.822  1.00 44.24
ATOM    647  CB  ALA B  81      28.471  27.759  -9.775  1.00 44.24
ATOM    648  N   LYS B  82      27.982  27.897 -12.468  1.00 14.96
ATOM    649  CA  LYS B  82      27.977  28.313 -13.832  1.00 14.96
ATOM    650  C   LYS B  82      26.889  27.530 -14.476  1.00 14.96
ATOM    651  O   LYS B  82      26.559  27.740 -15.642  1.00 14.96
ATOM    652  CB  LYS B  82      29.303  28.064 -14.554  1.00 14.96
ATOM    653  CG  LYS B  82      30.412  29.026 -14.164  1.00 14.96
ATOM    654  CD  LYS B  82      31.536  29.017 -15.187  1.00 14.96
ATOM    655  CE  LYS B  82      32.628  28.032 -14.801  1.00 14.96
ATOM    656  NZ  LYS B  82      32.074  26.687 -14.484  1.00 14.96
ATOM    657  N   GLN B  83      26.303  26.589 -13.708  1.00 89.18
ATOM    658  CA  GLN B  83      25.228  25.816 -14.257  1.00 89.18
ATOM    659  C   GLN B  83      23.978  26.325 -13.642  1.00 89.18
ATOM    660  O   GLN B  83      23.918  26.586 -12.442  1.00 89.18
ATOM    661  CB  GLN B  83      25.333  24.308 -14.014  1.00 89.18
ATOM    662  CG  GLN B  83      24.508  23.467 -14.974  1.00 89.18
ATOM    663  CD  GLN B  83      24.622  23.945 -16.409  1.00 89.18
ATOM    664  OE1 GLN B  83      23.637  24.731 -16.833  1.00 89.18
ATOM    665  NE2 GLN B  83      25.735  23.611 -17.055  1.00 89.18
ATOM    666  N   GLN B  84      22.944  26.495 -14.475  1.00 93.18
ATOM    667  CA  GLN B  84      21.673  26.957 -14.022  1.00 93.18
ATOM    668  C   GLN B  84      21.124  25.923 -13.111  1.00 93.18
ATOM    669  O   GLN B  84      20.412  26.222 -12.155  1.00 93.18
ATOM    670  CB  GLN B  84      20.669  27.184 -15.176  1.00 93.18
ATOM    671  CG  GLN B  84      19.264  27.488 -14.702  1.00 93.18
ATOM    672  CD  GLN B  84      19.203  28.767 -13.891  1.00 93.18
ATOM    673  OE1 GLN B  84      18.893  29.866 -14.575  1.00 93.18
ATOM    674  NE2 GLN B  84      19.367  28.643 -12.579  1.00 93.18
ATOM    675  N   ALA B  85      21.464  24.651 -13.377  1.00217.91
ATOM    676  CA  ALA B  85      20.928  23.563 -12.617  1.00217.91
ATOM    677  C   ALA B  85      21.245  23.749 -11.167  1.00217.91
ATOM    678  O   ALA B  85      20.345  23.687 -10.331  1.00217.91
ATOM    679  CB  ALA B  85      21.535  22.211 -13.027  1.00217.91
ATOM    680  N   LEU B  86      22.517  24.021 -10.820  1.00 60.41
ATOM    681  CA  LEU B  86      22.840  24.139  -9.427  1.00 60.41
ATOM    682  C   LEU B  86      22.113  25.298  -8.838  1.00 60.41
ATOM    683  O   LEU B  86      21.603  25.213  -7.722  1.00 60.41
ATOM    684  CB  LEU B  86      24.330  24.353  -9.124  1.00 60.41
ATOM    685  CG  LEU B  86      25.272  23.486  -9.968  1.00 60.41
ATOM    686  CD1 LEU B  86      26.738  23.845  -9.684  1.00 60.41
ATOM    687  CD2 LEU B  86      24.979  21.991  -9.765  1.00 60.41
ATOM    688  N   LYS B  87      22.036  26.416  -9.578  1.00134.95
ATOM    689  CA  LYS B  87      21.390  27.561  -9.015  1.00134.95
ATOM    690  C   LYS B  87      19.981  27.199  -8.694  1.00134.95
ATOM    691  O   LYS B  87      19.471  27.549  -7.631  1.00134.95
ATOM    692  CB  LYS B  87      21.339  28.777  -9.956  1.00134.95
ATOM    693  CG  LYS B  87      22.687  29.012 -10.643  1.00134.95
ATOM    694  CD  LYS B  87      23.849  29.199  -9.666  1.00134.95
ATOM    695  CE  LYS B  87      23.650  30.361  -8.687  1.00134.95
ATOM    696  NZ  LYS B  87      24.933  30.715  -8.039  1.00134.95
ATOM    697  N   LEU B  88      19.312  26.476  -9.606  1.00103.16
ATOM    698  CA  LEU B  88      17.939  26.143  -9.380  1.00103.16
ATOM    699  C   LEU B  88      17.822  25.232  -8.196  1.00103.16
ATOM    700  O   LEU B  88      16.961  25.430  -7.340  1.00103.16
ATOM    701  CB  LEU B  88      17.294  25.456 -10.597  1.00103.16
ATOM    702  CG  LEU B  88      17.295  26.257 -11.896  1.00103.16
ATOM    703  CD1 LEU B  88      16.944  25.360 -13.072  1.00103.16
ATOM    704  CD2 LEU B  88      16.275  27.383 -11.836  1.00103.16
ATOM    705  N   MET B  89      18.719  24.232  -8.085  1.00 87.78
ATOM    706  CA  MET B  89      18.577  23.263  -7.035  1.00 87.78
ATOM    707  C   MET B  89      18.687  23.950  -5.712  1.00 87.78
ATOM    708  O   MET B  89      17.851  23.752  -4.831  1.00 87.78
ATOM    709  CB  MET B  89      19.643  22.206  -7.068  1.00 87.78
ATOM    710  CG  MET B  89      19.416  21.087  -8.089  1.00 87.78
ATOM    711  SD  MET B  89      17.778  20.351  -7.945  1.00 87.78
ATOM    712  CE  MET B  89      16.939  21.117  -9.330  1.00 87.78
ATOM    713  N   GLN B  90      19.710  24.806  -5.545  1.00152.15
ATOM    714  CA  GLN B  90      19.904  25.444  -4.276  1.00152.15
ATOM    715  C   GLN B  90      18.739  26.323  -3.965  1.00152.15
ATOM    716  O   GLN B  90      18.269  26.356  -2.829  1.00152.15
ATOM    717  CB  GLN B  90      21.179  26.303  -4.184  1.00152.15
ATOM    718  CG  GLN B  90      21.319  27.047  -2.871  1.00152.15
ATOM    719  CD  GLN B  90      22.759  27.107  -2.397  1.00152.15
ATOM    720  OE1 GLN B  90      23.356  28.288  -2.523  1.00152.15
ATOM    721  NE2 GLN B  90      23.236  26.009  -1.821  1.00152.15
ATOM    722  N   GLU B  91      18.226  27.050  -4.973  1.00100.76
ATOM    723  CA  GLU B  91      17.150  27.969  -4.744  1.00100.76
ATOM    724  C   GLU B  91      15.953  27.223  -4.241  1.00100.76
ATOM    725  O   GLU B  91      15.320  27.639  -3.271  1.00100.76
ATOM    726  CB  GLU B  91      16.768  28.718  -6.034  1.00100.76
ATOM    727  CG  GLU B  91      17.688  29.884  -6.391  1.00100.76
ATOM    728  CD  GLU B  91      16.838  30.915  -7.122  1.00100.76
ATOM    729  OE1 GLU B  91      15.919  31.488  -6.476  1.00100.76
ATOM    730  OE2 GLU B  91      17.090  31.140  -8.335  1.00100.76
ATOM    731  N   HIS B  92      15.625  26.080  -4.870  1.00 51.09
ATOM    732  CA  HIS B  92      14.453  25.347  -4.486  1.00 51.09
ATOM    733  C   HIS B  92      14.620  24.793  -3.103  1.00 51.09
ATOM    734  O   HIS B  92      13.671  24.773  -2.323  1.00 51.09
ATOM    735  CB  HIS B  92      14.092  24.195  -5.436  1.00 51.09
ATOM    736  CG  HIS B  92      13.438  24.646  -6.702  1.00 51.09
ATOM    737  ND1 HIS B  92      14.142  25.203  -7.748  1.00 51.09
ATOM    738  CD2 HIS B  92      12.141  24.627  -7.091  1.00 51.09
ATOM    739  CE1 HIS B  92      13.305  25.506  -8.723  1.00 51.09
ATOM    740  NE2 HIS B  92      12.088  25.168  -8.353  1.00 51.09
ATOM    741  N   ARG B  93      15.829  24.309  -2.758  1.00121.64
ATOM    742  CA  ARG B  93      16.022  23.740  -1.454  1.00121.64
ATOM    743  C   ARG B  93      15.743  24.793  -0.424  1.00121.64
ATOM    744  O   ARG B  93      15.080  24.542   0.580  1.00121.64
ATOM    745  CB  ARG B  93      17.468  23.279  -1.219  1.00121.64
ATOM    746  CG  ARG B  93      17.701  22.693   0.174  1.00121.64
ATOM    747  CD  ARG B  93      19.160  22.808   0.607  1.00121.64
ATOM    748  NE  ARG B  93      19.495  21.517   1.271  1.00121.64
ATOM    749  CZ  ARG B  93      20.142  21.500   2.472  1.00121.64
ATOM    750  NH1 ARG B  93      20.561  22.669   3.035  1.00121.64
ATOM    751  NH2 ARG B  93      20.356  20.314   3.112  1.00121.64
ATOM    752  N   GLN B  94      16.239  26.019  -0.656  1.00 42.14
ATOM    753  CA  GLN B  94      16.071  27.088   0.286  1.00 42.14
ATOM    754  C   GLN B  94      14.613  27.412   0.417  1.00 42.14
ATOM    755  O   GLN B  94      14.143  27.730   1.508  1.00 42.14
ATOM    756  CB  GLN B  94      16.860  28.345  -0.124  1.00 42.14
ATOM    757  CG  GLN B  94      18.349  28.033  -0.318  1.00 42.14
ATOM    758  CD  GLN B  94      19.170  28.789   0.716  1.00 42.14
ATOM    759  OE1 GLN B  94      19.933  29.694   0.380  1.00 42.14
ATOM    760  NE2 GLN B  94      19.025  28.401   2.011  1.00 42.14
ATOM    761  N   MET B  95      13.852  27.355  -0.693  1.00 61.27
ATOM    762  CA  MET B  95      12.451  27.669  -0.623  1.00 61.27
ATOM    763  C   MET B  95      11.746  26.663   0.243  1.00 61.27
ATOM    764  O   MET B  95      10.910  27.025   1.068  1.00 61.27
ATOM    765  CB  MET B  95      11.774  27.672  -2.006  1.00 61.27
ATOM    766  CG  MET B  95      10.295  28.066  -1.976  1.00 61.27
ATOM    767  SD  MET B  95       9.211  26.958  -2.926  1.00 61.27
ATOM    768  CE  MET B  95       9.478  25.502  -1.876  1.00 61.27
ATOM    769  N   ILE B  96      12.064  25.363   0.086  1.00 94.37
ATOM    770  CA  ILE B  96      11.399  24.364   0.879  1.00 94.37
ATOM    771  C   ILE B  96      11.802  24.549   2.309  1.00 94.37
ATOM    772  O   ILE B  96      10.995  24.372   3.219  1.00 94.37
ATOM    773  CB  ILE B  96      11.739  22.927   0.441  1.00 94.37
ATOM    774  CG1 ILE B  96      11.500  22.757  -1.060  1.00 94.37
ATOM    775  CG2 ILE B  96      10.869  21.924   1.184  1.00 94.37
ATOM    776  CD1 ILE B  96      12.562  21.936  -1.758  1.00 94.37
ATOM    777  N   GLU B  97      13.076  24.919   2.540  1.00 71.63
ATOM    778  CA  GLU B  97      13.589  25.085   3.868  1.00 71.63
ATOM    779  C   GLU B  97      12.820  26.163   4.562  1.00 71.63
ATOM    780  O   GLU B  97      12.462  26.015   5.729  1.00 71.63
ATOM    781  CB  GLU B  97      15.067  25.506   3.871  1.00 71.63
ATOM    782  CG  GLU B  97      16.007  24.385   3.425  1.00 71.63
ATOM    783  CD  GLU B  97      17.411  24.957   3.315  1.00 71.63
ATOM    784  OE1 GLU B  97      17.539  26.141   2.907  1.00 71.63
ATOM    785  OE2 GLU B  97      18.375  24.223   3.662  1.00 71.63
ATOM    786  N   LYS B  98      12.535  27.279   3.865  1.00 92.20
ATOM    787  CA  LYS B  98      11.845  28.367   4.498  1.00 92.20
ATOM    788  C   LYS B  98      10.467  27.921   4.876  1.00 92.20
ATOM    789  O   LYS B  98       9.964  28.297   5.933  1.00 92.20
ATOM    790  CB  LYS B  98      11.723  29.595   3.640  1.00 92.20
ATOM    791  CG  LYS B  98      13.044  30.125   3.077  1.00 92.20
ATOM    792  CD  LYS B  98      12.922  30.540   1.620  1.00 92.20
ATOM    793  CE  LYS B  98      12.732  32.042   1.486  1.00 92.20
ATOM    794  NZ  LYS B  98      13.111  32.531   0.132  1.00 92.20
ATOM    795  N   GLU B  99       9.812  27.112   4.018  1.00 36.16
ATOM    796  CA  GLU B  99       8.483  26.661   4.328  1.00 36.16
ATOM    797  C   GLU B  99       8.546  25.835   5.572  1.00 36.16
ATOM    798  O   GLU B  99       7.714  25.976   6.466  1.00 36.16
ATOM    799  CB  GLU B  99       7.867  25.727   3.266  1.00 36.16
ATOM    800  CG  GLU B  99       6.389  25.397   3.462  1.00 36.16
ATOM    801  CD  GLU B  99       5.819  25.023   2.099  1.00 36.16
ATOM    802  OE1 GLU B  99       5.981  23.842   1.691  1.00 36.16
ATOM    803  OE2 GLU B  99       5.211  25.915   1.449  1.00 36.16
ATOM    804  N   LEU B 100       9.558  24.954   5.662  1.00 54.80
ATOM    805  CA  LEU B 100       9.683  24.047   6.767  1.00 54.80
ATOM    806  C   LEU B 100       9.857  24.837   8.029  1.00 54.80
ATOM    807  O   LEU B 100       9.231  24.546   9.047  1.00 54.80
ATOM    808  CB  LEU B 100      10.935  23.163   6.650  1.00 54.80
ATOM    809  CG  LEU B 100      10.694  21.839   5.900  1.00 54.80
ATOM    810  CD1 LEU B 100      11.806  21.567   4.872  1.00 54.80
ATOM    811  CD2 LEU B 100      10.438  20.675   6.865  1.00 54.80
ATOM    812  N   GLU B 101      10.717  25.870   7.991  1.00 98.93
ATOM    813  CA  GLU B 101      10.998  26.651   9.159  1.00 98.93
ATOM    814  C   GLU B 101       9.747  27.342   9.615  1.00 98.93
ATOM    815  O   GLU B 101       9.465  27.391  10.811  1.00 98.93
ATOM    816  CB  GLU B 101      12.075  27.720   8.904  1.00 98.93
ATOM    817  CG  GLU B 101      12.512  28.457  10.155  1.00 98.93
ATOM    818  CD  GLU B 101      13.219  29.760   9.836  1.00 98.93
ATOM    819  OE1 GLU B 101      12.607  30.623   9.170  1.00 98.93
ATOM    820  OE2 GLU B 101      14.387  29.920  10.252  1.00 98.93
ATOM    821  N   GLU B 102       8.949  27.885   8.674  1.00 89.49
ATOM    822  CA  GLU B 102       7.758  28.598   9.051  1.00 89.49
ATOM    823  C   GLU B 102       6.780  27.670   9.703  1.00 89.49
ATOM    824  O   GLU B 102       6.109  28.053  10.658  1.00 89.49
ATOM    825  CB  GLU B 102       7.044  29.307   7.888  1.00 89.49
ATOM    826  CG  GLU B 102       7.871  30.400   7.238  1.00 89.49
ATOM    827  CD  GLU B 102       7.179  31.002   6.030  1.00 89.49
ATOM    828  OE1 GLU B 102       5.936  31.130   6.058  1.00 89.49
ATOM    829  OE2 GLU B 102       7.879  31.348   5.055  1.00 89.49
ATOM    830  N   ILE B 103       6.665  26.425   9.208  1.00 78.31
ATOM    831  CA  ILE B 103       5.725  25.504   9.785  1.00 78.31
ATOM    832  C   ILE B 103       6.116  25.272  11.214  1.00 78.31
ATOM    833  O   ILE B 103       5.271  25.261  12.108  1.00 78.31
ATOM    834  CB  ILE B 103       5.741  24.158   9.116  1.00 78.31
ATOM    835  CG1 ILE B 103       5.532  24.295   7.599  1.00 78.31
ATOM    836  CG2 ILE B 103       4.681  23.281   9.803  1.00 78.31
ATOM    837  CD1 ILE B 103       6.211  23.193   6.788  1.00 78.31
ATOM    838  N   CYS B 104       7.425  25.082  11.465  1.00 36.94
ATOM    839  CA  CYS B 104       7.909  24.803  12.788  1.00 36.94
ATOM    840  C   CYS B 104       7.630  25.974  13.674  1.00 36.94
ATOM    841  O   CYS B 104       7.198  25.821  14.814  1.00 36.94
ATOM    842  CB  CYS B 104       9.424  24.534  12.809  1.00 36.94
ATOM    843  SG  CYS B 104       9.822  22.801  12.420  1.00 36.94
ATOM    844  N   SER B 105       7.864  27.189  13.162  1.00 70.42
ATOM    845  CA  SER B 105       7.650  28.373  13.937  1.00 70.42
ATOM    846  C   SER B 105       6.188  28.480  14.250  1.00 70.42
ATOM    847  O   SER B 105       5.812  28.917  15.336  1.00 70.42
ATOM    848  CB  SER B 105       8.061  29.645  13.180  1.00 70.42
ATOM    849  OG  SER B 105       7.131  29.945  12.156  1.00 70.42
ATOM    850  N   SER B 106       5.321  28.080  13.301  1.00 42.38
ATOM    851  CA  SER B 106       3.906  28.206  13.508  1.00 42.38
ATOM    852  C   SER B 106       3.515  27.396  14.707  1.00 42.38
ATOM    853  O   SER B 106       2.724  27.847  15.533  1.00 42.38
ATOM    854  CB  SER B 106       3.071  27.677  12.327  1.00 42.38
ATOM    855  OG  SER B 106       2.279  28.709  11.773  1.00 42.38
ATOM    856  N   ILE B 107       4.031  26.156  14.812  1.00128.07
ATOM    857  CA  ILE B 107       3.709  25.300  15.921  1.00128.07
ATOM    858  C   ILE B 107       4.345  25.787  17.189  1.00128.07
ATOM    859  O   ILE B 107       3.739  25.751  18.259  1.00128.07
ATOM    860  CB  ILE B 107       4.111  23.867  15.726  1.00128.07
ATOM    861  CG1 ILE B 107       3.612  23.032  16.915  1.00128.07
ATOM    862  CG2 ILE B 107       5.632  23.798  15.523  1.00128.07
ATOM    863  CD1 ILE B 107       2.090  23.041  17.059  1.00128.07
ATOM    864  N   LEU B 108       5.605  26.250  17.115  1.00 47.66
ATOM    865  CA  LEU B 108       6.301  26.652  18.305  1.00 47.66
ATOM    866  C   LEU B 108       5.598  27.805  18.946  1.00 47.66
ATOM    867  O   LEU B 108       5.523  27.895  20.172  1.00 47.66
ATOM    868  CB  LEU B 108       7.757  27.068  18.044  1.00 47.66
ATOM    869  CG  LEU B 108       8.629  25.906  17.537  1.00 47.66
ATOM    870  CD1 LEU B 108       9.963  26.407  16.962  1.00 47.66
ATOM    871  CD2 LEU B 108       8.824  24.848  18.633  1.00 47.66
ATOM    872  N   SER B 109       5.081  28.738  18.135  1.00102.16
ATOM    873  CA  SER B 109       4.412  29.882  18.679  1.00102.16
ATOM    874  C   SER B 109       3.163  29.435  19.386  1.00102.16
ATOM    875  O   SER B 109       2.843  29.938  20.463  1.00102.16
ATOM    876  CB  SER B 109       4.033  30.903  17.590  1.00102.16
ATOM    877  OG  SER B 109       3.040  30.375  16.733  1.00102.16
ATOM    878  N   LEU B 110       2.417  28.468  18.812  1.00 87.07
ATOM    879  CA  LEU B 110       1.208  28.060  19.471  1.00 87.07
ATOM    880  C   LEU B 110       1.582  27.471  20.795  1.00 87.07
ATOM    881  O   LEU B 110       0.919  27.714  21.803  1.00 87.07
ATOM    882  CB  LEU B 110       0.379  27.055  18.708  1.00 87.07
ATOM    883  CG  LEU B 110      -0.742  27.611  17.813  1.00 87.07
ATOM    884  CD1 LEU B 110      -1.604  26.494  17.246  1.00 87.07
ATOM    885  CD2 LEU B 110      -1.640  28.546  18.607  1.00 87.07
ATOM    886  N   LEU B 111       2.665  26.671  20.828  1.00 60.42
ATOM    887  CA  LEU B 111       3.062  26.054  22.057  1.00 60.42
ATOM    888  C   LEU B 111       3.480  27.089  23.065  1.00 60.42
ATOM    889  O   LEU B 111       3.027  27.061  24.207  1.00 60.42
ATOM    890  CB  LEU B 111       4.227  25.063  21.882  1.00 60.42
ATOM    891  CG  LEU B 111       3.832  23.775  21.132  1.00 60.42
ATOM    892  CD1 LEU B 111       5.067  22.926  20.795  1.00 60.42
ATOM    893  CD2 LEU B 111       2.754  22.981  21.890  1.00 60.42
ATOM    894  N   ASP B 112       4.353  28.039  22.675  1.00 54.30
ATOM    895  CA  ASP B 112       4.874  29.015  23.599  1.00 54.30
ATOM    896  C   ASP B 112       3.832  29.996  24.043  1.00 54.30
ATOM    897  O   ASP B 112       3.749  30.341  25.219  1.00 54.30
ATOM    898  CB  ASP B 112       6.018  29.838  22.983  1.00 54.30
ATOM    899  CG  ASP B 112       7.165  29.847  23.980  1.00 54.30
ATOM    900  OD1 ASP B 112       6.993  30.482  25.053  1.00 54.30
ATOM    901  OD2 ASP B 112       8.217  29.218  23.693  1.00 54.30
ATOM    902  N   GLU B 113       3.047  30.500  23.079  1.00173.97
ATOM    903  CA  GLU B 113       2.065  31.533  23.244  1.00173.97
ATOM    904  C   GLU B 113       0.843  31.043  23.963  1.00173.97
ATOM    905  O   GLU B 113       0.190  31.811  24.669  1.00173.97
ATOM    906  CB  GLU B 113       1.621  32.073  21.872  1.00173.97
ATOM    907  CG  GLU B 113       2.537  33.144  21.312  1.00173.97
ATOM    908  CD  GLU B 113       1.795  34.128  20.429  1.00173.97
ATOM    909  OE1 GLU B 113       0.819  34.742  20.911  1.00173.97
ATOM    910  OE2 GLU B 113       2.190  34.287  19.255  1.00173.97
ATOM    911  N   HIS B 114       0.476  29.756  23.798  1.00142.09
ATOM    912  CA  HIS B 114      -0.813  29.380  24.297  1.00142.09
ATOM    913  C   HIS B 114      -0.768  28.107  25.092  1.00142.09
ATOM    914  O   HIS B 114      -1.039  28.113  26.291  1.00142.09
ATOM    915  CB  HIS B 114      -1.799  29.146  23.142  1.00142.09
ATOM    916  CG  HIS B 114      -2.223  30.437  22.505  1.00142.09
ATOM    917  ND1 HIS B 114      -1.981  31.685  23.035  1.00142.09
ATOM    918  CD2 HIS B 114      -2.876  30.654  21.330  1.00142.09
ATOM    919  CE1 HIS B 114      -2.494  32.588  22.161  1.00142.09
ATOM    920  NE2 HIS B 114      -3.047  32.009  21.110  1.00142.09
ATOM    921  N   LEU B 115      -0.451  26.973  24.434  1.00132.75
ATOM    922  CA  LEU B 115      -0.620  25.701  25.077  1.00132.75
ATOM    923  C   LEU B 115       0.268  25.507  26.266  1.00132.75
ATOM    924  O   LEU B 115      -0.208  25.130  27.335  1.00132.75
ATOM    925  CB  LEU B 115      -0.471  24.516  24.108  1.00132.75
ATOM    926  CG  LEU B 115      -1.354  24.710  22.857  1.00132.75
ATOM    927  CD1 LEU B 115      -1.169  23.559  21.862  1.00132.75
ATOM    928  CD2 LEU B 115      -2.823  24.961  23.201  1.00132.75
ATOM    929  N   ILE B 116       1.577  25.769  26.130  1.00 62.09
ATOM    930  CA  ILE B 116       2.480  25.627  27.238  1.00 62.09
ATOM    931  C   ILE B 116       2.138  26.624  28.304  1.00 62.09
ATOM    932  O   ILE B 116       2.199  26.300  29.487  1.00 62.09
ATOM    933  CB  ILE B 116       3.921  25.836  26.876  1.00 62.09
ATOM    934  CG1 ILE B 116       4.340  24.881  25.747  1.00 62.09
ATOM    935  CG2 ILE B 116       4.756  25.653  28.155  1.00 62.09
ATOM    936  CD1 ILE B 116       5.819  24.994  25.383  1.00 62.09
ATOM    937  N   PRO B 117       1.785  27.834  27.980  1.00106.34
ATOM    938  CA  PRO B 117       1.512  28.776  29.027  1.00106.34
ATOM    939  C   PRO B 117       0.282  28.490  29.854  1.00106.34
ATOM    940  O   PRO B 117       0.128  29.127  30.893  1.00106.34
ATOM    941  CB  PRO B 117       1.468  30.155  28.361  1.00106.34
ATOM    942  CG  PRO B 117       1.243  29.865  26.867  1.00106.34
ATOM    943  CD  PRO B 117       2.239  28.735  26.570  1.00106.34
ATOM    944  N   SER B 118      -0.589  27.554  29.424  1.00100.08
ATOM    945  CA  SER B 118      -1.917  27.350  29.966  1.00100.08
ATOM    946  C   SER B 118      -2.130  26.909  31.411  1.00100.08
ATOM    947  O   SER B 118      -2.989  27.513  32.049  1.00100.08
ATOM    948  CB  SER B 118      -2.734  26.369  29.108  1.00100.08
ATOM    949  OG  SER B 118      -3.093  26.960  27.874  1.00100.08
ATOM    950  N   SER B 119      -1.450  25.877  31.990  1.00119.61
ATOM    951  CA  SER B 119      -1.828  25.478  33.343  1.00119.61
ATOM    952  C   SER B 119      -0.851  24.459  33.874  1.00119.61
ATOM    953  O   SER B 119       0.121  24.124  33.202  1.00119.61
ATOM    954  CB  SER B 119      -3.227  24.844  33.428  1.00119.61
ATOM    955  OG  SER B 119      -3.897  25.264  34.601  1.00119.61
ATOM    956  N   VAL B 120      -1.063  23.955  35.121  1.00173.26
ATOM    957  CA  VAL B 120      -0.105  23.023  35.664  1.00173.26
ATOM    958  C   VAL B 120      -0.656  21.613  35.747  1.00173.26
ATOM    959  O   VAL B 120      -0.479  20.944  36.765  1.00173.26
ATOM    960  CB  VAL B 120       0.359  23.466  37.064  1.00173.26
ATOM    961  CG1 VAL B 120       1.222  24.715  36.969  1.00173.26
ATOM    962  CG2 VAL B 120      -0.839  23.777  37.948  1.00173.26
ATOM    963  N   SER B 121      -1.290  21.092  34.670  1.00169.25
ATOM    964  CA  SER B 121      -1.890  19.773  34.693  1.00169.25
ATOM    965  C   SER B 121      -0.881  18.645  34.784  1.00169.25
ATOM    966  O   SER B 121      -0.992  17.823  35.690  1.00169.25
ATOM    967  CB  SER B 121      -2.736  19.511  33.483  1.00169.25
ATOM    968  OG  SER B 121      -3.393  18.244  33.547  1.00169.25
ATOM    969  N   ALA B 122       0.130  18.586  33.872  1.00237.81
ATOM    970  CA  ALA B 122       1.179  17.584  33.859  1.00237.81
ATOM    971  C   ALA B 122       1.256  16.786  32.575  1.00237.81
ATOM    972  O   ALA B 122       2.282  16.820  31.896  1.00237.81
ATOM    973  CB  ALA B 122       0.983  16.645  35.051  1.00237.81
ATOM    974  N   GLU B 123       0.199  16.037  32.198  1.00 81.00
ATOM    975  CA  GLU B 123       0.260  15.218  31.011  1.00 81.00
ATOM    976  C   GLU B 123       0.308  16.087  29.795  1.00 81.00
ATOM    977  O   GLU B 123       1.073  15.842  28.861  1.00 81.00
ATOM    978  CB  GLU B 123      -0.941  14.262  30.905  1.00 81.00
ATOM    979  CG  GLU B 123      -1.310  13.662  32.266  1.00 81.00
ATOM    980  CD  GLU B 123      -2.530  14.382  32.821  1.00 81.00
ATOM    981  OE1 GLU B 123      -2.482  15.636  32.927  1.00 81.00
ATOM    982  OE2 GLU B 123      -3.533  13.688  33.141  1.00 81.00
ATOM    983  N   CYS B 124      -0.519  17.144  29.779  1.00 31.96
ATOM    984  CA  CYS B 124      -0.534  18.013  28.642  1.00 31.96
ATOM    985  C   CYS B 124       0.800  18.682  28.577  1.00 31.96
ATOM    986  O   CYS B 124       1.356  18.890  27.498  1.00 31.96
ATOM    987  CB  CYS B 124      -1.604  19.113  28.746  1.00 31.96
ATOM    988  SG  CYS B 124      -1.544  20.066  30.294  1.00 31.96
ATOM    989  N   LYS B 125       1.368  19.014  29.750  1.00103.04
ATOM    990  CA  LYS B 125       2.598  19.745  29.747  1.00103.04
ATOM    991  C   LYS B 125       3.669  18.931  29.095  1.00103.04
ATOM    992  O   LYS B 125       4.434  19.442  28.281  1.00103.04
ATOM    993  CB  LYS B 125       3.073  20.153  31.151  1.00103.04
ATOM    994  CG  LYS B 125       3.881  21.451  31.131  1.00103.04
ATOM    995  CD  LYS B 125       3.031  22.712  30.970  1.00103.04
ATOM    996  CE  LYS B 125       3.708  23.961  31.538  1.00103.04
ATOM    997  NZ  LYS B 125       2.679  24.933  31.971  1.00103.04
ATOM    998  N   VAL B 126       3.750  17.631  29.424  1.00 39.88
ATOM    999  CA  VAL B 126       4.780  16.803  28.865  1.00 39.88
ATOM   1000  C   VAL B 126       4.568  16.676  27.385  1.00 39.88
ATOM   1001  O   VAL B 126       5.514  16.731  26.603  1.00 39.88
ATOM   1002  CB  VAL B 126       4.784  15.426  29.462  1.00 39.88
ATOM   1003  CG1 VAL B 126       5.908  14.607  28.805  1.00 39.88
ATOM   1004  CG2 VAL B 126       4.916  15.559  30.990  1.00 39.88
ATOM   1005  N   PHE B 127       3.301  16.523  26.962  1.00144.21
ATOM   1006  CA  PHE B 127       2.959  16.334  25.578  1.00144.21
ATOM   1007  C   PHE B 127       3.432  17.533  24.798  1.00144.21
ATOM   1008  O   PHE B 127       4.025  17.395  23.729  1.00144.21
ATOM   1009  CB  PHE B 127       1.431  16.220  25.423  1.00144.21
ATOM   1010  CG  PHE B 127       1.036  16.371  23.996  1.00144.21
ATOM   1011  CD1 PHE B 127       1.520  15.503  23.046  1.00144.21
ATOM   1012  CD2 PHE B 127       0.187  17.383  23.609  1.00144.21
ATOM   1013  CE1 PHE B 127       1.163  15.641  21.727  1.00144.21
ATOM   1014  CE2 PHE B 127      -0.172  17.524  22.290  1.00144.21
ATOM   1015  CZ  PHE B 127       0.314  16.651  21.347  1.00144.21
ATOM   1016  N   PHE B 128       3.164  18.753  25.302  1.00 87.55
ATOM   1017  CA  PHE B 128       3.533  19.962  24.607  1.00 87.55
ATOM   1018  C   PHE B 128       5.022  20.178  24.591  1.00 87.55
ATOM   1019  O   PHE B 128       5.571  20.623  23.583  1.00 87.55
ATOM   1020  CB  PHE B 128       2.856  21.227  25.164  1.00 87.55
ATOM   1021  CG  PHE B 128       1.361  21.193  25.074  1.00 87.55
ATOM   1022  CD1 PHE B 128       0.731  20.751  23.923  1.00 87.55
ATOM   1023  CD2 PHE B 128       0.579  21.607  26.139  1.00 87.55
ATOM   1024  CE1 PHE B 128      -0.647  20.726  23.839  1.00 87.55
ATOM   1025  CE2 PHE B 128      -0.800  21.584  26.056  1.00 87.55
ATOM   1026  CZ  PHE B 128      -1.414  21.143  24.905  1.00 87.55
ATOM   1027  N   TYR B 129       5.714  19.902  25.715  1.00109.21
ATOM   1028  CA  TYR B 129       7.145  20.073  25.776  1.00109.21
ATOM   1029  C   TYR B 129       7.796  19.137  24.810  1.00109.21
ATOM   1030  O   TYR B 129       8.810  19.476  24.203  1.00109.21
ATOM   1031  CB  TYR B 129       7.762  19.824  27.167  1.00109.21
ATOM   1032  CG  TYR B 129       7.699  21.087  27.961  1.00109.21
ATOM   1033  CD1 TYR B 129       8.132  22.289  27.452  1.00109.21
ATOM   1034  CD2 TYR B 129       7.185  21.061  29.237  1.00109.21
ATOM   1035  CE1 TYR B 129       8.060  23.441  28.202  1.00109.21
ATOM   1036  CE2 TYR B 129       7.108  22.207  29.995  1.00109.21
ATOM   1037  CZ  TYR B 129       7.547  23.401  29.477  1.00109.21
ATOM   1038  OH  TYR B 129       7.468  24.577  30.253  1.00109.21
ATOM   1039  N   LYS B 130       7.257  17.912  24.677  1.00 71.84
ATOM   1040  CA  LYS B 130       7.798  16.970  23.741  1.00 71.84
ATOM   1041  C   LYS B 130       7.661  17.541  22.357  1.00 71.84
ATOM   1042  O   LYS B 130       8.598  17.493  21.561  1.00 71.84
ATOM   1043  CB  LYS B 130       7.037  15.636  23.751  1.00 71.84
ATOM   1044  CG  LYS B 130       7.647  14.582  22.829  1.00 71.84
ATOM   1045  CD  LYS B 130       6.757  13.355  22.632  1.00 71.84
ATOM   1046  CE  LYS B 130       5.771  13.512  21.475  1.00 71.84
ATOM   1047  NZ  LYS B 130       6.448  13.175  20.202  1.00 71.84
ATOM   1048  N   MET B 131       6.490  18.135  22.047  1.00126.53
ATOM   1049  CA  MET B 131       6.231  18.706  20.750  1.00126.53
ATOM   1050  C   MET B 131       7.262  19.760  20.498  1.00126.53
ATOM   1051  O   MET B 131       7.830  19.840  19.408  1.00126.53
ATOM   1052  CB  MET B 131       4.893  19.465  20.719  1.00126.53
ATOM   1053  CG  MET B 131       3.644  18.593  20.645  1.00126.53
ATOM   1054  SD  MET B 131       2.096  19.529  20.752  1.00126.53
ATOM   1055  CE  MET B 131       1.942  19.767  18.957  1.00126.53
ATOM   1056  N   LYS B 132       7.537  20.594  21.519  1.00 68.36
ATOM   1057  CA  LYS B 132       8.475  21.669  21.364  1.00 68.36
ATOM   1058  C   LYS B 132       9.808  21.081  21.005  1.00 68.36
ATOM   1059  O   LYS B 132      10.495  21.581  20.117  1.00 68.36
ATOM   1060  CB  LYS B 132       8.671  22.503  22.644  1.00 68.36
ATOM   1061  CG  LYS B 132       9.246  23.894  22.360  1.00 68.36
ATOM   1062  CD  LYS B 132       8.200  24.978  22.091  1.00 68.36
ATOM   1063  CE  LYS B 132       8.738  26.408  22.071  1.00 68.36
ATOM   1064  NZ  LYS B 132       7.601  27.356  22.046  1.00 68.36
ATOM   1065  N   ALA B 133      10.210  19.989  21.681  1.00 24.04
ATOM   1066  CA  ALA B 133      11.479  19.377  21.395  1.00 24.04
ATOM   1067  C   ALA B 133      11.486  18.874  19.977  1.00 24.04
ATOM   1068  O   ALA B 133      12.485  19.012  19.270  1.00 24.04
ATOM   1069  CB  ALA B 133      11.776  18.229  22.362  1.00 24.04
ATOM   1070  N   ASP B 134      10.369  18.265  19.527  1.00 48.70
ATOM   1071  CA  ASP B 134      10.301  17.696  18.209  1.00 48.70
ATOM   1072  C   ASP B 134      10.466  18.755  17.153  1.00 48.70
ATOM   1073  O   ASP B 134      11.229  18.576  16.205  1.00 48.70
ATOM   1074  CB  ASP B 134       8.958  16.997  17.920  1.00 48.70
ATOM   1075  CG  ASP B 134       9.169  15.489  17.885  1.00 48.70
ATOM   1076  OD1 ASP B 134       9.327  14.883  18.979  1.00 48.70
ATOM   1077  OD2 ASP B 134       9.180  14.923  16.759  1.00 48.70
ATOM   1078  N   TYR B 135       9.757  19.892  17.281  1.00 74.16
ATOM   1079  CA  TYR B 135       9.805  20.910  16.262  1.00 74.16
ATOM   1080  C   TYR B 135      11.149  21.562  16.180  1.00 74.16
ATOM   1081  O   TYR B 135      11.609  21.893  15.088  1.00 74.16
ATOM   1082  CB  TYR B 135       8.682  21.956  16.373  1.00 74.16
ATOM   1083  CG  TYR B 135       7.456  21.207  15.970  1.00 74.16
ATOM   1084  CD1 TYR B 135       7.259  20.886  14.645  1.00 74.16
ATOM   1085  CD2 TYR B 135       6.521  20.806  16.897  1.00 74.16
ATOM   1086  CE1 TYR B 135       6.146  20.186  14.245  1.00 74.16
ATOM   1087  CE2 TYR B 135       5.405  20.106  16.503  1.00 74.16
ATOM   1088  CZ  TYR B 135       5.216  19.794  15.178  1.00 74.16
ATOM   1089  OH  TYR B 135       4.072  19.073  14.777  1.00 74.16
ATOM   1090  N   TYR B 136      11.806  21.805  17.327  1.00 87.05
ATOM   1091  CA  TYR B 136      13.125  22.369  17.280  1.00 87.05
ATOM   1092  C   TYR B 136      14.054  21.378  16.632  1.00 87.05
ATOM   1093  O   TYR B 136      15.003  21.766  15.952  1.00 87.05
ATOM   1094  CB  TYR B 136      13.691  22.784  18.651  1.00 87.05
ATOM   1095  CG  TYR B 136      13.128  24.085  19.167  1.00 87.05
ATOM   1096  CD1 TYR B 136      13.368  25.279  18.498  1.00 87.05
ATOM   1097  CD2 TYR B 136      12.365  24.120  20.326  1.00 87.05
ATOM   1098  CE1 TYR B 136      12.864  26.475  18.968  1.00 87.05
ATOM   1099  CE2 TYR B 136      11.852  25.307  20.812  1.00 87.05
ATOM   1100  CZ  TYR B 136      12.102  26.484  20.131  1.00 87.05
ATOM   1101  OH  TYR B 136      11.596  27.672  20.604  1.00 87.05
ATOM   1102  N   ARG B 137      13.822  20.065  16.847  1.00140.58
ATOM   1103  CA  ARG B 137      14.649  19.051  16.248  1.00140.58
ATOM   1104  C   ARG B 137      14.490  19.125  14.754  1.00140.58
ATOM   1105  O   ARG B 137      15.452  18.952  14.007  1.00140.58
ATOM   1106  CB  ARG B 137      14.267  17.613  16.640  1.00140.58
ATOM   1107  CG  ARG B 137      15.421  16.629  16.424  1.00140.58
ATOM   1108  CD  ARG B 137      14.999  15.204  16.065  1.00140.58
ATOM   1109  NE  ARG B 137      14.089  14.678  17.118  1.00140.58
ATOM   1110  CZ  ARG B 137      13.115  13.799  16.744  1.00140.58
ATOM   1111  NH1 ARG B 137      12.974  13.463  15.426  1.00140.58
ATOM   1112  NH2 ARG B 137      12.286  13.250  17.679  1.00140.58
ATOM   1113  N   TYR B 138      13.259  19.373  14.268  1.00 73.54
ATOM   1114  CA  TYR B 138      13.036  19.439  12.850  1.00 73.54
ATOM   1115  C   TYR B 138      13.817  20.595  12.303  1.00 73.54
ATOM   1116  O   TYR B 138      14.365  20.521  11.204  1.00 73.54
ATOM   1117  CB  TYR B 138      11.562  19.644  12.456  1.00 73.54
ATOM   1118  CG  TYR B 138      10.823  18.404  12.824  1.00 73.54
ATOM   1119  CD1 TYR B 138      11.258  17.178  12.382  1.00 73.54
ATOM   1120  CD2 TYR B 138       9.680  18.470  13.586  1.00 73.54
ATOM   1121  CE1 TYR B 138      10.575  16.031  12.715  1.00 73.54
ATOM   1122  CE2 TYR B 138       8.992  17.327  13.922  1.00 73.54
ATOM   1123  CZ  TYR B 138       9.441  16.104  13.488  1.00 73.54
ATOM   1124  OH  TYR B 138       8.737  14.929  13.832  1.00 73.54
ATOM   1125  N   LEU B 139      13.857  21.714  13.050  1.00 41.32
ATOM   1126  CA  LEU B 139      14.591  22.875  12.625  1.00 41.32
ATOM   1127  C   LEU B 139      16.049  22.519  12.559  1.00 41.32
ATOM   1128  O   LEU B 139      16.762  22.933  11.648  1.00 41.32
ATOM   1129  CB  LEU B 139      14.468  24.057  13.602  1.00 41.32
ATOM   1130  CG  LEU B 139      13.043  24.626  13.718  1.00 41.32
ATOM   1131  CD1 LEU B 139      12.819  25.271  15.093  1.00 41.32
ATOM   1132  CD2 LEU B 139      12.720  25.573  12.553  1.00 41.32
ATOM   1133  N   ALA B 140      16.522  21.724  13.536  1.00 40.12
ATOM   1134  CA  ALA B 140      17.905  21.345  13.648  1.00 40.12
ATOM   1135  C   ALA B 140      18.335  20.552  12.449  1.00 40.12
ATOM   1136  O   ALA B 140      19.480  20.651  12.010  1.00 40.12
ATOM   1137  CB  ALA B 140      18.191  20.484  14.890  1.00 40.12
ATOM   1138  N   GLU B 141      17.434  19.729  11.888  1.00 62.39
ATOM   1139  CA  GLU B 141      17.793  18.885  10.782  1.00 62.39
ATOM   1140  C   GLU B 141      18.314  19.749   9.658  1.00 62.39
ATOM   1141  O   GLU B 141      19.262  19.386   8.964  1.00 62.39
ATOM   1142  CB  GLU B 141      16.575  18.118  10.224  1.00 62.39
ATOM   1143  CG  GLU B 141      16.160  16.890  11.044  1.00 62.39
ATOM   1144  CD  GLU B 141      15.159  16.073  10.229  1.00 62.39
ATOM   1145  OE1 GLU B 141      14.105  16.640   9.837  1.00 62.39
ATOM   1146  OE2 GLU B 141      15.433  14.868   9.986  1.00 62.39
ATOM   1147  N   PHE B 142      17.623  20.874   9.409  1.00203.52
ATOM   1148  CA  PHE B 142      17.872  21.892   8.415  1.00203.52
ATOM   1149  C   PHE B 142      18.961  22.880   8.723  1.00203.52
ATOM   1150  O   PHE B 142      19.676  23.310   7.819  1.00203.52
ATOM   1151  CB  PHE B 142      16.568  22.663   8.127  1.00203.52
ATOM   1152  CG  PHE B 142      16.861  24.065   7.727  1.00203.52
ATOM   1153  CD1 PHE B 142      17.307  24.399   6.472  1.00203.52
ATOM   1154  CD2 PHE B 142      16.653  25.065   8.649  1.00203.52
ATOM   1155  CE1 PHE B 142      17.555  25.717   6.164  1.00203.52
ATOM   1156  CE2 PHE B 142      16.899  26.381   8.341  1.00203.52
ATOM   1157  CZ  PHE B 142      17.354  26.710   7.090  1.00203.52
ATOM   1158  N   GLN B 143      19.091  23.291   9.998  1.00 52.24
ATOM   1159  CA  GLN B 143      19.947  24.386  10.370  1.00 52.24
ATOM   1160  C   GLN B 143      21.398  24.045  10.269  1.00 52.24
ATOM   1161  O   GLN B 143      21.797  22.882  10.279  1.00 52.24
ATOM   1162  CB  GLN B 143      19.696  24.888  11.802  1.00 52.24
ATOM   1163  CG  GLN B 143      19.279  26.345  11.875  1.00 52.24
ATOM   1164  CD  GLN B 143      17.822  26.506  12.264  1.00 52.24
ATOM   1165  OE1 GLN B 143      17.541  27.575  13.004  1.00 52.24
ATOM   1166  NE2 GLN B 143      16.972  25.626  11.747  1.00 52.24
ATOM   1167  N   VAL B 144      22.227  25.103  10.128  1.00102.40
ATOM   1168  CA  VAL B 144      23.649  24.952  10.079  1.00102.40
ATOM   1169  C   VAL B 144      24.224  26.105  10.854  1.00102.40
ATOM   1170  O   VAL B 144      23.515  27.051  11.195  1.00102.40
ATOM   1171  CB  VAL B 144      24.231  24.963   8.654  1.00102.40
ATOM   1172  CG1 VAL B 144      23.654  23.819   7.833  1.00102.40
ATOM   1173  CG2 VAL B 144      23.898  26.271   7.952  1.00102.40
ATOM   1174  N   GLY B 145      25.526  26.032  11.196  1.00 21.94
ATOM   1175  CA  GLY B 145      26.198  27.129  11.831  1.00 21.94
ATOM   1176  C   GLY B 145      25.702  27.310  13.229  1.00 21.94
ATOM   1177  O   GLY B 145      25.290  26.364  13.897  1.00 21.94
ATOM   1178  N   GLU B 146      25.753  28.575  13.695  1.00 64.26
ATOM   1179  CA  GLU B 146      25.362  28.960  15.020  1.00 64.26
ATOM   1180  C   GLU B 146      23.892  28.730  15.175  1.00 64.26
ATOM   1181  O   GLU B 146      23.421  28.399  16.261  1.00 64.26
ATOM   1182  CB  GLU B 146      25.637  30.445  15.321  1.00 64.26
ATOM   1183  CG  GLU B 146      25.183  31.385  14.221  1.00 64.26
ATOM   1184  CD  GLU B 146      26.315  31.760  13.285  1.00 64.26
ATOM   1185  OE1 GLU B 146      27.076  32.694  13.615  1.00 64.26
ATOM   1186  OE2 GLU B 146      26.442  31.119  12.220  1.00 64.26
ATOM   1187  N   LYS B 147      23.124  28.905  14.083  1.00 63.71
ATOM   1188  CA  LYS B 147      21.696  28.766  14.137  1.00 63.71
ATOM   1189  C   LYS B 147      21.382  27.366  14.562  1.00 63.71
ATOM   1190  O   LYS B 147      20.448  27.128  15.328  1.00 63.71
ATOM   1191  CB  LYS B 147      21.036  29.019  12.770  1.00 63.71
ATOM   1192  CG  LYS B 147      20.891  30.487  12.424  1.00 63.71
ATOM   1193  CD  LYS B 147      19.644  31.077  13.062  1.00 63.71
ATOM   1194  CE  LYS B 147      18.408  30.800  12.220  1.00 63.71
ATOM   1195  NZ  LYS B 147      17.223  30.481  13.064  1.00 63.71
ATOM   1196  N   ARG B 148      22.166  26.394  14.063  1.00 46.13
ATOM   1197  CA  ARG B 148      21.942  25.018  14.388  1.00 46.13
ATOM   1198  C   ARG B 148      22.171  24.818  15.859  1.00 46.13
ATOM   1199  O   ARG B 148      21.390  24.146  16.531  1.00 46.13
ATOM   1200  CB  ARG B 148      22.896  24.090  13.621  1.00 46.13
ATOM   1201  CG  ARG B 148      22.268  22.756  13.229  1.00 46.13
ATOM   1202  CD  ARG B 148      22.698  21.600  14.130  1.00 46.13
ATOM   1203  NE  ARG B 148      22.107  20.359  13.560  1.00 46.13
ATOM   1204  CZ  ARG B 148      22.463  19.138  14.053  1.00 46.13
ATOM   1205  NH1 ARG B 148      23.376  19.044  15.063  1.00 46.13
ATOM   1206  NH2 ARG B 148      21.899  18.009  13.534  1.00 46.13
ATOM   1207  N   ASN B 149      23.241  25.425  16.412  1.00 71.21
ATOM   1208  CA  ASN B 149      23.530  25.218  17.803  1.00 71.21
ATOM   1209  C   ASN B 149      22.398  25.728  18.636  1.00 71.21
ATOM   1210  O   ASN B 149      22.039  25.113  19.638  1.00 71.21
ATOM   1211  CB  ASN B 149      24.834  25.876  18.296  1.00 71.21
ATOM   1212  CG  ASN B 149      25.120  25.562  19.746  1.00 71.21
ATOM   1213  OD1 ASN B 149      25.306  26.459  20.568  1.00 71.21
ATOM   1214  ND2 ASN B 149      25.159  24.275  20.067  1.00 71.21
ATOM   1215  N   LYS B 150      21.801  26.869  18.248  1.00 77.34
ATOM   1216  CA  LYS B 150      20.749  27.448  19.035  1.00 77.34
ATOM   1217  C   LYS B 150      19.541  26.547  19.070  1.00 77.34
ATOM   1218  O   LYS B 150      18.988  26.289  20.138  1.00 77.34
ATOM   1219  CB  LYS B 150      20.327  28.825  18.492  1.00 77.34
ATOM   1220  CG  LYS B 150      21.432  29.861  18.529  1.00 77.34
ATOM   1221  CD  LYS B 150      21.080  31.064  17.670  1.00 77.34
ATOM   1222  CE  LYS B 150      22.267  32.001  17.516  1.00 77.34
ATOM   1223  NZ  LYS B 150      22.695  32.573  18.822  1.00 77.34
ATOM   1224  N   THR B 151      19.107  26.026  17.903  1.00 34.42
ATOM   1225  CA  THR B 151      17.928  25.201  17.822  1.00 34.42
ATOM   1226  C   THR B 151      18.142  23.919  18.566  1.00 34.42
ATOM   1227  O   THR B 151      17.227  23.404  19.211  1.00 34.42
ATOM   1228  CB  THR B 151      17.547  24.881  16.365  1.00 34.42
ATOM   1229  OG1 THR B 151      18.676  24.318  15.685  1.00 34.42
ATOM   1230  CG2 THR B 151      17.114  26.144  15.637  1.00 34.42
ATOM   1231  N   ALA B 152      19.359  23.353  18.465  1.00 26.23
ATOM   1232  CA  ALA B 152      19.656  22.111  19.116  1.00 26.23
ATOM   1233  C   ALA B 152      19.532  22.299  20.594  1.00 26.23
ATOM   1234  O   ALA B 152      19.002  21.441  21.298  1.00 26.23
ATOM   1235  CB  ALA B 152      21.080  21.607  18.823  1.00 26.23
ATOM   1236  N   GLU B 153      20.023  23.440  21.107  1.00 64.59
ATOM   1237  CA  GLU B 153      19.984  23.692  22.518  1.00 64.59
ATOM   1238  C   GLU B 153      18.552  23.786  22.956  1.00 64.59
ATOM   1239  O   GLU B 153      18.177  23.244  23.995  1.00 64.59
ATOM   1240  CB  GLU B 153      20.705  24.998  22.885  1.00 64.59
ATOM   1241  CG  GLU B 153      22.137  24.742  23.362  1.00 64.59
ATOM   1242  CD  GLU B 153      22.145  24.652  24.880  1.00 64.59
ATOM   1243  OE1 GLU B 153      21.794  25.669  25.535  1.00 64.59
ATOM   1244  OE2 GLU B 153      22.506  23.564  25.403  1.00 64.59
ATOM   1245  N   GLN B 154      17.710  24.472  22.161  1.00 38.52
ATOM   1246  CA  GLN B 154      16.319  24.645  22.486  1.00 38.52
ATOM   1247  C   GLN B 154      15.635  23.314  22.506  1.00 38.52
ATOM   1248  O   GLN B 154      14.818  23.042  23.383  1.00 38.52
ATOM   1249  CB  GLN B 154      15.565  25.507  21.457  1.00 38.52
ATOM   1250  CG  GLN B 154      16.133  26.904  21.298  1.00 38.52
ATOM   1251  CD  GLN B 154      15.186  27.970  21.812  1.00 38.52
ATOM   1252  OE1 GLN B 154      14.296  28.420  20.932  1.00 38.52
ATOM   1253  NE2 GLN B 154      15.279  28.269  23.104  1.00 38.52
ATOM   1254  N   SER B 155      15.940  22.444  21.527  1.00 35.79
ATOM   1255  CA  SER B 155      15.273  21.177  21.468  1.00 35.79
ATOM   1256  C   SER B 155      15.606  20.396  22.706  1.00 35.79
ATOM   1257  O   SER B 155      14.730  19.815  23.345  1.00 35.79
ATOM   1258  CB  SER B 155      15.698  20.354  20.241  1.00 35.79
ATOM   1259  OG  SER B 155      15.123  19.058  20.294  1.00 35.79
ATOM   1260  N   LEU B 156      16.893  20.393  23.097  1.00 51.94
ATOM   1261  CA  LEU B 156      17.332  19.600  24.209  1.00 51.94
ATOM   1262  C   LEU B 156      16.681  20.120  25.458  1.00 51.94
ATOM   1263  O   LEU B 156      16.249  19.349  26.313  1.00 51.94
ATOM   1264  CB  LEU B 156      18.868  19.659  24.351  1.00 51.94
ATOM   1265  CG  LEU B 156      19.575  18.301  24.525  1.00 51.94
ATOM   1266  CD1 LEU B 156      21.100  18.473  24.578  1.00 51.94
ATOM   1267  CD2 LEU B 156      19.030  17.501  25.707  1.00 51.94
ATOM   1268  N   VAL B 157      16.578  21.455  25.595  1.00 26.15
ATOM   1269  CA  VAL B 157      16.023  22.016  26.792  1.00 26.15
ATOM   1270  C   VAL B 157      14.606  21.553  26.931  1.00 26.15
ATOM   1271  O   VAL B 157      14.182  21.156  28.016  1.00 26.15
ATOM   1272  CB  VAL B 157      16.000  23.515  26.776  1.00 26.15
ATOM   1273  CG1 VAL B 157      15.495  24.010  28.142  1.00 26.15
ATOM   1274  CG2 VAL B 157      17.402  24.020  26.398  1.00 26.15
ATOM   1275  N   ALA B 158      13.834  21.585  25.825  1.00 28.95
ATOM   1276  CA  ALA B 158      12.447  21.215  25.874  1.00 28.95
ATOM   1277  C   ALA B 158      12.321  19.774  26.264  1.00 28.95
ATOM   1278  O   ALA B 158      11.508  19.426  27.118  1.00 28.95
ATOM   1279  CB  ALA B 158      11.736  21.386  24.519  1.00 28.95
ATOM   1280  N   TYR B 159      13.145  18.891  25.664  1.00 73.86
ATOM   1281  CA  TYR B 159      13.060  17.487  25.965  1.00 73.86
ATOM   1282  C   TYR B 159      13.394  17.245  27.407  1.00 73.86
ATOM   1283  O   TYR B 159      12.739  16.440  28.070  1.00 73.86
ATOM   1284  CB  TYR B 159      14.040  16.607  25.164  1.00 73.86
ATOM   1285  CG  TYR B 159      13.377  15.963  23.990  1.00 73.86
ATOM   1286  CD1 TYR B 159      12.145  15.366  24.128  1.00 73.86
ATOM   1287  CD2 TYR B 159      14.002  15.909  22.764  1.00 73.86
ATOM   1288  CE1 TYR B 159      11.533  14.750  23.059  1.00 73.86
ATOM   1289  CE2 TYR B 159      13.395  15.295  21.692  1.00 73.86
ATOM   1290  CZ  TYR B 159      12.157  14.718  21.836  1.00 73.86
ATOM   1291  OH  TYR B 159      11.534  14.087  20.738  1.00 73.86
ATOM   1292  N   LYS B 160      14.435  17.924  27.931  1.00109.34
ATOM   1293  CA  LYS B 160      14.850  17.698  29.290  1.00109.34
ATOM   1294  C   LYS B 160      13.736  18.045  30.223  1.00109.34
ATOM   1295  O   LYS B 160      13.462  17.307  31.167  1.00109.34
ATOM   1296  CB  LYS B 160      16.025  18.578  29.749  1.00109.34
ATOM   1297  CG  LYS B 160      17.351  18.340  29.031  1.00109.34
ATOM   1298  CD  LYS B 160      18.137  19.635  28.800  1.00109.34
ATOM   1299  CE  LYS B 160      19.630  19.532  29.115  1.00109.34
ATOM   1300  NZ  LYS B 160      19.831  19.323  30.567  1.00109.34
ATOM   1301  N   THR B 161      13.066  19.188  29.991  1.00 23.78
ATOM   1302  CA  THR B 161      12.032  19.617  30.888  1.00 23.78
ATOM   1303  C   THR B 161      10.924  18.615  30.882  1.00 23.78
ATOM   1304  O   THR B 161      10.387  18.267  31.932  1.00 23.78
ATOM   1305  CB  THR B 161      11.465  20.998  30.513  1.00 23.78
ATOM   1306  OG1 THR B 161      10.805  20.919  29.243  1.00 23.78
ATOM   1307  CG2 THR B 161      12.581  22.027  30.424  1.00 23.78
ATOM   1308  N   ALA B 162      10.559  18.113  29.689  1.00 29.50
ATOM   1309  CA  ALA B 162       9.487  17.167  29.586  1.00 29.50
ATOM   1310  C   ALA B 162       9.861  15.938  30.357  1.00 29.50
ATOM   1311  O   ALA B 162       9.035  15.344  31.051  1.00 29.50
ATOM   1312  CB  ALA B 162       9.215  16.739  28.134  1.00 29.50
ATOM   1313  N   SER B 163      11.140  15.535  30.260  1.00 69.19
ATOM   1314  CA  SER B 163      11.611  14.335  30.889  1.00 69.19
ATOM   1315  C   SER B 163      11.474  14.442  32.376  1.00 69.19
ATOM   1316  O   SER B 163      11.043  13.495  33.034  1.00 69.19
ATOM   1317  CB  SER B 163      13.096  14.062  30.587  1.00 69.19
ATOM   1318  OG  SER B 163      13.922  14.842  31.439  1.00 69.19
ATOM   1319  N   ASP B 164      11.840  15.602  32.948  1.00 71.23
ATOM   1320  CA  ASP B 164      11.819  15.757  34.373  1.00 71.23
ATOM   1321  C   ASP B 164      10.415  15.655  34.877  1.00 71.23
ATOM   1322  O   ASP B 164      10.158  14.992  35.880  1.00 71.23
ATOM   1323  CB  ASP B 164      12.373  17.116  34.826  1.00 71.23
ATOM   1324  CG  ASP B 164      12.330  17.141  36.343  1.00 71.23
ATOM   1325  OD1 ASP B 164      13.059  16.324  36.968  1.00 71.23
ATOM   1326  OD2 ASP B 164      11.572  17.979  36.897  1.00 71.23
ATOM   1327  N   ILE B 165       9.467  16.312  34.185  1.00 38.29
ATOM   1328  CA  ILE B 165       8.101  16.333  34.620  1.00 38.29
ATOM   1329  C   ILE B 165       7.528  14.951  34.547  1.00 38.29
ATOM   1330  O   ILE B 165       6.832  14.503  35.457  1.00 38.29
ATOM   1331  CB  ILE B 165       7.239  17.199  33.751  1.00 38.29
ATOM   1332  CG1 ILE B 165       7.855  18.599  33.605  1.00 38.29
ATOM   1333  CG2 ILE B 165       5.823  17.211  34.353  1.00 38.29
ATOM   1334  CD1 ILE B 165       7.422  19.322  32.330  1.00 38.29
ATOM   1335  N   ALA B 166       7.808  14.240  33.442  1.00 37.20
ATOM   1336  CA  ALA B 166       7.256  12.932  33.232  1.00 37.20
ATOM   1337  C   ALA B 166       7.734  11.988  34.288  1.00 37.20
ATOM   1338  O   ALA B 166       6.972  11.148  34.766  1.00 37.20
ATOM   1339  CB  ALA B 166       7.637  12.343  31.863  1.00 37.20
ATOM   1340  N   THR B 167       9.017  12.093  34.676  1.00104.14
ATOM   1341  CA  THR B 167       9.545  11.165  35.630  1.00104.14
ATOM   1342  C   THR B 167       8.820  11.316  36.930  1.00104.14
ATOM   1343  O   THR B 167       8.482  10.326  37.576  1.00104.14
ATOM   1344  CB  THR B 167      11.053  11.365  35.868  1.00104.14
ATOM   1345  OG1 THR B 167      11.759  11.218  34.629  1.00104.14
ATOM   1346  CG2 THR B 167      11.578  10.336  36.857  1.00104.14
ATOM   1347  N   ALA B 168       8.584  12.561  37.378  1.00120.22
ATOM   1348  CA  ALA B 168       7.914  12.714  38.636  1.00120.22
ATOM   1349  C   ALA B 168       6.454  12.347  38.571  1.00120.22
ATOM   1350  O   ALA B 168       5.958  11.596  39.408  1.00120.22
ATOM   1351  CB  ALA B 168       8.026  14.106  39.199  1.00120.22
ATOM   1352  N   ASP B 169       5.733  12.912  37.582  1.00 83.39
ATOM   1353  CA  ASP B 169       4.301  12.832  37.433  1.00 83.39
ATOM   1354  C   ASP B 169       3.720  11.598  36.797  1.00 83.39
ATOM   1355  O   ASP B 169       2.574  11.269  37.097  1.00 83.39
ATOM   1356  CB  ASP B 169       3.714  14.057  36.713  1.00 83.39
ATOM   1357  CG  ASP B 169       3.329  15.160  37.675  1.00 83.39
ATOM   1358  OD1 ASP B 169       2.305  15.013  38.376  1.00 83.39
ATOM   1359  OD2 ASP B 169       4.052  16.176  37.726  1.00 83.39
ATOM   1360  N   LEU B 170       4.416  10.907  35.869  1.00 68.98
ATOM   1361  CA  LEU B 170       3.719   9.843  35.187  1.00 68.98
ATOM   1362  C   LEU B 170       4.376   8.512  35.403  1.00 68.98
ATOM   1363  O   LEU B 170       5.533   8.414  35.802  1.00 68.98
ATOM   1364  CB  LEU B 170       3.618  10.060  33.668  1.00 68.98
ATOM   1365  CG  LEU B 170       3.261  11.510  33.291  1.00 68.98
ATOM   1366  CD1 LEU B 170       4.072  11.996  32.079  1.00 68.98
ATOM   1367  CD2 LEU B 170       1.746  11.681  33.103  1.00 68.98
ATOM   1368  N   PRO B 171       3.618   7.468  35.150  1.00 93.93
ATOM   1369  CA  PRO B 171       4.090   6.113  35.258  1.00 93.93
ATOM   1370  C   PRO B 171       5.042   5.838  34.135  1.00 93.93
ATOM   1371  O   PRO B 171       4.940   6.489  33.097  1.00 93.93
ATOM   1372  CB  PRO B 171       2.844   5.225  35.234  1.00 93.93
ATOM   1373  CG  PRO B 171       1.873   5.957  34.288  1.00 93.93
ATOM   1374  CD  PRO B 171       1.861   7.401  34.816  1.00 93.93
ATOM   1375  N   ALA B 172       5.949   4.919  34.314  1.00148.43
ATOM   1376  CA  ALA B 172       6.919   4.622  33.295  1.00148.43
ATOM   1377  C   ALA B 172       6.286   4.029  32.077  1.00148.43
ATOM   1378  O   ALA B 172       6.900   4.055  31.014  1.00148.43
ATOM   1379  CB  ALA B 172       7.940   3.701  33.956  1.00148.43
ATOM   1380  N   THR B 173       5.106   3.410  32.240  1.00145.72
ATOM   1381  CA  THR B 173       4.358   2.803  31.178  1.00145.72
ATOM   1382  C   THR B 173       3.592   3.814  30.368  1.00145.72
ATOM   1383  O   THR B 173       3.181   3.513  29.248  1.00145.72
ATOM   1384  CB  THR B 173       3.410   1.756  31.681  1.00145.72
ATOM   1385  OG1 THR B 173       2.663   2.279  32.767  1.00145.72
ATOM   1386  CG2 THR B 173       4.209   0.541  32.163  1.00145.72
ATOM   1387  N   ASN B 174       3.322   5.016  30.924  1.00 74.57
ATOM   1388  CA  ASN B 174       2.482   5.986  30.258  1.00 74.57
ATOM   1389  C   ASN B 174       2.991   6.210  28.857  1.00 74.57
ATOM   1390  O   ASN B 174       4.177   6.453  28.641  1.00 74.57
ATOM   1391  CB  ASN B 174       2.453   7.337  31.000  1.00 74.57
ATOM   1392  CG  ASN B 174       1.855   8.439  30.157  1.00 74.57
ATOM   1393  OD1 ASN B 174       2.539   9.384  29.764  1.00 74.57
ATOM   1394  ND2 ASN B 174       0.563   8.322  29.877  1.00 74.57
ATOM   1395  N   PRO B 175       2.106   6.139  27.888  1.00 81.38
ATOM   1396  CA  PRO B 175       2.498   6.247  26.505  1.00 81.38
ATOM   1397  C   PRO B 175       3.154   7.550  26.176  1.00 81.38
ATOM   1398  O   PRO B 175       4.030   7.578  25.310  1.00 81.38
ATOM   1399  CB  PRO B 175       1.236   5.955  25.698  1.00 81.38
ATOM   1400  CG  PRO B 175       0.535   4.852  26.515  1.00 81.38
ATOM   1401  CD  PRO B 175       0.899   5.160  27.979  1.00 81.38
ATOM   1402  N   ILE B 176       2.735   8.644  26.833  1.00 48.20
ATOM   1403  CA  ILE B 176       3.341   9.910  26.543  1.00 48.20
ATOM   1404  C   ILE B 176       4.763   9.869  27.002  1.00 48.20
ATOM   1405  O   ILE B 176       5.661  10.351  26.314  1.00 48.20
ATOM   1406  CB  ILE B 176       2.672  11.074  27.215  1.00 48.20
ATOM   1407  CG1 ILE B 176       1.151  11.012  26.990  1.00 48.20
ATOM   1408  CG2 ILE B 176       3.319  12.365  26.683  1.00 48.20
ATOM   1409  CD1 ILE B 176       0.389  12.192  27.593  1.00 48.20
ATOM   1410  N   ARG B 177       5.001   9.294  28.196  1.00 52.34
ATOM   1411  CA  ARG B 177       6.329   9.227  28.734  1.00 52.34
ATOM   1412  C   ARG B 177       7.190   8.381  27.835  1.00 52.34
ATOM   1413  O   ARG B 177       8.345   8.715  27.571  1.00 52.34
ATOM   1414  CB  ARG B 177       6.363   8.605  30.143  1.00 52.34
ATOM   1415  CG  ARG B 177       7.732   8.704  30.823  1.00 52.34
ATOM   1416  CD  ARG B 177       8.128   7.453  31.610  1.00 52.34
ATOM   1417  NE  ARG B 177       7.806   7.705  33.043  1.00 52.34
ATOM   1418  CZ  ARG B 177       8.653   8.437  33.824  1.00 52.34
ATOM   1419  NH1 ARG B 177       9.827   8.906  33.313  1.00 52.34
ATOM   1420  NH2 ARG B 177       8.330   8.695  35.124  1.00 52.34
ATOM   1421  N   LEU B 178       6.648   7.251  27.345  1.00 58.27
ATOM   1422  CA  LEU B 178       7.399   6.361  26.499  1.00 58.27
ATOM   1423  C   LEU B 178       7.739   7.031  25.202  1.00 58.27
ATOM   1424  O   LEU B 178       8.854   6.889  24.703  1.00 58.27
ATOM   1425  CB  LEU B 178       6.652   5.052  26.171  1.00 58.27
ATOM   1426  CG  LEU B 178       6.661   4.015  27.316  1.00 58.27
ATOM   1427  CD1 LEU B 178       5.556   2.958  27.139  1.00 58.27
ATOM   1428  CD2 LEU B 178       8.049   3.371  27.465  1.00 58.27
ATOM   1429  N   GLY B 179       6.779   7.772  24.614  1.00 33.12
ATOM   1430  CA  GLY B 179       6.984   8.418  23.346  1.00 33.12
ATOM   1431  C   GLY B 179       8.044   9.467  23.479  1.00 33.12
ATOM   1432  O   GLY B 179       8.806   9.712  22.544  1.00 33.12
ATOM   1433  N   LEU B 180       8.078  10.165  24.630  1.00 51.30
ATOM   1434  CA  LEU B 180       9.067  11.182  24.849  1.00 51.30
ATOM   1435  C   LEU B 180      10.429  10.553  24.848  1.00 51.30
ATOM   1436  O   LEU B 180      11.351  11.036  24.192  1.00 51.30
ATOM   1437  CB  LEU B 180       8.886  11.919  26.188  1.00 51.30
ATOM   1438  CG  LEU B 180       9.790  13.157  26.333  1.00 51.30
ATOM   1439  CD1 LEU B 180       9.024  14.356  26.913  1.00 51.30
ATOM   1440  CD2 LEU B 180      11.064  12.827  27.126  1.00 51.30
ATOM   1441  N   SER B 181      10.587   9.419  25.552  1.00 33.45
ATOM   1442  CA  SER B 181      11.876   8.788  25.622  1.00 33.45
ATOM   1443  C   SER B 181      12.301   8.416  24.233  1.00 33.45
ATOM   1444  O   SER B 181      13.469   8.557  23.874  1.00 33.45
ATOM   1445  CB  SER B 181      11.874   7.500  26.465  1.00 33.45
ATOM   1446  OG  SER B 181      11.100   6.494  25.841  1.00 33.45
ATOM   1447  N   LEU B 182      11.356   7.936  23.404  1.00 55.31
ATOM   1448  CA  LEU B 182      11.697   7.501  22.078  1.00 55.31
ATOM   1449  C   LEU B 182      12.257   8.643  21.268  1.00 55.31
ATOM   1450  O   LEU B 182      13.297   8.493  20.631  1.00 55.31
ATOM   1451  CB  LEU B 182      10.473   6.951  21.321  1.00 55.31
ATOM   1452  CG  LEU B 182      10.809   6.228  20.006  1.00 55.31
ATOM   1453  CD1 LEU B 182      11.787   5.065  20.242  1.00 55.31
ATOM   1454  CD2 LEU B 182       9.530   5.791  19.273  1.00 55.31
ATOM   1455  N   ASN B 183      11.584   9.814  21.259  1.00 63.71
ATOM   1456  CA  ASN B 183      12.030  10.931  20.459  1.00 63.71
ATOM   1457  C   ASN B 183      13.259  11.567  21.026  1.00 63.71
ATOM   1458  O   ASN B 183      14.128  12.030  20.289  1.00 63.71
ATOM   1459  CB  ASN B 183      10.960  12.016  20.261  1.00 63.71
ATOM   1460  CG  ASN B 183       9.911  11.434  19.320  1.00 63.71
ATOM   1461  OD1 ASN B 183       9.701  10.223  19.277  1.00 63.71
ATOM   1462  ND2 ASN B 183       9.247  12.316  18.528  1.00 63.71
ATOM   1463  N   PHE B 184      13.351  11.628  22.362  1.00 97.88
ATOM   1464  CA  PHE B 184      14.472  12.242  23.008  1.00 97.88
ATOM   1465  C   PHE B 184      15.691  11.439  22.668  1.00 97.88
ATOM   1466  O   PHE B 184      16.758  11.990  22.407  1.00 97.88
ATOM   1467  CB  PHE B 184      14.236  12.321  24.527  1.00 97.88
ATOM   1468  CG  PHE B 184      15.365  13.015  25.211  1.00 97.88
ATOM   1469  CD1 PHE B 184      16.082  14.004  24.579  1.00 97.88
ATOM   1470  CD2 PHE B 184      15.645  12.734  26.526  1.00 97.88
ATOM   1471  CE1 PHE B 184      17.102  14.657  25.231  1.00 97.88
ATOM   1472  CE2 PHE B 184      16.661  13.384  27.185  1.00 97.88
ATOM   1473  CZ  PHE B 184      17.397  14.346  26.537  1.00 97.88
ATOM   1474  N   SER B 185      15.569  10.101  22.656  1.00 38.28
ATOM   1475  CA  SER B 185      16.701   9.279  22.334  1.00 38.28
ATOM   1476  C   SER B 185      17.081   9.474  20.895  1.00 38.28
ATOM   1477  O   SER B 185      18.263   9.465  20.558  1.00 38.28
ATOM   1478  CB  SER B 185      16.425   7.778  22.541  1.00 38.28
ATOM   1479  OG  SER B 185      15.470   7.317  21.596  1.00 38.28
ATOM   1480  N   VAL B 186      16.082   9.649  20.006  1.00 43.80
ATOM   1481  CA  VAL B 186      16.323   9.860  18.602  1.00 43.80
ATOM   1482  C   VAL B 186      17.086  11.136  18.462  1.00 43.80
ATOM   1483  O   VAL B 186      17.970  11.255  17.614  1.00 43.80
ATOM   1484  CB  VAL B 186      15.053  10.007  17.811  1.00 43.80
ATOM   1485  CG1 VAL B 186      15.407  10.483  16.391  1.00 43.80
ATOM   1486  CG2 VAL B 186      14.300   8.665  17.837  1.00 43.80
ATOM   1487  N   PHE B 187      16.752  12.126  19.308  1.00 53.89
ATOM   1488  CA  PHE B 187      17.406  13.401  19.278  1.00 53.89
ATOM   1489  C   PHE B 187      18.869  13.176  19.511  1.00 53.89
ATOM   1490  O   PHE B 187      19.708  13.690  18.773  1.00 53.89
ATOM   1491  CB  PHE B 187      16.881  14.321  20.392  1.00 53.89
ATOM   1492  CG  PHE B 187      17.541  15.645  20.259  1.00 53.89
ATOM   1493  CD1 PHE B 187      17.196  16.502  19.242  1.00 53.89
ATOM   1494  CD2 PHE B 187      18.500  16.031  21.165  1.00 53.89
ATOM   1495  CE1 PHE B 187      17.813  17.725  19.126  1.00 53.89
ATOM   1496  CE2 PHE B 187      19.118  17.252  21.053  1.00 53.89
ATOM   1497  CZ  PHE B 187      18.770  18.105  20.035  1.00 53.89
ATOM   1498  N   TYR B 188      19.218  12.370  20.532  1.00138.70
ATOM   1499  CA  TYR B 188      20.606  12.142  20.828  1.00138.70
ATOM   1500  C   TYR B 188      21.274  11.465  19.672  1.00138.70
ATOM   1501  O   TYR B 188      22.383  11.830  19.287  1.00138.70
ATOM   1502  CB  TYR B 188      20.851  11.172  21.995  1.00138.70
ATOM   1503  CG  TYR B 188      20.725  11.858  23.308  1.00138.70
ATOM   1504  CD1 TYR B 188      21.507  12.956  23.570  1.00138.70
ATOM   1505  CD2 TYR B 188      19.845  11.413  24.268  1.00138.70
ATOM   1506  CE1 TYR B 188      21.428  13.605  24.778  1.00138.70
ATOM   1507  CE2 TYR B 188      19.765  12.059  25.479  1.00138.70
ATOM   1508  CZ  TYR B 188      20.549  13.158  25.732  1.00138.70
ATOM   1509  OH  TYR B 188      20.463  13.820  26.976  1.00138.70
ATOM   1510  N   TYR B 189      20.628  10.426  19.112  1.00 72.18
ATOM   1511  CA  TYR B 189      21.260   9.642  18.091  1.00 72.18
ATOM   1512  C   TYR B 189      21.483  10.450  16.840  1.00 72.18
ATOM   1513  O   TYR B 189      22.611  10.540  16.355  1.00 72.18
ATOM   1514  CB  TYR B 189      20.386   8.423  17.722  1.00 72.18
ATOM   1515  CG  TYR B 189      21.214   7.316  17.156  1.00 72.18
ATOM   1516  CD1 TYR B 189      21.905   6.472  17.995  1.00 72.18
ATOM   1517  CD2 TYR B 189      21.281   7.103  15.797  1.00 72.18
ATOM   1518  CE1 TYR B 189      22.664   5.442  17.489  1.00 72.18
ATOM   1519  CE2 TYR B 189      22.039   6.076  15.284  1.00 72.18
ATOM   1520  CZ  TYR B 189      22.731   5.243  16.132  1.00 72.18
ATOM   1521  OH  TYR B 189      23.507   4.187  15.610  1.00 72.18
ATOM   1522  N   GLU B 190      20.407  11.051  16.287  1.00107.23
ATOM   1523  CA  GLU B 190      20.477  11.754  15.030  1.00107.23
ATOM   1524  C   GLU B 190      21.102  13.119  15.103  1.00107.23
ATOM   1525  O   GLU B 190      21.998  13.450  14.326  1.00107.23
ATOM   1526  CB  GLU B 190      19.083  11.961  14.412  1.00107.23
ATOM   1527  CG  GLU B 190      18.329  10.654  14.170  1.00107.23
ATOM   1528  CD  GLU B 190      18.612  10.214  12.743  1.00107.23
ATOM   1529  OE1 GLU B 190      18.470  11.065  11.824  1.00107.23
ATOM   1530  OE2 GLU B 190      18.976   9.023  12.551  1.00107.23
ATOM   1531  N   ILE B 191      20.590  13.981  16.002  1.00121.94
ATOM   1532  CA  ILE B 191      21.062  15.340  16.024  1.00121.94
ATOM   1533  C   ILE B 191      22.413  15.477  16.654  1.00121.94
ATOM   1534  O   ILE B 191      23.308  16.111  16.097  1.00121.94
ATOM   1535  CB  ILE B 191      20.109  16.261  16.721  1.00121.94
ATOM   1536  CG1 ILE B 191      18.709  16.069  16.116  1.00121.94
ATOM   1537  CG2 ILE B 191      20.639  17.699  16.591  1.00121.94
ATOM   1538  CD1 ILE B 191      18.646  16.411  14.628  1.00121.94
ATOM   1539  N   LEU B 192      22.557  14.923  17.871  1.00 76.20
ATOM   1540  CA  LEU B 192      23.756  14.933  18.664  1.00 76.20
ATOM   1541  C   LEU B 192      24.756  13.942  18.146  1.00 76.20
ATOM   1542  O   LEU B 192      25.958  14.102  18.334  1.00 76.20
ATOM   1543  CB  LEU B 192      23.498  14.574  20.136  1.00 76.20
ATOM   1544  CG  LEU B 192      23.694  15.749  21.112  1.00 76.20
ATOM   1545  CD1 LEU B 192      22.546  16.763  20.996  1.00 76.20
ATOM   1546  CD2 LEU B 192      23.910  15.260  22.553  1.00 76.20
ATOM   1547  N   ASN B 193      24.286  12.847  17.527  1.00 59.51
ATOM   1548  CA  ASN B 193      25.187  11.822  17.085  1.00 59.51
ATOM   1549  C   ASN B 193      25.901  11.273  18.283  1.00 59.51
ATOM   1550  O   ASN B 193      27.074  10.909  18.209  1.00 59.51
ATOM   1551  CB  ASN B 193      26.236  12.313  16.069  1.00 59.51
ATOM   1552  CG  ASN B 193      25.506  13.123  15.006  1.00 59.51
ATOM   1553  OD1 ASN B 193      25.772  14.310  14.822  1.00 59.51
ATOM   1554  ND2 ASN B 193      24.546  12.469  14.300  1.00 59.51
ATOM   1555  N   THR B 194      25.193  11.207  19.433  1.00102.96
ATOM   1556  CA  THR B 194      25.761  10.639  20.622  1.00102.96
ATOM   1557  C   THR B 194      24.979   9.395  20.908  1.00102.96
ATOM   1558  O   THR B 194      23.975   9.401  21.620  1.00102.96
ATOM   1559  CB  THR B 194      25.700  11.566  21.850  1.00102.96
ATOM   1560  OG1 THR B 194      26.408  12.781  21.571  1.00102.96
ATOM   1561  CG2 THR B 194      26.335  10.894  23.057  1.00102.96
ATOM   1562  N   PRO B 195      25.454   8.315  20.358  1.00 80.49
ATOM   1563  CA  PRO B 195      24.787   7.048  20.461  1.00 80.49
ATOM   1564  C   PRO B 195      24.720   6.457  21.832  1.00 80.49
ATOM   1565  O   PRO B 195      23.740   5.772  22.122  1.00 80.49
ATOM   1566  CB  PRO B 195      25.442   6.138  19.418  1.00 80.49
ATOM   1567  CG  PRO B 195      26.128   7.103  18.433  1.00 80.49
ATOM   1568  CD  PRO B 195      26.948   8.031  19.341  1.00 80.49
ATOM   1569  N   GLU B 196      25.736   6.676  22.686  1.00 29.71
ATOM   1570  CA  GLU B 196      25.695   6.084  23.993  1.00 29.71
ATOM   1571  C   GLU B 196      24.577   6.696  24.764  1.00 29.71
ATOM   1572  O   GLU B 196      23.826   6.001  25.448  1.00 29.71
ATOM   1573  CB  GLU B 196      26.985   6.297  24.804  1.00 29.71
ATOM   1574  CG  GLU B 196      28.254   6.091  23.999  1.00 29.71
ATOM   1575  CD  GLU B 196      28.746   7.377  23.363  1.00 29.71
ATOM   1576  OE1 GLU B 196      29.488   8.126  24.033  1.00 29.71
ATOM   1577  OE2 GLU B 196      28.390   7.635  22.194  1.00 29.71
ATOM   1578  N   ARG B 197      24.438   8.029  24.663  1.00 42.80
ATOM   1579  CA  ARG B 197      23.417   8.712  25.397  1.00 42.80
ATOM   1580  C   ARG B 197      22.084   8.279  24.889  1.00 42.80
ATOM   1581  O   ARG B 197      21.123   8.192  25.650  1.00 42.80
ATOM   1582  CB  ARG B 197      23.483  10.240  25.276  1.00 42.80
ATOM   1583  CG  ARG B 197      24.351  10.887  26.355  1.00 42.80
ATOM   1584  CD  ARG B 197      23.889  12.292  26.742  1.00 42.80
ATOM   1585  NE  ARG B 197      24.791  12.772  27.826  1.00 42.80
ATOM   1586  CZ  ARG B 197      24.464  13.879  28.555  1.00 42.80
ATOM   1587  NH1 ARG B 197      23.322  14.574  28.276  1.00 42.80
ATOM   1588  NH2 ARG B 197      25.282  14.292  29.566  1.00 42.80
ATOM   1589  N   ALA B 198      21.973   8.045  23.572  1.00 36.53
ATOM   1590  CA  ALA B 198      20.702   7.655  23.034  1.00 36.53
ATOM   1591  C   ALA B 198      20.294   6.313  23.569  1.00 36.53
ATOM   1592  O   ALA B 198      19.164   6.128  24.017  1.00 36.53
ATOM   1593  CB  ALA B 198      20.722   7.557  21.500  1.00 36.53
ATOM   1594  N   CYS B 199      21.225   5.341  23.558  1.00 37.35
ATOM   1595  CA  CYS B 199      20.913   4.002  23.976  1.00 37.35
ATOM   1596  C   CYS B 199      20.557   3.990  25.430  1.00 37.35
ATOM   1597  O   CYS B 199      19.623   3.306  25.849  1.00 37.35
ATOM   1598  CB  CYS B 199      22.088   3.026  23.779  1.00 37.35
ATOM   1599  SG  CYS B 199      22.755   3.061  22.087  1.00 37.35
ATOM   1600  N   LYS B 200      21.291   4.756  26.255  1.00100.40
ATOM   1601  CA  LYS B 200      21.012   4.687  27.659  1.00100.40
ATOM   1602  C   LYS B 200      19.617   5.151  27.930  1.00100.40
ATOM   1603  O   LYS B 200      18.893   4.536  28.711  1.00100.40
ATOM   1604  CB  LYS B 200      21.959   5.525  28.532  1.00100.40
ATOM   1605  CG  LYS B 200      23.422   5.157  28.378  1.00100.40
ATOM   1606  CD  LYS B 200      24.307   6.391  28.447  1.00100.40
ATOM   1607  CE  LYS B 200      25.769   6.035  28.233  1.00100.40
ATOM   1608  NZ  LYS B 200      26.334   5.289  29.392  1.00100.40
ATOM   1609  N   LEU B 201      19.195   6.253  27.287  1.00 55.01
ATOM   1610  CA  LEU B 201      17.885   6.780  27.535  1.00 55.01
ATOM   1611  C   LEU B 201      16.836   5.803  27.099  1.00 55.01
ATOM   1612  O   LEU B 201      15.868   5.557  27.817  1.00 55.01
ATOM   1613  CB  LEU B 201      17.625   8.087  26.772  1.00 55.01
ATOM   1614  CG  LEU B 201      16.205   8.643  26.981  1.00 55.01
ATOM   1615  CD1 LEU B 201      16.106   9.451  28.285  1.00 55.01
ATOM   1616  CD2 LEU B 201      15.729   9.433  25.752  1.00 55.01
ATOM   1617  N   ALA B 202      16.993   5.221  25.897  1.00 33.33
ATOM   1618  CA  ALA B 202      15.998   4.307  25.414  1.00 33.33
ATOM   1619  C   ALA B 202      15.934   3.102  26.304  1.00 33.33
ATOM   1620  O   ALA B 202      14.848   2.630  26.643  1.00 33.33
ATOM   1621  CB  ALA B 202      16.276   3.820  23.983  1.00 33.33
ATOM   1622  N   ASN B 203      17.102   2.571  26.717  1.00 41.81
ATOM   1623  CA  ASN B 203      17.118   1.382  27.525  1.00 41.81
ATOM   1624  C   ASN B 203      16.482   1.648  28.852  1.00 41.81
ATOM   1625  O   ASN B 203      15.729   0.819  29.363  1.00 41.81
ATOM   1626  CB  ASN B 203      18.527   0.840  27.816  1.00 41.81
ATOM   1627  CG  ASN B 203      18.893  -0.323  26.920  1.00 41.81
ATOM   1628  OD1 ASN B 203      19.960  -0.340  26.306  1.00 41.81
ATOM   1629  ND2 ASN B 203      18.002  -1.303  26.840  1.00 41.81
ATOM   1630  N   ASP B 204      16.773   2.815  29.455  1.00 25.17
ATOM   1631  CA  ASP B 204      16.264   3.106  30.764  1.00 25.17
ATOM   1632  C   ASP B 204      14.768   3.166  30.716  1.00 25.17
ATOM   1633  O   ASP B 204      14.089   2.637  31.596  1.00 25.17
ATOM   1634  CB  ASP B 204      16.761   4.456  31.307  1.00 25.17
ATOM   1635  CG  ASP B 204      18.062   4.326  32.068  1.00 25.17
ATOM   1636  OD1 ASP B 204      18.262   3.292  32.741  1.00 25.17
ATOM   1637  OD2 ASP B 204      18.884   5.262  31.994  1.00 25.17
ATOM   1638  N   ALA B 205      14.214   3.810  29.674  1.00 28.32
ATOM   1639  CA  ALA B 205      12.791   3.961  29.562  1.00 28.32
ATOM   1640  C   ALA B 205      12.164   2.610  29.429  1.00 28.32
ATOM   1641  O   ALA B 205      11.138   2.322  30.045  1.00 28.32
ATOM   1642  CB  ALA B 205      12.378   4.783  28.329  1.00 28.32
ATOM   1643  N   PHE B 206      12.774   1.740  28.609  1.00 56.23
ATOM   1644  CA  PHE B 206      12.242   0.427  28.390  1.00 56.23
ATOM   1645  C   PHE B 206      12.266  -0.350  29.673  1.00 56.23
ATOM   1646  O   PHE B 206      11.273  -0.963  30.062  1.00 56.23
ATOM   1647  CB  PHE B 206      13.062  -0.357  27.351  1.00 56.23
ATOM   1648  CG  PHE B 206      12.375  -1.654  27.101  1.00 56.23
ATOM   1649  CD1 PHE B 206      11.018  -1.701  26.879  1.00 56.23
ATOM   1650  CD2 PHE B 206      13.098  -2.825  27.079  1.00 56.23
ATOM   1651  CE1 PHE B 206      10.392  -2.904  26.645  1.00 56.23
ATOM   1652  CE2 PHE B 206      12.478  -4.028  26.845  1.00 56.23
ATOM   1653  CZ  PHE B 206      11.122  -4.068  26.629  1.00 56.23
ATOM   1654  N   HIS B 207      13.407  -0.318  30.384  1.00 38.35
ATOM   1655  CA  HIS B 207      13.573  -1.107  31.573  1.00 38.35
ATOM   1656  C   HIS B 207      12.591  -0.680  32.619  1.00 38.35
ATOM   1657  O   HIS B 207      12.034  -1.513  33.331  1.00 38.35
ATOM   1658  CB  HIS B 207      14.977  -0.972  32.189  1.00 38.35
ATOM   1659  CG  HIS B 207      16.004  -1.830  31.525  1.00 38.35
ATOM   1660  ND1 HIS B 207      16.551  -1.525  30.297  1.00 38.35
ATOM   1661  CD2 HIS B 207      16.581  -2.991  31.915  1.00 38.35
ATOM   1662  CE1 HIS B 207      17.418  -2.462  29.963  1.00 38.35
ATOM   1663  NE2 HIS B 207      17.457  -3.361  30.924  1.00 38.35
ATOM   1664  N   SER B 208      12.359   0.636  32.753  1.00 37.94
ATOM   1665  CA  SER B 208      11.482   1.109  33.784  1.00 37.94
ATOM   1666  C   SER B 208      10.086   0.622  33.531  1.00 37.94
ATOM   1667  O   SER B 208       9.392   0.210  34.457  1.00 37.94
ATOM   1668  CB  SER B 208      11.420   2.645  33.860  1.00 37.94
ATOM   1669  OG  SER B 208      12.718   3.193  33.984  1.00 37.94
ATOM   1670  N   ALA B 209       9.628   0.673  32.265  1.00 39.83
ATOM   1671  CA  ALA B 209       8.290   0.259  31.945  1.00 39.83
ATOM   1672  C   ALA B 209       8.123  -1.207  32.209  1.00 39.83
ATOM   1673  O   ALA B 209       7.135  -1.635  32.805  1.00 39.83
ATOM   1674  CB  ALA B 209       7.924   0.497  30.467  1.00 39.83
ATOM   1675  N   THR B 210       9.114  -2.020  31.807  1.00 76.62
ATOM   1676  CA  THR B 210       8.975  -3.445  31.913  1.00 76.62
ATOM   1677  C   THR B 210       8.798  -3.827  33.344  1.00 76.62
ATOM   1678  O   THR B 210       7.963  -4.669  33.667  1.00 76.62
ATOM   1679  CB  THR B 210      10.191  -4.194  31.338  1.00 76.62
ATOM   1680  OG1 THR B 210      11.378  -3.789  32.031  1.00 76.62
ATOM   1681  CG2 THR B 210      10.356  -3.887  29.858  1.00 76.62
ATOM   1682  N   ALA B 211       9.563  -3.201  34.252  1.00 52.47
ATOM   1683  CA  ALA B 211       9.470  -3.571  35.635  1.00 52.47
ATOM   1684  C   ALA B 211       8.074  -3.310  36.128  1.00 52.47
ATOM   1685  O   ALA B 211       7.526  -4.070  36.923  1.00 52.47
ATOM   1686  CB  ALA B 211      10.429  -2.766  36.530  1.00 52.47
ATOM   1687  N   GLU B 212       7.511  -2.192  35.653  1.00166.24
ATOM   1688  CA  GLU B 212       6.281  -1.497  35.925  1.00166.24
ATOM   1689  C   GLU B 212       5.023  -2.020  35.278  1.00166.24
ATOM   1690  O   GLU B 212       4.035  -1.293  35.329  1.00166.24
ATOM   1691  CB  GLU B 212       6.379  -0.012  35.549  1.00166.24
ATOM   1692  CG  GLU B 212       7.232   0.802  36.524  1.00166.24
ATOM   1693  CD  GLU B 212       6.318   1.702  37.344  1.00166.24
ATOM   1694  OE1 GLU B 212       5.803   1.238  38.395  1.00166.24
ATOM   1695  OE2 GLU B 212       6.120   2.874  36.923  1.00166.24
ATOM   1696  N   LEU B 213       4.981  -3.189  34.608  1.00 83.14
ATOM   1697  CA  LEU B 213       3.845  -3.598  33.802  1.00 83.14
ATOM   1698  C   LEU B 213       2.542  -3.437  34.542  1.00 83.14
ATOM   1699  O   LEU B 213       1.500  -3.223  33.922  1.00 83.14
ATOM   1700  CB  LEU B 213       3.928  -5.065  33.339  1.00 83.14
ATOM   1701  CG  LEU B 213       4.336  -5.235  31.862  1.00 83.14
ATOM   1702  CD1 LEU B 213       5.564  -4.376  31.515  1.00 83.14
ATOM   1703  CD2 LEU B 213       4.524  -6.717  31.498  1.00 83.14
ATOM   1704  N   ASP B 214       2.549  -3.524  35.881  1.00 59.22
ATOM   1705  CA  ASP B 214       1.326  -3.386  36.624  1.00 59.22
ATOM   1706  C   ASP B 214       0.700  -2.045  36.330  1.00 59.22
ATOM   1707  O   ASP B 214      -0.519  -1.900  36.394  1.00 59.22
ATOM   1708  CB  ASP B 214       1.522  -3.514  38.150  1.00 59.22
ATOM   1709  CG  ASP B 214       1.097  -4.900  38.622  1.00 59.22
ATOM   1710  OD1 ASP B 214       1.606  -5.911  38.068  1.00 59.22
ATOM   1711  OD2 ASP B 214       0.243  -4.961  39.547  1.00 59.22
ATOM   1712  N   THR B 215       1.526  -1.034  35.997  1.00 95.68
ATOM   1713  CA  THR B 215       1.147   0.330  35.723  1.00 95.68
ATOM   1714  C   THR B 215       0.421   0.488  34.411  1.00 95.68
ATOM   1715  O   THR B 215       0.063   1.609  34.049  1.00 95.68
ATOM   1716  CB  THR B 215       2.266   1.332  35.783  1.00 95.68
ATOM   1717  OG1 THR B 215       3.072   1.136  36.932  1.00 95.68
ATOM   1718  CG2 THR B 215       1.649   2.740  35.794  1.00 95.68
ATOM   1719  N   LEU B 216       0.298  -0.581  33.598  1.00 64.72
ATOM   1720  CA  LEU B 216      -0.423  -0.497  32.348  1.00 64.72
ATOM   1721  C   LEU B 216      -1.841  -0.080  32.634  1.00 64.72
ATOM   1722  O   LEU B 216      -2.425  -0.454  33.648  1.00 64.72
ATOM   1723  CB  LEU B 216      -0.537  -1.853  31.621  1.00 64.72
ATOM   1724  CG  LEU B 216       0.399  -2.050  30.414  1.00 64.72
ATOM   1725  CD1 LEU B 216       1.821  -1.563  30.733  1.00 64.72
ATOM   1726  CD2 LEU B 216       0.402  -3.512  29.945  1.00 64.72
ATOM   1727  N   ALA B 217      -2.430   0.723  31.722  1.00 39.31
ATOM   1728  CA  ALA B 217      -3.781   1.188  31.871  1.00 39.31
ATOM   1729  C   ALA B 217      -4.634   0.410  30.925  1.00 39.31
ATOM   1730  O   ALA B 217      -4.183  -0.047  29.877  1.00 39.31
ATOM   1731  CB  ALA B 217      -3.971   2.674  31.527  1.00 39.31
ATOM   1732  N   ASN B 218      -5.919   0.264  31.291  1.00 94.96
ATOM   1733  CA  ASN B 218      -6.859  -0.539  30.570  1.00 94.96
ATOM   1734  C   ASN B 218      -7.037  -0.005  29.188  1.00 94.96
ATOM   1735  O   ASN B 218      -7.142  -0.773  28.232  1.00 94.96
ATOM   1736  CB  ASN B 218      -8.246  -0.503  31.230  1.00 94.96
ATOM   1737  CG  ASN B 218      -9.279  -1.280  30.444  1.00 94.96
ATOM   1738  OD1 ASN B 218      -9.168  -2.496  30.279  1.00 94.96
ATOM   1739  ND2 ASN B 218     -10.291  -0.578  29.951  1.00 94.96
ATOM   1740  N   ASP B 219      -7.160   1.325  29.052  1.00108.71
ATOM   1741  CA  ASP B 219      -7.361   1.885  27.749  1.00108.71
ATOM   1742  C   ASP B 219      -6.100   1.920  26.930  1.00108.71
ATOM   1743  O   ASP B 219      -6.121   1.608  25.741  1.00108.71
ATOM   1744  CB  ASP B 219      -7.900   3.322  27.784  1.00108.71
ATOM   1745  CG  ASP B 219      -6.973   4.269  28.517  1.00108.71
ATOM   1746  OD1 ASP B 219      -6.260   3.815  29.436  1.00108.71
ATOM   1747  OD2 ASP B 219      -6.961   5.469  28.172  1.00108.71
ATOM   1748  N   SER B 220      -4.986   2.348  27.561  1.00 80.90
ATOM   1749  CA  SER B 220      -3.720   2.649  26.934  1.00 80.90
ATOM   1750  C   SER B 220      -2.743   1.511  26.754  1.00 80.90
ATOM   1751  O   SER B 220      -1.655   1.742  26.230  1.00 80.90
ATOM   1752  CB  SER B 220      -2.951   3.749  27.683  1.00 80.90
ATOM   1753  OG  SER B 220      -3.822   4.824  28.002  1.00 80.90
ATOM   1754  N   PHE B 221      -3.063   0.270  27.155  1.00 69.39
ATOM   1755  CA  PHE B 221      -2.072  -0.779  27.178  1.00 69.39
ATOM   1756  C   PHE B 221      -1.457  -1.021  25.830  1.00 69.39
ATOM   1757  O   PHE B 221      -0.247  -1.222  25.729  1.00 69.39
ATOM   1758  CB  PHE B 221      -2.657  -2.119  27.672  1.00 69.39
ATOM   1759  CG  PHE B 221      -3.666  -2.706  26.736  1.00 69.39
ATOM   1760  CD1 PHE B 221      -4.939  -2.170  26.640  1.00 69.39
ATOM   1761  CD2 PHE B 221      -3.350  -3.804  25.954  1.00 69.39
ATOM   1762  CE1 PHE B 221      -5.873  -2.720  25.783  1.00 69.39
ATOM   1763  CE2 PHE B 221      -4.282  -4.355  25.096  1.00 69.39
ATOM   1764  CZ  PHE B 221      -5.545  -3.813  25.011  1.00 69.39
ATOM   1765  N   LYS B 222      -2.256  -1.027  24.753  1.00146.11
ATOM   1766  CA  LYS B 222      -1.714  -1.323  23.459  1.00146.11
ATOM   1767  C   LYS B 222      -0.699  -0.286  23.087  1.00146.11
ATOM   1768  O   LYS B 222       0.359  -0.615  22.553  1.00146.11
ATOM   1769  CB  LYS B 222      -2.800  -1.373  22.367  1.00146.11
ATOM   1770  CG  LYS B 222      -2.281  -1.785  20.986  1.00146.11
ATOM   1771  CD  LYS B 222      -1.690  -3.196  20.927  1.00146.11
ATOM   1772  CE  LYS B 222      -0.232  -3.230  20.472  1.00146.11
ATOM   1773  NZ  LYS B 222       0.323  -4.586  20.655  1.00146.11
ATOM   1774  N   ASP B 223      -0.995   0.999  23.357  1.00 32.31
ATOM   1775  CA  ASP B 223      -0.108   2.063  22.984  1.00 32.31
ATOM   1776  C   ASP B 223       1.188   1.900  23.710  1.00 32.31
ATOM   1777  O   ASP B 223       2.258   2.089  23.134  1.00 32.31
ATOM   1778  CB  ASP B 223      -0.638   3.452  23.374  1.00 32.31
ATOM   1779  CG  ASP B 223      -0.983   4.222  22.109  1.00 32.31
ATOM   1780  OD1 ASP B 223      -1.860   3.747  21.341  1.00 32.31
ATOM   1781  OD2 ASP B 223      -0.367   5.301  21.896  1.00 32.31
ATOM   1782  N   SER B 224       1.124   1.545  25.005  1.00 39.71
ATOM   1783  CA  SER B 224       2.318   1.433  25.785  1.00 39.71
ATOM   1784  C   SER B 224       3.195   0.366  25.211  1.00 39.71
ATOM   1785  O   SER B 224       4.391   0.574  25.023  1.00 39.71
ATOM   1786  CB  SER B 224       2.049   1.055  27.252  1.00 39.71
ATOM   1787  OG  SER B 224       1.446  -0.229  27.324  1.00 39.71
ATOM   1788  N   THR B 225       2.614  -0.807  24.902  1.00 38.21
ATOM   1789  CA  THR B 225       3.376  -1.926  24.425  1.00 38.21
ATOM   1790  C   THR B 225       3.982  -1.616  23.092  1.00 38.21
ATOM   1791  O   THR B 225       5.109  -2.015  22.810  1.00 38.21
ATOM   1792  CB  THR B 225       2.550  -3.164  24.243  1.00 38.21
ATOM   1793  OG1 THR B 225       1.621  -2.985  23.184  1.00 38.21
ATOM   1794  CG2 THR B 225       1.807  -3.455  25.557  1.00 38.21
ATOM   1795  N   LEU B 226       3.238  -0.912  22.219  1.00 93.37
ATOM   1796  CA  LEU B 226       3.743  -0.653  20.902  1.00 93.37
ATOM   1797  C   LEU B 226       4.972   0.203  21.023  1.00 93.37
ATOM   1798  O   LEU B 226       5.981  -0.058  20.370  1.00 93.37
ATOM   1799  CB  LEU B 226       2.699   0.056  20.005  1.00 93.37
ATOM   1800  CG  LEU B 226       3.133   0.373  18.551  1.00 93.37
ATOM   1801  CD1 LEU B 226       3.662   1.814  18.449  1.00 93.37
ATOM   1802  CD2 LEU B 226       4.145  -0.634  17.984  1.00 93.37
ATOM   1803  N   ILE B 227       4.926   1.241  21.878  1.00102.61
ATOM   1804  CA  ILE B 227       6.029   2.154  22.013  1.00102.61
ATOM   1805  C   ILE B 227       7.212   1.436  22.594  1.00102.61
ATOM   1806  O   ILE B 227       8.355   1.678  22.204  1.00102.61
ATOM   1807  CB  ILE B 227       5.725   3.322  22.906  1.00102.61
ATOM   1808  CG1 ILE B 227       4.412   4.008  22.489  1.00102.61
ATOM   1809  CG2 ILE B 227       6.938   4.267  22.836  1.00102.61
ATOM   1810  CD1 ILE B 227       4.369   4.434  21.024  1.00102.61
ATOM   1811  N   MET B 228       6.972   0.535  23.566  1.00113.15
ATOM   1812  CA  MET B 228       8.077  -0.153  24.159  1.00113.15
ATOM   1813  C   MET B 228       8.776  -0.942  23.094  1.00113.15
ATOM   1814  O   MET B 228      10.004  -1.027  23.095  1.00113.15
ATOM   1815  CB  MET B 228       7.715  -1.058  25.353  1.00113.15
ATOM   1816  CG  MET B 228       7.075  -0.358  26.545  1.00113.15
ATOM   1817  SD  MET B 228       6.665  -1.475  27.917  1.00113.15
ATOM   1818  CE  MET B 228       4.899  -1.064  27.942  1.00113.15
ATOM   1819  N   GLN B 229       8.032  -1.542  22.145  1.00 96.27
ATOM   1820  CA  GLN B 229       8.722  -2.281  21.127  1.00 96.27
ATOM   1821  C   GLN B 229       9.525  -1.341  20.280  1.00 96.27
ATOM   1822  O   GLN B 229      10.610  -1.690  19.819  1.00 96.27
ATOM   1823  CB  GLN B 229       7.850  -3.089  20.165  1.00 96.27
ATOM   1824  CG  GLN B 229       8.732  -4.109  19.444  1.00 96.27
ATOM   1825  CD  GLN B 229       8.067  -4.524  18.152  1.00 96.27
ATOM   1826  OE1 GLN B 229       6.934  -4.999  18.159  1.00 96.27
ATOM   1827  NE2 GLN B 229       8.783  -4.339  17.012  1.00 96.27
ATOM   1828  N   LEU B 230       9.006  -0.121  20.035  1.00 48.05
ATOM   1829  CA  LEU B 230       9.707   0.820  19.203  1.00 48.05
ATOM   1830  C   LEU B 230      11.023   1.149  19.837  1.00 48.05
ATOM   1831  O   LEU B 230      12.025   1.302  19.139  1.00 48.05
ATOM   1832  CB  LEU B 230       8.951   2.141  18.981  1.00 48.05
ATOM   1833  CG  LEU B 230       7.486   1.937  18.559  1.00 48.05
ATOM   1834  CD1 LEU B 230       6.799   3.281  18.264  1.00 48.05
ATOM   1835  CD2 LEU B 230       7.377   0.930  17.401  1.00 48.05
ATOM   1836  N   LEU B 231      11.052   1.282  21.177  1.00 46.30
ATOM   1837  CA  LEU B 231      12.280   1.565  21.868  1.00 46.30
ATOM   1838  C   LEU B 231      13.221   0.418  21.628  1.00 46.30
ATOM   1839  O   LEU B 231      14.404   0.610  21.345  1.00 46.30
ATOM   1840  CB  LEU B 231      12.074   1.682  23.391  1.00 46.30
ATOM   1841  CG  LEU B 231      11.593   3.069  23.864  1.00 46.30
ATOM   1842  CD1 LEU B 231      10.911   2.987  25.240  1.00 46.30
ATOM   1843  CD2 LEU B 231      12.744   4.089  23.857  1.00 46.30
ATOM   1844  N   ARG B 232      12.691  -0.815  21.710  1.00181.79
ATOM   1845  CA  ARG B 232      13.433  -2.034  21.539  1.00181.79
ATOM   1846  C   ARG B 232      14.042  -2.060  20.173  1.00181.79
ATOM   1847  O   ARG B 232      15.214  -2.400  20.018  1.00181.79
ATOM   1848  CB  ARG B 232      12.495  -3.258  21.620  1.00181.79
ATOM   1849  CG  ARG B 232      12.291  -3.834  23.024  1.00181.79
ATOM   1850  CD  ARG B 232      13.495  -4.587  23.594  1.00181.79
ATOM   1851  NE  ARG B 232      13.815  -5.723  22.688  1.00181.79
ATOM   1852  CZ  ARG B 232      14.928  -6.480  22.897  1.00181.79
ATOM   1853  NH1 ARG B 232      15.751  -6.219  23.952  1.00181.79
ATOM   1854  NH2 ARG B 232      15.207  -7.511  22.048  1.00181.79
ATOM   1855  N   ASP B 233      13.261  -1.688  19.142  1.00 41.85
ATOM   1856  CA  ASP B 233      13.739  -1.761  17.791  1.00 41.85
ATOM   1857  C   ASP B 233      14.913  -0.848  17.633  1.00 41.85
ATOM   1858  O   ASP B 233      15.912  -1.215  17.017  1.00 41.85
ATOM   1859  CB  ASP B 233      12.684  -1.316  16.762  1.00 41.85
ATOM   1860  CG  ASP B 233      11.960  -2.549  16.242  1.00 41.85
ATOM   1861  OD1 ASP B 233      11.402  -3.309  17.077  1.00 41.85
ATOM   1862  OD2 ASP B 233      11.969  -2.752  14.999  1.00 41.85
ATOM   1863  N   ASN B 234      14.825   0.372  18.194  1.00 39.62
ATOM   1864  CA  ASN B 234      15.880   1.329  18.023  1.00 39.62
ATOM   1865  C   ASN B 234      17.138   0.845  18.678  1.00 39.62
ATOM   1866  O   ASN B 234      18.219   0.935  18.097  1.00 39.62
ATOM   1867  CB  ASN B 234      15.544   2.707  18.625  1.00 39.62
ATOM   1868  CG  ASN B 234      14.732   3.480  17.594  1.00 39.62
ATOM   1869  OD1 ASN B 234      15.280   4.025  16.637  1.00 39.62
ATOM   1870  ND2 ASN B 234      13.391   3.546  17.802  1.00 39.62
ATOM   1871  N   LEU B 235      17.028   0.297  19.904  1.00 53.12
ATOM   1872  CA  LEU B 235      18.193  -0.116  20.637  1.00 53.12
ATOM   1873  C   LEU B 235      18.920  -1.190  19.895  1.00 53.12
ATOM   1874  O   LEU B 235      20.143  -1.148  19.769  1.00 53.12
ATOM   1875  CB  LEU B 235      17.858  -0.642  22.046  1.00 53.12
ATOM   1876  CG  LEU B 235      17.458   0.467  23.039  1.00 53.12
ATOM   1877  CD1 LEU B 235      16.659  -0.092  24.226  1.00 53.12
ATOM   1878  CD2 LEU B 235      18.697   1.242  23.514  1.00 53.12
ATOM   1879  N   THR B 236      18.185  -2.178  19.362  1.00 99.70
ATOM   1880  CA  THR B 236      18.833  -3.266  18.693  1.00 99.70
ATOM   1881  C   THR B 236      19.555  -2.744  17.492  1.00 99.70
ATOM   1882  O   THR B 236      20.695  -3.122  17.227  1.00 99.70
ATOM   1883  CB  THR B 236      17.864  -4.324  18.257  1.00 99.70
ATOM   1884  OG1 THR B 236      16.959  -3.799  17.297  1.00 99.70
ATOM   1885  CG2 THR B 236      17.089  -4.812  19.493  1.00 99.70
ATOM   1886  N   LEU B 237      18.909  -1.835  16.741  1.00 40.55
ATOM   1887  CA  LEU B 237      19.483  -1.305  15.539  1.00 40.55
ATOM   1888  C   LEU B 237      20.736  -0.552  15.868  1.00 40.55
ATOM   1889  O   LEU B 237      21.768  -0.725  15.220  1.00 40.55
ATOM   1890  CB  LEU B 237      18.502  -0.348  14.837  1.00 40.55
ATOM   1891  CG  LEU B 237      19.119   0.534  13.740  1.00 40.55
ATOM   1892  CD1 LEU B 237      19.047  -0.141  12.360  1.00 40.55
ATOM   1893  CD2 LEU B 237      18.476   1.931  13.742  1.00 40.55
ATOM   1894  N   TRP B 238      20.672   0.290  16.911  1.00 64.62
ATOM   1895  CA  TRP B 238      21.755   1.137  17.313  1.00 64.62
ATOM   1896  C   TRP B 238      22.904   0.334  17.832  1.00 64.62
ATOM   1897  O   TRP B 238      24.058   0.703  17.622  1.00 64.62
ATOM   1898  CB  TRP B 238      21.313   2.152  18.377  1.00 64.62
ATOM   1899  CG  TRP B 238      20.274   3.108  17.840  1.00 64.62
ATOM   1900  CD1 TRP B 238      19.945   3.371  16.542  1.00 64.62
ATOM   1901  CD2 TRP B 238      19.409   3.921  18.649  1.00 64.62
ATOM   1902  NE1 TRP B 238      18.934   4.299  16.491  1.00 64.62
ATOM   1903  CE2 TRP B 238      18.593   4.645  17.780  1.00 64.62
ATOM   1904  CE3 TRP B 238      19.301   4.049  20.003  1.00 64.62
ATOM   1905  CZ2 TRP B 238      17.652   5.514  18.255  1.00 64.62
ATOM   1906  CZ3 TRP B 238      18.353   4.928  20.478  1.00 64.62
ATOM   1907  CH2 TRP B 238      17.545   5.647  19.621  1.00 64.62
ATOM   1908  N   THR B 239      22.627  -0.769  18.552  1.00 73.95
ATOM   1909  CA  THR B 239      23.701  -1.554  19.086  1.00 73.95
ATOM   1910  C   THR B 239      24.266  -2.405  17.957  1.00 73.95
ATOM   1911  O   THR B 239      23.486  -3.193  17.360  1.00 73.95
ATOM   1912  CB  THR B 239      23.267  -2.476  20.186  1.00 73.95
ATOM   1913  OG1 THR B 239      22.184  -3.283  19.748  1.00 73.95
ATOM   1914  CG2 THR B 239      22.820  -1.622  21.382  1.00 73.95
ATOM   1915  OXT THR B 239      25.489  -2.281  17.678  1.00 73.95
