# Supplementary material for: A recombinant Fasciola gigantica 14-3-3 epsilon protein (rFg14-3-3e) modulates various functions of goat peripheral blood mononuclear cells
Source: Parasit Vectors. 2018 Mar 6;11:152. doi: 10.1186/s13071-018-2745-4 (PMC5840819; doi:10.1186/s13071-018-2745-4)
Supplement: Supplementary file 1 — Dataset S1. Structure files, FoldX configuration files and associated energy calculations for complexes between YWAHE and rFg14-3-3, and the 18 human protein interactors of YWAHE. (TGZ 5273 kb) [file 13071_2018_2745_MOESM1_ESM.tgz › foldx_model_files/WT_P30307-P62258-MDL-5jiv_Repair.pdb]

FoldX generated pdb file


ATOM      0  N   ARG A   1     -39.641 -13.501  10.954  1.00115.65
ATOM      1  CA  ARG A   1     -39.054 -14.651  11.676  1.00115.65
ATOM      2  C   ARG A   1     -37.816 -14.234  12.401  1.00115.65
ATOM      3  O   ARG A   1     -37.883 -13.482  13.372  1.00115.65
ATOM      4  CB  ARG A   1     -38.755 -15.790  10.681  1.00115.65
ATOM      5  CG  ARG A   1     -40.042 -16.339  10.050  1.00115.65
ATOM      6  CD  ARG A   1     -39.942 -17.751   9.468  1.00115.65
ATOM      7  NE  ARG A   1     -40.036 -18.700  10.617  1.00115.65
ATOM      8  CZ  ARG A   1     -39.762 -20.026  10.447  1.00115.65
ATOM      9  NH1 ARG A   1     -39.305 -20.482   9.243  1.00115.65
ATOM     10  NH2 ARG A   1     -39.936 -20.896  11.486  1.00115.65
ATOM     11  N   SER A   2     -36.647 -14.718  11.951  1.00 71.34
ATOM     12  CA  SER A   2     -35.423 -14.379  12.613  1.00 71.34
ATOM     13  C   SER A   2     -34.966 -13.053  12.098  1.00 71.34
ATOM     14  O   SER A   2     -35.450 -12.565  11.078  1.00 71.34
ATOM     15  CB  SER A   2     -34.293 -15.386  12.344  1.00 71.34
ATOM     16  OG  SER A   2     -33.094 -14.935  12.953  1.00 71.34
ATOM     17  N   GLY A   3     -34.028 -12.416  12.826  1.00 33.69
ATOM     18  CA  GLY A   3     -33.470 -11.172  12.385  1.00 33.69
ATOM     19  C   GLY A   3     -32.718 -11.464  11.123  1.00 33.69
ATOM     20  O   GLY A   3     -32.662 -10.645  10.208  1.00 33.69
ATOM     21  N   LEU A   4     -32.089 -12.655  11.095  1.00 99.38
ATOM     22  CA  LEU A   4     -31.284 -13.193  10.031  1.00 99.38
ATOM     23  C   LEU A   4     -32.138 -13.509   8.841  1.00 99.38
ATOM     24  O   LEU A   4     -31.650 -13.592   7.715  1.00 99.38
ATOM     25  CB  LEU A   4     -30.559 -14.487  10.437  1.00 99.38
ATOM     26  CG  LEU A   4     -29.787 -14.361  11.765  1.00 99.38
ATOM     27  CD1 LEU A   4     -29.001 -15.648  12.074  1.00 99.38
ATOM     28  CD2 LEU A   4     -28.907 -13.102  11.786  1.00 99.38
ATOM     29  N   TYR A   5     -33.434 -13.755   9.081  1.00145.76
ATOM     30  CA  TYR A   5     -34.369 -14.175   8.077  1.00145.76
ATOM     31  C   TYR A   5     -34.245 -13.352   6.831  1.00145.76
ATOM     32  O   TYR A   5     -34.261 -12.124   6.867  1.00145.76
ATOM     33  CB  TYR A   5     -35.816 -14.098   8.607  1.00145.76
ATOM     34  CG  TYR A   5     -36.797 -14.583   7.596  1.00145.76
ATOM     35  CD1 TYR A   5     -36.609 -15.786   6.955  1.00145.76
ATOM     36  CD2 TYR A   5     -37.914 -13.837   7.299  1.00145.76
ATOM     37  CE1 TYR A   5     -37.521 -16.234   6.027  1.00145.76
ATOM     38  CE2 TYR A   5     -38.830 -14.281   6.375  1.00145.76
ATOM     39  CZ  TYR A   5     -38.636 -15.483   5.736  1.00145.76
ATOM     40  OH  TYR A   5     -39.575 -15.942   4.786  1.00145.76
ATOM     41  N   ARG A   6     -34.123 -14.040   5.674  1.00 50.86
ATOM     42  CA  ARG A   6     -34.033 -13.360   4.414  1.00 50.86
ATOM     43  C   ARG A   6     -35.307 -13.598   3.677  1.00 50.86
ATOM     44  O   ARG A   6     -35.923 -14.656   3.799  1.00 50.86
ATOM     45  CB  ARG A   6     -32.914 -13.848   3.482  1.00 50.86
ATOM     46  CG  ARG A   6     -32.652 -12.843   2.357  1.00 50.86
ATOM     47  CD  ARG A   6     -31.859 -13.396   1.171  1.00 50.86
ATOM     48  NE  ARG A   6     -32.665 -14.511   0.594  1.00 50.86
ATOM     49  CZ  ARG A   6     -32.041 -15.609   0.074  1.00 50.86
ATOM     50  NH1 ARG A   6     -30.678 -15.652   0.011  1.00 50.86
ATOM     51  NH2 ARG A   6     -32.778 -16.663  -0.382  1.00 50.86
ATOM     52  N   SER A   7     -35.742 -12.591   2.893  1.00 54.30
ATOM     53  CA  SER A   7     -36.960 -12.710   2.157  1.00 54.30
ATOM     54  C   SER A   7     -36.728 -13.676   1.041  1.00 54.30
ATOM     55  O   SER A   7     -35.630 -13.830   0.511  1.00 54.30
ATOM     56  CB  SER A   7     -37.443 -11.373   1.566  1.00 54.30
ATOM     57  OG  SER A   7     -38.437 -11.611   0.576  1.00 54.30
ATOM     58  N   PRO A   8     -37.799 -14.361   0.746  1.00251.28
ATOM     59  CA  PRO A   8     -37.841 -15.366  -0.286  1.00251.28
ATOM     60  C   PRO A   8     -37.912 -14.789  -1.662  1.00251.28
ATOM     61  O   PRO A   8     -38.258 -15.525  -2.583  1.00251.28
ATOM     62  CB  PRO A   8     -39.067 -16.223   0.012  1.00251.28
ATOM     63  CG  PRO A   8     -40.023 -15.280   0.754  1.00251.28
ATOM     64  CD  PRO A   8     -39.099 -14.489   1.691  1.00251.28
ATOM     65  N   SER A   9     -37.691 -13.473  -1.839  1.00141.23
ATOM     66  CA  SER A   9     -37.759 -12.948  -3.175  1.00141.23
ATOM     67  C   SER A   9     -36.566 -13.387  -3.964  1.00141.23
ATOM     68  O   SER A   9     -35.660 -14.047  -3.449  1.00141.23
ATOM     69  CB  SER A   9     -37.830 -11.418  -3.243  1.00141.23
ATOM     70  OG  SER A   9     -38.633 -10.946  -2.176  1.00141.23
ATOM     71  N   MET A  10     -36.562 -13.038  -5.271  1.00104.39
ATOM     72  CA  MET A  10     -35.508 -13.373  -6.186  1.00104.39
ATOM     73  C   MET A  10     -34.232 -12.745  -5.695  1.00104.39
ATOM     74  O   MET A  10     -34.194 -11.594  -5.266  1.00104.39
ATOM     75  CB  MET A  10     -35.748 -12.797  -7.596  1.00104.39
ATOM     76  CG  MET A  10     -35.051 -13.551  -8.731  1.00104.39
ATOM     77  SD  MET A  10     -35.383 -15.340  -8.773  1.00104.39
ATOM     78  CE  MET A  10     -37.080 -15.222  -9.399  1.00104.39
ATOM     79  N   PRO A  11     -33.192 -13.537  -5.744  1.00 91.56
ATOM     80  CA  PRO A  11     -31.866 -13.131  -5.335  1.00 91.56
ATOM     81  C   PRO A  11     -31.083 -12.557  -6.474  1.00 91.56
ATOM     82  O   PRO A  11     -31.645 -12.296  -7.536  1.00 91.56
ATOM     83  CB  PRO A  11     -31.199 -14.384  -4.764  1.00 91.56
ATOM     84  CG  PRO A  11     -31.755 -15.534  -5.614  1.00 91.56
ATOM     85  CD  PRO A  11     -33.146 -15.032  -6.022  1.00 91.56
ATOM     86  N   GLU A  12     -29.777 -12.312  -6.249  1.00114.77
ATOM     87  CA  GLU A  12     -28.915 -11.864  -7.302  1.00114.77
ATOM     88  C   GLU A  12     -28.098 -13.059  -7.698  1.00114.77
ATOM     89  O   GLU A  12     -27.096 -13.358  -7.050  1.00114.77
ATOM     90  CB  GLU A  12     -27.928 -10.803  -6.810  1.00114.77
ATOM     91  CG  GLU A  12     -28.539  -9.871  -5.767  1.00114.77
ATOM     92  CD  GLU A  12     -28.092 -10.349  -4.399  1.00114.77
ATOM     93  OE1 GLU A  12     -28.795 -11.201  -3.794  1.00114.77
ATOM     94  OE2 GLU A  12     -27.036  -9.848  -3.935  1.00114.77
ATOM     95  N   ASN A  13     -28.479 -13.756  -8.792  1.00111.30
ATOM     96  CA  ASN A  13     -27.773 -14.954  -9.161  1.00111.30
ATOM     97  C   ASN A  13     -27.544 -14.968 -10.642  1.00111.30
ATOM     98  O   ASN A  13     -27.811 -13.990 -11.338  1.00111.30
ATOM     99  CB  ASN A  13     -28.539 -16.236  -8.796  1.00111.30
ATOM    100  CG  ASN A  13     -27.544 -17.258  -8.254  1.00111.30
ATOM    101  OD1 ASN A  13     -26.393 -17.315  -8.684  1.00111.30
ATOM    102  ND2 ASN A  13     -28.009 -18.100  -7.293  1.00111.30
ATOM    103  N   LEU A  14     -27.014 -16.099 -11.155  1.00176.54
ATOM    104  CA  LEU A  14     -26.720 -16.249 -12.554  1.00176.54
ATOM    105  C   LEU A  14     -25.842 -15.117 -12.979  1.00176.54
ATOM    106  O   LEU A  14     -26.060 -14.519 -14.032  1.00176.54
ATOM    107  CB  LEU A  14     -27.953 -16.283 -13.486  1.00176.54
ATOM    108  CG  LEU A  14     -29.048 -17.292 -13.084  1.00176.54
ATOM    109  CD1 LEU A  14     -28.453 -18.655 -12.709  1.00176.54
ATOM    110  CD2 LEU A  14     -29.990 -16.738 -12.011  1.00176.54
ATOM    111  N   ASN A  15     -24.818 -14.798 -12.157  1.00 76.52
ATOM    112  CA  ASN A  15     -23.892 -13.737 -12.458  1.00 76.52
ATOM    113  C   ASN A  15     -22.512 -14.301 -12.552  1.00 76.52
ATOM    114  O   ASN A  15     -22.314 -15.491 -12.322  1.00 76.52
ATOM    115  CB  ASN A  15     -23.856 -12.611 -11.409  1.00 76.52
ATOM    116  CG  ASN A  15     -24.140 -13.208 -10.038  1.00 76.52
ATOM    117  OD1 ASN A  15     -23.434 -14.111  -9.595  1.00 76.52
ATOM    118  ND2 ASN A  15     -25.181 -12.692  -9.336  1.00 76.52
ATOM    119  N   ARG A  16     -21.517 -13.454 -12.909  1.00199.09
ATOM    120  CA  ARG A  16     -20.191 -13.980 -13.098  1.00199.09
ATOM    121  C   ARG A  16     -19.292 -13.780 -11.916  1.00199.09
ATOM    122  O   ARG A  16     -18.999 -12.668 -11.477  1.00199.09
ATOM    123  CB  ARG A  16     -19.481 -13.508 -14.386  1.00199.09
ATOM    124  CG  ARG A  16     -18.144 -14.176 -14.708  1.00199.09
ATOM    125  CD  ARG A  16     -18.351 -15.577 -15.288  1.00199.09
ATOM    126  NE  ARG A  16     -17.436 -16.525 -14.596  1.00199.09
ATOM    127  CZ  ARG A  16     -17.453 -17.846 -14.941  1.00199.09
ATOM    128  NH1 ARG A  16     -18.279 -18.285 -15.936  1.00199.09
ATOM    129  NH2 ARG A  16     -16.649 -18.735 -14.290  1.00199.09
ATOM    130  N   PRO A  17     -18.877 -14.913 -11.393  1.00104.40
ATOM    131  CA  PRO A  17     -17.945 -14.972 -10.296  1.00104.40
ATOM    132  C   PRO A  17     -16.540 -14.933 -10.804  1.00104.40
ATOM    133  O   PRO A  17     -16.320 -15.228 -11.979  1.00104.40
ATOM    134  CB  PRO A  17     -18.256 -16.261  -9.535  1.00104.40
ATOM    135  CG  PRO A  17     -18.668 -17.254 -10.630  1.00104.40
ATOM    136  CD  PRO A  17     -19.327 -16.364 -11.689  1.00104.40
ATOM    137  N   ARG A  18     -15.576 -14.594  -9.925  1.00151.38
ATOM    138  CA  ARG A  18     -14.198 -14.520 -10.318  1.00151.38
ATOM    139  C   ARG A  18     -13.424 -15.554  -9.505  1.00151.38
ATOM    140  O   ARG A  18     -13.324 -15.376  -8.261  1.00151.38
ATOM    141  CB  ARG A  18     -13.586 -13.143 -10.012  1.00151.38
ATOM    142  CG  ARG A  18     -14.099 -12.043 -10.942  1.00151.38
ATOM    143  CD  ARG A  18     -13.287 -10.753 -10.876  1.00151.38
ATOM    144  NE  ARG A  18     -13.693 -10.017  -9.648  1.00151.38
ATOM    145  CZ  ARG A  18     -12.932 -10.070  -8.517  1.00151.38
ATOM    146  NH1 ARG A  18     -11.817 -10.845  -8.477  1.00151.38
ATOM    147  NH2 ARG A  18     -13.279  -9.341  -7.421  1.00151.38
ATOM    148  OXT ARG A  18     -12.916 -16.531 -10.118  1.00151.38
TER
ATOM    149  N   ASP B  19     -20.259   8.740 -23.192  1.00 36.00
ATOM    150  CA  ASP B  19     -20.358   7.490 -23.977  1.00 36.00
ATOM    151  C   ASP B  19     -21.060   6.448 -23.178  1.00 36.00
ATOM    152  O   ASP B  19     -20.636   6.094 -22.078  1.00 36.00
ATOM    153  CB  ASP B  19     -18.951   6.975 -24.325  1.00 36.00
ATOM    154  CG  ASP B  19     -19.042   5.711 -25.174  1.00 36.00
ATOM    155  OD1 ASP B  19     -19.715   5.723 -26.239  1.00 36.00
ATOM    156  OD2 ASP B  19     -18.431   4.695 -24.747  1.00 36.00
ATOM    157  N   ARG B  20     -22.160   5.917 -23.737  1.00 95.49
ATOM    158  CA  ARG B  20     -22.922   4.950 -23.018  1.00 95.49
ATOM    159  C   ARG B  20     -22.077   3.743 -22.763  1.00 95.49
ATOM    160  O   ARG B  20     -22.102   3.180 -21.670  1.00 95.49
ATOM    161  CB  ARG B  20     -24.182   4.483 -23.760  1.00 95.49
ATOM    162  CG  ARG B  20     -25.058   3.566 -22.906  1.00 95.49
ATOM    163  CD  ARG B  20     -26.501   3.459 -23.396  1.00 95.49
ATOM    164  NE  ARG B  20     -26.512   2.522 -24.552  1.00 95.49
ATOM    165  CZ  ARG B  20     -27.661   1.862 -24.881  1.00 95.49
ATOM    166  NH1 ARG B  20     -28.801   2.066 -24.161  1.00 95.49
ATOM    167  NH2 ARG B  20     -27.664   0.993 -25.934  1.00 95.49
ATOM    168  N   GLU B  21     -21.277   3.340 -23.767  1.00 47.00
ATOM    169  CA  GLU B  21     -20.510   2.128 -23.712  1.00 47.00
ATOM    170  C   GLU B  21     -19.532   2.188 -22.588  1.00 47.00
ATOM    171  O   GLU B  21     -19.337   1.201 -21.882  1.00 47.00
ATOM    172  CB  GLU B  21     -19.694   1.912 -24.994  1.00 47.00
ATOM    173  CG  GLU B  21     -20.325   0.885 -25.935  1.00 47.00
ATOM    174  CD  GLU B  21     -21.537   1.532 -26.588  1.00 47.00
ATOM    175  OE1 GLU B  21     -21.521   2.779 -26.768  1.00 47.00
ATOM    176  OE2 GLU B  21     -22.497   0.785 -26.912  1.00 47.00
ATOM    177  N   ASP B  22     -18.878   3.345 -22.388  1.00 36.88
ATOM    178  CA  ASP B  22     -17.890   3.406 -21.354  1.00 36.88
ATOM    179  C   ASP B  22     -18.550   3.184 -20.023  1.00 36.88
ATOM    180  O   ASP B  22     -18.050   2.433 -19.188  1.00 36.88
ATOM    181  CB  ASP B  22     -17.157   4.758 -21.296  1.00 36.88
ATOM    182  CG  ASP B  22     -15.982   4.626 -20.335  1.00 36.88
ATOM    183  OD1 ASP B  22     -14.990   3.942 -20.705  1.00 36.88
ATOM    184  OD2 ASP B  22     -16.059   5.205 -19.217  1.00 36.88
ATOM    185  N   LEU B  23     -19.717   3.810 -19.794  1.00131.32
ATOM    186  CA  LEU B  23     -20.350   3.713 -18.508  1.00131.32
ATOM    187  C   LEU B  23     -20.731   2.286 -18.270  1.00131.32
ATOM    188  O   LEU B  23     -20.590   1.770 -17.161  1.00131.32
ATOM    189  CB  LEU B  23     -21.633   4.561 -18.415  1.00131.32
ATOM    190  CG  LEU B  23     -21.967   5.082 -17.001  1.00131.32
ATOM    191  CD1 LEU B  23     -22.545   3.993 -16.083  1.00131.32
ATOM    192  CD2 LEU B  23     -20.764   5.810 -16.385  1.00131.32
ATOM    193  N   VAL B  24     -21.240   1.615 -19.318  1.00 48.16
ATOM    194  CA  VAL B  24     -21.684   0.264 -19.161  1.00 48.16
ATOM    195  C   VAL B  24     -20.522  -0.588 -18.766  1.00 48.16
ATOM    196  O   VAL B  24     -20.622  -1.356 -17.810  1.00 48.16
ATOM    197  CB  VAL B  24     -22.277  -0.304 -20.416  1.00 48.16
ATOM    198  CG1 VAL B  24     -22.657  -1.771 -20.158  1.00 48.16
ATOM    199  CG2 VAL B  24     -23.467   0.576 -20.834  1.00 48.16
ATOM    200  N   TYR B  25     -19.371  -0.445 -19.457  1.00146.74
ATOM    201  CA  TYR B  25     -18.273  -1.323 -19.181  1.00146.74
ATOM    202  C   TYR B  25     -17.808  -1.093 -17.778  1.00146.74
ATOM    203  O   TYR B  25     -17.514  -2.043 -17.059  1.00146.74
ATOM    204  CB  TYR B  25     -17.062  -1.163 -20.107  1.00146.74
ATOM    205  CG  TYR B  25     -16.218  -2.339 -19.756  1.00146.74
ATOM    206  CD1 TYR B  25     -16.676  -3.609 -20.026  1.00146.74
ATOM    207  CD2 TYR B  25     -14.997  -2.183 -19.143  1.00146.74
ATOM    208  CE1 TYR B  25     -15.923  -4.712 -19.705  1.00146.74
ATOM    209  CE2 TYR B  25     -14.239  -3.284 -18.819  1.00146.74
ATOM    210  CZ  TYR B  25     -14.701  -4.548 -19.099  1.00146.74
ATOM    211  OH  TYR B  25     -13.922  -5.677 -18.765  1.00146.74
ATOM    212  N   GLN B  26     -17.746   0.181 -17.345  1.00 88.75
ATOM    213  CA  GLN B  26     -17.280   0.506 -16.024  1.00 88.75
ATOM    214  C   GLN B  26     -18.201  -0.122 -15.019  1.00 88.75
ATOM    215  O   GLN B  26     -17.771  -0.557 -13.952  1.00 88.75
ATOM    216  CB  GLN B  26     -17.216   2.025 -15.763  1.00 88.75
ATOM    217  CG  GLN B  26     -16.210   2.767 -16.650  1.00 88.75
ATOM    218  CD  GLN B  26     -15.661   3.946 -15.860  1.00 88.75
ATOM    219  OE1 GLN B  26     -15.387   3.838 -14.666  1.00 88.75
ATOM    220  NE2 GLN B  26     -15.483   5.108 -16.544  1.00 88.75
ATOM    221  N   ALA B  27     -19.506  -0.185 -15.333  1.00 41.16
ATOM    222  CA  ALA B  27     -20.465  -0.755 -14.430  1.00 41.16
ATOM    223  C   ALA B  27     -20.104  -2.184 -14.207  1.00 41.16
ATOM    224  O   ALA B  27     -20.236  -2.686 -13.093  1.00 41.16
ATOM    225  CB  ALA B  27     -21.904  -0.712 -14.980  1.00 41.16
ATOM    226  N   LYS B  28     -19.668  -2.881 -15.274  1.00 57.85
ATOM    227  CA  LYS B  28     -19.286  -4.260 -15.171  1.00 57.85
ATOM    228  C   LYS B  28     -18.056  -4.374 -14.328  1.00 57.85
ATOM    229  O   LYS B  28     -17.918  -5.320 -13.554  1.00 57.85
ATOM    230  CB  LYS B  28     -18.971  -4.908 -16.528  1.00 57.85
ATOM    231  CG  LYS B  28     -20.193  -5.067 -17.434  1.00 57.85
ATOM    232  CD  LYS B  28     -19.820  -5.319 -18.896  1.00 57.85
ATOM    233  CE  LYS B  28     -21.014  -5.653 -19.792  1.00 57.85
ATOM    234  NZ  LYS B  28     -20.644  -6.717 -20.751  1.00 57.85
ATOM    235  N   LEU B  29     -17.111  -3.426 -14.481  1.00121.44
ATOM    236  CA  LEU B  29     -15.885  -3.469 -13.735  1.00121.44
ATOM    237  C   LEU B  29     -16.230  -3.296 -12.290  1.00121.44
ATOM    238  O   LEU B  29     -15.733  -4.017 -11.424  1.00121.44
ATOM    239  CB  LEU B  29     -14.922  -2.331 -14.121  1.00121.44
ATOM    240  CG  LEU B  29     -14.302  -2.495 -15.519  1.00121.44
ATOM    241  CD1 LEU B  29     -13.784  -1.149 -16.051  1.00121.44
ATOM    242  CD2 LEU B  29     -13.233  -3.598 -15.536  1.00121.44
ATOM    243  N   ALA B  30     -17.144  -2.348 -12.013  1.00 35.29
ATOM    244  CA  ALA B  30     -17.550  -2.036 -10.677  1.00 35.29
ATOM    245  C   ALA B  30     -18.118  -3.282 -10.084  1.00 35.29
ATOM    246  O   ALA B  30     -17.918  -3.558  -8.903  1.00 35.29
ATOM    247  CB  ALA B  30     -18.637  -0.947 -10.631  1.00 35.29
ATOM    248  N   GLU B  31     -18.855  -4.066 -10.894  1.00 49.92
ATOM    249  CA  GLU B  31     -19.471  -5.262 -10.395  1.00 49.92
ATOM    250  C   GLU B  31     -18.438  -6.275  -9.991  1.00 49.92
ATOM    251  O   GLU B  31     -18.572  -6.920  -8.953  1.00 49.92
ATOM    252  CB  GLU B  31     -20.422  -5.924 -11.404  1.00 49.92
ATOM    253  CG  GLU B  31     -20.961  -7.263 -10.906  1.00 49.92
ATOM    254  CD  GLU B  31     -21.484  -8.030 -12.108  1.00 49.92
ATOM    255  OE1 GLU B  31     -22.656  -7.783 -12.496  1.00 49.92
ATOM    256  OE2 GLU B  31     -20.721  -8.871 -12.654  1.00 49.92
ATOM    257  N   GLN B  32     -17.367  -6.446 -10.789  1.00 56.17
ATOM    258  CA  GLN B  32     -16.375  -7.431 -10.446  1.00 56.17
ATOM    259  C   GLN B  32     -15.759  -7.011  -9.145  1.00 56.17
ATOM    260  O   GLN B  32     -15.470  -7.837  -8.279  1.00 56.17
ATOM    261  CB  GLN B  32     -15.251  -7.526 -11.489  1.00 56.17
ATOM    262  CG  GLN B  32     -15.760  -7.543 -12.934  1.00 56.17
ATOM    263  CD  GLN B  32     -16.871  -8.577 -13.069  1.00 56.17
ATOM    264  OE1 GLN B  32     -16.703  -9.754 -12.758  1.00 56.17
ATOM    265  NE2 GLN B  32     -18.054  -8.112 -13.540  1.00 56.17
ATOM    266  N   ALA B  33     -15.557  -5.690  -8.997  1.00 56.63
ATOM    267  CA  ALA B  33     -15.003  -5.020  -7.853  1.00 56.63
ATOM    268  C   ALA B  33     -15.927  -5.179  -6.681  1.00 56.63
ATOM    269  O   ALA B  33     -15.504  -5.084  -5.531  1.00 56.63
ATOM    270  CB  ALA B  33     -14.800  -3.513  -8.085  1.00 56.63
ATOM    271  N   GLU B  34     -17.229  -5.392  -6.939  1.00 76.98
ATOM    272  CA  GLU B  34     -18.218  -5.452  -5.899  1.00 76.98
ATOM    273  C   GLU B  34     -18.359  -4.100  -5.283  1.00 76.98
ATOM    274  O   GLU B  34     -18.556  -3.967  -4.076  1.00 76.98
ATOM    275  CB  GLU B  34     -17.912  -6.460  -4.779  1.00 76.98
ATOM    276  CG  GLU B  34     -18.319  -7.893  -5.116  1.00 76.98
ATOM    277  CD  GLU B  34     -18.419  -8.650  -3.802  1.00 76.98
ATOM    278  OE1 GLU B  34     -17.353  -8.869  -3.167  1.00 76.98
ATOM    279  OE2 GLU B  34     -19.559  -9.022  -3.419  1.00 76.98
ATOM    280  N   ARG B  35     -18.254  -3.049  -6.120  1.00158.68
ATOM    281  CA  ARG B  35     -18.468  -1.716  -5.645  1.00158.68
ATOM    282  C   ARG B  35     -19.784  -1.293  -6.223  1.00158.68
ATOM    283  O   ARG B  35     -19.851  -0.574  -7.218  1.00158.68
ATOM    284  CB  ARG B  35     -17.353  -0.763  -6.106  1.00158.68
ATOM    285  CG  ARG B  35     -15.966  -1.274  -5.698  1.00158.68
ATOM    286  CD  ARG B  35     -15.851  -1.689  -4.230  1.00158.68
ATOM    287  NE  ARG B  35     -14.709  -2.637  -4.122  1.00158.68
ATOM    288  CZ  ARG B  35     -13.483  -2.206  -3.707  1.00158.68
ATOM    289  NH1 ARG B  35     -13.284  -0.892  -3.395  1.00158.68
ATOM    290  NH2 ARG B  35     -12.454  -3.098  -3.608  1.00158.68
ATOM    291  N   TYR B  36     -20.875  -1.704  -5.552  1.00 74.28
ATOM    292  CA  TYR B  36     -22.218  -1.547  -6.039  1.00 74.28
ATOM    293  C   TYR B  36     -22.638  -0.115  -6.139  1.00 74.28
ATOM    294  O   TYR B  36     -23.351   0.248  -7.073  1.00 74.28
ATOM    295  CB  TYR B  36     -23.250  -2.319  -5.200  1.00 74.28
ATOM    296  CG  TYR B  36     -22.747  -3.722  -5.136  1.00 74.28
ATOM    297  CD1 TYR B  36     -22.909  -4.572  -6.209  1.00 74.28
ATOM    298  CD2 TYR B  36     -22.121  -4.194  -4.005  1.00 74.28
ATOM    299  CE1 TYR B  36     -22.446  -5.867  -6.158  1.00 74.28
ATOM    300  CE2 TYR B  36     -21.656  -5.487  -3.946  1.00 74.28
ATOM    301  CZ  TYR B  36     -21.818  -6.325  -5.025  1.00 74.28
ATOM    302  OH  TYR B  36     -21.341  -7.651  -4.967  1.00 74.28
ATOM    303  N   ASP B  37     -22.242   0.741  -5.180  1.00 42.32
ATOM    304  CA  ASP B  37     -22.663   2.111  -5.260  1.00 42.32
ATOM    305  C   ASP B  37     -22.157   2.662  -6.558  1.00 42.32
ATOM    306  O   ASP B  37     -22.860   3.401  -7.246  1.00 42.32
ATOM    307  CB  ASP B  37     -22.104   2.979  -4.115  1.00 42.32
ATOM    308  CG  ASP B  37     -22.913   2.701  -2.851  1.00 42.32
ATOM    309  OD1 ASP B  37     -24.090   3.146  -2.783  1.00 42.32
ATOM    310  OD2 ASP B  37     -22.361   2.035  -1.934  1.00 42.32
ATOM    311  N   GLU B  38     -20.915   2.302  -6.929  1.00120.60
ATOM    312  CA  GLU B  38     -20.344   2.755  -8.164  1.00120.60
ATOM    313  C   GLU B  38     -21.136   2.201  -9.300  1.00120.60
ATOM    314  O   GLU B  38     -21.391   2.887 -10.285  1.00120.60
ATOM    315  CB  GLU B  38     -18.896   2.276  -8.350  1.00120.60
ATOM    316  CG  GLU B  38     -17.921   2.881  -7.337  1.00120.60
ATOM    317  CD  GLU B  38     -16.545   2.946  -7.976  1.00120.60
ATOM    318  OE1 GLU B  38     -16.459   3.400  -9.148  1.00120.60
ATOM    319  OE2 GLU B  38     -15.559   2.544  -7.302  1.00120.60
ATOM    320  N   MET B  39     -21.529   0.924  -9.217  1.00 61.19
ATOM    321  CA  MET B  39     -22.237   0.328 -10.312  1.00 61.19
ATOM    322  C   MET B  39     -23.582   0.987 -10.521  1.00 61.19
ATOM    323  O   MET B  39     -23.906   1.363 -11.648  1.00 61.19
ATOM    324  CB  MET B  39     -22.491  -1.167 -10.047  1.00 61.19
ATOM    325  CG  MET B  39     -22.989  -1.965 -11.253  1.00 61.19
ATOM    326  SD  MET B  39     -23.233  -3.731 -10.892  1.00 61.19
ATOM    327  CE  MET B  39     -23.982  -4.159 -12.489  1.00 61.19
ATOM    328  N   VAL B  40     -24.392   1.136  -9.440  1.00162.33
ATOM    329  CA  VAL B  40     -25.762   1.626  -9.498  1.00162.33
ATOM    330  C   VAL B  40     -26.007   3.025  -9.849  1.00162.33
ATOM    331  O   VAL B  40     -26.515   3.346 -10.928  1.00162.33
ATOM    332  CB  VAL B  40     -26.531   1.600  -8.207  1.00162.33
ATOM    333  CG1 VAL B  40     -26.739   0.175  -7.771  1.00162.33
ATOM    334  CG2 VAL B  40     -25.797   2.448  -7.154  1.00162.33
ATOM    335  N   GLU B  41     -25.536   3.914  -8.946  1.00118.31
ATOM    336  CA  GLU B  41     -25.795   5.315  -9.016  1.00118.31
ATOM    337  C   GLU B  41     -25.259   5.652 -10.326  1.00118.31
ATOM    338  O   GLU B  41     -25.754   6.520 -11.045  1.00118.31
ATOM    339  CB  GLU B  41     -25.002   6.141  -7.988  1.00118.31
ATOM    340  CG  GLU B  41     -25.326   7.637  -8.036  1.00118.31
ATOM    341  CD  GLU B  41     -24.083   8.418  -7.639  1.00118.31
ATOM    342  OE1 GLU B  41     -23.528   8.141  -6.542  1.00118.31
ATOM    343  OE2 GLU B  41     -23.674   9.310  -8.428  1.00118.31
ATOM    344  N   SER B  42     -24.208   4.906 -10.665  1.00225.52
ATOM    345  CA  SER B  42     -23.702   5.157 -11.930  1.00225.52
ATOM    346  C   SER B  42     -24.503   4.652 -13.139  1.00225.52
ATOM    347  O   SER B  42     -24.701   5.476 -14.025  1.00225.52
ATOM    348  CB  SER B  42     -22.253   4.677 -12.145  1.00225.52
ATOM    349  OG  SER B  42     -21.465   5.723 -12.701  1.00225.52
ATOM    350  N   MET B  43     -25.050   3.382 -13.201  1.00332.73
ATOM    351  CA  MET B  43     -25.841   2.770 -14.278  1.00332.73
ATOM    352  C   MET B  43     -26.984   3.695 -14.507  1.00332.73
ATOM    353  O   MET B  43     -27.639   3.722 -15.552  1.00332.73
ATOM    354  CB  MET B  43     -26.406   1.393 -13.883  1.00332.73
ATOM    355  CG  MET B  43     -26.880   0.560 -15.073  1.00332.73
ATOM    356  SD  MET B  43     -25.544  -0.004 -16.167  1.00332.73
ATOM    357  CE  MET B  43     -26.604  -0.109 -17.638  1.00332.73
ATOM    358  N   LYS B  44     -27.293   4.471 -13.466  1.00101.47
ATOM    359  CA  LYS B  44     -28.336   5.438 -13.568  1.00101.47
ATOM    360  C   LYS B  44     -28.039   6.391 -14.694  1.00101.47
ATOM    361  O   LYS B  44     -28.930   6.761 -15.454  1.00101.47
ATOM    362  CB  LYS B  44     -28.507   6.265 -12.283  1.00101.47
ATOM    363  CG  LYS B  44     -29.890   6.915 -12.152  1.00101.47
ATOM    364  CD  LYS B  44     -30.004   8.249 -12.897  1.00101.47
ATOM    365  CE  LYS B  44     -31.331   8.979 -12.688  1.00101.47
ATOM    366  NZ  LYS B  44     -31.097  10.418 -12.435  1.00101.47
ATOM    367  N   LYS B  45     -26.770   6.796 -14.859  1.00 95.34
ATOM    368  CA  LYS B  45     -26.378   7.737 -15.869  1.00 95.34
ATOM    369  C   LYS B  45     -26.768   7.203 -17.211  1.00 95.34
ATOM    370  O   LYS B  45     -27.206   7.951 -18.083  1.00 95.34
ATOM    371  CB  LYS B  45     -24.864   7.988 -15.896  1.00 95.34
ATOM    372  CG  LYS B  45     -24.429   8.937 -17.015  1.00 95.34
ATOM    373  CD  LYS B  45     -23.024   8.645 -17.543  1.00 95.34
ATOM    374  CE  LYS B  45     -21.915   9.159 -16.627  1.00 95.34
ATOM    375  NZ  LYS B  45     -22.096  10.610 -16.390  1.00 95.34
ATOM    376  N   VAL B  46     -26.608   5.886 -17.419  1.00 38.37
ATOM    377  CA  VAL B  46     -26.945   5.300 -18.682  1.00 38.37
ATOM    378  C   VAL B  46     -28.417   5.495 -18.908  1.00 38.37
ATOM    379  O   VAL B  46     -28.842   5.922 -19.980  1.00 38.37
ATOM    380  CB  VAL B  46     -26.669   3.824 -18.720  1.00 38.37
ATOM    381  CG1 VAL B  46     -27.135   3.274 -20.078  1.00 38.37
ATOM    382  CG2 VAL B  46     -25.176   3.591 -18.435  1.00 38.37
ATOM    383  N   ALA B  47     -29.232   5.228 -17.871  1.00 47.37
ATOM    384  CA  ALA B  47     -30.659   5.303 -17.968  1.00 47.37
ATOM    385  C   ALA B  47     -31.066   6.705 -18.334  1.00 47.37
ATOM    386  O   ALA B  47     -31.947   6.903 -19.166  1.00 47.37
ATOM    387  CB  ALA B  47     -31.354   4.944 -16.642  1.00 47.37
ATOM    388  N   GLY B  48     -30.385   7.715 -17.763  1.00 52.17
ATOM    389  CA  GLY B  48     -30.686   9.119 -17.901  1.00 52.17
ATOM    390  C   GLY B  48     -30.636   9.532 -19.344  1.00 52.17
ATOM    391  O   GLY B  48     -31.185  10.564 -19.727  1.00 52.17
ATOM    392  N   MET B  49     -29.906   8.764 -20.166  1.00 79.86
ATOM    393  CA  MET B  49     -29.694   8.989 -21.569  1.00 79.86
ATOM    394  C   MET B  49     -31.003   8.826 -22.289  1.00 79.86
ATOM    395  O   MET B  49     -31.101   9.157 -23.467  1.00 79.86
ATOM    396  CB  MET B  49     -28.658   8.029 -22.174  1.00 79.86
ATOM    397  CG  MET B  49     -27.296   8.143 -21.485  1.00 79.86
ATOM    398  SD  MET B  49     -26.033   7.000 -22.107  1.00 79.86
ATOM    399  CE  MET B  49     -24.835   7.432 -20.811  1.00 79.86
ATOM    400  N   ASP B  50     -32.002   8.208 -21.621  1.00130.02
ATOM    401  CA  ASP B  50     -33.333   7.987 -22.118  1.00130.02
ATOM    402  C   ASP B  50     -33.347   7.159 -23.359  1.00130.02
ATOM    403  O   ASP B  50     -34.115   7.408 -24.287  1.00130.02
ATOM    404  CB  ASP B  50     -34.209   9.252 -22.292  1.00130.02
ATOM    405  CG  ASP B  50     -35.694   8.925 -22.365  1.00130.02
ATOM    406  OD1 ASP B  50     -36.189   8.245 -21.428  1.00130.02
ATOM    407  OD2 ASP B  50     -36.351   9.345 -23.354  1.00130.02
ATOM    408  N   VAL B  51     -32.498   6.115 -23.376  1.00 87.34
ATOM    409  CA  VAL B  51     -32.463   5.184 -24.463  1.00 87.34
ATOM    410  C   VAL B  51     -32.807   3.850 -23.876  1.00 87.34
ATOM    411  O   VAL B  51     -32.412   3.535 -22.754  1.00 87.34
ATOM    412  CB  VAL B  51     -31.110   5.064 -25.105  1.00 87.34
ATOM    413  CG1 VAL B  51     -30.914   6.249 -26.066  1.00 87.34
ATOM    414  CG2 VAL B  51     -30.044   4.985 -23.999  1.00 87.34
ATOM    415  N   GLU B  52     -33.563   3.030 -24.632  1.00 79.78
ATOM    416  CA  GLU B  52     -34.007   1.748 -24.159  1.00 79.78
ATOM    417  C   GLU B  52     -32.813   0.904 -23.846  1.00 79.78
ATOM    418  O   GLU B  52     -31.918   0.727 -24.671  1.00 79.78
ATOM    419  CB  GLU B  52     -34.854   0.995 -25.209  1.00 79.78
ATOM    420  CG  GLU B  52     -35.797   1.870 -26.041  1.00 79.78
ATOM    421  CD  GLU B  52     -35.279   1.945 -27.474  1.00 79.78
ATOM    422  OE1 GLU B  52     -34.056   2.188 -27.653  1.00 79.78
ATOM    423  OE2 GLU B  52     -36.106   1.764 -28.407  1.00 79.78
ATOM    424  N   LEU B  53     -32.791   0.337 -22.626  1.00 55.42
ATOM    425  CA  LEU B  53     -31.700  -0.489 -22.194  1.00 55.42
ATOM    426  C   LEU B  53     -31.838  -1.833 -22.834  1.00 55.42
ATOM    427  O   LEU B  53     -32.937  -2.262 -23.183  1.00 55.42
ATOM    428  CB  LEU B  53     -31.690  -0.710 -20.673  1.00 55.42
ATOM    429  CG  LEU B  53     -30.812   0.308 -19.927  1.00 55.42
ATOM    430  CD1 LEU B  53     -31.296   1.745 -20.164  1.00 55.42
ATOM    431  CD2 LEU B  53     -30.680  -0.052 -18.441  1.00 55.42
ATOM    432  N   THR B  54     -30.694  -2.517 -23.023  1.00 40.94
ATOM    433  CA  THR B  54     -30.656  -3.834 -23.588  1.00 40.94
ATOM    434  C   THR B  54     -30.822  -4.766 -22.428  1.00 40.94
ATOM    435  O   THR B  54     -30.902  -4.327 -21.283  1.00 40.94
ATOM    436  CB  THR B  54     -29.339  -4.112 -24.262  1.00 40.94
ATOM    437  OG1 THR B  54     -28.295  -4.047 -23.302  1.00 40.94
ATOM    438  CG2 THR B  54     -29.073  -3.063 -25.354  1.00 40.94
ATOM    439  N   VAL B  55     -30.897  -6.084 -22.683  1.00 84.66
ATOM    440  CA  VAL B  55     -31.097  -6.996 -21.599  1.00 84.66
ATOM    441  C   VAL B  55     -29.950  -6.875 -20.644  1.00 84.66
ATOM    442  O   VAL B  55     -30.154  -6.797 -19.435  1.00 84.66
ATOM    443  CB  VAL B  55     -31.202  -8.433 -22.032  1.00 84.66
ATOM    444  CG1 VAL B  55     -31.449  -9.326 -20.805  1.00 84.66
ATOM    445  CG2 VAL B  55     -32.300  -8.527 -23.102  1.00 84.66
ATOM    446  N   GLU B  56     -28.706  -6.818 -21.155  1.00 52.42
ATOM    447  CA  GLU B  56     -27.576  -6.782 -20.271  1.00 52.42
ATOM    448  C   GLU B  56     -27.627  -5.531 -19.449  1.00 52.42
ATOM    449  O   GLU B  56     -27.335  -5.543 -18.255  1.00 52.42
ATOM    450  CB  GLU B  56     -26.207  -6.821 -20.986  1.00 52.42
ATOM    451  CG  GLU B  56     -26.144  -7.888 -22.086  1.00 52.42
ATOM    452  CD  GLU B  56     -26.557  -7.261 -23.410  1.00 52.42
ATOM    453  OE1 GLU B  56     -25.662  -6.733 -24.121  1.00 52.42
ATOM    454  OE2 GLU B  56     -27.778  -7.298 -23.725  1.00 52.42
ATOM    455  N   GLU B  57     -28.012  -4.404 -20.064  1.00 56.66
ATOM    456  CA  GLU B  57     -28.005  -3.163 -19.346  1.00 56.66
ATOM    457  C   GLU B  57     -29.015  -3.190 -18.239  1.00 56.66
ATOM    458  O   GLU B  57     -28.746  -2.731 -17.128  1.00 56.66
ATOM    459  CB  GLU B  57     -28.302  -1.963 -20.263  1.00 56.66
ATOM    460  CG  GLU B  57     -27.027  -1.405 -20.906  1.00 56.66
ATOM    461  CD  GLU B  57     -27.375  -0.736 -22.227  1.00 56.66
ATOM    462  OE1 GLU B  57     -28.231  -1.281 -22.972  1.00 56.66
ATOM    463  OE2 GLU B  57     -26.785   0.343 -22.507  1.00 56.66
ATOM    464  N   ARG B  58     -30.207  -3.752 -18.508  1.00164.92
ATOM    465  CA  ARG B  58     -31.260  -3.765 -17.534  1.00164.92
ATOM    466  C   ARG B  58     -30.824  -4.552 -16.344  1.00164.92
ATOM    467  O   ARG B  58     -31.090  -4.166 -15.206  1.00164.92
ATOM    468  CB  ARG B  58     -32.538  -4.423 -18.071  1.00164.92
ATOM    469  CG  ARG B  58     -33.661  -4.468 -17.045  1.00164.92
ATOM    470  CD  ARG B  58     -35.008  -4.910 -17.623  1.00164.92
ATOM    471  NE  ARG B  58     -34.857  -6.299 -18.144  1.00164.92
ATOM    472  CZ  ARG B  58     -34.778  -6.521 -19.489  1.00164.92
ATOM    473  NH1 ARG B  58     -34.823  -5.473 -20.359  1.00164.92
ATOM    474  NH2 ARG B  58     -34.674  -7.798 -19.965  1.00164.92
ATOM    475  N   ASN B  59     -30.154  -5.692 -16.585  1.00 43.41
ATOM    476  CA  ASN B  59     -29.725  -6.543 -15.514  1.00 43.41
ATOM    477  C   ASN B  59     -28.703  -5.832 -14.680  1.00 43.41
ATOM    478  O   ASN B  59     -28.769  -5.852 -13.453  1.00 43.41
ATOM    479  CB  ASN B  59     -29.096  -7.848 -16.024  1.00 43.41
ATOM    480  CG  ASN B  59     -30.239  -8.834 -16.218  1.00 43.41
ATOM    481  OD1 ASN B  59     -30.511  -9.669 -15.355  1.00 43.41
ATOM    482  ND2 ASN B  59     -30.932  -8.737 -17.382  1.00 43.41
ATOM    483  N   LEU B  60     -27.743  -5.147 -15.325  1.00 54.71
ATOM    484  CA  LEU B  60     -26.705  -4.495 -14.575  1.00 54.71
ATOM    485  C   LEU B  60     -27.335  -3.493 -13.656  1.00 54.71
ATOM    486  O   LEU B  60     -26.962  -3.368 -12.489  1.00 54.71
ATOM    487  CB  LEU B  60     -25.707  -3.743 -15.473  1.00 54.71
ATOM    488  CG  LEU B  60     -24.984  -4.661 -16.476  1.00 54.71
ATOM    489  CD1 LEU B  60     -24.477  -3.871 -17.691  1.00 54.71
ATOM    490  CD2 LEU B  60     -23.863  -5.466 -15.798  1.00 54.71
ATOM    491  N   LEU B  61     -28.327  -2.750 -14.167  1.00120.21
ATOM    492  CA  LEU B  61     -28.982  -1.745 -13.384  1.00120.21
ATOM    493  C   LEU B  61     -29.655  -2.451 -12.247  1.00120.21
ATOM    494  O   LEU B  61     -29.583  -2.021 -11.096  1.00120.21
ATOM    495  CB  LEU B  61     -30.093  -1.057 -14.210  1.00120.21
ATOM    496  CG  LEU B  61     -30.759   0.210 -13.627  1.00120.21
ATOM    497  CD1 LEU B  61     -30.874   1.346 -14.655  1.00120.21
ATOM    498  CD2 LEU B  61     -32.073  -0.115 -12.904  1.00120.21
ATOM    499  N   SER B  62     -30.326  -3.579 -12.552  1.00 93.28
ATOM    500  CA  SER B  62     -31.081  -4.259 -11.545  1.00 93.28
ATOM    501  C   SER B  62     -30.179  -4.799 -10.479  1.00 93.28
ATOM    502  O   SER B  62     -30.357  -4.493  -9.303  1.00 93.28
ATOM    503  CB  SER B  62     -31.917  -5.432 -12.089  1.00 93.28
ATOM    504  OG  SER B  62     -32.813  -4.982 -13.094  1.00 93.28
ATOM    505  N   VAL B  63     -29.154  -5.580 -10.870  1.00 55.04
ATOM    506  CA  VAL B  63     -28.286  -6.214  -9.919  1.00 55.04
ATOM    507  C   VAL B  63     -27.651  -5.162  -9.064  1.00 55.04
ATOM    508  O   VAL B  63     -27.548  -5.299  -7.846  1.00 55.04
ATOM    509  CB  VAL B  63     -27.195  -6.997 -10.592  1.00 55.04
ATOM    510  CG1 VAL B  63     -26.264  -7.587  -9.520  1.00 55.04
ATOM    511  CG2 VAL B  63     -27.850  -8.056 -11.498  1.00 55.04
ATOM    512  N   ALA B  64     -27.217  -4.051  -9.670  1.00 52.41
ATOM    513  CA  ALA B  64     -26.532  -3.078  -8.875  1.00 52.41
ATOM    514  C   ALA B  64     -27.431  -2.566  -7.795  1.00 52.41
ATOM    515  O   ALA B  64     -27.033  -2.453  -6.636  1.00 52.41
ATOM    516  CB  ALA B  64     -26.070  -1.863  -9.692  1.00 52.41
ATOM    517  N   TYR B  65     -28.676  -2.205  -8.152  1.00 74.90
ATOM    518  CA  TYR B  65     -29.558  -1.594  -7.201  1.00 74.90
ATOM    519  C   TYR B  65     -29.923  -2.569  -6.155  1.00 74.90
ATOM    520  O   TYR B  65     -30.017  -2.221  -4.981  1.00 74.90
ATOM    521  CB  TYR B  65     -30.862  -1.038  -7.795  1.00 74.90
ATOM    522  CG  TYR B  65     -30.538   0.287  -8.388  1.00 74.90
ATOM    523  CD1 TYR B  65     -30.067   1.329  -7.624  1.00 74.90
ATOM    524  CD2 TYR B  65     -30.730   0.481  -9.736  1.00 74.90
ATOM    525  CE1 TYR B  65     -29.782   2.542  -8.208  1.00 74.90
ATOM    526  CE2 TYR B  65     -30.448   1.690 -10.324  1.00 74.90
ATOM    527  CZ  TYR B  65     -29.968   2.722  -9.559  1.00 74.90
ATOM    528  OH  TYR B  65     -29.675   3.966 -10.159  1.00 74.90
ATOM    529  N   LYS B  66     -30.132  -3.827  -6.560  1.00117.68
ATOM    530  CA  LYS B  66     -30.594  -4.810  -5.639  1.00117.68
ATOM    531  C   LYS B  66     -29.588  -4.901  -4.532  1.00117.68
ATOM    532  O   LYS B  66     -29.949  -5.070  -3.369  1.00117.68
ATOM    533  CB  LYS B  66     -30.695  -6.192  -6.296  1.00117.68
ATOM    534  CG  LYS B  66     -31.086  -7.320  -5.348  1.00117.68
ATOM    535  CD  LYS B  66     -32.587  -7.485  -5.122  1.00117.68
ATOM    536  CE  LYS B  66     -32.908  -8.513  -4.036  1.00117.68
ATOM    537  NZ  LYS B  66     -34.338  -8.892  -4.093  1.00117.68
ATOM    538  N   ASN B  67     -28.290  -4.826  -4.884  1.00 67.53
ATOM    539  CA  ASN B  67     -27.233  -4.894  -3.915  1.00 67.53
ATOM    540  C   ASN B  67     -27.208  -3.682  -3.034  1.00 67.53
ATOM    541  O   ASN B  67     -27.065  -3.802  -1.819  1.00 67.53
ATOM    542  CB  ASN B  67     -25.851  -5.038  -4.565  1.00 67.53
ATOM    543  CG  ASN B  67     -25.630  -6.523  -4.807  1.00 67.53
ATOM    544  OD1 ASN B  67     -25.056  -7.230  -3.980  1.00 67.53
ATOM    545  ND2 ASN B  67     -26.092  -7.009  -5.991  1.00 67.53
ATOM    546  N   VAL B  68     -27.346  -2.474  -3.613  1.00 48.74
ATOM    547  CA  VAL B  68     -27.262  -1.282  -2.814  1.00 48.74
ATOM    548  C   VAL B  68     -28.363  -1.300  -1.795  1.00 48.74
ATOM    549  O   VAL B  68     -28.130  -1.098  -0.604  1.00 48.74
ATOM    550  CB  VAL B  68     -27.418  -0.024  -3.620  1.00 48.74
ATOM    551  CG1 VAL B  68     -27.299   1.186  -2.675  1.00 48.74
ATOM    552  CG2 VAL B  68     -26.379  -0.035  -4.755  1.00 48.74
ATOM    553  N   ILE B  69     -29.603  -1.551  -2.250  1.00 95.69
ATOM    554  CA  ILE B  69     -30.758  -1.590  -1.400  1.00 95.69
ATOM    555  C   ILE B  69     -30.698  -2.769  -0.476  1.00 95.69
ATOM    556  O   ILE B  69     -31.112  -2.678   0.677  1.00 95.69
ATOM    557  CB  ILE B  69     -32.048  -1.681  -2.164  1.00 95.69
ATOM    558  CG1 ILE B  69     -33.232  -1.420  -1.219  1.00 95.69
ATOM    559  CG2 ILE B  69     -32.094  -3.045  -2.872  1.00 95.69
ATOM    560  CD1 ILE B  69     -33.819  -0.015  -1.341  1.00 95.69
ATOM    561  N   GLY B  70     -30.193  -3.916  -0.963  1.00 34.27
ATOM    562  CA  GLY B  70     -30.217  -5.143  -0.213  1.00 34.27
ATOM    563  C   GLY B  70     -29.464  -5.012   1.071  1.00 34.27
ATOM    564  O   GLY B  70     -29.851  -5.613   2.073  1.00 34.27
ATOM    565  N   ALA B  71     -28.336  -4.276   1.062  1.00 31.19
ATOM    566  CA  ALA B  71     -27.542  -4.137   2.248  1.00 31.19
ATOM    567  C   ALA B  71     -28.317  -3.408   3.296  1.00 31.19
ATOM    568  O   ALA B  71     -28.312  -3.793   4.463  1.00 31.19
ATOM    569  CB  ALA B  71     -26.247  -3.344   2.007  1.00 31.19
ATOM    570  N   ARG B  72     -29.012  -2.325   2.910  1.00107.27
ATOM    571  CA  ARG B  72     -29.734  -1.567   3.886  1.00107.27
ATOM    572  C   ARG B  72     -30.819  -2.424   4.455  1.00107.27
ATOM    573  O   ARG B  72     -31.045  -2.418   5.663  1.00107.27
ATOM    574  CB  ARG B  72     -30.361  -0.291   3.311  1.00107.27
ATOM    575  CG  ARG B  72     -29.418   0.907   3.307  1.00107.27
ATOM    576  CD  ARG B  72     -28.382   0.797   2.193  1.00107.27
ATOM    577  NE  ARG B  72     -27.580   2.044   2.213  1.00107.27
ATOM    578  CZ  ARG B  72     -26.599   2.250   1.291  1.00107.27
ATOM    579  NH1 ARG B  72     -26.354   1.326   0.317  1.00107.27
ATOM    580  NH2 ARG B  72     -25.864   3.396   1.353  1.00107.27
ATOM    581  N   ARG B  73     -31.513  -3.209   3.606  1.00112.35
ATOM    582  CA  ARG B  73     -32.590  -4.001   4.121  1.00112.35
ATOM    583  C   ARG B  73     -32.045  -4.917   5.173  1.00112.35
ATOM    584  O   ARG B  73     -32.598  -5.005   6.267  1.00112.35
ATOM    585  CB  ARG B  73     -33.277  -4.862   3.050  1.00112.35
ATOM    586  CG  ARG B  73     -34.067  -4.029   2.043  1.00112.35
ATOM    587  CD  ARG B  73     -34.688  -4.866   0.926  1.00112.35
ATOM    588  NE  ARG B  73     -35.808  -5.653   1.514  1.00112.35
ATOM    589  CZ  ARG B  73     -35.589  -6.949   1.878  1.00112.35
ATOM    590  NH1 ARG B  73     -34.357  -7.503   1.687  1.00112.35
ATOM    591  NH2 ARG B  73     -36.590  -7.686   2.439  1.00112.35
ATOM    592  N   ALA B  74     -30.902  -5.569   4.895  1.00 36.99
ATOM    593  CA  ALA B  74     -30.364  -6.542   5.805  1.00 36.99
ATOM    594  C   ALA B  74     -30.025  -5.912   7.120  1.00 36.99
ATOM    595  O   ALA B  74     -30.344  -6.468   8.170  1.00 36.99
ATOM    596  CB  ALA B  74     -29.075  -7.197   5.277  1.00 36.99
ATOM    597  N   SER B  75     -29.373  -4.733   7.100  1.00 39.70
ATOM    598  CA  SER B  75     -28.954  -4.105   8.319  1.00 39.70
ATOM    599  C   SER B  75     -30.166  -3.728   9.105  1.00 39.70
ATOM    600  O   SER B  75     -30.247  -3.989  10.305  1.00 39.70
ATOM    601  CB  SER B  75     -28.154  -2.809   8.085  1.00 39.70
ATOM    602  OG  SER B  75     -28.940  -1.865   7.371  1.00 39.70
ATOM    603  N   TRP B  76     -31.167  -3.150   8.415  1.00 70.80
ATOM    604  CA  TRP B  76     -32.336  -2.647   9.061  1.00 70.80
ATOM    605  C   TRP B  76     -32.974  -3.775   9.805  1.00 70.80
ATOM    606  O   TRP B  76     -33.365  -3.610  10.959  1.00 70.80
ATOM    607  CB  TRP B  76     -33.359  -2.066   8.069  1.00 70.80
ATOM    608  CG  TRP B  76     -34.618  -1.526   8.711  1.00 70.80
ATOM    609  CD1 TRP B  76     -34.821  -0.329   9.336  1.00 70.80
ATOM    610  CD2 TRP B  76     -35.874  -2.222   8.755  1.00 70.80
ATOM    611  NE1 TRP B  76     -36.125  -0.236   9.762  1.00 70.80
ATOM    612  CE2 TRP B  76     -36.784  -1.394   9.409  1.00 70.80
ATOM    613  CE3 TRP B  76     -36.237  -3.451   8.282  1.00 70.80
ATOM    614  CZ2 TRP B  76     -38.078  -1.784   9.601  1.00 70.80
ATOM    615  CZ3 TRP B  76     -37.542  -3.840   8.482  1.00 70.80
ATOM    616  CH2 TRP B  76     -38.446  -3.023   9.128  1.00 70.80
ATOM    617  N   ARG B  77     -33.081  -4.966   9.188  1.00128.37
ATOM    618  CA  ARG B  77     -33.718  -6.018   9.922  1.00128.37
ATOM    619  C   ARG B  77     -32.950  -6.303  11.176  1.00128.37
ATOM    620  O   ARG B  77     -33.526  -6.295  12.263  1.00128.37
ATOM    621  CB  ARG B  77     -33.908  -7.321   9.117  1.00128.37
ATOM    622  CG  ARG B  77     -34.933  -7.169   7.982  1.00128.37
ATOM    623  CD  ARG B  77     -36.392  -7.165   8.452  1.00128.37
ATOM    624  NE  ARG B  77     -37.273  -7.091   7.245  1.00128.37
ATOM    625  CZ  ARG B  77     -38.630  -7.230   7.328  1.00128.37
ATOM    626  NH1 ARG B  77     -39.236  -7.419   8.535  1.00128.37
ATOM    627  NH2 ARG B  77     -39.385  -7.160   6.192  1.00128.37
ATOM    628  N   ILE B  78     -31.616  -6.467  11.083  1.00 86.54
ATOM    629  CA  ILE B  78     -30.870  -6.845  12.252  1.00 86.54
ATOM    630  C   ILE B  78     -30.960  -5.776  13.299  1.00 86.54
ATOM    631  O   ILE B  78     -31.154  -6.078  14.475  1.00 86.54
ATOM    632  CB  ILE B  78     -29.416  -7.141  11.981  1.00 86.54
ATOM    633  CG1 ILE B  78     -29.266  -7.974  10.697  1.00 86.54
ATOM    634  CG2 ILE B  78     -28.801  -7.810  13.220  1.00 86.54
ATOM    635  CD1 ILE B  78     -29.910  -9.355  10.792  1.00 86.54
ATOM    636  N   ILE B  79     -30.829  -4.495  12.904  1.00 43.80
ATOM    637  CA  ILE B  79     -30.828  -3.419  13.857  1.00 43.80
ATOM    638  C   ILE B  79     -32.159  -3.341  14.535  1.00 43.80
ATOM    639  O   ILE B  79     -32.234  -3.274  15.762  1.00 43.80
ATOM    640  CB  ILE B  79     -30.568  -2.086  13.211  1.00 43.80
ATOM    641  CG1 ILE B  79     -29.248  -2.119  12.419  1.00 43.80
ATOM    642  CG2 ILE B  79     -30.621  -1.005  14.303  1.00 43.80
ATOM    643  CD1 ILE B  79     -29.251  -1.205  11.194  1.00 43.80
ATOM    644  N   SER B  80     -33.255  -3.386  13.754  1.00 44.11
ATOM    645  CA  SER B  80     -34.553  -3.269  14.349  1.00 44.11
ATOM    646  C   SER B  80     -34.703  -4.389  15.325  1.00 44.11
ATOM    647  O   SER B  80     -35.217  -4.200  16.426  1.00 44.11
ATOM    648  CB  SER B  80     -35.700  -3.363  13.330  1.00 44.11
ATOM    649  OG  SER B  80     -35.787  -4.683  12.815  1.00 44.11
ATOM    650  N   SER B  81     -34.202  -5.581  14.961  1.00 90.75
ATOM    651  CA  SER B  81     -34.343  -6.733  15.802  1.00 90.75
ATOM    652  C   SER B  81     -33.608  -6.521  17.091  1.00 90.75
ATOM    653  O   SER B  81     -34.001  -7.074  18.115  1.00 90.75
ATOM    654  CB  SER B  81     -33.797  -8.017  15.155  1.00 90.75
ATOM    655  OG  SER B  81     -32.393  -8.105  15.354  1.00 90.75
ATOM    656  N   ILE B  82     -32.511  -5.738  17.068  1.00 98.13
ATOM    657  CA  ILE B  82     -31.719  -5.452  18.238  1.00 98.13
ATOM    658  C   ILE B  82     -32.540  -4.631  19.177  1.00 98.13
ATOM    659  O   ILE B  82     -32.458  -4.773  20.396  1.00 98.13
ATOM    660  CB  ILE B  82     -30.468  -4.677  17.934  1.00 98.13
ATOM    661  CG1 ILE B  82     -29.603  -5.439  16.917  1.00 98.13
ATOM    662  CG2 ILE B  82     -29.744  -4.401  19.262  1.00 98.13
ATOM    663  CD1 ILE B  82     -28.435  -4.617  16.366  1.00 98.13
ATOM    664  N   GLU B  83     -33.373  -3.747  18.610  1.00 58.62
ATOM    665  CA  GLU B  83     -34.150  -2.824  19.375  1.00 58.62
ATOM    666  C   GLU B  83     -34.942  -3.604  20.375  1.00 58.62
ATOM    667  O   GLU B  83     -35.040  -3.216  21.538  1.00 58.62
ATOM    668  CB  GLU B  83     -35.112  -2.054  18.452  1.00 58.62
ATOM    669  CG  GLU B  83     -35.559  -0.679  18.945  1.00 58.62
ATOM    670  CD  GLU B  83     -36.900  -0.892  19.637  1.00 58.62
ATOM    671  OE1 GLU B  83     -37.828  -1.428  18.975  1.00 58.62
ATOM    672  OE2 GLU B  83     -37.018  -0.502  20.828  1.00 58.62
ATOM    673  N   GLN B  84     -35.517  -4.745  19.959  1.00 74.96
ATOM    674  CA  GLN B  84     -36.284  -5.518  20.888  1.00 74.96
ATOM    675  C   GLN B  84     -35.336  -6.271  21.759  1.00 74.96
ATOM    676  O   GLN B  84     -34.490  -7.023  21.278  1.00 74.96
ATOM    677  CB  GLN B  84     -37.181  -6.552  20.196  1.00 74.96
ATOM    678  CG  GLN B  84     -38.004  -7.379  21.180  1.00 74.96
ATOM    679  CD  GLN B  84     -39.363  -7.635  20.552  1.00 74.96
ATOM    680  OE1 GLN B  84     -39.497  -8.457  19.646  1.00 74.96
ATOM    681  NE2 GLN B  84     -40.403  -6.910  21.046  1.00 74.96
ATOM    682  N   LYS B  85     -35.443  -6.079  23.085  1.00212.44
ATOM    683  CA  LYS B  85     -34.615  -6.859  23.948  1.00212.44
ATOM    684  C   LYS B  85     -35.566  -7.633  24.793  1.00212.44
ATOM    685  O   LYS B  85     -36.083  -7.125  25.787  1.00212.44
ATOM    686  CB  LYS B  85     -33.740  -6.027  24.904  1.00212.44
ATOM    687  CG  LYS B  85     -32.738  -5.120  24.184  1.00212.44
ATOM    688  CD  LYS B  85     -31.327  -5.711  24.096  1.00212.44
ATOM    689  CE  LYS B  85     -31.245  -7.001  23.277  1.00212.44
ATOM    690  NZ  LYS B  85     -31.838  -6.790  21.935  1.00212.44
ATOM    691  N   GLU B  86     -35.840  -8.893  24.415  1.00239.45
ATOM    692  CA  GLU B  86     -36.758  -9.635  25.221  1.00239.45
ATOM    693  C   GLU B  86     -35.952 -10.557  26.066  1.00239.45
ATOM    694  O   GLU B  86     -35.595 -11.659  25.655  1.00239.45
ATOM    695  CB  GLU B  86     -37.772 -10.448  24.393  1.00239.45
ATOM    696  CG  GLU B  86     -38.883  -9.610  23.756  1.00239.45
ATOM    697  CD  GLU B  86     -39.763 -10.545  22.936  1.00239.45
ATOM    698  OE1 GLU B  86     -39.203 -11.336  22.131  1.00239.45
ATOM    699  OE2 GLU B  86     -41.010 -10.481  23.109  1.00239.45
ATOM    700  N   GLU B  87     -35.639 -10.102  27.291  1.00298.55
ATOM    701  CA  GLU B  87     -34.864 -10.895  28.191  1.00298.55
ATOM    702  C   GLU B  87     -34.742 -10.091  29.437  1.00298.55
ATOM    703  O   GLU B  87     -35.116  -8.920  29.465  1.00298.55
ATOM    704  CB  GLU B  87     -33.443 -11.175  27.676  1.00298.55
ATOM    705  CG  GLU B  87     -32.813 -12.428  28.286  1.00298.55
ATOM    706  CD  GLU B  87     -31.504 -12.697  27.558  1.00298.55
ATOM    707  OE1 GLU B  87     -31.487 -12.566  26.306  1.00298.55
ATOM    708  OE2 GLU B  87     -30.501 -13.028  28.245  1.00298.55
ATOM    709  N   ASN B  88     -34.229 -10.703  30.518  1.00187.45
ATOM    710  CA  ASN B  88     -34.070  -9.918  31.700  1.00187.45
ATOM    711  C   ASN B  88     -32.830  -9.122  31.474  1.00187.45
ATOM    712  O   ASN B  88     -31.754  -9.462  31.964  1.00187.45
ATOM    713  CB  ASN B  88     -33.863 -10.768  32.966  1.00187.45
ATOM    714  CG  ASN B  88     -34.948 -11.837  32.994  1.00187.45
ATOM    715  OD1 ASN B  88     -36.123 -11.539  33.205  1.00187.45
ATOM    716  ND2 ASN B  88     -34.548 -13.117  32.778  1.00187.45
ATOM    717  N   LYS B  89     -32.963  -8.029  30.698  1.00242.32
ATOM    718  CA  LYS B  89     -31.838  -7.199  30.395  1.00242.32
ATOM    719  C   LYS B  89     -32.353  -6.094  29.530  1.00242.32
ATOM    720  O   LYS B  89     -33.561  -5.929  29.367  1.00242.32
ATOM    721  CB  LYS B  89     -30.733  -7.932  29.615  1.00242.32
ATOM    722  CG  LYS B  89     -31.173  -8.432  28.237  1.00242.32
ATOM    723  CD  LYS B  89     -30.252  -7.973  27.109  1.00242.32
ATOM    724  CE  LYS B  89     -28.792  -8.363  27.329  1.00242.32
ATOM    725  NZ  LYS B  89     -27.908  -7.407  26.629  1.00242.32
ATOM    726  N   GLY B  90     -31.437  -5.288  28.964  1.00 55.34
ATOM    727  CA  GLY B  90     -31.838  -4.219  28.105  1.00 55.34
ATOM    728  C   GLY B  90     -31.972  -2.998  28.948  1.00 55.34
ATOM    729  O   GLY B  90     -31.915  -3.065  30.175  1.00 55.34
ATOM    730  N   GLY B  91     -32.152  -1.840  28.285  1.00 55.06
ATOM    731  CA  GLY B  91     -32.295  -0.592  28.971  1.00 55.06
ATOM    732  C   GLY B  91     -32.985   0.322  28.017  1.00 55.06
ATOM    733  O   GLY B  91     -33.149  -0.020  26.849  1.00 55.06
ATOM    734  N   GLU B  92     -33.465   1.482  28.505  1.00 86.27
ATOM    735  CA  GLU B  92     -34.141   2.423  27.655  1.00 86.27
ATOM    736  C   GLU B  92     -33.205   3.135  26.723  1.00 86.27
ATOM    737  O   GLU B  92     -33.450   3.202  25.520  1.00 86.27
ATOM    738  CB  GLU B  92     -34.876   3.530  28.428  1.00 86.27
ATOM    739  CG  GLU B  92     -35.626   2.977  29.641  1.00 86.27
ATOM    740  CD  GLU B  92     -34.809   3.245  30.894  1.00 86.27
ATOM    741  OE1 GLU B  92     -34.963   4.351  31.476  1.00 86.27
ATOM    742  OE2 GLU B  92     -34.027   2.341  31.292  1.00 86.27
ATOM    743  N   ASP B  93     -32.087   3.666  27.257  1.00 72.07
ATOM    744  CA  ASP B  93     -31.211   4.518  26.498  1.00 72.07
ATOM    745  C   ASP B  93     -30.580   3.776  25.367  1.00 72.07
ATOM    746  O   ASP B  93     -30.415   4.323  24.278  1.00 72.07
ATOM    747  CB  ASP B  93     -30.079   5.118  27.347  1.00 72.07
ATOM    748  CG  ASP B  93     -29.537   6.330  26.601  1.00 72.07
ATOM    749  OD1 ASP B  93     -30.180   7.412  26.682  1.00 72.07
ATOM    750  OD2 ASP B  93     -28.475   6.189  25.940  1.00 72.07
ATOM    751  N   LYS B  94     -30.199   2.509  25.599  1.00 87.36
ATOM    752  CA  LYS B  94     -29.536   1.724  24.599  1.00 87.36
ATOM    753  C   LYS B  94     -30.468   1.541  23.442  1.00 87.36
ATOM    754  O   LYS B  94     -30.060   1.604  22.284  1.00 87.36
ATOM    755  CB  LYS B  94     -29.143   0.338  25.145  1.00 87.36
ATOM    756  CG  LYS B  94     -28.830  -0.714  24.077  1.00 87.36
ATOM    757  CD  LYS B  94     -27.330  -0.832  23.786  1.00 87.36
ATOM    758  CE  LYS B  94     -26.978  -1.857  22.706  1.00 87.36
ATOM    759  NZ  LYS B  94     -25.530  -1.797  22.410  1.00 87.36
ATOM    760  N   LEU B  95     -31.757   1.307  23.744  1.00 46.72
ATOM    761  CA  LEU B  95     -32.767   1.079  22.752  1.00 46.72
ATOM    762  C   LEU B  95     -32.984   2.330  21.967  1.00 46.72
ATOM    763  O   LEU B  95     -33.285   2.279  20.779  1.00 46.72
ATOM    764  CB  LEU B  95     -34.119   0.648  23.352  1.00 46.72
ATOM    765  CG  LEU B  95     -34.323  -0.882  23.371  1.00 46.72
ATOM    766  CD1 LEU B  95     -33.105  -1.607  23.965  1.00 46.72
ATOM    767  CD2 LEU B  95     -35.636  -1.269  24.070  1.00 46.72
ATOM    768  N   LYS B  96     -32.861   3.498  22.616  1.00 93.00
ATOM    769  CA  LYS B  96     -33.083   4.737  21.935  1.00 93.00
ATOM    770  C   LYS B  96     -32.074   4.854  20.830  1.00 93.00
ATOM    771  O   LYS B  96     -32.383   5.390  19.768  1.00 93.00
ATOM    772  CB  LYS B  96     -32.941   5.942  22.879  1.00 93.00
ATOM    773  CG  LYS B  96     -32.947   7.271  22.121  1.00 93.00
ATOM    774  CD  LYS B  96     -31.561   7.874  21.890  1.00 93.00
ATOM    775  CE  LYS B  96     -31.587   9.304  21.349  1.00 93.00
ATOM    776  NZ  LYS B  96     -31.988  10.240  22.425  1.00 93.00
ATOM    777  N   MET B  97     -30.831   4.385  21.069  1.00 42.27
ATOM    778  CA  MET B  97     -29.779   4.476  20.092  1.00 42.27
ATOM    779  C   MET B  97     -30.053   3.611  18.899  1.00 42.27
ATOM    780  O   MET B  97     -29.868   4.041  17.762  1.00 42.27
ATOM    781  CB  MET B  97     -28.397   4.075  20.636  1.00 42.27
ATOM    782  CG  MET B  97     -27.275   4.344  19.628  1.00 42.27
ATOM    783  SD  MET B  97     -27.230   6.029  18.949  1.00 42.27
ATOM    784  CE  MET B  97     -27.185   5.495  17.214  1.00 42.27
ATOM    785  N   ILE B  98     -30.516   2.365  19.117  1.00120.32
ATOM    786  CA  ILE B  98     -30.757   1.469  18.025  1.00120.32
ATOM    787  C   ILE B  98     -31.831   2.081  17.181  1.00120.32
ATOM    788  O   ILE B  98     -31.746   2.086  15.954  1.00120.32
ATOM    789  CB  ILE B  98     -31.175   0.093  18.481  1.00120.32
ATOM    790  CG1 ILE B  98     -30.128  -0.488  19.444  1.00120.32
ATOM    791  CG2 ILE B  98     -31.466  -0.789  17.254  1.00120.32
ATOM    792  CD1 ILE B  98     -30.741  -1.165  20.673  1.00120.32
ATOM    793  N   ARG B  99     -32.859   2.662  17.832  1.00 94.56
ATOM    794  CA  ARG B  99     -33.959   3.231  17.116  1.00 94.56
ATOM    795  C   ARG B  99     -33.452   4.301  16.203  1.00 94.56
ATOM    796  O   ARG B  99     -33.739   4.279  15.008  1.00 94.56
ATOM    797  CB  ARG B  99     -35.016   3.885  18.029  1.00 94.56
ATOM    798  CG  ARG B  99     -36.218   4.438  17.253  1.00 94.56
ATOM    799  CD  ARG B  99     -36.592   5.881  17.601  1.00 94.56
ATOM    800  NE  ARG B  99     -37.404   5.860  18.852  1.00 94.56
ATOM    801  CZ  ARG B  99     -37.480   6.970  19.643  1.00 94.56
ATOM    802  NH1 ARG B  99     -36.794   8.100  19.303  1.00 94.56
ATOM    803  NH2 ARG B  99     -38.244   6.952  20.773  1.00 94.56
ATOM    804  N   GLU B 100     -32.628   5.235  16.717  1.00 75.02
ATOM    805  CA  GLU B 100     -32.198   6.331  15.894  1.00 75.02
ATOM    806  C   GLU B 100     -31.419   5.808  14.730  1.00 75.02
ATOM    807  O   GLU B 100     -31.520   6.341  13.626  1.00 75.02
ATOM    808  CB  GLU B 100     -31.315   7.351  16.631  1.00 75.02
ATOM    809  CG  GLU B 100     -32.111   8.297  17.528  1.00 75.02
ATOM    810  CD  GLU B 100     -31.480   9.677  17.396  1.00 75.02
ATOM    811  OE1 GLU B 100     -31.331  10.145  16.236  1.00 75.02
ATOM    812  OE2 GLU B 100     -31.137  10.280  18.447  1.00 75.02
ATOM    813  N   TYR B 101     -30.610   4.756  14.950  1.00 48.89
ATOM    814  CA  TYR B 101     -29.764   4.239  13.911  1.00 48.89
ATOM    815  C   TYR B 101     -30.610   3.643  12.823  1.00 48.89
ATOM    816  O   TYR B 101     -30.322   3.823  11.640  1.00 48.89
ATOM    817  CB  TYR B 101     -28.785   3.161  14.404  1.00 48.89
ATOM    818  CG  TYR B 101     -27.893   2.836  13.253  1.00 48.89
ATOM    819  CD1 TYR B 101     -27.139   3.839  12.685  1.00 48.89
ATOM    820  CD2 TYR B 101     -27.797   1.563  12.741  1.00 48.89
ATOM    821  CE1 TYR B 101     -26.301   3.584  11.625  1.00 48.89
ATOM    822  CE2 TYR B 101     -26.961   1.299  11.680  1.00 48.89
ATOM    823  CZ  TYR B 101     -26.211   2.309  11.120  1.00 48.89
ATOM    824  OH  TYR B 101     -25.352   2.040  10.033  1.00 48.89
ATOM    825  N   ARG B 102     -31.682   2.908  13.187  1.00156.67
ATOM    826  CA  ARG B 102     -32.491   2.325  12.160  1.00156.67
ATOM    827  C   ARG B 102     -33.094   3.451  11.370  1.00156.67
ATOM    828  O   ARG B 102     -33.279   3.350  10.161  1.00156.67
ATOM    829  CB  ARG B 102     -33.613   1.390  12.651  1.00156.67
ATOM    830  CG  ARG B 102     -34.849   2.091  13.195  1.00156.67
ATOM    831  CD  ARG B 102     -36.081   1.192  13.275  1.00156.67
ATOM    832  NE  ARG B 102     -37.240   2.104  13.461  1.00156.67
ATOM    833  CZ  ARG B 102     -38.514   1.628  13.353  1.00156.67
ATOM    834  NH1 ARG B 102     -38.739   0.296  13.154  1.00156.67
ATOM    835  NH2 ARG B 102     -39.568   2.492  13.423  1.00156.67
ATOM    836  N   GLN B 103     -33.397   4.584  12.026  1.00113.64
ATOM    837  CA  GLN B 103     -33.981   5.696  11.327  1.00113.64
ATOM    838  C   GLN B 103     -33.036   6.076  10.225  1.00113.64
ATOM    839  O   GLN B 103     -33.448   6.278   9.083  1.00113.64
ATOM    840  CB  GLN B 103     -34.121   6.928  12.237  1.00113.64
ATOM    841  CG  GLN B 103     -35.151   6.776  13.356  1.00113.64
ATOM    842  CD  GLN B 103     -36.477   7.305  12.829  1.00113.64
ATOM    843  OE1 GLN B 103     -36.950   8.358  13.253  1.00113.64
ATOM    844  NE2 GLN B 103     -37.089   6.564  11.867  1.00113.64
ATOM    845  N   MET B 104     -31.726   6.134  10.531  1.00 92.86
ATOM    846  CA  MET B 104     -30.760   6.510   9.537  1.00 92.86
ATOM    847  C   MET B 104     -30.770   5.512   8.426  1.00 92.86
ATOM    848  O   MET B 104     -30.706   5.880   7.255  1.00 92.86
ATOM    849  CB  MET B 104     -29.323   6.572  10.077  1.00 92.86
ATOM    850  CG  MET B 104     -28.306   7.008   9.026  1.00 92.86
ATOM    851  SD  MET B 104     -26.814   5.966   8.960  1.00 92.86
ATOM    852  CE  MET B 104     -27.643   4.418   8.495  1.00 92.86
ATOM    853  N   VAL B 105     -30.847   4.211   8.751  1.00 98.56
ATOM    854  CA  VAL B 105     -30.789   3.278   7.670  1.00 98.56
ATOM    855  C   VAL B 105     -31.994   3.469   6.810  1.00 98.56
ATOM    856  O   VAL B 105     -31.872   3.567   5.592  1.00 98.56
ATOM    857  CB  VAL B 105     -30.700   1.831   8.079  1.00 98.56
ATOM    858  CG1 VAL B 105     -30.478   0.947   6.846  1.00 98.56
ATOM    859  CG2 VAL B 105     -29.582   1.703   9.126  1.00 98.56
ATOM    860  N   GLU B 106     -33.181   3.616   7.432  1.00 53.82
ATOM    861  CA  GLU B 106     -34.414   3.699   6.704  1.00 53.82
ATOM    862  C   GLU B 106     -34.334   4.835   5.733  1.00 53.82
ATOM    863  O   GLU B 106     -34.764   4.711   4.587  1.00 53.82
ATOM    864  CB  GLU B 106     -35.602   3.953   7.647  1.00 53.82
ATOM    865  CG  GLU B 106     -35.867   2.771   8.584  1.00 53.82
ATOM    866  CD  GLU B 106     -36.980   3.143   9.554  1.00 53.82
ATOM    867  OE1 GLU B 106     -37.019   4.330   9.972  1.00 53.82
ATOM    868  OE2 GLU B 106     -37.801   2.249   9.895  1.00 53.82
ATOM    869  N   THR B 107     -33.763   5.974   6.155  1.00108.97
ATOM    870  CA  THR B 107     -33.699   7.102   5.274  1.00108.97
ATOM    871  C   THR B 107     -32.817   6.790   4.112  1.00108.97
ATOM    872  O   THR B 107     -33.034   7.309   3.021  1.00108.97
ATOM    873  CB  THR B 107     -33.202   8.359   5.926  1.00108.97
ATOM    874  OG1 THR B 107     -31.848   8.188   6.307  1.00108.97
ATOM    875  CG2 THR B 107     -34.050   8.682   7.162  1.00108.97
ATOM    876  N   GLU B 108     -31.762   5.983   4.324  1.00 46.81
ATOM    877  CA  GLU B 108     -30.876   5.615   3.254  1.00 46.81
ATOM    878  C   GLU B 108     -31.653   4.768   2.291  1.00 46.81
ATOM    879  O   GLU B 108     -31.555   4.941   1.076  1.00 46.81
ATOM    880  CB  GLU B 108     -29.686   4.773   3.753  1.00 46.81
ATOM    881  CG  GLU B 108     -28.558   5.605   4.373  1.00 46.81
ATOM    882  CD  GLU B 108     -27.254   5.265   3.658  1.00 46.81
ATOM    883  OE1 GLU B 108     -26.890   4.059   3.632  1.00 46.81
ATOM    884  OE2 GLU B 108     -26.599   6.208   3.137  1.00 46.81
ATOM    885  N   LEU B 109     -32.478   3.842   2.823  1.00177.24
ATOM    886  CA  LEU B 109     -33.224   2.952   1.979  1.00177.24
ATOM    887  C   LEU B 109     -34.134   3.739   1.103  1.00177.24
ATOM    888  O   LEU B 109     -34.229   3.489  -0.097  1.00177.24
ATOM    889  CB  LEU B 109     -34.222   2.040   2.711  1.00177.24
ATOM    890  CG  LEU B 109     -35.085   1.132   1.841  1.00177.24
ATOM    891  CD1 LEU B 109     -34.692  -0.336   2.034  1.00177.24
ATOM    892  CD2 LEU B 109     -36.566   1.420   2.061  1.00177.24
ATOM    893  N   LYS B 110     -34.830   4.718   1.698  1.00 74.73
ATOM    894  CA  LYS B 110     -35.832   5.458   0.990  1.00 74.73
ATOM    895  C   LYS B 110     -35.234   6.182  -0.170  1.00 74.73
ATOM    896  O   LYS B 110     -35.802   6.189  -1.261  1.00 74.73
ATOM    897  CB  LYS B 110     -36.506   6.513   1.876  1.00 74.73
ATOM    898  CG  LYS B 110     -37.603   5.935   2.768  1.00 74.73
ATOM    899  CD  LYS B 110     -37.519   6.421   4.214  1.00 74.73
ATOM    900  CE  LYS B 110     -38.765   6.097   5.034  1.00 74.73
ATOM    901  NZ  LYS B 110     -39.547   7.328   5.275  1.00 74.73
ATOM    902  N   LEU B 111     -34.060   6.805   0.020  1.00 39.51
ATOM    903  CA  LEU B 111     -33.494   7.562  -1.057  1.00 39.51
ATOM    904  C   LEU B 111     -33.230   6.627  -2.191  1.00 39.51
ATOM    905  O   LEU B 111     -33.453   6.975  -3.349  1.00 39.51
ATOM    906  CB  LEU B 111     -32.161   8.236  -0.688  1.00 39.51
ATOM    907  CG  LEU B 111     -32.213   9.053   0.617  1.00 39.51
ATOM    908  CD1 LEU B 111     -30.808   9.243   1.207  1.00 39.51
ATOM    909  CD2 LEU B 111     -32.967  10.379   0.423  1.00 39.51
ATOM    910  N   ILE B 112     -32.742   5.411  -1.884  1.00 52.11
ATOM    911  CA  ILE B 112     -32.392   4.475  -2.913  1.00 52.11
ATOM    912  C   ILE B 112     -33.626   4.078  -3.653  1.00 52.11
ATOM    913  O   ILE B 112     -33.685   4.154  -4.879  1.00 52.11
ATOM    914  CB  ILE B 112     -31.796   3.209  -2.367  1.00 52.11
ATOM    915  CG1 ILE B 112     -30.626   3.521  -1.419  1.00 52.11
ATOM    916  CG2 ILE B 112     -31.403   2.323  -3.560  1.00 52.11
ATOM    917  CD1 ILE B 112     -30.096   2.292  -0.680  1.00 52.11
ATOM    918  N   CYS B 113     -34.674   3.697  -2.906  1.00 55.70
ATOM    919  CA  CYS B 113     -35.896   3.260  -3.498  1.00 55.70
ATOM    920  C   CYS B 113     -36.435   4.389  -4.326  1.00 55.70
ATOM    921  O   CYS B 113     -37.028   4.166  -5.379  1.00 55.70
ATOM    922  CB  CYS B 113     -36.931   2.858  -2.435  1.00 55.70
ATOM    923  SG  CYS B 113     -37.121   1.050  -2.332  1.00 55.70
ATOM    924  N   CYS B 114     -36.249   5.638  -3.864  1.00 46.94
ATOM    925  CA  CYS B 114     -36.721   6.797  -4.572  1.00 46.94
ATOM    926  C   CYS B 114     -35.983   6.975  -5.863  1.00 46.94
ATOM    927  O   CYS B 114     -36.554   7.470  -6.831  1.00 46.94
ATOM    928  CB  CYS B 114     -36.569   8.102  -3.771  1.00 46.94
ATOM    929  SG  CYS B 114     -37.771   8.232  -2.413  1.00 46.94
ATOM    930  N   ASP B 115     -34.677   6.653  -5.907  1.00 52.72
ATOM    931  CA  ASP B 115     -33.944   6.823  -7.132  1.00 52.72
ATOM    932  C   ASP B 115     -34.428   5.852  -8.157  1.00 52.72
ATOM    933  O   ASP B 115     -34.650   6.216  -9.311  1.00 52.72
ATOM    934  CB  ASP B 115     -32.433   6.585  -6.981  1.00 52.72
ATOM    935  CG  ASP B 115     -31.794   7.913  -6.625  1.00 52.72
ATOM    936  OD1 ASP B 115     -32.117   8.926  -7.302  1.00 52.72
ATOM    937  OD2 ASP B 115     -30.965   7.935  -5.676  1.00 52.72
ATOM    938  N   ILE B 116     -34.618   4.582  -7.756  1.00135.17
ATOM    939  CA  ILE B 116     -34.963   3.582  -8.723  1.00135.17
ATOM    940  C   ILE B 116     -36.307   3.903  -9.292  1.00135.17
ATOM    941  O   ILE B 116     -36.494   3.887 -10.507  1.00135.17
ATOM    942  CB  ILE B 116     -34.979   2.174  -8.174  1.00135.17
ATOM    943  CG1 ILE B 116     -33.576   1.622  -7.868  1.00135.17
ATOM    944  CG2 ILE B 116     -35.763   1.309  -9.173  1.00135.17
ATOM    945  CD1 ILE B 116     -33.286   1.490  -6.370  1.00135.17
ATOM    946  N   LEU B 117     -37.260   4.272  -8.418  1.00 49.08
ATOM    947  CA  LEU B 117     -38.610   4.526  -8.820  1.00 49.08
ATOM    948  C   LEU B 117     -38.631   5.636  -9.823  1.00 49.08
ATOM    949  O   LEU B 117     -39.374   5.569 -10.799  1.00 49.08
ATOM    950  CB  LEU B 117     -39.520   4.931  -7.647  1.00 49.08
ATOM    951  CG  LEU B 117     -39.777   3.793  -6.640  1.00 49.08
ATOM    952  CD1 LEU B 117     -40.753   4.230  -5.539  1.00 49.08
ATOM    953  CD2 LEU B 117     -40.223   2.505  -7.350  1.00 49.08
ATOM    954  N   ASP B 118     -37.820   6.692  -9.625  1.00 80.28
ATOM    955  CA  ASP B 118     -37.855   7.790 -10.550  1.00 80.28
ATOM    956  C   ASP B 118     -37.417   7.326 -11.907  1.00 80.28
ATOM    957  O   ASP B 118     -38.046   7.654 -12.913  1.00 80.28
ATOM    958  CB  ASP B 118     -36.946   8.956 -10.115  1.00 80.28
ATOM    959  CG  ASP B 118     -37.762  10.243 -10.070  1.00 80.28
ATOM    960  OD1 ASP B 118     -38.792  10.272  -9.345  1.00 80.28
ATOM    961  OD2 ASP B 118     -37.363  11.219 -10.762  1.00 80.28
ATOM    962  N   VAL B 119     -36.343   6.517 -11.969  1.00 34.13
ATOM    963  CA  VAL B 119     -35.826   6.103 -13.240  1.00 34.13
ATOM    964  C   VAL B 119     -36.910   5.375 -13.961  1.00 34.13
ATOM    965  O   VAL B 119     -37.150   5.600 -15.144  1.00 34.13
ATOM    966  CB  VAL B 119     -34.663   5.159 -13.136  1.00 34.13
ATOM    967  CG1 VAL B 119     -34.148   4.865 -14.556  1.00 34.13
ATOM    968  CG2 VAL B 119     -33.601   5.777 -12.212  1.00 34.13
ATOM    969  N   LEU B 120     -37.622   4.497 -13.240  1.00 55.72
ATOM    970  CA  LEU B 120     -38.631   3.679 -13.838  1.00 55.72
ATOM    971  C   LEU B 120     -39.700   4.543 -14.425  1.00 55.72
ATOM    972  O   LEU B 120     -40.149   4.297 -15.544  1.00 55.72
ATOM    973  CB  LEU B 120     -39.300   2.761 -12.803  1.00 55.72
ATOM    974  CG  LEU B 120     -38.713   1.337 -12.781  1.00 55.72
ATOM    975  CD1 LEU B 120     -37.260   1.343 -12.282  1.00 55.72
ATOM    976  CD2 LEU B 120     -39.602   0.380 -11.971  1.00 55.72
ATOM    977  N   ASP B 121     -40.154   5.568 -13.682  1.00 83.74
ATOM    978  CA  ASP B 121     -41.228   6.385 -14.167  1.00 83.74
ATOM    979  C   ASP B 121     -40.810   7.177 -15.368  1.00 83.74
ATOM    980  O   ASP B 121     -41.485   7.167 -16.396  1.00 83.74
ATOM    981  CB  ASP B 121     -41.726   7.394 -13.117  1.00 83.74
ATOM    982  CG  ASP B 121     -43.179   7.721 -13.431  1.00 83.74
ATOM    983  OD1 ASP B 121     -44.011   6.774 -13.449  1.00 83.74
ATOM    984  OD2 ASP B 121     -43.478   8.923 -13.662  1.00 83.74
ATOM    985  N   LYS B 122     -39.688   7.912 -15.258  1.00167.52
ATOM    986  CA  LYS B 122     -39.309   8.799 -16.319  1.00167.52
ATOM    987  C   LYS B 122     -38.787   8.095 -17.544  1.00167.52
ATOM    988  O   LYS B 122     -39.168   8.449 -18.657  1.00167.52
ATOM    989  CB  LYS B 122     -38.251   9.830 -15.882  1.00167.52
ATOM    990  CG  LYS B 122     -38.558  10.504 -14.542  1.00167.52
ATOM    991  CD  LYS B 122     -39.481  11.722 -14.665  1.00167.52
ATOM    992  CE  LYS B 122     -40.962  11.371 -14.834  1.00167.52
ATOM    993  NZ  LYS B 122     -41.695  12.521 -15.410  1.00167.52
ATOM    994  N   HIS B 123     -37.779   7.208 -17.382  1.00144.07
ATOM    995  CA  HIS B 123     -37.155   6.537 -18.500  1.00144.07
ATOM    996  C   HIS B 123     -37.618   5.151 -18.869  1.00144.07
ATOM    997  O   HIS B 123     -37.942   4.874 -20.023  1.00144.07
ATOM    998  CB  HIS B 123     -35.631   6.436 -18.325  1.00144.07
ATOM    999  CG  HIS B 123     -35.005   7.756 -17.984  1.00144.07
ATOM   1000  ND1 HIS B 123     -34.934   8.813 -18.862  1.00144.07
ATOM   1001  CD2 HIS B 123     -34.398   8.183 -16.841  1.00144.07
ATOM   1002  CE1 HIS B 123     -34.294   9.819 -18.216  1.00144.07
ATOM   1003  NE2 HIS B 123     -33.949   9.484 -16.986  1.00144.07
ATOM   1004  N   LEU B 124     -37.599   4.228 -17.883  1.00101.38
ATOM   1005  CA  LEU B 124     -37.719   2.827 -18.182  1.00101.38
ATOM   1006  C   LEU B 124     -39.059   2.383 -18.675  1.00101.38
ATOM   1007  O   LEU B 124     -39.188   2.008 -19.839  1.00101.38
ATOM   1008  CB  LEU B 124     -37.354   1.957 -16.971  1.00101.38
ATOM   1009  CG  LEU B 124     -35.998   2.339 -16.335  1.00101.38
ATOM   1010  CD1 LEU B 124     -35.561   1.337 -15.253  1.00101.38
ATOM   1011  CD2 LEU B 124     -34.920   2.569 -17.404  1.00101.38
ATOM   1012  N   ILE B 125     -40.111   2.500 -17.843  1.00130.88
ATOM   1013  CA  ILE B 125     -41.376   1.946 -18.225  1.00130.88
ATOM   1014  C   ILE B 125     -41.890   2.614 -19.468  1.00130.88
ATOM   1015  O   ILE B 125     -42.453   1.915 -20.308  1.00130.88
ATOM   1016  CB  ILE B 125     -42.414   1.885 -17.119  1.00130.88
ATOM   1017  CG1 ILE B 125     -41.860   1.579 -15.721  1.00130.88
ATOM   1018  CG2 ILE B 125     -43.453   0.845 -17.567  1.00130.88
ATOM   1019  CD1 ILE B 125     -42.932   1.565 -14.634  1.00130.88
ATOM   1020  N   PRO B 126     -41.744   3.895 -19.690  1.00180.93
ATOM   1021  CA  PRO B 126     -42.282   4.472 -20.888  1.00180.93
ATOM   1022  C   PRO B 126     -41.625   4.005 -22.153  1.00180.93
ATOM   1023  O   PRO B 126     -42.219   4.209 -23.203  1.00180.93
ATOM   1024  CB  PRO B 126     -42.176   5.988 -20.714  1.00180.93
ATOM   1025  CG  PRO B 126     -42.500   6.218 -19.232  1.00180.93
ATOM   1026  CD  PRO B 126     -41.884   5.003 -18.530  1.00180.93
ATOM   1027  N   ALA B 127     -40.357   3.555 -22.102  1.00 86.33
ATOM   1028  CA  ALA B 127     -39.578   3.091 -23.225  1.00 86.33
ATOM   1029  C   ALA B 127     -39.836   1.689 -23.689  1.00 86.33
ATOM   1030  O   ALA B 127     -39.794   1.442 -24.894  1.00 86.33
ATOM   1031  CB  ALA B 127     -38.066   3.201 -22.972  1.00 86.33
ATOM   1032  N   ALA B 128     -40.072   0.742 -22.748  1.00 68.48
ATOM   1033  CA  ALA B 128     -40.096  -0.671 -23.034  1.00 68.48
ATOM   1034  C   ALA B 128     -40.918  -0.936 -24.250  1.00 68.48
ATOM   1035  O   ALA B 128     -42.107  -0.632 -24.302  1.00 68.48
ATOM   1036  CB  ALA B 128     -40.665  -1.518 -21.882  1.00 68.48
ATOM   1037  N   ASN B 129     -40.225  -1.440 -25.290  1.00113.76
ATOM   1038  CA  ASN B 129     -40.766  -1.781 -26.570  1.00113.76
ATOM   1039  C   ASN B 129     -41.477  -3.095 -26.514  1.00113.76
ATOM   1040  O   ASN B 129     -42.454  -3.306 -27.232  1.00113.76
ATOM   1041  CB  ASN B 129     -39.684  -1.882 -27.657  1.00113.76
ATOM   1042  CG  ASN B 129     -39.724  -0.600 -28.478  1.00113.76
ATOM   1043  OD1 ASN B 129     -39.880  -0.634 -29.698  1.00113.76
ATOM   1044  ND2 ASN B 129     -39.567   0.564 -27.793  1.00113.76
ATOM   1045  N   THR B 130     -40.988  -4.024 -25.667  1.00104.95
ATOM   1046  CA  THR B 130     -41.542  -5.344 -25.686  1.00104.95
ATOM   1047  C   THR B 130     -42.216  -5.647 -24.391  1.00104.95
ATOM   1048  O   THR B 130     -42.017  -4.970 -23.384  1.00104.95
ATOM   1049  CB  THR B 130     -40.514  -6.412 -25.889  1.00104.95
ATOM   1050  OG1 THR B 130     -39.680  -6.510 -24.744  1.00104.95
ATOM   1051  CG2 THR B 130     -39.677  -6.051 -27.128  1.00104.95
ATOM   1052  N   GLY B 131     -43.057  -6.699 -24.412  1.00 26.94
ATOM   1053  CA  GLY B 131     -43.798  -7.090 -23.255  1.00 26.94
ATOM   1054  C   GLY B 131     -42.837  -7.508 -22.188  1.00 26.94
ATOM   1055  O   GLY B 131     -43.028  -7.190 -21.014  1.00 26.94
ATOM   1056  N   GLU B 132     -41.763  -8.220 -22.582  1.00 54.74
ATOM   1057  CA  GLU B 132     -40.844  -8.777 -21.630  1.00 54.74
ATOM   1058  C   GLU B 132     -40.238  -7.686 -20.817  1.00 54.74
ATOM   1059  O   GLU B 132     -40.181  -7.761 -19.592  1.00 54.74
ATOM   1060  CB  GLU B 132     -39.662  -9.523 -22.280  1.00 54.74
ATOM   1061  CG  GLU B 132     -40.103 -10.617 -23.262  1.00 54.74
ATOM   1062  CD  GLU B 132     -40.039 -10.069 -24.683  1.00 54.74
ATOM   1063  OE1 GLU B 132     -38.942 -10.148 -25.295  1.00 54.74
ATOM   1064  OE2 GLU B 132     -41.085  -9.568 -25.176  1.00 54.74
ATOM   1065  N   SER B 133     -39.771  -6.618 -21.471  1.00 82.14
ATOM   1066  CA  SER B 133     -39.146  -5.585 -20.705  1.00 82.14
ATOM   1067  C   SER B 133     -40.186  -4.960 -19.834  1.00 82.14
ATOM   1068  O   SER B 133     -39.942  -4.639 -18.672  1.00 82.14
ATOM   1069  CB  SER B 133     -38.568  -4.476 -21.592  1.00 82.14
ATOM   1070  OG  SER B 133     -39.383  -4.309 -22.740  1.00 82.14
ATOM   1071  N   LYS B 134     -41.404  -4.810 -20.376  1.00114.23
ATOM   1072  CA  LYS B 134     -42.437  -4.138 -19.649  1.00114.23
ATOM   1073  C   LYS B 134     -42.669  -4.863 -18.353  1.00114.23
ATOM   1074  O   LYS B 134     -42.756  -4.235 -17.300  1.00114.23
ATOM   1075  CB  LYS B 134     -43.766  -4.112 -20.423  1.00114.23
ATOM   1076  CG  LYS B 134     -44.879  -3.333 -19.720  1.00114.23
ATOM   1077  CD  LYS B 134     -45.853  -2.661 -20.693  1.00114.23
ATOM   1078  CE  LYS B 134     -46.286  -1.258 -20.262  1.00114.23
ATOM   1079  NZ  LYS B 134     -47.757  -1.200 -20.125  1.00114.23
ATOM   1080  N   VAL B 135     -42.764  -6.209 -18.381  1.00117.09
ATOM   1081  CA  VAL B 135     -42.998  -6.943 -17.165  1.00117.09
ATOM   1082  C   VAL B 135     -41.824  -6.828 -16.247  1.00117.09
ATOM   1083  O   VAL B 135     -41.985  -6.824 -15.026  1.00117.09
ATOM   1084  CB  VAL B 135     -43.286  -8.407 -17.357  1.00117.09
ATOM   1085  CG1 VAL B 135     -43.827  -8.977 -16.043  1.00117.09
ATOM   1086  CG2 VAL B 135     -44.248  -8.586 -18.538  1.00117.09
ATOM   1087  N   PHE B 136     -40.605  -6.760 -16.810  1.00109.32
ATOM   1088  CA  PHE B 136     -39.433  -6.673 -15.993  1.00109.32
ATOM   1089  C   PHE B 136     -39.522  -5.406 -15.202  1.00109.32
ATOM   1090  O   PHE B 136     -39.286  -5.402 -13.994  1.00109.32
ATOM   1091  CB  PHE B 136     -38.138  -6.601 -16.819  1.00109.32
ATOM   1092  CG  PHE B 136     -37.042  -7.195 -16.000  1.00109.32
ATOM   1093  CD1 PHE B 136     -36.473  -6.495 -14.959  1.00109.32
ATOM   1094  CD2 PHE B 136     -36.578  -8.459 -16.283  1.00109.32
ATOM   1095  CE1 PHE B 136     -35.461  -7.056 -14.215  1.00109.32
ATOM   1096  CE2 PHE B 136     -35.567  -9.025 -15.542  1.00109.32
ATOM   1097  CZ  PHE B 136     -35.009  -8.321 -14.503  1.00109.32
ATOM   1098  N   TYR B 137     -39.876  -4.290 -15.870  1.00 61.22
ATOM   1099  CA  TYR B 137     -39.944  -3.009 -15.223  1.00 61.22
ATOM   1100  C   TYR B 137     -40.999  -3.005 -14.160  1.00 61.22
ATOM   1101  O   TYR B 137     -40.739  -2.575 -13.036  1.00 61.22
ATOM   1102  CB  TYR B 137     -40.274  -1.850 -16.182  1.00 61.22
ATOM   1103  CG  TYR B 137     -39.133  -1.705 -17.126  1.00 61.22
ATOM   1104  CD1 TYR B 137     -37.851  -1.622 -16.636  1.00 61.22
ATOM   1105  CD2 TYR B 137     -39.333  -1.640 -18.487  1.00 61.22
ATOM   1106  CE1 TYR B 137     -36.782  -1.481 -17.489  1.00 61.22
ATOM   1107  CE2 TYR B 137     -38.264  -1.496 -19.341  1.00 61.22
ATOM   1108  CZ  TYR B 137     -36.987  -1.418 -18.843  1.00 61.22
ATOM   1109  OH  TYR B 137     -35.890  -1.270 -19.716  1.00 61.22
ATOM   1110  N   TYR B 138     -42.205  -3.522 -14.469  1.00112.39
ATOM   1111  CA  TYR B 138     -43.270  -3.480 -13.502  1.00112.39
ATOM   1112  C   TYR B 138     -42.816  -4.179 -12.267  1.00112.39
ATOM   1113  O   TYR B 138     -42.966  -3.651 -11.166  1.00112.39
ATOM   1114  CB  TYR B 138     -44.567  -4.207 -13.919  1.00112.39
ATOM   1115  CG  TYR B 138     -45.480  -3.317 -14.689  1.00112.39
ATOM   1116  CD1 TYR B 138     -46.126  -2.252 -14.107  1.00112.39
ATOM   1117  CD2 TYR B 138     -45.666  -3.554 -16.032  1.00112.39
ATOM   1118  CE1 TYR B 138     -46.953  -1.446 -14.856  1.00112.39
ATOM   1119  CE2 TYR B 138     -46.491  -2.756 -16.786  1.00112.39
ATOM   1120  CZ  TYR B 138     -47.136  -1.698 -16.196  1.00112.39
ATOM   1121  OH  TYR B 138     -47.983  -0.874 -16.965  1.00112.39
ATOM   1122  N   LYS B 139     -42.188  -5.356 -12.427  1.00 97.13
ATOM   1123  CA  LYS B 139     -41.781  -6.123 -11.288  1.00 97.13
ATOM   1124  C   LYS B 139     -40.878  -5.271 -10.445  1.00 97.13
ATOM   1125  O   LYS B 139     -40.970  -5.283  -9.220  1.00 97.13
ATOM   1126  CB  LYS B 139     -40.979  -7.386 -11.660  1.00 97.13
ATOM   1127  CG  LYS B 139     -40.533  -8.213 -10.450  1.00 97.13
ATOM   1128  CD  LYS B 139     -39.461  -9.256 -10.769  1.00 97.13
ATOM   1129  CE  LYS B 139     -38.042  -8.686 -10.774  1.00 97.13
ATOM   1130  NZ  LYS B 139     -37.486  -8.679  -9.403  1.00 97.13
ATOM   1131  N   MET B 140     -39.988  -4.485 -11.073  1.00125.33
ATOM   1132  CA  MET B 140     -39.065  -3.707 -10.298  1.00125.33
ATOM   1133  C   MET B 140     -39.830  -2.740  -9.436  1.00125.33
ATOM   1134  O   MET B 140     -39.601  -2.649  -8.229  1.00125.33
ATOM   1135  CB  MET B 140     -38.110  -2.923 -11.216  1.00125.33
ATOM   1136  CG  MET B 140     -37.038  -3.772 -11.892  1.00125.33
ATOM   1137  SD  MET B 140     -36.088  -2.883 -13.160  1.00125.33
ATOM   1138  CE  MET B 140     -35.076  -1.966 -11.964  1.00125.33
ATOM   1139  N   LYS B 141     -40.816  -2.037 -10.025  1.00 40.52
ATOM   1140  CA  LYS B 141     -41.573  -1.046  -9.311  1.00 40.52
ATOM   1141  C   LYS B 141     -42.229  -1.724  -8.155  1.00 40.52
ATOM   1142  O   LYS B 141     -42.261  -1.190  -7.045  1.00 40.52
ATOM   1143  CB  LYS B 141     -42.690  -0.441 -10.177  1.00 40.52
ATOM   1144  CG  LYS B 141     -42.871   1.069 -10.015  1.00 40.52
ATOM   1145  CD  LYS B 141     -44.250   1.556 -10.472  1.00 40.52
ATOM   1146  CE  LYS B 141     -44.416   3.077 -10.436  1.00 40.52
ATOM   1147  NZ  LYS B 141     -45.789   3.428 -10.004  1.00 40.52
ATOM   1148  N   GLY B 142     -42.766  -2.936  -8.388  1.00 33.63
ATOM   1149  CA  GLY B 142     -43.410  -3.611  -7.304  1.00 33.63
ATOM   1150  C   GLY B 142     -42.372  -3.812  -6.246  1.00 33.63
ATOM   1151  O   GLY B 142     -42.563  -3.435  -5.090  1.00 33.63
ATOM   1152  N   ASP B 143     -41.193  -4.327  -6.643  1.00 70.26
ATOM   1153  CA  ASP B 143     -40.179  -4.628  -5.673  1.00 70.26
ATOM   1154  C   ASP B 143     -39.793  -3.411  -4.888  1.00 70.26
ATOM   1155  O   ASP B 143     -39.749  -3.444  -3.659  1.00 70.26
ATOM   1156  CB  ASP B 143     -38.896  -5.199  -6.294  1.00 70.26
ATOM   1157  CG  ASP B 143     -39.236  -6.562  -6.871  1.00 70.26
ATOM   1158  OD1 ASP B 143     -40.099  -7.253  -6.267  1.00 70.26
ATOM   1159  OD2 ASP B 143     -38.638  -6.933  -7.916  1.00 70.26
ATOM   1160  N   TYR B 144     -39.519  -2.283  -5.554  1.00 82.41
ATOM   1161  CA  TYR B 144     -39.072  -1.166  -4.774  1.00 82.41
ATOM   1162  C   TYR B 144     -40.150  -0.664  -3.864  1.00 82.41
ATOM   1163  O   TYR B 144     -39.860  -0.268  -2.736  1.00 82.41
ATOM   1164  CB  TYR B 144     -38.429  -0.053  -5.602  1.00 82.41
ATOM   1165  CG  TYR B 144     -37.174  -0.713  -6.056  1.00 82.41
ATOM   1166  CD1 TYR B 144     -36.080  -0.797  -5.227  1.00 82.41
ATOM   1167  CD2 TYR B 144     -37.090  -1.227  -7.329  1.00 82.41
ATOM   1168  CE1 TYR B 144     -34.921  -1.398  -5.658  1.00 82.41
ATOM   1169  CE2 TYR B 144     -35.936  -1.828  -7.767  1.00 82.41
ATOM   1170  CZ  TYR B 144     -34.849  -1.912  -6.931  1.00 82.41
ATOM   1171  OH  TYR B 144     -33.659  -2.528  -7.377  1.00 82.41
ATOM   1172  N   HIS B 145     -41.416  -0.648  -4.328  1.00 78.13
ATOM   1173  CA  HIS B 145     -42.512  -0.214  -3.500  1.00 78.13
ATOM   1174  C   HIS B 145     -42.648  -1.153  -2.342  1.00 78.13
ATOM   1175  O   HIS B 145     -42.900  -0.727  -1.217  1.00 78.13
ATOM   1176  CB  HIS B 145     -43.849  -0.123  -4.254  1.00 78.13
ATOM   1177  CG  HIS B 145     -43.920   1.122  -5.089  1.00 78.13
ATOM   1178  ND1 HIS B 145     -43.497   1.213  -6.397  1.00 78.13
ATOM   1179  CD2 HIS B 145     -44.361   2.366  -4.752  1.00 78.13
ATOM   1180  CE1 HIS B 145     -43.703   2.499  -6.783  1.00 78.13
ATOM   1181  NE2 HIS B 145     -44.225   3.236  -5.819  1.00 78.13
ATOM   1182  N   ARG B 146     -42.466  -2.463  -2.577  1.00122.91
ATOM   1183  CA  ARG B 146     -42.571  -3.423  -1.520  1.00122.91
ATOM   1184  C   ARG B 146     -41.509  -3.135  -0.483  1.00122.91
ATOM   1185  O   ARG B 146     -41.730  -3.359   0.705  1.00122.91
ATOM   1186  CB  ARG B 146     -42.402  -4.869  -2.018  1.00122.91
ATOM   1187  CG  ARG B 146     -42.499  -5.905  -0.900  1.00122.91
ATOM   1188  CD  ARG B 146     -43.037  -7.263  -1.355  1.00122.91
ATOM   1189  NE  ARG B 146     -42.157  -7.739  -2.454  1.00122.91
ATOM   1190  CZ  ARG B 146     -41.048  -8.486  -2.192  1.00122.91
ATOM   1191  NH1 ARG B 146     -40.667  -8.739  -0.906  1.00122.91
ATOM   1192  NH2 ARG B 146     -40.329  -8.994  -3.235  1.00122.91
ATOM   1193  N   TYR B 147     -40.313  -2.659  -0.894  1.00 85.88
ATOM   1194  CA  TYR B 147     -39.245  -2.372   0.036  1.00 85.88
ATOM   1195  C   TYR B 147     -39.619  -1.234   0.919  1.00 85.88
ATOM   1196  O   TYR B 147     -39.318  -1.229   2.111  1.00 85.88
ATOM   1197  CB  TYR B 147     -37.911  -1.985  -0.623  1.00 85.88
ATOM   1198  CG  TYR B 147     -37.425  -3.147  -1.415  1.00 85.88
ATOM   1199  CD1 TYR B 147     -37.515  -4.417  -0.902  1.00 85.88
ATOM   1200  CD2 TYR B 147     -36.845  -2.966  -2.649  1.00 85.88
ATOM   1201  CE1 TYR B 147     -37.057  -5.498  -1.616  1.00 85.88
ATOM   1202  CE2 TYR B 147     -36.382  -4.041  -3.368  1.00 85.88
ATOM   1203  CZ  TYR B 147     -36.490  -5.310  -2.853  1.00 85.88
ATOM   1204  OH  TYR B 147     -36.016  -6.414  -3.589  1.00 85.88
ATOM   1205  N   LEU B 148     -40.247  -0.207   0.331  1.00 60.01
ATOM   1206  CA  LEU B 148     -40.704   0.919   1.078  1.00 60.01
ATOM   1207  C   LEU B 148     -41.762   0.427   2.025  1.00 60.01
ATOM   1208  O   LEU B 148     -41.921   0.933   3.133  1.00 60.01
ATOM   1209  CB  LEU B 148     -41.304   2.024   0.188  1.00 60.01
ATOM   1210  CG  LEU B 148     -40.261   2.764  -0.679  1.00 60.01
ATOM   1211  CD1 LEU B 148     -40.942   3.709  -1.683  1.00 60.01
ATOM   1212  CD2 LEU B 148     -39.192   3.472   0.175  1.00 60.01
ATOM   1213  N   ALA B 149     -42.535  -0.587   1.607  1.00 37.62
ATOM   1214  CA  ALA B 149     -43.612  -1.056   2.434  1.00 37.62
ATOM   1215  C   ALA B 149     -43.087  -1.610   3.728  1.00 37.62
ATOM   1216  O   ALA B 149     -43.638  -1.347   4.796  1.00 37.62
ATOM   1217  CB  ALA B 149     -44.436  -2.172   1.770  1.00 37.62
ATOM   1218  N   GLU B 150     -41.979  -2.367   3.668  1.00 69.54
ATOM   1219  CA  GLU B 150     -41.445  -3.037   4.818  1.00 69.54
ATOM   1220  C   GLU B 150     -41.092  -2.014   5.851  1.00 69.54
ATOM   1221  O   GLU B 150     -41.103  -2.291   7.052  1.00 69.54
ATOM   1222  CB  GLU B 150     -40.147  -3.796   4.486  1.00 69.54
ATOM   1223  CG  GLU B 150     -40.177  -4.564   3.158  1.00 69.54
ATOM   1224  CD  GLU B 150     -38.803  -5.182   2.937  1.00 69.54
ATOM   1225  OE1 GLU B 150     -37.928  -4.482   2.360  1.00 69.54
ATOM   1226  OE2 GLU B 150     -38.607  -6.359   3.337  1.00 69.54
ATOM   1227  N   PHE B 151     -40.638  -0.841   5.381  1.00192.89
ATOM   1228  CA  PHE B 151     -40.202   0.230   6.234  1.00192.89
ATOM   1229  C   PHE B 151     -41.298   1.147   6.655  1.00192.89
ATOM   1230  O   PHE B 151     -41.074   1.943   7.560  1.00192.89
ATOM   1231  CB  PHE B 151     -39.068   1.141   5.684  1.00192.89
ATOM   1232  CG  PHE B 151     -37.725   0.469   5.622  1.00192.89
ATOM   1233  CD1 PHE B 151     -37.630  -0.909   5.542  1.00192.89
ATOM   1234  CD2 PHE B 151     -36.556   1.186   5.580  1.00192.89
ATOM   1235  CE1 PHE B 151     -36.422  -1.561   5.480  1.00192.89
ATOM   1236  CE2 PHE B 151     -35.345   0.535   5.515  1.00192.89
ATOM   1237  CZ  PHE B 151     -35.264  -0.832   5.466  1.00192.89
ATOM   1238  N   ALA B 152     -42.429   1.176   5.921  1.00 52.11
ATOM   1239  CA  ALA B 152     -43.459   2.177   6.080  1.00 52.11
ATOM   1240  C   ALA B 152     -44.143   2.140   7.412  1.00 52.11
ATOM   1241  O   ALA B 152     -44.258   1.100   8.057  1.00 52.11
ATOM   1242  CB  ALA B 152     -44.553   2.099   5.000  1.00 52.11
ATOM   1243  N   THR B 153     -44.622   3.331   7.839  1.00 98.47
ATOM   1244  CA  THR B 153     -45.318   3.526   9.077  1.00 98.47
ATOM   1245  C   THR B 153     -46.771   3.249   8.843  1.00 98.47
ATOM   1246  O   THR B 153     -47.172   2.813   7.766  1.00 98.47
ATOM   1247  CB  THR B 153     -45.198   4.926   9.605  1.00 98.47
ATOM   1248  OG1 THR B 153     -45.515   5.863   8.587  1.00 98.47
ATOM   1249  CG2 THR B 153     -43.759   5.148  10.103  1.00 98.47
ATOM   1250  N   GLY B 154     -47.597   3.482   9.881  1.00 28.86
ATOM   1251  CA  GLY B 154     -49.003   3.206   9.828  1.00 28.86
ATOM   1252  C   GLY B 154     -49.688   4.064   8.807  1.00 28.86
ATOM   1253  O   GLY B 154     -50.625   3.614   8.152  1.00 28.86
ATOM   1254  N   ASN B 155     -49.289   5.344   8.689  1.00 61.39
ATOM   1255  CA  ASN B 155     -49.980   6.229   7.791  1.00 61.39
ATOM   1256  C   ASN B 155     -49.775   5.875   6.346  1.00 61.39
ATOM   1257  O   ASN B 155     -50.733   5.679   5.601  1.00 61.39
ATOM   1258  CB  ASN B 155     -49.533   7.693   7.949  1.00 61.39
ATOM   1259  CG  ASN B 155     -50.301   8.538   6.945  1.00 61.39
ATOM   1260  OD1 ASN B 155     -51.515   8.705   7.050  1.00 61.39
ATOM   1261  ND2 ASN B 155     -49.572   9.096   5.941  1.00 61.39
ATOM   1262  N   ASP B 156     -48.501   5.787   5.930  1.00105.89
ATOM   1263  CA  ASP B 156     -48.074   5.609   4.568  1.00105.89
ATOM   1264  C   ASP B 156     -48.291   4.219   4.047  1.00105.89
ATOM   1265  O   ASP B 156     -48.488   4.021   2.848  1.00105.89
ATOM   1266  CB  ASP B 156     -46.578   5.917   4.405  1.00105.89
ATOM   1267  CG  ASP B 156     -46.433   7.413   4.199  1.00105.89
ATOM   1268  OD1 ASP B 156     -46.952   8.172   5.059  1.00105.89
ATOM   1269  OD2 ASP B 156     -45.809   7.821   3.182  1.00105.89
ATOM   1270  N   ARG B 157     -48.289   3.217   4.940  1.00136.56
ATOM   1271  CA  ARG B 157     -48.190   1.844   4.531  1.00136.56
ATOM   1272  C   ARG B 157     -49.238   1.457   3.531  1.00136.56
ATOM   1273  O   ARG B 157     -48.918   0.880   2.493  1.00136.56
ATOM   1274  CB  ARG B 157     -48.333   0.877   5.721  1.00136.56
ATOM   1275  CG  ARG B 157     -47.316  -0.268   5.726  1.00136.56
ATOM   1276  CD  ARG B 157     -47.509  -1.262   4.575  1.00136.56
ATOM   1277  NE  ARG B 157     -46.424  -2.280   4.664  1.00136.56
ATOM   1278  CZ  ARG B 157     -46.741  -3.599   4.825  1.00136.56
ATOM   1279  NH1 ARG B 157     -48.050  -3.984   4.877  1.00136.56
ATOM   1280  NH2 ARG B 157     -45.754  -4.533   4.933  1.00136.56
ATOM   1281  N   LYS B 158     -50.508   1.803   3.786  1.00165.36
ATOM   1282  CA  LYS B 158     -51.609   1.343   2.986  1.00165.36
ATOM   1283  C   LYS B 158     -51.454   1.760   1.555  1.00165.36
ATOM   1284  O   LYS B 158     -51.682   0.961   0.649  1.00165.36
ATOM   1285  CB  LYS B 158     -52.936   1.962   3.459  1.00165.36
ATOM   1286  CG  LYS B 158     -54.155   1.581   2.620  1.00165.36
ATOM   1287  CD  LYS B 158     -54.692   2.747   1.791  1.00165.36
ATOM   1288  CE  LYS B 158     -55.855   2.341   0.883  1.00165.36
ATOM   1289  NZ  LYS B 158     -56.992   1.869   1.704  1.00165.36
ATOM   1290  N   GLU B 159     -51.112   3.037   1.309  1.00 37.48
ATOM   1291  CA  GLU B 159     -51.009   3.515  -0.041  1.00 37.48
ATOM   1292  C   GLU B 159     -49.818   2.926  -0.732  1.00 37.48
ATOM   1293  O   GLU B 159     -49.923   2.425  -1.852  1.00 37.48
ATOM   1294  CB  GLU B 159     -50.873   5.041  -0.121  1.00 37.48
ATOM   1295  CG  GLU B 159     -52.164   5.778   0.232  1.00 37.48
ATOM   1296  CD  GLU B 159     -52.024   6.307   1.652  1.00 37.48
ATOM   1297  OE1 GLU B 159     -51.931   5.469   2.588  1.00 37.48
ATOM   1298  OE2 GLU B 159     -52.017   7.556   1.819  1.00 37.48
ATOM   1299  N   ALA B 160     -48.654   2.949  -0.056  1.00 29.55
ATOM   1300  CA  ALA B 160     -47.431   2.479  -0.640  1.00 29.55
ATOM   1301  C   ALA B 160     -47.624   1.036  -0.942  1.00 29.55
ATOM   1302  O   ALA B 160     -47.240   0.546  -2.002  1.00 29.55
ATOM   1303  CB  ALA B 160     -46.229   2.596   0.315  1.00 29.55
ATOM   1304  N   ALA B 161     -48.275   0.331  -0.005  1.00 46.13
ATOM   1305  CA  ALA B 161     -48.532  -1.065  -0.144  1.00 46.13
ATOM   1306  C   ALA B 161     -49.378  -1.265  -1.358  1.00 46.13
ATOM   1307  O   ALA B 161     -49.308  -2.311  -1.994  1.00 46.13
ATOM   1308  CB  ALA B 161     -49.294  -1.655   1.053  1.00 46.13
ATOM   1309  N   GLU B 162     -50.274  -0.310  -1.662  1.00 56.18
ATOM   1310  CA  GLU B 162     -51.107  -0.442  -2.827  1.00 56.18
ATOM   1311  C   GLU B 162     -50.334  -0.264  -4.095  1.00 56.18
ATOM   1312  O   GLU B 162     -50.525  -1.013  -5.051  1.00 56.18
ATOM   1313  CB  GLU B 162     -52.276   0.553  -2.884  1.00 56.18
ATOM   1314  CG  GLU B 162     -53.523   0.069  -2.145  1.00 56.18
ATOM   1315  CD  GLU B 162     -54.660   0.034  -3.154  1.00 56.18
ATOM   1316  OE1 GLU B 162     -55.083   1.129  -3.611  1.00 56.18
ATOM   1317  OE2 GLU B 162     -55.114  -1.093  -3.489  1.00 56.18
ATOM   1318  N   ASN B 163     -49.426   0.726  -4.136  1.00 65.06
ATOM   1319  CA  ASN B 163     -48.721   1.006  -5.353  1.00 65.06
ATOM   1320  C   ASN B 163     -47.973  -0.228  -5.725  1.00 65.06
ATOM   1321  O   ASN B 163     -47.910  -0.608  -6.894  1.00 65.06
ATOM   1322  CB  ASN B 163     -47.715   2.158  -5.194  1.00 65.06
ATOM   1323  CG  ASN B 163     -47.865   3.073  -6.398  1.00 65.06
ATOM   1324  OD1 ASN B 163     -47.092   2.995  -7.351  1.00 65.06
ATOM   1325  ND2 ASN B 163     -48.899   3.956  -6.366  1.00 65.06
ATOM   1326  N   SER B 164     -47.397  -0.910  -4.722  1.00 91.22
ATOM   1327  CA  SER B 164     -46.664  -2.091  -5.038  1.00 91.22
ATOM   1328  C   SER B 164     -47.596  -3.086  -5.673  1.00 91.22
ATOM   1329  O   SER B 164     -47.233  -3.736  -6.650  1.00 91.22
ATOM   1330  CB  SER B 164     -45.991  -2.751  -3.818  1.00 91.22
ATOM   1331  OG  SER B 164     -46.959  -3.187  -2.879  1.00 91.22
ATOM   1332  N   LEU B 165     -48.837  -3.211  -5.162  1.00 49.75
ATOM   1333  CA  LEU B 165     -49.767  -4.195  -5.659  1.00 49.75
ATOM   1334  C   LEU B 165     -50.155  -3.935  -7.088  1.00 49.75
ATOM   1335  O   LEU B 165     -50.271  -4.867  -7.882  1.00 49.75
ATOM   1336  CB  LEU B 165     -51.062  -4.263  -4.832  1.00 49.75
ATOM   1337  CG  LEU B 165     -51.992  -5.411  -5.263  1.00 49.75
ATOM   1338  CD1 LEU B 165     -51.227  -6.744  -5.312  1.00 49.75
ATOM   1339  CD2 LEU B 165     -53.249  -5.486  -4.380  1.00 49.75
ATOM   1340  N   VAL B 166     -50.395  -2.665  -7.462  1.00 31.07
ATOM   1341  CA  VAL B 166     -50.819  -2.383  -8.806  1.00 31.07
ATOM   1342  C   VAL B 166     -49.735  -2.779  -9.757  1.00 31.07
ATOM   1343  O   VAL B 166     -49.971  -3.496 -10.728  1.00 31.07
ATOM   1344  CB  VAL B 166     -51.090  -0.927  -9.027  1.00 31.07
ATOM   1345  CG1 VAL B 166     -51.619  -0.738 -10.458  1.00 31.07
ATOM   1346  CG2 VAL B 166     -52.054  -0.439  -7.934  1.00 31.07
ATOM   1347  N   ALA B 167     -48.491  -2.372  -9.455  1.00 38.36
ATOM   1348  CA  ALA B 167     -47.384  -2.607 -10.333  1.00 38.36
ATOM   1349  C   ALA B 167     -47.283  -4.079 -10.553  1.00 38.36
ATOM   1350  O   ALA B 167     -47.112  -4.529 -11.682  1.00 38.36
ATOM   1351  CB  ALA B 167     -46.047  -2.130  -9.738  1.00 38.36
ATOM   1352  N   TYR B 168     -47.415  -4.889  -9.493  1.00 76.83
ATOM   1353  CA  TYR B 168     -47.307  -6.300  -9.724  1.00 76.83
ATOM   1354  C   TYR B 168     -48.435  -6.742 -10.602  1.00 76.83
ATOM   1355  O   TYR B 168     -48.243  -7.541 -11.519  1.00 76.83
ATOM   1356  CB  TYR B 168     -47.430  -7.170  -8.454  1.00 76.83
ATOM   1357  CG  TYR B 168     -46.186  -7.064  -7.643  1.00 76.83
ATOM   1358  CD1 TYR B 168     -44.952  -7.186  -8.241  1.00 76.83
ATOM   1359  CD2 TYR B 168     -46.255  -6.884  -6.280  1.00 76.83
ATOM   1360  CE1 TYR B 168     -43.801  -7.098  -7.493  1.00 76.83
ATOM   1361  CE2 TYR B 168     -45.107  -6.796  -5.526  1.00 76.83
ATOM   1362  CZ  TYR B 168     -43.878  -6.898  -6.134  1.00 76.83
ATOM   1363  OH  TYR B 168     -42.698  -6.807  -5.365  1.00 76.83
ATOM   1364  N   LYS B 169     -49.647  -6.223 -10.332  1.00143.02
ATOM   1365  CA  LYS B 169     -50.832  -6.680 -10.994  1.00143.02
ATOM   1366  C   LYS B 169     -50.723  -6.438 -12.459  1.00143.02
ATOM   1367  O   LYS B 169     -50.977  -7.333 -13.264  1.00143.02
ATOM   1368  CB  LYS B 169     -52.093  -5.953 -10.500  1.00143.02
ATOM   1369  CG  LYS B 169     -52.590  -6.469  -9.149  1.00143.02
ATOM   1370  CD  LYS B 169     -53.386  -5.431  -8.358  1.00143.02
ATOM   1371  CE  LYS B 169     -54.578  -4.862  -9.133  1.00143.02
ATOM   1372  NZ  LYS B 169     -55.737  -5.781  -9.043  1.00143.02
ATOM   1373  N   ALA B 170     -50.309  -5.223 -12.852  1.00 26.34
ATOM   1374  CA  ALA B 170     -50.248  -4.946 -14.254  1.00 26.34
ATOM   1375  C   ALA B 170     -49.267  -5.894 -14.857  1.00 26.34
ATOM   1376  O   ALA B 170     -49.532  -6.495 -15.898  1.00 26.34
ATOM   1377  CB  ALA B 170     -49.768  -3.517 -14.563  1.00 26.34
ATOM   1378  N   ALA B 171     -48.125  -6.085 -14.171  1.00 27.29
ATOM   1379  CA  ALA B 171     -47.062  -6.910 -14.659  1.00 27.29
ATOM   1380  C   ALA B 171     -47.548  -8.314 -14.809  1.00 27.29
ATOM   1381  O   ALA B 171     -47.226  -8.985 -15.787  1.00 27.29
ATOM   1382  CB  ALA B 171     -45.855  -6.935 -13.709  1.00 27.29
ATOM   1383  N   SER B 172     -48.336  -8.800 -13.836  1.00 34.37
ATOM   1384  CA  SER B 172     -48.826 -10.146 -13.904  1.00 34.37
ATOM   1385  C   SER B 172     -49.739 -10.288 -15.088  1.00 34.37
ATOM   1386  O   SER B 172     -49.769 -11.338 -15.728  1.00 34.37
ATOM   1387  CB  SER B 172     -49.615 -10.562 -12.649  1.00 34.37
ATOM   1388  OG  SER B 172     -50.848  -9.862 -12.586  1.00 34.37
ATOM   1389  N   ASP B 173     -50.534  -9.248 -15.408  1.00 44.93
ATOM   1390  CA  ASP B 173     -51.463  -9.393 -16.500  1.00 44.93
ATOM   1391  C   ASP B 173     -50.755  -9.531 -17.815  1.00 44.93
ATOM   1392  O   ASP B 173     -50.991 -10.482 -18.560  1.00 44.93
ATOM   1393  CB  ASP B 173     -52.449  -8.219 -16.625  1.00 44.93
ATOM   1394  CG  ASP B 173     -53.729  -8.626 -15.912  1.00 44.93
ATOM   1395  OD1 ASP B 173     -54.230  -9.747 -16.194  1.00 44.93
ATOM   1396  OD2 ASP B 173     -54.229  -7.817 -15.084  1.00 44.93
ATOM   1397  N   ILE B 174     -49.823  -8.608 -18.110  1.00 37.31
ATOM   1398  CA  ILE B 174     -49.132  -8.600 -19.368  1.00 37.31
ATOM   1399  C   ILE B 174     -48.380  -9.878 -19.471  1.00 37.31
ATOM   1400  O   ILE B 174     -48.329 -10.509 -20.527  1.00 37.31
ATOM   1401  CB  ILE B 174     -48.128  -7.490 -19.460  1.00 37.31
ATOM   1402  CG1 ILE B 174     -48.791  -6.151 -19.099  1.00 37.31
ATOM   1403  CG2 ILE B 174     -47.493  -7.527 -20.860  1.00 37.31
ATOM   1404  CD1 ILE B 174     -47.810  -4.982 -19.031  1.00 37.31
ATOM   1405  N   ALA B 175     -47.786 -10.303 -18.349  1.00 33.86
ATOM   1406  CA  ALA B 175     -46.988 -11.484 -18.371  1.00 33.86
ATOM   1407  C   ALA B 175     -47.835 -12.644 -18.798  1.00 33.86
ATOM   1408  O   ALA B 175     -47.407 -13.453 -19.617  1.00 33.86
ATOM   1409  CB  ALA B 175     -46.399 -11.824 -16.993  1.00 33.86
ATOM   1410  N   MET B 176     -49.074 -12.744 -18.282  1.00105.78
ATOM   1411  CA  MET B 176     -49.874 -13.909 -18.553  1.00105.78
ATOM   1412  C   MET B 176     -50.208 -14.062 -20.012  1.00105.78
ATOM   1413  O   MET B 176     -50.163 -15.171 -20.541  1.00105.78
ATOM   1414  CB  MET B 176     -51.195 -13.932 -17.759  1.00105.78
ATOM   1415  CG  MET B 176     -51.116 -14.769 -16.478  1.00105.78
ATOM   1416  SD  MET B 176     -49.695 -14.389 -15.407  1.00105.78
ATOM   1417  CE  MET B 176     -50.676 -13.779 -14.004  1.00105.78
ATOM   1418  N   THR B 177     -50.612 -12.984 -20.707  1.00120.66
ATOM   1419  CA  THR B 177     -50.946 -13.156 -22.096  1.00120.66
ATOM   1420  C   THR B 177     -49.720 -13.341 -22.948  1.00120.66
ATOM   1421  O   THR B 177     -49.680 -14.185 -23.843  1.00120.66
ATOM   1422  CB  THR B 177     -51.734 -12.007 -22.663  1.00120.66
ATOM   1423  OG1 THR B 177     -52.829 -11.707 -21.810  1.00120.66
ATOM   1424  CG2 THR B 177     -52.234 -12.365 -24.073  1.00120.66
ATOM   1425  N   GLU B 178     -48.698 -12.515 -22.676  1.00151.81
ATOM   1426  CA  GLU B 178     -47.491 -12.351 -23.438  1.00151.81
ATOM   1427  C   GLU B 178     -46.461 -13.445 -23.340  1.00151.81
ATOM   1428  O   GLU B 178     -45.748 -13.682 -24.312  1.00151.81
ATOM   1429  CB  GLU B 178     -46.760 -11.064 -23.042  1.00151.81
ATOM   1430  CG  GLU B 178     -45.805 -10.573 -24.120  1.00151.81
ATOM   1431  CD  GLU B 178     -46.623  -9.669 -25.031  1.00151.81
ATOM   1432  OE1 GLU B 178     -47.001  -8.558 -24.572  1.00151.81
ATOM   1433  OE2 GLU B 178     -46.882 -10.076 -26.195  1.00151.81
ATOM   1434  N   LEU B 179     -46.284 -14.103 -22.177  1.00101.80
ATOM   1435  CA  LEU B 179     -45.149 -14.987 -22.089  1.00101.80
ATOM   1436  C   LEU B 179     -45.536 -16.376 -21.696  1.00101.80
ATOM   1437  O   LEU B 179     -46.584 -16.636 -21.106  1.00101.80
ATOM   1438  CB  LEU B 179     -44.084 -14.532 -21.078  1.00101.80
ATOM   1439  CG  LEU B 179     -43.513 -13.132 -21.364  1.00101.80
ATOM   1440  CD1 LEU B 179     -44.237 -12.053 -20.543  1.00101.80
ATOM   1441  CD2 LEU B 179     -41.987 -13.106 -21.183  1.00101.80
ATOM   1442  N   PRO B 180     -44.657 -17.278 -22.051  1.00134.45
ATOM   1443  CA  PRO B 180     -44.863 -18.660 -21.725  1.00134.45
ATOM   1444  C   PRO B 180     -44.646 -18.888 -20.266  1.00134.45
ATOM   1445  O   PRO B 180     -43.914 -18.122 -19.643  1.00134.45
ATOM   1446  CB  PRO B 180     -43.917 -19.452 -22.623  1.00134.45
ATOM   1447  CG  PRO B 180     -42.638 -18.596 -22.638  1.00134.45
ATOM   1448  CD  PRO B 180     -43.135 -17.181 -22.975  1.00134.45
ATOM   1449  N   PRO B 181     -45.228 -19.912 -19.715  1.00100.87
ATOM   1450  CA  PRO B 181     -45.119 -20.130 -18.303  1.00100.87
ATOM   1451  C   PRO B 181     -43.714 -20.377 -17.852  1.00100.87
ATOM   1452  O   PRO B 181     -43.431 -20.213 -16.667  1.00100.87
ATOM   1453  CB  PRO B 181     -46.115 -21.248 -17.973  1.00100.87
ATOM   1454  CG  PRO B 181     -46.214 -22.089 -19.265  1.00100.87
ATOM   1455  CD  PRO B 181     -45.954 -21.075 -20.387  1.00100.87
ATOM   1456  N   THR B 182     -42.833 -20.825 -18.759  1.00 87.84
ATOM   1457  CA  THR B 182     -41.464 -21.116 -18.428  1.00 87.84
ATOM   1458  C   THR B 182     -40.599 -19.889 -18.311  1.00 87.84
ATOM   1459  O   THR B 182     -39.560 -19.929 -17.651  1.00 87.84
ATOM   1460  CB  THR B 182     -40.809 -22.061 -19.402  1.00 87.84
ATOM   1461  OG1 THR B 182     -39.627 -22.618 -18.847  1.00 87.84
ATOM   1462  CG2 THR B 182     -40.489 -21.295 -20.698  1.00 87.84
ATOM   1463  N   HIS B 183     -40.971 -18.775 -18.977  1.00 91.35
ATOM   1464  CA  HIS B 183     -40.095 -17.628 -19.028  1.00 91.35
ATOM   1465  C   HIS B 183     -39.705 -17.192 -17.650  1.00 91.35
ATOM   1466  O   HIS B 183     -40.534 -17.022 -16.760  1.00 91.35
ATOM   1467  CB  HIS B 183     -40.667 -16.423 -19.796  1.00 91.35
ATOM   1468  CG  HIS B 183     -39.581 -15.539 -20.337  1.00 91.35
ATOM   1469  ND1 HIS B 183     -38.639 -14.904 -19.561  1.00 91.35
ATOM   1470  CD2 HIS B 183     -39.285 -15.205 -21.625  1.00 91.35
ATOM   1471  CE1 HIS B 183     -37.825 -14.227 -20.408  1.00 91.35
ATOM   1472  NE2 HIS B 183     -38.178 -14.379 -21.672  1.00 91.35
ATOM   1473  N   PRO B 184     -38.428 -16.989 -17.471  1.00 83.66
ATOM   1474  CA  PRO B 184     -37.859 -16.636 -16.202  1.00 83.66
ATOM   1475  C   PRO B 184     -38.406 -15.365 -15.637  1.00 83.66
ATOM   1476  O   PRO B 184     -38.439 -15.250 -14.415  1.00 83.66
ATOM   1477  CB  PRO B 184     -36.341 -16.640 -16.409  1.00 83.66
ATOM   1478  CG  PRO B 184     -36.145 -16.416 -17.922  1.00 83.66
ATOM   1479  CD  PRO B 184     -37.084 -17.445 -18.568  1.00 83.66
ATOM   1480  N   ILE B 185     -38.803 -14.392 -16.481  1.00113.28
ATOM   1481  CA  ILE B 185     -39.338 -13.148 -15.993  1.00113.28
ATOM   1482  C   ILE B 185     -40.665 -13.420 -15.360  1.00113.28
ATOM   1483  O   ILE B 185     -41.007 -12.853 -14.322  1.00113.28
ATOM   1484  CB  ILE B 185     -39.622 -12.141 -17.076  1.00113.28
ATOM   1485  CG1 ILE B 185     -38.414 -11.946 -18.005  1.00113.28
ATOM   1486  CG2 ILE B 185     -40.080 -10.842 -16.390  1.00113.28
ATOM   1487  CD1 ILE B 185     -38.640 -10.968 -19.154  1.00113.28
ATOM   1488  N   ARG B 186     -41.469 -14.269 -16.029  1.00 78.17
ATOM   1489  CA  ARG B 186     -42.783 -14.614 -15.574  1.00 78.17
ATOM   1490  C   ARG B 186     -42.689 -15.341 -14.273  1.00 78.17
ATOM   1491  O   ARG B 186     -43.395 -15.015 -13.319  1.00 78.17
ATOM   1492  CB  ARG B 186     -43.522 -15.529 -16.568  1.00 78.17
ATOM   1493  CG  ARG B 186     -44.530 -14.803 -17.465  1.00 78.17
ATOM   1494  CD  ARG B 186     -45.559 -15.739 -18.106  1.00 78.17
ATOM   1495  NE  ARG B 186     -46.449 -16.252 -17.024  1.00 78.17
ATOM   1496  CZ  ARG B 186     -47.370 -17.224 -17.293  1.00 78.17
ATOM   1497  NH1 ARG B 186     -47.512 -17.701 -18.565  1.00 78.17
ATOM   1498  NH2 ARG B 186     -48.149 -17.721 -16.289  1.00 78.17
ATOM   1499  N   LEU B 187     -41.780 -16.331 -14.188  1.00105.71
ATOM   1500  CA  LEU B 187     -41.679 -17.102 -12.985  1.00105.71
ATOM   1501  C   LEU B 187     -41.240 -16.217 -11.872  1.00105.71
ATOM   1502  O   LEU B 187     -41.587 -16.464 -10.719  1.00105.71
ATOM   1503  CB  LEU B 187     -40.711 -18.296 -13.035  1.00105.71
ATOM   1504  CG  LEU B 187     -41.338 -19.614 -13.531  1.00105.71
ATOM   1505  CD1 LEU B 187     -40.495 -20.295 -14.614  1.00105.71
ATOM   1506  CD2 LEU B 187     -41.674 -20.544 -12.357  1.00105.71
ATOM   1507  N   GLY B 188     -40.397 -15.215 -12.183  1.00 36.09
ATOM   1508  CA  GLY B 188     -39.925 -14.296 -11.189  1.00 36.09
ATOM   1509  C   GLY B 188     -41.046 -13.419 -10.721  1.00 36.09
ATOM   1510  O   GLY B 188     -41.192 -13.149  -9.530  1.00 36.09
ATOM   1511  N   LEU B 189     -41.883 -12.962 -11.668  1.00 72.68
ATOM   1512  CA  LEU B 189     -42.951 -12.063 -11.355  1.00 72.68
ATOM   1513  C   LEU B 189     -43.846 -12.774 -10.394  1.00 72.68
ATOM   1514  O   LEU B 189     -44.532 -12.147  -9.590  1.00 72.68
ATOM   1515  CB  LEU B 189     -43.756 -11.654 -12.606  1.00 72.68
ATOM   1516  CG  LEU B 189     -44.630 -10.399 -12.426  1.00 72.68
ATOM   1517  CD1 LEU B 189     -46.025 -10.770 -11.897  1.00 72.68
ATOM   1518  CD2 LEU B 189     -43.932  -9.359 -11.531  1.00 72.68
ATOM   1519  N   ALA B 190     -43.937 -14.110 -10.524  1.00 54.70
ATOM   1520  CA  ALA B 190     -44.728 -14.891  -9.620  1.00 54.70
ATOM   1521  C   ALA B 190     -44.116 -14.950  -8.248  1.00 54.70
ATOM   1522  O   ALA B 190     -44.772 -14.653  -7.251  1.00 54.70
ATOM   1523  CB  ALA B 190     -44.908 -16.340 -10.097  1.00 54.70
ATOM   1524  N   LEU B 191     -42.808 -15.265  -8.171  1.00 68.40
ATOM   1525  CA  LEU B 191     -42.154 -15.530  -6.918  1.00 68.40
ATOM   1526  C   LEU B 191     -42.237 -14.323  -6.055  1.00 68.40
ATOM   1527  O   LEU B 191     -42.539 -14.403  -4.865  1.00 68.40
ATOM   1528  CB  LEU B 191     -40.656 -15.812  -7.131  1.00 68.40
ATOM   1529  CG  LEU B 191     -39.794 -15.759  -5.856  1.00 68.40
ATOM   1530  CD1 LEU B 191     -40.206 -16.835  -4.844  1.00 68.40
ATOM   1531  CD2 LEU B 191     -38.297 -15.802  -6.202  1.00 68.40
ATOM   1532  N   ASN B 192     -41.950 -13.155  -6.637  1.00 69.49
ATOM   1533  CA  ASN B 192     -41.984 -11.966  -5.850  1.00 69.49
ATOM   1534  C   ASN B 192     -43.392 -11.636  -5.464  1.00 69.49
ATOM   1535  O   ASN B 192     -43.650 -11.265  -4.321  1.00 69.49
ATOM   1536  CB  ASN B 192     -41.399 -10.736  -6.567  1.00 69.49
ATOM   1537  CG  ASN B 192     -39.882 -10.874  -6.580  1.00 69.49
ATOM   1538  OD1 ASN B 192     -39.345 -11.965  -6.756  1.00 69.49
ATOM   1539  ND2 ASN B 192     -39.169  -9.734  -6.372  1.00 69.49
ATOM   1540  N   PHE B 193     -44.348 -11.808  -6.397  1.00132.52
ATOM   1541  CA  PHE B 193     -45.714 -11.405  -6.197  1.00132.52
ATOM   1542  C   PHE B 193     -46.182 -12.140  -4.986  1.00132.52
ATOM   1543  O   PHE B 193     -46.790 -11.568  -4.084  1.00132.52
ATOM   1544  CB  PHE B 193     -46.614 -11.893  -7.347  1.00132.52
ATOM   1545  CG  PHE B 193     -47.782 -10.983  -7.510  1.00132.52
ATOM   1546  CD1 PHE B 193     -48.441 -10.436  -6.435  1.00132.52
ATOM   1547  CD2 PHE B 193     -48.245 -10.720  -8.779  1.00132.52
ATOM   1548  CE1 PHE B 193     -49.521  -9.608  -6.635  1.00132.52
ATOM   1549  CE2 PHE B 193     -49.325  -9.899  -8.986  1.00132.52
ATOM   1550  CZ  PHE B 193     -49.963  -9.336  -7.908  1.00132.52
ATOM   1551  N   SER B 194     -45.878 -13.447  -4.936  1.00 99.73
ATOM   1552  CA  SER B 194     -46.299 -14.275  -3.849  1.00 99.73
ATOM   1553  C   SER B 194     -45.736 -13.757  -2.563  1.00 99.73
ATOM   1554  O   SER B 194     -46.450 -13.682  -1.566  1.00 99.73
ATOM   1555  CB  SER B 194     -45.795 -15.723  -3.950  1.00 99.73
ATOM   1556  OG  SER B 194     -44.386 -15.766  -3.818  1.00 99.73
ATOM   1557  N   VAL B 195     -44.442 -13.377  -2.554  1.00 57.70
ATOM   1558  CA  VAL B 195     -43.798 -12.938  -1.348  1.00 57.70
ATOM   1559  C   VAL B 195     -44.495 -11.714  -0.856  1.00 57.70
ATOM   1560  O   VAL B 195     -44.591 -11.481   0.347  1.00 57.70
ATOM   1561  CB  VAL B 195     -42.340 -12.612  -1.518  1.00 57.70
ATOM   1562  CG1 VAL B 195     -41.781 -12.151  -0.158  1.00 57.70
ATOM   1563  CG2 VAL B 195     -41.625 -13.853  -2.080  1.00 57.70
ATOM   1564  N   PHE B 196     -44.969 -10.877  -1.790  1.00 72.80
ATOM   1565  CA  PHE B 196     -45.673  -9.676  -1.454  1.00 72.80
ATOM   1566  C   PHE B 196     -46.915 -10.039  -0.705  1.00 72.80
ATOM   1567  O   PHE B 196     -47.166  -9.528   0.385  1.00 72.80
ATOM   1568  CB  PHE B 196     -46.081  -8.922  -2.731  1.00 72.80
ATOM   1569  CG  PHE B 196     -47.027  -7.828  -2.389  1.00 72.80
ATOM   1570  CD1 PHE B 196     -46.624  -6.741  -1.650  1.00 72.80
ATOM   1571  CD2 PHE B 196     -48.330  -7.900  -2.825  1.00 72.80
ATOM   1572  CE1 PHE B 196     -47.515  -5.739  -1.346  1.00 72.80
ATOM   1573  CE2 PHE B 196     -49.225  -6.901  -2.523  1.00 72.80
ATOM   1574  CZ  PHE B 196     -48.815  -5.816  -1.787  1.00 72.80
ATOM   1575  N   TYR B 197     -47.715 -10.973  -1.247  1.00 79.90
ATOM   1576  CA  TYR B 197     -48.933 -11.301  -0.568  1.00 79.90
ATOM   1577  C   TYR B 197     -48.626 -11.858   0.781  1.00 79.90
ATOM   1578  O   TYR B 197     -49.192 -11.428   1.784  1.00 79.90
ATOM   1579  CB  TYR B 197     -49.805 -12.355  -1.283  1.00 79.90
ATOM   1580  CG  TYR B 197     -50.816 -11.704  -2.167  1.00 79.90
ATOM   1581  CD1 TYR B 197     -51.881 -11.040  -1.604  1.00 79.90
ATOM   1582  CD2 TYR B 197     -50.736 -11.773  -3.538  1.00 79.90
ATOM   1583  CE1 TYR B 197     -52.842 -10.437  -2.380  1.00 79.90
ATOM   1584  CE2 TYR B 197     -51.695 -11.173  -4.323  1.00 79.90
ATOM   1585  CZ  TYR B 197     -52.750 -10.506  -3.747  1.00 79.90
ATOM   1586  OH  TYR B 197     -53.733  -9.891  -4.553  1.00 79.90
ATOM   1587  N   TYR B 198     -47.687 -12.812   0.849  1.00158.43
ATOM   1588  CA  TYR B 198     -47.473 -13.506   2.082  1.00158.43
ATOM   1589  C   TYR B 198     -46.978 -12.579   3.162  1.00158.43
ATOM   1590  O   TYR B 198     -47.497 -12.568   4.276  1.00158.43
ATOM   1591  CB  TYR B 198     -46.418 -14.608   1.899  1.00158.43
ATOM   1592  CG  TYR B 198     -46.585 -15.618   2.975  1.00158.43
ATOM   1593  CD1 TYR B 198     -45.844 -15.543   4.131  1.00158.43
ATOM   1594  CD2 TYR B 198     -47.499 -16.637   2.825  1.00158.43
ATOM   1595  CE1 TYR B 198     -46.002 -16.486   5.121  1.00158.43
ATOM   1596  CE2 TYR B 198     -47.659 -17.581   3.811  1.00158.43
ATOM   1597  CZ  TYR B 198     -46.910 -17.505   4.959  1.00158.43
ATOM   1598  OH  TYR B 198     -47.075 -18.475   5.971  1.00158.43
ATOM   1599  N   GLU B 199     -45.909 -11.822   2.868  1.00170.93
ATOM   1600  CA  GLU B 199     -45.241 -10.978   3.822  1.00170.93
ATOM   1601  C   GLU B 199     -45.845  -9.614   4.027  1.00170.93
ATOM   1602  O   GLU B 199     -45.758  -9.045   5.115  1.00170.93
ATOM   1603  CB  GLU B 199     -43.767 -10.809   3.419  1.00170.93
ATOM   1604  CG  GLU B 199     -42.830 -11.890   3.944  1.00170.93
ATOM   1605  CD  GLU B 199     -42.962 -11.877   5.463  1.00170.93
ATOM   1606  OE1 GLU B 199     -42.673 -10.813   6.071  1.00170.93
ATOM   1607  OE2 GLU B 199     -43.341 -12.933   6.035  1.00170.93
ATOM   1608  N   ILE B 200     -46.329  -8.975   2.948  1.00147.57
ATOM   1609  CA  ILE B 200     -46.879  -7.654   3.091  1.00147.57
ATOM   1610  C   ILE B 200     -48.271  -7.671   3.654  1.00147.57
ATOM   1611  O   ILE B 200     -48.615  -6.815   4.469  1.00147.57
ATOM   1612  CB  ILE B 200     -46.908  -6.914   1.793  1.00147.57
ATOM   1613  CG1 ILE B 200     -45.536  -7.045   1.115  1.00147.57
ATOM   1614  CG2 ILE B 200     -47.319  -5.461   2.076  1.00147.57
ATOM   1615  CD1 ILE B 200     -44.395  -6.465   1.949  1.00147.57
ATOM   1616  N   LEU B 201     -49.115  -8.552   3.064  1.00170.87
ATOM   1617  CA  LEU B 201     -50.502  -8.877   3.304  1.00170.87
ATOM   1618  C   LEU B 201     -50.796  -9.925   4.335  1.00170.87
ATOM   1619  O   LEU B 201     -51.943 -10.044   4.750  1.00170.87
ATOM   1620  CB  LEU B 201     -51.261  -9.246   2.023  1.00170.87
ATOM   1621  CG  LEU B 201     -51.879  -8.006   1.359  1.00170.87
ATOM   1622  CD1 LEU B 201     -50.805  -7.170   0.652  1.00170.87
ATOM   1623  CD2 LEU B 201     -53.049  -8.380   0.438  1.00170.87
ATOM   1624  N   ASN B 202     -49.844 -10.800   4.699  1.00 75.86
ATOM   1625  CA  ASN B 202     -50.179 -11.835   5.641  1.00 75.86
ATOM   1626  C   ASN B 202     -51.287 -12.675   5.081  1.00 75.86
ATOM   1627  O   ASN B 202     -52.222 -13.034   5.794  1.00 75.86
ATOM   1628  CB  ASN B 202     -50.640 -11.286   7.001  1.00 75.86
ATOM   1629  CG  ASN B 202     -50.456 -12.394   8.024  1.00 75.86
ATOM   1630  OD1 ASN B 202     -49.352 -12.902   8.212  1.00 75.86
ATOM   1631  ND2 ASN B 202     -51.564 -12.782   8.707  1.00 75.86
ATOM   1632  N   SER B 203     -51.224 -12.988   3.772  1.00102.64
ATOM   1633  CA  SER B 203     -52.205 -13.846   3.180  1.00102.64
ATOM   1634  C   SER B 203     -51.523 -15.154   2.904  1.00102.64
ATOM   1635  O   SER B 203     -50.795 -15.317   1.926  1.00102.64
ATOM   1636  CB  SER B 203     -52.756 -13.289   1.854  1.00102.64
ATOM   1637  OG  SER B 203     -54.155 -13.070   1.961  1.00102.64
ATOM   1638  N   PRO B 204     -51.734 -16.086   3.789  1.00 91.22
ATOM   1639  CA  PRO B 204     -51.155 -17.385   3.605  1.00 91.22
ATOM   1640  C   PRO B 204     -51.870 -18.145   2.542  1.00 91.22
ATOM   1641  O   PRO B 204     -51.440 -19.249   2.219  1.00 91.22
ATOM   1642  CB  PRO B 204     -51.194 -18.065   4.971  1.00 91.22
ATOM   1643  CG  PRO B 204     -51.390 -16.896   5.946  1.00 91.22
ATOM   1644  CD  PRO B 204     -52.545 -16.096   5.334  1.00 91.22
ATOM   1645  N   ASP B 205     -53.054 -17.669   2.128  1.00134.13
ATOM   1646  CA  ASP B 205     -53.785 -18.307   1.069  1.00134.13
ATOM   1647  C   ASP B 205     -53.364 -17.862  -0.300  1.00134.13
ATOM   1648  O   ASP B 205     -53.249 -18.677  -1.213  1.00134.13
ATOM   1649  CB  ASP B 205     -55.303 -18.084   1.187  1.00134.13
ATOM   1650  CG  ASP B 205     -55.586 -16.594   1.316  1.00134.13
ATOM   1651  OD1 ASP B 205     -54.659 -15.833   1.701  1.00134.13
ATOM   1652  OD2 ASP B 205     -56.749 -16.198   1.036  1.00134.13
ATOM   1653  N   ARG B 206     -53.181 -16.534  -0.459  1.00144.82
ATOM   1654  CA  ARG B 206     -52.940 -15.843  -1.700  1.00144.82
ATOM   1655  C   ARG B 206     -51.558 -16.084  -2.226  1.00144.82
ATOM   1656  O   ARG B 206     -51.311 -15.948  -3.421  1.00144.82
ATOM   1657  CB  ARG B 206     -53.137 -14.326  -1.544  1.00144.82
ATOM   1658  CG  ARG B 206     -54.617 -13.929  -1.495  1.00144.82
ATOM   1659  CD  ARG B 206     -55.094 -13.080  -2.675  1.00144.82
ATOM   1660  NE  ARG B 206     -56.584 -13.068  -2.677  1.00144.82
ATOM   1661  CZ  ARG B 206     -57.248 -12.014  -3.239  1.00144.82
ATOM   1662  NH1 ARG B 206     -56.548 -10.980  -3.790  1.00144.82
ATOM   1663  NH2 ARG B 206     -58.613 -11.988  -3.244  1.00144.82
ATOM   1664  N   ALA B 207     -50.573 -16.285  -1.340  1.00 65.28
ATOM   1665  CA  ALA B 207     -49.228 -16.513  -1.793  1.00 65.28
ATOM   1666  C   ALA B 207     -49.070 -17.877  -2.382  1.00 65.28
ATOM   1667  O   ALA B 207     -48.461 -18.058  -3.434  1.00 65.28
ATOM   1668  CB  ALA B 207     -48.196 -16.380  -0.662  1.00 65.28
ATOM   1669  N   CYS B 208     -49.621 -18.885  -1.691  1.00 51.17
ATOM   1670  CA  CYS B 208     -49.495 -20.243  -2.123  1.00 51.17
ATOM   1671  C   CYS B 208     -50.225 -20.399  -3.411  1.00 51.17
ATOM   1672  O   CYS B 208     -49.866 -21.247  -4.223  1.00 51.17
ATOM   1673  CB  CYS B 208     -50.079 -21.248  -1.120  1.00 51.17
ATOM   1674  SG  CYS B 208     -48.847 -21.765   0.111  1.00 51.17
ATOM   1675  N   ARG B 209     -51.314 -19.633  -3.606  1.00 96.66
ATOM   1676  CA  ARG B 209     -52.055 -19.760  -4.826  1.00 96.66
ATOM   1677  C   ARG B 209     -51.222 -19.315  -5.996  1.00 96.66
ATOM   1678  O   ARG B 209     -51.062 -20.059  -6.959  1.00 96.66
ATOM   1679  CB  ARG B 209     -53.386 -18.978  -4.815  1.00 96.66
ATOM   1680  CG  ARG B 209     -54.542 -19.700  -4.124  1.00 96.66
ATOM   1681  CD  ARG B 209     -55.559 -18.766  -3.459  1.00 96.66
ATOM   1682  NE  ARG B 209     -56.766 -19.553  -3.084  1.00 96.66
ATOM   1683  CZ  ARG B 209     -56.745 -20.337  -1.965  1.00 96.66
ATOM   1684  NH1 ARG B 209     -55.613 -20.409  -1.206  1.00 96.66
ATOM   1685  NH2 ARG B 209     -57.846 -21.061  -1.614  1.00 96.66
ATOM   1686  N   LEU B 210     -50.611 -18.116  -5.927  1.00 60.67
ATOM   1687  CA  LEU B 210     -49.852 -17.625  -7.046  1.00 60.67
ATOM   1688  C   LEU B 210     -48.714 -18.556  -7.332  1.00 60.67
ATOM   1689  O   LEU B 210     -48.529 -18.995  -8.467  1.00 60.67
ATOM   1690  CB  LEU B 210     -49.227 -16.244  -6.784  1.00 60.67
ATOM   1691  CG  LEU B 210     -49.998 -15.062  -7.396  1.00 60.67
ATOM   1692  CD1 LEU B 210     -50.298 -13.993  -6.335  1.00 60.67
ATOM   1693  CD2 LEU B 210     -49.249 -14.475  -8.603  1.00 60.67
ATOM   1694  N   ALA B 211     -47.947 -18.922  -6.290  1.00 47.93
ATOM   1695  CA  ALA B 211     -46.786 -19.739  -6.479  1.00 47.93
ATOM   1696  C   ALA B 211     -47.164 -21.065  -7.064  1.00 47.93
ATOM   1697  O   ALA B 211     -46.542 -21.526  -8.017  1.00 47.93
ATOM   1698  CB  ALA B 211     -46.037 -20.028  -5.165  1.00 47.93
ATOM   1699  N   LYS B 212     -48.226 -21.699  -6.544  1.00128.24
ATOM   1700  CA  LYS B 212     -48.588 -23.026  -6.959  1.00128.24
ATOM   1701  C   LYS B 212     -48.940 -23.056  -8.417  1.00128.24
ATOM   1702  O   LYS B 212     -48.614 -24.018  -9.110  1.00128.24
ATOM   1703  CB  LYS B 212     -49.787 -23.579  -6.166  1.00128.24
ATOM   1704  CG  LYS B 212     -49.418 -24.230  -4.829  1.00128.24
ATOM   1705  CD  LYS B 212     -48.748 -25.597  -4.946  1.00128.24
ATOM   1706  CE  LYS B 212     -48.496 -26.276  -3.598  1.00128.24
ATOM   1707  NZ  LYS B 212     -47.946 -27.632  -3.813  1.00128.24
ATOM   1708  N   ALA B 213     -49.652 -22.028  -8.919  1.00 38.76
ATOM   1709  CA  ALA B 213     -50.063 -22.027 -10.297  1.00 38.76
ATOM   1710  C   ALA B 213     -48.874 -21.934 -11.209  1.00 38.76
ATOM   1711  O   ALA B 213     -48.746 -22.701 -12.163  1.00 38.76
ATOM   1712  CB  ALA B 213     -50.992 -20.846 -10.633  1.00 38.76
ATOM   1713  N   ALA B 214     -47.949 -21.002 -10.910  1.00 42.52
ATOM   1714  CA  ALA B 214     -46.800 -20.789 -11.738  1.00 42.52
ATOM   1715  C   ALA B 214     -46.013 -22.057 -11.777  1.00 42.52
ATOM   1716  O   ALA B 214     -45.596 -22.502 -12.845  1.00 42.52
ATOM   1717  CB  ALA B 214     -45.867 -19.689 -11.199  1.00 42.52
ATOM   1718  N   PHE B 215     -45.821 -22.707 -10.616  1.00 59.35
ATOM   1719  CA  PHE B 215     -45.018 -23.894 -10.637  1.00 59.35
ATOM   1720  C   PHE B 215     -45.650 -24.909 -11.542  1.00 59.35
ATOM   1721  O   PHE B 215     -45.000 -25.442 -12.440  1.00 59.35
ATOM   1722  CB  PHE B 215     -44.873 -24.553  -9.253  1.00 59.35
ATOM   1723  CG  PHE B 215     -43.805 -25.591  -9.357  1.00 59.35
ATOM   1724  CD1 PHE B 215     -42.480 -25.240  -9.241  1.00 59.35
ATOM   1725  CD2 PHE B 215     -44.121 -26.913  -9.577  1.00 59.35
ATOM   1726  CE1 PHE B 215     -41.489 -26.189  -9.337  1.00 59.35
ATOM   1727  CE2 PHE B 215     -43.136 -27.868  -9.673  1.00 59.35
ATOM   1728  CZ  PHE B 215     -41.815 -27.506  -9.551  1.00 59.35
ATOM   1729  N   ASP B 216     -46.954 -25.179 -11.355  1.00124.71
ATOM   1730  CA  ASP B 216     -47.578 -26.207 -12.136  1.00124.71
ATOM   1731  C   ASP B 216     -47.651 -25.820 -13.583  1.00124.71
ATOM   1732  O   ASP B 216     -47.447 -26.650 -14.467  1.00124.71
ATOM   1733  CB  ASP B 216     -48.957 -26.652 -11.589  1.00124.71
ATOM   1734  CG  ASP B 216     -48.857 -27.753 -10.541  1.00124.71
ATOM   1735  OD1 ASP B 216     -47.831 -28.478 -10.513  1.00124.71
ATOM   1736  OD2 ASP B 216     -49.821 -27.880  -9.741  1.00124.71
ATOM   1737  N   ASP B 217     -47.921 -24.541 -13.882  1.00 45.59
ATOM   1738  CA  ASP B 217     -48.038 -24.144 -15.253  1.00 45.59
ATOM   1739  C   ASP B 217     -46.719 -24.311 -15.945  1.00 45.59
ATOM   1740  O   ASP B 217     -46.665 -24.743 -17.095  1.00 45.59
ATOM   1741  CB  ASP B 217     -48.509 -22.687 -15.422  1.00 45.59
ATOM   1742  CG  ASP B 217     -49.998 -22.721 -15.748  1.00 45.59
ATOM   1743  OD1 ASP B 217     -50.380 -23.491 -16.670  1.00 45.59
ATOM   1744  OD2 ASP B 217     -50.773 -21.980 -15.086  1.00 45.59
ATOM   1745  N   ALA B 218     -45.610 -23.959 -15.272  1.00 42.92
ATOM   1746  CA  ALA B 218     -44.325 -24.085 -15.899  1.00 42.92
ATOM   1747  C   ALA B 218     -44.009 -25.529 -16.127  1.00 42.92
ATOM   1748  O   ALA B 218     -43.485 -25.907 -17.174  1.00 42.92
ATOM   1749  CB  ALA B 218     -43.181 -23.489 -15.059  1.00 42.92
ATOM   1750  N   ILE B 219     -44.334 -26.384 -15.142  1.00 99.42
ATOM   1751  CA  ILE B 219     -43.986 -27.771 -15.232  1.00 99.42
ATOM   1752  C   ILE B 219     -44.704 -28.371 -16.400  1.00 99.42
ATOM   1753  O   ILE B 219     -44.147 -29.182 -17.139  1.00 99.42
ATOM   1754  CB  ILE B 219     -44.307 -28.542 -13.978  1.00 99.42
ATOM   1755  CG1 ILE B 219     -43.694 -29.944 -14.046  1.00 99.42
ATOM   1756  CG2 ILE B 219     -45.827 -28.563 -13.769  1.00 99.42
ATOM   1757  CD1 ILE B 219     -42.242 -29.981 -13.577  1.00 99.42
ATOM   1758  N   ALA B 220     -45.969 -27.959 -16.601  1.00 39.76
ATOM   1759  CA  ALA B 220     -46.793 -28.501 -17.644  1.00 39.76
ATOM   1760  C   ALA B 220     -46.180 -28.212 -18.981  1.00 39.76
ATOM   1761  O   ALA B 220     -46.150 -29.060 -19.871  1.00 39.76
ATOM   1762  CB  ALA B 220     -48.202 -27.886 -17.647  1.00 39.76
ATOM   1763  N   GLU B 221     -45.637 -26.997 -19.131  1.00113.43
ATOM   1764  CA  GLU B 221     -45.095 -26.474 -20.349  1.00113.43
ATOM   1765  C   GLU B 221     -43.890 -27.238 -20.774  1.00113.43
ATOM   1766  O   GLU B 221     -43.452 -27.078 -21.909  1.00113.43
ATOM   1767  CB  GLU B 221     -44.678 -25.002 -20.227  1.00113.43
ATOM   1768  CG  GLU B 221     -44.790 -24.232 -21.544  1.00113.43
ATOM   1769  CD  GLU B 221     -46.191 -24.431 -22.104  1.00113.43
ATOM   1770  OE1 GLU B 221     -47.094 -23.631 -21.737  1.00113.43
ATOM   1771  OE2 GLU B 221     -46.375 -25.381 -22.910  1.00113.43
ATOM   1772  N   LEU B 222     -43.265 -28.011 -19.867  1.00 90.48
ATOM   1773  CA  LEU B 222     -42.079 -28.714 -20.254  1.00 90.48
ATOM   1774  C   LEU B 222     -42.422 -29.624 -21.382  1.00 90.48
ATOM   1775  O   LEU B 222     -43.106 -30.632 -21.214  1.00 90.48
ATOM   1776  CB  LEU B 222     -41.496 -29.562 -19.117  1.00 90.48
ATOM   1777  CG  LEU B 222     -41.171 -28.723 -17.871  1.00 90.48
ATOM   1778  CD1 LEU B 222     -40.719 -29.608 -16.700  1.00 90.48
ATOM   1779  CD2 LEU B 222     -40.181 -27.597 -18.198  1.00 90.48
ATOM   1780  N   ASP B 223     -41.936 -29.266 -22.583  1.00140.58
ATOM   1781  CA  ASP B 223     -42.172 -30.066 -23.742  1.00140.58
ATOM   1782  C   ASP B 223     -41.142 -31.143 -23.716  1.00140.58
ATOM   1783  O   ASP B 223     -40.183 -31.073 -22.949  1.00140.58
ATOM   1784  CB  ASP B 223     -41.983 -29.291 -25.057  1.00140.58
ATOM   1785  CG  ASP B 223     -42.667 -30.062 -26.178  1.00140.58
ATOM   1786  OD1 ASP B 223     -43.916 -30.211 -26.123  1.00140.58
ATOM   1787  OD2 ASP B 223     -41.945 -30.510 -27.108  1.00140.58
ATOM   1788  N   THR B 224     -41.332 -32.191 -24.539  1.00 57.59
ATOM   1789  CA  THR B 224     -40.336 -33.215 -24.599  1.00 57.59
ATOM   1790  C   THR B 224     -39.124 -32.560 -25.159  1.00 57.59
ATOM   1791  O   THR B 224     -38.007 -32.764 -24.685  1.00 57.59
ATOM   1792  CB  THR B 224     -40.695 -34.344 -25.518  1.00 57.59
ATOM   1793  OG1 THR B 224     -41.955 -34.891 -25.159  1.00 57.59
ATOM   1794  CG2 THR B 224     -39.600 -35.420 -25.419  1.00 57.59
ATOM   1795  N   LEU B 225     -39.345 -31.725 -26.188  1.00163.97
ATOM   1796  CA  LEU B 225     -38.285 -31.005 -26.820  1.00163.97
ATOM   1797  C   LEU B 225     -37.923 -29.889 -25.910  1.00163.97
ATOM   1798  O   LEU B 225     -38.640 -29.583 -24.958  1.00163.97
ATOM   1799  CB  LEU B 225     -38.675 -30.397 -28.175  1.00163.97
ATOM   1800  CG  LEU B 225     -38.505 -31.377 -29.349  1.00163.97
ATOM   1801  CD1 LEU B 225     -37.062 -31.898 -29.422  1.00163.97
ATOM   1802  CD2 LEU B 225     -39.541 -32.515 -29.284  1.00163.97
ATOM   1803  N   SER B 226     -36.770 -29.260 -26.183  1.00167.48
ATOM   1804  CA  SER B 226     -36.297 -28.203 -25.347  1.00167.48
ATOM   1805  C   SER B 226     -37.289 -27.089 -25.388  1.00167.48
ATOM   1806  O   SER B 226     -38.085 -26.972 -26.319  1.00167.48
ATOM   1807  CB  SER B 226     -34.942 -27.641 -25.809  1.00167.48
ATOM   1808  OG  SER B 226     -34.602 -26.497 -25.041  1.00167.48
ATOM   1809  N   GLU B 227     -37.263 -26.253 -24.332  1.00229.27
ATOM   1810  CA  GLU B 227     -38.116 -25.109 -24.210  1.00229.27
ATOM   1811  C   GLU B 227     -37.203 -23.950 -24.403  1.00229.27
ATOM   1812  O   GLU B 227     -36.186 -24.084 -25.082  1.00229.27
ATOM   1813  CB  GLU B 227     -38.766 -24.951 -22.825  1.00229.27
ATOM   1814  CG  GLU B 227     -37.902 -25.513 -21.695  1.00229.27
ATOM   1815  CD  GLU B 227     -38.021 -24.547 -20.523  1.00229.27
ATOM   1816  OE1 GLU B 227     -37.747 -23.335 -20.735  1.00229.27
ATOM   1817  OE2 GLU B 227     -38.391 -25.002 -19.408  1.00229.27
ATOM   1818  N   GLU B 228     -37.553 -22.768 -23.858  1.00 84.04
ATOM   1819  CA  GLU B 228     -36.639 -21.682 -24.039  1.00 84.04
ATOM   1820  C   GLU B 228     -35.355 -22.089 -23.406  1.00 84.04
ATOM   1821  O   GLU B 228     -34.306 -22.036 -24.046  1.00 84.04
ATOM   1822  CB  GLU B 228     -37.066 -20.380 -23.346  1.00 84.04
ATOM   1823  CG  GLU B 228     -38.489 -19.939 -23.683  1.00 84.04
ATOM   1824  CD  GLU B 228     -38.390 -19.028 -24.900  1.00 84.04
ATOM   1825  OE1 GLU B 228     -37.590 -18.056 -24.841  1.00 84.04
ATOM   1826  OE2 GLU B 228     -39.098 -19.299 -25.907  1.00 84.04
ATOM   1827  N   SER B 229     -35.406 -22.539 -22.135  1.00230.18
ATOM   1828  CA  SER B 229     -34.191 -22.991 -21.516  1.00230.18
ATOM   1829  C   SER B 229     -34.499 -23.134 -20.064  1.00230.18
ATOM   1830  O   SER B 229     -35.063 -22.249 -19.424  1.00230.18
ATOM   1831  CB  SER B 229     -33.017 -22.004 -21.633  1.00230.18
ATOM   1832  OG  SER B 229     -31.788 -22.710 -21.702  1.00230.18
ATOM   1833  N   TYR B 230     -34.102 -24.291 -19.539  1.00181.91
ATOM   1834  CA  TYR B 230     -34.276 -24.809 -18.225  1.00181.91
ATOM   1835  C   TYR B 230     -33.489 -24.133 -17.151  1.00181.91
ATOM   1836  O   TYR B 230     -33.988 -24.039 -16.036  1.00181.91
ATOM   1837  CB  TYR B 230     -33.897 -26.300 -18.118  1.00181.91
ATOM   1838  CG  TYR B 230     -34.839 -27.024 -17.218  1.00181.91
ATOM   1839  CD1 TYR B 230     -36.194 -26.772 -17.224  1.00181.91
ATOM   1840  CD2 TYR B 230     -34.345 -27.984 -16.369  1.00181.91
ATOM   1841  CE1 TYR B 230     -37.033 -27.469 -16.384  1.00181.91
ATOM   1842  CE2 TYR B 230     -35.178 -28.682 -15.528  1.00181.91
ATOM   1843  CZ  TYR B 230     -36.525 -28.424 -15.534  1.00181.91
ATOM   1844  OH  TYR B 230     -37.380 -29.142 -14.671  1.00181.91
ATOM   1845  N   LYS B 231     -32.250 -23.673 -17.412  1.00128.60
ATOM   1846  CA  LYS B 231     -31.407 -23.332 -16.294  1.00128.60
ATOM   1847  C   LYS B 231     -31.984 -22.307 -15.366  1.00128.60
ATOM   1848  O   LYS B 231     -32.192 -22.595 -14.188  1.00128.60
ATOM   1849  CB  LYS B 231     -30.015 -22.818 -16.708  1.00128.60
ATOM   1850  CG  LYS B 231     -29.052 -22.717 -15.522  1.00128.60
ATOM   1851  CD  LYS B 231     -28.721 -21.276 -15.130  1.00128.60
ATOM   1852  CE  LYS B 231     -27.992 -20.496 -16.227  1.00128.60
ATOM   1853  NZ  LYS B 231     -26.684 -21.132 -16.509  1.00128.60
ATOM   1854  N   ASP B 232     -32.287 -21.094 -15.850  1.00102.69
ATOM   1855  CA  ASP B 232     -32.746 -20.099 -14.924  1.00102.69
ATOM   1856  C   ASP B 232     -34.138 -20.433 -14.474  1.00102.69
ATOM   1857  O   ASP B 232     -34.486 -20.291 -13.301  1.00102.69
ATOM   1858  CB  ASP B 232     -32.742 -18.689 -15.530  1.00102.69
ATOM   1859  CG  ASP B 232     -31.350 -18.453 -16.097  1.00102.69
ATOM   1860  OD1 ASP B 232     -30.361 -18.732 -15.366  1.00102.69
ATOM   1861  OD2 ASP B 232     -31.254 -18.008 -17.271  1.00102.69
ATOM   1862  N   SER B 233     -34.971 -20.916 -15.414  1.00 44.17
ATOM   1863  CA  SER B 233     -36.359 -21.155 -15.140  1.00 44.17
ATOM   1864  C   SER B 233     -36.503 -22.186 -14.068  1.00 44.17
ATOM   1865  O   SER B 233     -37.233 -22.004 -13.095  1.00 44.17
ATOM   1866  CB  SER B 233     -37.127 -21.657 -16.376  1.00 44.17
ATOM   1867  OG  SER B 233     -36.538 -22.853 -16.864  1.00 44.17
ATOM   1868  N   THR B 234     -35.764 -23.292 -14.201  1.00126.79
ATOM   1869  CA  THR B 234     -35.848 -24.383 -13.280  1.00126.79
ATOM   1870  C   THR B 234     -35.411 -23.926 -11.929  1.00126.79
ATOM   1871  O   THR B 234     -35.796 -24.520 -10.925  1.00126.79
ATOM   1872  CB  THR B 234     -34.980 -25.541 -13.670  1.00126.79
ATOM   1873  OG1 THR B 234     -35.452 -26.719 -13.042  1.00126.79
ATOM   1874  CG2 THR B 234     -33.531 -25.259 -13.239  1.00126.79
ATOM   1875  N   LEU B 235     -34.518 -22.923 -11.866  1.00116.09
ATOM   1876  CA  LEU B 235     -34.046 -22.465 -10.592  1.00116.09
ATOM   1877  C   LEU B 235     -35.164 -21.792  -9.851  1.00116.09
ATOM   1878  O   LEU B 235     -35.389 -22.066  -8.675  1.00116.09
ATOM   1879  CB  LEU B 235     -32.899 -21.443 -10.724  1.00116.09
ATOM   1880  CG  LEU B 235     -32.495 -20.724  -9.416  1.00116.09
ATOM   1881  CD1 LEU B 235     -30.994 -20.829  -9.107  1.00116.09
ATOM   1882  CD2 LEU B 235     -33.002 -19.273  -9.405  1.00116.09
ATOM   1883  N   ILE B 236     -35.903 -20.896 -10.534  1.00 56.82
ATOM   1884  CA  ILE B 236     -36.956 -20.120  -9.937  1.00 56.82
ATOM   1885  C   ILE B 236     -38.048 -21.046  -9.514  1.00 56.82
ATOM   1886  O   ILE B 236     -38.708 -20.838  -8.497  1.00 56.82
ATOM   1887  CB  ILE B 236     -37.546 -19.115 -10.883  1.00 56.82
ATOM   1888  CG1 ILE B 236     -36.431 -18.280 -11.538  1.00 56.82
ATOM   1889  CG2 ILE B 236     -38.553 -18.262 -10.092  1.00 56.82
ATOM   1890  CD1 ILE B 236     -36.884 -17.544 -12.800  1.00 56.82
ATOM   1891  N   MET B 237     -38.283 -22.093 -10.315  1.00 54.99
ATOM   1892  CA  MET B 237     -39.304 -23.047 -10.020  1.00 54.99
ATOM   1893  C   MET B 237     -38.959 -23.676  -8.709  1.00 54.99
ATOM   1894  O   MET B 237     -39.839 -24.014  -7.922  1.00 54.99
ATOM   1895  CB  MET B 237     -39.381 -24.151 -11.085  1.00 54.99
ATOM   1896  CG  MET B 237     -40.524 -23.942 -12.082  1.00 54.99
ATOM   1897  SD  MET B 237     -40.552 -25.123 -13.462  1.00 54.99
ATOM   1898  CE  MET B 237     -41.950 -26.090 -12.821  1.00 54.99
ATOM   1899  N   GLN B 238     -37.658 -23.890  -8.453  1.00 37.75
ATOM   1900  CA  GLN B 238     -37.245 -24.471  -7.210  1.00 37.75
ATOM   1901  C   GLN B 238     -37.549 -23.506  -6.112  1.00 37.75
ATOM   1902  O   GLN B 238     -38.032 -23.894  -5.050  1.00 37.75
ATOM   1903  CB  GLN B 238     -35.739 -24.758  -7.172  1.00 37.75
ATOM   1904  CG  GLN B 238     -35.295 -25.425  -5.870  1.00 37.75
ATOM   1905  CD  GLN B 238     -33.893 -24.931  -5.547  1.00 37.75
ATOM   1906  OE1 GLN B 238     -32.972 -25.063  -6.350  1.00 37.75
ATOM   1907  NE2 GLN B 238     -33.723 -24.363  -4.323  1.00 37.75
ATOM   1908  N   LEU B 239     -37.282 -22.208  -6.351  1.00 41.38
ATOM   1909  CA  LEU B 239     -37.486 -21.212  -5.341  1.00 41.38
ATOM   1910  C   LEU B 239     -38.942 -21.140  -5.006  1.00 41.38
ATOM   1911  O   LEU B 239     -39.314 -21.061  -3.836  1.00 41.38
ATOM   1912  CB  LEU B 239     -37.023 -19.816  -5.789  1.00 41.38
ATOM   1913  CG  LEU B 239     -35.582 -19.818  -6.333  1.00 41.38
ATOM   1914  CD1 LEU B 239     -35.145 -18.418  -6.790  1.00 41.38
ATOM   1915  CD2 LEU B 239     -34.612 -20.453  -5.324  1.00 41.38
ATOM   1916  N   LEU B 240     -39.816 -21.180  -6.029  1.00 59.66
ATOM   1917  CA  LEU B 240     -41.227 -21.101  -5.784  1.00 59.66
ATOM   1918  C   LEU B 240     -41.670 -22.268  -4.955  1.00 59.66
ATOM   1919  O   LEU B 240     -42.392 -22.105  -3.974  1.00 59.66
ATOM   1920  CB  LEU B 240     -42.078 -21.092  -7.066  1.00 59.66
ATOM   1921  CG  LEU B 240     -42.275 -19.700  -7.695  1.00 59.66
ATOM   1922  CD1 LEU B 240     -42.807 -19.808  -9.132  1.00 59.66
ATOM   1923  CD2 LEU B 240     -43.168 -18.813  -6.814  1.00 59.66
ATOM   1924  N   ARG B 241     -41.225 -23.487  -5.292  1.00137.83
ATOM   1925  CA  ARG B 241     -41.706 -24.620  -4.558  1.00137.83
ATOM   1926  C   ARG B 241     -41.272 -24.536  -3.126  1.00137.83
ATOM   1927  O   ARG B 241     -42.058 -24.816  -2.223  1.00137.83
ATOM   1928  CB  ARG B 241     -41.233 -25.958  -5.141  1.00137.83
ATOM   1929  CG  ARG B 241     -41.614 -27.164  -4.283  1.00137.83
ATOM   1930  CD  ARG B 241     -40.573 -28.285  -4.325  1.00137.83
ATOM   1931  NE  ARG B 241     -39.428 -27.875  -3.461  1.00137.83
ATOM   1932  CZ  ARG B 241     -38.648 -28.818  -2.856  1.00137.83
ATOM   1933  NH1 ARG B 241     -38.940 -30.142  -3.003  1.00137.83
ATOM   1934  NH2 ARG B 241     -37.571 -28.432  -2.113  1.00137.83
ATOM   1935  N   ASP B 242     -40.022 -24.098  -2.881  1.00 37.25
ATOM   1936  CA  ASP B 242     -39.478 -24.062  -1.552  1.00 37.25
ATOM   1937  C   ASP B 242     -40.326 -23.177  -0.698  1.00 37.25
ATOM   1938  O   ASP B 242     -40.525 -23.461   0.481  1.00 37.25
ATOM   1939  CB  ASP B 242     -38.044 -23.512  -1.505  1.00 37.25
ATOM   1940  CG  ASP B 242     -37.084 -24.611  -1.942  1.00 37.25
ATOM   1941  OD1 ASP B 242     -37.386 -25.806  -1.682  1.00 37.25
ATOM   1942  OD2 ASP B 242     -36.029 -24.267  -2.540  1.00 37.25
ATOM   1943  N   ASN B 243     -40.834 -22.069  -1.264  1.00 58.95
ATOM   1944  CA  ASN B 243     -41.656 -21.176  -0.502  1.00 58.95
ATOM   1945  C   ASN B 243     -42.910 -21.887  -0.109  1.00 58.95
ATOM   1946  O   ASN B 243     -43.402 -21.736   1.008  1.00 58.95
ATOM   1947  CB  ASN B 243     -42.059 -19.908  -1.272  1.00 58.95
ATOM   1948  CG  ASN B 243     -40.965 -18.870  -1.072  1.00 58.95
ATOM   1949  OD1 ASN B 243     -41.144 -17.888  -0.352  1.00 58.95
ATOM   1950  ND2 ASN B 243     -39.792 -19.093  -1.724  1.00 58.95
ATOM   1951  N   LEU B 244     -43.470 -22.682  -1.031  1.00143.31
ATOM   1952  CA  LEU B 244     -44.691 -23.373  -0.750  1.00143.31
ATOM   1953  C   LEU B 244     -44.460 -24.367   0.346  1.00143.31
ATOM   1954  O   LEU B 244     -45.242 -24.458   1.291  1.00143.31
ATOM   1955  CB  LEU B 244     -45.186 -24.119  -1.994  1.00143.31
ATOM   1956  CG  LEU B 244     -45.597 -23.210  -3.156  1.00143.31
ATOM   1957  CD1 LEU B 244     -45.704 -23.995  -4.469  1.00143.31
ATOM   1958  CD2 LEU B 244     -46.898 -22.470  -2.821  1.00143.31
ATOM   1959  N   THR B 245     -43.350 -25.122   0.267  1.00105.48
ATOM   1960  CA  THR B 245     -43.104 -26.146   1.240  1.00105.48
ATOM   1961  C   THR B 245     -42.966 -25.526   2.597  1.00105.48
ATOM   1962  O   THR B 245     -43.525 -26.021   3.574  1.00105.48
ATOM   1963  CB  THR B 245     -41.855 -26.932   0.951  1.00105.48
ATOM   1964  OG1 THR B 245     -40.704 -26.121   1.129  1.00105.48
ATOM   1965  CG2 THR B 245     -41.916 -27.437  -0.500  1.00105.48
ATOM   1966  N   LEU B 246     -42.220 -24.413   2.699  1.00 98.18
ATOM   1967  CA  LEU B 246     -41.976 -23.793   3.972  1.00 98.18
ATOM   1968  C   LEU B 246     -43.265 -23.268   4.533  1.00 98.18
ATOM   1969  O   LEU B 246     -43.557 -23.431   5.717  1.00 98.18
ATOM   1970  CB  LEU B 246     -40.958 -22.635   3.838  1.00 98.18
ATOM   1971  CG  LEU B 246     -41.124 -21.417   4.782  1.00 98.18
ATOM   1972  CD1 LEU B 246     -40.150 -21.524   5.965  1.00 98.18
ATOM   1973  CD2 LEU B 246     -40.970 -20.066   4.068  1.00 98.18
ATOM   1974  N   TRP B 247     -44.080 -22.637   3.674  1.00114.98
ATOM   1975  CA  TRP B 247     -45.301 -21.986   4.052  1.00114.98
ATOM   1976  C   TRP B 247     -46.327 -22.955   4.533  1.00114.98
ATOM   1977  O   TRP B 247     -47.227 -22.567   5.276  1.00114.98
ATOM   1978  CB  TRP B 247     -45.893 -21.118   2.926  1.00114.98
ATOM   1979  CG  TRP B 247     -45.092 -19.859   2.692  1.00114.98
ATOM   1980  CD1 TRP B 247     -44.264 -19.206   3.558  1.00114.98
ATOM   1981  CD2 TRP B 247     -45.057 -19.116   1.461  1.00114.98
ATOM   1982  NE1 TRP B 247     -43.716 -18.104   2.947  1.00114.98
ATOM   1983  CE2 TRP B 247     -44.194 -18.038   1.655  1.00114.98
ATOM   1984  CE3 TRP B 247     -45.688 -19.319   0.267  1.00114.98
ATOM   1985  CZ2 TRP B 247     -43.946 -17.143   0.653  1.00114.98
ATOM   1986  CZ3 TRP B 247     -45.438 -18.413  -0.740  1.00114.98
ATOM   1987  CH2 TRP B 247     -44.584 -17.346  -0.550  1.00114.98
ATOM   1988  N   THR B 248     -46.274 -24.213   4.058  1.00 85.55
ATOM   1989  CA  THR B 248     -47.201 -25.196   4.535  1.00 85.55
ATOM   1990  C   THR B 248     -46.657 -25.697   5.865  1.00 85.55
ATOM   1991  O   THR B 248     -47.316 -26.576   6.479  1.00 85.55
ATOM   1992  CB  THR B 248     -47.333 -26.377   3.617  1.00 85.55
ATOM   1993  OG1 THR B 248     -46.089 -27.046   3.486  1.00 85.55
ATOM   1994  CG2 THR B 248     -47.801 -25.883   2.241  1.00 85.55
ATOM   1995  OXT THR B 248     -45.576 -25.207   6.286  1.00 85.55
