# Supplementary material for: A recombinant Fasciola gigantica 14-3-3 epsilon protein (rFg14-3-3e) modulates various functions of goat peripheral blood mononuclear cells
Source: Parasit Vectors. 2018 Mar 6;11:152. doi: 10.1186/s13071-018-2745-4 (PMC5840819; doi:10.1186/s13071-018-2745-4)
Supplement: Supplementary file 1 — Dataset S1. Structure files, FoldX configuration files and associated energy calculations for complexes between YWAHE and rFg14-3-3, and the 18 human protein interactors of YWAHE. (TGZ 5273 kb) [file 13071_2018_2745_MOESM1_ESM.tgz › foldx_model_files/WT_P04049-P62258-MDL-3nkx_Repair.fxout]

./WT_P04049-P62258-MDL-3nkx.pdb
Starting Structure	-61.1879	-233.218	-77.4102	-297.669	-11.0106	396.111	-386.256	31.1042	157.333	344.326	0	0	0.341936	21.509	279.221	-6.99655	0	0	0.297617	0	0.349028	0
Now Optimizing Residues.
ARGA1	-61.2694	-233.248	-77.452	-297.661	-11.0113	396.068	-386.263	31.1041	157.375	344.325	0	0	0.341936	21.5005	279.221	-6.99509	0	0	0.296993	0	0.349028	0
SERA2	-61.2912	-233.248	-77.449	-297.642	-11.0115	396.017	-386.256	31.1041	157.375	344.325	0	0	0.341936	21.5005	279.221	-6.99509	0	0	0.296993	0	0.349028	0
THRA3	-61.2912	-233.248	-77.449	-297.642	-11.0115	396.017	-386.256	31.1041	157.375	344.325	0	0	0.341936	21.5005	279.221	-6.99509	0	0	0.296993	0	0.349028	0
SERA4	-61.3233	-233.245	-77.4862	-297.642	-11.0119	396.019	-386.256	31.1053	157.375	344.325	0	0	0.341936	21.5005	279.221	-6.99509	0	0	0.296993	0	0.349028	0
PROA6	-61.3309	-233.245	-77.4862	-297.652	-11.0119	396.034	-386.266	31.1042	157.375	344.324	0	0	0.341936	21.5005	279.221	-6.99509	0	0	0.296993	0	0.349028	0
ASNA7	-61.3385	-233.245	-77.4862	-297.667	-11.0119	396.049	-386.282	31.1042	157.383	344.324	0	0	0.341936	21.5005	279.221	-6.99509	0	0	0.296993	0	0.349028	0
VALA8	-61.3439	-233.245	-77.4862	-297.666	-11.012	396.047	-386.279	31.1017	157.383	344.323	0	0	0.342362	21.4972	279.22	-6.99509	0	0	0.296993	0	0.348994	0
H1SA9	-61.357	-233.245	-77.4755	-297.671	-11.0122	396.044	-386.288	31.106	157.383	344.323	0	0	0.345243	21.4821	279.22	-6.99509	0	0	0.296993	0	0.348887	0
ASPB10	-61.4124	-233.29	-77.5159	-297.676	-11.0039	396.062	-386.292	31.1064	157.383	344.324	0	0	0.345243	21.5104	279.224	-7.01176	0	0	0.296993	0	0.348887	0
ARGB11	-61.5508	-233.362	-77.5888	-297.711	-11.0649	396.138	-386.309	31.106	157.385	344.36	0	0	0.345243	21.5202	279.224	-7.01429	0	0	0.296993	0	0.348887	0
GLUB12	-61.6058	-233.427	-77.652	-297.72	-11.0484	396.167	-386.316	31.1062	157.451	344.36	0	0	0.345243	21.5202	279.233	-7.03848	0	0	0.296993	0	0.348887	0
ASPB13	-61.6184	-233.427	-77.652	-297.716	-11.0404	396.147	-386.314	31.1063	157.445	344.36	0	0	0.345243	21.5202	279.233	-7.03974	0	0	0.296993	0	0.348887	0
VALB15	-61.6184	-233.427	-77.652	-297.716	-11.0404	396.147	-386.314	31.1063	157.445	344.36	0	0	0.345243	21.5202	279.233	-7.03974	0	0	0.296993	0	0.348887	0
TYRB16	-61.6216	-233.428	-77.652	-297.718	-11.0253	396.147	-386.317	31.1061	157.433	344.36	0	0	0.345243	21.5202	279.233	-7.03974	0	0	0.296993	0	0.348887	0
GLNB17	-61.6418	-233.438	-77.6616	-297.724	-11.0253	396.154	-386.323	31.1061	157.448	344.36	0	0	0.345243	21.5111	279.233	-7.03974	0	0	0.296993	0	0.348887	0
LYSB19	-61.6561	-233.439	-77.6616	-297.734	-11.0267	396.156	-386.338	31.1074	157.456	344.36	0	0	0.345243	21.5109	279.233	-7.03847	0	0	0.297221	0	0.348887	0
GLUB22	-61.6696	-233.439	-77.6616	-297.741	-11.0333	396.152	-386.351	31.1066	157.461	344.36	0	0	0.345243	21.5112	279.234	-7.02713	0	0	0.297347	0	0.348887	0
GLNB23	-61.707	-233.44	-77.6616	-297.741	-11.0333	396.13	-386.358	31.1066	157.455	344.36	0	0	0.345243	21.5115	279.236	-7.02713	0	0	0.297347	0	0.348887	0
GLUB25	-61.71	-233.44	-77.6614	-297.743	-11.0428	396.134	-386.359	31.1036	157.458	344.36	0	0	0.345243	21.513	279.237	-7.02544	0	0	0.297965	0	0.348887	0
ARGB26	-61.7748	-233.469	-77.6911	-297.718	-11.0432	396.102	-386.335	31.0672	157.457	344.361	0	0	0.345243	21.5142	279.227	-7.01116	0	0	0.297965	0	0.348887	0
ASPB28	-61.7748	-233.469	-77.6911	-297.718	-11.0432	396.102	-386.335	31.0672	157.457	344.361	0	0	0.345243	21.5142	279.227	-7.01116	0	0	0.297965	0	0.348887	0
GLUB29	-61.7807	-233.469	-77.6911	-297.707	-11.035	396.075	-386.322	31.0676	157.445	344.361	0	0	0.345243	21.5141	279.227	-7.01066	0	0	0.297965	0	0.348887	0
VALB31	-61.7807	-233.469	-77.6911	-297.707	-11.035	396.075	-386.322	31.0676	157.445	344.361	0	0	0.345243	21.5141	279.227	-7.01066	0	0	0.297965	0	0.348887	0
GLUB32	-61.7821	-233.469	-77.6911	-297.705	-11.0372	396.074	-386.32	31.0679	157.443	344.361	0	0	0.345243	21.5141	279.226	-7.01113	0	0	0.297965	0	0.348887	0
SERB33	-61.7955	-233.459	-77.6901	-297.712	-11.0372	396.07	-386.339	31.0679	157.449	344.361	0	0	0.345243	21.5141	279.229	-7.01113	0	0	0.297965	0	0.348887	0
LYSB35	-61.8482	-233.463	-77.7754	-297.728	-11.0829	396.12	-386.349	31.0682	157.511	344.361	0	0	0.345243	21.5107	279.229	-7.01249	0	0	0.297965	0	0.348887	0
LYSB36	-61.874	-233.468	-77.7754	-297.745	-11.101	396.13	-386.376	31.0682	157.541	344.361	0	0	0.345243	21.5107	279.236	-7.01159	0	0	0.297965	0	0.348887	0
VALB37	-61.874	-233.468	-77.7754	-297.745	-11.101	396.13	-386.376	31.0682	157.541	344.361	0	0	0.345243	21.5107	279.236	-7.01159	0	0	0.297965	0	0.348887	0
ASPB41	-61.9109	-233.468	-77.8046	-297.749	-11.1026	396.144	-386.378	31.0487	157.542	344.361	0	0	0.345243	21.5106	279.241	-7.00662	0	0	0.297965	0	0.349038	0
VALB42	-61.9109	-233.468	-77.8046	-297.749	-11.1026	396.144	-386.378	31.0487	157.542	344.361	0	0	0.345243	21.5106	279.241	-7.00662	0	0	0.297965	0	0.349038	0
GLUB43	-61.9323	-233.453	-77.7896	-297.761	-11.1006	396.144	-386.402	31.0487	157.526	344.354	0	0	0.345243	21.5106	279.242	-7.00259	0	0	0.297965	0	0.349038	0
THRB45	-61.953	-233.51	-77.7703	-297.78	-11.1002	396.176	-386.425	31.1351	157.527	344.354	0	0	0.345243	21.4513	279.244	-7.00259	0	0	0.297965	0	0.349038	0
VALB46	-61.953	-233.51	-77.7703	-297.78	-11.1002	396.176	-386.425	31.1351	157.527	344.354	0	0	0.345243	21.4513	279.244	-7.00259	0	0	0.297965	0	0.349038	0
GLUB47	-61.9805	-233.537	-77.7965	-297.784	-11.0994	396.184	-386.429	31.1397	157.554	344.354	0	0	0.345243	21.4513	279.246	-7.01042	0	0	0.29799	0	0.349038	0
GLUB48	-62.0984	-233.58	-77.8582	-297.792	-11.1364	396.229	-386.429	31.1385	157.555	344.354	0	0	0.345243	21.4425	279.247	-7.01073	0	0	0.294681	0	0.349038	0
ARGB49	-62.2325	-233.572	-77.8489	-297.795	-11.196	396.256	-386.413	31.0123	157.558	344.354	0	0	0.345243	21.43	279.244	-7.00777	0	0	0.295546	0	0.349038	0
ASNB50	-62.2545	-233.574	-77.8891	-297.801	-11.1963	396.259	-386.418	31.0123	157.577	344.354	0	0	0.345516	21.4383	279.244	-7.00777	0	0	0.295546	0	0.349035	0
SERB53	-62.2545	-233.574	-77.8891	-297.801	-11.1963	396.259	-386.418	31.0123	157.577	344.354	0	0	0.345516	21.4383	279.244	-7.00777	0	0	0.295546	0	0.349035	0
VALB54	-62.291	-233.542	-77.8891	-297.805	-11.1963	396.253	-386.424	31.0226	157.59	344.355	0	0	0.345892	21.3619	279.178	-7.00777	0	0	0.295546	0	0.349052	0
TYRB56	-62.3161	-233.549	-77.9132	-297.811	-11.1967	396.271	-386.425	31.0183	157.589	344.355	0	0	0.345892	21.3626	279.193	-7.00777	0	0	0.295546	0	0.349052	0
LYSB57	-62.3353	-233.548	-77.9294	-297.807	-11.1974	396.269	-386.417	31.0184	157.594	344.355	0	0	0.345892	21.3442	279.193	-7.00773	0	0	0.295745	0	0.349052	0
ASNB58	-62.3357	-233.548	-77.9294	-297.806	-11.1974	396.27	-386.417	31.0185	157.593	344.355	0	0	0.345892	21.3428	279.193	-7.00773	0	0	0.295745	0	0.349052	0
VALB59	-62.3518	-233.548	-77.9294	-297.806	-11.1976	396.271	-386.415	30.9061	157.593	344.355	0	0	0.345892	21.4369	279.194	-7.00773	0	0	0.295745	0	0.349052	0
ILEB60	-62.3518	-233.548	-77.9294	-297.806	-11.1976	396.271	-386.415	30.9061	157.593	344.355	0	0	0.345892	21.4369	279.194	-7.00773	0	0	0.295745	0	0.349052	0
ARGB63	-62.395	-233.524	-77.9229	-297.8	-11.2029	396.263	-386.41	30.8346	157.594	344.355	0	0	0.345892	21.4359	279.194	-7.00782	0	0	0.295745	0	0.349052	0
ARGB64	-62.5522	-233.526	-77.8977	-297.82	-11.2138	396.269	-386.447	30.7241	157.6	344.354	0	0	0.345892	21.4217	279.2	-7.00708	0	0	0.295936	0	0.349052	0
SERB66	-62.5522	-233.526	-77.8977	-297.82	-11.2138	396.269	-386.447	30.7241	157.6	344.354	0	0	0.345892	21.4217	279.2	-7.00708	0	0	0.295936	0	0.349052	0
ARGB68	-62.9479	-233.527	-78.316	-297.875	-11.2217	396.343	-386.494	30.7548	157.643	344.354	0	0	0.345892	21.4122	279.2	-7.00815	0	0	0.293552	0	0.349052	0
ILEB69	-62.9549	-233.528	-78.316	-297.879	-11.2217	396.344	-386.501	30.7549	157.645	344.354	0	0	0.345892	21.4122	279.201	-7.00815	0	0	0.293552	0	0.349052	0
ILEB70	-62.9553	-233.528	-78.316	-297.878	-11.2217	396.344	-386.5	30.7549	157.644	344.354	0	0	0.345892	21.4107	279.201	-7.00815	0	0	0.293552	0	0.349052	0
SERB72	-62.9553	-233.528	-78.316	-297.878	-11.2217	396.344	-386.5	30.7549	157.644	344.354	0	0	0.345892	21.4107	279.201	-7.00815	0	0	0.293552	0	0.349052	0
GLUB74	-62.983	-233.527	-78.3596	-297.882	-11.2351	396.356	-386.503	30.7548	157.67	344.354	0	0	0.345892	21.4107	279.201	-7.00958	0	0	0.293552	0	0.349052	0
GLNB75	-62.9933	-233.525	-78.3365	-297.876	-11.2351	396.346	-386.497	30.732	157.654	344.354	0	0	0.345892	21.4107	279.2	-7.00958	0	0	0.293552	0	0.349052	0
LYSB76	-63.0367	-233.525	-78.3612	-297.873	-11.2343	396.347	-386.491	30.7142	157.664	344.354	0	0	0.345892	21.4087	279.199	-7.02819	0	0	0.293552	0	0.349052	0
GLUB77	-63.0679	-233.525	-78.3612	-297.873	-11.2285	396.328	-386.493	30.6972	157.66	344.354	0	0	0.345908	21.4114	279.226	-7.0256	0	0	0.293552	0	0.349052	0
GLUB78	-63.1342	-233.545	-78.3612	-297.881	-11.2305	396.314	-386.511	30.699	157.666	344.348	0	0	0.345908	21.4131	279.266	-7.03454	0	0	0.293552	0	0.349052	0
ASNB79	-63.138	-233.545	-78.3612	-297.881	-11.2305	396.314	-386.511	30.699	157.666	344.348	0	0	0.345908	21.4093	279.266	-7.03454	0	0	0.293552	0	0.349052	0
LYSB80	-63.2675	-233.752	-78.5611	-297.93	-11.2418	396.48	-386.546	30.7018	157.897	344.351	0	0	0.345908	21.4349	279.318	-7.09033	0	0	0.293552	0	0.349052	0
GLUB83	-63.2841	-233.759	-78.5691	-297.923	-11.2456	396.457	-386.541	30.7012	157.903	344.35	0	0	0.345856	21.4312	279.308	-7.07749	0	0	0.293552	0	0.349052	0
ASPB84	-63.289	-233.759	-78.5691	-297.924	-11.2424	396.458	-386.542	30.7012	157.903	344.35	0	0	0.345861	21.4315	279.311	-7.08471	0	0	0.293552	0	0.349052	0
LYSB85	-63.3727	-233.759	-78.5691	-297.914	-11.2435	396.376	-386.54	30.7012	157.891	344.35	0	0	0.345861	21.4315	279.311	-7.08504	0	0	0.293552	0	0.349052	0
LYSB87	-63.399	-233.762	-78.5691	-297.933	-11.2467	396.38	-386.566	30.6934	157.906	344.35	0	0	0.345861	21.4398	279.314	-7.08122	0	0	0.293552	0	0.349052	0
METB88	-63.4901	-233.762	-78.5691	-297.907	-11.2467	396.381	-386.51	30.5784	157.882	344.35	0	0	0.345861	21.4057	279.313	-7.08122	0	0	0.293552	0	0.349052	0
ILEB89	-63.4945	-233.761	-78.5691	-297.909	-11.2461	396.381	-386.515	30.5682	157.883	344.35	0	0	0.345861	21.416	279.313	-7.08122	0	0	0.293552	0	0.349052	0
ARGB90	-63.5585	-233.761	-78.6508	-297.932	-11.2938	396.424	-386.54	30.5682	157.957	344.35	0	0	0.345861	21.4157	279.314	-7.08376	0	0	0.293552	0	0.349052	0
GLUB91	-63.5606	-233.761	-78.6508	-297.934	-11.2932	396.425	-386.543	30.5697	157.958	344.35	0	0	0.345861	21.4157	279.315	-7.08463	0	0	0.293552	0	0.349052	0
TYRB92	-63.5635	-233.762	-78.6508	-297.944	-11.2932	396.426	-386.55	30.5794	157.963	344.35	0	0	0.345861	21.4137	279.315	-7.08463	0	0	0.293552	0	0.349052	0
GLNB94	-63.9848	-233.762	-78.9608	-297.914	-11.3001	396.391	-386.535	30.533	157.961	344.35	0	0	0.345861	21.3467	279.311	-7.08463	0	0	0.293552	0	0.349052	0
METB95	-64.0139	-233.764	-78.9608	-297.928	-11.3003	396.393	-386.562	30.5333	157.973	344.35	0	0	0.345861	21.3473	279.311	-7.08463	0	0	0.293552	0	0.349052	0
VALB96	-64.02	-233.764	-78.9608	-297.929	-11.3006	396.394	-386.563	30.5694	157.973	344.35	0	0	0.345861	21.3065	279.311	-7.08463	0	0	0.293552	0	0.349052	0
GLUB97	-64.0542	-233.764	-78.9702	-297.927	-11.3019	396.393	-386.56	30.5575	157.974	344.35	0	0	0.345861	21.2908	279.311	-7.08506	0	0	0.293552	0	0.349052	0
THRB98	-64.0542	-233.764	-78.9702	-297.927	-11.3019	396.393	-386.56	30.5575	157.974	344.35	0	0	0.345861	21.2908	279.311	-7.08506	0	0	0.293552	0	0.349052	0
GLUB99	-64.2306	-233.748	-79.1602	-297.902	-11.321	396.342	-386.528	30.5763	157.966	344.35	0	0	0.345861	21.2907	279.31	-7.08541	0	0	0.293552	0	0.349052	0
LYSB101	-64.2625	-233.748	-79.1602	-297.9	-11.3218	396.342	-386.524	30.5409	157.964	344.35	0	0	0.345861	21.2907	279.31	-7.08536	0	0	0.293552	0	0.349052	0
LEUB102	-64.2634	-233.748	-79.1602	-297.905	-11.3218	396.344	-386.533	30.5488	157.967	344.35	0	0	0.345861	21.2907	279.311	-7.08536	0	0	0.293552	0	0.349052	0
ILEB103	-64.2745	-233.749	-79.1602	-297.902	-11.3207	396.343	-386.527	30.628	157.967	344.35	0	0	0.345861	21.1923	279.312	-7.08536	0	0	0.293552	0	0.349052	0
CYSB105	-64.2745	-233.749	-79.1602	-297.902	-11.3207	396.343	-386.527	30.628	157.967	344.35	0	0	0.345861	21.1923	279.312	-7.08536	0	0	0.293552	0	0.349052	0
ASPB106	-64.3239	-233.749	-79.1427	-297.898	-11.323	396.327	-386.525	30.6281	157.959	344.35	0	0	0.345861	21.146	279.313	-7.08536	0	0	0.293552	0	0.349052	0
ILEB107	-64.3251	-233.749	-79.1427	-297.899	-11.323	396.328	-386.526	30.6282	157.959	344.35	0	0	0.345861	21.1459	279.313	-7.08536	0	0	0.293552	0	0.349052	0
ASPB109	-64.3482	-233.748	-79.1427	-297.894	-11.3238	396.299	-386.524	30.6282	157.954	344.35	0	0	0.345861	21.1493	279.311	-7.08549	0	0	0.293552	0	0.349052	0
ASPB112	-64.3552	-233.76	-79.1427	-297.899	-11.3294	396.312	-386.529	30.6278	157.952	344.35	0	0	0.345861	21.1585	279.309	-7.08467	0	0	0.293552	0	0.349052	0
LYSB113	-64.3686	-233.762	-79.1427	-297.915	-11.3273	396.319	-386.551	30.6372	157.961	344.35	0	0	0.345861	21.1585	279.311	-7.08562	0	0	0.293552	0	0.349277	0
H2SB114	-64.3885	-233.762	-79.1519	-297.917	-11.3273	396.331	-386.552	30.6174	157.961	344.351	0	0	0.345861	21.1585	279.312	-7.08562	0	0	0.293552	0	0.349379	0
ILEB116	-64.4067	-233.762	-79.1519	-297.917	-11.3273	396.331	-386.553	30.5824	157.961	344.351	0	0	0.345861	21.1752	279.312	-7.08562	0	0	0.293552	0	0.349379	0
PROB117	-64.4783	-233.762	-79.1519	-297.917	-11.3273	396.332	-386.553	30.5106	157.961	344.351	0	0	0.345861	21.1749	279.313	-7.08562	0	0	0.293552	0	0.349379	0
ASNB120	-64.4894	-233.777	-79.1668	-297.92	-11.3273	396.336	-386.554	30.5106	157.978	344.351	0	0	0.345861	21.177	279.313	-7.08562	0	0	0.293552	0	0.349379	0
THRB121	-64.4894	-233.777	-79.1668	-297.92	-11.3273	396.336	-386.554	30.5106	157.978	344.351	0	0	0.345861	21.177	279.313	-7.08562	0	0	0.293552	0	0.349379	0
GLUB123	-64.5016	-233.777	-79.1566	-297.92	-11.3192	396.336	-386.555	30.4823	157.976	344.351	0	0	0.345861	21.177	279.313	-7.08469	0	0	0.293552	0	0.349378	0
SERB124	-64.5016	-233.777	-79.1566	-297.92	-11.3192	396.336	-386.555	30.4823	157.976	344.351	0	0	0.345861	21.177	279.313	-7.08469	0	0	0.293552	0	0.349378	0
LYSB125	-64.7138	-233.893	-79.2721	-297.921	-11.3331	396.392	-386.545	30.4823	157.973	344.353	0	0	0.345861	21.1773	279.322	-7.11566	0	0	0.293552	0	0.349378	0
TYRB129	-64.7138	-233.893	-79.2721	-297.921	-11.3331	396.392	-386.545	30.4823	157.973	344.353	0	0	0.345861	21.1773	279.322	-7.11566	0	0	0.293552	0	0.349378	0
LYSB130	-64.7918	-233.892	-79.3736	-297.928	-11.351	396.432	-386.544	30.4915	157.973	344.353	0	0	0.345861	21.1774	279.322	-7.11857	0	0	0.294152	0	0.349378	0
LYSB132	-64.8068	-233.892	-79.4105	-297.932	-11.3511	396.441	-386.548	30.4915	157.993	344.353	0	0	0.345861	21.1774	279.322	-7.11862	0	0	0.294152	0	0.349605	0
TYRB135	-64.8211	-233.892	-79.4105	-297.937	-11.3511	396.441	-386.556	30.4707	157.993	344.353	0	0	0.345861	21.1968	279.322	-7.11862	0	0	0.294152	0	0.349605	0
ARGB137	-64.9901	-233.892	-79.6076	-297.95	-11.3568	396.475	-386.559	30.4742	157.994	344.353	0	0	0.345861	21.2077	279.322	-7.1176	0	0	0.293658	0	0.349605	0
LEUB139	-65.166	-233.892	-79.6076	-297.927	-11.3568	396.477	-386.508	30.2412	157.976	344.353	0	0	0.345861	21.2066	279.322	-7.1176	0	0	0.293658	0	0.349909	0
GLUB141	-65.1664	-233.892	-79.6076	-297.926	-11.357	396.476	-386.508	30.2412	157.976	344.353	0	0	0.345861	21.2066	279.322	-7.11763	0	0	0.293519	0	0.349909	0
PHEB142	-65.5155	-233.893	-79.6076	-297.925	-11.3612	396.48	-386.501	29.8596	157.976	344.355	0	0	0.345861	21.229	279.32	-7.11646	0	0	0.293519	0	0.349909	0
THRB144	-65.5253	-233.893	-79.608	-297.925	-11.3611	396.479	-386.502	29.8596	157.977	344.355	0	0	0.345861	21.2202	279.32	-7.11646	0	0	0.293519	0	0.349909	0
ASNB146	-65.5273	-233.893	-79.608	-297.926	-11.3611	396.481	-386.503	29.8596	157.977	344.355	0	0	0.345861	21.2191	279.32	-7.11646	0	0	0.293519	0	0.349909	0
ASPB147	-65.5339	-233.893	-79.608	-297.929	-11.3703	396.497	-386.506	29.8596	157.976	344.355	0	0	0.345861	21.2159	279.322	-7.1195	0	0	0.293519	0	0.349909	0
ARGB148	-65.6331	-233.939	-79.6532	-297.928	-11.3818	396.502	-386.508	29.8595	157.976	344.355	0	0	0.345861	21.216	279.323	-7.12146	0	0	0.293548	0	0.349909	0
LYSB149	-65.6908	-233.939	-79.6532	-297.92	-11.3824	396.46	-386.506	29.8595	157.972	344.355	0	0	0.345861	21.1973	279.318	-7.1247	0	0	0.293548	0	0.349909	0
GLUB150	-65.7192	-233.939	-79.6344	-297.912	-11.3822	396.427	-386.506	29.8595	157.959	344.355	0	0	0.345861	21.1888	279.318	-7.12452	0	0	0.293548	0	0.349909	0
GLUB153	-65.7276	-233.95	-79.6344	-297.9	-11.3836	396.411	-386.481	29.8594	157.944	344.355	0	0	0.345861	21.1903	279.321	-7.12665	0	0	0.293548	0	0.349909	0
ASNB154	-65.7367	-233.931	-79.6376	-297.9	-11.3836	396.41	-386.481	29.8594	157.955	344.355	0	0	0.345861	21.1554	279.321	-7.12665	0	0	0.293548	0	0.349915	0
SERB155	-65.7367	-233.931	-79.6376	-297.9	-11.3836	396.41	-386.481	29.8594	157.955	344.355	0	0	0.345861	21.1554	279.321	-7.12665	0	0	0.293548	0	0.349915	0
VALB157	-65.7367	-233.931	-79.6376	-297.9	-11.3836	396.41	-386.481	29.8594	157.955	344.355	0	0	0.345861	21.1554	279.321	-7.12665	0	0	0.293548	0	0.349915	0
LYSB160	-65.7945	-233.931	-79.6376	-297.866	-11.3941	396.32	-386.433	29.8502	157.924	344.355	0	0	0.345861	21.1552	279.319	-7.12685	0	0	0.293548	0	0.349915	0
SERB163	-65.7945	-233.931	-79.6376	-297.866	-11.3941	396.32	-386.433	29.8502	157.924	344.355	0	0	0.345861	21.1552	279.319	-7.12685	0	0	0.293548	0	0.349915	0
ASPB164	-65.7962	-233.931	-79.6376	-297.867	-11.3945	396.321	-386.435	29.8503	157.925	344.355	0	0	0.345861	21.1552	279.321	-7.12716	0	0	0.293548	0	0.349915	0
METB167	-65.8087	-233.93	-79.6376	-297.87	-11.3963	396.326	-386.437	29.8379	157.926	344.355	0	0	0.345861	21.1555	279.321	-7.12716	0	0	0.293548	0	0.349915	0
THRB168	-65.8087	-233.93	-79.6376	-297.87	-11.3963	396.326	-386.437	29.8379	157.926	344.355	0	0	0.345861	21.1555	279.321	-7.12716	0	0	0.293548	0	0.349915	0
GLUB169	-65.8129	-233.93	-79.6376	-297.87	-11.3961	396.327	-386.437	29.8379	157.926	344.355	0	0	0.345861	21.1555	279.32	-7.13311	0	0	0.293548	0	0.349915	0
PROB171	-65.8146	-233.93	-79.6376	-297.884	-11.3961	396.35	-386.451	29.8404	157.926	344.355	0	0	0.345861	21.1555	279.327	-7.13311	0	0	0.293548	0	0.349984	0
ILEB176	-65.8216	-233.93	-79.6372	-297.884	-11.3959	396.352	-386.452	29.8394	157.926	344.355	0	0	0.345861	21.1482	279.328	-7.13311	0	0	0.293548	0	0.35016	0
ARGB177	-65.8446	-233.922	-79.6305	-297.902	-11.389	396.362	-386.469	29.8394	157.919	344.355	0	0	0.345861	21.15	279.33	-7.14754	0	0	0.293548	0	0.35016	0
LEUB180	-65.8758	-233.923	-79.6305	-297.921	-11.389	396.365	-386.507	29.863	157.92	344.355	0	0	0.345861	21.1498	279.333	-7.14754	0	0	0.293548	0	0.35016	0
ASNB183	-65.9186	-233.923	-79.6577	-297.914	-11.3915	396.35	-386.505	29.8812	157.92	344.355	0	0	0.345861	21.1245	279.333	-7.14754	0	0	0.293548	0	0.35016	0
PHEB184	-65.9402	-233.923	-79.6577	-297.924	-11.3917	396.35	-386.525	29.8801	157.92	344.355	0	0	0.345861	21.1343	279.335	-7.14754	0	0	0.293548	0	0.35016	0
SERB185	-65.9402	-233.923	-79.6577	-297.924	-11.3917	396.35	-386.525	29.8801	157.92	344.355	0	0	0.345861	21.1343	279.335	-7.14754	0	0	0.293548	0	0.35016	0
VALB186	-65.9411	-233.923	-79.6574	-297.923	-11.3916	396.348	-386.524	29.8787	157.92	344.355	0	0	0.345861	21.1342	279.335	-7.14754	0	0	0.293548	0	0.35016	0
PHEB187	-65.9872	-233.923	-79.6589	-297.913	-11.3896	396.351	-386.501	29.8189	157.913	344.355	0	0	0.345861	21.1196	279.335	-7.14754	0	0	0.293548	0	0.35016	0
TYRB188	-65.9904	-233.923	-79.6589	-297.906	-11.3881	396.322	-386.495	29.838	157.904	344.355	0	0	0.345861	21.1195	279.334	-7.14754	0	0	0.293548	0	0.35016	0
TYRB189	-65.9904	-233.923	-79.6589	-297.906	-11.3881	396.322	-386.495	29.838	157.904	344.355	0	0	0.345861	21.1195	279.334	-7.14754	0	0	0.293548	0	0.35016	0
GLUB190	-66.0279	-233.961	-79.6685	-297.904	-11.3868	396.319	-386.491	29.8382	157.904	344.355	0	0	0.345861	21.1304	279.334	-7.15161	0	0	0.291428	0	0.35016	0
ILEB191	-66.0282	-233.937	-79.6683	-297.897	-11.3875	396.291	-386.48	29.8167	157.905	344.355	0	0	0.345861	21.1372	279.342	-7.15161	0	0	0.291428	0	0.35016	0
ASNB193	-66.0492	-233.924	-79.6554	-297.896	-11.3875	396.29	-386.479	29.8167	157.892	344.355	0	0	0.345861	21.104	279.342	-7.15161	0	0	0.291428	0	0.35016	0
SERB194	-66.0492	-233.924	-79.6554	-297.896	-11.3875	396.29	-386.479	29.8167	157.892	344.355	0	0	0.345861	21.104	279.342	-7.15161	0	0	0.291428	0	0.35016	0
PROB195	-66.0537	-233.924	-79.6554	-297.895	-11.3875	396.289	-386.476	29.8086	157.892	344.355	0	0	0.345861	21.104	279.341	-7.15161	0	0	0.291428	0	0.35016	0
ASPB196	-66.0777	-233.943	-79.6723	-297.895	-11.3887	396.288	-386.476	29.8086	157.892	344.355	0	0	0.345861	21.1168	279.341	-7.15106	0	0	0.291428	0	0.35016	0
ARGB197	-66.1126	-233.943	-79.7135	-297.884	-11.3844	396.274	-386.468	29.7983	157.904	344.355	0	0	0.345861	21.115	279.34	-7.15307	0	0	0.291428	0	0.35016	0
ARGB200	-66.1982	-233.994	-79.765	-297.869	-11.3962	396.235	-386.469	29.8015	157.946	344.355	0	0	0.345861	21.1184	279.34	-7.14915	0	0	0.291428	0	0.35016	0
LYSB203	-66.2222	-233.994	-79.765	-297.878	-11.3931	396.235	-386.485	29.7922	157.954	344.355	0	0	0.345861	21.1177	279.341	-7.14873	0	0	0.291428	0	0.35016	0
ASPB207	-66.2391	-233.994	-79.765	-297.862	-11.3756	396.183	-386.47	29.7922	157.937	344.355	0	0	0.345861	21.1186	279.341	-7.14669	0	0	0.291428	0	0.35016	0
ASPB208	-66.2454	-233.994	-79.765	-297.866	-11.3746	396.197	-386.47	29.7922	157.937	344.355	0	0	0.345861	21.1007	279.341	-7.1458	0	0	0.291428	0	0.35016	0
ILEB210	-66.2482	-233.994	-79.765	-297.868	-11.3746	396.198	-386.474	29.7886	157.939	344.355	0	0	0.345861	21.106	279.341	-7.1458	0	0	0.291428	0	0.35016	0
GLUB212	-66.5488	-233.993	-79.765	-297.864	-11.3765	395.996	-386.473	29.6947	157.934	344.351	0	0	0.345861	21.1047	279.313	-7.14533	0	0	0.291428	0	0.35016	0
LEUB213	-66.551	-233.993	-79.765	-297.866	-11.3765	395.998	-386.477	29.6952	157.935	344.351	0	0	0.345861	21.1047	279.315	-7.14533	0	0	0.291428	0	0.35016	0
ASPB214	-66.5524	-233.993	-79.765	-297.866	-11.376	395.998	-386.476	29.6952	157.935	344.351	0	0	0.345861	21.1045	279.315	-7.14713	0	0	0.291428	0	0.35016	0
THRB215	-66.5744	-233.994	-79.8163	-297.871	-11.3759	396.002	-386.485	29.7483	157.936	344.352	0	0	0.345861	21.089	279.318	-7.14713	0	0	0.291428	0	0.35016	0
LEUB216	-66.5744	-233.994	-79.8163	-297.871	-11.3759	396.002	-386.485	29.7483	157.936	344.352	0	0	0.345861	21.089	279.318	-7.14713	0	0	0.291428	0	0.35016	0
SERB217	-66.579	-233.997	-79.8344	-297.872	-11.3759	396.006	-386.486	29.7483	157.946	344.356	0	0	0.345861	21.089	279.318	-7.14713	0	0	0.291428	0	0.35016	0
GLUB218	-66.5868	-233.997	-79.8388	-297.867	-11.3758	395.99	-386.48	29.7483	157.947	344.352	0	0	0.345861	21.0928	279.318	-7.14697	0	0	0.291428	0	0.35016	0
GLUB219	-66.6161	-233.997	-79.9329	-297.875	-11.3746	396.015	-386.488	29.7542	157.988	344.352	0	0	0.345861	21.1048	279.32	-7.15009	0	0	0.291301	0	0.35016	0
SERB220	-66.6161	-233.997	-79.9329	-297.875	-11.3746	396.015	-386.488	29.7542	157.988	344.352	0	0	0.345861	21.1048	279.32	-7.15009	0	0	0.291301	0	0.35016	0
TYRB221	-66.7578	-233.997	-79.9327	-297.852	-11.3746	395.984	-386.461	29.5502	157.975	344.351	0	0	0.345861	21.1611	279.326	-7.14967	0	0	0.291301	0	0.35016	0
LYSB222	-66.833	-234.021	-79.9571	-297.884	-11.3775	395.988	-386.527	29.5502	158.024	344.359	0	0	0.345861	21.1744	279.328	-7.14866	0	0	0.290576	0	0.35016	0
ASPB223	-66.833	-234.021	-79.9571	-297.884	-11.3775	395.988	-386.527	29.5502	158.024	344.359	0	0	0.345861	21.1744	279.328	-7.14866	0	0	0.290576	0	0.35016	0
SERB224	-66.833	-234.021	-79.9571	-297.884	-11.3775	395.988	-386.527	29.5502	158.024	344.359	0	0	0.345861	21.1744	279.328	-7.14866	0	0	0.290576	0	0.35016	0
THRB225	-66.833	-234.021	-79.9571	-297.884	-11.3775	395.988	-386.527	29.5502	158.024	344.359	0	0	0.345861	21.1744	279.328	-7.14866	0	0	0.290576	0	0.35016	0
ILEB227	-66.833	-234.021	-79.9571	-297.884	-11.3775	395.988	-386.527	29.5502	158.024	344.359	0	0	0.345861	21.1744	279.328	-7.14866	0	0	0.290576	0	0.35016	0
GLNB229	-66.9041	-234.021	-80.0657	-297.898	-11.3775	396	-386.549	29.5502	158.086	344.359	0	0	0.345861	21.1746	279.328	-7.14866	0	0	0.290576	0	0.35016	0
ARGB232	-66.9262	-234.025	-80.0657	-297.92	-11.3803	396.023	-386.574	29.5501	158.094	344.359	0	0	0.345861	21.1746	279.329	-7.14814	0	0	0.290576	0	0.35016	0
ASPB233	-66.9357	-234.025	-80.071	-297.92	-11.38	396.023	-386.574	29.5501	158.096	344.359	0	0	0.345861	21.1684	279.329	-7.14814	0	0	0.290599	0	0.35016	0
ASNB234	-66.9357	-234.025	-80.071	-297.92	-11.38	396.023	-386.574	29.5501	158.096	344.359	0	0	0.345861	21.1684	279.329	-7.14814	0	0	0.290599	0	0.35016	0
THRB236	-66.9357	-234.025	-80.071	-297.92	-11.38	396.023	-386.574	29.5501	158.096	344.359	0	0	0.345861	21.1684	279.329	-7.14814	0	0	0.290599	0	0.35016	0
LEUB237	-66.9357	-234.025	-80.071	-297.92	-11.38	396.023	-386.574	29.5501	158.096	344.359	0	0	0.345861	21.1684	279.329	-7.14814	0	0	0.290599	0	0.35016	0
THRB239	-66.9357	-234.025	-80.071	-297.92	-11.38	396.023	-386.574	29.5501	158.096	344.359	0	0	0.345861	21.1684	279.329	-7.14814	0	0	0.290599	0	0.35016	0
SERB240	-66.9487	-234.033	-80.0786	-297.923	-11.38	396.03	-386.577	29.5501	158.097	344.359	0	0	0.345861	21.1684	279.33	-7.14814	0	0	0.290599	0	0.35016	0
Now moving residues with bad energies
ARGA1	-66.9745	-234.035	-80.0813	-297.918	-11.4006	396.015	-386.574	29.5591	158.099	344.357	0	0	0.345861	21.1672	279.33	-7.14724	0	0	0.288761	0	0.35016	0
SERA2	-66.9745	-234.035	-80.0813	-297.918	-11.4006	396.015	-386.574	29.5591	158.099	344.357	0	0	0.345861	21.1672	279.33	-7.14724	0	0	0.288761	0	0.35016	0
THRA3	-66.9745	-234.035	-80.0813	-297.918	-11.4006	396.015	-386.574	29.5591	158.099	344.357	0	0	0.345861	21.1672	279.33	-7.14724	0	0	0.288761	0	0.35016	0
SERA4	-67.106	-234.021	-80.2962	-297.94	-11.3897	396.043	-386.585	29.591	158.099	344.357	0	0	0.345861	21.184	279.33	-7.13184	0	0	0.288319	0	0.35016	0
PROA6	-67.1131	-234.021	-80.2962	-297.941	-11.3896	396.042	-386.585	29.5877	158.098	344.356	0	0	0.345861	21.1841	279.33	-7.13184	0	0	0.288319	0	0.35016	0
ASNA7	-67.1253	-234.021	-80.2962	-297.899	-11.3897	395.986	-386.542	29.5695	158.074	344.356	0	0	0.345861	21.1842	279.33	-7.13184	0	0	0.288319	0	0.35016	0
VALA8	-67.1253	-234.021	-80.2962	-297.899	-11.3897	395.986	-386.542	29.5695	158.074	344.356	0	0	0.345861	21.1842	279.33	-7.13184	0	0	0.288319	0	0.35016	0
H1SA9	-67.1292	-234.021	-80.2908	-297.901	-11.3898	395.985	-386.546	29.5733	158.074	344.356	0	0	0.347247	21.1773	279.33	-7.13184	0	0	0.288319	0	0.350136	0
ASPB10	-67.1328	-234.043	-80.3106	-297.906	-11.377	396	-386.55	29.5734	158.074	344.356	0	0	0.347247	21.2051	279.333	-7.14078	0	0	0.288319	0	0.350136	0
ARGB11	-67.2259	-234.083	-80.3502	-297.93	-11.4669	396.069	-386.553	29.5738	158.07	344.376	0	0	0.347247	21.2163	279.334	-7.13342	0	0	0.288319	0	0.350136	0
GLUB12	-67.246	-234.09	-80.3577	-297.934	-11.4685	396.075	-386.559	29.5739	158.078	344.376	0	0	0.347247	21.2162	279.336	-7.1407	0	0	0.288319	0	0.350136	0
ASPB13	-67.246	-234.09	-80.3577	-297.934	-11.4685	396.075	-386.559	29.5739	158.078	344.376	0	0	0.347247	21.2162	279.336	-7.1407	0	0	0.288319	0	0.350136	0
VALB15	-67.246	-234.09	-80.3577	-297.934	-11.4685	396.075	-386.559	29.5739	158.078	344.376	0	0	0.347247	21.2162	279.336	-7.1407	0	0	0.288319	0	0.350136	0
TYRB16	-67.2534	-234.09	-80.3577	-297.939	-11.4689	396.076	-386.568	29.574	158.083	344.376	0	0	0.347247	21.2164	279.336	-7.1407	0	0	0.288319	0	0.350136	0
GLNB17	-67.2668	-234.091	-80.3579	-297.912	-11.4689	396.048	-386.538	29.574	158.055	344.376	0	0	0.347247	21.2035	279.336	-7.1407	0	0	0.288319	0	0.350136	0
LYSB19	-67.2996	-234.079	-80.3614	-297.92	-11.5138	396.043	-386.552	29.5699	158.07	344.376	0	0	0.347247	21.2026	279.334	-7.11626	0	0	0.284103	0	0.350136	0
GLUB22	-67.2996	-234.079	-80.3614	-297.92	-11.5138	396.043	-386.552	29.5699	158.07	344.376	0	0	0.347247	21.2026	279.334	-7.11626	0	0	0.284103	0	0.350136	0
GLNB23	-67.3054	-234.081	-80.3614	-297.989	-11.5138	396.125	-386.634	29.5708	158.116	344.376	0	0	0.347247	21.2197	279.389	-7.11626	0	0	0.284103	0	0.350136	0
GLUB25	-67.3054	-234.081	-80.3614	-297.989	-11.5138	396.125	-386.634	29.5708	158.116	344.376	0	0	0.347247	21.2197	279.389	-7.11626	0	0	0.284103	0	0.350136	0
ARGB26	-67.3122	-234.075	-80.3561	-298.002	-11.5145	396.134	-386.65	29.5842	158.115	344.376	0	0	0.347247	21.2191	279.393	-7.12208	0	0	0.284103	0	0.350136	0
ASPB28	-67.3122	-234.075	-80.3561	-298.002	-11.5145	396.134	-386.65	29.5842	158.115	344.376	0	0	0.347247	21.2191	279.393	-7.12208	0	0	0.284103	0	0.350136	0
GLUB29	-67.3147	-234.076	-80.3561	-298.003	-11.5131	396.132	-386.653	29.5876	158.114	344.376	0	0	0.347247	21.2193	279.395	-7.12364	0	0	0.284103	0	0.350136	0
VALB31	-67.3147	-234.076	-80.3561	-298.003	-11.5131	396.132	-386.653	29.5876	158.114	344.376	0	0	0.347247	21.2193	279.395	-7.12364	0	0	0.284103	0	0.350136	0
GLUB32	-67.3147	-234.076	-80.3561	-298.003	-11.5131	396.132	-386.653	29.5876	158.114	344.376	0	0	0.347247	21.2193	279.395	-7.12364	0	0	0.284103	0	0.350136	0
SERB33	-67.317	-234.076	-80.356	-298.003	-11.5131	396.129	-386.653	29.5876	158.115	344.376	0	0	0.347247	21.2193	279.395	-7.12364	0	0	0.284103	0	0.350136	0
LYSB35	-67.3184	-234.071	-80.3621	-297.995	-11.515	396.121	-386.649	29.5874	158.115	344.376	0	0	0.347247	21.2165	279.394	-7.123	0	0	0.284103	0	0.350136	0
LYSB36	-67.341	-234.073	-80.3621	-298.019	-11.5257	396.138	-386.678	29.588	158.139	344.376	0	0	0.347247	21.2165	279.398	-7.12191	0	0	0.284103	0	0.350136	0
VALB37	-67.341	-234.073	-80.3621	-298.019	-11.5257	396.138	-386.678	29.588	158.139	344.376	0	0	0.347247	21.2165	279.398	-7.12191	0	0	0.284103	0	0.350136	0
ASPB41	-67.341	-234.073	-80.3621	-298.019	-11.5257	396.138	-386.678	29.588	158.139	344.376	0	0	0.347247	21.2165	279.398	-7.12191	0	0	0.284103	0	0.350136	0
VALB42	-67.3928	-234.073	-80.3621	-298.003	-11.529	396.145	-386.634	29.5888	158.127	344.375	0	0	0.347247	21.1128	279.395	-7.12191	0	0	0.284103	0	0.350136	0
GLUB43	-67.3928	-234.073	-80.3621	-298.003	-11.529	396.145	-386.634	29.5888	158.127	344.375	0	0	0.347247	21.1128	279.395	-7.12191	0	0	0.284103	0	0.350136	0
THRB45	-67.3928	-234.073	-80.3621	-298.003	-11.529	396.145	-386.634	29.5888	158.127	344.375	0	0	0.347247	21.1128	279.395	-7.12191	0	0	0.284103	0	0.350136	0
VALB46	-67.3929	-234.073	-80.3622	-298.003	-11.5294	396.145	-386.633	29.5817	158.127	344.375	0	0	0.347247	21.12	279.395	-7.12191	0	0	0.284103	0	0.350136	0
GLUB47	-67.3929	-234.073	-80.3622	-298.003	-11.5294	396.145	-386.633	29.5817	158.127	344.375	0	0	0.347247	21.12	279.395	-7.12191	0	0	0.284103	0	0.350136	0
GLUB48	-67.3975	-234.083	-80.3724	-298.01	-11.5443	396.178	-386.636	29.5812	158.126	344.375	0	0	0.347247	21.129	279.398	-7.12106	0	0	0.284103	0	0.350136	0
ARGB49	-67.4076	-234.082	-80.4025	-297.99	-11.5436	396.128	-386.625	29.6015	158.126	344.375	0	0	0.347247	21.1407	279.397	-7.11847	0	0	0.284461	0	0.350136	0
ASNB50	-67.4076	-234.082	-80.4025	-297.99	-11.5436	396.128	-386.625	29.6015	158.126	344.375	0	0	0.347247	21.1407	279.397	-7.11847	0	0	0.284461	0	0.350136	0
SERB53	-67.4076	-234.082	-80.4025	-297.99	-11.5436	396.128	-386.625	29.6015	158.126	344.375	0	0	0.347247	21.1407	279.397	-7.11847	0	0	0.284461	0	0.350136	0
VALB54	-67.4076	-234.082	-80.4025	-297.99	-11.5436	396.128	-386.625	29.6015	158.126	344.375	0	0	0.347247	21.1407	279.397	-7.11847	0	0	0.284461	0	0.350136	0
TYRB56	-67.4236	-234.082	-80.4111	-297.989	-11.5437	396.128	-386.624	29.5914	158.126	344.375	0	0	0.347247	21.1429	279.397	-7.11847	0	0	0.284461	0	0.350136	0
LYSB57	-67.4334	-234.081	-80.4308	-297.998	-11.5446	396.147	-386.631	29.5915	158.138	344.375	0	0	0.347247	21.1363	279.397	-7.11848	0	0	0.284782	0	0.350136	0
ASNB58	-67.4334	-234.081	-80.4308	-297.998	-11.5446	396.147	-386.631	29.5915	158.138	344.375	0	0	0.347247	21.1363	279.397	-7.11848	0	0	0.284782	0	0.350136	0
VALB59	-67.4466	-234.058	-80.4308	-298.001	-11.5443	396.117	-386.655	29.7861	158.138	344.375	0	0	0.347247	20.9629	279.346	-7.11848	0	0	0.284782	0	0.350136	0
ILEB60	-67.4466	-234.058	-80.4308	-298.001	-11.5443	396.117	-386.655	29.7861	158.138	344.375	0	0	0.347247	20.9629	279.346	-7.11848	0	0	0.284782	0	0.350136	0
ARGB63	-67.4466	-234.058	-80.4308	-298.001	-11.5443	396.117	-386.655	29.7861	158.138	344.375	0	0	0.347247	20.9629	279.346	-7.11848	0	0	0.284782	0	0.350136	0
ARGB64	-67.4466	-234.058	-80.4308	-298.001	-11.5443	396.117	-386.655	29.7861	158.138	344.375	0	0	0.347247	20.9629	279.346	-7.11848	0	0	0.284782	0	0.350136	0
SERB66	-67.4466	-234.058	-80.4308	-298.001	-11.5443	396.117	-386.655	29.7861	158.138	344.375	0	0	0.347247	20.9629	279.346	-7.11848	0	0	0.284782	0	0.350136	0
ARGB68	-67.5213	-234.058	-80.422	-298.009	-11.55	396.1	-386.672	29.7742	158.123	344.375	0	0	0.347247	20.9536	279.346	-7.11904	0	0	0.285414	0	0.350136	0
ILEB69	-67.5254	-234.058	-80.422	-298.013	-11.55	396.101	-386.679	29.7742	158.125	344.375	0	0	0.347247	20.9566	279.346	-7.11904	0	0	0.285414	0	0.350136	0
ILEB70	-67.5254	-234.058	-80.422	-298.013	-11.55	396.101	-386.679	29.7742	158.125	344.375	0	0	0.347247	20.9566	279.346	-7.11904	0	0	0.285414	0	0.350136	0
SERB72	-67.5254	-234.058	-80.422	-298.013	-11.55	396.101	-386.679	29.7742	158.125	344.375	0	0	0.347247	20.9566	279.346	-7.11904	0	0	0.285414	0	0.350136	0
GLUB74	-67.5891	-234.056	-80.5481	-298.032	-11.5927	396.167	-386.696	29.774	158.203	344.375	0	0	0.347247	20.9565	279.346	-7.12185	0	0	0.285414	0	0.350136	0
GLNB75	-67.5935	-234.056	-80.5507	-298.032	-11.5927	396.169	-386.694	29.7665	158.204	344.375	0	0	0.347247	20.9565	279.346	-7.12185	0	0	0.285414	0	0.350136	0
LYSB76	-67.6121	-234.056	-80.5761	-298.029	-11.5918	396.171	-386.688	29.7553	158.214	344.375	0	0	0.347247	20.9553	279.347	-7.1226	0	0	0.285414	0	0.350136	0
GLUB77	-67.6128	-234.056	-80.5761	-298.03	-11.5929	396.171	-386.689	29.7551	158.214	344.375	0	0	0.347245	20.9552	279.347	-7.12215	0	0	0.285414	0	0.350136	0
GLUB78	-67.6128	-234.056	-80.5761	-298.03	-11.5929	396.171	-386.689	29.7551	158.214	344.375	0	0	0.347245	20.9552	279.347	-7.12215	0	0	0.285414	0	0.350136	0
ASNB79	-67.6351	-234.056	-80.5761	-298.05	-11.5929	396.185	-386.722	29.7551	158.227	344.378	0	0	0.347245	20.9563	279.352	-7.12215	0	0	0.285414	0	0.350136	0
LYSB80	-67.6569	-234.079	-80.5989	-298.052	-11.5941	396.194	-386.723	29.7551	158.251	344.378	0	0	0.347245	20.9563	279.353	-7.1279	0	0	0.285414	0	0.350136	0
GLUB83	-67.6766	-234.079	-80.5989	-298.029	-11.607	396.138	-386.697	29.7545	158.245	344.376	0	0	0.347028	20.9377	279.324	-7.10111	0	0	0.285414	0	0.350136	0
ASPB84	-67.6803	-234.079	-80.5989	-298.03	-11.603	396.139	-386.698	29.7545	158.245	344.376	0	0	0.347037	20.9384	279.327	-7.1084	0	0	0.285414	0	0.350136	0
LYSB85	-67.7662	-234.079	-80.5989	-298.145	-11.6375	396.263	-386.898	29.7546	158.38	344.376	0	0	0.347051	20.9392	279.331	-7.10359	0	0	0.285414	0	0.350136	0
LYSB87	-67.772	-234.08	-80.5989	-298.15	-11.6372	396.265	-386.906	29.7512	158.382	344.376	0	0	0.347051	20.9456	279.333	-7.10284	0	0	0.285414	0	0.350136	0
METB88	-67.793	-234.08	-80.5989	-298.157	-11.6372	396.261	-386.922	29.7484	158.388	344.376	0	0	0.347051	20.9475	279.334	-7.10284	0	0	0.285414	0	0.350136	0
ILEB89	-67.7975	-234.08	-80.5989	-298.156	-11.6381	396.262	-386.919	29.7519	158.387	344.376	0	0	0.347051	20.9383	279.334	-7.10284	0	0	0.285414	0	0.350136	0
ARGB90	-67.8191	-234.08	-80.6278	-298.162	-11.6622	396.278	-386.922	29.7519	158.412	344.376	0	0	0.347051	20.9381	279.333	-7.10439	0	0	0.285414	0	0.350136	0
GLUB91	-67.8192	-234.08	-80.6278	-298.162	-11.6621	396.278	-386.922	29.7519	158.412	344.376	0	0	0.347051	20.9381	279.333	-7.10442	0	0	0.285414	0	0.350136	0
TYRB92	-67.8192	-234.08	-80.6278	-298.162	-11.6621	396.278	-386.922	29.7519	158.412	344.376	0	0	0.347051	20.9381	279.333	-7.10442	0	0	0.285414	0	0.350136	0
GLNB94	-67.8763	-234.08	-80.6421	-298.143	-11.6586	396.225	-386.917	29.8114	158.412	344.376	0	0	0.347051	20.8602	279.306	-7.10442	0	0	0.285414	0	0.350136	0
METB95	-68.1817	-234.087	-80.6421	-298.347	-11.6574	396.268	-387.291	29.8185	158.571	344.376	0	0	0.347051	20.931	279.341	-7.10442	0	0	0.285414	0	0.350136	0
VALB96	-68.1817	-234.087	-80.6421	-298.347	-11.6574	396.268	-387.291	29.8185	158.571	344.376	0	0	0.347051	20.931	279.341	-7.10442	0	0	0.285414	0	0.350136	0
GLUB97	-68.2443	-234.087	-80.6591	-298.341	-11.6523	396.264	-387.282	29.8014	158.573	344.376	0	0	0.347051	20.8891	279.339	-7.10902	0	0	0.285414	0	0.350136	0
THRB98	-68.2443	-234.087	-80.6591	-298.341	-11.6523	396.264	-387.282	29.8014	158.573	344.376	0	0	0.347051	20.8891	279.339	-7.10902	0	0	0.285414	0	0.350136	0
GLUB99	-68.2647	-234.104	-80.6206	-298.357	-11.6513	396.28	-387.306	29.781	158.575	344.376	0	0	0.347051	20.889	279.34	-7.10856	0	0	0.285414	0	0.350136	0
LYSB101	-68.2704	-234.104	-80.6206	-298.357	-11.6472	396.279	-387.305	29.7715	158.573	344.376	0	0	0.347051	20.8888	279.34	-7.10858	0	0	0.285414	0	0.350136	0
LEUB102	-68.2766	-234.103	-80.6206	-298.354	-11.6472	396.279	-387.299	29.768	158.571	344.376	0	0	0.347051	20.8809	279.34	-7.10858	0	0	0.285414	0	0.350136	0
ILEB103	-68.2766	-234.103	-80.6206	-298.354	-11.6472	396.279	-387.299	29.768	158.571	344.376	0	0	0.347051	20.8809	279.34	-7.10858	0	0	0.285414	0	0.350136	0
CYSB105	-68.2766	-234.103	-80.6206	-298.354	-11.6472	396.279	-387.299	29.768	158.571	344.376	0	0	0.347051	20.8809	279.34	-7.10858	0	0	0.285414	0	0.350136	0
ASPB106	-68.2766	-234.103	-80.6206	-298.354	-11.6472	396.279	-387.299	29.768	158.571	344.376	0	0	0.347051	20.8809	279.34	-7.10858	0	0	0.285414	0	0.350136	0
ILEB107	-68.3114	-234.103	-80.6206	-298.369	-11.6472	396.279	-387.333	29.8101	158.571	344.376	0	0	0.347051	20.8518	279.339	-7.10858	0	0	0.285414	0	0.350136	0
ASPB109	-68.3319	-234.094	-80.6206	-298.349	-11.7385	396.253	-387.299	29.81	158.608	344.376	0	0	0.347051	20.8483	279.321	-7.10866	0	0	0.285414	0	0.350136	0
ASPB112	-68.3319	-234.094	-80.6206	-298.349	-11.7385	396.253	-387.299	29.81	158.608	344.376	0	0	0.347051	20.8483	279.321	-7.10866	0	0	0.285414	0	0.350136	0
LYSB113	-68.3383	-234.094	-80.6206	-298.35	-11.7362	396.252	-387.299	29.8042	158.607	344.376	0	0	0.347051	20.8483	279.321	-7.10906	0	0	0.285414	0	0.350248	0
H2SB114	-68.3383	-234.094	-80.6206	-298.35	-11.7362	396.252	-387.299	29.8042	158.607	344.376	0	0	0.347051	20.8483	279.321	-7.10906	0	0	0.285414	0	0.350248	0
ILEB116	-68.3383	-234.094	-80.6206	-298.35	-11.7362	396.252	-387.299	29.8042	158.607	344.376	0	0	0.347051	20.8483	279.321	-7.10906	0	0	0.285414	0	0.350248	0
PROB117	-68.4005	-234.094	-80.6206	-298.35	-11.7362	396.252	-387.299	29.7417	158.607	344.376	0	0	0.347051	20.848	279.322	-7.10906	0	0	0.285414	0	0.350248	0
ASNB120	-68.4005	-234.094	-80.6206	-298.35	-11.7362	396.252	-387.299	29.7417	158.607	344.376	0	0	0.347051	20.848	279.322	-7.10906	0	0	0.285414	0	0.350248	0
THRB121	-68.4005	-234.094	-80.6206	-298.35	-11.7362	396.252	-387.299	29.7417	158.607	344.376	0	0	0.347051	20.848	279.322	-7.10906	0	0	0.285414	0	0.350248	0
GLUB123	-68.4005	-234.094	-80.6206	-298.35	-11.7362	396.252	-387.299	29.7417	158.607	344.376	0	0	0.347051	20.848	279.322	-7.10906	0	0	0.285414	0	0.350248	0
SERB124	-68.4005	-234.094	-80.6206	-298.35	-11.7362	396.252	-387.299	29.7417	158.607	344.376	0	0	0.347051	20.848	279.322	-7.10906	0	0	0.285414	0	0.350248	0
LYSB125	-68.4495	-234.093	-80.6194	-298.382	-11.7371	396.281	-387.344	29.7417	158.608	344.375	0	0	0.347051	20.8501	279.323	-7.11348	0	0	0.285414	0	0.350248	0
TYRB129	-68.4495	-234.093	-80.6194	-298.382	-11.7371	396.281	-387.344	29.7417	158.608	344.375	0	0	0.347051	20.8501	279.323	-7.11348	0	0	0.285414	0	0.350248	0
LYSB130	-68.4653	-234.093	-80.6927	-298.391	-11.7431	396.319	-387.356	29.7899	158.608	344.375	0	0	0.347051	20.8503	279.324	-7.11522	0	0	0.28595	0	0.350248	0
LYSB132	-68.4653	-234.093	-80.6927	-298.391	-11.7431	396.319	-387.356	29.7899	158.608	344.375	0	0	0.347051	20.8503	279.324	-7.11522	0	0	0.28595	0	0.350248	0
TYRB135	-68.4653	-234.093	-80.6927	-298.391	-11.7431	396.319	-387.356	29.7899	158.608	344.375	0	0	0.347051	20.8503	279.324	-7.11522	0	0	0.28595	0	0.350248	0
ARGB137	-68.5762	-234.093	-80.7298	-298.388	-11.7625	396.312	-387.355	29.7371	158.606	344.375	0	0	0.347051	20.8663	279.324	-7.12821	0	0	0.286766	0	0.350248	0
GLUB141	-68.647	-234.093	-80.7298	-298.34	-11.7771	396.243	-387.305	29.7371	158.601	344.366	0	0	0.347051	20.8217	279.309	-7.14471	0	0	0.276009	0	0.350248	0
PHEB142	-68.6551	-234.093	-80.7298	-298.341	-11.7764	396.243	-387.306	29.7266	158.601	344.366	0	0	0.347051	20.8244	279.309	-7.14464	0	0	0.276009	0	0.350248	0
THRB144	-68.6551	-234.093	-80.7298	-298.341	-11.7764	396.243	-387.306	29.7266	158.601	344.366	0	0	0.347051	20.8244	279.309	-7.14464	0	0	0.276009	0	0.350248	0
ASNB146	-68.6552	-234.093	-80.7298	-298.342	-11.7764	396.244	-387.307	29.7266	158.601	344.367	0	0	0.347051	20.8252	279.309	-7.14464	0	0	0.276009	0	0.350248	0
ASPB147	-68.6662	-234.093	-80.7298	-298.344	-11.7858	396.255	-387.31	29.7266	158.6	344.367	0	0	0.347051	20.8248	279.311	-7.14926	0	0	0.276009	0	0.350248	0
ARGB148	-68.7056	-234.114	-80.7502	-298.366	-11.7923	396.306	-387.33	29.7267	158.601	344.367	0	0	0.347051	20.8267	279.312	-7.15254	0	0	0.276048	0	0.350248	0
LYSB149	-68.7067	-234.114	-80.7502	-298.363	-11.7912	396.303	-387.325	29.7267	158.599	344.367	0	0	0.347051	20.8229	279.31	-7.15399	0	0	0.276048	0	0.350248	0
GLUB150	-69.0028	-234.101	-81.3169	-298.283	-11.7463	396.142	-387.211	29.7267	158.818	344.367	0	0	0.347051	20.7799	279.258	-7.15162	0	0	0.276048	0	0.350248	0
GLUB153	-69.0219	-234.085	-81.3169	-298.267	-11.7501	396.079	-387.189	29.7261	158.816	344.367	0	0	0.347051	20.7787	279.255	-7.15312	0	0	0.276048	0	0.350248	0
SERB155	-69.0219	-234.085	-81.3169	-298.267	-11.7501	396.079	-387.189	29.7261	158.816	344.367	0	0	0.347051	20.7787	279.255	-7.15312	0	0	0.276048	0	0.350248	0
VALB157	-69.023	-234.085	-81.3169	-298.266	-11.7501	396.079	-387.188	29.7001	158.816	344.367	0	0	0.347051	20.802	279.255	-7.15312	0	0	0.276048	0	0.350248	0
LYSB160	-69.5431	-234.112	-81.3169	-298.271	-11.9185	395.82	-387.307	29.6506	158.912	344.367	0	0	0.347051	20.8197	279.313	-7.15949	0	0	0.276048	0	0.350248	0
SERB163	-69.5431	-234.112	-81.3169	-298.271	-11.9185	395.82	-387.307	29.6506	158.912	344.367	0	0	0.347051	20.8197	279.313	-7.15949	0	0	0.276048	0	0.350248	0
ASPB164	-69.5432	-234.112	-81.3169	-298.271	-11.9184	395.82	-387.307	29.6506	158.912	344.367	0	0	0.347051	20.8197	279.313	-7.15948	0	0	0.276048	0	0.350248	0
THRB168	-69.5678	-234.12	-81.3169	-298.32	-11.9133	395.852	-387.379	29.6824	158.946	344.367	0	0	0.347051	20.8196	279.319	-7.15948	0	0	0.276048	0	0.350248	0
GLUB169	-69.5678	-234.12	-81.3169	-298.32	-11.9133	395.852	-387.379	29.6824	158.946	344.367	0	0	0.347051	20.8196	279.319	-7.15948	0	0	0.276048	0	0.350248	0
PROB171	-69.5678	-234.12	-81.3169	-298.32	-11.9133	395.852	-387.379	29.6824	158.946	344.367	0	0	0.347051	20.8196	279.319	-7.15948	0	0	0.276048	0	0.350248	0
ILEB176	-69.5684	-234.12	-81.3169	-298.32	-11.9132	395.853	-387.379	29.6824	158.946	344.367	0	0	0.347051	20.8184	279.319	-7.15948	0	0	0.276048	0	0.350337	0
ARGB177	-69.5881	-234.116	-81.3139	-298.308	-11.8881	395.811	-387.382	29.6825	158.943	344.367	0	0	0.347051	20.818	279.312	-7.17555	0	0	0.276048	0	0.350337	0
LEUB180	-69.615	-234.116	-81.3139	-298.307	-11.8881	395.812	-387.38	29.6534	158.943	344.367	0	0	0.347051	20.8179	279.314	-7.17555	0	0	0.276048	0	0.350337	0
ASNB183	-69.6231	-234.116	-81.3198	-298.304	-11.8884	395.805	-387.38	29.6688	158.943	344.367	0	0	0.347051	20.8037	279.314	-7.17555	0	0	0.276048	0	0.350337	0
PHEB184	-69.6231	-234.116	-81.3198	-298.304	-11.8884	395.805	-387.38	29.6688	158.943	344.367	0	0	0.347051	20.8037	279.314	-7.17555	0	0	0.276048	0	0.350337	0
SERB185	-69.6231	-234.116	-81.3198	-298.304	-11.8884	395.805	-387.38	29.6688	158.943	344.367	0	0	0.347051	20.8037	279.314	-7.17555	0	0	0.276048	0	0.350337	0
VALB186	-69.638	-234.116	-81.3191	-298.306	-11.8883	395.8	-387.387	29.6669	158.943	344.367	0	0	0.347051	20.8035	279.314	-7.17555	0	0	0.276048	0	0.350337	0
TYRB188	-69.639	-234.116	-81.3191	-298.306	-11.8879	395.801	-387.386	29.665	158.943	344.367	0	0	0.347051	20.8036	279.314	-7.17555	0	0	0.276048	0	0.350337	0
TYRB189	-69.639	-234.116	-81.3191	-298.306	-11.8879	395.801	-387.386	29.665	158.943	344.367	0	0	0.347051	20.8036	279.314	-7.17555	0	0	0.276048	0	0.350337	0
GLUB190	-69.7124	-234.16	-81.3922	-298.29	-11.8391	395.756	-387.378	29.6648	158.934	344.367	0	0	0.347051	20.8379	279.31	-7.18187	0	0	0.271558	0	0.350337	0
ILEB191	-69.7336	-234.184	-81.3924	-298.287	-11.8354	395.741	-387.378	29.6853	158.933	344.367	0	0	0.347051	20.8295	279.301	-7.18187	0	0	0.271558	0	0.350337	0
ASNB193	-69.7336	-234.184	-81.3924	-298.287	-11.8354	395.741	-387.378	29.6853	158.933	344.367	0	0	0.347051	20.8295	279.301	-7.18187	0	0	0.271558	0	0.350337	0
SERB194	-69.7336	-234.184	-81.3924	-298.287	-11.8354	395.741	-387.378	29.6853	158.933	344.367	0	0	0.347051	20.8295	279.301	-7.18187	0	0	0.271558	0	0.350337	0
PROB195	-69.7336	-234.184	-81.3924	-298.287	-11.8354	395.741	-387.378	29.6853	158.933	344.367	0	0	0.347051	20.8295	279.301	-7.18187	0	0	0.271558	0	0.350337	0
ASPB196	-69.7336	-234.184	-81.3924	-298.287	-11.8354	395.741	-387.378	29.6853	158.933	344.367	0	0	0.347051	20.8295	279.301	-7.18187	0	0	0.271558	0	0.350337	0
ARGB197	-69.7413	-234.184	-81.4061	-298.274	-11.836	395.722	-387.366	29.6861	158.934	344.367	0	0	0.347051	20.8288	279.286	-7.18147	0	0	0.271558	0	0.350337	0
ARGB200	-69.7577	-234.187	-81.4114	-298.269	-11.8309	395.713	-387.364	29.6827	158.933	344.367	0	0	0.347051	20.8263	279.285	-7.18605	0	0	0.271558	0	0.350337	0
LYSB203	-69.7605	-234.187	-81.4114	-298.271	-11.8306	395.713	-387.367	29.6823	158.935	344.367	0	0	0.347051	20.8263	279.285	-7.18602	0	0	0.271558	0	0.350337	0
ASPB207	-69.7678	-234.187	-81.4114	-298.266	-11.8286	395.698	-387.366	29.6823	158.933	344.367	0	0	0.347051	20.8267	279.26	-7.18523	0	0	0.271558	0	0.350337	0
ASPB208	-69.7795	-234.187	-81.4114	-298.266	-11.8273	395.699	-387.366	29.6823	158.933	344.367	0	0	0.347051	20.8128	279.259	-7.18424	0	0	0.271558	0	0.350337	0
ILEB210	-69.7795	-234.187	-81.4114	-298.266	-11.8273	395.699	-387.366	29.6823	158.933	344.367	0	0	0.347051	20.8128	279.259	-7.18424	0	0	0.271558	0	0.350337	0
GLUB212	-69.8104	-234.187	-81.4114	-298.267	-11.8299	395.702	-387.369	29.6563	158.935	344.367	0	0	0.347051	20.8127	279.256	-7.18775	0	0	0.271558	0	0.350337	0
LEUB213	-69.8104	-234.187	-81.4114	-298.267	-11.8299	395.702	-387.369	29.6563	158.935	344.367	0	0	0.347051	20.8127	279.256	-7.18775	0	0	0.271558	0	0.350337	0
ASPB214	-69.8753	-234.214	-81.4606	-298.32	-11.801	395.77	-387.438	29.7111	158.923	344.4	0	0	0.347051	20.8062	279.3	-7.22101	0	0	0.271558	0	0.350337	0
THRB215	-69.8753	-234.214	-81.4606	-298.32	-11.801	395.77	-387.438	29.7111	158.923	344.4	0	0	0.347051	20.8062	279.3	-7.22101	0	0	0.271558	0	0.350337	0
SERB217	-69.8753	-234.214	-81.4606	-298.32	-11.801	395.77	-387.438	29.7111	158.923	344.4	0	0	0.347051	20.8062	279.3	-7.22101	0	0	0.271558	0	0.350337	0
GLUB218	-70.2161	-234.116	-81.6531	-298.333	-11.7974	395.786	-387.452	29.7111	158.802	344.253	0	0	0.347051	20.8353	279.3	-7.22189	0	0	0.271558	0	0.350337	0
GLUB219	-70.2314	-234.116	-81.7227	-298.335	-11.7912	395.79	-387.454	29.7206	158.828	344.253	0	0	0.347051	20.8479	279.3	-7.22099	0	0	0.271327	0	0.350337	0
SERB220	-70.2314	-234.116	-81.7227	-298.335	-11.7912	395.79	-387.454	29.7206	158.828	344.253	0	0	0.347051	20.8479	279.3	-7.22099	0	0	0.271327	0	0.350337	0
TYRB221	-70.2314	-234.116	-81.7227	-298.335	-11.7912	395.79	-387.454	29.7206	158.828	344.253	0	0	0.347051	20.8479	279.3	-7.22099	0	0	0.271327	0	0.350337	0
LYSB222	-70.2392	-234.109	-81.7157	-298.335	-11.7909	395.791	-387.455	29.7206	158.821	344.252	0	0	0.347051	20.834	279.3	-7.22084	0	0	0.271653	0	0.350337	0
ASPB223	-70.2392	-234.109	-81.7157	-298.335	-11.7909	395.791	-387.455	29.7206	158.821	344.252	0	0	0.347051	20.834	279.3	-7.22084	0	0	0.271653	0	0.350337	0
SERB224	-70.2392	-234.109	-81.7157	-298.335	-11.7909	395.791	-387.455	29.7206	158.821	344.252	0	0	0.347051	20.834	279.3	-7.22084	0	0	0.271653	0	0.350337	0
THRB225	-70.2392	-234.109	-81.7157	-298.335	-11.7909	395.791	-387.455	29.7206	158.821	344.252	0	0	0.347051	20.834	279.3	-7.22084	0	0	0.271653	0	0.350337	0
ILEB227	-70.2392	-234.109	-81.7157	-298.335	-11.7909	395.791	-387.455	29.7206	158.821	344.252	0	0	0.347051	20.834	279.3	-7.22084	0	0	0.271653	0	0.350337	0
GLNB229	-70.2392	-234.109	-81.7157	-298.335	-11.7909	395.791	-387.455	29.7206	158.821	344.252	0	0	0.347051	20.834	279.3	-7.22084	0	0	0.271653	0	0.350337	0
ARGB232	-70.2491	-234.109	-81.7157	-298.326	-11.8026	395.778	-387.447	29.7204	158.818	344.252	0	0	0.347051	20.834	279.3	-7.22066	0	0	0.271653	0	0.350337	0
ASPB233	-70.2491	-234.109	-81.7157	-298.326	-11.8026	395.778	-387.447	29.7204	158.818	344.252	0	0	0.347051	20.834	279.3	-7.22066	0	0	0.271653	0	0.350337	0
ASNB234	-70.2491	-234.109	-81.7157	-298.326	-11.8026	395.778	-387.447	29.7204	158.818	344.252	0	0	0.347051	20.834	279.3	-7.22066	0	0	0.271653	0	0.350337	0
THRB236	-70.2491	-234.109	-81.7157	-298.326	-11.8026	395.778	-387.447	29.7204	158.818	344.252	0	0	0.347051	20.834	279.3	-7.22066	0	0	0.271653	0	0.350337	0
LEUB237	-70.2491	-234.109	-81.7157	-298.326	-11.8026	395.778	-387.447	29.7204	158.818	344.252	0	0	0.347051	20.834	279.3	-7.22066	0	0	0.271653	0	0.350337	0
THRB239	-70.2491	-234.109	-81.7157	-298.326	-11.8026	395.778	-387.447	29.7204	158.818	344.252	0	0	0.347051	20.834	279.3	-7.22066	0	0	0.271653	0	0.350337	0
SERB240	-70.2498	-234.111	-81.718	-298.333	-11.8026	395.792	-387.451	29.7205	158.819	344.252	0	0	0.347051	20.834	279.303	-7.22066	0	0	0.271653	0	0.350337	0
