# Supplementary material for: A recombinant Fasciola gigantica 14-3-3 epsilon protein (rFg14-3-3e) modulates various functions of goat peripheral blood mononuclear cells
Source: Parasit Vectors. 2018 Mar 6;11:152. doi: 10.1186/s13071-018-2745-4 (PMC5840819; doi:10.1186/s13071-018-2745-4)
Supplement: Supplementary file 1 — Dataset S1. Structure files, FoldX configuration files and associated energy calculations for complexes between YWAHE and rFg14-3-3, and the 18 human protein interactors of YWAHE. (TGZ 5273 kb) [file 13071_2018_2745_MOESM1_ESM.tgz › foldx_model_files/Raw_P31946-P62258-MDL-2bq0.pdb1-B-1-A-0.fxout]

FoldX 4 (2011)
by the FoldX Consortium 
Jesper Borg, Frederic Rousseau, Joost Schymkowitz,
Luis Serrano and Francois Stricher
------------------------------------------------------

PDB file analysed: batch
Output type: BuildModel
Pdb	total energy	Backbone Hbond	Sidechain Hbond	Van der Waals	Electrostatics	Solvation Polar	Solvation Hydrophobic	Van der Waals clashes	entropy sidechain	entropy mainchain	sloop_entropy	mloop_entropy	cis_bond	torsional clash	backbone clash	helix dipole	water bridge	disulfide	electrostatic kon	partial covalent bonds	energy Ionisation	Entropy Complex
P31946-P62258-MDL-2bq0.pdb	82.6536	-439.081	-96.908	-584.778	-23.3234	800.591	-755.734	137.758	301.536	675.241	0	0	0	76.1936	552.241	-9.0379	0	0	-0.445942	0	0.642146	0
WT_P31946-P62258-MDL-2bq0.pdb	52.0889	-430.883	-100.522	-579.419	-25.6781	790.794	-750.138	114.308	297.706	671.947	0	0	0	76.6269	550.342	-13.1942	0	0	0.0754459	0	0.466196	0
P31946-P62258-MDL-2bq0.pdb	82.6536	-439.081	-96.908	-584.778	-23.3234	800.591	-755.734	137.758	301.536	675.241	0	0	0	76.1936	552.241	-9.0379	0	0	-0.445942	0	0.642146	0
WT_P31946-P62258-MDL-2bq0.pdb	52.0889	-430.883	-100.522	-579.419	-25.6781	790.794	-750.138	114.308	297.706	671.947	0	0	0	76.6269	550.342	-13.1942	0	0	0.0754459	0	0.466196	0
