# Supplementary material for: A recombinant Fasciola gigantica 14-3-3 epsilon protein (rFg14-3-3e) modulates various functions of goat peripheral blood mononuclear cells
Source: Parasit Vectors. 2018 Mar 6;11:152. doi: 10.1186/s13071-018-2745-4 (PMC5840819; doi:10.1186/s13071-018-2745-4)
Supplement: Supplementary file 1 — Dataset S1. Structure files, FoldX configuration files and associated energy calculations for complexes between YWAHE and rFg14-3-3, and the 18 human protein interactors of YWAHE. (TGZ 5273 kb) [file 13071_2018_2745_MOESM1_ESM.tgz › foldx_model_files/P62258-Q9UQC2-MDL-5ewz.pdb]

FoldX generated pdb file

Output generated by <BuildModel>
ATOM      0  N   GLU A   1      26.742  -3.567  30.588  1.00 57.88
ATOM      1  CA  GLU A   1      25.939  -2.536  31.280  1.00 57.88
ATOM      2  C   GLU A   1      25.202  -1.748  30.246  1.00 57.88
ATOM      3  O   GLU A   1      25.671  -1.591  29.119  1.00 57.88
ATOM      4  CB  GLU A   1      26.859  -1.599  32.085  1.00 57.88
ATOM      5  CG  GLU A   1      26.129  -0.776  33.128  1.00 57.88
ATOM      6  CD  GLU A   1      25.085  -1.589  33.870  1.00 57.88
ATOM      7  OE1 GLU A   1      25.470  -2.408  34.732  1.00 57.88
ATOM      8  OE2 GLU A   1      23.881  -1.405  33.591  1.00 57.88
ATOM      9  N   ARG A   2      24.004  -1.246  30.590  1.00123.17
ATOM     10  CA  ARG A   2      23.253  -0.491  29.632  1.00123.17
ATOM     11  C   ARG A   2      24.005   0.755  29.333  1.00123.17
ATOM     12  O   ARG A   2      23.977   1.254  28.210  1.00123.17
ATOM     13  CB  ARG A   2      21.856  -0.039  30.092  1.00123.17
ATOM     14  CG  ARG A   2      21.818   0.591  31.480  1.00123.17
ATOM     15  CD  ARG A   2      21.905   2.119  31.445  1.00123.17
ATOM     16  NE  ARG A   2      20.573   2.633  31.023  1.00123.17
ATOM     17  CZ  ARG A   2      19.825   3.388  31.878  1.00123.17
ATOM     18  NH1 ARG A   2      20.302   3.690  33.120  1.00123.17
ATOM     19  NH2 ARG A   2      18.598   3.842  31.486  1.00123.17
ATOM     20  N   LYS A   3      24.709   1.280  30.348  1.00 71.44
ATOM     21  CA  LYS A   3      25.371   2.539  30.217  1.00 71.44
ATOM     22  C   LYS A   3      26.310   2.475  29.054  1.00 71.44
ATOM     23  O   LYS A   3      26.295   3.363  28.205  1.00 71.44
ATOM     24  CB  LYS A   3      26.226   2.858  31.454  1.00 71.44
ATOM     25  CG  LYS A   3      25.450   2.843  32.756  1.00 71.44
ATOM     26  CD  LYS A   3      26.357   2.513  33.930  1.00 71.44
ATOM     27  CE  LYS A   3      26.967   3.770  34.529  1.00 71.44
ATOM     28  NZ  LYS A   3      28.247   3.484  35.234  1.00 71.44
ATOM     29  N   LYS A   4      27.136   1.415  28.966  1.00 97.89
ATOM     30  CA  LYS A   4      28.099   1.345  27.903  1.00 97.89
ATOM     31  C   LYS A   4      27.421   1.197  26.573  1.00 97.89
ATOM     32  O   LYS A   4      27.875   1.761  25.579  1.00 97.89
ATOM     33  CB  LYS A   4      29.152   0.227  28.072  1.00 97.89
ATOM     34  CG  LYS A   4      28.557  -1.163  28.117  1.00 97.89
ATOM     35  CD  LYS A   4      29.611  -2.212  27.806  1.00 97.89
ATOM     36  CE  LYS A   4      30.725  -2.200  28.840  1.00 97.89
ATOM     37  NZ  LYS A   4      31.773  -3.215  28.539  1.00 97.89
ATOM     38  N   LYS A   5      26.309   0.443  26.513  1.00 43.97
ATOM     39  CA  LYS A   5      25.631   0.212  25.265  1.00 43.97
ATOM     40  C   LYS A   5      25.128   1.515  24.722  1.00 43.97
ATOM     41  O   LYS A   5      25.136   1.737  23.512  1.00 43.97
ATOM     42  CB  LYS A   5      24.406  -0.710  25.408  1.00 43.97
ATOM     43  CG  LYS A   5      24.761  -2.162  25.658  1.00 43.97
ATOM     44  CD  LYS A   5      25.501  -2.753  24.470  1.00 43.97
ATOM     45  CE  LYS A   5      25.241  -4.246  24.344  1.00 43.97
ATOM     46  NZ  LYS A   5      26.467  -4.991  23.944  1.00 43.97
ATOM     47  N   SER A   6      24.631   2.393  25.614  1.00 44.08
ATOM     48  CA  SER A   6      24.085   3.662  25.221  1.00 44.08
ATOM     49  C   SER A   6      25.162   4.560  24.688  1.00 44.08
ATOM     50  O   SER A   6      24.918   5.328  23.758  1.00 44.08
ATOM     51  CB  SER A   6      23.376   4.363  26.342  1.00 44.08
ATOM     52  OG  SER A   6      24.285   4.889  27.310  1.00 44.08
ATOM     53  N   ASP A   7      26.373   4.514  25.281  1.00 88.40
ATOM     54  CA  ASP A   7      27.461   5.342  24.830  1.00 88.40
ATOM     55  C   ASP A   7      27.847   4.970  23.433  1.00 88.40
ATOM     56  O   ASP A   7      28.104   5.842  22.605  1.00 88.40
ATOM     57  CB  ASP A   7      28.730   5.244  25.697  1.00 88.40
ATOM     58  CG  ASP A   7      28.639   6.095  26.944  1.00 88.40
ATOM     59  OD1 ASP A   7      28.048   7.194  26.879  1.00 88.40
ATOM     60  OD2 ASP A   7      29.164   5.663  27.990  1.00 88.40
ATOM     61  N   PHE A   8      27.901   3.659  23.139  1.00 34.30
ATOM     62  CA  PHE A   8      28.297   3.173  21.846  1.00 34.30
ATOM     63  C   PHE A   8      27.317   3.661  20.821  1.00 34.30
ATOM     64  O   PHE A   8      27.698   4.059  19.720  1.00 34.30
ATOM     65  CB  PHE A   8      28.277   1.636  21.783  1.00 34.30
ATOM     66  CG  PHE A   8      29.095   0.983  22.855  1.00 34.30
ATOM     67  CD1 PHE A   8      30.244   1.588  23.335  1.00 34.30
ATOM     68  CD2 PHE A   8      28.722  -0.240  23.383  1.00 34.30
ATOM     69  CE1 PHE A   8      31.002   0.983  24.319  1.00 34.30
ATOM     70  CE2 PHE A   8      29.478  -0.848  24.367  1.00 34.30
ATOM     71  CZ  PHE A   8      30.620  -0.236  24.835  1.00 34.30
ATOM     72  N   ALA A   9      26.016   3.648  21.165  1.00 29.42
ATOM     73  CA  ALA A   9      24.993   4.032  20.233  1.00 29.42
ATOM     74  C   ALA A   9      25.200   5.459  19.823  1.00 29.42
ATOM     75  O   ALA A   9      25.054   5.800  18.651  1.00 29.42
ATOM     76  CB  ALA A   9      23.576   3.922  20.823  1.00 29.42
ATOM     77  N   LYS A  10      25.545   6.338  20.782  1.00 97.03
ATOM     78  CA  LYS A  10      25.724   7.729  20.484  1.00 97.03
ATOM     79  C   LYS A  10      26.893   7.892  19.557  1.00 97.03
ATOM     80  O   LYS A  10      26.831   8.663  18.599  1.00 97.03
ATOM     81  CB  LYS A  10      25.957   8.559  21.760  1.00 97.03
ATOM     82  CG  LYS A  10      24.795   8.524  22.754  1.00 97.03
ATOM     83  CD  LYS A  10      23.549   9.255  22.243  1.00 97.03
ATOM     84  CE  LYS A  10      23.762  10.762  22.060  1.00 97.03
ATOM     85  NZ  LYS A  10      24.194  11.380  23.335  1.00 97.03
ATOM     86  N   ILE A  11      27.984   7.138  19.804  1.00 33.83
ATOM     87  CA  ILE A  11      29.179   7.244  19.014  1.00 33.83
ATOM     88  C   ILE A  11      28.864   6.862  17.602  1.00 33.83
ATOM     89  O   ILE A  11      29.316   7.510  16.660  1.00 33.83
ATOM     90  CB  ILE A  11      30.317   6.348  19.537  1.00 33.83
ATOM     91  CG1 ILE A  11      30.610   6.661  21.005  1.00 33.83
ATOM     92  CG2 ILE A  11      31.587   6.575  18.733  1.00 33.83
ATOM     93  CD1 ILE A  11      31.096   5.469  21.799  1.00 33.83
ATOM     94  N   ALA A  12      28.061   5.799  17.427  1.00 29.96
ATOM     95  CA  ALA A  12      27.706   5.320  16.124  1.00 29.96
ATOM     96  C   ALA A  12      26.972   6.414  15.413  1.00 29.96
ATOM     97  O   ALA A  12      27.178   6.632  14.220  1.00 29.96
ATOM     98  CB  ALA A  12      26.774   4.095  16.172  1.00 29.96
ATOM     99  N   GLU A  13      26.110   7.151  16.140  1.00 76.11
ATOM    100  CA  GLU A  13      25.318   8.180  15.521  1.00 76.11
ATOM    101  C   GLU A  13      26.216   9.203  14.888  1.00 76.11
ATOM    102  O   GLU A  13      25.971   9.627  13.759  1.00 76.11
ATOM    103  CB  GLU A  13      24.445   8.967  16.516  1.00 76.11
ATOM    104  CG  GLU A  13      23.053   9.330  16.000  1.00 76.11
ATOM    105  CD  GLU A  13      22.838  10.815  16.257  1.00 76.11
ATOM    106  OE1 GLU A  13      22.564  11.181  17.429  1.00 76.11
ATOM    107  OE2 GLU A  13      22.949  11.608  15.282  1.00 76.11
ATOM    108  N   GLN A  14      27.288   9.625  15.589  1.00 84.57
ATOM    109  CA  GLN A  14      28.152  10.648  15.059  1.00 84.57
ATOM    110  C   GLN A  14      28.816  10.138  13.815  1.00 84.57
ATOM    111  O   GLN A  14      28.996  10.875  12.847  1.00 84.57
ATOM    112  CB  GLN A  14      29.271  11.076  16.026  1.00 84.57
ATOM    113  CG  GLN A  14      28.770  12.006  17.135  1.00 84.57
ATOM    114  CD  GLN A  14      29.482  11.644  18.432  1.00 84.57
ATOM    115  OE1 GLN A  14      30.449  12.295  18.825  1.00 84.57
ATOM    116  NE2 GLN A  14      28.998  10.572  19.114  1.00 84.57
ATOM    117  N   SER A  15      29.200   8.851  13.837  1.00 52.03
ATOM    118  CA  SER A  15      29.859   8.142  12.776  1.00 52.03
ATOM    119  C   SER A  15      28.942   8.058  11.592  1.00 52.03
ATOM    120  O   SER A  15      29.400   7.956  10.456  1.00 52.03
ATOM    121  CB  SER A  15      30.246   6.705  13.173  1.00 52.03
ATOM    122  OG  SER A  15      31.516   6.368  12.652  1.00 52.03
ATOM    123  N   GLU A  16      27.617   8.096  11.828  1.00 75.84
ATOM    124  CA  GLU A  16      26.647   7.909  10.785  1.00 75.84
ATOM    125  C   GLU A  16      26.644   6.469  10.379  1.00 75.84
ATOM    126  O   GLU A  16      26.409   6.142   9.216  1.00 75.84
ATOM    127  CB  GLU A  16      26.897   8.757   9.520  1.00 75.84
ATOM    128  CG  GLU A  16      25.797   9.780   9.230  1.00 75.84
ATOM    129  CD  GLU A  16      25.306   9.564   7.803  1.00 75.84
ATOM    130  OE1 GLU A  16      26.126   9.710   6.857  1.00 75.84
ATOM    131  OE2 GLU A  16      24.098   9.243   7.642  1.00 75.84
ATOM    132  N   ARG A  17      26.917   5.568  11.347  1.00117.32
ATOM    133  CA  ARG A  17      26.824   4.158  11.097  1.00117.32
ATOM    134  C   ARG A  17      25.605   3.687  11.839  1.00117.32
ATOM    135  O   ARG A  17      25.662   3.275  12.997  1.00117.32
ATOM    136  CB  ARG A  17      28.070   3.391  11.574  1.00117.32
ATOM    137  CG  ARG A  17      29.352   3.937  10.935  1.00117.32
ATOM    138  CD  ARG A  17      30.548   2.984  10.980  1.00117.32
ATOM    139  NE  ARG A  17      31.686   3.690  11.629  1.00117.32
ATOM    140  CZ  ARG A  17      32.910   3.087  11.654  1.00117.32
ATOM    141  NH1 ARG A  17      33.076   1.872  11.055  1.00117.32
ATOM    142  NH2 ARG A  17      33.964   3.692  12.276  1.00117.32
ATOM    143  N   TYR A  18      24.457   3.736  11.137  1.00 75.29
ATOM    144  CA  TYR A  18      23.142   3.470  11.653  1.00 75.29
ATOM    145  C   TYR A  18      22.932   2.031  12.013  1.00 75.29
ATOM    146  O   TYR A  18      22.222   1.733  12.973  1.00 75.29
ATOM    147  CB  TYR A  18      22.037   3.896  10.673  1.00 75.29
ATOM    148  CG  TYR A  18      22.169   5.374  10.540  1.00 75.29
ATOM    149  CD1 TYR A  18      22.198   6.180  11.656  1.00 75.29
ATOM    150  CD2 TYR A  18      22.260   5.956   9.298  1.00 75.29
ATOM    151  CE1 TYR A  18      22.320   7.544  11.532  1.00 75.29
ATOM    152  CE2 TYR A  18      22.381   7.319   9.166  1.00 75.29
ATOM    153  CZ  TYR A  18      22.414   8.116  10.285  1.00 75.29
ATOM    154  OH  TYR A  18      22.539   9.515  10.150  1.00 75.29
ATOM    155  N   ASP A  19      23.494   1.092  11.232  1.00 35.22
ATOM    156  CA  ASP A  19      23.274  -0.300  11.514  1.00 35.22
ATOM    157  C   ASP A  19      23.819  -0.609  12.879  1.00 35.22
ATOM    158  O   ASP A  19      23.178  -1.306  13.664  1.00 35.22
ATOM    159  CB  ASP A  19      23.988  -1.226  10.515  1.00 35.22
ATOM    160  CG  ASP A  19      23.511  -0.864   9.116  1.00 35.22
ATOM    161  OD1 ASP A  19      24.058   0.113   8.539  1.00 35.22
ATOM    162  OD2 ASP A  19      22.601  -1.567   8.602  1.00 35.22
ATOM    163  N   GLU A  20      25.019  -0.083  13.202  1.00 61.02
ATOM    164  CA  GLU A  20      25.643  -0.331  14.474  1.00 61.02
ATOM    165  C   GLU A  20      24.786   0.253  15.556  1.00 61.02
ATOM    166  O   GLU A  20      24.599  -0.351  16.611  1.00 61.02
ATOM    167  CB  GLU A  20      27.029   0.326  14.593  1.00 61.02
ATOM    168  CG  GLU A  20      27.902   0.149  13.350  1.00 61.02
ATOM    169  CD  GLU A  20      28.670  -1.158  13.490  1.00 61.02
ATOM    170  OE1 GLU A  20      29.569  -1.225  14.371  1.00 61.02
ATOM    171  OE2 GLU A  20      28.378  -2.105  12.711  1.00 61.02
ATOM    172  N   MET A  21      24.234   1.453  15.310  1.00 45.05
ATOM    173  CA  MET A  21      23.424   2.133  16.281  1.00 45.05
ATOM    174  C   MET A  21      22.211   1.300  16.582  1.00 45.05
ATOM    175  O   MET A  21      21.806   1.172  17.736  1.00 45.05
ATOM    176  CB  MET A  21      22.934   3.491  15.748  1.00 45.05
ATOM    177  CG  MET A  21      22.113   4.310  16.743  1.00 45.05
ATOM    178  SD  MET A  21      21.782   6.011  16.192  1.00 45.05
ATOM    179  CE  MET A  21      20.663   6.398  17.568  1.00 45.05
ATOM    180  N   VAL A  22      21.598   0.704  15.544  1.00 35.60
ATOM    181  CA  VAL A  22      20.394  -0.058  15.734  1.00 35.60
ATOM    182  C   VAL A  22      20.658  -1.273  16.570  1.00 35.60
ATOM    183  O   VAL A  22      19.841  -1.630  17.417  1.00 35.60
ATOM    184  CB  VAL A  22      19.773  -0.520  14.447  1.00 35.60
ATOM    185  CG1 VAL A  22      19.864  -2.054  14.384  1.00 35.60
ATOM    186  CG2 VAL A  22      18.333   0.018  14.378  1.00 35.60
ATOM    187  N   LYS A  23      21.802  -1.950  16.349  1.00 29.51
ATOM    188  CA  LYS A  23      22.102  -3.162  17.062  1.00 29.51
ATOM    189  C   LYS A  23      22.242  -2.875  18.527  1.00 29.51
ATOM    190  O   LYS A  23      21.786  -3.659  19.358  1.00 29.51
ATOM    191  CB  LYS A  23      23.418  -3.818  16.609  1.00 29.51
ATOM    192  CG  LYS A  23      23.759  -5.089  17.362  1.00 29.51
ATOM    193  CD  LYS A  23      22.623  -6.095  17.274  1.00 29.51
ATOM    194  CE  LYS A  23      23.051  -7.458  17.795  1.00 29.51
ATOM    195  NZ  LYS A  23      21.944  -8.451  17.725  1.00 29.51
ATOM    196  N   VAL A  24      22.888  -1.750  18.885  1.00 73.03
ATOM    197  CA  VAL A  24      23.112  -1.428  20.269  1.00 73.03
ATOM    198  C   VAL A  24      21.801  -1.224  20.974  1.00 73.03
ATOM    199  O   VAL A  24      21.571  -1.774  22.052  1.00 73.03
ATOM    200  CB  VAL A  24      23.975  -0.164  20.434  1.00 73.03
ATOM    201  CG1 VAL A  24      24.160   0.167  21.907  1.00 73.03
ATOM    202  CG2 VAL A  24      25.348  -0.371  19.813  1.00 73.03
ATOM    203  N   MET A  25      20.897  -0.434  20.366  1.00 69.37
ATOM    204  CA  MET A  25      19.623  -0.102  20.943  1.00 69.37
ATOM    205  C   MET A  25      18.752  -1.321  21.057  1.00 69.37
ATOM    206  O   MET A  25      17.899  -1.389  21.941  1.00 69.37
ATOM    207  CB  MET A  25      18.865   0.993  20.176  1.00 69.37
ATOM    208  CG  MET A  25      19.683   2.282  20.067  1.00 69.37
ATOM    209  SD  MET A  25      20.234   2.959  21.664  1.00 69.37
ATOM    210  CE  MET A  25      18.577   3.348  22.295  1.00 69.37
ATOM    211  N   ASN A  26      18.890  -2.290  20.132  1.00 80.25
ATOM    212  CA  ASN A  26      18.119  -3.500  20.230  1.00 80.25
ATOM    213  C   ASN A  26      18.511  -4.187  21.504  1.00 80.25
ATOM    214  O   ASN A  26      17.665  -4.702  22.232  1.00 80.25
ATOM    215  CB  ASN A  26      18.442  -4.532  19.134  1.00 80.25
ATOM    216  CG  ASN A  26      17.197  -5.052  18.451  1.00 80.25
ATOM    217  OD1 ASN A  26      16.734  -4.489  17.459  1.00 80.25
ATOM    218  ND2 ASN A  26      16.647  -6.134  18.986  1.00 80.25
ATOM    219  N   GLU A  27      19.826  -4.213  21.798  1.00 32.86
ATOM    220  CA  GLU A  27      20.341  -4.910  22.945  1.00 32.86
ATOM    221  C   GLU A  27      19.819  -4.296  24.207  1.00 32.86
ATOM    222  O   GLU A  27      19.435  -5.008  25.134  1.00 32.86
ATOM    223  CB  GLU A  27      21.877  -4.865  23.034  1.00 32.86
ATOM    224  CG  GLU A  27      22.567  -5.951  22.231  1.00 32.86
ATOM    225  CD  GLU A  27      23.092  -7.069  23.112  1.00 32.86
ATOM    226  OE1 GLU A  27      22.269  -7.770  23.737  1.00 32.86
ATOM    227  OE2 GLU A  27      24.327  -7.244  23.175  1.00 32.86
ATOM    228  N   VAL A  28      19.785  -2.952  24.279  1.00101.75
ATOM    229  CA  VAL A  28      19.365  -2.302  25.488  1.00101.75
ATOM    230  C   VAL A  28      17.938  -2.672  25.782  1.00101.75
ATOM    231  O   VAL A  28      17.601  -2.987  26.923  1.00101.75
ATOM    232  CB  VAL A  28      19.481  -0.801  25.421  1.00101.75
ATOM    233  CG1 VAL A  28      19.022  -0.188  26.751  1.00101.75
ATOM    234  CG2 VAL A  28      20.920  -0.436  25.036  1.00101.75
ATOM    235  N   ALA A  29      17.073  -2.680  24.747  1.00 40.30
ATOM    236  CA  ALA A  29      15.671  -2.966  24.887  1.00 40.30
ATOM    237  C   ALA A  29      15.484  -4.359  25.420  1.00 40.30
ATOM    238  O   ALA A  29      14.632  -4.597  26.274  1.00 40.30
ATOM    239  CB  ALA A  29      14.911  -2.876  23.552  1.00 40.30
ATOM    240  N   LYS A  30      16.319  -5.302  24.951  1.00 49.38
ATOM    241  CA  LYS A  30      16.281  -6.707  25.271  1.00 49.38
ATOM    242  C   LYS A  30      16.444  -6.918  26.753  1.00 49.38
ATOM    243  O   LYS A  30      16.067  -7.965  27.277  1.00 49.38
ATOM    244  CB  LYS A  30      17.367  -7.468  24.509  1.00 49.38
ATOM    245  CG  LYS A  30      16.839  -8.345  23.386  1.00 49.38
ATOM    246  CD  LYS A  30      15.883  -7.578  22.488  1.00 49.38
ATOM    247  CE  LYS A  30      15.549  -8.368  21.233  1.00 49.38
ATOM    248  NZ  LYS A  30      14.730  -9.574  21.538  1.00 49.38
ATOM    249  N   MET A  31      17.057  -5.949  27.457  1.00132.47
ATOM    250  CA  MET A  31      17.341  -6.015  28.871  1.00132.47
ATOM    251  C   MET A  31      16.054  -6.112  29.647  1.00132.47
ATOM    252  O   MET A  31      16.067  -6.574  30.786  1.00132.47
ATOM    253  CB  MET A  31      18.124  -4.800  29.396  1.00132.47
ATOM    254  CG  MET A  31      19.484  -4.627  28.715  1.00132.47
ATOM    255  SD  MET A  31      20.230  -2.985  28.941  1.00132.47
ATOM    256  CE  MET A  31      21.758  -3.372  28.043  1.00132.47
ATOM    257  N   PRO A  32      14.937  -5.646  29.046  1.00150.13
ATOM    258  CA  PRO A  32      13.567  -5.630  29.513  1.00150.13
ATOM    259  C   PRO A  32      13.271  -4.628  30.590  1.00150.13
ATOM    260  O   PRO A  32      12.306  -4.787  31.338  1.00150.13
ATOM    261  CB  PRO A  32      13.401  -7.071  30.001  1.00150.13
ATOM    262  CG  PRO A  32      14.105  -7.900  28.950  1.00150.13
ATOM    263  CD  PRO A  32      15.397  -7.136  28.723  1.00150.13
ATOM    264  N   GLY A  33      14.052  -3.535  30.668  1.00 40.67
ATOM    265  CA  GLY A  33      13.722  -2.472  31.578  1.00 40.67
ATOM    266  C   GLY A  33      13.137  -1.377  30.725  1.00 40.67
ATOM    267  O   GLY A  33      13.483  -1.258  29.551  1.00 40.67
ATOM    268  N   GLU A  34      12.216  -0.563  31.290  1.00 46.48
ATOM    269  CA  GLU A  34      11.570   0.509  30.570  1.00 46.48
ATOM    270  C   GLU A  34      12.612   1.497  30.124  1.00 46.48
ATOM    271  O   GLU A  34      13.543   1.815  30.862  1.00 46.48
ATOM    272  CB  GLU A  34      10.538   1.274  31.424  1.00 46.48
ATOM    273  CG  GLU A  34      11.078   1.761  32.773  1.00 46.48
ATOM    274  CD  GLU A  34       9.894   2.089  33.672  1.00 46.48
ATOM    275  OE1 GLU A  34       9.254   1.129  34.179  1.00 46.48
ATOM    276  OE2 GLU A  34       9.615   3.302  33.867  1.00 46.48
ATOM    277  N   MET A  35      12.465   2.011  28.881  1.00 63.79
ATOM    278  CA  MET A  35      13.419   2.909  28.275  1.00 63.79
ATOM    279  C   MET A  35      13.224   4.309  28.783  1.00 63.79
ATOM    280  O   MET A  35      12.111   4.734  29.087  1.00 63.79
ATOM    281  CB  MET A  35      13.275   2.979  26.742  1.00 63.79
ATOM    282  CG  MET A  35      14.115   1.956  26.004  1.00 63.79
ATOM    283  SD  MET A  35      13.998   2.113  24.213  1.00 63.79
ATOM    284  CE  MET A  35      15.369   1.083  23.693  1.00 63.79
ATOM    285  N   SER A  36      14.331   5.073  28.878  1.00100.85
ATOM    286  CA  SER A  36      14.264   6.450  29.283  1.00100.85
ATOM    287  C   SER A  36      13.870   7.229  28.068  1.00100.85
ATOM    288  O   SER A  36      13.782   6.682  26.970  1.00100.85
ATOM    289  CB  SER A  36      15.579   6.989  29.764  1.00100.85
ATOM    290  OG  SER A  36      16.541   7.081  28.712  1.00100.85
ATOM    291  N   VAL A  37      13.598   8.536  28.244  1.00 21.88
ATOM    292  CA  VAL A  37      13.198   9.370  27.146  1.00 21.88
ATOM    293  C   VAL A  37      14.326   9.422  26.166  1.00 21.88
ATOM    294  O   VAL A  37      14.113   9.380  24.956  1.00 21.88
ATOM    295  CB  VAL A  37      12.909  10.781  27.563  1.00 21.88
ATOM    296  CG1 VAL A  37      12.405  11.558  26.336  1.00 21.88
ATOM    297  CG2 VAL A  37      11.920  10.751  28.741  1.00 21.88
ATOM    298  N   GLU A  38      15.567   9.518  26.675  1.00 77.28
ATOM    299  CA  GLU A  38      16.723   9.614  25.832  1.00 77.28
ATOM    300  C   GLU A  38      16.839   8.375  24.999  1.00 77.28
ATOM    301  O   GLU A  38      17.036   8.454  23.788  1.00 77.28
ATOM    302  CB  GLU A  38      18.016   9.724  26.665  1.00 77.28
ATOM    303  CG  GLU A  38      18.001  10.774  27.783  1.00 77.28
ATOM    304  CD  GLU A  38      17.522  10.148  29.085  1.00 77.28
ATOM    305  OE1 GLU A  38      16.285  10.128  29.315  1.00 77.28
ATOM    306  OE2 GLU A  38      18.393   9.690  29.872  1.00 77.28
ATOM    307  N   GLU A  39      16.692   7.194  25.626  1.00 54.44
ATOM    308  CA  GLU A  39      16.891   5.946  24.941  1.00 54.44
ATOM    309  C   GLU A  39      15.846   5.716  23.891  1.00 54.44
ATOM    310  O   GLU A  39      16.158   5.183  22.825  1.00 54.44
ATOM    311  CB  GLU A  39      16.896   4.727  25.887  1.00 54.44
ATOM    312  CG  GLU A  39      18.061   4.744  26.882  1.00 54.44
ATOM    313  CD  GLU A  39      17.757   3.763  28.007  1.00 54.44
ATOM    314  OE1 GLU A  39      16.553   3.584  28.330  1.00 54.44
ATOM    315  OE2 GLU A  39      18.727   3.176  28.558  1.00 54.44
ATOM    316  N   ARG A  40      14.574   6.091  24.154  1.00118.39
ATOM    317  CA  ARG A  40      13.571   5.801  23.168  1.00118.39
ATOM    318  C   ARG A  40      13.845   6.588  21.927  1.00118.39
ATOM    319  O   ARG A  40      13.625   6.093  20.824  1.00118.39
ATOM    320  CB  ARG A  40      12.091   5.983  23.586  1.00118.39
ATOM    321  CG  ARG A  40      11.605   7.363  24.032  1.00118.39
ATOM    322  CD  ARG A  40      10.110   7.337  24.379  1.00118.39
ATOM    323  NE  ARG A  40       9.650   8.733  24.626  1.00118.39
ATOM    324  CZ  ARG A  40       9.322   9.543  23.579  1.00118.39
ATOM    325  NH1 ARG A  40       9.415   9.078  22.299  1.00118.39
ATOM    326  NH2 ARG A  40       8.912  10.824  23.810  1.00118.39
ATOM    327  N   ASN A  41      14.336   7.836  22.069  1.00 33.02
ATOM    328  CA  ASN A  41      14.616   8.667  20.928  1.00 33.02
ATOM    329  C   ASN A  41      15.714   8.055  20.104  1.00 33.02
ATOM    330  O   ASN A  41      15.652   8.084  18.875  1.00 33.02
ATOM    331  CB  ASN A  41      15.056  10.091  21.314  1.00 33.02
ATOM    332  CG  ASN A  41      13.800  10.939  21.476  1.00 33.02
ATOM    333  OD1 ASN A  41      13.392  11.645  20.556  1.00 33.02
ATOM    334  ND2 ASN A  41      13.170  10.870  22.680  1.00 33.02
ATOM    335  N   LEU A  42      16.759   7.493  20.747  1.00 91.69
ATOM    336  CA  LEU A  42      17.840   6.914  19.994  1.00 91.69
ATOM    337  C   LEU A  42      17.346   5.753  19.190  1.00 91.69
ATOM    338  O   LEU A  42      17.650   5.640  18.004  1.00 91.69
ATOM    339  CB  LEU A  42      19.019   6.421  20.854  1.00 91.69
ATOM    340  CG  LEU A  42      19.848   7.547  21.503  1.00 91.69
ATOM    341  CD1 LEU A  42      20.787   7.021  22.594  1.00 91.69
ATOM    342  CD2 LEU A  42      20.579   8.382  20.441  1.00 91.69
ATOM    343  N   LEU A  43      16.529   4.879  19.800  1.00 50.21
ATOM    344  CA  LEU A  43      16.050   3.704  19.130  1.00 50.21
ATOM    345  C   LEU A  43      15.289   4.119  17.901  1.00 50.21
ATOM    346  O   LEU A  43      15.450   3.532  16.832  1.00 50.21
ATOM    347  CB  LEU A  43      15.094   2.893  20.026  1.00 50.21
ATOM    348  CG  LEU A  43      14.559   1.601  19.384  1.00 50.21
ATOM    349  CD1 LEU A  43      15.704   0.724  18.856  1.00 50.21
ATOM    350  CD2 LEU A  43      13.630   0.845  20.350  1.00 50.21
ATOM    351  N   SER A  44      14.443   5.155  18.021  1.00 36.47
ATOM    352  CA  SER A  44      13.636   5.596  16.916  1.00 36.47
ATOM    353  C   SER A  44      14.506   6.111  15.797  1.00 36.47
ATOM    354  O   SER A  44      14.248   5.821  14.630  1.00 36.47
ATOM    355  CB  SER A  44      12.667   6.726  17.305  1.00 36.47
ATOM    356  OG  SER A  44      13.385   7.925  17.554  1.00 36.47
ATOM    357  N   VAL A  45      15.555   6.891  16.126  1.00 42.18
ATOM    358  CA  VAL A  45      16.427   7.492  15.148  1.00 42.18
ATOM    359  C   VAL A  45      17.181   6.449  14.371  1.00 42.18
ATOM    360  O   VAL A  45      17.308   6.554  13.151  1.00 42.18
ATOM    361  CB  VAL A  45      17.456   8.395  15.773  1.00 42.18
ATOM    362  CG1 VAL A  45      18.423   8.875  14.679  1.00 42.18
ATOM    363  CG2 VAL A  45      16.729   9.539  16.503  1.00 42.18
ATOM    364  N   ALA A  46      17.717   5.414  15.049  1.00 38.80
ATOM    365  CA  ALA A  46      18.507   4.429  14.360  1.00 38.80
ATOM    366  C   ALA A  46      17.670   3.718  13.335  1.00 38.80
ATOM    367  O   ALA A  46      18.073   3.593  12.180  1.00 38.80
ATOM    368  CB  ALA A  46      19.071   3.353  15.303  1.00 38.80
ATOM    369  N   TYR A  47      16.465   3.261  13.723  1.00 75.00
ATOM    370  CA  TYR A  47      15.608   2.520  12.835  1.00 75.00
ATOM    371  C   TYR A  47      15.098   3.354  11.705  1.00 75.00
ATOM    372  O   TYR A  47      14.919   2.854  10.595  1.00 75.00
ATOM    373  CB  TYR A  47      14.395   1.856  13.509  1.00 75.00
ATOM    374  CG  TYR A  47      14.795   0.490  13.947  1.00 75.00
ATOM    375  CD1 TYR A  47      15.260  -0.405  13.008  1.00 75.00
ATOM    376  CD2 TYR A  47      14.704   0.092  15.260  1.00 75.00
ATOM    377  CE1 TYR A  47      15.632  -1.677  13.370  1.00 75.00
ATOM    378  CE2 TYR A  47      15.075  -1.181  15.628  1.00 75.00
ATOM    379  CZ  TYR A  47      15.537  -2.067  14.684  1.00 75.00
ATOM    380  OH  TYR A  47      15.916  -3.372  15.061  1.00 75.00
ATOM    381  N   LYS A  48      14.807   4.639  11.959  1.00101.64
ATOM    382  CA  LYS A  48      14.257   5.466  10.923  1.00101.64
ATOM    383  C   LYS A  48      15.221   5.503   9.774  1.00101.64
ATOM    384  O   LYS A  48      14.824   5.353   8.619  1.00101.64
ATOM    385  CB  LYS A  48      14.054   6.921  11.388  1.00101.64
ATOM    386  CG  LYS A  48      12.945   7.664  10.643  1.00101.64
ATOM    387  CD  LYS A  48      11.629   6.886  10.596  1.00101.64
ATOM    388  CE  LYS A  48      10.445   7.710  10.090  1.00101.64
ATOM    389  NZ  LYS A  48       9.188   6.961  10.294  1.00101.64
ATOM    390  N   ASN A  49      16.519   5.705  10.070  1.00 52.67
ATOM    391  CA  ASN A  49      17.538   5.808   9.061  1.00 52.67
ATOM    392  C   ASN A  49      17.774   4.501   8.360  1.00 52.67
ATOM    393  O   ASN A  49      18.001   4.485   7.153  1.00 52.67
ATOM    394  CB  ASN A  49      18.883   6.285   9.628  1.00 52.67
ATOM    395  CG  ASN A  49      18.813   7.801   9.757  1.00 52.67
ATOM    396  OD1 ASN A  49      19.185   8.531   8.840  1.00 52.67
ATOM    397  ND2 ASN A  49      18.317   8.290  10.924  1.00 52.67
ATOM    398  N   VAL A  50      17.774   3.369   9.093  1.00 50.21
ATOM    399  CA  VAL A  50      18.055   2.098   8.476  1.00 50.21
ATOM    400  C   VAL A  50      16.979   1.737   7.485  1.00 50.21
ATOM    401  O   VAL A  50      17.267   1.313   6.364  1.00 50.21
ATOM    402  CB  VAL A  50      18.165   0.986   9.482  1.00 50.21
ATOM    403  CG1 VAL A  50      18.408  -0.332   8.728  1.00 50.21
ATOM    404  CG2 VAL A  50      19.286   1.334  10.475  1.00 50.21
ATOM    405  N   ILE A  51      15.700   1.881   7.882  1.00 97.09
ATOM    406  CA  ILE A  51      14.575   1.561   7.042  1.00 97.09
ATOM    407  C   ILE A  51      14.495   2.518   5.889  1.00 97.09
ATOM    408  O   ILE A  51      14.203   2.118   4.763  1.00 97.09
ATOM    409  CB  ILE A  51      13.271   1.636   7.778  1.00 97.09
ATOM    410  CG1 ILE A  51      13.030   3.061   8.306  1.00 97.09
ATOM    411  CG2 ILE A  51      13.285   0.563   8.881  1.00 97.09
ATOM    412  CD1 ILE A  51      11.559   3.365   8.586  1.00 97.09
ATOM    413  N   GLY A  52      14.759   3.814   6.145  1.00 28.16
ATOM    414  CA  GLY A  52      14.600   4.852   5.162  1.00 28.16
ATOM    415  C   GLY A  52      15.460   4.584   3.969  1.00 28.16
ATOM    416  O   GLY A  52      15.044   4.822   2.835  1.00 28.16
ATOM    417  N   ALA A  53      16.687   4.082   4.181  1.00 32.37
ATOM    418  CA  ALA A  53      17.562   3.883   3.064  1.00 32.37
ATOM    419  C   ALA A  53      16.932   2.918   2.104  1.00 32.37
ATOM    420  O   ALA A  53      16.970   3.131   0.893  1.00 32.37
ATOM    421  CB  ALA A  53      18.927   3.303   3.475  1.00 32.37
ATOM    422  N   ARG A  54      16.327   1.833   2.624  1.00159.84
ATOM    423  CA  ARG A  54      15.753   0.802   1.802  1.00159.84
ATOM    424  C   ARG A  54      14.617   1.364   1.003  1.00159.84
ATOM    425  O   ARG A  54      14.533   1.171  -0.209  1.00159.84
ATOM    426  CB  ARG A  54      15.099  -0.319   2.630  1.00159.84
ATOM    427  CG  ARG A  54      16.030  -1.427   3.128  1.00159.84
ATOM    428  CD  ARG A  54      16.962  -1.042   4.275  1.00159.84
ATOM    429  NE  ARG A  54      17.727  -2.263   4.645  1.00159.84
ATOM    430  CZ  ARG A  54      18.808  -2.137   5.467  1.00159.84
ATOM    431  NH1 ARG A  54      19.212  -0.894   5.856  1.00159.84
ATOM    432  NH2 ARG A  54      19.494  -3.240   5.885  1.00159.84
ATOM    433  N   ARG A  55      13.720   2.107   1.678  1.00102.28
ATOM    434  CA  ARG A  55      12.519   2.595   1.067  1.00102.28
ATOM    435  C   ARG A  55      12.860   3.500  -0.075  1.00102.28
ATOM    436  O   ARG A  55      12.211   3.457  -1.120  1.00102.28
ATOM    437  CB  ARG A  55      11.632   3.367   2.056  1.00102.28
ATOM    438  CG  ARG A  55      10.203   3.566   1.540  1.00102.28
ATOM    439  CD  ARG A  55       9.360   4.497   2.411  1.00102.28
ATOM    440  NE  ARG A  55       7.967   4.476   1.884  1.00102.28
ATOM    441  CZ  ARG A  55       7.131   5.520   2.158  1.00102.28
ATOM    442  NH1 ARG A  55       7.590   6.585   2.877  1.00102.28
ATOM    443  NH2 ARG A  55       5.839   5.500   1.716  1.00102.28
ATOM    444  N   SER A  56      13.889   4.349   0.086  1.00 26.04
ATOM    445  CA  SER A  56      14.237   5.262  -0.964  1.00 26.04
ATOM    446  C   SER A  56      14.653   4.480  -2.172  1.00 26.04
ATOM    447  O   SER A  56      14.242   4.784  -3.290  1.00 26.04
ATOM    448  CB  SER A  56      15.410   6.183  -0.585  1.00 26.04
ATOM    449  OG  SER A  56      16.572   5.426  -0.308  1.00 26.04
ATOM    450  N   SER A  57      15.471   3.432  -1.967  1.00 68.77
ATOM    451  CA  SER A  57      15.982   2.646  -3.055  1.00 68.77
ATOM    452  C   SER A  57      14.869   1.897  -3.729  1.00 68.77
ATOM    453  O   SER A  57      14.866   1.737  -4.950  1.00 68.77
ATOM    454  CB  SER A  57      17.017   1.610  -2.589  1.00 68.77
ATOM    455  OG  SER A  57      16.380   0.593  -1.832  1.00 68.77
ATOM    456  N   TRP A  58      13.888   1.429  -2.940  1.00 78.03
ATOM    457  CA  TRP A  58      12.815   0.624  -3.441  1.00 78.03
ATOM    458  C   TRP A  58      12.016   1.431  -4.422  1.00 78.03
ATOM    459  O   TRP A  58      11.610   0.928  -5.468  1.00 78.03
ATOM    460  CB  TRP A  58      11.894   0.137  -2.301  1.00 78.03
ATOM    461  CG  TRP A  58      10.846  -0.882  -2.683  1.00 78.03
ATOM    462  CD1 TRP A  58      10.894  -2.244  -2.583  1.00 78.03
ATOM    463  CD2 TRP A  58       9.547  -0.562  -3.203  1.00 78.03
ATOM    464  NE1 TRP A  58       9.706  -2.791  -3.007  1.00 78.03
ATOM    465  CE2 TRP A  58       8.869  -1.765  -3.393  1.00 78.03
ATOM    466  CE3 TRP A  58       8.969   0.640  -3.497  1.00 78.03
ATOM    467  CZ2 TRP A  58       7.593  -1.786  -3.879  1.00 78.03
ATOM    468  CZ3 TRP A  58       7.683   0.615  -3.991  1.00 78.03
ATOM    469  CH2 TRP A  58       7.009  -0.574  -4.178  1.00 78.03
ATOM    470  N   ARG A  59      11.768   2.717  -4.109  1.00 55.07
ATOM    471  CA  ARG A  59      10.977   3.562  -4.961  1.00 55.07
ATOM    472  C   ARG A  59      11.656   3.748  -6.284  1.00 55.07
ATOM    473  O   ARG A  59      11.010   3.684  -7.329  1.00 55.07
ATOM    474  CB  ARG A  59      10.741   4.962  -4.361  1.00 55.07
ATOM    475  CG  ARG A  59       9.832   4.963  -3.129  1.00 55.07
ATOM    476  CD  ARG A  59       8.425   4.416  -3.399  1.00 55.07
ATOM    477  NE  ARG A  59       7.692   5.411  -4.233  1.00 55.07
ATOM    478  CZ  ARG A  59       6.438   5.136  -4.697  1.00 55.07
ATOM    479  NH1 ARG A  59       5.846   3.942  -4.409  1.00 55.07
ATOM    480  NH2 ARG A  59       5.779   6.058  -5.459  1.00 55.07
ATOM    481  N   MET A  60      12.983   3.976  -6.280  1.00 34.91
ATOM    482  CA  MET A  60      13.664   4.245  -7.514  1.00 34.91
ATOM    483  C   MET A  60      13.582   3.050  -8.423  1.00 34.91
ATOM    484  O   MET A  60      13.244   3.186  -9.597  1.00 34.91
ATOM    485  CB  MET A  60      15.117   4.563  -7.317  1.00 34.91
ATOM    486  CG  MET A  60      15.923   4.747  -8.607  1.00 34.91
ATOM    487  SD  MET A  60      17.657   4.304  -8.400  1.00 34.91
ATOM    488  CE  MET A  60      17.527   2.534  -8.154  1.00 34.91
ATOM    489  N   LEU A  61      13.879   1.845  -7.899  1.00 91.73
ATOM    490  CA  LEU A  61      13.902   0.644  -8.694  1.00 91.73
ATOM    491  C   LEU A  61      12.540   0.271  -9.185  1.00 91.73
ATOM    492  O   LEU A  61      12.390  -0.184 -10.319  1.00 91.73
ATOM    493  CB  LEU A  61      14.415  -0.560  -7.962  1.00 91.73
ATOM    494  CG  LEU A  61      15.415  -1.469  -8.708  1.00 91.73
ATOM    495  CD1 LEU A  61      14.760  -2.184  -9.880  1.00 91.73
ATOM    496  CD2 LEU A  61      16.577  -0.647  -9.242  1.00 91.73
ATOM    497  N   ASN A  62      11.518   0.399  -8.320  1.00 32.74
ATOM    498  CA  ASN A  62      10.188   0.004  -8.681  1.00 32.74
ATOM    499  C   ASN A  62       9.689   0.892  -9.772  1.00 32.74
ATOM    500  O   ASN A  62       8.975   0.442 -10.667  1.00 32.74
ATOM    501  CB  ASN A  62       9.188   0.093  -7.512  1.00 32.74
ATOM    502  CG  ASN A  62       7.809  -0.389  -7.901  1.00 32.74
ATOM    503  OD1 ASN A  62       7.562  -1.590  -8.013  1.00 32.74
ATOM    504  ND2 ASN A  62       6.900   0.554  -8.112  1.00 32.74
ATOM    505  N   SER A  63      10.061   2.183  -9.726  1.00 30.04
ATOM    506  CA  SER A  63       9.599   3.117 -10.710  1.00 30.04
ATOM    507  C   SER A  63      10.123   2.718 -12.047  1.00 30.04
ATOM    508  O   SER A  63       9.427   2.855 -13.050  1.00 30.04
ATOM    509  CB  SER A  63      10.078   4.554 -10.440  1.00 30.04
ATOM    510  OG  SER A  63      11.473   4.656 -10.684  1.00 30.04
ATOM    511  N   ILE A  64      11.380   2.238 -12.099  1.00 37.73
ATOM    512  CA  ILE A  64      12.003   1.846 -13.333  1.00 37.73
ATOM    513  C   ILE A  64      11.340   0.620 -13.888  1.00 37.73
ATOM    514  O   ILE A  64      11.107   0.518 -15.092  1.00 37.73
ATOM    515  CB  ILE A  64      13.468   1.553 -13.178  1.00 37.73
ATOM    516  CG1 ILE A  64      14.159   2.721 -12.454  1.00 37.73
ATOM    517  CG2 ILE A  64      14.050   1.260 -14.570  1.00 37.73
ATOM    518  CD1 ILE A  64      15.392   2.303 -11.651  1.00 37.73
ATOM    519  N   GLU A  65      11.013  -0.346 -13.012  1.00 58.50
ATOM    520  CA  GLU A  65      10.482  -1.611 -13.434  1.00 58.50
ATOM    521  C   GLU A  65       9.207  -1.414 -14.193  1.00 58.50
ATOM    522  O   GLU A  65       9.025  -1.983 -15.267  1.00 58.50
ATOM    523  CB  GLU A  65      10.142  -2.507 -12.231  1.00 58.50
ATOM    524  CG  GLU A  65      10.390  -4.001 -12.443  1.00 58.50
ATOM    525  CD  GLU A  65      10.171  -4.679 -11.097  1.00 58.50
ATOM    526  OE1 GLU A  65      10.751  -4.179 -10.096  1.00 58.50
ATOM    527  OE2 GLU A  65       9.424  -5.690 -11.044  1.00 58.50
ATOM    528  N   GLN A  66       8.289  -0.602 -13.649  1.00 56.92
ATOM    529  CA  GLN A  66       6.998  -0.391 -14.237  1.00 56.92
ATOM    530  C   GLN A  66       7.092   0.380 -15.518  1.00 56.92
ATOM    531  O   GLN A  66       6.400   0.075 -16.489  1.00 56.92
ATOM    532  CB  GLN A  66       6.073   0.355 -13.272  1.00 56.92
ATOM    533  CG  GLN A  66       4.702   0.583 -13.907  1.00 56.92
ATOM    534  CD  GLN A  66       4.067  -0.766 -14.174  1.00 56.92
ATOM    535  OE1 GLN A  66       3.445  -1.361 -13.295  1.00 56.92
ATOM    536  NE2 GLN A  66       4.247  -1.274 -15.420  1.00 56.92
ATOM    537  N   LYS A  67       7.984   1.383 -15.562  1.00103.25
ATOM    538  CA  LYS A  67       8.083   2.273 -16.682  1.00103.25
ATOM    539  C   LYS A  67       8.376   1.483 -17.915  1.00103.25
ATOM    540  O   LYS A  67       7.804   1.745 -18.972  1.00103.25
ATOM    541  CB  LYS A  67       9.226   3.289 -16.508  1.00103.25
ATOM    542  CG  LYS A  67       8.895   4.476 -15.601  1.00103.25
ATOM    543  CD  LYS A  67      10.142   5.176 -15.055  1.00103.25
ATOM    544  CE  LYS A  67      11.066   5.734 -16.139  1.00103.25
ATOM    545  NZ  LYS A  67      10.362   6.777 -16.919  1.00103.25
ATOM    546  N   ASP A  68       9.262   0.477 -17.819  1.00 85.97
ATOM    547  CA  ASP A  68       9.620  -0.219 -19.017  1.00 85.97
ATOM    548  C   ASP A  68       8.558  -1.219 -19.347  1.00 85.97
ATOM    549  O   ASP A  68       8.443  -2.271 -18.721  1.00 85.97
ATOM    550  CB  ASP A  68      10.962  -0.962 -18.902  1.00 85.97
ATOM    551  CG  ASP A  68      12.132  -0.105 -19.332  1.00 85.97
ATOM    552  OD1 ASP A  68      11.947   0.769 -20.205  1.00 85.97
ATOM    553  OD2 ASP A  68      13.240  -0.309 -18.795  1.00 85.97
ATOM    554  N   GLU A  69       7.745  -0.895 -20.367  1.00 99.99
ATOM    555  CA  GLU A  69       6.716  -1.768 -20.840  1.00 99.99
ATOM    556  C   GLU A  69       6.945  -1.812 -22.305  1.00 99.99
ATOM    557  O   GLU A  69       7.292  -2.850 -22.867  1.00 99.99
ATOM    558  CB  GLU A  69       5.301  -1.231 -20.565  1.00 99.99
ATOM    559  CG  GLU A  69       4.243  -2.338 -20.623  1.00 99.99
ATOM    560  CD  GLU A  69       3.323  -2.080 -21.806  1.00 99.99
ATOM    561  OE1 GLU A  69       2.708  -0.981 -21.850  1.00 99.99
ATOM    562  OE2 GLU A  69       3.218  -2.982 -22.679  1.00 99.99
ATOM    563  N   ASN A  70       6.779  -0.650 -22.957  1.00226.62
ATOM    564  CA  ASN A  70       7.067  -0.585 -24.350  1.00226.62
ATOM    565  C   ASN A  70       8.512  -0.925 -24.482  1.00226.62
ATOM    566  O   ASN A  70       9.292  -0.752 -23.549  1.00226.62
ATOM    567  CB  ASN A  70       6.815   0.801 -24.978  1.00226.62
ATOM    568  CG  ASN A  70       6.771   0.689 -26.500  1.00226.62
ATOM    569  OD1 ASN A  70       6.494  -0.370 -27.061  1.00226.62
ATOM    570  ND2 ASN A  70       7.046   1.823 -27.197  1.00226.62
ATOM    571  N   SER A  71       8.894  -1.448 -25.657  1.00257.73
ATOM    572  CA  SER A  71      10.241  -1.857 -25.911  1.00257.73
ATOM    573  C   SER A  71      10.533  -3.081 -25.109  1.00257.73
ATOM    574  O   SER A  71      11.650  -3.588 -25.173  1.00257.73
ATOM    575  CB  SER A  71      11.298  -0.805 -25.528  1.00257.73
ATOM    576  OG  SER A  71      11.755  -0.115 -26.674  1.00257.73
ATOM    577  N   ALA A  72       9.533  -3.605 -24.368  1.00 59.01
ATOM    578  CA  ALA A  72       9.691  -4.841 -23.652  1.00 59.01
ATOM    579  C   ALA A  72      10.914  -4.792 -22.800  1.00 59.01
ATOM    580  O   ALA A  72      10.898  -4.275 -21.682  1.00 59.01
ATOM    581  CB  ALA A  72       9.768  -6.027 -24.615  1.00 59.01
ATOM    582  N   LYS A  73      12.018  -5.368 -23.310  1.00 33.77
ATOM    583  CA  LYS A  73      13.205  -5.399 -22.524  1.00 33.77
ATOM    584  C   LYS A  73      12.927  -6.405 -21.465  1.00 33.77
ATOM    585  O   LYS A  73      13.121  -6.153 -20.281  1.00 33.77
ATOM    586  CB  LYS A  73      13.566  -4.054 -21.890  1.00 33.77
ATOM    587  CG  LYS A  73      13.497  -2.878 -22.849  1.00 33.77
ATOM    588  CD  LYS A  73      13.651  -1.556 -22.115  1.00 33.77
ATOM    589  CE  LYS A  73      14.980  -1.483 -21.380  1.00 33.77
ATOM    590  NZ  LYS A  73      15.224  -0.131 -20.807  1.00 33.77
ATOM    591  N   GLN A  74      12.464  -7.592 -21.899  1.00109.17
ATOM    592  CA  GLN A  74      12.063  -8.646 -21.016  1.00109.17
ATOM    593  C   GLN A  74      13.209  -9.002 -20.133  1.00109.17
ATOM    594  O   GLN A  74      13.004  -9.354 -18.975  1.00109.17
ATOM    595  CB  GLN A  74      11.662  -9.924 -21.771  1.00109.17
ATOM    596  CG  GLN A  74      11.212 -11.055 -20.865  1.00109.17
ATOM    597  CD  GLN A  74      10.117 -10.623 -19.909  1.00109.17
ATOM    598  OE1 GLN A  74       8.873 -10.843 -20.324  1.00109.17
ATOM    599  NE2 GLN A  74      10.513 -10.166 -18.726  1.00109.17
ATOM    600  N   GLN A  75      14.443  -8.980 -20.667  1.00 33.16
ATOM    601  CA  GLN A  75      15.586  -9.280 -19.856  1.00 33.16
ATOM    602  C   GLN A  75      15.775  -8.194 -18.844  1.00 33.16
ATOM    603  O   GLN A  75      16.108  -8.465 -17.692  1.00 33.16
ATOM    604  CB  GLN A  75      16.887  -9.386 -20.672  1.00 33.16
ATOM    605  CG  GLN A  75      18.131  -9.546 -19.820  1.00 33.16
ATOM    606  CD  GLN A  75      18.105 -10.822 -19.002  1.00 33.16
ATOM    607  OE1 GLN A  75      18.736 -11.862 -19.541  1.00 33.16
ATOM    608  NE2 GLN A  75      17.546 -10.741 -17.799  1.00 33.16
ATOM    609  N   ALA A  76      15.590  -6.929 -19.270  1.00 86.21
ATOM    610  CA  ALA A  76      15.794  -5.777 -18.435  1.00 86.21
ATOM    611  C   ALA A  76      14.774  -5.723 -17.335  1.00 86.21
ATOM    612  O   ALA A  76      15.103  -5.427 -16.187  1.00 86.21
ATOM    613  CB  ALA A  76      15.682  -4.469 -19.238  1.00 86.21
ATOM    614  N   LEU A  77      13.499  -5.998 -17.670  1.00 88.87
ATOM    615  CA  LEU A  77      12.418  -5.932 -16.728  1.00 88.87
ATOM    616  C   LEU A  77      12.647  -6.980 -15.690  1.00 88.87
ATOM    617  O   LEU A  77      12.419  -6.757 -14.505  1.00 88.87
ATOM    618  CB  LEU A  77      11.055  -6.203 -17.407  1.00 88.87
ATOM    619  CG  LEU A  77       9.815  -6.298 -16.485  1.00 88.87
ATOM    620  CD1 LEU A  77       9.666  -5.011 -15.660  1.00 88.87
ATOM    621  CD2 LEU A  77       8.517  -6.643 -17.233  1.00 88.87
ATOM    622  N   LYS A  78      13.102  -8.167 -16.117  1.00110.21
ATOM    623  CA  LYS A  78      13.298  -9.267 -15.216  1.00110.21
ATOM    624  C   LYS A  78      14.352  -8.927 -14.207  1.00110.21
ATOM    625  O   LYS A  78      14.209  -9.251 -13.030  1.00110.21
ATOM    626  CB  LYS A  78      13.744 -10.552 -15.934  1.00110.21
ATOM    627  CG  LYS A  78      14.062 -11.707 -14.981  1.00110.21
ATOM    628  CD  LYS A  78      15.362 -12.441 -15.318  1.00110.21
ATOM    629  CE  LYS A  78      15.746 -13.508 -14.290  1.00110.21
ATOM    630  NZ  LYS A  78      16.825 -14.365 -14.829  1.00110.21
ATOM    631  N   LEU A  79      15.446  -8.277 -14.647  1.00 34.05
ATOM    632  CA  LEU A  79      16.539  -7.958 -13.771  1.00 34.05
ATOM    633  C   LEU A  79      16.094  -6.986 -12.724  1.00 34.05
ATOM    634  O   LEU A  79      16.428  -7.137 -11.550  1.00 34.05
ATOM    635  CB  LEU A  79      17.712  -7.303 -14.514  1.00 34.05
ATOM    636  CG  LEU A  79      18.395  -8.158 -15.580  1.00 34.05
ATOM    637  CD1 LEU A  79      19.683  -7.499 -16.047  1.00 34.05
ATOM    638  CD2 LEU A  79      18.738  -9.533 -15.028  1.00 34.05
ATOM    639  N   MET A  80      15.320  -5.960 -13.127  1.00 84.67
ATOM    640  CA  MET A  80      14.882  -4.954 -12.205  1.00 84.67
ATOM    641  C   MET A  80      13.996  -5.590 -11.180  1.00 84.67
ATOM    642  O   MET A  80      14.086  -5.273  -9.996  1.00 84.67
ATOM    643  CB  MET A  80      14.139  -3.811 -12.844  1.00 84.67
ATOM    644  CG  MET A  80      15.019  -2.646 -13.302  1.00 84.67
ATOM    645  SD  MET A  80      15.082  -2.497 -15.096  1.00 84.67
ATOM    646  CE  MET A  80      13.342  -2.312 -15.481  1.00 84.67
ATOM    647  N   GLN A  81      13.120  -6.519 -11.607  1.00119.02
ATOM    648  CA  GLN A  81      12.219  -7.166 -10.697  1.00119.02
ATOM    649  C   GLN A  81      13.021  -7.895  -9.667  1.00119.02
ATOM    650  O   GLN A  81      12.686  -7.877  -8.484  1.00119.02
ATOM    651  CB  GLN A  81      11.309  -8.211 -11.367  1.00119.02
ATOM    652  CG  GLN A  81      10.345  -8.885 -10.410  1.00119.02
ATOM    653  CD  GLN A  81       9.057  -9.302 -11.092  1.00119.02
ATOM    654  OE1 GLN A  81       8.834 -10.612 -11.146  1.00119.02
ATOM    655  NE2 GLN A  81       8.246  -8.320 -11.474  1.00119.02
ATOM    656  N   GLU A  82      14.107  -8.558 -10.098  1.00 33.54
ATOM    657  CA  GLU A  82      14.919  -9.337  -9.210  1.00 33.54
ATOM    658  C   GLU A  82      15.539  -8.438  -8.185  1.00 33.54
ATOM    659  O   GLU A  82      15.598  -8.784  -7.006  1.00 33.54
ATOM    660  CB  GLU A  82      16.065 -10.053  -9.942  1.00 33.54
ATOM    661  CG  GLU A  82      15.650 -11.386 -10.564  1.00 33.54
ATOM    662  CD  GLU A  82      15.898 -12.476  -9.531  1.00 33.54
ATOM    663  OE1 GLU A  82      17.051 -12.565  -9.028  1.00 33.54
ATOM    664  OE2 GLU A  82      14.939 -13.239  -9.236  1.00 33.54
ATOM    665  N   HIS A  83      16.020  -7.256  -8.616  1.00 41.93
ATOM    666  CA  HIS A  83      16.685  -6.348  -7.726  1.00 41.93
ATOM    667  C   HIS A  83      15.707  -5.831  -6.713  1.00 41.93
ATOM    668  O   HIS A  83      16.041  -5.686  -5.538  1.00 41.93
ATOM    669  CB  HIS A  83      17.319  -5.142  -8.443  1.00 41.93
ATOM    670  CG  HIS A  83      18.674  -5.427  -9.003  1.00 41.93
ATOM    671  ND1 HIS A  83      18.877  -6.271 -10.073  1.00 41.93
ATOM    672  CD2 HIS A  83      19.900  -4.986  -8.635  1.00 41.93
ATOM    673  CE1 HIS A  83      20.169  -6.335 -10.338  1.00 41.93
ATOM    674  NE2 HIS A  83      20.811  -5.566  -9.483  1.00 41.93
ATOM    675  N   ARG A  84      14.467  -5.528  -7.146  1.00135.33
ATOM    676  CA  ARG A  84      13.469  -4.999  -6.260  1.00135.33
ATOM    677  C   ARG A  84      13.157  -5.999  -5.187  1.00135.33
ATOM    678  O   ARG A  84      12.938  -5.631  -4.035  1.00135.33
ATOM    679  CB  ARG A  84      12.147  -4.663  -6.965  1.00135.33
ATOM    680  CG  ARG A  84      11.056  -4.212  -5.990  1.00135.33
ATOM    681  CD  ARG A  84       9.879  -3.510  -6.665  1.00135.33
ATOM    682  NE  ARG A  84       9.396  -4.394  -7.761  1.00135.33
ATOM    683  CZ  ARG A  84       8.657  -5.507  -7.483  1.00135.33
ATOM    684  NH1 ARG A  84       8.386  -5.844  -6.189  1.00135.33
ATOM    685  NH2 ARG A  84       8.185  -6.277  -8.505  1.00135.33
ATOM    686  N   GLN A  85      13.117  -7.296  -5.543  1.00 77.65
ATOM    687  CA  GLN A  85      12.789  -8.340  -4.610  1.00 77.65
ATOM    688  C   GLN A  85      13.818  -8.371  -3.524  1.00 77.65
ATOM    689  O   GLN A  85      13.486  -8.523  -2.349  1.00 77.65
ATOM    690  CB  GLN A  85      12.833  -9.735  -5.261  1.00 77.65
ATOM    691  CG  GLN A  85      11.821  -9.947  -6.389  1.00 77.65
ATOM    692  CD  GLN A  85      10.783 -10.948  -5.910  1.00 77.65
ATOM    693  OE1 GLN A  85      10.588 -11.998  -6.519  1.00 77.65
ATOM    694  NE2 GLN A  85      10.101 -10.621  -4.779  1.00 77.65
ATOM    695  N   MET A  86      15.103  -8.229  -3.896  1.00 67.78
ATOM    696  CA  MET A  86      16.175  -8.310  -2.947  1.00 67.78
ATOM    697  C   MET A  86      16.026  -7.208  -1.941  1.00 67.78
ATOM    698  O   MET A  86      16.145  -7.439  -0.739  1.00 67.78
ATOM    699  CB  MET A  86      17.549  -8.127  -3.615  1.00 67.78
ATOM    700  CG  MET A  86      17.803  -9.071  -4.793  1.00 67.78
ATOM    701  SD  MET A  86      19.127  -8.530  -5.916  1.00 67.78
ATOM    702  CE  MET A  86      18.626  -9.603  -7.293  1.00 67.78
ATOM    703  N   ILE A  87      15.743  -5.975  -2.407  1.00 92.84
ATOM    704  CA  ILE A  87      15.654  -4.864  -1.500  1.00 92.84
ATOM    705  C   ILE A  87      14.490  -5.053  -0.578  1.00 92.84
ATOM    706  O   ILE A  87      14.580  -4.759   0.614  1.00 92.84
ATOM    707  CB  ILE A  87      15.500  -3.522  -2.238  1.00 92.84
ATOM    708  CG1 ILE A  87      16.692  -3.283  -3.167  1.00 92.84
ATOM    709  CG2 ILE A  87      15.426  -2.372  -1.245  1.00 92.84
ATOM    710  CD1 ILE A  87      16.324  -2.621  -4.475  1.00 92.84
ATOM    711  N   GLU A  88      13.360  -5.557  -1.108  1.00125.56
ATOM    712  CA  GLU A  88      12.192  -5.729  -0.299  1.00125.56
ATOM    713  C   GLU A  88      12.440  -6.728   0.787  1.00125.56
ATOM    714  O   GLU A  88      11.943  -6.557   1.897  1.00125.56
ATOM    715  CB  GLU A  88      10.926  -6.055  -1.113  1.00125.56
ATOM    716  CG  GLU A  88       9.627  -6.091  -0.317  1.00125.56
ATOM    717  CD  GLU A  88       8.491  -6.076  -1.329  1.00125.56
ATOM    718  OE1 GLU A  88       8.395  -5.081  -2.098  1.00125.56
ATOM    719  OE2 GLU A  88       7.698  -7.055  -1.341  1.00125.56
ATOM    720  N   LYS A  89      13.233  -7.781   0.521  1.00 29.79
ATOM    721  CA  LYS A  89      13.481  -8.773   1.532  1.00 29.79
ATOM    722  C   LYS A  89      14.136  -8.116   2.707  1.00 29.79
ATOM    723  O   LYS A  89      13.779  -8.390   3.851  1.00 29.79
ATOM    724  CB  LYS A  89      14.398  -9.864   1.062  1.00 29.79
ATOM    725  CG  LYS A  89      13.844 -10.736  -0.068  1.00 29.79
ATOM    726  CD  LYS A  89      14.946 -11.363  -0.907  1.00 29.79
ATOM    727  CE  LYS A  89      14.380 -12.045  -2.142  1.00 29.79
ATOM    728  NZ  LYS A  89      15.167 -13.251  -2.519  1.00 29.79
ATOM    729  N   GLU A  90      15.116  -7.227   2.456  1.00 80.65
ATOM    730  CA  GLU A  90      15.823  -6.589   3.530  1.00 80.65
ATOM    731  C   GLU A  90      14.884  -5.705   4.298  1.00 80.65
ATOM    732  O   GLU A  90      14.938  -5.654   5.527  1.00 80.65
ATOM    733  CB  GLU A  90      17.014  -5.745   3.043  1.00 80.65
ATOM    734  CG  GLU A  90      18.176  -6.586   2.514  1.00 80.65
ATOM    735  CD  GLU A  90      19.255  -5.630   2.027  1.00 80.65
ATOM    736  OE1 GLU A  90      19.462  -4.584   2.698  1.00 80.65
ATOM    737  OE2 GLU A  90      19.888  -5.932   0.980  1.00 80.65
ATOM    738  N   LEU A  91      13.987  -4.990   3.590  1.00 52.59
ATOM    739  CA  LEU A  91      13.082  -4.068   4.219  1.00 52.59
ATOM    740  C   LEU A  91      12.147  -4.795   5.142  1.00 52.59
ATOM    741  O   LEU A  91      11.868  -4.316   6.240  1.00 52.59
ATOM    742  CB  LEU A  91      12.193  -3.319   3.211  1.00 52.59
ATOM    743  CG  LEU A  91      12.891  -2.116   2.547  1.00 52.59
ATOM    744  CD1 LEU A  91      12.452  -1.951   1.082  1.00 52.59
ATOM    745  CD2 LEU A  91      12.727  -0.836   3.375  1.00 52.59
ATOM    746  N   GLU A  92      11.621  -5.965   4.721  1.00135.69
ATOM    747  CA  GLU A  92      10.698  -6.695   5.551  1.00135.69
ATOM    748  C   GLU A  92      11.374  -7.129   6.815  1.00135.69
ATOM    749  O   GLU A  92      10.766  -7.108   7.884  1.00135.69
ATOM    750  CB  GLU A  92      10.115  -7.975   4.918  1.00135.69
ATOM    751  CG  GLU A  92       8.888  -7.726   4.064  1.00135.69
ATOM    752  CD  GLU A  92       7.839  -8.805   4.245  1.00135.69
ATOM    753  OE1 GLU A  92       8.202 -10.000   4.212  1.00135.69
ATOM    754  OE2 GLU A  92       6.652  -8.456   4.420  1.00135.69
ATOM    755  N   GLU A  93      12.651  -7.540   6.731  1.00116.92
ATOM    756  CA  GLU A  93      13.328  -8.047   7.892  1.00116.92
ATOM    757  C   GLU A  93      13.403  -6.959   8.918  1.00116.92
ATOM    758  O   GLU A  93      13.147  -7.193  10.098  1.00116.92
ATOM    759  CB  GLU A  93      14.766  -8.512   7.576  1.00116.92
ATOM    760  CG  GLU A  93      15.561  -8.902   8.805  1.00116.92
ATOM    761  CD  GLU A  93      17.055  -8.777   8.580  1.00116.92
ATOM    762  OE1 GLU A  93      17.597  -9.533   7.746  1.00116.92
ATOM    763  OE2 GLU A  93      17.685  -7.922   9.238  1.00116.92
ATOM    764  N   ILE A  94      13.740  -5.728   8.493  1.00 98.76
ATOM    765  CA  ILE A  94      13.914  -4.665   9.440  1.00 98.76
ATOM    766  C   ILE A  94      12.612  -4.376  10.133  1.00 98.76
ATOM    767  O   ILE A  94      12.571  -4.245  11.355  1.00 98.76
ATOM    768  CB  ILE A  94      14.443  -3.400   8.812  1.00 98.76
ATOM    769  CG1 ILE A  94      15.614  -3.713   7.879  1.00 98.76
ATOM    770  CG2 ILE A  94      14.808  -2.384   9.901  1.00 98.76
ATOM    771  CD1 ILE A  94      16.839  -4.209   8.646  1.00 98.76
ATOM    772  N   CYS A  95      11.498  -4.303   9.379  1.00 35.95
ATOM    773  CA  CYS A  95      10.226  -3.981   9.964  1.00 35.95
ATOM    774  C   CYS A  95       9.847  -5.034  10.963  1.00 35.95
ATOM    775  O   CYS A  95       9.324  -4.722  12.030  1.00 35.95
ATOM    776  CB  CYS A  95       9.098  -3.891   8.923  1.00 35.95
ATOM    777  SG  CYS A  95       8.813  -2.184   8.362  1.00 35.95
ATOM    778  N   SER A  96      10.108  -6.315  10.647  1.00 32.81
ATOM    779  CA  SER A  96       9.736  -7.402  11.511  1.00 32.81
ATOM    780  C   SER A  96      10.465  -7.295  12.818  1.00 32.81
ATOM    781  O   SER A  96       9.887  -7.564  13.871  1.00 32.81
ATOM    782  CB  SER A  96      10.065  -8.778  10.906  1.00 32.81
ATOM    783  OG  SER A  96      11.463  -8.989  10.872  1.00 32.81
ATOM    784  N   SER A  97      11.758  -6.916  12.792  1.00 39.11
ATOM    785  CA  SER A  97      12.517  -6.832  14.010  1.00 39.11
ATOM    786  C   SER A  97      11.926  -5.782  14.899  1.00 39.11
ATOM    787  O   SER A  97      11.733  -6.010  16.093  1.00 39.11
ATOM    788  CB  SER A  97      13.988  -6.439  13.784  1.00 39.11
ATOM    789  OG  SER A  97      14.078  -5.165  13.176  1.00 39.11
ATOM    790  N   ILE A  98      11.611  -4.600  14.336  1.00 84.44
ATOM    791  CA  ILE A  98      11.100  -3.531  15.143  1.00 84.44
ATOM    792  C   ILE A  98       9.772  -3.916  15.713  1.00 84.44
ATOM    793  O   ILE A  98       9.520  -3.719  16.900  1.00 84.44
ATOM    794  CB  ILE A  98      10.953  -2.232  14.400  1.00 84.44
ATOM    795  CG1 ILE A  98      12.245  -1.915  13.635  1.00 84.44
ATOM    796  CG2 ILE A  98      10.537  -1.124  15.378  1.00 84.44
ATOM    797  CD1 ILE A  98      11.989  -1.120  12.359  1.00 84.44
ATOM    798  N   LEU A  99       8.898  -4.519  14.894  1.00 42.34
ATOM    799  CA  LEU A  99       7.575  -4.860  15.334  1.00 42.34
ATOM    800  C   LEU A  99       7.679  -5.821  16.474  1.00 42.34
ATOM    801  O   LEU A  99       6.888  -5.766  17.415  1.00 42.34
ATOM    802  CB  LEU A  99       6.734  -5.514  14.226  1.00 42.34
ATOM    803  CG  LEU A  99       6.420  -4.553  13.063  1.00 42.34
ATOM    804  CD1 LEU A  99       5.787  -5.294  11.875  1.00 42.34
ATOM    805  CD2 LEU A  99       5.563  -3.371  13.543  1.00 42.34
ATOM    806  N   SER A 100       8.654  -6.743  16.417  1.00 34.08
ATOM    807  CA  SER A 100       8.794  -7.720  17.457  1.00 34.08
ATOM    808  C   SER A 100       9.130  -7.047  18.758  1.00 34.08
ATOM    809  O   SER A 100       8.554  -7.379  19.793  1.00 34.08
ATOM    810  CB  SER A 100       9.918  -8.731  17.163  1.00 34.08
ATOM    811  OG  SER A 100      11.187  -8.137  17.353  1.00 34.08
ATOM    812  N   LEU A 101      10.060  -6.069  18.747  1.00 99.82
ATOM    813  CA  LEU A 101      10.470  -5.453  19.980  1.00 99.82
ATOM    814  C   LEU A 101       9.309  -4.732  20.592  1.00 99.82
ATOM    815  O   LEU A 101       9.144  -4.741  21.811  1.00 99.82
ATOM    816  CB  LEU A 101      11.595  -4.463  19.843  1.00 99.82
ATOM    817  CG  LEU A 101      12.994  -5.028  19.529  1.00 99.82
ATOM    818  CD1 LEU A 101      13.537  -4.478  18.219  1.00 99.82
ATOM    819  CD2 LEU A 101      13.971  -4.666  20.637  1.00 99.82
ATOM    820  N   LEU A 102       8.477  -4.067  19.766  1.00106.84
ATOM    821  CA  LEU A 102       7.375  -3.342  20.329  1.00106.84
ATOM    822  C   LEU A 102       6.412  -4.267  20.997  1.00106.84
ATOM    823  O   LEU A 102       5.917  -3.958  22.080  1.00106.84
ATOM    824  CB  LEU A 102       6.578  -2.477  19.337  1.00106.84
ATOM    825  CG  LEU A 102       7.363  -1.281  18.764  1.00106.84
ATOM    826  CD1 LEU A 102       6.607  -0.649  17.589  1.00106.84
ATOM    827  CD2 LEU A 102       7.771  -0.263  19.832  1.00106.84
ATOM    828  N   ASP A 103       6.096  -5.415  20.368  1.00111.62
ATOM    829  CA  ASP A 103       5.133  -6.292  20.968  1.00111.62
ATOM    830  C   ASP A 103       5.644  -6.903  22.239  1.00111.62
ATOM    831  O   ASP A 103       4.928  -6.930  23.239  1.00111.62
ATOM    832  CB  ASP A 103       4.605  -7.384  20.004  1.00111.62
ATOM    833  CG  ASP A 103       3.083  -7.487  20.018  1.00111.62
ATOM    834  OD1 ASP A 103       2.505  -7.837  21.081  1.00111.62
ATOM    835  OD2 ASP A 103       2.474  -7.195  18.954  1.00111.62
ATOM    836  N   GLU A 104       6.882  -7.432  22.250  1.00143.38
ATOM    837  CA  GLU A 104       7.345  -8.081  23.443  1.00143.38
ATOM    838  C   GLU A 104       7.648  -7.129  24.574  1.00143.38
ATOM    839  O   GLU A 104       7.127  -7.296  25.674  1.00143.38
ATOM    840  CB  GLU A 104       8.603  -8.930  23.198  1.00143.38
ATOM    841  CG  GLU A 104       8.530  -9.786  21.947  1.00143.38
ATOM    842  CD  GLU A 104       7.585 -10.960  22.109  1.00143.38
ATOM    843  OE1 GLU A 104       7.514 -11.520  23.224  1.00143.38
ATOM    844  OE2 GLU A 104       6.912 -11.321  21.120  1.00143.38
ATOM    845  N   HIS A 105       8.588  -6.177  24.362  1.00 95.77
ATOM    846  CA  HIS A 105       9.027  -5.260  25.390  1.00 95.77
ATOM    847  C   HIS A 105       8.289  -3.955  25.581  1.00 95.77
ATOM    848  O   HIS A 105       7.811  -3.651  26.672  1.00 95.77
ATOM    849  CB  HIS A 105      10.497  -4.838  25.213  1.00 95.77
ATOM    850  CG  HIS A 105      11.023  -4.023  26.348  1.00 95.77
ATOM    851  ND1 HIS A 105      10.694  -4.272  27.663  1.00 95.77
ATOM    852  CD2 HIS A 105      11.853  -2.953  26.367  1.00 95.77
ATOM    853  CE1 HIS A 105      11.298  -3.391  28.438  1.00 95.77
ATOM    854  NE2 HIS A 105      12.006  -2.581  27.680  1.00 95.77
ATOM    855  N   LEU A 106       8.210  -3.147  24.500  1.00147.06
ATOM    856  CA  LEU A 106       7.874  -1.744  24.592  1.00147.06
ATOM    857  C   LEU A 106       6.476  -1.398  25.006  1.00147.06
ATOM    858  O   LEU A 106       6.283  -0.605  25.927  1.00147.06
ATOM    859  CB  LEU A 106       8.115  -0.997  23.266  1.00147.06
ATOM    860  CG  LEU A 106       9.591  -0.685  22.944  1.00147.06
ATOM    861  CD1 LEU A 106      10.284   0.026  24.112  1.00147.06
ATOM    862  CD2 LEU A 106      10.364  -1.932  22.507  1.00147.06
ATOM    863  N   ILE A 107       5.466  -1.948  24.310  1.00 60.24
ATOM    864  CA  ILE A 107       4.097  -1.584  24.548  1.00 60.24
ATOM    865  C   ILE A 107       3.599  -2.068  25.878  1.00 60.24
ATOM    866  O   ILE A 107       2.974  -1.300  26.608  1.00 60.24
ATOM    867  CB  ILE A 107       3.174  -2.101  23.483  1.00 60.24
ATOM    868  CG1 ILE A 107       3.721  -1.725  22.093  1.00 60.24
ATOM    869  CG2 ILE A 107       1.762  -1.553  23.759  1.00 60.24
ATOM    870  CD1 ILE A 107       2.723  -1.932  20.955  1.00 60.24
ATOM    871  N   PRO A 108       3.833  -3.294  26.249  1.00 78.30
ATOM    872  CA  PRO A 108       3.277  -3.771  27.488  1.00 78.30
ATOM    873  C   PRO A 108       3.815  -3.042  28.679  1.00 78.30
ATOM    874  O   PRO A 108       3.094  -2.880  29.661  1.00 78.30
ATOM    875  CB  PRO A 108       3.537  -5.276  27.498  1.00 78.30
ATOM    876  CG  PRO A 108       4.752  -5.435  26.563  1.00 78.30
ATOM    877  CD  PRO A 108       4.363  -4.670  25.285  1.00 78.30
ATOM    878  N   SER A 109       5.096  -2.647  28.612  1.00 64.81
ATOM    879  CA  SER A 109       5.853  -1.969  29.627  1.00 64.81
ATOM    880  C   SER A 109       5.441  -0.541  29.845  1.00 64.81
ATOM    881  O   SER A 109       5.561  -0.040  30.961  1.00 64.81
ATOM    882  CB  SER A 109       7.360  -1.954  29.318  1.00 64.81
ATOM    883  OG  SER A 109       7.656  -1.006  28.311  1.00 64.81
ATOM    884  N   SER A 110       4.997   0.168  28.785  1.00 56.93
ATOM    885  CA  SER A 110       4.783   1.593  28.857  1.00 56.93
ATOM    886  C   SER A 110       3.829   1.963  29.953  1.00 56.93
ATOM    887  O   SER A 110       2.642   1.651  29.902  1.00 56.93
ATOM    888  CB  SER A 110       4.238   2.190  27.547  1.00 56.93
ATOM    889  OG  SER A 110       3.740   1.171  26.702  1.00 56.93
ATOM    890  N   VAL A 111       4.373   2.659  30.977  1.00119.71
ATOM    891  CA  VAL A 111       3.697   3.126  32.160  1.00119.71
ATOM    892  C   VAL A 111       2.864   4.365  31.950  1.00119.71
ATOM    893  O   VAL A 111       1.836   4.523  32.613  1.00119.71
ATOM    894  CB  VAL A 111       4.723   3.392  33.277  1.00119.71
ATOM    895  CG1 VAL A 111       5.456   2.111  33.644  1.00119.71
ATOM    896  CG2 VAL A 111       5.750   4.419  32.824  1.00119.71
ATOM    897  N   SER A 112       3.288   5.288  31.055  1.00108.23
ATOM    898  CA  SER A 112       2.613   6.556  30.926  1.00108.23
ATOM    899  C   SER A 112       1.987   6.691  29.570  1.00108.23
ATOM    900  O   SER A 112       2.323   5.975  28.630  1.00108.23
ATOM    901  CB  SER A 112       3.529   7.731  31.086  1.00108.23
ATOM    902  OG  SER A 112       4.191   8.071  29.866  1.00108.23
ATOM    903  N   ALA A 113       1.033   7.642  29.456  1.00 28.01
ATOM    904  CA  ALA A 113       0.294   7.873  28.247  1.00 28.01
ATOM    905  C   ALA A 113       1.210   8.339  27.156  1.00 28.01
ATOM    906  O   ALA A 113       1.075   7.921  26.007  1.00 28.01
ATOM    907  CB  ALA A 113      -0.819   8.898  28.473  1.00 28.01
ATOM    908  N   GLU A 114       2.173   9.220  27.485  1.00 48.17
ATOM    909  CA  GLU A 114       3.002   9.783  26.459  1.00 48.17
ATOM    910  C   GLU A 114       3.773   8.703  25.772  1.00 48.17
ATOM    911  O   GLU A 114       3.865   8.679  24.546  1.00 48.17
ATOM    912  CB  GLU A 114       4.010  10.816  26.987  1.00 48.17
ATOM    913  CG  GLU A 114       3.384  11.781  27.996  1.00 48.17
ATOM    914  CD  GLU A 114       3.739  11.300  29.394  1.00 48.17
ATOM    915  OE1 GLU A 114       4.878  11.590  29.846  1.00 48.17
ATOM    916  OE2 GLU A 114       2.878  10.633  30.027  1.00 48.17
ATOM    917  N   CYS A 115       4.348   7.778  26.558  1.00 87.89
ATOM    918  CA  CYS A 115       5.161   6.715  26.043  1.00 87.89
ATOM    919  C   CYS A 115       4.336   5.730  25.267  1.00 87.89
ATOM    920  O   CYS A 115       4.752   5.243  24.216  1.00 87.89
ATOM    921  CB  CYS A 115       5.867   5.965  27.182  1.00 87.89
ATOM    922  SG  CYS A 115       7.612   5.571  26.848  1.00 87.89
ATOM    923  N   LYS A 116       3.135   5.400  25.772  1.00 72.42
ATOM    924  CA  LYS A 116       2.290   4.430  25.131  1.00 72.42
ATOM    925  C   LYS A 116       1.866   4.933  23.777  1.00 72.42
ATOM    926  O   LYS A 116       1.810   4.172  22.810  1.00 72.42
ATOM    927  CB  LYS A 116       1.012   4.141  25.934  1.00 72.42
ATOM    928  CG  LYS A 116       0.023   3.237  25.202  1.00 72.42
ATOM    929  CD  LYS A 116      -1.006   2.595  26.132  1.00 72.42
ATOM    930  CE  LYS A 116      -1.869   3.610  26.882  1.00 72.42
ATOM    931  NZ  LYS A 116      -2.823   2.902  27.762  1.00 72.42
ATOM    932  N   VAL A 117       1.537   6.236  23.672  1.00 37.21
ATOM    933  CA  VAL A 117       1.107   6.792  22.419  1.00 37.21
ATOM    934  C   VAL A 117       2.239   6.692  21.433  1.00 37.21
ATOM    935  O   VAL A 117       2.036   6.355  20.268  1.00 37.21
ATOM    936  CB  VAL A 117       0.709   8.237  22.527  1.00 37.21
ATOM    937  CG1 VAL A 117       0.460   8.787  21.111  1.00 37.21
ATOM    938  CG2 VAL A 117      -0.513   8.341  23.456  1.00 37.21
ATOM    939  N   PHE A 118       3.475   6.963  21.896  1.00 63.68
ATOM    940  CA  PHE A 118       4.656   6.981  21.074  1.00 63.68
ATOM    941  C   PHE A 118       4.858   5.624  20.447  1.00 63.68
ATOM    942  O   PHE A 118       5.099   5.517  19.245  1.00 63.68
ATOM    943  CB  PHE A 118       5.896   7.315  21.932  1.00 63.68
ATOM    944  CG  PHE A 118       7.156   6.928  21.234  1.00 63.68
ATOM    945  CD1 PHE A 118       7.504   7.525  20.045  1.00 63.68
ATOM    946  CD2 PHE A 118       7.998   5.986  21.777  1.00 63.68
ATOM    947  CE1 PHE A 118       8.670   7.181  19.402  1.00 63.68
ATOM    948  CE2 PHE A 118       9.165   5.637  21.138  1.00 63.68
ATOM    949  CZ  PHE A 118       9.501   6.233  19.947  1.00 63.68
ATOM    950  N   PHE A 119       4.767   4.545  21.247  1.00 86.11
ATOM    951  CA  PHE A 119       4.997   3.208  20.764  1.00 86.11
ATOM    952  C   PHE A 119       3.916   2.773  19.820  1.00 86.11
ATOM    953  O   PHE A 119       4.187   2.054  18.858  1.00 86.11
ATOM    954  CB  PHE A 119       5.143   2.169  21.888  1.00 86.11
ATOM    955  CG  PHE A 119       6.290   2.444  22.812  1.00 86.11
ATOM    956  CD1 PHE A 119       7.559   2.683  22.313  1.00 86.11
ATOM    957  CD2 PHE A 119       6.105   2.461  24.184  1.00 86.11
ATOM    958  CE1 PHE A 119       8.617   2.931  23.165  1.00 86.11
ATOM    959  CE2 PHE A 119       7.162   2.709  25.039  1.00 86.11
ATOM    960  CZ  PHE A 119       8.420   2.944  24.529  1.00 86.11
ATOM    961  N   TYR A 120       2.652   3.154  20.093  1.00 53.29
ATOM    962  CA  TYR A 120       1.564   2.795  19.220  1.00 53.29
ATOM    963  C   TYR A 120       1.746   3.421  17.869  1.00 53.29
ATOM    964  O   TYR A 120       1.501   2.772  16.852  1.00 53.29
ATOM    965  CB  TYR A 120       0.170   3.218  19.718  1.00 53.29
ATOM    966  CG  TYR A 120      -0.425   2.118  20.529  1.00 53.29
ATOM    967  CD1 TYR A 120      -0.686   0.909  19.927  1.00 53.29
ATOM    968  CD2 TYR A 120      -0.736   2.283  21.858  1.00 53.29
ATOM    969  CE1 TYR A 120      -1.240  -0.130  20.636  1.00 53.29
ATOM    970  CE2 TYR A 120      -1.291   1.246  22.574  1.00 53.29
ATOM    971  CZ  TYR A 120      -1.544   0.040  21.964  1.00 53.29
ATOM    972  OH  TYR A 120      -2.114  -1.024  22.695  1.00 53.29
ATOM    973  N   LYS A 121       2.172   4.700  17.816  1.00144.35
ATOM    974  CA  LYS A 121       2.338   5.359  16.545  1.00144.35
ATOM    975  C   LYS A 121       3.347   4.594  15.752  1.00144.35
ATOM    976  O   LYS A 121       3.188   4.390  14.549  1.00144.35
ATOM    977  CB  LYS A 121       2.981   6.751  16.608  1.00144.35
ATOM    978  CG  LYS A 121       3.120   7.509  15.299  1.00144.35
ATOM    979  CD  LYS A 121       3.885   8.821  15.484  1.00144.35
ATOM    980  CE  LYS A 121       5.310   8.784  14.917  1.00144.35
ATOM    981  NZ  LYS A 121       5.884  10.148  14.854  1.00144.35
ATOM    982  N   MET A 122       4.419   4.156  16.432  1.00 62.09
ATOM    983  CA  MET A 122       5.525   3.474  15.822  1.00 62.09
ATOM    984  C   MET A 122       5.043   2.195  15.192  1.00 62.09
ATOM    985  O   MET A 122       5.513   1.811  14.121  1.00 62.09
ATOM    986  CB  MET A 122       6.598   3.127  16.871  1.00 62.09
ATOM    987  CG  MET A 122       7.797   2.331  16.354  1.00 62.09
ATOM    988  SD  MET A 122       9.056   2.025  17.631  1.00 62.09
ATOM    989  CE  MET A 122       9.764   3.695  17.622  1.00 62.09
ATOM    990  N   LYS A 123       4.111   1.483  15.855  1.00 88.87
ATOM    991  CA  LYS A 123       3.592   0.254  15.318  1.00 88.87
ATOM    992  C   LYS A 123       2.846   0.537  14.043  1.00 88.87
ATOM    993  O   LYS A 123       2.975  -0.190  13.059  1.00 88.87
ATOM    994  CB  LYS A 123       2.647  -0.460  16.302  1.00 88.87
ATOM    995  CG  LYS A 123       3.321  -1.560  17.124  1.00 88.87
ATOM    996  CD  LYS A 123       2.660  -2.932  16.962  1.00 88.87
ATOM    997  CE  LYS A 123       1.167  -2.951  17.292  1.00 88.87
ATOM    998  NZ  LYS A 123       0.674  -4.346  17.322  1.00 88.87
ATOM    999  N   ALA A 124       2.042   1.616  14.019  1.00 27.83
ATOM   1000  CA  ALA A 124       1.280   1.934  12.843  1.00 27.83
ATOM   1001  C   ALA A 124       2.214   2.249  11.710  1.00 27.83
ATOM   1002  O   ALA A 124       1.954   1.884  10.564  1.00 27.83
ATOM   1003  CB  ALA A 124       0.337   3.113  13.090  1.00 27.83
ATOM   1004  N   ASP A 125       3.320   2.962  12.005  1.00 62.86
ATOM   1005  CA  ASP A 125       4.254   3.405  11.004  1.00 62.86
ATOM   1006  C   ASP A 125       4.906   2.232  10.320  1.00 62.86
ATOM   1007  O   ASP A 125       5.001   2.195   9.092  1.00 62.86
ATOM   1008  CB  ASP A 125       5.378   4.272  11.614  1.00 62.86
ATOM   1009  CG  ASP A 125       5.122   5.740  11.271  1.00 62.86
ATOM   1010  OD1 ASP A 125       3.960   6.081  10.925  1.00 62.86
ATOM   1011  OD2 ASP A 125       6.088   6.546  11.359  1.00 62.86
ATOM   1012  N   TYR A 126       5.380   1.242  11.103  1.00 79.08
ATOM   1013  CA  TYR A 126       6.073   0.098  10.572  1.00 79.08
ATOM   1014  C   TYR A 126       5.161  -0.786   9.779  1.00 79.08
ATOM   1015  O   TYR A 126       5.577  -1.354   8.770  1.00 79.08
ATOM   1016  CB  TYR A 126       6.860  -0.696  11.629  1.00 79.08
ATOM   1017  CG  TYR A 126       8.048   0.175  11.854  1.00 79.08
ATOM   1018  CD1 TYR A 126       8.913   0.444  10.818  1.00 79.08
ATOM   1019  CD2 TYR A 126       8.278   0.752  13.082  1.00 79.08
ATOM   1020  CE1 TYR A 126      10.001   1.262  11.002  1.00 79.08
ATOM   1021  CE2 TYR A 126       9.365   1.571  13.272  1.00 79.08
ATOM   1022  CZ  TYR A 126      10.228   1.826  12.234  1.00 79.08
ATOM   1023  OH  TYR A 126      11.342   2.671  12.435  1.00 79.08
ATOM   1024  N   TYR A 127       3.902  -0.956  10.222  1.00 42.94
ATOM   1025  CA  TYR A 127       2.967  -1.745   9.465  1.00 42.94
ATOM   1026  C   TYR A 127       2.740  -1.066   8.144  1.00 42.94
ATOM   1027  O   TYR A 127       2.621  -1.727   7.113  1.00 42.94
ATOM   1028  CB  TYR A 127       1.601  -1.915  10.154  1.00 42.94
ATOM   1029  CG  TYR A 127       1.657  -2.752  11.408  1.00 42.94
ATOM   1030  CD1 TYR A 127       2.460  -3.884  11.472  1.00 42.94
ATOM   1031  CD2 TYR A 127       0.902  -2.415  12.523  1.00 42.94
ATOM   1032  CE1 TYR A 127       2.512  -4.660  12.613  1.00 42.94
ATOM   1033  CE2 TYR A 127       0.940  -3.179  13.673  1.00 42.94
ATOM   1034  CZ  TYR A 127       1.747  -4.302  13.716  1.00 42.94
ATOM   1035  OH  TYR A 127       1.793  -5.070  14.856  1.00 42.94
ATOM   1036  N   ARG A 128       2.679   0.282   8.144  1.00140.11
ATOM   1037  CA  ARG A 128       2.467   1.061   6.953  1.00140.11
ATOM   1038  C   ARG A 128       3.603   0.831   5.992  1.00140.11
ATOM   1039  O   ARG A 128       3.392   0.750   4.782  1.00140.11
ATOM   1040  CB  ARG A 128       2.370   2.569   7.263  1.00140.11
ATOM   1041  CG  ARG A 128       2.063   3.454   6.053  1.00140.11
ATOM   1042  CD  ARG A 128       1.804   4.920   6.420  1.00140.11
ATOM   1043  NE  ARG A 128       3.034   5.471   7.054  1.00140.11
ATOM   1044  CZ  ARG A 128       3.004   6.677   7.693  1.00140.11
ATOM   1045  NH1 ARG A 128       1.853   7.412   7.709  1.00140.11
ATOM   1046  NH2 ARG A 128       4.124   7.145   8.318  1.00140.11
ATOM   1047  N   TYR A 129       4.848   0.715   6.493  1.00 72.15
ATOM   1048  CA  TYR A 129       5.966   0.506   5.612  1.00 72.15
ATOM   1049  C   TYR A 129       5.800  -0.811   4.908  1.00 72.15
ATOM   1050  O   TYR A 129       6.092  -0.924   3.719  1.00 72.15
ATOM   1051  CB  TYR A 129       7.332   0.518   6.324  1.00 72.15
ATOM   1052  CG  TYR A 129       7.609   1.937   6.692  1.00 72.15
ATOM   1053  CD1 TYR A 129       7.614   2.915   5.725  1.00 72.15
ATOM   1054  CD2 TYR A 129       7.890   2.288   7.991  1.00 72.15
ATOM   1055  CE1 TYR A 129       7.871   4.226   6.052  1.00 72.15
ATOM   1056  CE2 TYR A 129       8.148   3.597   8.325  1.00 72.15
ATOM   1057  CZ  TYR A 129       8.136   4.570   7.355  1.00 72.15
ATOM   1058  OH  TYR A 129       8.400   5.914   7.695  1.00 72.15
ATOM   1059  N   LEU A 130       5.336  -1.851   5.627  1.00 50.82
ATOM   1060  CA  LEU A 130       5.114  -3.156   5.063  1.00 50.82
ATOM   1061  C   LEU A 130       4.046  -3.057   4.008  1.00 50.82
ATOM   1062  O   LEU A 130       4.078  -3.763   3.002  1.00 50.82
ATOM   1063  CB  LEU A 130       4.630  -4.182   6.109  1.00 50.82
ATOM   1064  CG  LEU A 130       5.619  -4.393   7.272  1.00 50.82
ATOM   1065  CD1 LEU A 130       4.892  -4.826   8.558  1.00 50.82
ATOM   1066  CD2 LEU A 130       6.742  -5.369   6.877  1.00 50.82
ATOM   1067  N   ALA A 131       3.047  -2.184   4.228  1.00 44.53
ATOM   1068  CA  ALA A 131       1.933  -2.024   3.331  1.00 44.53
ATOM   1069  C   ALA A 131       2.371  -1.495   1.993  1.00 44.53
ATOM   1070  O   ALA A 131       1.792  -1.841   0.965  1.00 44.53
ATOM   1071  CB  ALA A 131       0.859  -1.066   3.875  1.00 44.53
ATOM   1072  N   GLU A 132       3.385  -0.615   1.955  1.00 57.92
ATOM   1073  CA  GLU A 132       3.793  -0.038   0.702  1.00 57.92
ATOM   1074  C   GLU A 132       4.260  -1.128  -0.234  1.00 57.92
ATOM   1075  O   GLU A 132       4.063  -1.050  -1.446  1.00 57.92
ATOM   1076  CB  GLU A 132       4.949   0.963   0.876  1.00 57.92
ATOM   1077  CG  GLU A 132       4.660   2.326   0.241  1.00 57.92
ATOM   1078  CD  GLU A 132       5.894   2.775  -0.527  1.00 57.92
ATOM   1079  OE1 GLU A 132       6.979   2.897   0.104  1.00 57.92
ATOM   1080  OE2 GLU A 132       5.767   3.008  -1.759  1.00 57.92
ATOM   1081  N   PHE A 133       4.979  -2.115   0.326  1.00213.62
ATOM   1082  CA  PHE A 133       5.583  -3.296  -0.248  1.00213.62
ATOM   1083  C   PHE A 133       4.688  -4.482  -0.516  1.00213.62
ATOM   1084  O   PHE A 133       4.986  -5.268  -1.413  1.00213.62
ATOM   1085  CB  PHE A 133       6.755  -3.767   0.646  1.00213.62
ATOM   1086  CG  PHE A 133       7.663  -2.622   0.918  1.00213.62
ATOM   1087  CD1 PHE A 133       8.014  -1.729  -0.063  1.00213.62
ATOM   1088  CD2 PHE A 133       8.176  -2.465   2.185  1.00213.62
ATOM   1089  CE1 PHE A 133       8.864  -0.691   0.230  1.00213.62
ATOM   1090  CE2 PHE A 133       9.026  -1.428   2.481  1.00213.62
ATOM   1091  CZ  PHE A 133       9.368  -0.536   1.496  1.00213.62
ATOM   1092  N   GLN A 134       3.606  -4.670   0.267  1.00 58.62
ATOM   1093  CA  GLN A 134       2.822  -5.886   0.317  1.00 58.62
ATOM   1094  C   GLN A 134       2.248  -6.344  -0.989  1.00 58.62
ATOM   1095  O   GLN A 134       1.900  -5.562  -1.872  1.00 58.62
ATOM   1096  CB  GLN A 134       1.661  -5.812   1.323  1.00 58.62
ATOM   1097  CG  GLN A 134       2.070  -6.113   2.753  1.00 58.62
ATOM   1098  CD  GLN A 134       3.202  -7.119   2.827  1.00 58.62
ATOM   1099  OE1 GLN A 134       2.981  -8.278   2.213  1.00 58.62
ATOM   1100  NE2 GLN A 134       4.323  -6.704   3.407  1.00 58.62
ATOM   1101  N   VAL A 135       2.145  -7.690  -1.105  1.00106.19
ATOM   1102  CA  VAL A 135       1.570  -8.379  -2.224  1.00106.19
ATOM   1103  C   VAL A 135       0.085  -8.251  -2.086  1.00106.19
ATOM   1104  O   VAL A 135      -0.421  -7.853  -1.037  1.00106.19
ATOM   1105  CB  VAL A 135       1.943  -9.871  -2.296  1.00106.19
ATOM   1106  CG1 VAL A 135       3.450 -10.040  -2.406  1.00106.19
ATOM   1107  CG2 VAL A 135       1.469 -10.599  -1.047  1.00106.19
ATOM   1108  N   GLY A 136      -0.651  -8.580  -3.162  1.00 32.21
ATOM   1109  CA  GLY A 136      -2.075  -8.409  -3.217  1.00 32.21
ATOM   1110  C   GLY A 136      -2.799  -9.280  -2.238  1.00 32.21
ATOM   1111  O   GLY A 136      -3.839  -8.884  -1.717  1.00 32.21
ATOM   1112  N   GLU A 137      -2.319 -10.515  -2.008  1.00 99.40
ATOM   1113  CA  GLU A 137      -3.045 -11.418  -1.159  1.00 99.40
ATOM   1114  C   GLU A 137      -3.075 -10.984   0.277  1.00 99.40
ATOM   1115  O   GLU A 137      -4.133 -11.039   0.903  1.00 99.40
ATOM   1116  CB  GLU A 137      -2.535 -12.872  -1.226  1.00 99.40
ATOM   1117  CG  GLU A 137      -1.083 -13.026  -0.822  1.00 99.40
ATOM   1118  CD  GLU A 137      -0.541 -14.403  -1.152  1.00 99.40
ATOM   1119  OE1 GLU A 137       0.006 -14.579  -2.261  1.00 99.40
ATOM   1120  OE2 GLU A 137      -0.664 -15.309  -0.299  1.00 99.40
ATOM   1121  N   LYS A 138      -1.945 -10.524   0.855  1.00101.35
ATOM   1122  CA  LYS A 138      -2.009 -10.265   2.270  1.00101.35
ATOM   1123  C   LYS A 138      -1.958  -8.803   2.584  1.00101.35
ATOM   1124  O   LYS A 138      -1.689  -8.433   3.725  1.00101.35
ATOM   1125  CB  LYS A 138      -0.865 -10.930   3.054  1.00101.35
ATOM   1126  CG  LYS A 138       0.501 -10.341   2.761  1.00101.35
ATOM   1127  CD  LYS A 138       1.601 -11.167   3.409  1.00101.35
ATOM   1128  CE  LYS A 138       1.752 -12.518   2.728  1.00101.35
ATOM   1129  NZ  LYS A 138       2.900 -13.290   3.278  1.00101.35
ATOM   1130  N   ARG A 139      -2.244  -7.932   1.603  1.00 98.49
ATOM   1131  CA  ARG A 139      -2.185  -6.517   1.841  1.00 98.49
ATOM   1132  C   ARG A 139      -3.264  -6.088   2.792  1.00 98.49
ATOM   1133  O   ARG A 139      -3.027  -5.275   3.684  1.00 98.49
ATOM   1134  CB  ARG A 139      -2.361  -5.690   0.557  1.00 98.49
ATOM   1135  CG  ARG A 139      -1.850  -4.253   0.684  1.00 98.49
ATOM   1136  CD  ARG A 139      -1.368  -3.656  -0.639  1.00 98.49
ATOM   1137  NE  ARG A 139      -0.544  -2.459  -0.313  1.00 98.49
ATOM   1138  CZ  ARG A 139      -1.037  -1.205  -0.538  1.00 98.49
ATOM   1139  NH1 ARG A 139      -2.298  -1.048  -1.039  1.00 98.49
ATOM   1140  NH2 ARG A 139      -0.269  -0.111  -0.264  1.00 98.49
ATOM   1141  N   ASN A 140      -4.481  -6.642   2.640  1.00 95.35
ATOM   1142  CA  ASN A 140      -5.597  -6.175   3.414  1.00 95.35
ATOM   1143  C   ASN A 140      -5.345  -6.381   4.873  1.00 95.35
ATOM   1144  O   ASN A 140      -5.652  -5.509   5.684  1.00 95.35
ATOM   1145  CB  ASN A 140      -6.921  -6.884   3.079  1.00 95.35
ATOM   1146  CG  ASN A 140      -8.065  -6.402   3.943  1.00 95.35
ATOM   1147  OD1 ASN A 140      -8.742  -7.194   4.600  1.00 95.35
ATOM   1148  ND2 ASN A 140      -8.286  -5.094   3.944  1.00 95.35
ATOM   1149  N   LYS A 141      -4.780  -7.542   5.253  1.00 75.11
ATOM   1150  CA  LYS A 141      -4.577  -7.808   6.648  1.00 75.11
ATOM   1151  C   LYS A 141      -3.592  -6.830   7.214  1.00 75.11
ATOM   1152  O   LYS A 141      -3.781  -6.329   8.321  1.00 75.11
ATOM   1153  CB  LYS A 141      -4.043  -9.221   6.933  1.00 75.11
ATOM   1154  CG  LYS A 141      -3.629  -9.441   8.375  1.00 75.11
ATOM   1155  CD  LYS A 141      -2.663 -10.608   8.495  1.00 75.11
ATOM   1156  CE  LYS A 141      -2.899 -11.393   9.775  1.00 75.11
ATOM   1157  NZ  LYS A 141      -1.887 -11.071  10.818  1.00 75.11
ATOM   1158  N   THR A 142      -2.514  -6.530   6.463  1.00 29.70
ATOM   1159  CA  THR A 142      -1.475  -5.649   6.925  1.00 29.70
ATOM   1160  C   THR A 142      -2.022  -4.269   7.145  1.00 29.70
ATOM   1161  O   THR A 142      -1.691  -3.616   8.133  1.00 29.70
ATOM   1162  CB  THR A 142      -0.301  -5.573   5.932  1.00 29.70
ATOM   1163  OG1 THR A 142      -0.736  -4.944   4.720  1.00 29.70
ATOM   1164  CG2 THR A 142       0.213  -6.967   5.606  1.00 29.70
ATOM   1165  N   ALA A 143      -2.880  -3.792   6.223  1.00 35.58
ATOM   1166  CA  ALA A 143      -3.435  -2.468   6.303  1.00 35.58
ATOM   1167  C   ALA A 143      -4.255  -2.329   7.552  1.00 35.58
ATOM   1168  O   ALA A 143      -4.231  -1.286   8.204  1.00 35.58
ATOM   1169  CB  ALA A 143      -4.349  -2.130   5.113  1.00 35.58
ATOM   1170  N   GLU A 144      -5.014  -3.378   7.913  1.00 74.00
ATOM   1171  CA  GLU A 144      -5.882  -3.327   9.058  1.00 74.00
ATOM   1172  C   GLU A 144      -5.078  -3.180  10.316  1.00 74.00
ATOM   1173  O   GLU A 144      -5.476  -2.453  11.225  1.00 74.00
ATOM   1174  CB  GLU A 144      -6.751  -4.590   9.188  1.00 74.00
ATOM   1175  CG  GLU A 144      -7.597  -4.620  10.459  1.00 74.00
ATOM   1176  CD  GLU A 144      -7.909  -6.073  10.787  1.00 74.00
ATOM   1177  OE1 GLU A 144      -8.531  -6.751   9.927  1.00 74.00
ATOM   1178  OE2 GLU A 144      -7.530  -6.524  11.901  1.00 74.00
ATOM   1179  N   GLN A 145      -3.927  -3.874  10.406  1.00 34.72
ATOM   1180  CA  GLN A 145      -3.105  -3.818  11.585  1.00 34.72
ATOM   1181  C   GLN A 145      -2.606  -2.417  11.778  1.00 34.72
ATOM   1182  O   GLN A 145      -2.571  -1.913  12.899  1.00 34.72
ATOM   1183  CB  GLN A 145      -1.883  -4.750  11.506  1.00 34.72
ATOM   1184  CG  GLN A 145      -2.216  -6.214  11.720  1.00 34.72
ATOM   1185  CD  GLN A 145      -1.000  -7.107  11.569  1.00 34.72
ATOM   1186  OE1 GLN A 145      -1.201  -8.243  10.907  1.00 34.72
ATOM   1187  NE2 GLN A 145       0.150  -6.620  12.024  1.00 34.72
ATOM   1188  N   SER A 146      -2.199  -1.745  10.687  1.00 33.74
ATOM   1189  CA  SER A 146      -1.690  -0.408  10.797  1.00 33.74
ATOM   1190  C   SER A 146      -2.768   0.499  11.316  1.00 33.74
ATOM   1191  O   SER A 146      -2.528   1.317  12.202  1.00 33.74
ATOM   1192  CB  SER A 146      -1.220   0.152   9.443  1.00 33.74
ATOM   1193  OG  SER A 146      -0.690   1.458   9.612  1.00 33.74
ATOM   1194  N   LEU A 147      -3.996   0.357  10.785  1.00 95.46
ATOM   1195  CA  LEU A 147      -5.090   1.224  11.131  1.00 95.46
ATOM   1196  C   LEU A 147      -5.447   1.065  12.584  1.00 95.46
ATOM   1197  O   LEU A 147      -5.734   2.050  13.263  1.00 95.46
ATOM   1198  CB  LEU A 147      -6.332   0.941  10.256  1.00 95.46
ATOM   1199  CG  LEU A 147      -7.490   1.963  10.329  1.00 95.46
ATOM   1200  CD1 LEU A 147      -6.974   3.369   9.984  1.00 95.46
ATOM   1201  CD2 LEU A 147      -8.699   1.586   9.457  1.00 95.46
ATOM   1202  N   VAL A 148      -5.455  -0.179  13.101  1.00 83.90
ATOM   1203  CA  VAL A 148      -5.844  -0.411  14.466  1.00 83.90
ATOM   1204  C   VAL A 148      -4.872   0.240  15.405  1.00 83.90
ATOM   1205  O   VAL A 148      -5.279   0.837  16.401  1.00 83.90
ATOM   1206  CB  VAL A 148      -5.926  -1.871  14.815  1.00 83.90
ATOM   1207  CG1 VAL A 148      -6.293  -2.018  16.302  1.00 83.90
ATOM   1208  CG2 VAL A 148      -6.929  -2.541  13.862  1.00 83.90
ATOM   1209  N   ALA A 149      -3.558   0.140  15.118  1.00 33.26
ATOM   1210  CA  ALA A 149      -2.559   0.690  15.995  1.00 33.26
ATOM   1211  C   ALA A 149      -2.715   2.182  16.077  1.00 33.26
ATOM   1212  O   ALA A 149      -2.686   2.754  17.167  1.00 33.26
ATOM   1213  CB  ALA A 149      -1.127   0.404  15.511  1.00 33.26
ATOM   1214  N   TYR A 150      -2.907   2.852  14.921  1.00 73.81
ATOM   1215  CA  TYR A 150      -3.053   4.283  14.887  1.00 73.81
ATOM   1216  C   TYR A 150      -4.280   4.699  15.638  1.00 73.81
ATOM   1217  O   TYR A 150      -4.257   5.705  16.345  1.00 73.81
ATOM   1218  CB  TYR A 150      -3.235   4.890  13.479  1.00 73.81
ATOM   1219  CG  TYR A 150      -1.956   5.466  12.976  1.00 73.81
ATOM   1220  CD1 TYR A 150      -1.378   6.536  13.620  1.00 73.81
ATOM   1221  CD2 TYR A 150      -1.354   4.970  11.842  1.00 73.81
ATOM   1222  CE1 TYR A 150      -0.207   7.089  13.159  1.00 73.81
ATOM   1223  CE2 TYR A 150      -0.181   5.519  11.375  1.00 73.81
ATOM   1224  CZ  TYR A 150       0.395   6.578  12.035  1.00 73.81
ATOM   1225  OH  TYR A 150       1.597   7.144  11.559  1.00 73.81
ATOM   1226  N   LYS A 151      -5.395   3.959  15.478  1.00 65.92
ATOM   1227  CA  LYS A 151      -6.637   4.357  16.088  1.00 65.92
ATOM   1228  C   LYS A 151      -6.534   4.334  17.583  1.00 65.92
ATOM   1229  O   LYS A 151      -7.042   5.233  18.251  1.00 65.92
ATOM   1230  CB  LYS A 151      -7.840   3.477  15.704  1.00 65.92
ATOM   1231  CG  LYS A 151      -8.253   3.581  14.235  1.00 65.92
ATOM   1232  CD  LYS A 151      -8.957   4.900  13.906  1.00 65.92
ATOM   1233  CE  LYS A 151      -9.720   4.886  12.579  1.00 65.92
ATOM   1234  NZ  LYS A 151     -10.465   6.154  12.411  1.00 65.92
ATOM   1235  N   THR A 152      -5.892   3.295  18.154  1.00 25.22
ATOM   1236  CA  THR A 152      -5.783   3.193  19.585  1.00 25.22
ATOM   1237  C   THR A 152      -4.977   4.348  20.097  1.00 25.22
ATOM   1238  O   THR A 152      -5.331   4.972  21.097  1.00 25.22
ATOM   1239  CB  THR A 152      -5.122   1.878  20.036  1.00 25.22
ATOM   1240  OG1 THR A 152      -3.761   1.845  19.588  1.00 25.22
ATOM   1241  CG2 THR A 152      -5.861   0.683  19.454  1.00 25.22
ATOM   1242  N   ALA A 153      -3.868   4.675  19.405  1.00 29.81
ATOM   1243  CA  ALA A 153      -3.027   5.758  19.826  1.00 29.81
ATOM   1244  C   ALA A 153      -3.823   7.027  19.784  1.00 29.81
ATOM   1245  O   ALA A 153      -3.726   7.861  20.683  1.00 29.81
ATOM   1246  CB  ALA A 153      -1.803   5.950  18.912  1.00 29.81
ATOM   1247  N   SER A 154      -4.653   7.196  18.738  1.00 69.91
ATOM   1248  CA  SER A 154      -5.403   8.409  18.565  1.00 69.91
ATOM   1249  C   SER A 154      -6.353   8.589  19.714  1.00 69.91
ATOM   1250  O   SER A 154      -6.536   9.704  20.200  1.00 69.91
ATOM   1251  CB  SER A 154      -6.228   8.419  17.265  1.00 69.91
ATOM   1252  OG  SER A 154      -7.378   7.600  17.410  1.00 69.91
ATOM   1253  N   ASP A 155      -6.987   7.497  20.175  1.00 74.48
ATOM   1254  CA  ASP A 155      -7.965   7.574  21.225  1.00 74.48
ATOM   1255  C   ASP A 155      -7.321   8.009  22.510  1.00 74.48
ATOM   1256  O   ASP A 155      -7.846   8.871  23.213  1.00 74.48
ATOM   1257  CB  ASP A 155      -8.651   6.217  21.477  1.00 74.48
ATOM   1258  CG  ASP A 155      -9.600   6.325  22.665  1.00 74.48
ATOM   1259  OD1 ASP A 155     -10.554   7.147  22.614  1.00 74.48
ATOM   1260  OD2 ASP A 155      -9.379   5.571  23.649  1.00 74.48
ATOM   1261  N   ILE A 156      -6.157   7.424  22.849  1.00 36.62
ATOM   1262  CA  ILE A 156      -5.500   7.717  24.093  1.00 36.62
ATOM   1263  C   ILE A 156      -5.057   9.149  24.115  1.00 36.62
ATOM   1264  O   ILE A 156      -5.228   9.846  25.115  1.00 36.62
ATOM   1265  CB  ILE A 156      -4.283   6.864  24.315  1.00 36.62
ATOM   1266  CG1 ILE A 156      -4.629   5.380  24.113  1.00 36.62
ATOM   1267  CG2 ILE A 156      -3.719   7.176  25.710  1.00 36.62
ATOM   1268  CD1 ILE A 156      -3.455   4.546  23.605  1.00 36.62
ATOM   1269  N   ALA A 157      -4.478   9.631  23.001  1.00 33.32
ATOM   1270  CA  ALA A 157      -3.942  10.962  22.948  1.00 33.32
ATOM   1271  C   ALA A 157      -5.026  11.969  23.157  1.00 33.32
ATOM   1272  O   ALA A 157      -4.816  12.980  23.825  1.00 33.32
ATOM   1273  CB  ALA A 157      -3.273  11.282  21.600  1.00 33.32
ATOM   1274  N   THR A 158      -6.216  11.739  22.577  1.00 38.41
ATOM   1275  CA  THR A 158      -7.257  12.716  22.707  1.00 38.41
ATOM   1276  C   THR A 158      -7.642  12.858  24.152  1.00 38.41
ATOM   1277  O   THR A 158      -7.841  13.969  24.640  1.00 38.41
ATOM   1278  CB  THR A 158      -8.507  12.349  21.886  1.00 38.41
ATOM   1279  OG1 THR A 158      -8.993  11.065  22.299  1.00 38.41
ATOM   1280  CG2 THR A 158      -8.174  12.295  20.403  1.00 38.41
ATOM   1281  N   ALA A 159      -7.791  11.733  24.879  1.00 49.60
ATOM   1282  CA  ALA A 159      -8.185  11.822  26.259  1.00 49.60
ATOM   1283  C   ALA A 159      -7.097  12.409  27.122  1.00 49.60
ATOM   1284  O   ALA A 159      -7.345  13.314  27.916  1.00 49.60
ATOM   1285  CB  ALA A 159      -8.523  10.485  26.850  1.00 49.60
ATOM   1286  N   ASP A 160      -5.868  11.869  26.998  1.00115.57
ATOM   1287  CA  ASP A 160      -4.744  12.168  27.851  1.00115.57
ATOM   1288  C   ASP A 160      -4.000  13.463  27.617  1.00115.57
ATOM   1289  O   ASP A 160      -3.549  14.073  28.586  1.00115.57
ATOM   1290  CB  ASP A 160      -3.692  11.048  27.810  1.00115.57
ATOM   1291  CG  ASP A 160      -3.886  10.035  28.917  1.00115.57
ATOM   1292  OD1 ASP A 160      -3.448  10.301  30.056  1.00115.57
ATOM   1293  OD2 ASP A 160      -4.477   8.970  28.644  1.00115.57
ATOM   1294  N   LEU A 161      -3.811  13.916  26.356  1.00106.01
ATOM   1295  CA  LEU A 161      -2.889  15.007  26.128  1.00106.01
ATOM   1296  C   LEU A 161      -3.560  16.236  25.576  1.00106.01
ATOM   1297  O   LEU A 161      -4.699  16.211  25.115  1.00106.01
ATOM   1298  CB  LEU A 161      -1.766  14.637  25.143  1.00106.01
ATOM   1299  CG  LEU A 161      -1.122  13.267  25.429  1.00106.01
ATOM   1300  CD1 LEU A 161      -0.896  12.474  24.133  1.00106.01
ATOM   1301  CD2 LEU A 161       0.151  13.407  26.278  1.00106.01
ATOM   1302  N   PRO A 162      -2.841  17.338  25.666  1.00102.09
ATOM   1303  CA  PRO A 162      -3.289  18.608  25.142  1.00102.09
ATOM   1304  C   PRO A 162      -3.144  18.658  23.647  1.00102.09
ATOM   1305  O   PRO A 162      -2.305  17.936  23.112  1.00102.09
ATOM   1306  CB  PRO A 162      -2.478  19.682  25.871  1.00102.09
ATOM   1307  CG  PRO A 162      -1.083  19.057  26.054  1.00102.09
ATOM   1308  CD  PRO A 162      -1.379  17.664  26.628  1.00102.09
ATOM   1309  N   ALA A 163      -3.901  19.482  22.968  1.00 87.52
ATOM   1310  CA  ALA A 163      -3.850  19.521  21.528  1.00 87.52
ATOM   1311  C   ALA A 163      -2.526  19.951  20.967  1.00 87.52
ATOM   1312  O   ALA A 163      -2.216  19.591  19.833  1.00 87.52
ATOM   1313  CB  ALA A 163      -5.021  20.405  21.104  1.00 87.52
ATOM   1314  N   THR A 164      -1.771  20.763  21.723  1.00152.73
ATOM   1315  CA  THR A 164      -0.495  21.321  21.365  1.00152.73
ATOM   1316  C   THR A 164       0.642  20.337  21.502  1.00152.73
ATOM   1317  O   THR A 164       1.726  20.580  20.971  1.00152.73
ATOM   1318  CB  THR A 164      -0.159  22.503  22.213  1.00152.73
ATOM   1319  OG1 THR A 164      -0.386  22.199  23.579  1.00152.73
ATOM   1320  CG2 THR A 164      -1.099  23.644  21.808  1.00152.73
ATOM   1321  N   ASN A 165       0.474  19.250  22.287  1.00 69.88
ATOM   1322  CA  ASN A 165       1.564  18.341  22.562  1.00 69.88
ATOM   1323  C   ASN A 165       2.120  17.794  21.272  1.00 69.88
ATOM   1324  O   ASN A 165       1.382  17.346  20.398  1.00 69.88
ATOM   1325  CB  ASN A 165       1.135  17.164  23.459  1.00 69.88
ATOM   1326  CG  ASN A 165       2.126  16.023  23.419  1.00 69.88
ATOM   1327  OD1 ASN A 165       1.881  14.988  22.799  1.00 69.88
ATOM   1328  ND2 ASN A 165       3.256  16.210  24.089  1.00 69.88
ATOM   1329  N   PRO A 166       3.430  17.806  21.146  1.00 78.71
ATOM   1330  CA  PRO A 166       4.086  17.391  19.926  1.00 78.71
ATOM   1331  C   PRO A 166       3.860  15.966  19.518  1.00 78.71
ATOM   1332  O   PRO A 166       3.838  15.690  18.318  1.00 78.71
ATOM   1333  CB  PRO A 166       5.560  17.745  20.109  1.00 78.71
ATOM   1334  CG  PRO A 166       5.517  19.098  20.842  1.00 78.71
ATOM   1335  CD  PRO A 166       4.300  18.994  21.779  1.00 78.71
ATOM   1336  N   ILE A 167       3.725  15.048  20.490  1.00100.88
ATOM   1337  CA  ILE A 167       3.510  13.657  20.205  1.00100.88
ATOM   1338  C   ILE A 167       2.163  13.512  19.560  1.00100.88
ATOM   1339  O   ILE A 167       1.993  12.724  18.631  1.00100.88
ATOM   1340  CB  ILE A 167       3.486  12.806  21.445  1.00100.88
ATOM   1341  CG1 ILE A 167       4.683  13.122  22.360  1.00100.88
ATOM   1342  CG2 ILE A 167       3.439  11.337  21.001  1.00100.88
ATOM   1343  CD1 ILE A 167       4.487  12.691  23.813  1.00100.88
ATOM   1344  N   ARG A 168       1.155  14.245  20.079  1.00101.32
ATOM   1345  CA  ARG A 168      -0.179  14.187  19.545  1.00101.32
ATOM   1346  C   ARG A 168      -0.203  14.730  18.141  1.00101.32
ATOM   1347  O   ARG A 168      -0.882  14.188  17.271  1.00101.32
ATOM   1348  CB  ARG A 168      -1.212  15.008  20.337  1.00101.32
ATOM   1349  CG  ARG A 168      -2.639  14.690  19.883  1.00101.32
ATOM   1350  CD  ARG A 168      -3.586  15.890  19.821  1.00101.32
ATOM   1351  NE  ARG A 168      -4.013  16.233  21.204  1.00101.32
ATOM   1352  CZ  ARG A 168      -5.343  16.414  21.454  1.00101.32
ATOM   1353  NH1 ARG A 168      -6.252  16.228  20.452  1.00101.32
ATOM   1354  NH2 ARG A 168      -5.767  16.775  22.699  1.00101.32
ATOM   1355  N   LEU A 169       0.518  15.840  17.884  1.00105.15
ATOM   1356  CA  LEU A 169       0.526  16.449  16.578  1.00105.15
ATOM   1357  C   LEU A 169       1.158  15.546  15.558  1.00105.15
ATOM   1358  O   LEU A 169       0.678  15.454  14.429  1.00105.15
ATOM   1359  CB  LEU A 169       1.268  17.801  16.511  1.00105.15
ATOM   1360  CG  LEU A 169       0.453  18.948  15.877  1.00105.15
ATOM   1361  CD1 LEU A 169       1.170  20.294  15.990  1.00105.15
ATOM   1362  CD2 LEU A 169       0.064  18.621  14.428  1.00105.15
ATOM   1363  N   GLY A 170       2.264  14.871  15.926  1.00 31.20
ATOM   1364  CA  GLY A 170       2.981  13.994  15.038  1.00 31.20
ATOM   1365  C   GLY A 170       2.116  12.828  14.643  1.00 31.20
ATOM   1366  O   GLY A 170       2.197  12.335  13.519  1.00 31.20
ATOM   1367  N   LEU A 171       1.298  12.318  15.581  1.00 50.62
ATOM   1368  CA  LEU A 171       0.447  11.192  15.296  1.00 50.62
ATOM   1369  C   LEU A 171      -0.557  11.567  14.243  1.00 50.62
ATOM   1370  O   LEU A 171      -0.813  10.800  13.315  1.00 50.62
ATOM   1371  CB  LEU A 171      -0.351  10.725  16.528  1.00 50.62
ATOM   1372  CG  LEU A 171      -1.123   9.409  16.309  1.00 50.62
ATOM   1373  CD1 LEU A 171      -0.196   8.185  16.375  1.00 50.62
ATOM   1374  CD2 LEU A 171      -2.322   9.305  17.263  1.00 50.62
ATOM   1375  N   SER A 172      -1.158  12.766  14.363  1.00 36.97
ATOM   1376  CA  SER A 172      -2.165  13.218  13.440  1.00 36.97
ATOM   1377  C   SER A 172      -1.560  13.369  12.079  1.00 36.97
ATOM   1378  O   SER A 172      -2.208  13.087  11.071  1.00 36.97
ATOM   1379  CB  SER A 172      -2.770  14.580  13.825  1.00 36.97
ATOM   1380  OG  SER A 172      -1.803  15.606  13.716  1.00 36.97
ATOM   1381  N   LEU A 173      -0.307  13.857  12.012  1.00 58.98
ATOM   1382  CA  LEU A 173       0.314  14.041  10.735  1.00 58.98
ATOM   1383  C   LEU A 173       0.470  12.715  10.041  1.00 58.98
ATOM   1384  O   LEU A 173       0.143  12.599   8.863  1.00 58.98
ATOM   1385  CB  LEU A 173       1.712  14.671  10.808  1.00 58.98
ATOM   1386  CG  LEU A 173       2.145  15.279   9.461  1.00 58.98
ATOM   1387  CD1 LEU A 173       1.355  16.555   9.137  1.00 58.98
ATOM   1388  CD2 LEU A 173       3.664  15.492   9.406  1.00 58.98
ATOM   1389  N   ASN A 174       0.971  11.682  10.753  1.00 58.69
ATOM   1390  CA  ASN A 174       1.225  10.382  10.170  1.00 58.69
ATOM   1391  C   ASN A 174      -0.045   9.666   9.790  1.00 58.69
ATOM   1392  O   ASN A 174      -0.112   9.028   8.741  1.00 58.69
ATOM   1393  CB  ASN A 174       1.982   9.436  11.122  1.00 58.69
ATOM   1394  CG  ASN A 174       3.482   9.649  10.960  1.00 58.69
ATOM   1395  OD1 ASN A 174       4.116   9.078  10.076  1.00 58.69
ATOM   1396  ND2 ASN A 174       4.068  10.491  11.853  1.00 58.69
ATOM   1397  N   PHE A 175      -1.081   9.732  10.649  1.00 93.35
ATOM   1398  CA  PHE A 175      -2.323   9.027  10.463  1.00 93.35
ATOM   1399  C   PHE A 175      -3.009   9.546   9.229  1.00 93.35
ATOM   1400  O   PHE A 175      -3.562   8.782   8.437  1.00 93.35
ATOM   1401  CB  PHE A 175      -3.215   9.200  11.711  1.00 93.35
ATOM   1402  CG  PHE A 175      -4.381   8.274  11.685  1.00 93.35
ATOM   1403  CD1 PHE A 175      -4.310   7.066  11.032  1.00 93.35
ATOM   1404  CD2 PHE A 175      -5.528   8.586  12.374  1.00 93.35
ATOM   1405  CE1 PHE A 175      -5.382   6.205  11.026  1.00 93.35
ATOM   1406  CE2 PHE A 175      -6.602   7.728  12.375  1.00 93.35
ATOM   1407  CZ  PHE A 175      -6.533   6.536  11.696  1.00 93.35
ATOM   1408  N   SER A 176      -2.977  10.875   9.034  1.00 44.03
ATOM   1409  CA  SER A 176      -3.615  11.518   7.920  1.00 44.03
ATOM   1410  C   SER A 176      -2.985  11.086   6.630  1.00 44.03
ATOM   1411  O   SER A 176      -3.670  10.970   5.616  1.00 44.03
ATOM   1412  CB  SER A 176      -3.512  13.050   7.992  1.00 44.03
ATOM   1413  OG  SER A 176      -2.159  13.452   7.845  1.00 44.03
ATOM   1414  N   VAL A 177      -1.654  10.873   6.625  1.00 57.31
ATOM   1415  CA  VAL A 177      -0.934  10.421   5.461  1.00 57.31
ATOM   1416  C   VAL A 177      -1.361   9.014   5.133  1.00 57.31
ATOM   1417  O   VAL A 177      -1.380   8.611   3.970  1.00 57.31
ATOM   1418  CB  VAL A 177       0.551  10.406   5.664  1.00 57.31
ATOM   1419  CG1 VAL A 177       1.211   9.920   4.365  1.00 57.31
ATOM   1420  CG2 VAL A 177       0.998  11.813   6.102  1.00 57.31
ATOM   1421  N   PHE A 178      -1.680   8.216   6.171  1.00 70.51
ATOM   1422  CA  PHE A 178      -2.106   6.849   6.034  1.00 70.51
ATOM   1423  C   PHE A 178      -3.363   6.825   5.210  1.00 70.51
ATOM   1424  O   PHE A 178      -3.468   6.065   4.247  1.00 70.51
ATOM   1425  CB  PHE A 178      -2.380   6.255   7.434  1.00 70.51
ATOM   1426  CG  PHE A 178      -2.660   4.792   7.394  1.00 70.51
ATOM   1427  CD1 PHE A 178      -1.712   3.890   6.971  1.00 70.51
ATOM   1428  CD2 PHE A 178      -3.879   4.323   7.830  1.00 70.51
ATOM   1429  CE1 PHE A 178      -1.991   2.542   6.956  1.00 70.51
ATOM   1430  CE2 PHE A 178      -4.161   2.978   7.818  1.00 70.51
ATOM   1431  CZ  PHE A 178      -3.216   2.084   7.378  1.00 70.51
ATOM   1432  N   TYR A 179      -4.343   7.686   5.547  1.00 82.04
ATOM   1433  CA  TYR A 179      -5.569   7.740   4.799  1.00 82.04
ATOM   1434  C   TYR A 179      -5.284   8.130   3.385  1.00 82.04
ATOM   1435  O   TYR A 179      -5.783   7.503   2.453  1.00 82.04
ATOM   1436  CB  TYR A 179      -6.589   8.774   5.312  1.00 82.04
ATOM   1437  CG  TYR A 179      -7.276   8.244   6.520  1.00 82.04
ATOM   1438  CD1 TYR A 179      -8.167   7.204   6.386  1.00 82.04
ATOM   1439  CD2 TYR A 179      -7.061   8.790   7.764  1.00 82.04
ATOM   1440  CE1 TYR A 179      -8.826   6.696   7.479  1.00 82.04
ATOM   1441  CE2 TYR A 179      -7.720   8.285   8.860  1.00 82.04
ATOM   1442  CZ  TYR A 179      -8.599   7.238   8.719  1.00 82.04
ATOM   1443  OH  TYR A 179      -9.276   6.720   9.843  1.00 82.04
ATOM   1444  N   TYR A 180      -4.461   9.173   3.177  1.00 71.37
ATOM   1445  CA  TYR A 180      -4.276   9.665   1.844  1.00 71.37
ATOM   1446  C   TYR A 180      -3.643   8.620   0.957  1.00 71.37
ATOM   1447  O   TYR A 180      -4.203   8.273  -0.082  1.00 71.37
ATOM   1448  CB  TYR A 180      -3.368  10.913   1.854  1.00 71.37
ATOM   1449  CG  TYR A 180      -3.630  11.767   0.661  1.00 71.37
ATOM   1450  CD1 TYR A 180      -2.982  11.518  -0.527  1.00 71.37
ATOM   1451  CD2 TYR A 180      -4.534  12.802   0.722  1.00 71.37
ATOM   1452  CE1 TYR A 180      -3.222  12.297  -1.633  1.00 71.37
ATOM   1453  CE2 TYR A 180      -4.780  13.585  -0.381  1.00 71.37
ATOM   1454  CZ  TYR A 180      -4.123  13.331  -1.561  1.00 71.37
ATOM   1455  OH  TYR A 180      -4.372  14.132  -2.696  1.00 71.37
ATOM   1456  N   GLU A 181      -2.455   8.098   1.330  1.00 94.62
ATOM   1457  CA  GLU A 181      -1.743   7.164   0.489  1.00 94.62
ATOM   1458  C   GLU A 181      -2.194   5.731   0.572  1.00 94.62
ATOM   1459  O   GLU A 181      -2.247   5.034  -0.442  1.00 94.62
ATOM   1460  CB  GLU A 181      -0.221   7.224   0.715  1.00 94.62
ATOM   1461  CG  GLU A 181       0.337   8.610   0.372  1.00 94.62
ATOM   1462  CD  GLU A 181       1.859   8.572   0.318  1.00 94.62
ATOM   1463  OE1 GLU A 181       2.418   8.222  -0.754  1.00 94.62
ATOM   1464  OE2 GLU A 181       2.482   8.902   1.360  1.00 94.62
ATOM   1465  N   ILE A 182      -2.437   5.207   1.787  1.00129.79
ATOM   1466  CA  ILE A 182      -2.779   3.812   1.870  1.00129.79
ATOM   1467  C   ILE A 182      -4.199   3.550   1.461  1.00129.79
ATOM   1468  O   ILE A 182      -4.472   2.691   0.625  1.00129.79
ATOM   1469  CB  ILE A 182      -2.583   3.263   3.250  1.00129.79
ATOM   1470  CG1 ILE A 182      -1.138   3.521   3.706  1.00129.79
ATOM   1471  CG2 ILE A 182      -2.954   1.771   3.227  1.00129.79
ATOM   1472  CD1 ILE A 182      -0.092   2.803   2.855  1.00129.79
ATOM   1473  N   LEU A 183      -5.134   4.276   2.101  1.00136.74
ATOM   1474  CA  LEU A 183      -6.560   4.212   1.912  1.00136.74
ATOM   1475  C   LEU A 183      -6.992   4.929   0.670  1.00136.74
ATOM   1476  O   LEU A 183      -8.082   4.684   0.164  1.00136.74
ATOM   1477  CB  LEU A 183      -7.352   4.813   3.080  1.00136.74
ATOM   1478  CG  LEU A 183      -7.327   3.920   4.329  1.00136.74
ATOM   1479  CD1 LEU A 183      -6.087   4.209   5.181  1.00136.74
ATOM   1480  CD2 LEU A 183      -8.634   4.032   5.122  1.00136.74
ATOM   1481  N   ASN A 184      -6.190   5.901   0.201  1.00136.14
ATOM   1482  CA  ASN A 184      -6.522   6.729  -0.926  1.00136.14
ATOM   1483  C   ASN A 184      -7.844   7.413  -0.718  1.00136.14
ATOM   1484  O   ASN A 184      -8.671   7.483  -1.627  1.00136.14
ATOM   1485  CB  ASN A 184      -6.414   6.057  -2.321  1.00136.14
ATOM   1486  CG  ASN A 184      -5.895   6.995  -3.401  1.00136.14
ATOM   1487  OD1 ASN A 184      -6.392   6.993  -4.527  1.00136.14
ATOM   1488  ND2 ASN A 184      -4.868   7.820  -3.066  1.00136.14
ATOM   1489  N   THR A 185      -8.069   7.950   0.506  1.00 63.20
ATOM   1490  CA  THR A 185      -9.261   8.703   0.792  1.00 63.20
ATOM   1491  C   THR A 185      -8.829  10.084   1.208  1.00 63.20
ATOM   1492  O   THR A 185      -8.587  10.359   2.383  1.00 63.20
ATOM   1493  CB  THR A 185     -10.123   8.087   1.909  1.00 63.20
ATOM   1494  OG1 THR A 185     -10.581   6.791   1.503  1.00 63.20
ATOM   1495  CG2 THR A 185     -11.329   8.967   2.198  1.00 63.20
ATOM   1496  N   PRO A 186      -8.756  10.974   0.259  1.00160.86
ATOM   1497  CA  PRO A 186      -8.289  12.306   0.541  1.00160.86
ATOM   1498  C   PRO A 186      -9.182  13.146   1.394  1.00160.86
ATOM   1499  O   PRO A 186      -8.679  14.051   2.060  1.00160.86
ATOM   1500  CB  PRO A 186      -7.992  12.938  -0.816  1.00160.86
ATOM   1501  CG  PRO A 186      -7.359  11.789  -1.619  1.00160.86
ATOM   1502  CD  PRO A 186      -8.204  10.558  -1.254  1.00160.86
ATOM   1503  N   GLU A 187     -10.503  12.903   1.371  1.00 72.10
ATOM   1504  CA  GLU A 187     -11.392  13.731   2.133  1.00 72.10
ATOM   1505  C   GLU A 187     -11.123  13.521   3.587  1.00 72.10
ATOM   1506  O   GLU A 187     -11.074  14.472   4.367  1.00 72.10
ATOM   1507  CB  GLU A 187     -12.873  13.404   1.887  1.00 72.10
ATOM   1508  CG  GLU A 187     -13.158  11.920   1.744  1.00 72.10
ATOM   1509  CD  GLU A 187     -12.984  11.435   0.318  1.00 72.10
ATOM   1510  OE1 GLU A 187     -13.978  11.440  -0.439  1.00 72.10
ATOM   1511  OE2 GLU A 187     -11.852  11.051  -0.044  1.00 72.10
ATOM   1512  N   ARG A 188     -10.947  12.246   3.981  1.00153.02
ATOM   1513  CA  ARG A 188     -10.717  11.894   5.353  1.00153.02
ATOM   1514  C   ARG A 188      -9.413  12.481   5.794  1.00153.02
ATOM   1515  O   ARG A 188      -9.316  13.058   6.876  1.00153.02
ATOM   1516  CB  ARG A 188     -10.580  10.376   5.565  1.00153.02
ATOM   1517  CG  ARG A 188     -11.880   9.678   5.963  1.00153.02
ATOM   1518  CD  ARG A 188     -11.693   8.247   6.465  1.00153.02
ATOM   1519  NE  ARG A 188     -11.550   7.371   5.266  1.00153.02
ATOM   1520  CZ  ARG A 188     -12.653   6.854   4.649  1.00153.02
ATOM   1521  NH1 ARG A 188     -13.899   7.131   5.129  1.00153.02
ATOM   1522  NH2 ARG A 188     -12.506   6.051   3.555  1.00153.02
ATOM   1523  N   ALA A 189      -8.373  12.362   4.945  1.00 39.56
ATOM   1524  CA  ALA A 189      -7.059  12.804   5.321  1.00 39.56
ATOM   1525  C   ALA A 189      -7.063  14.279   5.606  1.00 39.56
ATOM   1526  O   ALA A 189      -6.492  14.718   6.604  1.00 39.56
ATOM   1527  CB  ALA A 189      -6.017  12.547   4.218  1.00 39.56
ATOM   1528  N   CYS A 190      -7.712  15.082   4.738  1.00 35.20
ATOM   1529  CA  CYS A 190      -7.739  16.510   4.909  1.00 35.20
ATOM   1530  C   CYS A 190      -8.479  16.869   6.158  1.00 35.20
ATOM   1531  O   CYS A 190      -8.050  17.738   6.918  1.00 35.20
ATOM   1532  CB  CYS A 190      -8.421  17.249   3.744  1.00 35.20
ATOM   1533  SG  CYS A 190      -7.251  17.730   2.438  1.00 35.20
ATOM   1534  N   LYS A 191      -9.616  16.202   6.417  1.00180.72
ATOM   1535  CA  LYS A 191     -10.404  16.566   7.559  1.00180.72
ATOM   1536  C   LYS A 191      -9.625  16.334   8.819  1.00180.72
ATOM   1537  O   LYS A 191      -9.665  17.154   9.735  1.00180.72
ATOM   1538  CB  LYS A 191     -11.721  15.782   7.663  1.00180.72
ATOM   1539  CG  LYS A 191     -12.661  16.002   6.493  1.00180.72
ATOM   1540  CD  LYS A 191     -13.524  14.776   6.247  1.00180.72
ATOM   1541  CE  LYS A 191     -14.774  15.129   5.457  1.00180.72
ATOM   1542  NZ  LYS A 191     -15.619  16.125   6.172  1.00180.72
ATOM   1543  N   LEU A 192      -8.889  15.210   8.897  1.00115.64
ATOM   1544  CA  LEU A 192      -8.159  14.853  10.086  1.00115.64
ATOM   1545  C   LEU A 192      -7.078  15.869  10.352  1.00115.64
ATOM   1546  O   LEU A 192      -6.875  16.278  11.495  1.00115.64
ATOM   1547  CB  LEU A 192      -7.561  13.433   9.951  1.00115.64
ATOM   1548  CG  LEU A 192      -6.809  12.875  11.178  1.00115.64
ATOM   1549  CD1 LEU A 192      -7.145  11.405  11.456  1.00115.64
ATOM   1550  CD2 LEU A 192      -5.299  13.116  11.046  1.00115.64
ATOM   1551  N   ALA A 193      -6.348  16.302   9.303  1.00 43.62
ATOM   1552  CA  ALA A 193      -5.286  17.265   9.444  1.00 43.62
ATOM   1553  C   ALA A 193      -5.813  18.611   9.859  1.00 43.62
ATOM   1554  O   ALA A 193      -5.208  19.291  10.689  1.00 43.62
ATOM   1555  CB  ALA A 193      -4.486  17.465   8.145  1.00 43.62
ATOM   1556  N   ASN A 194      -6.947  19.047   9.275  1.00 81.41
ATOM   1557  CA  ASN A 194      -7.473  20.355   9.560  1.00 81.41
ATOM   1558  C   ASN A 194      -7.916  20.465  10.991  1.00 81.41
ATOM   1559  O   ASN A 194      -7.670  21.480  11.641  1.00 81.41
ATOM   1560  CB  ASN A 194      -8.667  20.738   8.672  1.00 81.41
ATOM   1561  CG  ASN A 194      -8.245  21.510   7.441  1.00 81.41
ATOM   1562  OD1 ASN A 194      -8.105  22.733   7.476  1.00 81.41
ATOM   1563  ND2 ASN A 194      -8.043  20.795   6.342  1.00 81.41
ATOM   1564  N   ASP A 195      -8.585  19.425  11.524  1.00 28.43
ATOM   1565  CA  ASP A 195      -9.093  19.493  12.868  1.00 28.43
ATOM   1566  C   ASP A 195      -7.952  19.639  13.835  1.00 28.43
ATOM   1567  O   ASP A 195      -8.024  20.429  14.774  1.00 28.43
ATOM   1568  CB  ASP A 195      -9.879  18.234  13.273  1.00 28.43
ATOM   1569  CG  ASP A 195     -11.286  18.232  12.717  1.00 28.43
ATOM   1570  OD1 ASP A 195     -11.916  19.310  12.675  1.00 28.43
ATOM   1571  OD2 ASP A 195     -11.763  17.147  12.325  1.00 28.43
ATOM   1572  N   ALA A 196      -6.861  18.879  13.624  1.00 35.19
ATOM   1573  CA  ALA A 196      -5.736  18.892  14.522  1.00 35.19
ATOM   1574  C   ALA A 196      -5.090  20.247  14.536  1.00 35.19
ATOM   1575  O   ALA A 196      -4.637  20.713  15.581  1.00 35.19
ATOM   1576  CB  ALA A 196      -4.651  17.871  14.138  1.00 35.19
ATOM   1577  N   PHE A 197      -4.985  20.890  13.357  1.00 60.07
ATOM   1578  CA  PHE A 197      -4.390  22.194  13.229  1.00 60.07
ATOM   1579  C   PHE A 197      -5.231  23.197  13.972  1.00 60.07
ATOM   1580  O   PHE A 197      -4.723  23.988  14.767  1.00 60.07
ATOM   1581  CB  PHE A 197      -4.324  22.624  11.749  1.00 60.07
ATOM   1582  CG  PHE A 197      -3.467  23.834  11.582  1.00 60.07
ATOM   1583  CD1 PHE A 197      -4.018  25.093  11.656  1.00 60.07
ATOM   1584  CD2 PHE A 197      -2.113  23.714  11.371  1.00 60.07
ATOM   1585  CE1 PHE A 197      -3.235  26.214  11.513  1.00 60.07
ATOM   1586  CE2 PHE A 197      -1.324  24.832  11.227  1.00 60.07
ATOM   1587  CZ  PHE A 197      -1.884  26.084  11.296  1.00 60.07
ATOM   1588  N   HIS A 198      -6.559  23.167  13.745  1.00 41.29
ATOM   1589  CA  HIS A 198      -7.451  24.135  14.325  1.00 41.29
ATOM   1590  C   HIS A 198      -7.464  24.021  15.819  1.00 41.29
ATOM   1591  O   HIS A 198      -7.403  25.029  16.521  1.00 41.29
ATOM   1592  CB  HIS A 198      -8.904  23.960  13.850  1.00 41.29
ATOM   1593  CG  HIS A 198      -9.189  24.629  12.545  1.00 41.29
ATOM   1594  ND1 HIS A 198      -8.925  24.036  11.329  1.00 41.29
ATOM   1595  CD2 HIS A 198      -9.711  25.846  12.263  1.00 41.29
ATOM   1596  CE1 HIS A 198      -9.272  24.861  10.358  1.00 41.29
ATOM   1597  NE2 HIS A 198      -9.752  25.964  10.895  1.00 41.29
ATOM   1598  N   SER A 199      -7.522  22.785  16.349  1.00 31.16
ATOM   1599  CA  SER A 199      -7.620  22.605  17.771  1.00 31.16
ATOM   1600  C   SER A 199      -6.397  23.167  18.425  1.00 31.16
ATOM   1601  O   SER A 199      -6.482  23.761  19.499  1.00 31.16
ATOM   1602  CB  SER A 199      -7.733  21.128  18.184  1.00 31.16
ATOM   1603  OG  SER A 199      -8.758  20.480  17.456  1.00 31.16
ATOM   1604  N   ALA A 200      -5.217  22.985  17.804  1.00 37.42
ATOM   1605  CA  ALA A 200      -3.993  23.473  18.379  1.00 37.42
ATOM   1606  C   ALA A 200      -4.015  24.974  18.466  1.00 37.42
ATOM   1607  O   ALA A 200      -3.580  25.551  19.463  1.00 37.42
ATOM   1608  CB  ALA A 200      -2.746  23.071  17.570  1.00 37.42
ATOM   1609  N   THR A 201      -4.543  25.646  17.422  1.00 96.78
ATOM   1610  CA  THR A 201      -4.583  27.085  17.354  1.00 96.78
ATOM   1611  C   THR A 201      -5.400  27.580  18.501  1.00 96.78
ATOM   1612  O   THR A 201      -5.105  28.611  19.106  1.00 96.78
ATOM   1613  CB  THR A 201      -5.188  27.611  16.040  1.00 96.78
ATOM   1614  OG1 THR A 201      -6.595  27.339  16.015  1.00 96.78
ATOM   1615  CG2 THR A 201      -4.535  26.936  14.844  1.00 96.78
ATOM   1616  N   ALA A 202      -6.428  26.802  18.862  1.00 57.13
ATOM   1617  CA  ALA A 202      -7.362  27.162  19.879  1.00 57.13
ATOM   1618  C   ALA A 202      -6.603  27.497  21.119  1.00 57.13
ATOM   1619  O   ALA A 202      -7.077  28.293  21.926  1.00 57.13
ATOM   1620  CB  ALA A 202      -8.328  26.017  20.226  1.00 57.13
ATOM   1621  N   GLU A 203      -5.425  26.878  21.331  1.00138.71
ATOM   1622  CA  GLU A 203      -4.707  27.144  22.544  1.00138.71
ATOM   1623  C   GLU A 203      -4.131  28.523  22.527  1.00138.71
ATOM   1624  O   GLU A 203      -2.967  28.734  22.190  1.00138.71
ATOM   1625  CB  GLU A 203      -3.528  26.187  22.779  1.00138.71
ATOM   1626  CG  GLU A 203      -3.943  24.821  23.322  1.00138.71
ATOM   1627  CD  GLU A 203      -4.661  24.996  24.649  1.00138.71
ATOM   1628  OE1 GLU A 203      -4.179  25.810  25.479  1.00138.71
ATOM   1629  OE2 GLU A 203      -5.707  24.320  24.847  1.00138.71
ATOM   1630  N   LEU A 204      -4.969  29.518  22.844  1.00113.84
ATOM   1631  CA  LEU A 204      -4.472  30.823  23.121  1.00113.84
ATOM   1632  C   LEU A 204      -3.884  30.695  24.493  1.00113.84
ATOM   1633  O   LEU A 204      -2.974  31.433  24.870  1.00113.84
ATOM   1634  CB  LEU A 204      -5.565  31.904  23.176  1.00113.84
ATOM   1635  CG  LEU A 204      -5.016  33.342  23.240  1.00113.84
ATOM   1636  CD1 LEU A 204      -4.843  33.948  21.840  1.00113.84
ATOM   1637  CD2 LEU A 204      -5.862  34.221  24.172  1.00113.84
ATOM   1638  N   ASP A 205      -4.479  29.760  25.272  1.00 82.01
ATOM   1639  CA  ASP A 205      -4.251  29.534  26.677  1.00 82.01
ATOM   1640  C   ASP A 205      -2.870  29.109  27.089  1.00 82.01
ATOM   1641  O   ASP A 205      -2.151  29.894  27.706  1.00 82.01
ATOM   1642  CB  ASP A 205      -5.191  28.451  27.237  1.00 82.01
ATOM   1643  CG  ASP A 205      -5.962  29.022  28.418  1.00 82.01
ATOM   1644  OD1 ASP A 205      -6.916  29.811  28.180  1.00 82.01
ATOM   1645  OD2 ASP A 205      -5.606  28.677  29.576  1.00 82.01
ATOM   1646  N   THR A 206      -2.419  27.878  26.760  1.00 66.09
ATOM   1647  CA  THR A 206      -1.154  27.553  27.359  1.00 66.09
ATOM   1648  C   THR A 206      -0.379  26.571  26.542  1.00 66.09
ATOM   1649  O   THR A 206      -0.905  25.565  26.062  1.00 66.09
ATOM   1650  CB  THR A 206      -1.275  26.948  28.726  1.00 66.09
ATOM   1651  OG1 THR A 206      -2.492  27.351  29.335  1.00 66.09
ATOM   1652  CG2 THR A 206      -0.079  27.411  29.576  1.00 66.09
ATOM   1653  N   LEU A 207       0.927  26.859  26.394  1.00144.05
ATOM   1654  CA  LEU A 207       1.860  26.001  25.738  1.00144.05
ATOM   1655  C   LEU A 207       3.185  26.329  26.369  1.00144.05
ATOM   1656  O   LEU A 207       3.515  27.501  26.545  1.00144.05
ATOM   1657  CB  LEU A 207       1.877  26.217  24.211  1.00144.05
ATOM   1658  CG  LEU A 207       2.084  24.941  23.381  1.00144.05
ATOM   1659  CD1 LEU A 207       2.192  25.265  21.896  1.00144.05
ATOM   1660  CD2 LEU A 207       3.302  24.145  23.873  1.00144.05
ATOM   1661  N   ALA A 208       3.971  25.296  26.747  1.00 93.72
ATOM   1662  CA  ALA A 208       5.200  25.481  27.482  1.00 93.72
ATOM   1663  C   ALA A 208       6.259  26.097  26.624  1.00 93.72
ATOM   1664  O   ALA A 208       6.284  25.942  25.406  1.00 93.72
ATOM   1665  CB  ALA A 208       5.810  24.169  28.000  1.00 93.72
ATOM   1666  N   ASN A 209       7.196  26.808  27.281  1.00 72.98
ATOM   1667  CA  ASN A 209       8.289  27.471  26.624  1.00 72.98
ATOM   1668  C   ASN A 209       9.192  26.459  25.992  1.00 72.98
ATOM   1669  O   ASN A 209       9.736  26.691  24.914  1.00 72.98
ATOM   1670  CB  ASN A 209       9.161  28.288  27.594  1.00 72.98
ATOM   1671  CG  ASN A 209       9.512  27.511  28.843  1.00 72.98
ATOM   1672  OD1 ASN A 209       8.648  27.202  29.664  1.00 72.98
ATOM   1673  ND2 ASN A 209      10.792  27.194  28.993  1.00 72.98
ATOM   1674  N   ASP A 210       9.421  25.319  26.670  1.00 81.41
ATOM   1675  CA  ASP A 210      10.306  24.314  26.147  1.00 81.41
ATOM   1676  C   ASP A 210       9.730  23.689  24.907  1.00 81.41
ATOM   1677  O   ASP A 210      10.451  23.452  23.940  1.00 81.41
ATOM   1678  CB  ASP A 210      10.535  23.161  27.139  1.00 81.41
ATOM   1679  CG  ASP A 210       9.242  22.650  27.735  1.00 81.41
ATOM   1680  OD1 ASP A 210       8.732  23.277  28.688  1.00 81.41
ATOM   1681  OD2 ASP A 210       8.736  21.618  27.249  1.00 81.41
ATOM   1682  N   SER A 211       8.420  23.373  24.941  1.00 65.48
ATOM   1683  CA  SER A 211       7.707  22.646  23.920  1.00 65.48
ATOM   1684  C   SER A 211       7.271  23.442  22.712  1.00 65.48
ATOM   1685  O   SER A 211       6.972  22.841  21.680  1.00 65.48
ATOM   1686  CB  SER A 211       6.438  21.983  24.482  1.00 65.48
ATOM   1687  OG  SER A 211       6.788  20.899  25.329  1.00 65.48
ATOM   1688  N   PHE A 212       7.220  24.791  22.769  1.00 72.17
ATOM   1689  CA  PHE A 212       6.572  25.538  21.713  1.00 72.17
ATOM   1690  C   PHE A 212       7.220  25.362  20.372  1.00 72.17
ATOM   1691  O   PHE A 212       6.522  25.263  19.364  1.00 72.17
ATOM   1692  CB  PHE A 212       6.441  27.062  21.954  1.00 72.17
ATOM   1693  CG  PHE A 212       5.087  27.596  21.615  1.00 72.17
ATOM   1694  CD1 PHE A 212       4.616  27.558  20.314  1.00 72.17
ATOM   1695  CD2 PHE A 212       4.282  28.152  22.594  1.00 72.17
ATOM   1696  CE1 PHE A 212       3.371  28.066  20.000  1.00 72.17
ATOM   1697  CE2 PHE A 212       3.036  28.661  22.282  1.00 72.17
ATOM   1698  CZ  PHE A 212       2.579  28.618  20.983  1.00 72.17
ATOM   1699  N   LYS A 213       8.560  25.322  20.304  1.00 65.15
ATOM   1700  CA  LYS A 213       9.229  25.270  19.034  1.00 65.15
ATOM   1701  C   LYS A 213       8.813  24.045  18.280  1.00 65.15
ATOM   1702  O   LYS A 213       8.562  24.114  17.079  1.00 65.15
ATOM   1703  CB  LYS A 213      10.760  25.220  19.177  1.00 65.15
ATOM   1704  CG  LYS A 213      11.502  25.271  17.841  1.00 65.15
ATOM   1705  CD  LYS A 213      11.915  23.894  17.314  1.00 65.15
ATOM   1706  CE  LYS A 213      12.607  23.942  15.949  1.00 65.15
ATOM   1707  NZ  LYS A 213      13.620  25.021  15.925  1.00 65.15
ATOM   1708  N   ASP A 214       8.727  22.888  18.959  1.00 34.74
ATOM   1709  CA  ASP A 214       8.394  21.657  18.298  1.00 34.74
ATOM   1710  C   ASP A 214       6.993  21.698  17.761  1.00 34.74
ATOM   1711  O   ASP A 214       6.735  21.232  16.654  1.00 34.74
ATOM   1712  CB  ASP A 214       8.473  20.436  19.233  1.00 34.74
ATOM   1713  CG  ASP A 214       9.691  19.607  18.852  1.00 34.74
ATOM   1714  OD1 ASP A 214       9.573  18.776  17.914  1.00 34.74
ATOM   1715  OD2 ASP A 214      10.757  19.794  19.498  1.00 34.74
ATOM   1716  N   SER A 215       6.044  22.254  18.535  1.00 39.76
ATOM   1717  CA  SER A 215       4.661  22.233  18.148  1.00 39.76
ATOM   1718  C   SER A 215       4.451  23.009  16.887  1.00 39.76
ATOM   1719  O   SER A 215       3.792  22.534  15.962  1.00 39.76
ATOM   1720  CB  SER A 215       3.739  22.843  19.217  1.00 39.76
ATOM   1721  OG  SER A 215       4.115  24.187  19.477  1.00 39.76
ATOM   1722  N   THR A 216       5.035  24.220  16.822  1.00114.55
ATOM   1723  CA  THR A 216       4.859  25.123  15.721  1.00114.55
ATOM   1724  C   THR A 216       5.365  24.498  14.460  1.00114.55
ATOM   1725  O   THR A 216       4.747  24.641  13.407  1.00114.55
ATOM   1726  CB  THR A 216       5.599  26.419  15.891  1.00114.55
ATOM   1727  OG1 THR A 216       6.905  26.183  16.396  1.00114.55
ATOM   1728  CG2 THR A 216       4.811  27.318  16.854  1.00114.55
ATOM   1729  N   LEU A 217       6.515  23.800  14.519  1.00 99.55
ATOM   1730  CA  LEU A 217       7.051  23.229  13.318  1.00 99.55
ATOM   1731  C   LEU A 217       6.123  22.196  12.745  1.00 99.55
ATOM   1732  O   LEU A 217       5.880  22.199  11.540  1.00 99.55
ATOM   1733  CB  LEU A 217       8.442  22.592  13.488  1.00 99.55
ATOM   1734  CG  LEU A 217       8.936  21.836  12.237  1.00 99.55
ATOM   1735  CD1 LEU A 217      10.131  22.529  11.570  1.00 99.55
ATOM   1736  CD2 LEU A 217       9.209  20.360  12.559  1.00 99.55
ATOM   1737  N   ILE A 218       5.573  21.290  13.579  1.00 98.43
ATOM   1738  CA  ILE A 218       4.688  20.257  13.099  1.00 98.43
ATOM   1739  C   ILE A 218       3.413  20.845  12.565  1.00 98.43
ATOM   1740  O   ILE A 218       2.842  20.333  11.603  1.00 98.43
ATOM   1741  CB  ILE A 218       4.334  19.200  14.110  1.00 98.43
ATOM   1742  CG1 ILE A 218       5.560  18.825  14.962  1.00 98.43
ATOM   1743  CG2 ILE A 218       3.767  17.996  13.339  1.00 98.43
ATOM   1744  CD1 ILE A 218       5.295  17.772  16.032  1.00 98.43
ATOM   1745  N   MET A 219       2.910  21.923  13.192  1.00 44.39
ATOM   1746  CA  MET A 219       1.693  22.529  12.733  1.00 44.39
ATOM   1747  C   MET A 219       1.917  22.974  11.313  1.00 44.39
ATOM   1748  O   MET A 219       1.036  22.833  10.464  1.00 44.39
ATOM   1749  CB  MET A 219       1.301  23.760  13.570  1.00 44.39
ATOM   1750  CG  MET A 219       0.527  23.400  14.843  1.00 44.39
ATOM   1751  SD  MET A 219      -0.181  24.819  15.734  1.00 44.39
ATOM   1752  CE  MET A 219      -1.671  24.946  14.703  1.00 44.39
ATOM   1753  N   GLN A 220       3.119  23.506  11.013  1.00 92.22
ATOM   1754  CA  GLN A 220       3.452  23.996   9.701  1.00 92.22
ATOM   1755  C   GLN A 220       3.382  22.849   8.738  1.00 92.22
ATOM   1756  O   GLN A 220       2.891  22.996   7.620  1.00 92.22
ATOM   1757  CB  GLN A 220       4.900  24.517   9.622  1.00 92.22
ATOM   1758  CG  GLN A 220       5.327  25.008   8.235  1.00 92.22
ATOM   1759  CD  GLN A 220       4.366  26.087   7.764  1.00 92.22
ATOM   1760  OE1 GLN A 220       4.588  27.273   8.004  1.00 92.22
ATOM   1761  NE2 GLN A 220       3.271  25.670   7.075  1.00 92.22
ATOM   1762  N   LEU A 221       3.878  21.661   9.149  1.00 51.08
ATOM   1763  CA  LEU A 221       3.912  20.512   8.287  1.00 51.08
ATOM   1764  C   LEU A 221       2.515  20.085   7.932  1.00 51.08
ATOM   1765  O   LEU A 221       2.260  19.674   6.802  1.00 51.08
ATOM   1766  CB  LEU A 221       4.647  19.309   8.904  1.00 51.08
ATOM   1767  CG  LEU A 221       6.135  19.597   9.186  1.00 51.08
ATOM   1768  CD1 LEU A 221       6.624  18.853  10.436  1.00 51.08
ATOM   1769  CD2 LEU A 221       7.002  19.303   7.950  1.00 51.08
ATOM   1770  N   LEU A 222       1.570  20.158   8.891  1.00 49.89
ATOM   1771  CA  LEU A 222       0.208  19.761   8.649  1.00 49.89
ATOM   1772  C   LEU A 222      -0.383  20.635   7.578  1.00 49.89
ATOM   1773  O   LEU A 222      -1.065  20.153   6.673  1.00 49.89
ATOM   1774  CB  LEU A 222      -0.667  19.907   9.910  1.00 49.89
ATOM   1775  CG  LEU A 222      -1.069  18.557  10.536  1.00 49.89
ATOM   1776  CD1 LEU A 222       0.155  17.765  11.028  1.00 49.89
ATOM   1777  CD2 LEU A 222      -2.102  18.766  11.654  1.00 49.89
ATOM   1778  N   ARG A 223      -0.130  21.952   7.657  1.00 80.50
ATOM   1779  CA  ARG A 223      -0.656  22.905   6.718  1.00 80.50
ATOM   1780  C   ARG A 223      -0.096  22.665   5.345  1.00 80.50
ATOM   1781  O   ARG A 223      -0.819  22.784   4.357  1.00 80.50
ATOM   1782  CB  ARG A 223      -0.333  24.356   7.113  1.00 80.50
ATOM   1783  CG  ARG A 223      -1.184  25.394   6.378  1.00 80.50
ATOM   1784  CD  ARG A 223      -1.550  26.606   7.232  1.00 80.50
ATOM   1785  NE  ARG A 223      -2.881  27.074   6.764  1.00 80.50
ATOM   1786  CZ  ARG A 223      -4.011  26.532   7.306  1.00 80.50
ATOM   1787  NH1 ARG A 223      -3.910  25.562   8.262  1.00 80.50
ATOM   1788  NH2 ARG A 223      -5.240  26.967   6.904  1.00 80.50
ATOM   1789  N   ASP A 224       1.206  22.328   5.240  1.00 36.83
ATOM   1790  CA  ASP A 224       1.833  22.128   3.958  1.00 36.83
ATOM   1791  C   ASP A 224       1.163  20.981   3.268  1.00 36.83
ATOM   1792  O   ASP A 224       0.964  21.009   2.054  1.00 36.83
ATOM   1793  CB  ASP A 224       3.327  21.767   4.061  1.00 36.83
ATOM   1794  CG  ASP A 224       3.882  21.549   2.661  1.00 36.83
ATOM   1795  OD1 ASP A 224       3.982  22.545   1.896  1.00 36.83
ATOM   1796  OD2 ASP A 224       4.205  20.376   2.337  1.00 36.83
ATOM   1797  N   ASN A 225       0.813  19.924   4.024  1.00 45.97
ATOM   1798  CA  ASN A 225       0.181  18.789   3.420  1.00 45.97
ATOM   1799  C   ASN A 225      -1.161  19.187   2.886  1.00 45.97
ATOM   1800  O   ASN A 225      -1.549  18.747   1.805  1.00 45.97
ATOM   1801  CB  ASN A 225      -0.018  17.603   4.380  1.00 45.97
ATOM   1802  CG  ASN A 225       1.283  16.811   4.426  1.00 45.97
ATOM   1803  OD1 ASN A 225       2.373  17.377   4.382  1.00 45.97
ATOM   1804  ND2 ASN A 225       1.167  15.459   4.497  1.00 45.97
ATOM   1805  N   LEU A 226      -1.901  20.035   3.628  1.00 42.06
ATOM   1806  CA  LEU A 226      -3.215  20.450   3.217  1.00 42.06
ATOM   1807  C   LEU A 226      -3.114  21.188   1.917  1.00 42.06
ATOM   1808  O   LEU A 226      -3.921  20.972   1.011  1.00 42.06
ATOM   1809  CB  LEU A 226      -3.884  21.402   4.226  1.00 42.06
ATOM   1810  CG  LEU A 226      -4.143  20.772   5.608  1.00 42.06
ATOM   1811  CD1 LEU A 226      -4.525  21.840   6.648  1.00 42.06
ATOM   1812  CD2 LEU A 226      -5.176  19.640   5.518  1.00 42.06
ATOM   1813  N   THR A 227      -2.111  22.076   1.784  1.00 27.96
ATOM   1814  CA  THR A 227      -1.956  22.862   0.593  1.00 27.96
ATOM   1815  C   THR A 227      -1.705  21.952  -0.569  1.00 27.96
ATOM   1816  O   THR A 227      -2.295  22.116  -1.635  1.00 27.96
ATOM   1817  CB  THR A 227      -0.788  23.805   0.668  1.00 27.96
ATOM   1818  OG1 THR A 227       0.430  23.076   0.716  1.00 27.96
ATOM   1819  CG2 THR A 227      -0.934  24.681   1.926  1.00 27.96
ATOM   1820  N   LEU A 228      -0.827  20.950  -0.384  1.00 42.80
ATOM   1821  CA  LEU A 228      -0.458  20.074  -1.458  1.00 42.80
ATOM   1822  C   LEU A 228      -1.662  19.319  -1.932  1.00 42.80
ATOM   1823  O   LEU A 228      -1.868  19.158  -3.133  1.00 42.80
ATOM   1824  CB  LEU A 228       0.594  19.036  -1.029  1.00 42.80
ATOM   1825  CG  LEU A 228       1.916  19.648  -0.530  1.00 42.80
ATOM   1826  CD1 LEU A 228       2.754  18.620   0.244  1.00 42.80
ATOM   1827  CD2 LEU A 228       2.690  20.305  -1.685  1.00 42.80
ATOM   1828  N   TRP A 229      -2.481  18.824  -0.993  1.00 95.25
ATOM   1829  CA  TRP A 229      -3.625  18.020  -1.321  1.00 95.25
ATOM   1830  C   TRP A 229      -4.701  18.818  -1.989  1.00 95.25
ATOM   1831  O   TRP A 229      -5.443  18.269  -2.801  1.00 95.25
ATOM   1832  CB  TRP A 229      -4.175  17.273  -0.096  1.00 95.25
ATOM   1833  CG  TRP A 229      -3.142  16.310   0.449  1.00 95.25
ATOM   1834  CD1 TRP A 229      -2.013  15.847  -0.158  1.00 95.25
ATOM   1835  CD2 TRP A 229      -3.156  15.745   1.769  1.00 95.25
ATOM   1836  NE1 TRP A 229      -1.318  15.029   0.701  1.00 95.25
ATOM   1837  CE2 TRP A 229      -2.010  14.959   1.890  1.00 95.25
ATOM   1838  CE3 TRP A 229      -4.043  15.876   2.797  1.00 95.25
ATOM   1839  CZ2 TRP A 229      -1.731  14.290   3.050  1.00 95.25
ATOM   1840  CZ3 TRP A 229      -3.764  15.193   3.960  1.00 95.25
ATOM   1841  CH2 TRP A 229      -2.630  14.417   4.084  1.00 95.25
ATOM   1842  N   THR A 230      -4.881  20.098  -1.595  1.00116.31
ATOM   1843  CA  THR A 230      -5.879  20.937  -2.200  1.00116.31
ATOM   1844  C   THR A 230      -5.496  21.324  -3.600  1.00116.31
ATOM   1845  O   THR A 230      -6.299  21.211  -4.525  1.00116.31
ATOM   1846  CB  THR A 230      -6.145  22.189  -1.412  1.00116.31
ATOM   1847  OG1 THR A 230      -6.378  21.855  -0.054  1.00116.31
ATOM   1848  CG2 THR A 230      -7.350  22.943  -1.999  1.00116.31
ATOM   1849  N   SER A 231      -4.239  21.770  -3.797  1.00 65.48
ATOM   1850  CA  SER A 231      -3.783  22.213  -5.080  1.00 65.48
ATOM   1851  C   SER A 231      -4.021  21.092  -6.080  1.00 65.48
ATOM   1852  O   SER A 231      -4.734  21.338  -7.091  1.00 65.48
ATOM   1853  CB  SER A 231      -2.284  22.543  -5.092  1.00 65.48
ATOM   1854  OG  SER A 231      -1.530  21.363  -4.858  1.00 65.48
ATOM   1855  OXT SER A 231      -3.484  19.976  -5.848  1.00 65.48
TER
ATOM   1856  N   PRO B 232       7.325  15.814  -4.865  1.00143.25
ATOM   1857  CA  PRO B 232       6.022  16.220  -4.280  1.00143.25
ATOM   1858  C   PRO B 232       5.934  15.485  -2.983  1.00143.25
ATOM   1859  O   PRO B 232       4.821  15.221  -2.530  1.00143.25
ATOM   1860  CB  PRO B 232       4.955  15.699  -5.227  1.00143.25
ATOM   1861  CG  PRO B 232       5.574  14.417  -5.788  1.00143.25
ATOM   1862  CD  PRO B 232       7.073  14.737  -5.885  1.00143.25
ATOM   1863  N   ARG B 233       7.078  15.162  -2.355  1.00116.97
ATOM   1864  CA  ARG B 233       7.023  14.354  -1.175  1.00116.97
ATOM   1865  C   ARG B 233       6.272  15.064  -0.095  1.00116.97
ATOM   1866  O   ARG B 233       6.572  16.205   0.249  1.00116.97
ATOM   1867  CB  ARG B 233       8.407  13.985  -0.610  1.00116.97
ATOM   1868  CG  ARG B 233       8.373  13.114   0.649  1.00116.97
ATOM   1869  CD  ARG B 233       9.766  12.723   1.152  1.00116.97
ATOM   1870  NE  ARG B 233      10.362  13.920   1.807  1.00116.97
ATOM   1871  CZ  ARG B 233      11.657  13.896   2.238  1.00116.97
ATOM   1872  NH1 ARG B 233      12.432  12.793   2.022  1.00116.97
ATOM   1873  NH2 ARG B 233      12.179  14.972   2.896  1.00116.97
ATOM   1874  N   ARG B 234       5.263  14.365   0.465  1.00127.59
ATOM   1875  CA  ARG B 234       4.468  14.840   1.559  1.00127.59
ATOM   1876  C   ARG B 234       5.236  14.611   2.825  1.00127.59
ATOM   1877  O   ARG B 234       6.154  13.792   2.866  1.00127.59
ATOM   1878  CB  ARG B 234       3.089  14.162   1.663  1.00127.59
ATOM   1879  CG  ARG B 234       2.306  14.124   0.349  1.00127.59
ATOM   1880  CD  ARG B 234       2.339  12.789  -0.395  1.00127.59
ATOM   1881  NE  ARG B 234       1.480  12.950  -1.603  1.00127.59
ATOM   1882  CZ  ARG B 234       1.315  11.923  -2.486  1.00127.59
ATOM   1883  NH1 ARG B 234       1.917  10.719  -2.256  1.00127.59
ATOM   1884  NH2 ARG B 234       0.543  12.099  -3.596  1.00127.59
ATOM   1885  N   ASN B 235       4.882  15.355   3.893  1.00103.12
ATOM   1886  CA  ASN B 235       5.624  15.339   5.128  1.00103.12
ATOM   1887  C   ASN B 235       5.169  14.276   6.085  1.00103.12
ATOM   1888  O   ASN B 235       3.980  13.981   6.216  1.00103.12
ATOM   1889  CB  ASN B 235       5.505  16.665   5.899  1.00103.12
ATOM   1890  CG  ASN B 235       5.874  17.811   4.969  1.00103.12
ATOM   1891  OD1 ASN B 235       7.048  18.073   4.720  1.00103.12
ATOM   1892  ND2 ASN B 235       4.843  18.517   4.433  1.00103.12
ATOM   1893  N   THR B 236       6.158  13.689   6.799  1.00266.82
ATOM   1894  CA  THR B 236       5.937  12.684   7.802  1.00266.82
ATOM   1895  C   THR B 236       7.021  12.864   8.828  1.00266.82
ATOM   1896  O   THR B 236       8.108  13.341   8.503  1.00266.82
ATOM   1897  CB  THR B 236       6.037  11.281   7.284  1.00266.82
ATOM   1898  OG1 THR B 236       5.603  11.224   5.933  1.00266.82
ATOM   1899  CG2 THR B 236       5.171  10.368   8.166  1.00266.82
ATOM   1900  N   LEU B 237       6.749  12.506  10.103  1.00209.14
ATOM   1901  CA  LEU B 237       7.743  12.642  11.141  1.00209.14
ATOM   1902  C   LEU B 237       7.766  11.385  11.944  1.00209.14
ATOM   1903  O   LEU B 237       6.711  10.810  12.206  1.00209.14
ATOM   1904  CB  LEU B 237       7.485  13.768  12.161  1.00209.14
ATOM   1905  CG  LEU B 237       7.034  15.111  11.563  1.00209.14
ATOM   1906  CD1 LEU B 237       6.625  16.105  12.661  1.00209.14
ATOM   1907  CD2 LEU B 237       8.063  15.674  10.580  1.00209.14
ATOM   1908  N   PRO B 238       8.914  10.959  12.421  1.00161.24
ATOM   1909  CA  PRO B 238      10.156  11.686  12.297  1.00161.24
ATOM   1910  C   PRO B 238      10.715  11.749  10.916  1.00161.24
ATOM   1911  O   PRO B 238      10.435  10.868  10.105  1.00161.24
ATOM   1912  CB  PRO B 238      11.129  11.026  13.271  1.00161.24
ATOM   1913  CG  PRO B 238      10.829   9.527  13.139  1.00161.24
ATOM   1914  CD  PRO B 238       9.295   9.441  13.175  1.00161.24
ATOM   1915  N   ALA B 239      11.507  12.807  10.645  1.00 28.42
ATOM   1916  CA  ALA B 239      12.170  12.991   9.388  1.00 28.42
ATOM   1917  C   ALA B 239      13.393  12.147   9.403  1.00 28.42
ATOM   1918  O   ALA B 239      13.892  11.777  10.464  1.00 28.42
ATOM   1919  CB  ALA B 239      12.610  14.442   9.128  1.00 28.42
ATOM   1920  N   MET B 240      13.907  11.824   8.203  1.00 68.31
ATOM   1921  CA  MET B 240      15.042  10.962   8.099  1.00 68.31
ATOM   1922  C   MET B 240      16.262  11.599   8.741  1.00 68.31
ATOM   1923  O   MET B 240      16.845  12.525   8.121  1.00 68.31
ATOM   1924  CB  MET B 240      15.382  10.596   6.645  1.00 68.31
ATOM   1925  CG  MET B 240      14.484   9.509   6.052  1.00 68.31
ATOM   1926  SD  MET B 240      14.418   7.987   7.043  1.00 68.31
ATOM   1927  CE  MET B 240      12.618   7.782   6.925  1.00 68.31
ATOM   1928  OXT MET B 240      16.639  11.152   9.857  1.00 68.31
