# Supplementary material for: A recombinant Fasciola gigantica 14-3-3 epsilon protein (rFg14-3-3e) modulates various functions of goat peripheral blood mononuclear cells
Source: Parasit Vectors. 2018 Mar 6;11:152. doi: 10.1186/s13071-018-2745-4 (PMC5840819; doi:10.1186/s13071-018-2745-4)
Supplement: Supplementary file 1 — Dataset S1. Structure files, FoldX configuration files and associated energy calculations for complexes between YWAHE and rFg14-3-3, and the 18 human protein interactors of YWAHE. (TGZ 5273 kb) [file 13071_2018_2745_MOESM1_ESM.tgz › foldx_model_files/config_P62258-Q04917-MDL-2c74.pdb1-B-0-A-0.cfg]

command=BuildModel
pdb=P62258-Q04917-MDL-2c74.pdb1-B-0-A-0.pdb
pdb-dir=../interactome3D_results/interactions_1
mutant-file=individual_listP62258-Q04917-MDL-2c74.pdb1-B-0-A-0.txt
