# Supplementary material for: A recombinant Fasciola gigantica 14-3-3 epsilon protein (rFg14-3-3e) modulates various functions of goat peripheral blood mononuclear cells
Source: Parasit Vectors. 2018 Mar 6;11:152. doi: 10.1186/s13071-018-2745-4 (PMC5840819; doi:10.1186/s13071-018-2745-4)
Supplement: Supplementary file 1 — Dataset S1. Structure files, FoldX configuration files and associated energy calculations for complexes between YWAHE and rFg14-3-3, and the 18 human protein interactors of YWAHE. (TGZ 5273 kb) [file 13071_2018_2745_MOESM1_ESM.tgz › foldx_model_files/WT_P27348-P62258-MDL-2br9.pdb]

FoldX generated pdb file

Output generated by <BuildModel>
ATOM      0  N   GLU A   1     -11.342 -18.843  41.933  1.00 75.97
ATOM      1  CA  GLU A   1     -10.640 -19.038  40.644  1.00 75.97
ATOM      2  C   GLU A   1     -11.050 -18.000  39.652  1.00 75.97
ATOM      3  O   GLU A   1     -10.229 -17.526  38.870  1.00 75.97
ATOM      4  CB  GLU A   1     -10.957 -20.429  40.068  1.00 75.97
ATOM      5  CG  GLU A   1     -10.047 -20.797  38.893  1.00 75.97
ATOM      6  CD  GLU A   1     -10.329 -22.235  38.485  1.00 75.97
ATOM      7  OE1 GLU A   1     -11.525 -22.579  38.286  1.00 75.97
ATOM      8  OE2 GLU A   1      -9.342 -23.009  38.366  1.00 75.97
ATOM      9  N   LYS A   2     -12.332 -17.592  39.679  1.00 55.28
ATOM     10  CA  LYS A   2     -12.776 -16.597  38.750  1.00 55.28
ATOM     11  C   LYS A   2     -11.938 -15.386  38.992  1.00 55.28
ATOM     12  O   LYS A   2     -11.540 -14.690  38.059  1.00 55.28
ATOM     13  CB  LYS A   2     -14.250 -16.192  38.932  1.00 55.28
ATOM     14  CG  LYS A   2     -14.671 -15.084  37.963  1.00 55.28
ATOM     15  CD  LYS A   2     -16.028 -14.456  38.277  1.00 55.28
ATOM     16  CE  LYS A   2     -16.030 -13.629  39.564  1.00 55.28
ATOM     17  NZ  LYS A   2     -17.310 -12.899  39.695  1.00 55.28
ATOM     18  N   THR A   3     -11.638 -15.113  40.272  1.00 21.60
ATOM     19  CA  THR A   3     -10.830 -13.987  40.629  1.00 21.60
ATOM     20  C   THR A   3      -9.469 -14.182  40.042  1.00 21.60
ATOM     21  O   THR A   3      -8.855 -13.241  39.545  1.00 21.60
ATOM     22  CB  THR A   3     -10.668 -13.855  42.112  1.00 21.60
ATOM     23  OG1 THR A   3     -11.940 -13.715  42.728  1.00 21.60
ATOM     24  CG2 THR A   3      -9.798 -12.623  42.408  1.00 21.60
ATOM     25  N   GLU A   4      -8.951 -15.422  40.091  1.00 73.65
ATOM     26  CA  GLU A   4      -7.633 -15.677  39.592  1.00 73.65
ATOM     27  C   GLU A   4      -7.610 -15.464  38.107  1.00 73.65
ATOM     28  O   GLU A   4      -6.640 -14.933  37.571  1.00 73.65
ATOM     29  CB  GLU A   4      -7.128 -17.093  39.917  1.00 73.65
ATOM     30  CG  GLU A   4      -5.644 -17.283  39.597  1.00 73.65
ATOM     31  CD  GLU A   4      -5.214 -18.630  40.163  1.00 73.65
ATOM     32  OE1 GLU A   4      -5.222 -18.776  41.414  1.00 73.65
ATOM     33  OE2 GLU A   4      -4.859 -19.527  39.353  1.00 73.65
ATOM     34  N   LEU A   5      -8.680 -15.863  37.390  1.00 96.59
ATOM     35  CA  LEU A   5      -8.701 -15.687  35.961  1.00 96.59
ATOM     36  C   LEU A   5      -8.649 -14.231  35.615  1.00 96.59
ATOM     37  O   LEU A   5      -7.959 -13.833  34.676  1.00 96.59
ATOM     38  CB  LEU A   5      -9.974 -16.203  35.269  1.00 96.59
ATOM     39  CG  LEU A   5     -10.075 -17.718  35.034  1.00 96.59
ATOM     40  CD1 LEU A   5     -10.114 -18.523  36.332  1.00 96.59
ATOM     41  CD2 LEU A   5     -11.287 -18.020  34.145  1.00 96.59
ATOM     42  N   ILE A   6      -9.399 -13.392  36.351  1.00 78.65
ATOM     43  CA  ILE A   6      -9.437 -11.997  36.021  1.00 78.65
ATOM     44  C   ILE A   6      -8.073 -11.412  36.221  1.00 78.65
ATOM     45  O   ILE A   6      -7.619 -10.591  35.426  1.00 78.65
ATOM     46  CB  ILE A   6     -10.432 -11.204  36.827  1.00 78.65
ATOM     47  CG1 ILE A   6     -11.850 -11.751  36.602  1.00 78.65
ATOM     48  CG2 ILE A   6     -10.294  -9.716  36.479  1.00 78.65
ATOM     49  CD1 ILE A   6     -12.870 -11.226  37.610  1.00 78.65
ATOM     50  N   GLN A   7      -7.380 -11.818  37.300  1.00 85.87
ATOM     51  CA  GLN A   7      -6.079 -11.285  37.581  1.00 85.87
ATOM     52  C   GLN A   7      -5.159 -11.666  36.459  1.00 85.87
ATOM     53  O   GLN A   7      -4.361 -10.850  36.003  1.00 85.87
ATOM     54  CB  GLN A   7      -5.525 -11.812  38.913  1.00 85.87
ATOM     55  CG  GLN A   7      -6.296 -11.238  40.106  1.00 85.87
ATOM     56  CD  GLN A   7      -5.597 -11.631  41.397  1.00 85.87
ATOM     57  OE1 GLN A   7      -4.714 -10.926  41.882  1.00 85.87
ATOM     58  NE2 GLN A   7      -6.013 -12.790  41.974  1.00 85.87
ATOM     59  N   LYS A   8      -5.267 -12.914  35.964  1.00133.36
ATOM     60  CA  LYS A   8      -4.442 -13.386  34.884  1.00133.36
ATOM     61  C   LYS A   8      -4.701 -12.546  33.667  1.00133.36
ATOM     62  O   LYS A   8      -3.778 -12.205  32.927  1.00133.36
ATOM     63  CB  LYS A   8      -4.768 -14.838  34.496  1.00133.36
ATOM     64  CG  LYS A   8      -4.220 -15.887  35.465  1.00133.36
ATOM     65  CD  LYS A   8      -2.693 -15.909  35.539  1.00133.36
ATOM     66  CE  LYS A   8      -2.040 -16.310  34.216  1.00133.36
ATOM     67  NZ  LYS A   8      -2.543 -17.635  33.787  1.00133.36
ATOM     68  N   ALA A   9      -5.975 -12.197  33.416  1.00 26.35
ATOM     69  CA  ALA A   9      -6.301 -11.417  32.254  1.00 26.35
ATOM     70  C   ALA A   9      -5.629 -10.080  32.353  1.00 26.35
ATOM     71  O   ALA A   9      -5.097  -9.571  31.367  1.00 26.35
ATOM     72  CB  ALA A   9      -7.812 -11.165  32.105  1.00 26.35
ATOM     73  N   LYS A  10      -5.638  -9.476  33.557  1.00 61.90
ATOM     74  CA  LYS A  10      -5.070  -8.170  33.756  1.00 61.90
ATOM     75  C   LYS A  10      -3.592  -8.211  33.527  1.00 61.90
ATOM     76  O   LYS A  10      -3.021  -7.276  32.969  1.00 61.90
ATOM     77  CB  LYS A  10      -5.275  -7.629  35.180  1.00 61.90
ATOM     78  CG  LYS A  10      -6.732  -7.330  35.535  1.00 61.90
ATOM     79  CD  LYS A  10      -7.089  -7.731  36.965  1.00 61.90
ATOM     80  CE  LYS A  10      -7.755  -6.616  37.770  1.00 61.90
ATOM     81  NZ  LYS A  10      -6.778  -5.543  38.046  1.00 61.90
ATOM     82  N   LEU A  11      -2.923  -9.286  33.978  1.00138.80
ATOM     83  CA  LEU A  11      -1.500  -9.350  33.827  1.00138.80
ATOM     84  C   LEU A  11      -1.201  -9.417  32.361  1.00138.80
ATOM     85  O   LEU A  11      -0.283  -8.762  31.871  1.00138.80
ATOM     86  CB  LEU A  11      -0.888 -10.576  34.537  1.00138.80
ATOM     87  CG  LEU A  11       0.655 -10.626  34.518  1.00138.80
ATOM     88  CD1 LEU A  11       1.264  -9.342  35.097  1.00138.80
ATOM     89  CD2 LEU A  11       1.183 -11.859  35.263  1.00138.80
ATOM     90  N   ALA A  12      -2.000 -10.200  31.610  1.00 30.58
ATOM     91  CA  ALA A  12      -1.795 -10.351  30.195  1.00 30.58
ATOM     92  C   ALA A  12      -1.974  -9.019  29.533  1.00 30.58
ATOM     93  O   ALA A  12      -1.250  -8.673  28.601  1.00 30.58
ATOM     94  CB  ALA A  12      -2.784 -11.331  29.537  1.00 30.58
ATOM     95  N   GLU A  13      -2.958  -8.234  30.002  1.00 42.96
ATOM     96  CA  GLU A  13      -3.255  -6.960  29.414  1.00 42.96
ATOM     97  C   GLU A  13      -2.062  -6.063  29.557  1.00 42.96
ATOM     98  O   GLU A  13      -1.673  -5.373  28.616  1.00 42.96
ATOM     99  CB  GLU A  13      -4.451  -6.293  30.118  1.00 42.96
ATOM    100  CG  GLU A  13      -5.099  -5.141  29.353  1.00 42.96
ATOM    101  CD  GLU A  13      -5.249  -3.989  30.341  1.00 42.96
ATOM    102  OE1 GLU A  13      -5.737  -4.246  31.473  1.00 42.96
ATOM    103  OE2 GLU A  13      -4.887  -2.838  29.977  1.00 42.96
ATOM    104  N   GLN A  14      -1.428  -6.058  30.743  1.00128.98
ATOM    105  CA  GLN A  14      -0.316  -5.179  30.954  1.00128.98
ATOM    106  C   GLN A  14       0.829  -5.583  30.067  1.00128.98
ATOM    107  O   GLN A  14       1.540  -4.737  29.526  1.00128.98
ATOM    108  CB  GLN A  14       0.147  -5.150  32.417  1.00128.98
ATOM    109  CG  GLN A  14       1.116  -4.007  32.711  1.00128.98
ATOM    110  CD  GLN A  14       0.476  -2.743  32.166  1.00128.98
ATOM    111  OE1 GLN A  14      -0.403  -2.152  32.792  1.00128.98
ATOM    112  NE2 GLN A  14       0.942  -2.313  30.963  1.00128.98
ATOM    113  N   ALA A  15       1.031  -6.904  29.920  1.00 64.81
ATOM    114  CA  ALA A  15       2.051  -7.528  29.118  1.00 64.81
ATOM    115  C   ALA A  15       1.789  -7.273  27.663  1.00 64.81
ATOM    116  O   ALA A  15       2.699  -7.341  26.838  1.00 64.81
ATOM    117  CB  ALA A  15       2.151  -9.048  29.343  1.00 64.81
ATOM    118  N   GLU A  16       0.517  -7.006  27.314  1.00 83.38
ATOM    119  CA  GLU A  16       0.078  -6.824  25.960  1.00 83.38
ATOM    120  C   GLU A  16       0.157  -8.120  25.224  1.00 83.38
ATOM    121  O   GLU A  16       0.519  -8.176  24.051  1.00 83.38
ATOM    122  CB  GLU A  16       0.831  -5.715  25.206  1.00 83.38
ATOM    123  CG  GLU A  16       0.051  -4.396  25.246  1.00 83.38
ATOM    124  CD  GLU A  16       0.175  -3.680  23.910  1.00 83.38
ATOM    125  OE1 GLU A  16       1.265  -3.120  23.623  1.00 83.38
ATOM    126  OE2 GLU A  16      -0.835  -3.685  23.158  1.00 83.38
ATOM    127  N   ARG A  17      -0.187  -9.210  25.940  1.00162.20
ATOM    128  CA  ARG A  17      -0.314 -10.489  25.315  1.00162.20
ATOM    129  C   ARG A  17      -1.783 -10.790  25.321  1.00162.20
ATOM    130  O   ARG A  17      -2.311 -11.468  26.199  1.00162.20
ATOM    131  CB  ARG A  17       0.472 -11.581  26.059  1.00162.20
ATOM    132  CG  ARG A  17       1.944 -11.183  26.234  1.00162.20
ATOM    133  CD  ARG A  17       2.948 -12.332  26.111  1.00162.20
ATOM    134  NE  ARG A  17       2.451 -13.469  26.933  1.00162.20
ATOM    135  CZ  ARG A  17       2.863 -14.739  26.652  1.00162.20
ATOM    136  NH1 ARG A  17       3.737 -14.960  25.627  1.00162.20
ATOM    137  NH2 ARG A  17       2.386 -15.790  27.378  1.00162.20
ATOM    138  N   TYR A  18      -2.466 -10.288  24.279  1.00 77.55
ATOM    139  CA  TYR A  18      -3.892 -10.329  24.131  1.00 77.55
ATOM    140  C   TYR A  18      -4.402 -11.720  23.948  1.00 77.55
ATOM    141  O   TYR A  18      -5.520 -12.025  24.364  1.00 77.55
ATOM    142  CB  TYR A  18      -4.388  -9.437  22.987  1.00 77.55
ATOM    143  CG  TYR A  18      -4.061  -8.052  23.430  1.00 77.55
ATOM    144  CD1 TYR A  18      -4.806  -7.451  24.419  1.00 77.55
ATOM    145  CD2 TYR A  18      -3.017  -7.357  22.864  1.00 77.55
ATOM    146  CE1 TYR A  18      -4.513  -6.175  24.839  1.00 77.55
ATOM    147  CE2 TYR A  18      -2.720  -6.080  23.280  1.00 77.55
ATOM    148  CZ  TYR A  18      -3.469  -5.488  24.269  1.00 77.55
ATOM    149  OH  TYR A  18      -3.168  -4.178  24.698  1.00 77.55
ATOM    150  N   ASP A  19      -3.626 -12.592  23.283  1.00 32.24
ATOM    151  CA  ASP A  19      -4.089 -13.931  23.046  1.00 32.24
ATOM    152  C   ASP A  19      -4.357 -14.578  24.374  1.00 32.24
ATOM    153  O   ASP A  19      -5.369 -15.255  24.549  1.00 32.24
ATOM    154  CB  ASP A  19      -3.037 -14.796  22.328  1.00 32.24
ATOM    155  CG  ASP A  19      -3.045 -14.448  20.846  1.00 32.24
ATOM    156  OD1 ASP A  19      -4.028 -14.823  20.153  1.00 32.24
ATOM    157  OD2 ASP A  19      -2.067 -13.799  20.389  1.00 32.24
ATOM    158  N   ASP A  20      -3.444 -14.383  25.346  1.00 40.59
ATOM    159  CA  ASP A  20      -3.574 -14.952  26.660  1.00 40.59
ATOM    160  C   ASP A  20      -4.745 -14.337  27.356  1.00 40.59
ATOM    161  O   ASP A  20      -5.461 -15.003  28.103  1.00 40.59
ATOM    162  CB  ASP A  20      -2.339 -14.673  27.533  1.00 40.59
ATOM    163  CG  ASP A  20      -1.375 -15.835  27.352  1.00 40.59
ATOM    164  OD1 ASP A  20      -1.480 -16.519  26.300  1.00 40.59
ATOM    165  OD2 ASP A  20      -0.516 -16.047  28.249  1.00 40.59
ATOM    166  N   MET A  21      -4.960 -13.031  27.135  1.00 39.07
ATOM    167  CA  MET A  21      -6.029 -12.334  27.782  1.00 39.07
ATOM    168  C   MET A  21      -7.329 -12.958  27.357  1.00 39.07
ATOM    169  O   MET A  21      -8.231 -13.152  28.171  1.00 39.07
ATOM    170  CB  MET A  21      -6.047 -10.840  27.409  1.00 39.07
ATOM    171  CG  MET A  21      -6.978  -9.991  28.275  1.00 39.07
ATOM    172  SD  MET A  21      -6.980  -8.220  27.869  1.00 39.07
ATOM    173  CE  MET A  21      -8.118  -7.756  29.206  1.00 39.07
ATOM    174  N   ALA A  22      -7.455 -13.301  26.061  1.00 29.99
ATOM    175  CA  ALA A  22      -8.664 -13.890  25.553  1.00 29.99
ATOM    176  C   ALA A  22      -8.896 -15.218  26.210  1.00 29.99
ATOM    177  O   ALA A  22     -10.023 -15.544  26.581  1.00 29.99
ATOM    178  CB  ALA A  22      -8.617 -14.128  24.031  1.00 29.99
ATOM    179  N   THR A  23      -7.830 -16.023  26.391  1.00 92.54
ATOM    180  CA  THR A  23      -8.015 -17.344  26.922  1.00 92.54
ATOM    181  C   THR A  23      -8.556 -17.257  28.318  1.00 92.54
ATOM    182  O   THR A  23      -9.454 -18.013  28.685  1.00 92.54
ATOM    183  CB  THR A  23      -6.757 -18.178  26.934  1.00 92.54
ATOM    184  OG1 THR A  23      -7.089 -19.545  27.127  1.00 92.54
ATOM    185  CG2 THR A  23      -5.824 -17.716  28.064  1.00 92.54
ATOM    186  N   CYS A  24      -8.028 -16.325  29.137  1.00 36.93
ATOM    187  CA  CYS A  24      -8.457 -16.217  30.504  1.00 36.93
ATOM    188  C   CYS A  24      -9.901 -15.817  30.567  1.00 36.93
ATOM    189  O   CYS A  24     -10.672 -16.368  31.352  1.00 36.93
ATOM    190  CB  CYS A  24      -7.666 -15.164  31.300  1.00 36.93
ATOM    191  SG  CYS A  24      -5.904 -15.580  31.465  1.00 36.93
ATOM    192  N   MET A  25     -10.291 -14.824  29.745  1.00 87.19
ATOM    193  CA  MET A  25     -11.625 -14.286  29.699  1.00 87.19
ATOM    194  C   MET A  25     -12.587 -15.311  29.176  1.00 87.19
ATOM    195  O   MET A  25     -13.744 -15.350  29.586  1.00 87.19
ATOM    196  CB  MET A  25     -11.732 -13.043  28.801  1.00 87.19
ATOM    197  CG  MET A  25     -11.055 -11.805  29.391  1.00 87.19
ATOM    198  SD  MET A  25     -11.971 -11.005  30.743  1.00 87.19
ATOM    199  CE  MET A  25     -11.747 -12.320  31.970  1.00 87.19
ATOM    200  N   LYS A  26     -12.148 -16.153  28.227  1.00160.06
ATOM    201  CA  LYS A  26     -13.009 -17.161  27.673  1.00160.06
ATOM    202  C   LYS A  26     -13.436 -18.055  28.801  1.00160.06
ATOM    203  O   LYS A  26     -14.584 -18.484  28.880  1.00160.06
ATOM    204  CB  LYS A  26     -12.251 -18.055  26.675  1.00160.06
ATOM    205  CG  LYS A  26     -13.130 -18.970  25.827  1.00160.06
ATOM    206  CD  LYS A  26     -13.808 -18.251  24.666  1.00160.06
ATOM    207  CE  LYS A  26     -12.908 -18.113  23.435  1.00160.06
ATOM    208  NZ  LYS A  26     -12.482 -19.451  22.964  1.00160.06
ATOM    209  N   ALA A  27     -12.502 -18.367  29.715  1.00 36.48
ATOM    210  CA  ALA A  27     -12.806 -19.245  30.804  1.00 36.48
ATOM    211  C   ALA A  27     -13.849 -18.629  31.693  1.00 36.48
ATOM    212  O   ALA A  27     -14.722 -19.326  32.203  1.00 36.48
ATOM    213  CB  ALA A  27     -11.574 -19.574  31.662  1.00 36.48
ATOM    214  N   VAL A  28     -13.790 -17.310  31.954  1.00122.09
ATOM    215  CA  VAL A  28     -14.804 -16.760  32.810  1.00122.09
ATOM    216  C   VAL A  28     -16.137 -16.844  32.130  1.00122.09
ATOM    217  O   VAL A  28     -17.142 -17.137  32.774  1.00122.09
ATOM    218  CB  VAL A  28     -14.601 -15.328  33.245  1.00122.09
ATOM    219  CG1 VAL A  28     -13.356 -15.240  34.130  1.00122.09
ATOM    220  CG2 VAL A  28     -14.544 -14.409  32.023  1.00122.09
ATOM    221  N   THR A  29     -16.186 -16.603  30.805  1.00114.98
ATOM    222  CA  THR A  29     -17.448 -16.599  30.117  1.00114.98
ATOM    223  C   THR A  29     -18.043 -17.976  30.182  1.00114.98
ATOM    224  O   THR A  29     -19.262 -18.124  30.254  1.00114.98
ATOM    225  CB  THR A  29     -17.390 -16.183  28.670  1.00114.98
ATOM    226  OG1 THR A  29     -18.703 -15.895  28.217  1.00114.98
ATOM    227  CG2 THR A  29     -16.823 -17.326  27.817  1.00114.98
ATOM    228  N   GLU A  30     -17.189 -19.021  30.180  1.00111.24
ATOM    229  CA  GLU A  30     -17.613 -20.400  30.156  1.00111.24
ATOM    230  C   GLU A  30     -18.383 -20.731  31.406  1.00111.24
ATOM    231  O   GLU A  30     -19.108 -21.723  31.453  1.00111.24
ATOM    232  CB  GLU A  30     -16.475 -21.435  30.006  1.00111.24
ATOM    233  CG  GLU A  30     -15.671 -21.705  31.276  1.00111.24
ATOM    234  CD  GLU A  30     -14.513 -22.629  30.921  1.00111.24
ATOM    235  OE1 GLU A  30     -14.629 -23.355  29.899  1.00111.24
ATOM    236  OE2 GLU A  30     -13.497 -22.621  31.666  1.00111.24
ATOM    237  N   GLN A  31     -18.213 -19.919  32.463  1.00 67.12
ATOM    238  CA  GLN A  31     -18.823 -20.113  33.753  1.00 67.12
ATOM    239  C   GLN A  31     -20.320 -20.103  33.616  1.00 67.12
ATOM    240  O   GLN A  31     -21.010 -20.796  34.363  1.00 67.12
ATOM    241  CB  GLN A  31     -18.428 -18.992  34.724  1.00 67.12
ATOM    242  CG  GLN A  31     -16.916 -18.890  34.936  1.00 67.12
ATOM    243  CD  GLN A  31     -16.645 -17.597  35.691  1.00 67.12
ATOM    244  OE1 GLN A  31     -15.502 -17.163  35.822  1.00 67.12
ATOM    245  NE2 GLN A  31     -17.736 -16.963  36.200  1.00 67.12
ATOM    246  N   GLY A  32     -20.875 -19.300  32.684  1.00 26.57
ATOM    247  CA  GLY A  32     -22.302 -19.304  32.492  1.00 26.57
ATOM    248  C   GLY A  32     -22.960 -18.461  33.538  1.00 26.57
ATOM    249  O   GLY A  32     -24.056 -18.774  34.004  1.00 26.57
ATOM    250  N   ALA A  33     -22.295 -17.363  33.941  1.00 32.07
ATOM    251  CA  ALA A  33     -22.851 -16.490  34.932  1.00 32.07
ATOM    252  C   ALA A  33     -22.722 -15.090  34.420  1.00 32.07
ATOM    253  O   ALA A  33     -21.990 -14.826  33.466  1.00 32.07
ATOM    254  CB  ALA A  33     -22.122 -16.544  36.284  1.00 32.07
ATOM    255  N   GLU A  34     -23.474 -14.154  35.030  1.00 82.88
ATOM    256  CA  GLU A  34     -23.400 -12.787  34.612  1.00 82.88
ATOM    257  C   GLU A  34     -22.033 -12.276  34.933  1.00 82.88
ATOM    258  O   GLU A  34     -21.545 -12.420  36.053  1.00 82.88
ATOM    259  CB  GLU A  34     -24.419 -11.882  35.320  1.00 82.88
ATOM    260  CG  GLU A  34     -24.486 -10.472  34.733  1.00 82.88
ATOM    261  CD  GLU A  34     -25.225 -10.549  33.400  1.00 82.88
ATOM    262  OE1 GLU A  34     -24.690 -11.208  32.466  1.00 82.88
ATOM    263  OE2 GLU A  34     -26.333  -9.956  33.304  1.00 82.88
ATOM    264  N   LEU A  35     -21.377 -11.655  33.934  1.00 60.17
ATOM    265  CA  LEU A  35     -20.058 -11.124  34.140  1.00 60.17
ATOM    266  C   LEU A  35     -20.189  -9.772  34.771  1.00 60.17
ATOM    267  O   LEU A  35     -21.201  -9.089  34.620  1.00 60.17
ATOM    268  CB  LEU A  35     -19.234 -10.944  32.846  1.00 60.17
ATOM    269  CG  LEU A  35     -18.908 -12.245  32.076  1.00 60.17
ATOM    270  CD1 LEU A  35     -18.074 -11.943  30.820  1.00 60.17
ATOM    271  CD2 LEU A  35     -18.249 -13.306  32.970  1.00 60.17
ATOM    272  N   SER A  36     -19.154  -9.355  35.522  1.00 31.24
ATOM    273  CA  SER A  36     -19.155  -8.053  36.125  1.00 31.24
ATOM    274  C   SER A  36     -18.820  -7.072  35.046  1.00 31.24
ATOM    275  O   SER A  36     -18.467  -7.451  33.931  1.00 31.24
ATOM    276  CB  SER A  36     -18.104  -7.892  37.234  1.00 31.24
ATOM    277  OG  SER A  36     -16.797  -8.016  36.689  1.00 31.24
ATOM    278  N   ASN A  37     -18.941  -5.768  35.354  1.00 67.99
ATOM    279  CA  ASN A  37     -18.657  -4.759  34.376  1.00 67.99
ATOM    280  C   ASN A  37     -17.218  -4.885  34.002  1.00 67.99
ATOM    281  O   ASN A  37     -16.852  -4.796  32.831  1.00 67.99
ATOM    282  CB  ASN A  37     -18.865  -3.333  34.917  1.00 67.99
ATOM    283  CG  ASN A  37     -18.818  -2.362  33.746  1.00 67.99
ATOM    284  OD1 ASN A  37     -18.584  -1.167  33.922  1.00 67.99
ATOM    285  ND2 ASN A  37     -19.061  -2.885  32.514  1.00 67.99
ATOM    286  N   GLU A  38     -16.357  -5.118  35.007  1.00 36.71
ATOM    287  CA  GLU A  38     -14.953  -5.192  34.749  1.00 36.71
ATOM    288  C   GLU A  38     -14.680  -6.345  33.833  1.00 36.71
ATOM    289  O   GLU A  38     -13.896  -6.221  32.895  1.00 36.71
ATOM    290  CB  GLU A  38     -14.123  -5.399  36.028  1.00 36.71
ATOM    291  CG  GLU A  38     -12.619  -5.255  35.795  1.00 36.71
ATOM    292  CD  GLU A  38     -11.895  -5.452  37.118  1.00 36.71
ATOM    293  OE1 GLU A  38     -12.564  -5.829  38.118  1.00 36.71
ATOM    294  OE2 GLU A  38     -10.656  -5.225  37.142  1.00 36.71
ATOM    295  N   GLU A  39     -15.333  -7.497  34.075  1.00 51.53
ATOM    296  CA  GLU A  39     -15.088  -8.672  33.287  1.00 51.53
ATOM    297  C   GLU A  39     -15.530  -8.459  31.868  1.00 51.53
ATOM    298  O   GLU A  39     -14.833  -8.853  30.934  1.00 51.53
ATOM    299  CB  GLU A  39     -15.796  -9.920  33.845  1.00 51.53
ATOM    300  CG  GLU A  39     -15.269 -10.357  35.217  1.00 51.53
ATOM    301  CD  GLU A  39     -16.042 -11.593  35.657  1.00 51.53
ATOM    302  OE1 GLU A  39     -16.384 -12.421  34.774  1.00 51.53
ATOM    303  OE2 GLU A  39     -16.301 -11.728  36.883  1.00 51.53
ATOM    304  N   ARG A  40     -16.698  -7.817  31.656  1.00 91.98
ATOM    305  CA  ARG A  40     -17.160  -7.634  30.307  1.00 91.98
ATOM    306  C   ARG A  40     -16.166  -6.794  29.573  1.00 91.98
ATOM    307  O   ARG A  40     -15.863  -7.047  28.408  1.00 91.98
ATOM    308  CB  ARG A  40     -18.495  -6.887  30.185  1.00 91.98
ATOM    309  CG  ARG A  40     -19.703  -7.604  30.782  1.00 91.98
ATOM    310  CD  ARG A  40     -21.011  -6.986  30.297  1.00 91.98
ATOM    311  NE  ARG A  40     -20.786  -5.516  30.303  1.00 91.98
ATOM    312  CZ  ARG A  40     -21.794  -4.651  30.603  1.00 91.98
ATOM    313  NH1 ARG A  40     -23.008  -5.130  30.998  1.00 91.98
ATOM    314  NH2 ARG A  40     -21.573  -3.307  30.513  1.00 91.98
ATOM    315  N   ASN A  41     -15.637  -5.757  30.246  1.00 39.92
ATOM    316  CA  ASN A  41     -14.725  -4.845  29.619  1.00 39.92
ATOM    317  C   ASN A  41     -13.482  -5.577  29.214  1.00 39.92
ATOM    318  O   ASN A  41     -12.975  -5.390  28.109  1.00 39.92
ATOM    319  CB  ASN A  41     -14.283  -3.719  30.570  1.00 39.92
ATOM    320  CG  ASN A  41     -15.509  -2.918  30.987  1.00 39.92
ATOM    321  OD1 ASN A  41     -16.573  -3.015  30.376  1.00 39.92
ATOM    322  ND2 ASN A  41     -15.350  -2.094  32.057  1.00 39.92
ATOM    323  N   LEU A  42     -12.961  -6.437  30.111  1.00 39.76
ATOM    324  CA  LEU A  42     -11.737  -7.145  29.856  1.00 39.76
ATOM    325  C   LEU A  42     -11.939  -8.050  28.681  1.00 39.76
ATOM    326  O   LEU A  42     -11.085  -8.140  27.801  1.00 39.76
ATOM    327  CB  LEU A  42     -11.299  -8.016  31.052  1.00 39.76
ATOM    328  CG  LEU A  42     -10.961  -7.214  32.325  1.00 39.76
ATOM    329  CD1 LEU A  42     -10.529  -8.145  33.472  1.00 39.76
ATOM    330  CD2 LEU A  42      -9.925  -6.115  32.037  1.00 39.76
ATOM    331  N   LEU A  43     -13.093  -8.737  28.630  1.00 55.78
ATOM    332  CA  LEU A  43     -13.377  -9.647  27.558  1.00 55.78
ATOM    333  C   LEU A  43     -13.383  -8.866  26.280  1.00 55.78
ATOM    334  O   LEU A  43     -12.803  -9.281  25.278  1.00 55.78
ATOM    335  CB  LEU A  43     -14.778 -10.271  27.700  1.00 55.78
ATOM    336  CG  LEU A  43     -15.166 -11.260  26.585  1.00 55.78
ATOM    337  CD1 LEU A  43     -14.410 -12.592  26.706  1.00 55.78
ATOM    338  CD2 LEU A  43     -16.692 -11.426  26.508  1.00 55.78
ATOM    339  N   SER A  44     -14.035  -7.689  26.293  1.00 87.13
ATOM    340  CA  SER A  44     -14.166  -6.883  25.109  1.00 87.13
ATOM    341  C   SER A  44     -12.821  -6.427  24.644  1.00 87.13
ATOM    342  O   SER A  44     -12.508  -6.501  23.456  1.00 87.13
ATOM    343  CB  SER A  44     -15.003  -5.619  25.347  1.00 87.13
ATOM    344  OG  SER A  44     -16.323  -5.974  25.724  1.00 87.13
ATOM    345  N   VAL A  45     -11.979  -5.942  25.571  1.00 98.04
ATOM    346  CA  VAL A  45     -10.717  -5.409  25.151  1.00 98.04
ATOM    347  C   VAL A  45      -9.881  -6.495  24.549  1.00 98.04
ATOM    348  O   VAL A  45      -9.202  -6.270  23.547  1.00 98.04
ATOM    349  CB  VAL A  45      -9.915  -4.773  26.249  1.00 98.04
ATOM    350  CG1 VAL A  45      -9.430  -5.856  27.225  1.00 98.04
ATOM    351  CG2 VAL A  45      -8.768  -3.988  25.593  1.00 98.04
ATOM    352  N   ALA A  46      -9.916  -7.708  25.136  1.00 34.63
ATOM    353  CA  ALA A  46      -9.053  -8.759  24.672  1.00 34.63
ATOM    354  C   ALA A  46      -9.357  -9.078  23.240  1.00 34.63
ATOM    355  O   ALA A  46      -8.457  -9.140  22.403  1.00 34.63
ATOM    356  CB  ALA A  46      -9.233 -10.063  25.467  1.00 34.63
ATOM    357  N   TYR A  47     -10.645  -9.264  22.913  1.00 64.17
ATOM    358  CA  TYR A  47     -11.032  -9.597  21.572  1.00 64.17
ATOM    359  C   TYR A  47     -10.761  -8.448  20.652  1.00 64.17
ATOM    360  O   TYR A  47     -10.364  -8.642  19.503  1.00 64.17
ATOM    361  CB  TYR A  47     -12.519  -9.977  21.439  1.00 64.17
ATOM    362  CG  TYR A  47     -12.710 -11.353  21.988  1.00 64.17
ATOM    363  CD1 TYR A  47     -12.454 -12.446  21.191  1.00 64.17
ATOM    364  CD2 TYR A  47     -13.147 -11.566  23.276  1.00 64.17
ATOM    365  CE1 TYR A  47     -12.627 -13.725  21.665  1.00 64.17
ATOM    366  CE2 TYR A  47     -13.321 -12.845  23.757  1.00 64.17
ATOM    367  CZ  TYR A  47     -13.062 -13.928  22.953  1.00 64.17
ATOM    368  OH  TYR A  47     -13.241 -15.240  23.443  1.00 64.17
ATOM    369  N   LYS A  48     -10.988  -7.210  21.126  1.00 64.04
ATOM    370  CA  LYS A  48     -10.829  -6.083  20.254  1.00 64.04
ATOM    371  C   LYS A  48      -9.413  -6.026  19.778  1.00 64.04
ATOM    372  O   LYS A  48      -9.158  -5.767  18.604  1.00 64.04
ATOM    373  CB  LYS A  48     -11.182  -4.743  20.923  1.00 64.04
ATOM    374  CG  LYS A  48     -11.051  -3.551  19.973  1.00 64.04
ATOM    375  CD  LYS A  48     -11.827  -2.310  20.416  1.00 64.04
ATOM    376  CE  LYS A  48     -13.328  -2.415  20.133  1.00 64.04
ATOM    377  NZ  LYS A  48     -14.001  -1.129  20.425  1.00 64.04
ATOM    378  N   ASN A  49      -8.450  -6.264  20.683  1.00 64.94
ATOM    379  CA  ASN A  49      -7.064  -6.207  20.320  1.00 64.94
ATOM    380  C   ASN A  49      -6.704  -7.335  19.399  1.00 64.94
ATOM    381  O   ASN A  49      -5.970  -7.136  18.433  1.00 64.94
ATOM    382  CB  ASN A  49      -6.147  -6.290  21.550  1.00 64.94
ATOM    383  CG  ASN A  49      -6.365  -5.019  22.358  1.00 64.94
ATOM    384  OD1 ASN A  49      -6.979  -5.038  23.423  1.00 64.94
ATOM    385  ND2 ASN A  49      -5.857  -3.874  21.833  1.00 64.94
ATOM    386  N   VAL A  50      -7.195  -8.561  19.673  1.00102.99
ATOM    387  CA  VAL A  50      -6.795  -9.670  18.854  1.00102.99
ATOM    388  C   VAL A  50      -7.308  -9.499  17.450  1.00102.99
ATOM    389  O   VAL A  50      -6.574  -9.705  16.484  1.00102.99
ATOM    390  CB  VAL A  50      -7.235 -11.004  19.401  1.00102.99
ATOM    391  CG1 VAL A  50      -8.753 -11.170  19.240  1.00102.99
ATOM    392  CG2 VAL A  50      -6.405 -12.101  18.721  1.00102.99
ATOM    393  N   VAL A  51      -8.592  -9.127  17.299  1.00 40.82
ATOM    394  CA  VAL A  51      -9.193  -8.941  16.006  1.00 40.82
ATOM    395  C   VAL A  51      -8.618  -7.723  15.346  1.00 40.82
ATOM    396  O   VAL A  51      -8.392  -7.707  14.137  1.00 40.82
ATOM    397  CB  VAL A  51     -10.682  -8.752  16.089  1.00 40.82
ATOM    398  CG1 VAL A  51     -11.216  -8.473  14.675  1.00 40.82
ATOM    399  CG2 VAL A  51     -11.294  -9.992  16.767  1.00 40.82
ATOM    400  N   GLY A  52      -8.355  -6.667  16.140  1.00 22.19
ATOM    401  CA  GLY A  52      -7.917  -5.405  15.612  1.00 22.19
ATOM    402  C   GLY A  52      -6.630  -5.576  14.878  1.00 22.19
ATOM    403  O   GLY A  52      -6.421  -4.967  13.830  1.00 22.19
ATOM    404  N   GLY A  53      -5.719  -6.403  15.414  1.00 18.94
ATOM    405  CA  GLY A  53      -4.450  -6.542  14.767  1.00 18.94
ATOM    406  C   GLY A  53      -4.655  -7.097  13.392  1.00 18.94
ATOM    407  O   GLY A  53      -4.031  -6.648  12.432  1.00 18.94
ATOM    408  N   ARG A  54      -5.533  -8.108  13.268  1.00 96.68
ATOM    409  CA  ARG A  54      -5.762  -8.751  12.006  1.00 96.68
ATOM    410  C   ARG A  54      -6.425  -7.802  11.055  1.00 96.68
ATOM    411  O   ARG A  54      -6.102  -7.777   9.869  1.00 96.68
ATOM    412  CB  ARG A  54      -6.668  -9.987  12.123  1.00 96.68
ATOM    413  CG  ARG A  54      -6.167 -11.053  13.101  1.00 96.68
ATOM    414  CD  ARG A  54      -4.688 -11.405  12.949  1.00 96.68
ATOM    415  NE  ARG A  54      -4.376 -12.449  13.967  1.00 96.68
ATOM    416  CZ  ARG A  54      -4.068 -12.096  15.250  1.00 96.68
ATOM    417  NH1 ARG A  54      -4.091 -10.783  15.621  1.00 96.68
ATOM    418  NH2 ARG A  54      -3.743 -13.058  16.162  1.00 96.68
ATOM    419  N   ARG A  55      -7.388  -7.000  11.547  1.00147.42
ATOM    420  CA  ARG A  55      -8.094  -6.106  10.674  1.00147.42
ATOM    421  C   ARG A  55      -7.137  -5.094  10.135  1.00147.42
ATOM    422  O   ARG A  55      -7.208  -4.723   8.964  1.00147.42
ATOM    423  CB  ARG A  55      -9.252  -5.368  11.363  1.00147.42
ATOM    424  CG  ARG A  55     -10.316  -6.326  11.902  1.00147.42
ATOM    425  CD  ARG A  55     -11.709  -5.707  11.992  1.00147.42
ATOM    426  NE  ARG A  55     -11.590  -4.406  12.707  1.00147.42
ATOM    427  CZ  ARG A  55     -12.561  -3.461  12.543  1.00147.42
ATOM    428  NH1 ARG A  55     -13.650  -3.733  11.770  1.00147.42
ATOM    429  NH2 ARG A  55     -12.449  -2.243  13.144  1.00147.42
ATOM    430  N   SER A  56      -6.207  -4.612  10.978  1.00 61.57
ATOM    431  CA  SER A  56      -5.264  -3.642  10.504  1.00 61.57
ATOM    432  C   SER A  56      -4.443  -4.271   9.427  1.00 61.57
ATOM    433  O   SER A  56      -4.201  -3.664   8.387  1.00 61.57
ATOM    434  CB  SER A  56      -4.290  -3.158  11.587  1.00 61.57
ATOM    435  OG  SER A  56      -5.021  -2.691  12.713  1.00 61.57
ATOM    436  N   ALA A  57      -4.007  -5.525   9.646  1.00 29.16
ATOM    437  CA  ALA A  57      -3.176  -6.191   8.688  1.00 29.16
ATOM    438  C   ALA A  57      -3.933  -6.321   7.401  1.00 29.16
ATOM    439  O   ALA A  57      -3.388  -6.081   6.327  1.00 29.16
ATOM    440  CB  ALA A  57      -2.778  -7.608   9.135  1.00 29.16
ATOM    441  N   TRP A  58      -5.228  -6.676   7.470  1.00 68.85
ATOM    442  CA  TRP A  58      -5.981  -6.909   6.270  1.00 68.85
ATOM    443  C   TRP A  58      -6.076  -5.632   5.498  1.00 68.85
ATOM    444  O   TRP A  58      -5.942  -5.632   4.276  1.00 68.85
ATOM    445  CB  TRP A  58      -7.415  -7.411   6.521  1.00 68.85
ATOM    446  CG  TRP A  58      -8.110  -7.923   5.277  1.00 68.85
ATOM    447  CD1 TRP A  58      -8.188  -9.208   4.823  1.00 68.85
ATOM    448  CD2 TRP A  58      -8.814  -7.115   4.320  1.00 68.85
ATOM    449  NE1 TRP A  58      -8.893  -9.252   3.647  1.00 68.85
ATOM    450  CE2 TRP A  58      -9.284  -7.972   3.324  1.00 68.85
ATOM    451  CE3 TRP A  58      -9.042  -5.770   4.269  1.00 68.85
ATOM    452  CZ2 TRP A  58      -9.993  -7.498   2.259  1.00 68.85
ATOM    453  CZ3 TRP A  58      -9.767  -5.296   3.197  1.00 68.85
ATOM    454  CH2 TRP A  58     -10.232  -6.143   2.213  1.00 68.85
ATOM    455  N   ARG A  59      -6.309  -4.503   6.193  1.00 77.16
ATOM    456  CA  ARG A  59      -6.450  -3.243   5.522  1.00 77.16
ATOM    457  C   ARG A  59      -5.168  -2.930   4.809  1.00 77.16
ATOM    458  O   ARG A  59      -5.192  -2.485   3.662  1.00 77.16
ATOM    459  CB  ARG A  59      -6.695  -2.066   6.488  1.00 77.16
ATOM    460  CG  ARG A  59      -7.943  -2.185   7.369  1.00 77.16
ATOM    461  CD  ARG A  59      -9.267  -2.052   6.617  1.00 77.16
ATOM    462  NE  ARG A  59     -10.353  -1.957   7.637  1.00 77.16
ATOM    463  CZ  ARG A  59     -10.818  -3.080   8.259  1.00 77.16
ATOM    464  NH1 ARG A  59     -10.243  -4.287   7.990  1.00 77.16
ATOM    465  NH2 ARG A  59     -11.849  -2.997   9.150  1.00 77.16
ATOM    466  N   VAL A  60      -4.007  -3.143   5.468  1.00 90.17
ATOM    467  CA  VAL A  60      -2.759  -2.799   4.840  1.00 90.17
ATOM    468  C   VAL A  60      -2.525  -3.660   3.630  1.00 90.17
ATOM    469  O   VAL A  60      -2.171  -3.152   2.567  1.00 90.17
ATOM    470  CB  VAL A  60      -1.548  -2.902   5.732  1.00 90.17
ATOM    471  CG1 VAL A  60      -0.297  -2.428   4.977  1.00 90.17
ATOM    472  CG2 VAL A  60      -1.839  -2.082   7.004  1.00 90.17
ATOM    473  N   ILE A  61      -2.740  -4.986   3.736  1.00 96.36
ATOM    474  CA  ILE A  61      -2.491  -5.828   2.602  1.00 96.36
ATOM    475  C   ILE A  61      -3.408  -5.438   1.489  1.00 96.36
ATOM    476  O   ILE A  61      -3.011  -5.413   0.327  1.00 96.36
ATOM    477  CB  ILE A  61      -2.673  -7.302   2.840  1.00 96.36
ATOM    478  CG1 ILE A  61      -2.085  -7.742   4.192  1.00 96.36
ATOM    479  CG2 ILE A  61      -2.028  -8.041   1.655  1.00 96.36
ATOM    480  CD1 ILE A  61      -2.388  -9.171   4.618  1.00 96.36
ATOM    481  N   SER A  62      -4.670  -5.127   1.816  1.00 85.04
ATOM    482  CA  SER A  62      -5.623  -4.816   0.795  1.00 85.04
ATOM    483  C   SER A  62      -5.199  -3.568   0.078  1.00 85.04
ATOM    484  O   SER A  62      -5.412  -3.437  -1.127  1.00 85.04
ATOM    485  CB  SER A  62      -7.023  -4.614   1.389  1.00 85.04
ATOM    486  OG  SER A  62      -7.997  -4.649   0.360  1.00 85.04
ATOM    487  N   SER A  63      -4.585  -2.611   0.797  1.00 66.75
ATOM    488  CA  SER A  63      -4.183  -1.390   0.158  1.00 66.75
ATOM    489  C   SER A  63      -3.090  -1.702  -0.818  1.00 66.75
ATOM    490  O   SER A  63      -3.044  -1.138  -1.910  1.00 66.75
ATOM    491  CB  SER A  63      -3.641  -0.346   1.148  1.00 66.75
ATOM    492  OG  SER A  63      -3.268   0.830   0.448  1.00 66.75
ATOM    493  N   ILE A  64      -2.180  -2.625  -0.447  1.00 92.42
ATOM    494  CA  ILE A  64      -1.074  -2.989  -1.289  1.00 92.42
ATOM    495  C   ILE A  64      -1.626  -3.617  -2.530  1.00 92.42
ATOM    496  O   ILE A  64      -1.147  -3.362  -3.633  1.00 92.42
ATOM    497  CB  ILE A  64      -0.166  -4.016  -0.671  1.00 92.42
ATOM    498  CG1 ILE A  64       0.174  -3.666   0.785  1.00 92.42
ATOM    499  CG2 ILE A  64       1.073  -4.115  -1.575  1.00 92.42
ATOM    500  CD1 ILE A  64       0.673  -2.234   0.964  1.00 92.42
ATOM    501  N   GLU A  65      -2.650  -4.476  -2.369  1.00 62.68
ATOM    502  CA  GLU A  65      -3.224  -5.181  -3.478  1.00 62.68
ATOM    503  C   GLU A  65      -3.834  -4.192  -4.425  1.00 62.68
ATOM    504  O   GLU A  65      -3.651  -4.287  -5.639  1.00 62.68
ATOM    505  CB  GLU A  65      -4.318  -6.171  -3.029  1.00 62.68
ATOM    506  CG  GLU A  65      -4.851  -7.102  -4.122  1.00 62.68
ATOM    507  CD  GLU A  65      -5.903  -7.992  -3.469  1.00 62.68
ATOM    508  OE1 GLU A  65      -6.135  -7.828  -2.242  1.00 62.68
ATOM    509  OE2 GLU A  65      -6.487  -8.849  -4.183  1.00 62.68
ATOM    510  N   GLN A  66      -4.547  -3.185  -3.891  1.00122.57
ATOM    511  CA  GLN A  66      -5.230  -2.246  -4.731  1.00122.57
ATOM    512  C   GLN A  66      -4.213  -1.533  -5.563  1.00122.57
ATOM    513  O   GLN A  66      -4.363  -1.403  -6.777  1.00122.57
ATOM    514  CB  GLN A  66      -5.955  -1.172  -3.901  1.00122.57
ATOM    515  CG  GLN A  66      -6.976  -1.732  -2.903  1.00122.57
ATOM    516  CD  GLN A  66      -8.210  -2.180  -3.667  1.00122.57
ATOM    517  OE1 GLN A  66      -8.531  -3.366  -3.709  1.00122.57
ATOM    518  NE2 GLN A  66      -8.927  -1.202  -4.283  1.00122.57
ATOM    519  N   LYS A  67      -3.134  -1.065  -4.914  1.00 93.66
ATOM    520  CA  LYS A  67      -2.118  -0.300  -5.574  1.00 93.66
ATOM    521  C   LYS A  67      -1.354  -1.121  -6.556  1.00 93.66
ATOM    522  O   LYS A  67      -1.048  -0.664  -7.656  1.00 93.66
ATOM    523  CB  LYS A  67      -1.089   0.288  -4.600  1.00 93.66
ATOM    524  CG  LYS A  67      -1.607   1.480  -3.799  1.00 93.66
ATOM    525  CD  LYS A  67      -0.698   1.837  -2.625  1.00 93.66
ATOM    526  CE  LYS A  67      -0.962   3.227  -2.049  1.00 93.66
ATOM    527  NZ  LYS A  67      -0.408   4.256  -2.958  1.00 93.66
ATOM    528  N   THR A  68      -1.041  -2.373  -6.193  1.00 71.21
ATOM    529  CA  THR A  68      -0.159  -3.152  -7.001  1.00 71.21
ATOM    530  C   THR A  68      -0.713  -3.338  -8.361  1.00 71.21
ATOM    531  O   THR A  68       0.059  -3.208  -9.303  1.00 71.21
ATOM    532  CB  THR A  68       0.120  -4.512  -6.431  1.00 71.21
ATOM    533  OG1 THR A  68       0.831  -4.389  -5.208  1.00 71.21
ATOM    534  CG2 THR A  68       0.961  -5.303  -7.447  1.00 71.21
ATOM    535  N   ASP A  69      -2.041  -3.593  -8.471  1.00168.33
ATOM    536  CA  ASP A  69      -2.771  -3.951  -9.670  1.00168.33
ATOM    537  C   ASP A  69      -2.124  -3.447 -10.929  1.00168.33
ATOM    538  O   ASP A  69      -2.534  -2.439 -11.500  1.00168.33
ATOM    539  CB  ASP A  69      -4.233  -3.473  -9.656  1.00168.33
ATOM    540  CG  ASP A  69      -4.973  -4.313  -8.629  1.00168.33
ATOM    541  OD1 ASP A  69      -4.359  -5.277  -8.098  1.00168.33
ATOM    542  OD2 ASP A  69      -6.163  -3.997  -8.364  1.00168.33
ATOM    543  N   THR A  70      -1.092  -4.197 -11.376  1.00170.87
ATOM    544  CA  THR A  70      -0.248  -4.027 -12.521  1.00170.87
ATOM    545  C   THR A  70       0.620  -5.246 -12.468  1.00170.87
ATOM    546  O   THR A  70       0.715  -6.008 -13.429  1.00170.87
ATOM    547  CB  THR A  70       0.665  -2.816 -12.504  1.00170.87
ATOM    548  OG1 THR A  70       1.535  -2.833 -11.384  1.00170.87
ATOM    549  CG2 THR A  70      -0.164  -1.522 -12.512  1.00170.87
ATOM    550  N   SER A  71       1.261  -5.465 -11.296  1.00 92.23
ATOM    551  CA  SER A  71       2.144  -6.580 -11.123  1.00 92.23
ATOM    552  C   SER A  71       1.326  -7.780 -10.792  1.00 92.23
ATOM    553  O   SER A  71       0.810  -7.923  -9.684  1.00 92.23
ATOM    554  CB  SER A  71       3.159  -6.403  -9.982  1.00 92.23
ATOM    555  OG  SER A  71       3.864  -7.615  -9.759  1.00 92.23
ATOM    556  N   ASP A  72       1.202  -8.678 -11.784  1.00 73.39
ATOM    557  CA  ASP A  72       0.452  -9.889 -11.652  1.00 73.39
ATOM    558  C   ASP A  72       1.163 -10.828 -10.724  1.00 73.39
ATOM    559  O   ASP A  72       0.526 -11.521  -9.933  1.00 73.39
ATOM    560  CB  ASP A  72       0.245 -10.598 -13.003  1.00 73.39
ATOM    561  CG  ASP A  72      -0.894 -11.605 -12.872  1.00 73.39
ATOM    562  OD1 ASP A  72      -1.179 -12.056 -11.731  1.00 73.39
ATOM    563  OD2 ASP A  72      -1.507 -11.927 -13.924  1.00 73.39
ATOM    564  N   LYS A  73       2.509 -10.877 -10.798  1.00 36.42
ATOM    565  CA  LYS A  73       3.268 -11.814 -10.010  1.00 36.42
ATOM    566  C   LYS A  73       3.097 -11.533  -8.552  1.00 36.42
ATOM    567  O   LYS A  73       2.831 -12.436  -7.762  1.00 36.42
ATOM    568  CB  LYS A  73       4.783 -11.754 -10.277  1.00 36.42
ATOM    569  CG  LYS A  73       5.354 -12.969 -11.008  1.00 36.42
ATOM    570  CD  LYS A  73       6.119 -12.592 -12.278  1.00 36.42
ATOM    571  CE  LYS A  73       6.517 -13.796 -13.133  1.00 36.42
ATOM    572  NZ  LYS A  73       7.333 -14.736 -12.334  1.00 36.42
ATOM    573  N   LYS A  74       3.250 -10.261  -8.152  1.00100.05
ATOM    574  CA  LYS A  74       3.138  -9.905  -6.769  1.00100.05
ATOM    575  C   LYS A  74       1.732 -10.101  -6.311  1.00100.05
ATOM    576  O   LYS A  74       1.486 -10.508  -5.176  1.00100.05
ATOM    577  CB  LYS A  74       3.554  -8.452  -6.505  1.00100.05
ATOM    578  CG  LYS A  74       5.068  -8.252  -6.601  1.00100.05
ATOM    579  CD  LYS A  74       5.546  -6.840  -6.259  1.00100.05
ATOM    580  CE  LYS A  74       5.238  -5.813  -7.354  1.00100.05
ATOM    581  NZ  LYS A  74       6.043  -6.103  -8.561  1.00100.05
ATOM    582  N   LEU A  75       0.765  -9.838  -7.199  1.00146.93
ATOM    583  CA  LEU A  75      -0.609  -9.885  -6.804  1.00146.93
ATOM    584  C   LEU A  75      -0.957 -11.283  -6.376  1.00146.93
ATOM    585  O   LEU A  75      -1.791 -11.477  -5.492  1.00146.93
ATOM    586  CB  LEU A  75      -1.550  -9.406  -7.920  1.00146.93
ATOM    587  CG  LEU A  75      -2.981  -9.117  -7.443  1.00146.93
ATOM    588  CD1 LEU A  75      -3.013  -7.987  -6.399  1.00146.93
ATOM    589  CD2 LEU A  75      -3.896  -8.825  -8.638  1.00146.93
ATOM    590  N   GLN A  76      -0.332 -12.307  -6.989  1.00109.47
ATOM    591  CA  GLN A  76      -0.645 -13.664  -6.630  1.00109.47
ATOM    592  C   GLN A  76      -0.321 -13.861  -5.176  1.00109.47
ATOM    593  O   GLN A  76      -1.116 -14.429  -4.428  1.00109.47
ATOM    594  CB  GLN A  76       0.208 -14.686  -7.399  1.00109.47
ATOM    595  CG  GLN A  76       0.020 -16.124  -6.915  1.00109.47
ATOM    596  CD  GLN A  76      -1.429 -16.503  -7.184  1.00109.47
ATOM    597  OE1 GLN A  76      -1.763 -16.989  -8.264  1.00109.47
ATOM    598  NE2 GLN A  76      -2.317 -16.274  -6.180  1.00109.47
ATOM    599  N   LEU A  77       0.867 -13.392  -4.741  1.00 84.57
ATOM    600  CA  LEU A  77       1.302 -13.551  -3.377  1.00 84.57
ATOM    601  C   LEU A  77       0.449 -12.723  -2.467  1.00 84.57
ATOM    602  O   LEU A  77       0.106 -13.150  -1.366  1.00 84.57
ATOM    603  CB  LEU A  77       2.760 -13.110  -3.154  1.00 84.57
ATOM    604  CG  LEU A  77       3.807 -14.030  -3.810  1.00 84.57
ATOM    605  CD1 LEU A  77       4.185 -13.539  -5.217  1.00 84.57
ATOM    606  CD2 LEU A  77       5.032 -14.214  -2.900  1.00 84.57
ATOM    607  N   ILE A  78       0.089 -11.503  -2.905  1.00 47.49
ATOM    608  CA  ILE A  78      -0.651 -10.612  -2.056  1.00 47.49
ATOM    609  C   ILE A  78      -1.994 -11.204  -1.752  1.00 47.49
ATOM    610  O   ILE A  78      -2.449 -11.190  -0.608  1.00 47.49
ATOM    611  CB  ILE A  78      -0.895  -9.280  -2.707  1.00 47.49
ATOM    612  CG1 ILE A  78       0.434  -8.616  -3.113  1.00 47.49
ATOM    613  CG2 ILE A  78      -1.727  -8.430  -1.733  1.00 47.49
ATOM    614  CD1 ILE A  78       0.251  -7.441  -4.075  1.00 47.49
ATOM    615  N   LYS A  79      -2.663 -11.749  -2.781  1.00120.62
ATOM    616  CA  LYS A  79      -4.001 -12.243  -2.642  1.00120.62
ATOM    617  C   LYS A  79      -4.023 -13.433  -1.727  1.00120.62
ATOM    618  O   LYS A  79      -4.915 -13.562  -0.890  1.00120.62
ATOM    619  CB  LYS A  79      -4.596 -12.580  -4.018  1.00120.62
ATOM    620  CG  LYS A  79      -4.953 -11.356  -4.855  1.00120.62
ATOM    621  CD  LYS A  79      -5.076 -11.688  -6.343  1.00120.62
ATOM    622  CE  LYS A  79      -6.133 -12.760  -6.630  1.00120.62
ATOM    623  NZ  LYS A  79      -7.296 -12.176  -7.337  1.00120.62
ATOM    624  N   ASP A  80      -3.032 -14.334  -1.847  1.00 30.12
ATOM    625  CA  ASP A  80      -3.011 -15.501  -1.010  1.00 30.12
ATOM    626  C   ASP A  80      -2.812 -15.077   0.412  1.00 30.12
ATOM    627  O   ASP A  80      -3.395 -15.651   1.330  1.00 30.12
ATOM    628  CB  ASP A  80      -1.891 -16.483  -1.389  1.00 30.12
ATOM    629  CG  ASP A  80      -2.417 -17.873  -1.061  1.00 30.12
ATOM    630  OD1 ASP A  80      -3.256 -18.374  -1.857  1.00 30.12
ATOM    631  OD2 ASP A  80      -1.997 -18.451  -0.024  1.00 30.12
ATOM    632  N   TYR A  81      -1.974 -14.049   0.623  1.00 78.11
ATOM    633  CA  TYR A  81      -1.642 -13.569   1.935  1.00 78.11
ATOM    634  C   TYR A  81      -2.884 -13.013   2.569  1.00 78.11
ATOM    635  O   TYR A  81      -3.183 -13.286   3.730  1.00 78.11
ATOM    636  CB  TYR A  81      -0.563 -12.477   1.830  1.00 78.11
ATOM    637  CG  TYR A  81       0.445 -12.601   2.916  1.00 78.11
ATOM    638  CD1 TYR A  81       0.042 -12.847   4.207  1.00 78.11
ATOM    639  CD2 TYR A  81       1.790 -12.521   2.638  1.00 78.11
ATOM    640  CE1 TYR A  81       0.967 -12.983   5.214  1.00 78.11
ATOM    641  CE2 TYR A  81       2.718 -12.657   3.643  1.00 78.11
ATOM    642  CZ  TYR A  81       2.306 -12.887   4.932  1.00 78.11
ATOM    643  OH  TYR A  81       3.255 -13.032   5.963  1.00 78.11
ATOM    644  N   ARG A  82      -3.664 -12.234   1.799  1.00139.55
ATOM    645  CA  ARG A  82      -4.866 -11.635   2.301  1.00139.55
ATOM    646  C   ARG A  82      -5.806 -12.725   2.717  1.00139.55
ATOM    647  O   ARG A  82      -6.446 -12.650   3.765  1.00139.55
ATOM    648  CB  ARG A  82      -5.560 -10.782   1.223  1.00139.55
ATOM    649  CG  ARG A  82      -6.856 -10.100   1.668  1.00139.55
ATOM    650  CD  ARG A  82      -7.435  -9.146   0.617  1.00139.55
ATOM    651  NE  ARG A  82      -7.348  -9.826  -0.706  1.00139.55
ATOM    652  CZ  ARG A  82      -8.310 -10.710  -1.097  1.00139.55
ATOM    653  NH1 ARG A  82      -9.377 -10.969  -0.285  1.00139.55
ATOM    654  NH2 ARG A  82      -8.199 -11.342  -2.302  1.00139.55
ATOM    655  N   GLU A  83      -5.885 -13.795   1.909  1.00 35.34
ATOM    656  CA  GLU A  83      -6.794 -14.874   2.169  1.00 35.34
ATOM    657  C   GLU A  83      -6.442 -15.511   3.480  1.00 35.34
ATOM    658  O   GLU A  83      -7.326 -15.889   4.249  1.00 35.34
ATOM    659  CB  GLU A  83      -6.739 -15.953   1.077  1.00 35.34
ATOM    660  CG  GLU A  83      -7.195 -15.425  -0.285  1.00 35.34
ATOM    661  CD  GLU A  83      -7.014 -16.534  -1.304  1.00 35.34
ATOM    662  OE1 GLU A  83      -6.741 -17.685  -0.873  1.00 35.34
ATOM    663  OE2 GLU A  83      -7.134 -16.247  -2.525  1.00 35.34
ATOM    664  N   LYS A  84      -5.139 -15.655   3.783  1.00100.77
ATOM    665  CA  LYS A  84      -4.784 -16.295   5.019  1.00100.77
ATOM    666  C   LYS A  84      -5.270 -15.461   6.170  1.00100.77
ATOM    667  O   LYS A  84      -5.781 -15.989   7.157  1.00100.77
ATOM    668  CB  LYS A  84      -3.271 -16.508   5.217  1.00100.77
ATOM    669  CG  LYS A  84      -2.606 -17.382   4.153  1.00100.77
ATOM    670  CD  LYS A  84      -1.132 -17.041   3.927  1.00100.77
ATOM    671  CE  LYS A  84      -0.305 -16.997   5.212  1.00100.77
ATOM    672  NZ  LYS A  84       0.131 -18.363   5.578  1.00100.77
ATOM    673  N   VAL A  85      -5.132 -14.124   6.063  1.00 38.80
ATOM    674  CA  VAL A  85      -5.510 -13.230   7.122  1.00 38.80
ATOM    675  C   VAL A  85      -6.983 -13.353   7.358  1.00 38.80
ATOM    676  O   VAL A  85      -7.445 -13.344   8.498  1.00 38.80
ATOM    677  CB  VAL A  85      -5.240 -11.789   6.787  1.00 38.80
ATOM    678  CG1 VAL A  85      -5.752 -10.922   7.948  1.00 38.80
ATOM    679  CG2 VAL A  85      -3.740 -11.612   6.493  1.00 38.80
ATOM    680  N   GLU A  86      -7.759 -13.468   6.265  1.00 46.71
ATOM    681  CA  GLU A  86      -9.188 -13.553   6.331  1.00 46.71
ATOM    682  C   GLU A  86      -9.575 -14.803   7.061  1.00 46.71
ATOM    683  O   GLU A  86     -10.557 -14.816   7.803  1.00 46.71
ATOM    684  CB  GLU A  86      -9.814 -13.556   4.927  1.00 46.71
ATOM    685  CG  GLU A  86      -9.604 -12.216   4.212  1.00 46.71
ATOM    686  CD  GLU A  86     -10.019 -12.355   2.756  1.00 46.71
ATOM    687  OE1 GLU A  86      -9.702 -13.412   2.150  1.00 46.71
ATOM    688  OE2 GLU A  86     -10.657 -11.405   2.229  1.00 46.71
ATOM    689  N   SER A  87      -8.819 -15.898   6.868  1.00 22.69
ATOM    690  CA  SER A  87      -9.145 -17.122   7.546  1.00 22.69
ATOM    691  C   SER A  87      -9.041 -16.879   9.019  1.00 22.69
ATOM    692  O   SER A  87      -9.907 -17.298   9.786  1.00 22.69
ATOM    693  CB  SER A  87      -8.184 -18.270   7.198  1.00 22.69
ATOM    694  OG  SER A  87      -8.282 -18.570   5.814  1.00 22.69
ATOM    695  N   GLU A  88      -7.973 -16.178   9.447  1.00 45.88
ATOM    696  CA  GLU A  88      -7.777 -15.900  10.842  1.00 45.88
ATOM    697  C   GLU A  88      -8.893 -15.029  11.329  1.00 45.88
ATOM    698  O   GLU A  88      -9.388 -15.221  12.439  1.00 45.88
ATOM    699  CB  GLU A  88      -6.457 -15.173  11.154  1.00 45.88
ATOM    700  CG  GLU A  88      -6.297 -14.796  12.629  1.00 45.88
ATOM    701  CD  GLU A  88      -5.148 -15.619  13.189  1.00 45.88
ATOM    702  OE1 GLU A  88      -5.161 -16.861  12.980  1.00 45.88
ATOM    703  OE2 GLU A  88      -4.242 -15.021  13.828  1.00 45.88
ATOM    704  N   LEU A  89      -9.326 -14.047  10.515  1.00 45.88
ATOM    705  CA  LEU A  89     -10.381 -13.164  10.927  1.00 45.88
ATOM    706  C   LEU A  89     -11.621 -13.967  11.163  1.00 45.88
ATOM    707  O   LEU A  89     -12.315 -13.773  12.160  1.00 45.88
ATOM    708  CB  LEU A  89     -10.750 -12.126   9.849  1.00 45.88
ATOM    709  CG  LEU A  89      -9.685 -11.048   9.593  1.00 45.88
ATOM    710  CD1 LEU A  89     -10.140 -10.064   8.503  1.00 45.88
ATOM    711  CD2 LEU A  89      -9.324 -10.321  10.896  1.00 45.88
ATOM    712  N   ARG A  90     -11.918 -14.906  10.247  1.00 82.27
ATOM    713  CA  ARG A  90     -13.115 -15.692  10.327  1.00 82.27
ATOM    714  C   ARG A  90     -13.104 -16.487  11.601  1.00 82.27
ATOM    715  O   ARG A  90     -14.116 -16.571  12.297  1.00 82.27
ATOM    716  CB  ARG A  90     -13.226 -16.701   9.169  1.00 82.27
ATOM    717  CG  ARG A  90     -13.344 -16.063   7.782  1.00 82.27
ATOM    718  CD  ARG A  90     -14.791 -15.891   7.316  1.00 82.27
ATOM    719  NE  ARG A  90     -14.752 -15.321   5.941  1.00 82.27
ATOM    720  CZ  ARG A  90     -15.855 -15.398   5.141  1.00 82.27
ATOM    721  NH1 ARG A  90     -17.004 -15.962   5.617  1.00 82.27
ATOM    722  NH2 ARG A  90     -15.805 -14.915   3.866  1.00 82.27
ATOM    723  N   SER A  91     -11.950 -17.092  11.940  1.00 70.00
ATOM    724  CA  SER A  91     -11.853 -17.929  13.105  1.00 70.00
ATOM    725  C   SER A  91     -12.063 -17.118  14.348  1.00 70.00
ATOM    726  O   SER A  91     -12.791 -17.539  15.247  1.00 70.00
ATOM    727  CB  SER A  91     -10.482 -18.619  13.218  1.00 70.00
ATOM    728  OG  SER A  91     -10.275 -19.467  12.097  1.00 70.00
ATOM    729  N   ILE A  92     -11.444 -15.924  14.430  1.00 35.20
ATOM    730  CA  ILE A  92     -11.548 -15.135  15.627  1.00 35.20
ATOM    731  C   ILE A  92     -12.980 -14.749  15.835  1.00 35.20
ATOM    732  O   ILE A  92     -13.505 -14.848  16.944  1.00 35.20
ATOM    733  CB  ILE A  92     -10.750 -13.861  15.566  1.00 35.20
ATOM    734  CG1 ILE A  92      -9.249 -14.163  15.413  1.00 35.20
ATOM    735  CG2 ILE A  92     -11.080 -13.037  16.823  1.00 35.20
ATOM    736  CD1 ILE A  92      -8.410 -12.937  15.051  1.00 35.20
ATOM    737  N   CYS A  93     -13.658 -14.302  14.763  1.00 32.66
ATOM    738  CA  CYS A  93     -15.019 -13.859  14.879  1.00 32.66
ATOM    739  C   CYS A  93     -15.885 -14.998  15.312  1.00 32.66
ATOM    740  O   CYS A  93     -16.761 -14.835  16.161  1.00 32.66
ATOM    741  CB  CYS A  93     -15.577 -13.340  13.549  1.00 32.66
ATOM    742  SG  CYS A  93     -14.746 -11.827  12.979  1.00 32.66
ATOM    743  N   THR A  94     -15.655 -16.191  14.740  1.00 29.47
ATOM    744  CA  THR A  94     -16.460 -17.337  15.045  1.00 29.47
ATOM    745  C   THR A  94     -16.294 -17.674  16.492  1.00 29.47
ATOM    746  O   THR A  94     -17.253 -18.068  17.154  1.00 29.47
ATOM    747  CB  THR A  94     -16.061 -18.550  14.260  1.00 29.47
ATOM    748  OG1 THR A  94     -16.150 -18.289  12.867  1.00 29.47
ATOM    749  CG2 THR A  94     -17.000 -19.705  14.643  1.00 29.47
ATOM    750  N   THR A  95     -15.066 -17.540  17.026  1.00 34.83
ATOM    751  CA  THR A  95     -14.830 -17.913  18.391  1.00 34.83
ATOM    752  C   THR A  95     -15.681 -17.096  19.312  1.00 34.83
ATOM    753  O   THR A  95     -16.406 -17.642  20.140  1.00 34.83
ATOM    754  CB  THR A  95     -13.407 -17.697  18.814  1.00 34.83
ATOM    755  OG1 THR A  95     -12.531 -18.475  18.012  1.00 34.83
ATOM    756  CG2 THR A  95     -13.266 -18.090  20.294  1.00 34.83
ATOM    757  N   VAL A  96     -15.635 -15.758  19.178  1.00 92.09
ATOM    758  CA  VAL A  96     -16.368 -14.896  20.065  1.00 92.09
ATOM    759  C   VAL A  96     -17.838 -15.087  19.863  1.00 92.09
ATOM    760  O   VAL A  96     -18.616 -15.042  20.815  1.00 92.09
ATOM    761  CB  VAL A  96     -16.067 -13.442  19.844  1.00 92.09
ATOM    762  CG1 VAL A  96     -16.539 -13.056  18.432  1.00 92.09
ATOM    763  CG2 VAL A  96     -16.737 -12.622  20.961  1.00 92.09
ATOM    764  N   LEU A  97     -18.259 -15.293  18.603  1.00 45.09
ATOM    765  CA  LEU A  97     -19.653 -15.433  18.303  1.00 45.09
ATOM    766  C   LEU A  97     -20.180 -16.625  19.032  1.00 45.09
ATOM    767  O   LEU A  97     -21.294 -16.592  19.550  1.00 45.09
ATOM    768  CB  LEU A  97     -19.912 -15.637  16.802  1.00 45.09
ATOM    769  CG  LEU A  97     -19.614 -14.378  15.969  1.00 45.09
ATOM    770  CD1 LEU A  97     -19.882 -14.611  14.472  1.00 45.09
ATOM    771  CD2 LEU A  97     -20.385 -13.169  16.523  1.00 45.09
ATOM    772  N   GLU A  98     -19.402 -17.724  19.085  1.00 76.78
ATOM    773  CA  GLU A  98     -19.896 -18.897  19.748  1.00 76.78
ATOM    774  C   GLU A  98     -20.006 -18.666  21.225  1.00 76.78
ATOM    775  O   GLU A  98     -20.970 -19.110  21.846  1.00 76.78
ATOM    776  CB  GLU A  98     -19.065 -20.167  19.499  1.00 76.78
ATOM    777  CG  GLU A  98     -19.789 -21.423  19.993  1.00 76.78
ATOM    778  CD  GLU A  98     -19.156 -22.649  19.351  1.00 76.78
ATOM    779  OE1 GLU A  98     -18.142 -22.491  18.620  1.00 76.78
ATOM    780  OE2 GLU A  98     -19.692 -23.767  19.580  1.00 76.78
ATOM    781  N   LEU A  99     -19.029 -17.967  21.836  1.00138.22
ATOM    782  CA  LEU A  99     -19.106 -17.719  23.248  1.00138.22
ATOM    783  C   LEU A  99     -20.310 -16.874  23.537  1.00138.22
ATOM    784  O   LEU A  99     -21.000 -17.103  24.529  1.00138.22
ATOM    785  CB  LEU A  99     -17.866 -17.019  23.827  1.00138.22
ATOM    786  CG  LEU A  99     -16.666 -17.968  24.007  1.00138.22
ATOM    787  CD1 LEU A  99     -16.929 -18.982  25.134  1.00138.22
ATOM    788  CD2 LEU A  99     -16.269 -18.647  22.687  1.00138.22
ATOM    789  N   LEU A 100     -20.597 -15.868  22.687  1.00 54.91
ATOM    790  CA  LEU A 100     -21.741 -15.029  22.923  1.00 54.91
ATOM    791  C   LEU A 100     -22.989 -15.857  22.841  1.00 54.91
ATOM    792  O   LEU A 100     -23.868 -15.766  23.699  1.00 54.91
ATOM    793  CB  LEU A 100     -21.889 -13.895  21.889  1.00 54.91
ATOM    794  CG  LEU A 100     -20.831 -12.780  22.006  1.00 54.91
ATOM    795  CD1 LEU A 100     -21.042 -11.691  20.939  1.00 54.91
ATOM    796  CD2 LEU A 100     -20.807 -12.190  23.421  1.00 54.91
ATOM    797  N   ASP A 101     -23.093 -16.703  21.801  1.00 50.29
ATOM    798  CA  ASP A 101     -24.304 -17.444  21.599  1.00 50.29
ATOM    799  C   ASP A 101     -24.552 -18.401  22.720  1.00 50.29
ATOM    800  O   ASP A 101     -25.631 -18.404  23.311  1.00 50.29
ATOM    801  CB  ASP A 101     -24.274 -18.269  20.301  1.00 50.29
ATOM    802  CG  ASP A 101     -24.304 -17.307  19.121  1.00 50.29
ATOM    803  OD1 ASP A 101     -24.625 -16.109  19.341  1.00 50.29
ATOM    804  OD2 ASP A 101     -24.005 -17.759  17.984  1.00 50.29
ATOM    805  N   LYS A 102     -23.574 -19.275  23.020  1.00145.35
ATOM    806  CA  LYS A 102     -23.808 -20.254  24.040  1.00145.35
ATOM    807  C   LYS A 102     -23.791 -19.701  25.434  1.00145.35
ATOM    808  O   LYS A 102     -24.703 -19.975  26.211  1.00145.35
ATOM    809  CB  LYS A 102     -22.818 -21.429  23.980  1.00145.35
ATOM    810  CG  LYS A 102     -23.204 -22.483  22.938  1.00145.35
ATOM    811  CD  LYS A 102     -23.182 -21.991  21.490  1.00145.35
ATOM    812  CE  LYS A 102     -23.655 -23.046  20.485  1.00145.35
ATOM    813  NZ  LYS A 102     -25.086 -23.357  20.707  1.00145.35
ATOM    814  N   TYR A 103     -22.696 -19.011  25.818  1.00146.77
ATOM    815  CA  TYR A 103     -22.540 -18.574  27.184  1.00146.77
ATOM    816  C   TYR A 103     -23.129 -17.250  27.595  1.00146.77
ATOM    817  O   TYR A 103     -23.984 -17.189  28.477  1.00146.77
ATOM    818  CB  TYR A 103     -21.058 -18.550  27.604  1.00146.77
ATOM    819  CG  TYR A 103     -20.554 -19.955  27.545  1.00146.77
ATOM    820  CD1 TYR A 103     -20.189 -20.507  26.340  1.00146.77
ATOM    821  CD2 TYR A 103     -20.439 -20.716  28.687  1.00146.77
ATOM    822  CE1 TYR A 103     -19.724 -21.800  26.271  1.00146.77
ATOM    823  CE2 TYR A 103     -19.974 -22.010  28.624  1.00146.77
ATOM    824  CZ  TYR A 103     -19.617 -22.554  27.414  1.00146.77
ATOM    825  OH  TYR A 103     -19.142 -23.882  27.346  1.00146.77
ATOM    826  N   LEU A 104     -22.685 -16.157  26.932  1.00 80.58
ATOM    827  CA  LEU A 104     -22.947 -14.807  27.368  1.00 80.58
ATOM    828  C   LEU A 104     -24.371 -14.375  27.250  1.00 80.58
ATOM    829  O   LEU A 104     -24.958 -13.893  28.218  1.00 80.58
ATOM    830  CB  LEU A 104     -22.095 -13.784  26.603  1.00 80.58
ATOM    831  CG  LEU A 104     -20.602 -13.864  26.972  1.00 80.58
ATOM    832  CD1 LEU A 104     -19.777 -12.836  26.181  1.00 80.58
ATOM    833  CD2 LEU A 104     -20.398 -13.710  28.491  1.00 80.58
ATOM    834  N   ILE A 105     -24.978 -14.546  26.066  1.00 49.08
ATOM    835  CA  ILE A 105     -26.303 -14.043  25.868  1.00 49.08
ATOM    836  C   ILE A 105     -27.257 -14.747  26.783  1.00 49.08
ATOM    837  O   ILE A 105     -28.075 -14.113  27.446  1.00 49.08
ATOM    838  CB  ILE A 105     -26.770 -14.200  24.450  1.00 49.08
ATOM    839  CG1 ILE A 105     -25.887 -13.339  23.526  1.00 49.08
ATOM    840  CG2 ILE A 105     -28.264 -13.843  24.388  1.00 49.08
ATOM    841  CD1 ILE A 105     -26.088 -13.605  22.035  1.00 49.08
ATOM    842  N   ALA A 106     -27.157 -16.081  26.886  1.00 34.45
ATOM    843  CA  ALA A 106     -28.100 -16.814  27.685  1.00 34.45
ATOM    844  C   ALA A 106     -28.024 -16.376  29.120  1.00 34.45
ATOM    845  O   ALA A 106     -29.051 -16.245  29.782  1.00 34.45
ATOM    846  CB  ALA A 106     -27.858 -18.333  27.654  1.00 34.45
ATOM    847  N   ASN A 107     -26.802 -16.157  29.645  1.00123.35
ATOM    848  CA  ASN A 107     -26.593 -15.813  31.029  1.00123.35
ATOM    849  C   ASN A 107     -27.031 -14.412  31.352  1.00123.35
ATOM    850  O   ASN A 107     -27.355 -14.130  32.503  1.00123.35
ATOM    851  CB  ASN A 107     -25.129 -15.944  31.512  1.00123.35
ATOM    852  CG  ASN A 107     -24.216 -14.888  30.887  1.00123.35
ATOM    853  OD1 ASN A 107     -24.418 -13.684  31.045  1.00123.35
ATOM    854  ND2 ASN A 107     -23.142 -15.347  30.193  1.00123.35
ATOM    855  N   ALA A 108     -26.999 -13.484  30.369  1.00 64.54
ATOM    856  CA  ALA A 108     -27.227 -12.080  30.623  1.00 64.54
ATOM    857  C   ALA A 108     -28.560 -11.815  31.266  1.00 64.54
ATOM    858  O   ALA A 108     -29.609 -12.190  30.742  1.00 64.54
ATOM    859  CB  ALA A 108     -27.136 -11.215  29.354  1.00 64.54
ATOM    860  N   THR A 109     -28.500 -11.227  32.486  1.00149.61
ATOM    861  CA  THR A 109     -29.600 -10.806  33.320  1.00149.61
ATOM    862  C   THR A 109     -30.118  -9.408  33.105  1.00149.61
ATOM    863  O   THR A 109     -31.322  -9.191  33.235  1.00149.61
ATOM    864  CB  THR A 109     -29.297 -10.925  34.792  1.00149.61
ATOM    865  OG1 THR A 109     -30.490 -10.788  35.550  1.00149.61
ATOM    866  CG2 THR A 109     -28.311  -9.818  35.199  1.00149.61
ATOM    867  N   ASN A 110     -29.243  -8.419  32.798  1.00106.96
ATOM    868  CA  ASN A 110     -29.674  -7.043  32.861  1.00106.96
ATOM    869  C   ASN A 110     -29.621  -6.349  31.533  1.00106.96
ATOM    870  O   ASN A 110     -29.116  -6.851  30.533  1.00106.96
ATOM    871  CB  ASN A 110     -28.856  -6.200  33.859  1.00106.96
ATOM    872  CG  ASN A 110     -27.402  -6.231  33.426  1.00106.96
ATOM    873  OD1 ASN A 110     -26.757  -7.277  33.474  1.00106.96
ATOM    874  ND2 ASN A 110     -26.866  -5.059  32.993  1.00106.96
ATOM    875  N   PRO A 111     -30.205  -5.172  31.550  1.00133.69
ATOM    876  CA  PRO A 111     -30.286  -4.332  30.390  1.00133.69
ATOM    877  C   PRO A 111     -28.954  -4.010  29.794  1.00133.69
ATOM    878  O   PRO A 111     -28.783  -4.177  28.587  1.00133.69
ATOM    879  CB  PRO A 111     -31.060  -3.096  30.849  1.00133.69
ATOM    880  CG  PRO A 111     -31.975  -3.636  31.965  1.00133.69
ATOM    881  CD  PRO A 111     -31.209  -4.833  32.546  1.00133.69
ATOM    882  N   GLU A 112     -27.989  -3.577  30.624  1.00 87.67
ATOM    883  CA  GLU A 112     -26.714  -3.186  30.104  1.00 87.67
ATOM    884  C   GLU A 112     -26.021  -4.366  29.501  1.00 87.67
ATOM    885  O   GLU A 112     -25.452  -4.273  28.415  1.00 87.67
ATOM    886  CB  GLU A 112     -25.763  -2.619  31.171  1.00 87.67
ATOM    887  CG  GLU A 112     -24.469  -2.056  30.576  1.00 87.67
ATOM    888  CD  GLU A 112     -23.598  -1.554  31.717  1.00 87.67
ATOM    889  OE1 GLU A 112     -23.719  -2.111  32.840  1.00 87.67
ATOM    890  OE2 GLU A 112     -22.800  -0.608  31.480  1.00 87.67
ATOM    891  N   SER A 113     -26.054  -5.522  30.187  1.00 88.28
ATOM    892  CA  SER A 113     -25.329  -6.662  29.701  1.00 88.28
ATOM    893  C   SER A 113     -25.918  -7.126  28.408  1.00 88.28
ATOM    894  O   SER A 113     -25.194  -7.440  27.465  1.00 88.28
ATOM    895  CB  SER A 113     -25.364  -7.842  30.677  1.00 88.28
ATOM    896  OG  SER A 113     -24.734  -7.466  31.889  1.00 88.28
ATOM    897  N   LYS A 114     -27.259  -7.171  28.320  1.00 64.44
ATOM    898  CA  LYS A 114     -27.874  -7.662  27.121  1.00 64.44
ATOM    899  C   LYS A 114     -27.500  -6.776  25.967  1.00 64.44
ATOM    900  O   LYS A 114     -27.160  -7.255  24.888  1.00 64.44
ATOM    901  CB  LYS A 114     -29.411  -7.686  27.181  1.00 64.44
ATOM    902  CG  LYS A 114     -29.991  -8.730  28.137  1.00 64.44
ATOM    903  CD  LYS A 114     -31.508  -8.612  28.305  1.00 64.44
ATOM    904  CE  LYS A 114     -32.109  -9.655  29.246  1.00 64.44
ATOM    905  NZ  LYS A 114     -32.056  -9.157  30.635  1.00 64.44
ATOM    906  N   VAL A 115     -27.544  -5.446  26.156  1.00 35.53
ATOM    907  CA  VAL A 115     -27.251  -4.563  25.061  1.00 35.53
ATOM    908  C   VAL A 115     -25.822  -4.752  24.653  1.00 35.53
ATOM    909  O   VAL A 115     -25.487  -4.752  23.468  1.00 35.53
ATOM    910  CB  VAL A 115     -27.432  -3.116  25.422  1.00 35.53
ATOM    911  CG1 VAL A 115     -26.998  -2.253  24.225  1.00 35.53
ATOM    912  CG2 VAL A 115     -28.893  -2.891  25.848  1.00 35.53
ATOM    913  N   PHE A 116     -24.941  -4.937  25.650  1.00126.37
ATOM    914  CA  PHE A 116     -23.530  -5.049  25.433  1.00126.37
ATOM    915  C   PHE A 116     -23.252  -6.229  24.542  1.00126.37
ATOM    916  O   PHE A 116     -22.517  -6.117  23.561  1.00126.37
ATOM    917  CB  PHE A 116     -22.809  -5.267  26.776  1.00126.37
ATOM    918  CG  PHE A 116     -21.349  -5.030  26.617  1.00126.37
ATOM    919  CD1 PHE A 116     -20.493  -6.043  26.258  1.00126.37
ATOM    920  CD2 PHE A 116     -20.839  -3.774  26.843  1.00126.37
ATOM    921  CE1 PHE A 116     -19.147  -5.801  26.121  1.00126.37
ATOM    922  CE2 PHE A 116     -19.495  -3.526  26.708  1.00126.37
ATOM    923  CZ  PHE A 116     -18.646  -4.542  26.347  1.00126.37
ATOM    924  N   TYR A 117     -23.844  -7.397  24.857  1.00 74.97
ATOM    925  CA  TYR A 117     -23.579  -8.596  24.110  1.00 74.97
ATOM    926  C   TYR A 117     -24.138  -8.538  22.717  1.00 74.97
ATOM    927  O   TYR A 117     -23.489  -8.988  21.774  1.00 74.97
ATOM    928  CB  TYR A 117     -24.085  -9.870  24.808  1.00 74.97
ATOM    929  CG  TYR A 117     -23.333  -9.946  26.096  1.00 74.97
ATOM    930  CD1 TYR A 117     -21.965 -10.092  26.095  1.00 74.97
ATOM    931  CD2 TYR A 117     -23.990  -9.899  27.305  1.00 74.97
ATOM    932  CE1 TYR A 117     -21.264 -10.165  27.276  1.00 74.97
ATOM    933  CE2 TYR A 117     -23.295  -9.973  28.490  1.00 74.97
ATOM    934  CZ  TYR A 117     -21.927 -10.102  28.477  1.00 74.97
ATOM    935  OH  TYR A 117     -21.205 -10.177  29.687  1.00 74.97
ATOM    936  N   LEU A 118     -25.367  -8.015  22.542  1.00 84.73
ATOM    937  CA  LEU A 118     -25.958  -7.944  21.229  1.00 84.73
ATOM    938  C   LEU A 118     -25.152  -7.018  20.370  1.00 84.73
ATOM    939  O   LEU A 118     -24.989  -7.254  19.174  1.00 84.73
ATOM    940  CB  LEU A 118     -27.419  -7.461  21.234  1.00 84.73
ATOM    941  CG  LEU A 118     -28.426  -8.538  21.685  1.00 84.73
ATOM    942  CD1 LEU A 118     -28.539  -9.652  20.633  1.00 84.73
ATOM    943  CD2 LEU A 118     -28.090  -9.089  23.078  1.00 84.73
ATOM    944  N   LYS A 119     -24.639  -5.923  20.958  1.00 72.59
ATOM    945  CA  LYS A 119     -23.815  -4.994  20.236  1.00 72.59
ATOM    946  C   LYS A 119     -22.591  -5.722  19.757  1.00 72.59
ATOM    947  O   LYS A 119     -22.178  -5.579  18.607  1.00 72.59
ATOM    948  CB  LYS A 119     -23.320  -3.861  21.147  1.00 72.59
ATOM    949  CG  LYS A 119     -22.262  -2.967  20.505  1.00 72.59
ATOM    950  CD  LYS A 119     -21.924  -1.731  21.337  1.00 72.59
ATOM    951  CE  LYS A 119     -20.686  -0.988  20.836  1.00 72.59
ATOM    952  NZ  LYS A 119     -19.489  -1.844  21.000  1.00 72.59
ATOM    953  N   MET A 120     -21.984  -6.543  20.637  1.00 96.70
ATOM    954  CA  MET A 120     -20.785  -7.247  20.272  1.00 96.70
ATOM    955  C   MET A 120     -21.103  -8.184  19.153  1.00 96.70
ATOM    956  O   MET A 120     -20.314  -8.357  18.226  1.00 96.70
ATOM    957  CB  MET A 120     -20.192  -8.109  21.397  1.00 96.70
ATOM    958  CG  MET A 120     -19.602  -7.316  22.561  1.00 96.70
ATOM    959  SD  MET A 120     -18.757  -8.337  23.808  1.00 96.70
ATOM    960  CE  MET A 120     -17.276  -8.642  22.803  1.00 96.70
ATOM    961  N   LYS A 121     -22.281  -8.825  19.222  1.00 44.92
ATOM    962  CA  LYS A 121     -22.664  -9.770  18.218  1.00 44.92
ATOM    963  C   LYS A 121     -22.717  -9.048  16.905  1.00 44.92
ATOM    964  O   LYS A 121     -22.231  -9.544  15.889  1.00 44.92
ATOM    965  CB  LYS A 121     -24.051 -10.368  18.507  1.00 44.92
ATOM    966  CG  LYS A 121     -24.510 -11.425  17.502  1.00 44.92
ATOM    967  CD  LYS A 121     -25.653 -12.298  18.024  1.00 44.92
ATOM    968  CE  LYS A 121     -26.105 -13.361  17.024  1.00 44.92
ATOM    969  NZ  LYS A 121     -26.442 -14.609  17.743  1.00 44.92
ATOM    970  N   GLY A 122     -23.296  -7.833  16.898  1.00 23.71
ATOM    971  CA  GLY A 122     -23.402  -7.073  15.684  1.00 23.71
ATOM    972  C   GLY A 122     -22.027  -6.733  15.185  1.00 23.71
ATOM    973  O   GLY A 122     -21.765  -6.782  13.983  1.00 23.71
ATOM    974  N   ASP A 123     -21.113  -6.364  16.106  1.00 48.38
ATOM    975  CA  ASP A 123     -19.789  -5.950  15.730  1.00 48.38
ATOM    976  C   ASP A 123     -19.056  -7.063  15.041  1.00 48.38
ATOM    977  O   ASP A 123     -18.459  -6.847  13.988  1.00 48.38
ATOM    978  CB  ASP A 123     -18.921  -5.535  16.933  1.00 48.38
ATOM    979  CG  ASP A 123     -19.404  -4.203  17.490  1.00 48.38
ATOM    980  OD1 ASP A 123     -20.188  -3.507  16.790  1.00 48.38
ATOM    981  OD2 ASP A 123     -18.983  -3.861  18.627  1.00 48.38
ATOM    982  N   TYR A 124     -19.084  -8.288  15.604  1.00101.94
ATOM    983  CA  TYR A 124     -18.342  -9.391  15.047  1.00101.94
ATOM    984  C   TYR A 124     -18.869  -9.787  13.707  1.00101.94
ATOM    985  O   TYR A 124     -18.095 -10.119  12.812  1.00101.94
ATOM    986  CB  TYR A 124     -18.290 -10.614  15.973  1.00101.94
ATOM    987  CG  TYR A 124     -17.360 -10.182  17.048  1.00101.94
ATOM    988  CD1 TYR A 124     -17.821  -9.547  18.177  1.00101.94
ATOM    989  CD2 TYR A 124     -16.009 -10.393  16.897  1.00101.94
ATOM    990  CE1 TYR A 124     -16.940  -9.141  19.151  1.00101.94
ATOM    991  CE2 TYR A 124     -15.125  -9.989  17.866  1.00101.94
ATOM    992  CZ  TYR A 124     -15.591  -9.364  18.996  1.00101.94
ATOM    993  OH  TYR A 124     -14.686  -8.946  19.993  1.00101.94
ATOM    994  N   PHE A 125     -20.202  -9.795  13.536  1.00 50.03
ATOM    995  CA  PHE A 125     -20.771 -10.106  12.255  1.00 50.03
ATOM    996  C   PHE A 125     -20.348  -9.040  11.290  1.00 50.03
ATOM    997  O   PHE A 125     -20.110  -9.314  10.115  1.00 50.03
ATOM    998  CB  PHE A 125     -22.310 -10.192  12.259  1.00 50.03
ATOM    999  CG  PHE A 125     -22.685 -11.504  12.867  1.00 50.03
ATOM   1000  CD1 PHE A 125     -22.695 -11.676  14.232  1.00 50.03
ATOM   1001  CD2 PHE A 125     -23.031 -12.570  12.065  1.00 50.03
ATOM   1002  CE1 PHE A 125     -23.040 -12.883  14.792  1.00 50.03
ATOM   1003  CE2 PHE A 125     -23.377 -13.780  12.618  1.00 50.03
ATOM   1004  CZ  PHE A 125     -23.380 -13.941  13.983  1.00 50.03
ATOM   1005  N   ARG A 126     -20.266  -7.782  11.761  1.00124.53
ATOM   1006  CA  ARG A 126     -19.849  -6.695  10.921  1.00124.53
ATOM   1007  C   ARG A 126     -18.439  -6.955  10.471  1.00124.53
ATOM   1008  O   ARG A 126     -18.088  -6.699   9.321  1.00124.53
ATOM   1009  CB  ARG A 126     -19.893  -5.333  11.644  1.00124.53
ATOM   1010  CG  ARG A 126     -19.454  -4.154  10.772  1.00124.53
ATOM   1011  CD  ARG A 126     -19.605  -2.790  11.452  1.00124.53
ATOM   1012  NE  ARG A 126     -19.199  -2.948  12.876  1.00124.53
ATOM   1013  CZ  ARG A 126     -18.290  -2.095  13.435  1.00124.53
ATOM   1014  NH1 ARG A 126     -17.696  -1.130  12.673  1.00124.53
ATOM   1015  NH2 ARG A 126     -17.986  -2.199  14.761  1.00124.53
ATOM   1016  N   TYR A 127     -17.580  -7.489  11.357  1.00172.06
ATOM   1017  CA  TYR A 127     -16.213  -7.725  10.974  1.00172.06
ATOM   1018  C   TYR A 127     -16.179  -8.737   9.871  1.00172.06
ATOM   1019  O   TYR A 127     -15.374  -8.620   8.947  1.00172.06
ATOM   1020  CB  TYR A 127     -15.310  -8.290  12.086  1.00172.06
ATOM   1021  CG  TYR A 127     -15.259  -7.314  13.208  1.00172.06
ATOM   1022  CD1 TYR A 127     -14.641  -6.100  13.033  1.00172.06
ATOM   1023  CD2 TYR A 127     -15.860  -7.598  14.416  1.00172.06
ATOM   1024  CE1 TYR A 127     -14.593  -5.187  14.060  1.00172.06
ATOM   1025  CE2 TYR A 127     -15.811  -6.689  15.447  1.00172.06
ATOM   1026  CZ  TYR A 127     -15.178  -5.481  15.269  1.00172.06
ATOM   1027  OH  TYR A 127     -15.125  -4.543  16.321  1.00172.06
ATOM   1028  N   LEU A 128     -17.033  -9.777   9.955  1.00 99.23
ATOM   1029  CA  LEU A 128     -17.061 -10.774   8.921  1.00 99.23
ATOM   1030  C   LEU A 128     -17.435 -10.121   7.628  1.00 99.23
ATOM   1031  O   LEU A 128     -16.878 -10.447   6.583  1.00 99.23
ATOM   1032  CB  LEU A 128     -18.097 -11.903   9.114  1.00 99.23
ATOM   1033  CG  LEU A 128     -17.715 -13.012  10.109  1.00 99.23
ATOM   1034  CD1 LEU A 128     -16.511 -13.822   9.605  1.00 99.23
ATOM   1035  CD2 LEU A 128     -17.526 -12.468  11.526  1.00 99.23
ATOM   1036  N   ALA A 129     -18.395  -9.182   7.676  1.00 44.54
ATOM   1037  CA  ALA A 129     -18.933  -8.526   6.518  1.00 44.54
ATOM   1038  C   ALA A 129     -17.890  -7.716   5.802  1.00 44.54
ATOM   1039  O   ALA A 129     -17.936  -7.592   4.581  1.00 44.54
ATOM   1040  CB  ALA A 129     -20.102  -7.587   6.863  1.00 44.54
ATOM   1041  N   GLU A 130     -16.930  -7.121   6.530  1.00 90.11
ATOM   1042  CA  GLU A 130     -15.996  -6.225   5.904  1.00 90.11
ATOM   1043  C   GLU A 130     -15.239  -6.912   4.798  1.00 90.11
ATOM   1044  O   GLU A 130     -15.054  -6.340   3.724  1.00 90.11
ATOM   1045  CB  GLU A 130     -14.988  -5.646   6.919  1.00 90.11
ATOM   1046  CG  GLU A 130     -15.638  -4.700   7.939  1.00 90.11
ATOM   1047  CD  GLU A 130     -14.590  -4.223   8.942  1.00 90.11
ATOM   1048  OE1 GLU A 130     -13.653  -5.004   9.256  1.00 90.11
ATOM   1049  OE2 GLU A 130     -14.722  -3.063   9.417  1.00 90.11
ATOM   1050  N   VAL A 131     -14.713  -8.121   5.057  1.00134.95
ATOM   1051  CA  VAL A 131     -13.965  -8.902   4.101  1.00134.95
ATOM   1052  C   VAL A 131     -14.808  -9.721   3.170  1.00134.95
ATOM   1053  O   VAL A 131     -14.368 -10.039   2.066  1.00134.95
ATOM   1054  CB  VAL A 131     -13.011  -9.855   4.753  1.00134.95
ATOM   1055  CG1 VAL A 131     -11.982  -9.040   5.553  1.00134.95
ATOM   1056  CG2 VAL A 131     -13.821 -10.853   5.597  1.00134.95
ATOM   1057  N   ALA A 132     -16.011 -10.135   3.614  1.00 42.59
ATOM   1058  CA  ALA A 132     -16.821 -11.087   2.901  1.00 42.59
ATOM   1059  C   ALA A 132     -17.273 -10.552   1.585  1.00 42.59
ATOM   1060  O   ALA A 132     -17.318  -9.345   1.362  1.00 42.59
ATOM   1061  CB  ALA A 132     -18.068 -11.531   3.686  1.00 42.59
ATOM   1062  N   CYS A 133     -17.578 -11.482   0.654  1.00 74.11
ATOM   1063  CA  CYS A 133     -18.074 -11.126  -0.641  1.00 74.11
ATOM   1064  C   CYS A 133     -19.222 -12.040  -0.944  1.00 74.11
ATOM   1065  O   CYS A 133     -19.373 -13.096  -0.332  1.00 74.11
ATOM   1066  CB  CYS A 133     -17.040 -11.310  -1.763  1.00 74.11
ATOM   1067  SG  CYS A 133     -16.516 -13.041  -1.936  1.00 74.11
ATOM   1068  N   GLY A 134     -20.094 -11.620  -1.882  1.00 22.10
ATOM   1069  CA  GLY A 134     -21.165 -12.457  -2.337  1.00 22.10
ATOM   1070  C   GLY A 134     -22.146 -12.714  -1.237  1.00 22.10
ATOM   1071  O   GLY A 134     -22.433 -11.849  -0.410  1.00 22.10
ATOM   1072  N   ASP A 135     -22.670 -13.956  -1.218  1.00 42.86
ATOM   1073  CA  ASP A 135     -23.699 -14.396  -0.321  1.00 42.86
ATOM   1074  C   ASP A 135     -23.213 -14.301   1.089  1.00 42.86
ATOM   1075  O   ASP A 135     -23.981 -13.975   1.992  1.00 42.86
ATOM   1076  CB  ASP A 135     -24.096 -15.863  -0.556  1.00 42.86
ATOM   1077  CG  ASP A 135     -25.343 -16.158   0.263  1.00 42.86
ATOM   1078  OD1 ASP A 135     -26.320 -15.369   0.163  1.00 42.86
ATOM   1079  OD2 ASP A 135     -25.328 -17.167   1.017  1.00 42.86
ATOM   1080  N   ASP A 136     -21.917 -14.583   1.314  1.00 28.45
ATOM   1081  CA  ASP A 136     -21.395 -14.577   2.649  1.00 28.45
ATOM   1082  C   ASP A 136     -21.568 -13.207   3.218  1.00 28.45
ATOM   1083  O   ASP A 136     -21.899 -13.050   4.392  1.00 28.45
ATOM   1084  CB  ASP A 136     -19.891 -14.889   2.708  1.00 28.45
ATOM   1085  CG  ASP A 136     -19.673 -16.341   2.312  1.00 28.45
ATOM   1086  OD1 ASP A 136     -20.663 -17.120   2.326  1.00 28.45
ATOM   1087  OD2 ASP A 136     -18.505 -16.688   1.992  1.00 28.45
ATOM   1088  N   ARG A 137     -21.330 -12.172   2.394  1.00 67.99
ATOM   1089  CA  ARG A 137     -21.429 -10.820   2.859  1.00 67.99
ATOM   1090  C   ARG A 137     -22.849 -10.538   3.236  1.00 67.99
ATOM   1091  O   ARG A 137     -23.112  -9.910   4.260  1.00 67.99
ATOM   1092  CB  ARG A 137     -20.999  -9.808   1.784  1.00 67.99
ATOM   1093  CG  ARG A 137     -20.803  -8.383   2.303  1.00 67.99
ATOM   1094  CD  ARG A 137     -20.232  -7.438   1.241  1.00 67.99
ATOM   1095  NE  ARG A 137     -19.939  -6.136   1.903  1.00 67.99
ATOM   1096  CZ  ARG A 137     -18.840  -5.417   1.529  1.00 67.99
ATOM   1097  NH1 ARG A 137     -18.021  -5.892   0.546  1.00 67.99
ATOM   1098  NH2 ARG A 137     -18.557  -4.228   2.137  1.00 67.99
ATOM   1099  N   LYS A 138     -23.814 -11.000   2.418  1.00106.20
ATOM   1100  CA  LYS A 138     -25.185 -10.727   2.734  1.00106.20
ATOM   1101  C   LYS A 138     -25.543 -11.434   4.007  1.00106.20
ATOM   1102  O   LYS A 138     -26.283 -10.912   4.837  1.00106.20
ATOM   1103  CB  LYS A 138     -26.194 -11.152   1.650  1.00106.20
ATOM   1104  CG  LYS A 138     -26.328 -12.659   1.426  1.00106.20
ATOM   1105  CD  LYS A 138     -27.644 -13.031   0.738  1.00106.20
ATOM   1106  CE  LYS A 138     -27.974 -12.147  -0.466  1.00106.20
ATOM   1107  NZ  LYS A 138     -29.309 -12.497  -0.996  1.00106.20
ATOM   1108  N   GLN A 139     -25.029 -12.658   4.207  1.00 78.73
ATOM   1109  CA  GLN A 139     -25.383 -13.390   5.389  1.00 78.73
ATOM   1110  C   GLN A 139     -24.889 -12.646   6.595  1.00 78.73
ATOM   1111  O   GLN A 139     -25.615 -12.467   7.572  1.00 78.73
ATOM   1112  CB  GLN A 139     -24.736 -14.785   5.410  1.00 78.73
ATOM   1113  CG  GLN A 139     -25.183 -15.684   4.254  1.00 78.73
ATOM   1114  CD  GLN A 139     -26.567 -16.223   4.585  1.00 78.73
ATOM   1115  OE1 GLN A 139     -27.303 -16.673   3.708  1.00 78.73
ATOM   1116  NE2 GLN A 139     -26.930 -16.183   5.894  1.00 78.73
ATOM   1117  N   THR A 140     -23.632 -12.167   6.540  1.00 99.59
ATOM   1118  CA  THR A 140     -23.047 -11.498   7.666  1.00 99.59
ATOM   1119  C   THR A 140     -23.790 -10.225   7.930  1.00 99.59
ATOM   1120  O   THR A 140     -24.050  -9.875   9.080  1.00 99.59
ATOM   1121  CB  THR A 140     -21.606 -11.131   7.455  1.00 99.59
ATOM   1122  OG1 THR A 140     -21.491 -10.200   6.389  1.00 99.59
ATOM   1123  CG2 THR A 140     -20.816 -12.407   7.124  1.00 99.59
ATOM   1124  N   ILE A 141     -24.155  -9.495   6.859  1.00 86.25
ATOM   1125  CA  ILE A 141     -24.801  -8.223   7.019  1.00 86.25
ATOM   1126  C   ILE A 141     -26.135  -8.410   7.672  1.00 86.25
ATOM   1127  O   ILE A 141     -26.509  -7.631   8.548  1.00 86.25
ATOM   1128  CB  ILE A 141     -24.990  -7.484   5.717  1.00 86.25
ATOM   1129  CG1 ILE A 141     -25.339  -6.014   5.963  1.00 86.25
ATOM   1130  CG2 ILE A 141     -26.047  -8.196   4.867  1.00 86.25
ATOM   1131  CD1 ILE A 141     -25.344  -5.213   4.665  1.00 86.25
ATOM   1132  N   ASP A 142     -26.900  -9.442   7.258  1.00 97.13
ATOM   1133  CA  ASP A 142     -28.202  -9.632   7.835  1.00 97.13
ATOM   1134  C   ASP A 142     -28.068  -9.966   9.291  1.00 97.13
ATOM   1135  O   ASP A 142     -28.823  -9.453  10.117  1.00 97.13
ATOM   1136  CB  ASP A 142     -29.052 -10.727   7.155  1.00 97.13
ATOM   1137  CG  ASP A 142     -28.404 -12.091   7.323  1.00 97.13
ATOM   1138  OD1 ASP A 142     -28.498 -12.681   8.433  1.00 97.13
ATOM   1139  OD2 ASP A 142     -27.825 -12.572   6.315  1.00 97.13
ATOM   1140  N   ASN A 143     -27.100 -10.831   9.653  1.00 33.65
ATOM   1141  CA  ASN A 143     -26.935 -11.224  11.027  1.00 33.65
ATOM   1142  C   ASN A 143     -26.521 -10.039  11.848  1.00 33.65
ATOM   1143  O   ASN A 143     -26.976  -9.867  12.977  1.00 33.65
ATOM   1144  CB  ASN A 143     -25.891 -12.335  11.227  1.00 33.65
ATOM   1145  CG  ASN A 143     -26.521 -13.643  10.778  1.00 33.65
ATOM   1146  OD1 ASN A 143     -27.615 -13.998  11.214  1.00 33.65
ATOM   1147  ND2 ASN A 143     -25.818 -14.384   9.881  1.00 33.65
ATOM   1148  N   SER A 144     -25.631  -9.188  11.309  1.00 33.11
ATOM   1149  CA  SER A 144     -25.189  -8.035  12.042  1.00 33.11
ATOM   1150  C   SER A 144     -26.362  -7.118  12.252  1.00 33.11
ATOM   1151  O   SER A 144     -26.561  -6.581  13.344  1.00 33.11
ATOM   1152  CB  SER A 144     -24.100  -7.257  11.284  1.00 33.11
ATOM   1153  OG  SER A 144     -23.687  -6.125  12.033  1.00 33.11
ATOM   1154  N   GLN A 145     -27.197  -6.933  11.209  1.00116.14
ATOM   1155  CA  GLN A 145     -28.311  -6.030  11.315  1.00116.14
ATOM   1156  C   GLN A 145     -29.250  -6.502  12.381  1.00116.14
ATOM   1157  O   GLN A 145     -29.699  -5.712  13.210  1.00116.14
ATOM   1158  CB  GLN A 145     -29.137  -5.932  10.018  1.00116.14
ATOM   1159  CG  GLN A 145     -28.488  -5.100   8.913  1.00116.14
ATOM   1160  CD  GLN A 145     -28.721  -3.633   9.251  1.00116.14
ATOM   1161  OE1 GLN A 145     -28.269  -3.148  10.286  1.00116.14
ATOM   1162  NE2 GLN A 145     -29.436  -2.903   8.354  1.00116.14
ATOM   1163  N   GLY A 146     -29.555  -7.811  12.408  1.00 16.97
ATOM   1164  CA  GLY A 146     -30.502  -8.313  13.362  1.00 16.97
ATOM   1165  C   GLY A 146     -29.978  -8.072  14.743  1.00 16.97
ATOM   1166  O   GLY A 146     -30.727  -7.689  15.640  1.00 16.97
ATOM   1167  N   ALA A 147     -28.669  -8.307  14.952  1.00 31.15
ATOM   1168  CA  ALA A 147     -28.083  -8.151  16.255  1.00 31.15
ATOM   1169  C   ALA A 147     -28.152  -6.714  16.691  1.00 31.15
ATOM   1170  O   ALA A 147     -28.526  -6.420  17.827  1.00 31.15
ATOM   1171  CB  ALA A 147     -26.607  -8.587  16.292  1.00 31.15
ATOM   1172  N   TYR A 148     -27.818  -5.771  15.789  1.00 81.47
ATOM   1173  CA  TYR A 148     -27.827  -4.381  16.157  1.00 81.47
ATOM   1174  C   TYR A 148     -29.219  -3.958  16.504  1.00 81.47
ATOM   1175  O   TYR A 148     -29.419  -3.155  17.414  1.00 81.47
ATOM   1176  CB  TYR A 148     -27.345  -3.403  15.064  1.00 81.47
ATOM   1177  CG  TYR A 148     -25.856  -3.417  14.940  1.00 81.47
ATOM   1178  CD1 TYR A 148     -25.070  -2.979  15.982  1.00 81.47
ATOM   1179  CD2 TYR A 148     -25.245  -3.809  13.771  1.00 81.47
ATOM   1180  CE1 TYR A 148     -23.699  -2.967  15.875  1.00 81.47
ATOM   1181  CE2 TYR A 148     -23.872  -3.800  13.658  1.00 81.47
ATOM   1182  CZ  TYR A 148     -23.095  -3.382  14.712  1.00 81.47
ATOM   1183  OH  TYR A 148     -21.687  -3.371  14.596  1.00 81.47
ATOM   1184  N   GLN A 149     -30.226  -4.446  15.757  1.00 86.41
ATOM   1185  CA  GLN A 149     -31.572  -4.030  16.034  1.00 86.41
ATOM   1186  C   GLN A 149     -31.991  -4.517  17.389  1.00 86.41
ATOM   1187  O   GLN A 149     -32.651  -3.793  18.131  1.00 86.41
ATOM   1188  CB  GLN A 149     -32.607  -4.522  15.003  1.00 86.41
ATOM   1189  CG  GLN A 149     -32.810  -6.036  14.961  1.00 86.41
ATOM   1190  CD  GLN A 149     -33.864  -6.329  13.901  1.00 86.41
ATOM   1191  OE1 GLN A 149     -34.154  -7.485  13.597  1.00 86.41
ATOM   1192  NE2 GLN A 149     -34.453  -5.250  13.317  1.00 86.41
ATOM   1193  N   GLU A 150     -31.616  -5.761  17.750  1.00 76.26
ATOM   1194  CA  GLU A 150     -32.033  -6.324  19.005  1.00 76.26
ATOM   1195  C   GLU A 150     -31.437  -5.518  20.116  1.00 76.26
ATOM   1196  O   GLU A 150     -32.104  -5.197  21.099  1.00 76.26
ATOM   1197  CB  GLU A 150     -31.581  -7.784  19.166  1.00 76.26
ATOM   1198  CG  GLU A 150     -32.167  -8.690  18.081  1.00 76.26
ATOM   1199  CD  GLU A 150     -33.659  -8.402  18.006  1.00 76.26
ATOM   1200  OE1 GLU A 150     -34.406  -8.882  18.899  1.00 76.26
ATOM   1201  OE2 GLU A 150     -34.070  -7.687  17.053  1.00 76.26
ATOM   1202  N   ALA A 151     -30.150  -5.158  19.981  1.00 30.55
ATOM   1203  CA  ALA A 151     -29.483  -4.394  20.994  1.00 30.55
ATOM   1204  C   ALA A 151     -30.139  -3.049  21.102  1.00 30.55
ATOM   1205  O   ALA A 151     -30.288  -2.509  22.197  1.00 30.55
ATOM   1206  CB  ALA A 151     -27.992  -4.168  20.688  1.00 30.55
ATOM   1207  N   PHE A 152     -30.541  -2.466  19.957  1.00 89.79
ATOM   1208  CA  PHE A 152     -31.097  -1.141  19.942  1.00 89.79
ATOM   1209  C   PHE A 152     -32.423  -1.118  20.647  1.00 89.79
ATOM   1210  O   PHE A 152     -32.731  -0.168  21.364  1.00 89.79
ATOM   1211  CB  PHE A 152     -31.273  -0.579  18.522  1.00 89.79
ATOM   1212  CG  PHE A 152     -31.529   0.880  18.688  1.00 89.79
ATOM   1213  CD1 PHE A 152     -30.491   1.729  19.003  1.00 89.79
ATOM   1214  CD2 PHE A 152     -32.790   1.402  18.524  1.00 89.79
ATOM   1215  CE1 PHE A 152     -30.705   3.078  19.161  1.00 89.79
ATOM   1216  CE2 PHE A 152     -33.009   2.750  18.679  1.00 89.79
ATOM   1217  CZ  PHE A 152     -31.969   3.590  18.998  1.00 89.79
ATOM   1218  N   ASP A 153     -33.254  -2.162  20.455  1.00 69.66
ATOM   1219  CA  ASP A 153     -34.559  -2.183  21.062  1.00 69.66
ATOM   1220  C   ASP A 153     -34.400  -2.154  22.547  1.00 69.66
ATOM   1221  O   ASP A 153     -35.062  -1.389  23.247  1.00 69.66
ATOM   1222  CB  ASP A 153     -35.346  -3.460  20.730  1.00 69.66
ATOM   1223  CG  ASP A 153     -35.726  -3.391  19.264  1.00 69.66
ATOM   1224  OD1 ASP A 153     -35.489  -2.316  18.651  1.00 69.66
ATOM   1225  OD2 ASP A 153     -36.260  -4.403  18.739  1.00 69.66
ATOM   1226  N   ILE A 154     -33.489  -2.993  23.063  1.00 44.08
ATOM   1227  CA  ILE A 154     -33.251  -3.107  24.471  1.00 44.08
ATOM   1228  C   ILE A 154     -32.721  -1.804  24.984  1.00 44.08
ATOM   1229  O   ILE A 154     -33.123  -1.332  26.046  1.00 44.08
ATOM   1230  CB  ILE A 154     -32.231  -4.171  24.766  1.00 44.08
ATOM   1231  CG1 ILE A 154     -32.770  -5.558  24.374  1.00 44.08
ATOM   1232  CG2 ILE A 154     -31.812  -4.050  26.235  1.00 44.08
ATOM   1233  CD1 ILE A 154     -31.704  -6.653  24.380  1.00 44.08
ATOM   1234  N   SER A 155     -31.797  -1.182  24.228  1.00 35.13
ATOM   1235  CA  SER A 155     -31.153   0.026  24.664  1.00 35.13
ATOM   1236  C   SER A 155     -32.152   1.132  24.816  1.00 35.13
ATOM   1237  O   SER A 155     -32.090   1.892  25.782  1.00 35.13
ATOM   1238  CB  SER A 155     -30.072   0.514  23.685  1.00 35.13
ATOM   1239  OG  SER A 155     -30.675   0.932  22.471  1.00 35.13
ATOM   1240  N   LYS A 156     -33.106   1.263  23.874  1.00106.07
ATOM   1241  CA  LYS A 156     -34.023   2.363  23.974  1.00106.07
ATOM   1242  C   LYS A 156     -34.852   2.242  25.209  1.00106.07
ATOM   1243  O   LYS A 156     -35.091   3.230  25.902  1.00106.07
ATOM   1244  CB  LYS A 156     -35.011   2.488  22.799  1.00106.07
ATOM   1245  CG  LYS A 156     -34.394   3.079  21.533  1.00106.07
ATOM   1246  CD  LYS A 156     -35.388   3.192  20.377  1.00106.07
ATOM   1247  CE  LYS A 156     -36.587   4.083  20.708  1.00106.07
ATOM   1248  NZ  LYS A 156     -36.146   5.481  20.911  1.00106.07
ATOM   1249  N   LYS A 157     -35.373   1.042  25.500  1.00123.70
ATOM   1250  CA  LYS A 157     -36.203   0.942  26.662  1.00123.70
ATOM   1251  C   LYS A 157     -35.428   1.030  27.947  1.00123.70
ATOM   1252  O   LYS A 157     -35.801   1.774  28.853  1.00123.70
ATOM   1253  CB  LYS A 157     -37.070  -0.331  26.652  1.00123.70
ATOM   1254  CG  LYS A 157     -36.309  -1.605  26.287  1.00123.70
ATOM   1255  CD  LYS A 157     -37.168  -2.868  26.375  1.00123.70
ATOM   1256  CE  LYS A 157     -36.569  -4.059  25.624  1.00123.70
ATOM   1257  NZ  LYS A 157     -36.519  -3.761  24.174  1.00123.70
ATOM   1258  N   GLU A 158     -34.344   0.240  28.056  1.00102.25
ATOM   1259  CA  GLU A 158     -33.558   0.049  29.246  1.00102.25
ATOM   1260  C   GLU A 158     -32.497   1.076  29.591  1.00102.25
ATOM   1261  O   GLU A 158     -32.222   1.261  30.775  1.00102.25
ATOM   1262  CB  GLU A 158     -33.009  -1.389  29.270  1.00102.25
ATOM   1263  CG  GLU A 158     -34.205  -2.340  29.432  1.00102.25
ATOM   1264  CD  GLU A 158     -33.903  -3.755  28.961  1.00102.25
ATOM   1265  OE1 GLU A 158     -32.708  -4.120  28.819  1.00102.25
ATOM   1266  OE2 GLU A 158     -34.893  -4.500  28.734  1.00102.25
ATOM   1267  N   MET A 159     -31.847   1.757  28.619  1.00 84.54
ATOM   1268  CA  MET A 159     -30.722   2.597  28.968  1.00 84.54
ATOM   1269  C   MET A 159     -30.975   4.014  28.547  1.00 84.54
ATOM   1270  O   MET A 159     -31.715   4.273  27.601  1.00 84.54
ATOM   1271  CB  MET A 159     -29.438   2.131  28.264  1.00 84.54
ATOM   1272  CG  MET A 159     -29.030   0.709  28.655  1.00 84.54
ATOM   1273  SD  MET A 159     -27.840  -0.066  27.522  1.00 84.54
ATOM   1274  CE  MET A 159     -26.504   1.101  27.879  1.00 84.54
ATOM   1275  N   GLN A 160     -30.359   4.988  29.256  1.00 94.30
ATOM   1276  CA  GLN A 160     -30.564   6.360  28.892  1.00 94.30
ATOM   1277  C   GLN A 160     -29.703   6.654  27.703  1.00 94.30
ATOM   1278  O   GLN A 160     -28.720   5.961  27.452  1.00 94.30
ATOM   1279  CB  GLN A 160     -30.228   7.350  30.001  1.00 94.30
ATOM   1280  CG  GLN A 160     -31.162   7.266  31.214  1.00 94.30
ATOM   1281  CD  GLN A 160     -30.654   6.182  32.151  1.00 94.30
ATOM   1282  OE1 GLN A 160     -30.731   4.993  31.845  1.00 94.30
ATOM   1283  NE2 GLN A 160     -30.132   6.602  33.336  1.00 94.30
ATOM   1284  N   PRO A 161     -30.066   7.669  26.958  1.00 92.20
ATOM   1285  CA  PRO A 161     -29.407   8.038  25.730  1.00 92.20
ATOM   1286  C   PRO A 161     -27.958   8.357  25.926  1.00 92.20
ATOM   1287  O   PRO A 161     -27.203   8.329  24.956  1.00 92.20
ATOM   1288  CB  PRO A 161     -30.195   9.237  25.200  1.00 92.20
ATOM   1289  CG  PRO A 161     -30.835   9.848  26.458  1.00 92.20
ATOM   1290  CD  PRO A 161     -31.062   8.638  27.379  1.00 92.20
ATOM   1291  N   THR A 162     -27.582   8.751  27.150  1.00147.90
ATOM   1292  CA  THR A 162     -26.254   9.099  27.565  1.00147.90
ATOM   1293  C   THR A 162     -25.370   7.897  27.763  1.00147.90
ATOM   1294  O   THR A 162     -24.145   8.018  27.715  1.00147.90
ATOM   1295  CB  THR A 162     -26.294   9.816  28.874  1.00147.90
ATOM   1296  OG1 THR A 162     -27.079  10.995  28.769  1.00147.90
ATOM   1297  CG2 THR A 162     -24.863  10.158  29.278  1.00147.90
ATOM   1298  N   HIS A 163     -25.953   6.716  28.053  1.00 77.08
ATOM   1299  CA  HIS A 163     -25.149   5.583  28.434  1.00 77.08
ATOM   1300  C   HIS A 163     -24.167   5.244  27.349  1.00 77.08
ATOM   1301  O   HIS A 163     -24.509   5.185  26.169  1.00 77.08
ATOM   1302  CB  HIS A 163     -25.989   4.330  28.748  1.00 77.08
ATOM   1303  CG  HIS A 163     -25.238   3.293  29.528  1.00 77.08
ATOM   1304  ND1 HIS A 163     -24.261   2.474  29.009  1.00 77.08
ATOM   1305  CD2 HIS A 163     -25.337   2.960  30.845  1.00 77.08
ATOM   1306  CE1 HIS A 163     -23.819   1.694  30.029  1.00 77.08
ATOM   1307  NE2 HIS A 163     -24.443   1.952  31.163  1.00 77.08
ATOM   1308  N   PRO A 164     -22.931   5.026  27.731  1.00 78.61
ATOM   1309  CA  PRO A 164     -21.852   4.713  26.827  1.00 78.61
ATOM   1310  C   PRO A 164     -22.118   3.481  26.014  1.00 78.61
ATOM   1311  O   PRO A 164     -21.659   3.410  24.873  1.00 78.61
ATOM   1312  CB  PRO A 164     -20.614   4.559  27.709  1.00 78.61
ATOM   1313  CG  PRO A 164     -21.189   4.165  29.081  1.00 78.61
ATOM   1314  CD  PRO A 164     -22.554   4.873  29.126  1.00 78.61
ATOM   1315  N   ILE A 165     -22.817   2.479  26.577  1.00 97.70
ATOM   1316  CA  ILE A 165     -23.076   1.288  25.822  1.00 97.70
ATOM   1317  C   ILE A 165     -23.992   1.647  24.693  1.00 97.70
ATOM   1318  O   ILE A 165     -23.788   1.230  23.554  1.00 97.70
ATOM   1319  CB  ILE A 165     -23.778   0.221  26.617  1.00 97.70
ATOM   1320  CG1 ILE A 165     -22.952  -0.211  27.841  1.00 97.70
ATOM   1321  CG2 ILE A 165     -24.087  -0.944  25.662  1.00 97.70
ATOM   1322  CD1 ILE A 165     -21.618  -0.872  27.508  1.00 97.70
ATOM   1323  N   ARG A 166     -25.037   2.437  25.001  1.00 77.61
ATOM   1324  CA  ARG A 166     -26.021   2.838  24.037  1.00 77.61
ATOM   1325  C   ARG A 166     -25.396   3.694  22.971  1.00 77.61
ATOM   1326  O   ARG A 166     -25.668   3.530  21.782  1.00 77.61
ATOM   1327  CB  ARG A 166     -27.159   3.639  24.686  1.00 77.61
ATOM   1328  CG  ARG A 166     -28.235   4.090  23.703  1.00 77.61
ATOM   1329  CD  ARG A 166     -29.353   4.884  24.375  1.00 77.61
ATOM   1330  NE  ARG A 166     -30.236   5.407  23.298  1.00 77.61
ATOM   1331  CZ  ARG A 166     -31.521   5.759  23.590  1.00 77.61
ATOM   1332  NH1 ARG A 166     -32.005   5.582  24.854  1.00 77.61
ATOM   1333  NH2 ARG A 166     -32.316   6.294  22.620  1.00 77.61
ATOM   1334  N   LEU A 167     -24.544   4.649  23.374  1.00 56.55
ATOM   1335  CA  LEU A 167     -23.904   5.546  22.455  1.00 56.55
ATOM   1336  C   LEU A 167     -22.967   4.786  21.557  1.00 56.55
ATOM   1337  O   LEU A 167     -22.914   5.034  20.353  1.00 56.55
ATOM   1338  CB  LEU A 167     -23.118   6.608  23.223  1.00 56.55
ATOM   1339  CG  LEU A 167     -24.022   7.561  24.026  1.00 56.55
ATOM   1340  CD1 LEU A 167     -23.198   8.578  24.828  1.00 56.55
ATOM   1341  CD2 LEU A 167     -25.073   8.223  23.117  1.00 56.55
ATOM   1342  N   GLY A 168     -22.200   3.835  22.128  1.00 21.39
ATOM   1343  CA  GLY A 168     -21.267   3.052  21.363  1.00 21.39
ATOM   1344  C   GLY A 168     -22.029   2.250  20.358  1.00 21.39
ATOM   1345  O   GLY A 168     -21.584   2.068  19.224  1.00 21.39
ATOM   1346  N   LEU A 169     -23.199   1.723  20.765  1.00 46.75
ATOM   1347  CA  LEU A 169     -24.002   0.937  19.877  1.00 46.75
ATOM   1348  C   LEU A 169     -24.400   1.802  18.722  1.00 46.75
ATOM   1349  O   LEU A 169     -24.296   1.393  17.568  1.00 46.75
ATOM   1350  CB  LEU A 169     -25.292   0.427  20.538  1.00 46.75
ATOM   1351  CG  LEU A 169     -26.215  -0.352  19.586  1.00 46.75
ATOM   1352  CD1 LEU A 169     -25.537  -1.621  19.045  1.00 46.75
ATOM   1353  CD2 LEU A 169     -27.567  -0.645  20.251  1.00 46.75
ATOM   1354  N   ALA A 170     -24.833   3.047  18.998  1.00 31.64
ATOM   1355  CA  ALA A 170     -25.284   3.927  17.956  1.00 31.64
ATOM   1356  C   ALA A 170     -24.160   4.198  17.003  1.00 31.64
ATOM   1357  O   ALA A 170     -24.359   4.226  15.789  1.00 31.64
ATOM   1358  CB  ALA A 170     -25.765   5.288  18.488  1.00 31.64
ATOM   1359  N   LEU A 171     -22.941   4.412  17.531  1.00 57.24
ATOM   1360  CA  LEU A 171     -21.817   4.731  16.699  1.00 57.24
ATOM   1361  C   LEU A 171     -21.497   3.578  15.791  1.00 57.24
ATOM   1362  O   LEU A 171     -21.277   3.767  14.597  1.00 57.24
ATOM   1363  CB  LEU A 171     -20.569   5.066  17.535  1.00 57.24
ATOM   1364  CG  LEU A 171     -19.314   5.423  16.719  1.00 57.24
ATOM   1365  CD1 LEU A 171     -19.530   6.668  15.842  1.00 57.24
ATOM   1366  CD2 LEU A 171     -18.097   5.562  17.647  1.00 57.24
ATOM   1367  N   ASN A 172     -21.471   2.343  16.331  1.00 51.60
ATOM   1368  CA  ASN A 172     -21.119   1.182  15.552  1.00 51.60
ATOM   1369  C   ASN A 172     -22.174   0.877  14.527  1.00 51.60
ATOM   1370  O   ASN A 172     -21.865   0.457  13.412  1.00 51.60
ATOM   1371  CB  ASN A 172     -20.901  -0.077  16.407  1.00 51.60
ATOM   1372  CG  ASN A 172     -19.582   0.094  17.148  1.00 51.60
ATOM   1373  OD1 ASN A 172     -18.837   1.042  16.904  1.00 51.60
ATOM   1374  ND2 ASN A 172     -19.272  -0.859  18.067  1.00 51.60
ATOM   1375  N   PHE A 173     -23.453   1.064  14.895  1.00122.62
ATOM   1376  CA  PHE A 173     -24.576   0.774  14.046  1.00122.62
ATOM   1377  C   PHE A 173     -24.477   1.701  12.869  1.00122.62
ATOM   1378  O   PHE A 173     -24.712   1.321  11.724  1.00122.62
ATOM   1379  CB  PHE A 173     -25.901   1.128  14.743  1.00122.62
ATOM   1380  CG  PHE A 173     -27.017   0.331  14.162  1.00122.62
ATOM   1381  CD1 PHE A 173     -27.189   0.210  12.803  1.00122.62
ATOM   1382  CD2 PHE A 173     -27.935  -0.258  15.003  1.00122.62
ATOM   1383  CE1 PHE A 173     -28.237  -0.523  12.297  1.00122.62
ATOM   1384  CE2 PHE A 173     -28.985  -0.988  14.501  1.00122.62
ATOM   1385  CZ  PHE A 173     -29.135  -1.127  13.143  1.00122.62
ATOM   1386  N   SER A 174     -24.139   2.974  13.141  1.00 83.65
ATOM   1387  CA  SER A 174     -24.023   3.969  12.115  1.00 83.65
ATOM   1388  C   SER A 174     -22.944   3.563  11.159  1.00 83.65
ATOM   1389  O   SER A 174     -23.114   3.656   9.944  1.00 83.65
ATOM   1390  CB  SER A 174     -23.623   5.330  12.698  1.00 83.65
ATOM   1391  OG  SER A 174     -23.309   6.226  11.648  1.00 83.65
ATOM   1392  N   VAL A 175     -21.799   3.095  11.686  1.00 39.65
ATOM   1393  CA  VAL A 175     -20.700   2.693  10.851  1.00 39.65
ATOM   1394  C   VAL A 175     -21.143   1.536  10.009  1.00 39.65
ATOM   1395  O   VAL A 175     -20.761   1.415   8.846  1.00 39.65
ATOM   1396  CB  VAL A 175     -19.490   2.285  11.638  1.00 39.65
ATOM   1397  CG1 VAL A 175     -18.422   1.751  10.665  1.00 39.65
ATOM   1398  CG2 VAL A 175     -19.032   3.505  12.458  1.00 39.65
ATOM   1399  N   PHE A 176     -21.976   0.652  10.585  1.00 57.67
ATOM   1400  CA  PHE A 176     -22.476  -0.487   9.875  1.00 57.67
ATOM   1401  C   PHE A 176     -23.242  -0.022   8.666  1.00 57.67
ATOM   1402  O   PHE A 176     -23.031  -0.526   7.564  1.00 57.67
ATOM   1403  CB  PHE A 176     -23.410  -1.323  10.763  1.00 57.67
ATOM   1404  CG  PHE A 176     -24.001  -2.417   9.949  1.00 57.67
ATOM   1405  CD1 PHE A 176     -23.294  -3.566   9.675  1.00 57.67
ATOM   1406  CD2 PHE A 176     -25.281  -2.287   9.467  1.00 57.67
ATOM   1407  CE1 PHE A 176     -23.859  -4.572   8.926  1.00 57.67
ATOM   1408  CE2 PHE A 176     -25.847  -3.290   8.719  1.00 57.67
ATOM   1409  CZ  PHE A 176     -25.139  -4.435   8.447  1.00 57.67
ATOM   1410  N   TYR A 177     -24.136   0.973   8.830  1.00 70.82
ATOM   1411  CA  TYR A 177     -24.917   1.452   7.720  1.00 70.82
ATOM   1412  C   TYR A 177     -24.006   1.998   6.672  1.00 70.82
ATOM   1413  O   TYR A 177     -24.216   1.764   5.483  1.00 70.82
ATOM   1414  CB  TYR A 177     -25.851   2.635   8.047  1.00 70.82
ATOM   1415  CG  TYR A 177     -27.081   2.210   8.771  1.00 70.82
ATOM   1416  CD1 TYR A 177     -28.124   1.648   8.073  1.00 70.82
ATOM   1417  CD2 TYR A 177     -27.213   2.401  10.127  1.00 70.82
ATOM   1418  CE1 TYR A 177     -29.278   1.264   8.714  1.00 70.82
ATOM   1419  CE2 TYR A 177     -28.365   2.017  10.774  1.00 70.82
ATOM   1420  CZ  TYR A 177     -29.399   1.448  10.069  1.00 70.82
ATOM   1421  OH  TYR A 177     -30.583   1.055  10.730  1.00 70.82
ATOM   1422  N   TYR A 178     -22.996   2.788   7.080  1.00 66.70
ATOM   1423  CA  TYR A 178     -22.173   3.430   6.100  1.00 66.70
ATOM   1424  C   TYR A 178     -21.332   2.433   5.348  1.00 66.70
ATOM   1425  O   TYR A 178     -21.377   2.388   4.119  1.00 66.70
ATOM   1426  CB  TYR A 178     -21.224   4.462   6.738  1.00 66.70
ATOM   1427  CG  TYR A 178     -20.648   5.332   5.670  1.00 66.70
ATOM   1428  CD1 TYR A 178     -21.337   6.446   5.247  1.00 66.70
ATOM   1429  CD2 TYR A 178     -19.429   5.050   5.097  1.00 66.70
ATOM   1430  CE1 TYR A 178     -20.822   7.263   4.269  1.00 66.70
ATOM   1431  CE2 TYR A 178     -18.908   5.863   4.117  1.00 66.70
ATOM   1432  CZ  TYR A 178     -19.605   6.973   3.703  1.00 66.70
ATOM   1433  OH  TYR A 178     -19.074   7.811   2.698  1.00 66.70
ATOM   1434  N   GLU A 179     -20.538   1.609   6.067  1.00 79.37
ATOM   1435  CA  GLU A 179     -19.631   0.704   5.411  1.00 79.37
ATOM   1436  C   GLU A 179     -20.262  -0.533   4.829  1.00 79.37
ATOM   1437  O   GLU A 179     -19.944  -0.923   3.705  1.00 79.37
ATOM   1438  CB  GLU A 179     -18.477   0.249   6.318  1.00 79.37
ATOM   1439  CG  GLU A 179     -17.440   1.347   6.569  1.00 79.37
ATOM   1440  CD  GLU A 179     -16.282   0.726   7.333  1.00 79.37
ATOM   1441  OE1 GLU A 179     -16.406  -0.469   7.710  1.00 79.37
ATOM   1442  OE2 GLU A 179     -15.259   1.432   7.543  1.00 79.37
ATOM   1443  N   ILE A 180     -21.095  -1.252   5.605  1.00129.40
ATOM   1444  CA  ILE A 180     -21.628  -2.485   5.087  1.00129.40
ATOM   1445  C   ILE A 180     -22.789  -2.287   4.157  1.00129.40
ATOM   1446  O   ILE A 180     -22.826  -2.836   3.058  1.00129.40
ATOM   1447  CB  ILE A 180     -22.043  -3.434   6.173  1.00129.40
ATOM   1448  CG1 ILE A 180     -20.856  -3.718   7.114  1.00129.40
ATOM   1449  CG2 ILE A 180     -22.561  -4.709   5.494  1.00129.40
ATOM   1450  CD1 ILE A 180     -19.652  -4.322   6.395  1.00129.40
ATOM   1451  N   LEU A 181     -23.789  -1.511   4.617  1.00 83.73
ATOM   1452  CA  LEU A 181     -25.008  -1.221   3.916  1.00 83.73
ATOM   1453  C   LEU A 181     -24.776  -0.248   2.799  1.00 83.73
ATOM   1454  O   LEU A 181     -25.531  -0.223   1.829  1.00 83.73
ATOM   1455  CB  LEU A 181     -26.096  -0.648   4.839  1.00 83.73
ATOM   1456  CG  LEU A 181     -26.650  -1.699   5.814  1.00 83.73
ATOM   1457  CD1 LEU A 181     -27.738  -1.121   6.732  1.00 83.73
ATOM   1458  CD2 LEU A 181     -27.148  -2.929   5.045  1.00 83.73
ATOM   1459  N   ASN A 182     -23.746   0.607   2.913  1.00 68.67
ATOM   1460  CA  ASN A 182     -23.498   1.621   1.927  1.00 68.67
ATOM   1461  C   ASN A 182     -24.643   2.597   1.918  1.00 68.67
ATOM   1462  O   ASN A 182     -25.060   3.063   0.858  1.00 68.67
ATOM   1463  CB  ASN A 182     -23.318   1.062   0.504  1.00 68.67
ATOM   1464  CG  ASN A 182     -22.769   2.183  -0.370  1.00 68.67
ATOM   1465  OD1 ASN A 182     -21.907   2.951   0.056  1.00 68.67
ATOM   1466  ND2 ASN A 182     -23.294   2.298  -1.620  1.00 68.67
ATOM   1467  N   ASN A 183     -25.190   2.931   3.111  1.00 72.70
ATOM   1468  CA  ASN A 183     -26.272   3.878   3.171  1.00 72.70
ATOM   1469  C   ASN A 183     -25.871   5.039   4.038  1.00 72.70
ATOM   1470  O   ASN A 183     -26.160   5.058   5.237  1.00 72.70
ATOM   1471  CB  ASN A 183     -27.545   3.288   3.801  1.00 72.70
ATOM   1472  CG  ASN A 183     -28.112   2.224   2.871  1.00 72.70
ATOM   1473  OD1 ASN A 183     -28.201   1.051   3.233  1.00 72.70
ATOM   1474  ND2 ASN A 183     -28.518   2.643   1.643  1.00 72.70
ATOM   1475  N   PRO A 184     -25.238   6.027   3.464  1.00 68.32
ATOM   1476  CA  PRO A 184     -24.798   7.201   4.176  1.00 68.32
ATOM   1477  C   PRO A 184     -25.943   7.935   4.811  1.00 68.32
ATOM   1478  O   PRO A 184     -25.763   8.512   5.884  1.00 68.32
ATOM   1479  CB  PRO A 184     -24.099   8.062   3.124  1.00 68.32
ATOM   1480  CG  PRO A 184     -24.818   7.677   1.816  1.00 68.32
ATOM   1481  CD  PRO A 184     -25.199   6.200   2.021  1.00 68.32
ATOM   1482  N   GLU A 185     -27.125   7.953   4.166  1.00 69.97
ATOM   1483  CA  GLU A 185     -28.225   8.701   4.707  1.00 69.97
ATOM   1484  C   GLU A 185     -28.619   8.120   6.022  1.00 69.97
ATOM   1485  O   GLU A 185     -28.783   8.841   7.005  1.00 69.97
ATOM   1486  CB  GLU A 185     -29.472   8.680   3.809  1.00 69.97
ATOM   1487  CG  GLU A 185     -29.348   9.578   2.579  1.00 69.97
ATOM   1488  CD  GLU A 185     -29.476  11.019   3.059  1.00 69.97
ATOM   1489  OE1 GLU A 185     -30.630  11.450   3.326  1.00 69.97
ATOM   1490  OE2 GLU A 185     -28.426  11.703   3.180  1.00 69.97
ATOM   1491  N   LEU A 186     -28.768   6.786   6.079  1.00 77.73
ATOM   1492  CA  LEU A 186     -29.182   6.174   7.304  1.00 77.73
ATOM   1493  C   LEU A 186     -28.107   6.339   8.326  1.00 77.73
ATOM   1494  O   LEU A 186     -28.391   6.589   9.496  1.00 77.73
ATOM   1495  CB  LEU A 186     -29.502   4.677   7.169  1.00 77.73
ATOM   1496  CG  LEU A 186     -30.791   4.404   6.369  1.00 77.73
ATOM   1497  CD1 LEU A 186     -30.650   4.860   4.909  1.00 77.73
ATOM   1498  CD2 LEU A 186     -31.235   2.939   6.508  1.00 77.73
ATOM   1499  N   ALA A 187     -26.834   6.214   7.913  1.00 34.31
ATOM   1500  CA  ALA A 187     -25.786   6.288   8.888  1.00 34.31
ATOM   1501  C   ALA A 187     -25.796   7.629   9.558  1.00 34.31
ATOM   1502  O   ALA A 187     -25.720   7.719  10.782  1.00 34.31
ATOM   1503  CB  ALA A 187     -24.390   6.086   8.276  1.00 34.31
ATOM   1504  N   CYS A 188     -25.906   8.718   8.777  1.00 91.71
ATOM   1505  CA  CYS A 188     -25.873  10.015   9.392  1.00 91.71
ATOM   1506  C   CYS A 188     -27.096  10.244  10.231  1.00 91.71
ATOM   1507  O   CYS A 188     -27.021  10.876  11.286  1.00 91.71
ATOM   1508  CB  CYS A 188     -25.650  11.172   8.396  1.00 91.71
ATOM   1509  SG  CYS A 188     -26.646  11.049   6.889  1.00 91.71
ATOM   1510  N   THR A 189     -28.263   9.730   9.803  1.00 95.99
ATOM   1511  CA  THR A 189     -29.453   9.988  10.565  1.00 95.99
ATOM   1512  C   THR A 189     -29.324   9.371  11.929  1.00 95.99
ATOM   1513  O   THR A 189     -29.647  10.004  12.934  1.00 95.99
ATOM   1514  CB  THR A 189     -30.706   9.473   9.899  1.00 95.99
ATOM   1515  OG1 THR A 189     -31.853  10.015  10.538  1.00 95.99
ATOM   1516  CG2 THR A 189     -30.755   7.936   9.955  1.00 95.99
ATOM   1517  N   LEU A 190     -28.828   8.120  12.003  1.00 42.42
ATOM   1518  CA  LEU A 190     -28.733   7.417  13.252  1.00 42.42
ATOM   1519  C   LEU A 190     -27.753   8.106  14.150  1.00 42.42
ATOM   1520  O   LEU A 190     -28.032   8.330  15.327  1.00 42.42
ATOM   1521  CB  LEU A 190     -28.248   5.971  13.057  1.00 42.42
ATOM   1522  CG  LEU A 190     -28.129   5.164  14.360  1.00 42.42
ATOM   1523  CD1 LEU A 190     -29.506   4.957  15.010  1.00 42.42
ATOM   1524  CD2 LEU A 190     -27.369   3.847  14.136  1.00 42.42
ATOM   1525  N   ALA A 191     -26.579   8.475  13.605  1.00 31.70
ATOM   1526  CA  ALA A 191     -25.565   9.084  14.417  1.00 31.70
ATOM   1527  C   ALA A 191     -26.059  10.398  14.944  1.00 31.70
ATOM   1528  O   ALA A 191     -25.872  10.717  16.118  1.00 31.70
ATOM   1529  CB  ALA A 191     -24.263   9.348  13.644  1.00 31.70
ATOM   1530  N   LYS A 192     -26.717  11.200  14.086  1.00122.50
ATOM   1531  CA  LYS A 192     -27.143  12.507  14.503  1.00122.50
ATOM   1532  C   LYS A 192     -28.175  12.362  15.578  1.00122.50
ATOM   1533  O   LYS A 192     -28.161  13.095  16.567  1.00122.50
ATOM   1534  CB  LYS A 192     -27.776  13.329  13.366  1.00122.50
ATOM   1535  CG  LYS A 192     -27.585  14.842  13.526  1.00122.50
ATOM   1536  CD  LYS A 192     -28.072  15.425  14.853  1.00122.50
ATOM   1537  CE  LYS A 192     -27.589  16.858  15.094  1.00122.50
ATOM   1538  NZ  LYS A 192     -26.125  16.871  15.314  1.00122.50
ATOM   1539  N   THR A 193     -29.097  11.393  15.413  1.00 27.89
ATOM   1540  CA  THR A 193     -30.171  11.209  16.349  1.00 27.89
ATOM   1541  C   THR A 193     -29.620  10.831  17.690  1.00 27.89
ATOM   1542  O   THR A 193     -30.051  11.363  18.713  1.00 27.89
ATOM   1543  CB  THR A 193     -31.123  10.125  15.934  1.00 27.89
ATOM   1544  OG1 THR A 193     -31.694  10.427  14.669  1.00 27.89
ATOM   1545  CG2 THR A 193     -32.231  10.014  16.994  1.00 27.89
ATOM   1546  N   ALA A 194     -28.642   9.906  17.721  1.00 28.31
ATOM   1547  CA  ALA A 194     -28.093   9.437  18.964  1.00 28.31
ATOM   1548  C   ALA A 194     -27.442  10.580  19.680  1.00 28.31
ATOM   1549  O   ALA A 194     -27.564  10.711  20.898  1.00 28.31
ATOM   1550  CB  ALA A 194     -27.025   8.345  18.769  1.00 28.31
ATOM   1551  N   PHE A 195     -26.726  11.436  18.931  1.00 62.69
ATOM   1552  CA  PHE A 195     -26.009  12.553  19.478  1.00 62.69
ATOM   1553  C   PHE A 195     -26.983  13.510  20.107  1.00 62.69
ATOM   1554  O   PHE A 195     -26.823  13.923  21.255  1.00 62.69
ATOM   1555  CB  PHE A 195     -25.270  13.298  18.353  1.00 62.69
ATOM   1556  CG  PHE A 195     -24.267  14.249  18.913  1.00 62.69
ATOM   1557  CD1 PHE A 195     -22.985  13.823  19.179  1.00 62.69
ATOM   1558  CD2 PHE A 195     -24.595  15.562  19.153  1.00 62.69
ATOM   1559  CE1 PHE A 195     -22.046  14.688  19.690  1.00 62.69
ATOM   1560  CE2 PHE A 195     -23.662  16.433  19.664  1.00 62.69
ATOM   1561  CZ  PHE A 195     -22.385  15.998  19.932  1.00 62.69
ATOM   1562  N   ASP A 196     -28.050  13.863  19.368  1.00 37.49
ATOM   1563  CA  ASP A 196     -29.004  14.833  19.824  1.00 37.49
ATOM   1564  C   ASP A 196     -29.709  14.331  21.043  1.00 37.49
ATOM   1565  O   ASP A 196     -29.984  15.101  21.960  1.00 37.49
ATOM   1566  CB  ASP A 196     -30.081  15.148  18.776  1.00 37.49
ATOM   1567  CG  ASP A 196     -29.429  15.945  17.660  1.00 37.49
ATOM   1568  OD1 ASP A 196     -28.253  16.363  17.833  1.00 37.49
ATOM   1569  OD2 ASP A 196     -30.107  16.149  16.617  1.00 37.49
ATOM   1570  N   GLU A 197     -30.032  13.025  21.090  1.00 34.06
ATOM   1571  CA  GLU A 197     -30.768  12.526  22.213  1.00 34.06
ATOM   1572  C   GLU A 197     -29.943  12.686  23.451  1.00 34.06
ATOM   1573  O   GLU A 197     -30.465  13.041  24.505  1.00 34.06
ATOM   1574  CB  GLU A 197     -31.156  11.039  22.096  1.00 34.06
ATOM   1575  CG  GLU A 197     -32.238  10.764  21.047  1.00 34.06
ATOM   1576  CD  GLU A 197     -32.655   9.299  21.144  1.00 34.06
ATOM   1577  OE1 GLU A 197     -33.077   8.875  22.252  1.00 34.06
ATOM   1578  OE2 GLU A 197     -32.563   8.586  20.109  1.00 34.06
ATOM   1579  N   ALA A 198     -28.628  12.415  23.361  1.00 35.99
ATOM   1580  CA  ALA A 198     -27.768  12.524  24.505  1.00 35.99
ATOM   1581  C   ALA A 198     -27.702  13.949  24.961  1.00 35.99
ATOM   1582  O   ALA A 198     -27.744  14.231  26.156  1.00 35.99
ATOM   1583  CB  ALA A 198     -26.330  12.051  24.224  1.00 35.99
ATOM   1584  N   ILE A 199     -27.628  14.899  24.015  1.00 49.21
ATOM   1585  CA  ILE A 199     -27.456  16.273  24.386  1.00 49.21
ATOM   1586  C   ILE A 199     -28.608  16.725  25.225  1.00 49.21
ATOM   1587  O   ILE A 199     -28.414  17.426  26.217  1.00 49.21
ATOM   1588  CB  ILE A 199     -27.350  17.177  23.201  1.00 49.21
ATOM   1589  CG1 ILE A 199     -26.086  16.828  22.408  1.00 49.21
ATOM   1590  CG2 ILE A 199     -27.392  18.635  23.687  1.00 49.21
ATOM   1591  CD1 ILE A 199     -26.064  17.481  21.036  1.00 49.21
ATOM   1592  N   ALA A 200     -29.844  16.343  24.862  1.00 51.57
ATOM   1593  CA  ALA A 200     -30.973  16.831  25.607  1.00 51.57
ATOM   1594  C   ALA A 200     -30.931  16.348  27.035  1.00 51.57
ATOM   1595  O   ALA A 200     -31.205  17.103  27.963  1.00 51.57
ATOM   1596  CB  ALA A 200     -32.319  16.380  25.016  1.00 51.57
ATOM   1597  N   GLU A 201     -30.600  15.056  27.201  1.00163.04
ATOM   1598  CA  GLU A 201     -30.542  14.196  28.360  1.00163.04
ATOM   1599  C   GLU A 201     -29.305  14.303  29.215  1.00163.04
ATOM   1600  O   GLU A 201     -29.123  13.454  30.085  1.00163.04
ATOM   1601  CB  GLU A 201     -30.705  12.717  27.989  1.00163.04
ATOM   1602  CG  GLU A 201     -32.116  12.391  27.506  1.00163.04
ATOM   1603  CD  GLU A 201     -32.989  12.142  28.725  1.00163.04
ATOM   1604  OE1 GLU A 201     -32.423  11.854  29.813  1.00163.04
ATOM   1605  OE2 GLU A 201     -34.237  12.230  28.581  1.00163.04
ATOM   1606  N   LEU A 202     -28.397  15.270  28.988  1.00100.00
ATOM   1607  CA  LEU A 202     -27.087  15.266  29.588  1.00100.00
ATOM   1608  C   LEU A 202     -27.108  15.039  31.076  1.00100.00
ATOM   1609  O   LEU A 202     -26.145  14.500  31.619  1.00100.00
ATOM   1610  CB  LEU A 202     -26.281  16.540  29.280  1.00100.00
ATOM   1611  CG  LEU A 202     -25.912  16.651  27.786  1.00100.00
ATOM   1612  CD1 LEU A 202     -25.074  17.905  27.502  1.00100.00
ATOM   1613  CD2 LEU A 202     -25.244  15.359  27.282  1.00100.00
ATOM   1614  N   ASP A 203     -28.179  15.422  31.789  1.00 83.48
ATOM   1615  CA  ASP A 203     -28.221  15.236  33.216  1.00 83.48
ATOM   1616  C   ASP A 203     -28.065  13.773  33.552  1.00 83.48
ATOM   1617  O   ASP A 203     -27.656  13.429  34.659  1.00 83.48
ATOM   1618  CB  ASP A 203     -29.519  15.778  33.854  1.00 83.48
ATOM   1619  CG  ASP A 203     -30.728  15.062  33.262  1.00 83.48
ATOM   1620  OD1 ASP A 203     -30.558  14.344  32.240  1.00 83.48
ATOM   1621  OD2 ASP A 203     -31.843  15.231  33.825  1.00 83.48
ATOM   1622  N   THR A 204     -28.400  12.884  32.599  1.00149.67
ATOM   1623  CA  THR A 204     -28.392  11.447  32.692  1.00149.67
ATOM   1624  C   THR A 204     -26.987  10.894  32.802  1.00149.67
ATOM   1625  O   THR A 204     -26.805   9.732  33.171  1.00149.67
ATOM   1626  CB  THR A 204     -29.015  10.811  31.500  1.00149.67
ATOM   1627  OG1 THR A 204     -30.300  11.356  31.249  1.00149.67
ATOM   1628  CG2 THR A 204     -29.172   9.338  31.863  1.00149.67
ATOM   1629  N   LEU A 205     -25.958  11.677  32.421  1.00 78.78
ATOM   1630  CA  LEU A 205     -24.583  11.233  32.452  1.00 78.78
ATOM   1631  C   LEU A 205     -24.291  10.617  33.790  1.00 78.78
ATOM   1632  O   LEU A 205     -24.782  11.069  34.823  1.00 78.78
ATOM   1633  CB  LEU A 205     -23.573  12.395  32.315  1.00 78.78
ATOM   1634  CG  LEU A 205     -23.432  13.044  30.925  1.00 78.78
ATOM   1635  CD1 LEU A 205     -22.638  14.357  31.014  1.00 78.78
ATOM   1636  CD2 LEU A 205     -22.751  12.092  29.929  1.00 78.78
ATOM   1637  N   ASN A 206     -23.483   9.535  33.792  1.00 92.13
ATOM   1638  CA  ASN A 206     -23.153   8.845  35.007  1.00 92.13
ATOM   1639  C   ASN A 206     -21.722   9.123  35.349  1.00 92.13
ATOM   1640  O   ASN A 206     -20.875   9.315  34.480  1.00 92.13
ATOM   1641  CB  ASN A 206     -23.341   7.318  34.918  1.00 92.13
ATOM   1642  CG  ASN A 206     -22.423   6.750  33.843  1.00 92.13
ATOM   1643  OD1 ASN A 206     -21.614   5.864  34.115  1.00 92.13
ATOM   1644  ND2 ASN A 206     -22.562   7.251  32.586  1.00 92.13
ATOM   1645  N   GLU A 207     -21.420   9.150  36.658  1.00 70.25
ATOM   1646  CA  GLU A 207     -20.099   9.438  37.129  1.00 70.25
ATOM   1647  C   GLU A 207     -19.172   8.377  36.627  1.00 70.25
ATOM   1648  O   GLU A 207     -18.011   8.650  36.326  1.00 70.25
ATOM   1649  CB  GLU A 207     -20.001   9.471  38.661  1.00 70.25
ATOM   1650  CG  GLU A 207     -20.476   8.181  39.328  1.00 70.25
ATOM   1651  CD  GLU A 207     -21.991   8.260  39.484  1.00 70.25
ATOM   1652  OE1 GLU A 207     -22.721   7.877  38.532  1.00 70.25
ATOM   1653  OE2 GLU A 207     -22.439   8.712  40.570  1.00 70.25
ATOM   1654  N   ASP A 208     -19.664   7.130  36.530  1.00 56.02
ATOM   1655  CA  ASP A 208     -18.829   6.038  36.126  1.00 56.02
ATOM   1656  C   ASP A 208     -18.320   6.213  34.728  1.00 56.02
ATOM   1657  O   ASP A 208     -17.154   5.914  34.473  1.00 56.02
ATOM   1658  CB  ASP A 208     -19.531   4.671  36.174  1.00 56.02
ATOM   1659  CG  ASP A 208     -19.629   4.251  37.631  1.00 56.02
ATOM   1660  OD1 ASP A 208     -19.708   5.154  38.506  1.00 56.02
ATOM   1661  OD2 ASP A 208     -19.629   3.017  37.886  1.00 56.02
ATOM   1662  N   SER A 209     -19.150   6.686  33.772  1.00111.60
ATOM   1663  CA  SER A 209     -18.604   6.705  32.441  1.00111.60
ATOM   1664  C   SER A 209     -18.854   7.996  31.719  1.00111.60
ATOM   1665  O   SER A 209     -19.041   7.992  30.504  1.00111.60
ATOM   1666  CB  SER A 209     -19.203   5.599  31.558  1.00111.60
ATOM   1667  OG  SER A 209     -20.594   5.824  31.386  1.00111.60
ATOM   1668  N   TYR A 210     -18.778   9.147  32.403  1.00 63.05
ATOM   1669  CA  TYR A 210     -19.024  10.387  31.722  1.00 63.05
ATOM   1670  C   TYR A 210     -17.975  10.614  30.673  1.00 63.05
ATOM   1671  O   TYR A 210     -18.268  11.096  29.580  1.00 63.05
ATOM   1672  CB  TYR A 210     -19.071  11.601  32.675  1.00 63.05
ATOM   1673  CG  TYR A 210     -17.819  11.663  33.489  1.00 63.05
ATOM   1674  CD1 TYR A 210     -17.702  10.923  34.645  1.00 63.05
ATOM   1675  CD2 TYR A 210     -16.769  12.466  33.110  1.00 63.05
ATOM   1676  CE1 TYR A 210     -16.557  10.977  35.405  1.00 63.05
ATOM   1677  CE2 TYR A 210     -15.620  12.525  33.865  1.00 63.05
ATOM   1678  CZ  TYR A 210     -15.512  11.778  35.013  1.00 63.05
ATOM   1679  OH  TYR A 210     -14.330  11.842  35.783  1.00 63.05
ATOM   1680  N   LYS A 211     -16.710  10.288  30.975  1.00 76.68
ATOM   1681  CA  LYS A 211     -15.651  10.510  30.033  1.00 76.68
ATOM   1682  C   LYS A 211     -15.869   9.642  28.833  1.00 76.68
ATOM   1683  O   LYS A 211     -15.628  10.063  27.702  1.00 76.68
ATOM   1684  CB  LYS A 211     -14.265  10.208  30.625  1.00 76.68
ATOM   1685  CG  LYS A 211     -13.920  11.152  31.780  1.00 76.68
ATOM   1686  CD  LYS A 211     -12.685  10.755  32.590  1.00 76.68
ATOM   1687  CE  LYS A 211     -11.466  11.633  32.301  1.00 76.68
ATOM   1688  NZ  LYS A 211     -11.675  12.986  32.865  1.00 76.68
ATOM   1689  N   ASP A 212     -16.334   8.399  29.051  1.00 33.41
ATOM   1690  CA  ASP A 212     -16.538   7.470  27.979  1.00 33.41
ATOM   1691  C   ASP A 212     -17.604   7.995  27.072  1.00 33.41
ATOM   1692  O   ASP A 212     -17.498   7.899  25.851  1.00 33.41
ATOM   1693  CB  ASP A 212     -16.992   6.095  28.492  1.00 33.41
ATOM   1694  CG  ASP A 212     -15.817   5.474  29.231  1.00 33.41
ATOM   1695  OD1 ASP A 212     -14.670   5.605  28.727  1.00 33.41
ATOM   1696  OD2 ASP A 212     -16.049   4.869  30.311  1.00 33.41
ATOM   1697  N   SER A 213     -18.673   8.563  27.657  1.00 78.26
ATOM   1698  CA  SER A 213     -19.777   9.069  26.899  1.00 78.26
ATOM   1699  C   SER A 213     -19.320  10.242  26.075  1.00 78.26
ATOM   1700  O   SER A 213     -19.688  10.372  24.908  1.00 78.26
ATOM   1701  CB  SER A 213     -20.918   9.523  27.822  1.00 78.26
ATOM   1702  OG  SER A 213     -22.077   9.814  27.061  1.00 78.26
ATOM   1703  N   THR A 214     -18.485  11.125  26.660  1.00100.32
ATOM   1704  CA  THR A 214     -18.034  12.292  25.952  1.00100.32
ATOM   1705  C   THR A 214     -17.220  11.858  24.782  1.00100.32
ATOM   1706  O   THR A 214     -17.332  12.418  23.691  1.00100.32
ATOM   1707  CB  THR A 214     -17.181  13.215  26.776  1.00100.32
ATOM   1708  OG1 THR A 214     -15.984  12.569  27.181  1.00100.32
ATOM   1709  CG2 THR A 214     -17.983  13.668  28.005  1.00100.32
ATOM   1710  N   LEU A 215     -16.382  10.829  24.988  1.00 47.19
ATOM   1711  CA  LEU A 215     -15.525  10.337  23.954  1.00 47.19
ATOM   1712  C   LEU A 215     -16.377   9.873  22.818  1.00 47.19
ATOM   1713  O   LEU A 215     -16.103  10.194  21.663  1.00 47.19
ATOM   1714  CB  LEU A 215     -14.704   9.120  24.422  1.00 47.19
ATOM   1715  CG  LEU A 215     -13.861   8.463  23.317  1.00 47.19
ATOM   1716  CD1 LEU A 215     -12.779   9.421  22.797  1.00 47.19
ATOM   1717  CD2 LEU A 215     -13.297   7.105  23.771  1.00 47.19
ATOM   1718  N   ILE A 216     -17.453   9.120  23.114  1.00159.73
ATOM   1719  CA  ILE A 216     -18.253   8.582  22.050  1.00159.73
ATOM   1720  C   ILE A 216     -18.927   9.690  21.309  1.00159.73
ATOM   1721  O   ILE A 216     -19.057   9.637  20.088  1.00159.73
ATOM   1722  CB  ILE A 216     -19.324   7.606  22.476  1.00159.73
ATOM   1723  CG1 ILE A 216     -20.445   8.265  23.299  1.00159.73
ATOM   1724  CG2 ILE A 216     -18.632   6.429  23.171  1.00159.73
ATOM   1725  CD1 ILE A 216     -21.523   8.932  22.435  1.00159.73
ATOM   1726  N   MET A 217     -19.397  10.717  22.038  1.00117.56
ATOM   1727  CA  MET A 217     -20.144  11.779  21.432  1.00117.56
ATOM   1728  C   MET A 217     -19.256  12.444  20.435  1.00117.56
ATOM   1729  O   MET A 217     -19.694  12.820  19.349  1.00117.56
ATOM   1730  CB  MET A 217     -20.579  12.852  22.449  1.00117.56
ATOM   1731  CG  MET A 217     -21.668  12.395  23.424  1.00117.56
ATOM   1732  SD  MET A 217     -23.360  12.422  22.757  1.00117.56
ATOM   1733  CE  MET A 217     -23.652  14.177  23.126  1.00117.56
ATOM   1734  N   GLN A 218     -17.972  12.606  20.792  1.00 81.82
ATOM   1735  CA  GLN A 218     -17.033  13.266  19.938  1.00 81.82
ATOM   1736  C   GLN A 218     -16.855  12.424  18.704  1.00 81.82
ATOM   1737  O   GLN A 218     -16.746  12.938  17.591  1.00 81.82
ATOM   1738  CB  GLN A 218     -15.675  13.449  20.641  1.00 81.82
ATOM   1739  CG  GLN A 218     -14.846  14.618  20.105  1.00 81.82
ATOM   1740  CD  GLN A 218     -14.503  14.352  18.651  1.00 81.82
ATOM   1741  OE1 GLN A 218     -13.989  13.289  18.312  1.00 81.82
ATOM   1742  NE2 GLN A 218     -14.803  15.341  17.765  1.00 81.82
ATOM   1743  N   LEU A 219     -16.844  11.087  18.883  1.00 52.72
ATOM   1744  CA  LEU A 219     -16.639  10.148  17.814  1.00 52.72
ATOM   1745  C   LEU A 219     -17.759  10.281  16.831  1.00 52.72
ATOM   1746  O   LEU A 219     -17.527  10.298  15.624  1.00 52.72
ATOM   1747  CB  LEU A 219     -16.682   8.692  18.302  1.00 52.72
ATOM   1748  CG  LEU A 219     -15.674   8.388  19.421  1.00 52.72
ATOM   1749  CD1 LEU A 219     -15.776   6.920  19.861  1.00 52.72
ATOM   1750  CD2 LEU A 219     -14.249   8.803  19.022  1.00 52.72
ATOM   1751  N   LEU A 220     -19.007  10.389  17.329  1.00 47.86
ATOM   1752  CA  LEU A 220     -20.158  10.498  16.479  1.00 47.86
ATOM   1753  C   LEU A 220     -20.010  11.745  15.665  1.00 47.86
ATOM   1754  O   LEU A 220     -20.271  11.744  14.462  1.00 47.86
ATOM   1755  CB  LEU A 220     -21.465  10.619  17.287  1.00 47.86
ATOM   1756  CG  LEU A 220     -21.826   9.348  18.083  1.00 47.86
ATOM   1757  CD1 LEU A 220     -23.094   9.556  18.928  1.00 47.86
ATOM   1758  CD2 LEU A 220     -21.951   8.132  17.149  1.00 47.86
ATOM   1759  N   ARG A 221     -19.564  12.842  16.305  1.00 57.46
ATOM   1760  CA  ARG A 221     -19.427  14.106  15.640  1.00 57.46
ATOM   1761  C   ARG A 221     -18.396  13.997  14.557  1.00 57.46
ATOM   1762  O   ARG A 221     -18.588  14.522  13.462  1.00 57.46
ATOM   1763  CB  ARG A 221     -18.983  15.233  16.588  1.00 57.46
ATOM   1764  CG  ARG A 221     -18.915  16.605  15.912  1.00 57.46
ATOM   1765  CD  ARG A 221     -18.463  17.725  16.851  1.00 57.46
ATOM   1766  NE  ARG A 221     -18.606  19.014  16.114  1.00 57.46
ATOM   1767  CZ  ARG A 221     -18.326  20.192  16.743  1.00 57.46
ATOM   1768  NH1 ARG A 221     -17.884  20.189  18.034  1.00 57.46
ATOM   1769  NH2 ARG A 221     -18.478  21.374  16.076  1.00 57.46
ATOM   1770  N   ASP A 222     -17.271  13.306  14.833  1.00 41.36
ATOM   1771  CA  ASP A 222     -16.213  13.203  13.867  1.00 41.36
ATOM   1772  C   ASP A 222     -16.717  12.512  12.648  1.00 41.36
ATOM   1773  O   ASP A 222     -16.504  12.978  11.530  1.00 41.36
ATOM   1774  CB  ASP A 222     -15.025  12.357  14.350  1.00 41.36
ATOM   1775  CG  ASP A 222     -14.176  13.205  15.274  1.00 41.36
ATOM   1776  OD1 ASP A 222     -14.383  14.447  15.274  1.00 41.36
ATOM   1777  OD2 ASP A 222     -13.295  12.627  15.968  1.00 41.36
ATOM   1778  N   ASN A 223     -17.415  11.380  12.819  1.00105.30
ATOM   1779  CA  ASN A 223     -17.842  10.673  11.652  1.00105.30
ATOM   1780  C   ASN A 223     -18.826  11.491  10.878  1.00105.30
ATOM   1781  O   ASN A 223     -18.780  11.506   9.649  1.00105.30
ATOM   1782  CB  ASN A 223     -18.398   9.262  11.933  1.00105.30
ATOM   1783  CG  ASN A 223     -19.514   9.313  12.966  1.00105.30
ATOM   1784  OD1 ASN A 223     -19.265   9.175  14.159  1.00105.30
ATOM   1785  ND2 ASN A 223     -20.779   9.501  12.506  1.00105.30
ATOM   1786  N   LEU A 224     -19.727  12.219  11.565  1.00 50.04
ATOM   1787  CA  LEU A 224     -20.698  13.004  10.862  1.00 50.04
ATOM   1788  C   LEU A 224     -19.992  14.045  10.054  1.00 50.04
ATOM   1789  O   LEU A 224     -20.385  14.328   8.923  1.00 50.04
ATOM   1790  CB  LEU A 224     -21.696  13.736  11.781  1.00 50.04
ATOM   1791  CG  LEU A 224     -22.718  12.820  12.482  1.00 50.04
ATOM   1792  CD1 LEU A 224     -23.673  13.632  13.375  1.00 50.04
ATOM   1793  CD2 LEU A 224     -23.464  11.933  11.469  1.00 50.04
ATOM   1794  N   THR A 225     -18.922  14.648  10.603  1.00 96.76
ATOM   1795  CA  THR A 225     -18.291  15.691   9.850  1.00 96.76
ATOM   1796  C   THR A 225     -17.748  15.105   8.584  1.00 96.76
ATOM   1797  O   THR A 225     -17.868  15.698   7.515  1.00 96.76
ATOM   1798  CB  THR A 225     -17.184  16.401  10.586  1.00 96.76
ATOM   1799  OG1 THR A 225     -16.865  17.608   9.912  1.00 96.76
ATOM   1800  CG2 THR A 225     -15.934  15.512  10.662  1.00 96.76
ATOM   1801  N   LEU A 226     -17.148  13.905   8.679  1.00 97.16
ATOM   1802  CA  LEU A 226     -16.543  13.260   7.550  1.00 97.16
ATOM   1803  C   LEU A 226     -17.596  12.940   6.528  1.00 97.16
ATOM   1804  O   LEU A 226     -17.432  13.225   5.343  1.00 97.16
ATOM   1805  CB  LEU A 226     -15.827  11.964   7.999  1.00 97.16
ATOM   1806  CG  LEU A 226     -15.051  11.148   6.940  1.00 97.16
ATOM   1807  CD1 LEU A 226     -14.304   9.989   7.617  1.00 97.16
ATOM   1808  CD2 LEU A 226     -15.945  10.624   5.805  1.00 97.16
ATOM   1809  N   TRP A 227     -18.723  12.357   6.976  1.00 94.91
ATOM   1810  CA  TRP A 227     -19.757  11.881   6.099  1.00 94.91
ATOM   1811  C   TRP A 227     -20.486  12.977   5.394  1.00 94.91
ATOM   1812  O   TRP A 227     -20.923  12.783   4.261  1.00 94.91
ATOM   1813  CB  TRP A 227     -20.766  10.971   6.813  1.00 94.91
ATOM   1814  CG  TRP A 227     -20.111   9.664   7.182  1.00 94.91
ATOM   1815  CD1 TRP A 227     -18.996   9.097   6.633  1.00 94.91
ATOM   1816  CD2 TRP A 227     -20.526   8.796   8.247  1.00 94.91
ATOM   1817  NE1 TRP A 227     -18.689   7.931   7.290  1.00 94.91
ATOM   1818  CE2 TRP A 227     -19.619   7.735   8.290  1.00 94.91
ATOM   1819  CE3 TRP A 227     -21.568   8.882   9.127  1.00 94.91
ATOM   1820  CZ2 TRP A 227     -19.740   6.741   9.220  1.00 94.91
ATOM   1821  CZ3 TRP A 227     -21.694   7.872  10.056  1.00 94.91
ATOM   1822  CH2 TRP A 227     -20.796   6.825  10.102  1.00 94.91
ATOM   1823  N   THR A 228     -20.691  14.134   6.050  1.00 80.75
ATOM   1824  CA  THR A 228     -21.404  15.181   5.384  1.00 80.75
ATOM   1825  C   THR A 228     -20.442  16.316   5.067  1.00 80.75
ATOM   1826  O   THR A 228     -20.883  17.297   4.409  1.00 80.75
ATOM   1827  CB  THR A 228     -22.535  15.723   6.206  1.00 80.75
ATOM   1828  OG1 THR A 228     -23.202  16.758   5.501  1.00 80.75
ATOM   1829  CG2 THR A 228     -21.987  16.236   7.545  1.00 80.75
ATOM   1830  OXT THR A 228     -19.251  16.212   5.461  1.00 80.75
TER
ATOM   1831  N   ASP B 229      12.095 -17.894  -6.278  1.00 47.33
ATOM   1832  CA  ASP B 229      11.757 -18.558  -4.996  1.00 47.33
ATOM   1833  C   ASP B 229      12.365 -17.790  -3.865  1.00 47.33
ATOM   1834  O   ASP B 229      11.687 -17.415  -2.910  1.00 47.33
ATOM   1835  CB  ASP B 229      12.305 -19.992  -5.011  1.00 47.33
ATOM   1836  CG  ASP B 229      13.381 -20.051  -6.080  1.00 47.33
ATOM   1837  OD1 ASP B 229      14.483 -19.487  -5.847  1.00 47.33
ATOM   1838  OD2 ASP B 229      13.110 -20.657  -7.151  1.00 47.33
ATOM   1839  N   ARG B 230      13.679 -17.530  -3.969  1.00 78.13
ATOM   1840  CA  ARG B 230      14.391 -16.726  -3.024  1.00 78.13
ATOM   1841  C   ARG B 230      13.723 -15.390  -3.074  1.00 78.13
ATOM   1842  O   ARG B 230      13.480 -14.753  -2.049  1.00 78.13
ATOM   1843  CB  ARG B 230      15.843 -16.533  -3.495  1.00 78.13
ATOM   1844  CG  ARG B 230      16.704 -15.563  -2.688  1.00 78.13
ATOM   1845  CD  ARG B 230      18.183 -15.673  -3.068  1.00 78.13
ATOM   1846  NE  ARG B 230      18.985 -14.962  -2.039  1.00 78.13
ATOM   1847  CZ  ARG B 230      20.292 -15.312  -1.859  1.00 78.13
ATOM   1848  NH1 ARG B 230      20.841 -16.295  -2.629  1.00 78.13
ATOM   1849  NH2 ARG B 230      21.047 -14.679  -0.914  1.00 78.13
ATOM   1850  N   GLU B 231      13.394 -14.950  -4.303  1.00 68.31
ATOM   1851  CA  GLU B 231      12.777 -13.677  -4.531  1.00 68.31
ATOM   1852  C   GLU B 231      11.430 -13.690  -3.882  1.00 68.31
ATOM   1853  O   GLU B 231      11.037 -12.726  -3.227  1.00 68.31
ATOM   1854  CB  GLU B 231      12.517 -13.420  -6.027  1.00 68.31
ATOM   1855  CG  GLU B 231      13.777 -13.443  -6.895  1.00 68.31
ATOM   1856  CD  GLU B 231      13.874 -14.800  -7.568  1.00 68.31
ATOM   1857  OE1 GLU B 231      14.390 -15.748  -6.917  1.00 68.31
ATOM   1858  OE2 GLU B 231      13.442 -14.906  -8.746  1.00 68.31
ATOM   1859  N   ASP B 232      10.695 -14.811  -4.040  1.00 36.16
ATOM   1860  CA  ASP B 232       9.360 -14.923  -3.524  1.00 36.16
ATOM   1861  C   ASP B 232       9.407 -14.766  -2.037  1.00 36.16
ATOM   1862  O   ASP B 232       8.590 -14.058  -1.452  1.00 36.16
ATOM   1863  CB  ASP B 232       8.720 -16.305  -3.778  1.00 36.16
ATOM   1864  CG  ASP B 232       8.479 -16.514  -5.269  1.00 36.16
ATOM   1865  OD1 ASP B 232       8.096 -15.533  -5.959  1.00 36.16
ATOM   1866  OD2 ASP B 232       8.663 -17.672  -5.733  1.00 36.16
ATOM   1867  N   LEU B 233      10.391 -15.417  -1.391  1.00 55.11
ATOM   1868  CA  LEU B 233      10.494 -15.431   0.043  1.00 55.11
ATOM   1869  C   LEU B 233      10.712 -14.042   0.563  1.00 55.11
ATOM   1870  O   LEU B 233      10.114 -13.641   1.564  1.00 55.11
ATOM   1871  CB  LEU B 233      11.700 -16.262   0.521  1.00 55.11
ATOM   1872  CG  LEU B 233      11.520 -17.786   0.378  1.00 55.11
ATOM   1873  CD1 LEU B 233      12.852 -18.519   0.597  1.00 55.11
ATOM   1874  CD2 LEU B 233      10.409 -18.310   1.302  1.00 55.11
ATOM   1875  N   VAL B 234      11.596 -13.274  -0.099  1.00 36.32
ATOM   1876  CA  VAL B 234      11.907 -11.943   0.339  1.00 36.32
ATOM   1877  C   VAL B 234      10.682 -11.088   0.222  1.00 36.32
ATOM   1878  O   VAL B 234      10.391 -10.276   1.099  1.00 36.32
ATOM   1879  CB  VAL B 234      13.003 -11.310  -0.468  1.00 36.32
ATOM   1880  CG1 VAL B 234      13.266  -9.901   0.085  1.00 36.32
ATOM   1881  CG2 VAL B 234      14.234 -12.232  -0.421  1.00 36.32
ATOM   1882  N   TYR B 235       9.922 -11.260  -0.874  1.00114.87
ATOM   1883  CA  TYR B 235       8.751 -10.464  -1.103  1.00114.87
ATOM   1884  C   TYR B 235       7.778 -10.738   0.006  1.00114.87
ATOM   1885  O   TYR B 235       7.177  -9.820   0.561  1.00114.87
ATOM   1886  CB  TYR B 235       8.087 -10.820  -2.447  1.00114.87
ATOM   1887  CG  TYR B 235       6.835 -10.032  -2.629  1.00114.87
ATOM   1888  CD1 TYR B 235       6.828  -8.687  -2.346  1.00114.87
ATOM   1889  CD2 TYR B 235       5.676 -10.625  -3.077  1.00114.87
ATOM   1890  CE1 TYR B 235       5.687  -7.938  -2.513  1.00114.87
ATOM   1891  CE2 TYR B 235       4.530  -9.881  -3.246  1.00114.87
ATOM   1892  CZ  TYR B 235       4.536  -8.538  -2.964  1.00114.87
ATOM   1893  OH  TYR B 235       3.364  -7.771  -3.137  1.00114.87
ATOM   1894  N   GLN B 236       7.624 -12.024   0.370  1.00 45.21
ATOM   1895  CA  GLN B 236       6.708 -12.437   1.397  1.00 45.21
ATOM   1896  C   GLN B 236       7.121 -11.813   2.698  1.00 45.21
ATOM   1897  O   GLN B 236       6.277 -11.401   3.493  1.00 45.21
ATOM   1898  CB  GLN B 236       6.731 -13.959   1.603  1.00 45.21
ATOM   1899  CG  GLN B 236       6.166 -14.737   0.414  1.00 45.21
ATOM   1900  CD  GLN B 236       5.359 -15.911   0.948  1.00 45.21
ATOM   1901  OE1 GLN B 236       4.598 -15.776   1.904  1.00 45.21
ATOM   1902  NE2 GLN B 236       5.535 -17.104   0.317  1.00 45.21
ATOM   1903  N   ALA B 237       8.438 -11.739   2.962  1.00 27.99
ATOM   1904  CA  ALA B 237       8.900 -11.178   4.201  1.00 27.99
ATOM   1905  C   ALA B 237       8.496  -9.735   4.276  1.00 27.99
ATOM   1906  O   ALA B 237       8.064  -9.256   5.325  1.00 27.99
ATOM   1907  CB  ALA B 237      10.430 -11.225   4.348  1.00 27.99
ATOM   1908  N   LYS B 238       8.635  -9.004   3.153  1.00 67.01
ATOM   1909  CA  LYS B 238       8.338  -7.598   3.102  1.00 67.01
ATOM   1910  C   LYS B 238       6.876  -7.363   3.330  1.00 67.01
ATOM   1911  O   LYS B 238       6.496  -6.395   3.988  1.00 67.01
ATOM   1912  CB  LYS B 238       8.734  -6.960   1.758  1.00 67.01
ATOM   1913  CG  LYS B 238      10.235  -7.074   1.478  1.00 67.01
ATOM   1914  CD  LYS B 238      10.646  -6.651   0.067  1.00 67.01
ATOM   1915  CE  LYS B 238      12.163  -6.554  -0.115  1.00 67.01
ATOM   1916  NZ  LYS B 238      12.493  -5.443  -1.036  1.00 67.01
ATOM   1917  N   LEU B 239       6.007  -8.231   2.775  1.00 50.26
ATOM   1918  CA  LEU B 239       4.592  -8.064   2.964  1.00 50.26
ATOM   1919  C   LEU B 239       4.282  -8.238   4.415  1.00 50.26
ATOM   1920  O   LEU B 239       3.492  -7.491   4.989  1.00 50.26
ATOM   1921  CB  LEU B 239       3.738  -9.103   2.209  1.00 50.26
ATOM   1922  CG  LEU B 239       2.733  -8.514   1.201  1.00 50.26
ATOM   1923  CD1 LEU B 239       1.897  -9.624   0.542  1.00 50.26
ATOM   1924  CD2 LEU B 239       1.855  -7.433   1.858  1.00 50.26
ATOM   1925  N   ALA B 240       4.911  -9.242   5.046  1.00 28.82
ATOM   1926  CA  ALA B 240       4.661  -9.524   6.428  1.00 28.82
ATOM   1927  C   ALA B 240       5.073  -8.341   7.251  1.00 28.82
ATOM   1928  O   ALA B 240       4.409  -7.992   8.225  1.00 28.82
ATOM   1929  CB  ALA B 240       5.436 -10.750   6.937  1.00 28.82
ATOM   1930  N   GLU B 241       6.194  -7.694   6.881  1.00 42.15
ATOM   1931  CA  GLU B 241       6.686  -6.585   7.649  1.00 42.15
ATOM   1932  C   GLU B 241       5.691  -5.461   7.601  1.00 42.15
ATOM   1933  O   GLU B 241       5.420  -4.816   8.612  1.00 42.15
ATOM   1934  CB  GLU B 241       8.040  -6.065   7.137  1.00 42.15
ATOM   1935  CG  GLU B 241       9.058  -5.798   8.246  1.00 42.15
ATOM   1936  CD  GLU B 241       8.917  -4.336   8.642  1.00 42.15
ATOM   1937  OE1 GLU B 241       9.002  -3.476   7.727  1.00 42.15
ATOM   1938  OE2 GLU B 241       8.732  -4.060   9.859  1.00 42.15
ATOM   1939  N   GLN B 242       5.104  -5.198   6.421  1.00 79.82
ATOM   1940  CA  GLN B 242       4.164  -4.118   6.291  1.00 79.82
ATOM   1941  C   GLN B 242       2.955  -4.406   7.140  1.00 79.82
ATOM   1942  O   GLN B 242       2.404  -3.514   7.784  1.00 79.82
ATOM   1943  CB  GLN B 242       3.710  -3.936   4.838  1.00 79.82
ATOM   1944  CG  GLN B 242       4.904  -3.770   3.898  1.00 79.82
ATOM   1945  CD  GLN B 242       4.509  -2.812   2.794  1.00 79.82
ATOM   1946  OE1 GLN B 242       4.265  -1.631   3.032  1.00 79.82
ATOM   1947  NE2 GLN B 242       4.438  -3.339   1.544  1.00 79.82
ATOM   1948  N   ALA B 243       2.521  -5.678   7.139  1.00 65.24
ATOM   1949  CA  ALA B 243       1.396  -6.219   7.858  1.00 65.24
ATOM   1950  C   ALA B 243       1.661  -6.172   9.330  1.00 65.24
ATOM   1951  O   ALA B 243       0.733  -6.206  10.136  1.00 65.24
ATOM   1952  CB  ALA B 243       1.099  -7.681   7.484  1.00 65.24
ATOM   1953  N   GLU B 244       2.954  -6.145   9.698  1.00145.82
ATOM   1954  CA  GLU B 244       3.471  -6.211  11.035  1.00145.82
ATOM   1955  C   GLU B 244       3.132  -7.532  11.640  1.00145.82
ATOM   1956  O   GLU B 244       2.742  -7.632  12.802  1.00145.82
ATOM   1957  CB  GLU B 244       3.080  -5.061  11.984  1.00145.82
ATOM   1958  CG  GLU B 244       4.165  -4.030  12.261  1.00145.82
ATOM   1959  CD  GLU B 244       3.908  -3.484  13.655  1.00145.82
ATOM   1960  OE1 GLU B 244       3.850  -4.307  14.608  1.00145.82
ATOM   1961  OE2 GLU B 244       3.756  -2.240  13.786  1.00145.82
ATOM   1962  N   ARG B 245       3.266  -8.589  10.812  1.00117.89
ATOM   1963  CA  ARG B 245       3.149  -9.941  11.271  1.00117.89
ATOM   1964  C   ARG B 245       4.551 -10.463  11.253  1.00117.89
ATOM   1965  O   ARG B 245       4.978 -11.129  10.312  1.00117.89
ATOM   1966  CB  ARG B 245       2.329 -10.825  10.327  1.00117.89
ATOM   1967  CG  ARG B 245       0.946 -10.266  10.017  1.00117.89
ATOM   1968  CD  ARG B 245       0.091 -10.115  11.270  1.00117.89
ATOM   1969  NE  ARG B 245      -0.154  -8.669  11.479  1.00117.89
ATOM   1970  CZ  ARG B 245      -1.245  -8.259  12.185  1.00117.89
ATOM   1971  NH1 ARG B 245      -2.143  -9.170  12.665  1.00117.89
ATOM   1972  NH2 ARG B 245      -1.430  -6.929  12.416  1.00117.89
ATOM   1973  N   TYR B 246       5.293 -10.192  12.337  1.00 78.90
ATOM   1974  CA  TYR B 246       6.693 -10.493  12.435  1.00 78.90
ATOM   1975  C   TYR B 246       6.937 -11.970  12.454  1.00 78.90
ATOM   1976  O   TYR B 246       7.977 -12.437  11.992  1.00 78.90
ATOM   1977  CB  TYR B 246       7.352  -9.845  13.667  1.00 78.90
ATOM   1978  CG  TYR B 246       7.392  -8.374  13.402  1.00 78.90
ATOM   1979  CD1 TYR B 246       8.214  -7.849  12.429  1.00 78.90
ATOM   1980  CD2 TYR B 246       6.601  -7.517  14.135  1.00 78.90
ATOM   1981  CE1 TYR B 246       8.243  -6.492  12.194  1.00 78.90
ATOM   1982  CE2 TYR B 246       6.625  -6.161  13.903  1.00 78.90
ATOM   1983  CZ  TYR B 246       7.449  -5.647  12.931  1.00 78.90
ATOM   1984  OH  TYR B 246       7.474  -4.256  12.693  1.00 78.90
ATOM   1985  N   ASP B 247       6.007 -12.746  13.037  1.00 77.04
ATOM   1986  CA  ASP B 247       6.228 -14.159  13.146  1.00 77.04
ATOM   1987  C   ASP B 247       6.354 -14.735  11.763  1.00 77.04
ATOM   1988  O   ASP B 247       7.223 -15.568  11.507  1.00 77.04
ATOM   1989  CB  ASP B 247       5.078 -14.870  13.877  1.00 77.04
ATOM   1990  CG  ASP B 247       5.553 -15.140  15.296  1.00 77.04
ATOM   1991  OD1 ASP B 247       5.499 -14.187  16.119  1.00 77.04
ATOM   1992  OD2 ASP B 247       5.962 -16.297  15.581  1.00 77.04
ATOM   1993  N   GLU B 248       5.486 -14.298  10.828  1.00 83.31
ATOM   1994  CA  GLU B 248       5.501 -14.777   9.472  1.00 83.31
ATOM   1995  C   GLU B 248       6.743 -14.299   8.781  1.00 83.31
ATOM   1996  O   GLU B 248       7.308 -15.000   7.941  1.00 83.31
ATOM   1997  CB  GLU B 248       4.237 -14.344   8.715  1.00 83.31
ATOM   1998  CG  GLU B 248       3.086 -15.316   9.008  1.00 83.31
ATOM   1999  CD  GLU B 248       1.776 -14.552   9.103  1.00 83.31
ATOM   2000  OE1 GLU B 248       1.362 -13.970   8.066  1.00 83.31
ATOM   2001  OE2 GLU B 248       1.178 -14.533  10.213  1.00 83.31
ATOM   2002  N   MET B 249       7.207 -13.085   9.128  1.00 39.20
ATOM   2003  CA  MET B 249       8.392 -12.525   8.545  1.00 39.20
ATOM   2004  C   MET B 249       9.561 -13.415   8.874  1.00 39.20
ATOM   2005  O   MET B 249      10.416 -13.670   8.026  1.00 39.20
ATOM   2006  CB  MET B 249       8.690 -11.119   9.102  1.00 39.20
ATOM   2007  CG  MET B 249       9.819 -10.376   8.385  1.00 39.20
ATOM   2008  SD  MET B 249      10.241  -8.776   9.136  1.00 39.20
ATOM   2009  CE  MET B 249      11.480  -8.339   7.884  1.00 39.20
ATOM   2010  N   VAL B 250       9.626 -13.915  10.124  1.00 37.97
ATOM   2011  CA  VAL B 250      10.709 -14.766  10.541  1.00 37.97
ATOM   2012  C   VAL B 250      10.688 -16.037   9.748  1.00 37.97
ATOM   2013  O   VAL B 250      11.734 -16.525   9.322  1.00 37.97
ATOM   2014  CB  VAL B 250      10.634 -15.135  11.993  1.00 37.97
ATOM   2015  CG1 VAL B 250      11.714 -16.191  12.286  1.00 37.97
ATOM   2016  CG2 VAL B 250      10.784 -13.852  12.829  1.00 37.97
ATOM   2017  N   GLU B 251       9.488 -16.599   9.513  1.00 33.99
ATOM   2018  CA  GLU B 251       9.370 -17.861   8.839  1.00 33.99
ATOM   2019  C   GLU B 251       9.946 -17.739   7.463  1.00 33.99
ATOM   2020  O   GLU B 251      10.691 -18.609   7.016  1.00 33.99
ATOM   2021  CB  GLU B 251       7.903 -18.288   8.666  1.00 33.99
ATOM   2022  CG  GLU B 251       7.256 -18.822   9.947  1.00 33.99
ATOM   2023  CD  GLU B 251       5.959 -19.517   9.559  1.00 33.99
ATOM   2024  OE1 GLU B 251       5.981 -20.302   8.572  1.00 33.99
ATOM   2025  OE2 GLU B 251       4.929 -19.273  10.242  1.00 33.99
ATOM   2026  N   SER B 252       9.617 -16.644   6.752  1.00 82.87
ATOM   2027  CA  SER B 252      10.078 -16.490   5.401  1.00 82.87
ATOM   2028  C   SER B 252      11.567 -16.328   5.364  1.00 82.87
ATOM   2029  O   SER B 252      12.234 -16.909   4.508  1.00 82.87
ATOM   2030  CB  SER B 252       9.438 -15.290   4.676  1.00 82.87
ATOM   2031  OG  SER B 252       9.747 -14.076   5.343  1.00 82.87
ATOM   2032  N   MET B 253      12.125 -15.518   6.282  1.00 63.48
ATOM   2033  CA  MET B 253      13.536 -15.244   6.312  1.00 63.48
ATOM   2034  C   MET B 253      14.316 -16.458   6.725  1.00 63.48
ATOM   2035  O   MET B 253      15.437 -16.662   6.261  1.00 63.48
ATOM   2036  CB  MET B 253      13.911 -14.060   7.220  1.00 63.48
ATOM   2037  CG  MET B 253      13.595 -12.711   6.564  1.00 63.48
ATOM   2038  SD  MET B 253      14.567 -12.357   5.067  1.00 63.48
ATOM   2039  CE  MET B 253      13.343 -12.975   3.879  1.00 63.48
ATOM   2040  N   LYS B 254      13.768 -17.291   7.630  1.00 83.46
ATOM   2041  CA  LYS B 254      14.496 -18.465   8.026  1.00 83.46
ATOM   2042  C   LYS B 254      14.693 -19.341   6.830  1.00 83.46
ATOM   2043  O   LYS B 254      15.739 -19.970   6.680  1.00 83.46
ATOM   2044  CB  LYS B 254      13.809 -19.308   9.111  1.00 83.46
ATOM   2045  CG  LYS B 254      13.770 -18.620  10.475  1.00 83.46
ATOM   2046  CD  LYS B 254      12.846 -19.314  11.476  1.00 83.46
ATOM   2047  CE  LYS B 254      13.316 -20.720  11.853  1.00 83.46
ATOM   2048  NZ  LYS B 254      12.444 -21.283  12.908  1.00 83.46
ATOM   2049  N   LYS B 255      13.686 -19.401   5.943  1.00142.44
ATOM   2050  CA  LYS B 255      13.743 -20.244   4.785  1.00142.44
ATOM   2051  C   LYS B 255      14.892 -19.803   3.923  1.00142.44
ATOM   2052  O   LYS B 255      15.602 -20.628   3.351  1.00142.44
ATOM   2053  CB  LYS B 255      12.448 -20.156   3.963  1.00142.44
ATOM   2054  CG  LYS B 255      11.215 -20.703   4.680  1.00142.44
ATOM   2055  CD  LYS B 255       9.913 -19.956   4.388  1.00142.44
ATOM   2056  CE  LYS B 255       9.008 -20.726   3.427  1.00142.44
ATOM   2057  NZ  LYS B 255       8.588 -22.000   4.057  1.00142.44
ATOM   2058  N   VAL B 256      15.098 -18.478   3.797  1.00 35.30
ATOM   2059  CA  VAL B 256      16.169 -17.939   3.002  1.00 35.30
ATOM   2060  C   VAL B 256      17.485 -18.332   3.610  1.00 35.30
ATOM   2061  O   VAL B 256      18.417 -18.714   2.903  1.00 35.30
ATOM   2062  CB  VAL B 256      16.131 -16.441   2.933  1.00 35.30
ATOM   2063  CG1 VAL B 256      17.202 -15.967   1.937  1.00 35.30
ATOM   2064  CG2 VAL B 256      14.703 -16.008   2.564  1.00 35.30
ATOM   2065  N   ALA B 257      17.585 -18.260   4.953  1.00 39.95
ATOM   2066  CA  ALA B 257      18.797 -18.569   5.665  1.00 39.95
ATOM   2067  C   ALA B 257      19.138 -20.006   5.406  1.00 39.95
ATOM   2068  O   ALA B 257      20.308 -20.368   5.304  1.00 39.95
ATOM   2069  CB  ALA B 257      18.667 -18.393   7.191  1.00 39.95
ATOM   2070  N   GLY B 258      18.099 -20.850   5.277  1.00 47.09
ATOM   2071  CA  GLY B 258      18.181 -22.274   5.082  1.00 47.09
ATOM   2072  C   GLY B 258      18.928 -22.599   3.815  1.00 47.09
ATOM   2073  O   GLY B 258      19.439 -23.707   3.659  1.00 47.09
ATOM   2074  N   MET B 259      18.964 -21.660   2.853  1.00 65.54
ATOM   2075  CA  MET B 259      19.574 -21.846   1.557  1.00 65.54
ATOM   2076  C   MET B 259      21.047 -22.103   1.706  1.00 65.54
ATOM   2077  O   MET B 259      21.649 -22.739   0.842  1.00 65.54
ATOM   2078  CB  MET B 259      19.410 -20.631   0.624  1.00 65.54
ATOM   2079  CG  MET B 259      17.951 -20.280   0.321  1.00 65.54
ATOM   2080  SD  MET B 259      17.716 -18.696  -0.543  1.00 65.54
ATOM   2081  CE  MET B 259      15.951 -18.944  -0.897  1.00 65.54
ATOM   2082  N   ASP B 260      21.673 -21.605   2.790  1.00 66.56
ATOM   2083  CA  ASP B 260      23.082 -21.792   3.014  1.00 66.56
ATOM   2084  C   ASP B 260      23.894 -21.080   1.977  1.00 66.56
ATOM   2085  O   ASP B 260      24.880 -21.608   1.467  1.00 66.56
ATOM   2086  CB  ASP B 260      23.507 -23.272   3.036  1.00 66.56
ATOM   2087  CG  ASP B 260      23.559 -23.731   4.488  1.00 66.56
ATOM   2088  OD1 ASP B 260      22.571 -23.478   5.228  1.00 66.56
ATOM   2089  OD2 ASP B 260      24.590 -24.342   4.877  1.00 66.56
ATOM   2090  N   VAL B 261      23.485 -19.838   1.655  1.00 40.48
ATOM   2091  CA  VAL B 261      24.210 -19.003   0.741  1.00 40.48
ATOM   2092  C   VAL B 261      24.363 -17.677   1.416  1.00 40.48
ATOM   2093  O   VAL B 261      23.686 -17.397   2.403  1.00 40.48
ATOM   2094  CB  VAL B 261      23.496 -18.765  -0.557  1.00 40.48
ATOM   2095  CG1 VAL B 261      23.487 -20.076  -1.360  1.00 40.48
ATOM   2096  CG2 VAL B 261      22.093 -18.211  -0.253  1.00 40.48
ATOM   2097  N   GLU B 262      25.291 -16.828   0.924  1.00 68.94
ATOM   2098  CA  GLU B 262      25.429 -15.564   1.583  1.00 68.94
ATOM   2099  C   GLU B 262      24.226 -14.730   1.288  1.00 68.94
ATOM   2100  O   GLU B 262      23.766 -14.636   0.150  1.00 68.94
ATOM   2101  CB  GLU B 262      26.685 -14.752   1.234  1.00 68.94
ATOM   2102  CG  GLU B 262      27.875 -15.685   1.008  1.00 68.94
ATOM   2103  CD  GLU B 262      28.088 -15.894  -0.476  1.00 68.94
ATOM   2104  OE1 GLU B 262      28.232 -14.880  -1.211  1.00 68.94
ATOM   2105  OE2 GLU B 262      28.091 -17.083  -0.891  1.00 68.94
ATOM   2106  N   LEU B 263      23.686 -14.100   2.346  1.00 51.97
ATOM   2107  CA  LEU B 263      22.512 -13.286   2.238  1.00 51.97
ATOM   2108  C   LEU B 263      22.911 -11.935   1.736  1.00 51.97
ATOM   2109  O   LEU B 263      24.044 -11.488   1.919  1.00 51.97
ATOM   2110  CB  LEU B 263      21.797 -13.093   3.588  1.00 51.97
ATOM   2111  CG  LEU B 263      21.352 -14.410   4.255  1.00 51.97
ATOM   2112  CD1 LEU B 263      20.753 -14.160   5.648  1.00 51.97
ATOM   2113  CD2 LEU B 263      20.393 -15.195   3.347  1.00 51.97
ATOM   2114  N   THR B 264      21.972 -11.246   1.063  1.00 34.51
ATOM   2115  CA  THR B 264      22.237  -9.918   0.592  1.00 34.51
ATOM   2116  C   THR B 264      22.071  -9.011   1.770  1.00 34.51
ATOM   2117  O   THR B 264      21.623  -9.433   2.835  1.00 34.51
ATOM   2118  CB  THR B 264      21.291  -9.474  -0.485  1.00 34.51
ATOM   2119  OG1 THR B 264      19.972  -9.371   0.031  1.00 34.51
ATOM   2120  CG2 THR B 264      21.330 -10.509  -1.624  1.00 34.51
ATOM   2121  N   VAL B 265      22.453  -7.731   1.613  1.00 87.21
ATOM   2122  CA  VAL B 265      22.346  -6.810   2.706  1.00 87.21
ATOM   2123  C   VAL B 265      20.899  -6.676   3.049  1.00 87.21
ATOM   2124  O   VAL B 265      20.529  -6.594   4.219  1.00 87.21
ATOM   2125  CB  VAL B 265      22.902  -5.448   2.394  1.00 87.21
ATOM   2126  CG1 VAL B 265      22.768  -4.552   3.634  1.00 87.21
ATOM   2127  CG2 VAL B 265      24.347  -5.612   1.899  1.00 87.21
ATOM   2128  N   GLU B 266      20.035  -6.665   2.019  1.00 45.49
ATOM   2129  CA  GLU B 266      18.624  -6.512   2.220  1.00 45.49
ATOM   2130  C   GLU B 266      18.128  -7.649   3.058  1.00 45.49
ATOM   2131  O   GLU B 266      17.375  -7.445   4.010  1.00 45.49
ATOM   2132  CB  GLU B 266      17.855  -6.575   0.888  1.00 45.49
ATOM   2133  CG  GLU B 266      18.343  -5.594  -0.176  1.00 45.49
ATOM   2134  CD  GLU B 266      19.404  -6.307  -1.004  1.00 45.49
ATOM   2135  OE1 GLU B 266      20.592  -6.297  -0.581  1.00 45.49
ATOM   2136  OE2 GLU B 266      19.044  -6.867  -2.073  1.00 45.49
ATOM   2137  N   GLU B 267      18.554  -8.882   2.727  1.00 47.74
ATOM   2138  CA  GLU B 267      18.084 -10.059   3.399  1.00 47.74
ATOM   2139  C   GLU B 267      18.538 -10.080   4.830  1.00 47.74
ATOM   2140  O   GLU B 267      17.769 -10.430   5.723  1.00 47.74
ATOM   2141  CB  GLU B 267      18.560 -11.346   2.703  1.00 47.74
ATOM   2142  CG  GLU B 267      18.019 -11.456   1.273  1.00 47.74
ATOM   2143  CD  GLU B 267      18.628 -12.673   0.593  1.00 47.74
ATOM   2144  OE1 GLU B 267      19.817 -12.984   0.869  1.00 47.74
ATOM   2145  OE2 GLU B 267      17.903 -13.308  -0.219  1.00 47.74
ATOM   2146  N   ARG B 268      19.802  -9.695   5.092  1.00109.12
ATOM   2147  CA  ARG B 268      20.298  -9.719   6.441  1.00109.12
ATOM   2148  C   ARG B 268      19.478  -8.782   7.264  1.00109.12
ATOM   2149  O   ARG B 268      19.124  -9.080   8.404  1.00109.12
ATOM   2150  CB  ARG B 268      21.757  -9.245   6.563  1.00109.12
ATOM   2151  CG  ARG B 268      22.780 -10.111   5.824  1.00109.12
ATOM   2152  CD  ARG B 268      24.163  -9.462   5.798  1.00109.12
ATOM   2153  NE  ARG B 268      24.721  -9.734   4.446  1.00109.12
ATOM   2154  CZ  ARG B 268      25.587  -8.857   3.856  1.00109.12
ATOM   2155  NH1 ARG B 268      25.878  -7.665   4.454  1.00109.12
ATOM   2156  NH2 ARG B 268      26.167  -9.187   2.667  1.00109.12
ATOM   2157  N   ASN B 269      19.153  -7.610   6.697  1.00 35.14
ATOM   2158  CA  ASN B 269      18.407  -6.636   7.434  1.00 35.14
ATOM   2159  C   ASN B 269      17.054  -7.190   7.768  1.00 35.14
ATOM   2160  O   ASN B 269      16.579  -7.045   8.894  1.00 35.14
ATOM   2161  CB  ASN B 269      18.196  -5.340   6.633  1.00 35.14
ATOM   2162  CG  ASN B 269      19.331  -4.390   6.992  1.00 35.14
ATOM   2163  OD1 ASN B 269      19.174  -3.502   7.828  1.00 35.14
ATOM   2164  ND2 ASN B 269      20.513  -4.583   6.347  1.00 35.14
ATOM   2165  N   LEU B 270      16.399  -7.853   6.795  1.00 43.60
ATOM   2166  CA  LEU B 270      15.071  -8.364   6.996  1.00 43.60
ATOM   2167  C   LEU B 270      15.101  -9.410   8.071  1.00 43.60
ATOM   2168  O   LEU B 270      14.233  -9.420   8.943  1.00 43.60
ATOM   2169  CB  LEU B 270      14.483  -9.008   5.728  1.00 43.60
ATOM   2170  CG  LEU B 270      14.366  -8.033   4.540  1.00 43.60
ATOM   2171  CD1 LEU B 270      14.295  -8.788   3.204  1.00 43.60
ATOM   2172  CD2 LEU B 270      13.199  -7.055   4.723  1.00 43.60
ATOM   2173  N   LEU B 271      16.108 -10.312   8.053  1.00181.32
ATOM   2174  CA  LEU B 271      16.159 -11.320   9.082  1.00181.32
ATOM   2175  C   LEU B 271      16.270 -10.637  10.402  1.00181.32
ATOM   2176  O   LEU B 271      15.577 -10.985  11.355  1.00181.32
ATOM   2177  CB  LEU B 271      17.426 -12.204   9.140  1.00181.32
ATOM   2178  CG  LEU B 271      17.439 -13.520   8.357  1.00181.32
ATOM   2179  CD1 LEU B 271      17.517 -13.295   6.839  1.00181.32
ATOM   2180  CD2 LEU B 271      18.521 -14.447   8.889  1.00181.32
ATOM   2181  N   SER B 272      17.164  -9.639  10.486  1.00 84.58
ATOM   2182  CA  SER B 272      17.437  -8.996  11.738  1.00 84.58
ATOM   2183  C   SER B 272      16.196  -8.350  12.257  1.00 84.58
ATOM   2184  O   SER B 272      15.852  -8.487  13.430  1.00 84.58
ATOM   2185  CB  SER B 272      18.490  -7.885  11.617  1.00 84.58
ATOM   2186  OG  SER B 272      18.780  -7.358  12.903  1.00 84.58
ATOM   2187  N   VAL B 273      15.479  -7.634  11.378  1.00 30.31
ATOM   2188  CA  VAL B 273      14.317  -6.916  11.802  1.00 30.31
ATOM   2189  C   VAL B 273      13.298  -7.877  12.328  1.00 30.31
ATOM   2190  O   VAL B 273      12.676  -7.624  13.360  1.00 30.31
ATOM   2191  CB  VAL B 273      13.673  -6.153  10.681  1.00 30.31
ATOM   2192  CG1 VAL B 273      12.349  -5.550  11.183  1.00 30.31
ATOM   2193  CG2 VAL B 273      14.681  -5.109  10.170  1.00 30.31
ATOM   2194  N   ALA B 274      13.105  -9.014  11.635  1.00 34.23
ATOM   2195  CA  ALA B 274      12.060  -9.927  12.007  1.00 34.23
ATOM   2196  C   ALA B 274      12.286 -10.464  13.389  1.00 34.23
ATOM   2197  O   ALA B 274      11.382 -10.452  14.223  1.00 34.23
ATOM   2198  CB  ALA B 274      11.963 -11.128  11.051  1.00 34.23
ATOM   2199  N   TYR B 275      13.510 -10.932  13.682  1.00 73.38
ATOM   2200  CA  TYR B 275      13.808 -11.485  14.974  1.00 73.38
ATOM   2201  C   TYR B 275      13.754 -10.423  16.024  1.00 73.38
ATOM   2202  O   TYR B 275      13.315 -10.670  17.147  1.00 73.38
ATOM   2203  CB  TYR B 275      15.185 -12.178  15.052  1.00 73.38
ATOM   2204  CG  TYR B 275      15.048 -13.573  14.531  1.00 73.38
ATOM   2205  CD1 TYR B 275      14.696 -14.583  15.397  1.00 73.38
ATOM   2206  CD2 TYR B 275      15.266 -13.884  13.205  1.00 73.38
ATOM   2207  CE1 TYR B 275      14.559 -15.878  14.963  1.00 73.38
ATOM   2208  CE2 TYR B 275      15.129 -15.180  12.761  1.00 73.38
ATOM   2209  CZ  TYR B 275      14.776 -16.178  13.641  1.00 73.38
ATOM   2210  OH  TYR B 275      14.634 -17.510  13.194  1.00 73.38
ATOM   2211  N   LYS B 276      14.216  -9.203  15.694  1.00125.20
ATOM   2212  CA  LYS B 276      14.260  -8.184  16.701  1.00125.20
ATOM   2213  C   LYS B 276      12.879  -7.910  17.194  1.00125.20
ATOM   2214  O   LYS B 276      12.663  -7.775  18.397  1.00125.20
ATOM   2215  CB  LYS B 276      14.894  -6.872  16.213  1.00125.20
ATOM   2216  CG  LYS B 276      14.926  -5.837  17.336  1.00125.20
ATOM   2217  CD  LYS B 276      15.721  -6.324  18.550  1.00125.20
ATOM   2218  CE  LYS B 276      16.022  -5.238  19.585  1.00125.20
ATOM   2219  NZ  LYS B 276      17.487  -5.057  19.715  1.00125.20
ATOM   2220  N   ASN B 277      11.898  -7.819  16.281  1.00 46.99
ATOM   2221  CA  ASN B 277      10.551  -7.549  16.697  1.00 46.99
ATOM   2222  C   ASN B 277       9.983  -8.705  17.466  1.00 46.99
ATOM   2223  O   ASN B 277       9.305  -8.504  18.470  1.00 46.99
ATOM   2224  CB  ASN B 277       9.608  -7.247  15.524  1.00 46.99
ATOM   2225  CG  ASN B 277       9.838  -5.796  15.131  1.00 46.99
ATOM   2226  OD1 ASN B 277       9.200  -4.892  15.668  1.00 46.99
ATOM   2227  ND2 ASN B 277      10.780  -5.562  14.179  1.00 46.99
ATOM   2228  N   VAL B 278      10.232  -9.952  17.017  1.00 44.84
ATOM   2229  CA  VAL B 278       9.649 -11.089  17.678  1.00 44.84
ATOM   2230  C   VAL B 278      10.140 -11.173  19.093  1.00 44.84
ATOM   2231  O   VAL B 278       9.354 -11.328  20.026  1.00 44.84
ATOM   2232  CB  VAL B 278      10.002 -12.388  17.010  1.00 44.84
ATOM   2233  CG1 VAL B 278       9.485 -13.548  17.877  1.00 44.84
ATOM   2234  CG2 VAL B 278       9.432 -12.377  15.580  1.00 44.84
ATOM   2235  N   ILE B 279      11.469 -11.091  19.288  1.00 68.43
ATOM   2236  CA  ILE B 279      12.036 -11.187  20.602  1.00 68.43
ATOM   2237  C   ILE B 279      11.703  -9.968  21.405  1.00 68.43
ATOM   2238  O   ILE B 279      11.440 -10.059  22.604  1.00 68.43
ATOM   2239  CB  ILE B 279      13.524 -11.421  20.600  1.00 68.43
ATOM   2240  CG1 ILE B 279      13.979 -11.819  22.016  1.00 68.43
ATOM   2241  CG2 ILE B 279      14.227 -10.179  20.027  1.00 68.43
ATOM   2242  CD1 ILE B 279      13.329 -13.093  22.543  1.00 68.43
ATOM   2243  N   GLY B 280      11.693  -8.788  20.755  1.00 25.65
ATOM   2244  CA  GLY B 280      11.485  -7.544  21.440  1.00 25.65
ATOM   2245  C   GLY B 280      10.169  -7.571  22.148  1.00 25.65
ATOM   2246  O   GLY B 280      10.063  -7.089  23.274  1.00 25.65
ATOM   2247  N   ALA B 281       9.123  -8.133  21.516  1.00 28.16
ATOM   2248  CA  ALA B 281       7.836  -8.115  22.146  1.00 28.16
ATOM   2249  C   ALA B 281       7.897  -8.879  23.434  1.00 28.16
ATOM   2250  O   ALA B 281       7.360  -8.434  24.448  1.00 28.16
ATOM   2251  CB  ALA B 281       6.738  -8.753  21.276  1.00 28.16
ATOM   2252  N   ARG B 282       8.546 -10.058  23.434  1.00119.16
ATOM   2253  CA  ARG B 282       8.611 -10.835  24.639  1.00119.16
ATOM   2254  C   ARG B 282       9.454 -10.164  25.673  1.00119.16
ATOM   2255  O   ARG B 282       9.129 -10.213  26.858  1.00119.16
ATOM   2256  CB  ARG B 282       9.139 -12.269  24.463  1.00119.16
ATOM   2257  CG  ARG B 282       8.105 -13.264  23.920  1.00119.16
ATOM   2258  CD  ARG B 282       7.923 -13.242  22.403  1.00119.16
ATOM   2259  NE  ARG B 282       6.930 -14.306  22.067  1.00119.16
ATOM   2260  CZ  ARG B 282       6.509 -14.472  20.779  1.00119.16
ATOM   2261  NH1 ARG B 282       6.959 -13.637  19.799  1.00119.16
ATOM   2262  NH2 ARG B 282       5.639 -15.475  20.471  1.00119.16
ATOM   2263  N   ARG B 283      10.578  -9.538  25.281  1.00214.11
ATOM   2264  CA  ARG B 283      11.373  -8.938  26.310  1.00214.11
ATOM   2265  C   ARG B 283      10.657  -7.774  26.928  1.00214.11
ATOM   2266  O   ARG B 283      10.792  -7.524  28.125  1.00214.11
ATOM   2267  CB  ARG B 283      12.857  -8.699  25.953  1.00214.11
ATOM   2268  CG  ARG B 283      13.251  -7.492  25.110  1.00214.11
ATOM   2269  CD  ARG B 283      14.769  -7.501  24.894  1.00214.11
ATOM   2270  NE  ARG B 283      15.444  -7.103  26.157  1.00214.11
ATOM   2271  CZ  ARG B 283      15.770  -5.795  26.359  1.00214.11
ATOM   2272  NH1 ARG B 283      15.470  -4.859  25.411  1.00214.11
ATOM   2273  NH2 ARG B 283      16.389  -5.415  27.515  1.00214.11
ATOM   2274  N   ALA B 284       9.860  -7.026  26.145  1.00 24.47
ATOM   2275  CA  ALA B 284       9.111  -5.948  26.723  1.00 24.47
ATOM   2276  C   ALA B 284       8.141  -6.534  27.706  1.00 24.47
ATOM   2277  O   ALA B 284       7.960  -6.007  28.800  1.00 24.47
ATOM   2278  CB  ALA B 284       8.304  -5.155  25.681  1.00 24.47
ATOM   2279  N   SER B 285       7.494  -7.660  27.351  1.00 29.48
ATOM   2280  CA  SER B 285       6.525  -8.255  28.227  1.00 29.48
ATOM   2281  C   SER B 285       7.206  -8.695  29.490  1.00 29.48
ATOM   2282  O   SER B 285       6.673  -8.527  30.585  1.00 29.48
ATOM   2283  CB  SER B 285       5.849  -9.494  27.608  1.00 29.48
ATOM   2284  OG  SER B 285       4.900  -9.099  26.628  1.00 29.48
ATOM   2285  N   TRP B 286       8.421  -9.258  29.368  1.00 52.34
ATOM   2286  CA  TRP B 286       9.121  -9.782  30.504  1.00 52.34
ATOM   2287  C   TRP B 286       9.445  -8.665  31.447  1.00 52.34
ATOM   2288  O   TRP B 286       9.300  -8.811  32.659  1.00 52.34
ATOM   2289  CB  TRP B 286      10.431 -10.491  30.115  1.00 52.34
ATOM   2290  CG  TRP B 286      11.094 -11.232  31.251  1.00 52.34
ATOM   2291  CD1 TRP B 286      10.948 -12.534  31.635  1.00 52.34
ATOM   2292  CD2 TRP B 286      12.043 -10.646  32.156  1.00 52.34
ATOM   2293  NE1 TRP B 286      11.746 -12.793  32.726  1.00 52.34
ATOM   2294  CE2 TRP B 286      12.425 -11.639  33.056  1.00 52.34
ATOM   2295  CE3 TRP B 286      12.553  -9.381  32.230  1.00 52.34
ATOM   2296  CZ2 TRP B 286      13.324 -11.382  34.051  1.00 52.34
ATOM   2297  CZ3 TRP B 286      13.464  -9.123  33.231  1.00 52.34
ATOM   2298  CH2 TRP B 286      13.839 -10.106  34.123  1.00 52.34
ATOM   2299  N   ARG B 287       9.899  -7.514  30.917  1.00141.89
ATOM   2300  CA  ARG B 287      10.267  -6.411  31.759  1.00141.89
ATOM   2301  C   ARG B 287       9.067  -5.902  32.502  1.00141.89
ATOM   2302  O   ARG B 287       9.170  -5.584  33.686  1.00141.89
ATOM   2303  CB  ARG B 287      10.957  -5.271  30.977  1.00141.89
ATOM   2304  CG  ARG B 287      12.261  -4.762  31.590  1.00141.89
ATOM   2305  CD  ARG B 287      13.229  -5.876  32.002  1.00141.89
ATOM   2306  NE  ARG B 287      14.394  -5.246  32.691  1.00141.89
ATOM   2307  CZ  ARG B 287      14.420  -5.172  34.056  1.00141.89
ATOM   2308  NH1 ARG B 287      13.372  -5.660  34.782  1.00141.89
ATOM   2309  NH2 ARG B 287      15.489  -4.614  34.694  1.00141.89
ATOM   2310  N   ILE B 288       7.895  -5.804  31.844  1.00 84.37
ATOM   2311  CA  ILE B 288       6.725  -5.336  32.541  1.00 84.37
ATOM   2312  C   ILE B 288       6.322  -6.306  33.609  1.00 84.37
ATOM   2313  O   ILE B 288       6.039  -5.904  34.737  1.00 84.37
ATOM   2314  CB  ILE B 288       5.536  -5.088  31.651  1.00 84.37
ATOM   2315  CG1 ILE B 288       5.964  -4.338  30.376  1.00 84.37
ATOM   2316  CG2 ILE B 288       4.481  -4.321  32.467  1.00 84.37
ATOM   2317  CD1 ILE B 288       5.059  -4.546  29.165  1.00 84.37
ATOM   2318  N   ILE B 289       6.295  -7.616  33.302  1.00121.36
ATOM   2319  CA  ILE B 289       5.872  -8.553  34.301  1.00121.36
ATOM   2320  C   ILE B 289       6.829  -8.518  35.451  1.00121.36
ATOM   2321  O   ILE B 289       6.424  -8.602  36.609  1.00121.36
ATOM   2322  CB  ILE B 289       5.678  -9.959  33.787  1.00121.36
ATOM   2323  CG1 ILE B 289       6.909 -10.505  33.055  1.00121.36
ATOM   2324  CG2 ILE B 289       4.401  -9.977  32.942  1.00121.36
ATOM   2325  CD1 ILE B 289       6.593 -11.789  32.286  1.00121.36
ATOM   2326  N   SER B 290       8.135  -8.387  35.163  1.00 38.70
ATOM   2327  CA  SER B 290       9.115  -8.367  36.208  1.00 38.70
ATOM   2328  C   SER B 290       8.903  -7.172  37.086  1.00 38.70
ATOM   2329  O   SER B 290       9.106  -7.253  38.294  1.00 38.70
ATOM   2330  CB  SER B 290      10.556  -8.306  35.674  1.00 38.70
ATOM   2331  OG  SER B 290      10.819  -7.013  35.149  1.00 38.70
ATOM   2332  N   SER B 291       8.500  -6.021  36.513  1.00 65.34
ATOM   2333  CA  SER B 291       8.311  -4.855  37.333  1.00 65.34
ATOM   2334  C   SER B 291       7.157  -5.103  38.259  1.00 65.34
ATOM   2335  O   SER B 291       7.173  -4.682  39.415  1.00 65.34
ATOM   2336  CB  SER B 291       8.018  -3.579  36.523  1.00 65.34
ATOM   2337  OG  SER B 291       6.793  -3.709  35.819  1.00 65.34
ATOM   2338  N   ILE B 292       6.124  -5.814  37.767  1.00 97.01
ATOM   2339  CA  ILE B 292       4.956  -6.116  38.546  1.00 97.01
ATOM   2340  C   ILE B 292       5.389  -6.961  39.696  1.00 97.01
ATOM   2341  O   ILE B 292       4.957  -6.766  40.831  1.00 97.01
ATOM   2342  CB  ILE B 292       3.968  -6.964  37.791  1.00 97.01
ATOM   2343  CG1 ILE B 292       3.604  -6.328  36.443  1.00 97.01
ATOM   2344  CG2 ILE B 292       2.758  -7.227  38.709  1.00 97.01
ATOM   2345  CD1 ILE B 292       3.041  -4.915  36.570  1.00 97.01
ATOM   2346  N   GLU B 293       6.263  -7.940  39.407  1.00 62.93
ATOM   2347  CA  GLU B 293       6.717  -8.870  40.395  1.00 62.93
ATOM   2348  C   GLU B 293       7.484  -8.144  41.460  1.00 62.93
ATOM   2349  O   GLU B 293       7.316  -8.425  42.645  1.00 62.93
ATOM   2350  CB  GLU B 293       7.624  -9.953  39.789  1.00 62.93
ATOM   2351  CG  GLU B 293       7.237 -11.383  40.173  1.00 62.93
ATOM   2352  CD  GLU B 293       8.029 -12.337  39.292  1.00 62.93
ATOM   2353  OE1 GLU B 293       7.800 -12.318  38.053  1.00 62.93
ATOM   2354  OE2 GLU B 293       8.875 -13.093  39.840  1.00 62.93
ATOM   2355  N   GLN B 294       8.340  -7.177  41.076  1.00 35.52
ATOM   2356  CA  GLN B 294       9.133  -6.488  42.058  1.00 35.52
ATOM   2357  C   GLN B 294       8.230  -5.704  42.956  1.00 35.52
ATOM   2358  O   GLN B 294       8.450  -5.635  44.164  1.00 35.52
ATOM   2359  CB  GLN B 294      10.170  -5.535  41.436  1.00 35.52
ATOM   2360  CG  GLN B 294      11.042  -6.198  40.367  1.00 35.52
ATOM   2361  CD  GLN B 294      12.388  -6.558  40.984  1.00 35.52
ATOM   2362  OE1 GLN B 294      13.233  -5.690  41.199  1.00 35.52
ATOM   2363  NE2 GLN B 294      12.597  -7.869  41.280  1.00 35.52
ATOM   2364  N   LYS B 295       7.179  -5.093  42.377  1.00 44.83
ATOM   2365  CA  LYS B 295       6.246  -4.299  43.125  1.00 44.83
ATOM   2366  C   LYS B 295       5.551  -5.156  44.140  1.00 44.83
ATOM   2367  O   LYS B 295       5.415  -4.777  45.302  1.00 44.83
ATOM   2368  CB  LYS B 295       5.144  -3.713  42.229  1.00 44.83
ATOM   2369  CG  LYS B 295       5.649  -2.638  41.268  1.00 44.83
ATOM   2370  CD  LYS B 295       4.799  -2.508  40.006  1.00 44.83
ATOM   2371  CE  LYS B 295       3.344  -2.136  40.294  1.00 44.83
ATOM   2372  NZ  LYS B 295       3.275  -0.755  40.821  1.00 44.83
ATOM   2373  N   GLU B 296       5.097  -6.348  43.722  1.00124.76
ATOM   2374  CA  GLU B 296       4.342  -7.198  44.596  1.00124.76
ATOM   2375  C   GLU B 296       5.215  -7.688  45.703  1.00124.76
ATOM   2376  O   GLU B 296       4.750  -7.895  46.821  1.00124.76
ATOM   2377  CB  GLU B 296       3.756  -8.420  43.879  1.00124.76
ATOM   2378  CG  GLU B 296       2.829  -8.026  42.734  1.00124.76
ATOM   2379  CD  GLU B 296       1.577  -7.428  43.366  1.00124.76
ATOM   2380  OE1 GLU B 296       1.017  -8.075  44.293  1.00124.76
ATOM   2381  OE2 GLU B 296       1.157  -6.326  42.925  1.00124.76
ATOM   2382  N   GLU B 297       6.507  -7.915  45.412  1.00 39.41
ATOM   2383  CA  GLU B 297       7.409  -8.412  46.407  1.00 39.41
ATOM   2384  C   GLU B 297       7.506  -7.393  47.501  1.00 39.41
ATOM   2385  O   GLU B 297       7.558  -7.742  48.679  1.00 39.41
ATOM   2386  CB  GLU B 297       8.810  -8.686  45.833  1.00 39.41
ATOM   2387  CG  GLU B 297       8.977 -10.136  45.371  1.00 39.41
ATOM   2388  CD  GLU B 297      10.175 -10.733  46.083  1.00 39.41
ATOM   2389  OE1 GLU B 297      11.315 -10.524  45.590  1.00 39.41
ATOM   2390  OE2 GLU B 297       9.967 -11.413  47.123  1.00 39.41
ATOM   2391  N   ASN B 298       7.534  -6.097  47.141  1.00 27.83
ATOM   2392  CA  ASN B 298       7.605  -5.067  48.138  1.00 27.83
ATOM   2393  C   ASN B 298       6.343  -5.085  48.948  1.00 27.83
ATOM   2394  O   ASN B 298       6.377  -4.952  50.171  1.00 27.83
ATOM   2395  CB  ASN B 298       7.742  -3.658  47.535  1.00 27.83
ATOM   2396  CG  ASN B 298       9.223  -3.330  47.415  1.00 27.83
ATOM   2397  OD1 ASN B 298       9.745  -2.483  48.138  1.00 27.83
ATOM   2398  ND2 ASN B 298       9.924  -4.023  46.480  1.00 27.83
ATOM   2399  N   LYS B 299       5.193  -5.245  48.266  1.00 73.30
ATOM   2400  CA  LYS B 299       3.887  -5.241  48.869  1.00 73.30
ATOM   2401  C   LYS B 299       3.718  -6.438  49.758  1.00 73.30
ATOM   2402  O   LYS B 299       3.082  -6.352  50.807  1.00 73.30
ATOM   2403  CB  LYS B 299       2.765  -5.286  47.819  1.00 73.30
ATOM   2404  CG  LYS B 299       2.700  -4.038  46.939  1.00 73.30
ATOM   2405  CD  LYS B 299       2.312  -4.347  45.493  1.00 73.30
ATOM   2406  CE  LYS B 299       0.989  -3.713  45.067  1.00 73.30
ATOM   2407  NZ  LYS B 299       0.034  -4.769  44.664  1.00 73.30
ATOM   2408  N   GLY B 300       4.291  -7.593  49.372  1.00 28.85
ATOM   2409  CA  GLY B 300       4.116  -8.791  50.140  1.00 28.85
ATOM   2410  C   GLY B 300       2.944  -9.558  49.593  1.00 28.85
ATOM   2411  O   GLY B 300       2.349 -10.366  50.305  1.00 28.85
ATOM   2412  N   GLY B 301       2.582  -9.336  48.307  1.00 40.60
ATOM   2413  CA  GLY B 301       1.439 -10.017  47.755  1.00 40.60
ATOM   2414  C   GLY B 301       1.840 -11.395  47.310  1.00 40.60
ATOM   2415  O   GLY B 301       2.203 -11.625  46.157  1.00 40.60
ATOM   2416  N   GLU B 302       1.724 -12.371  48.229  1.00 73.34
ATOM   2417  CA  GLU B 302       2.119 -13.728  47.969  1.00 73.34
ATOM   2418  C   GLU B 302       1.245 -14.377  46.935  1.00 73.34
ATOM   2419  O   GLU B 302       1.749 -15.067  46.050  1.00 73.34
ATOM   2420  CB  GLU B 302       2.062 -14.616  49.225  1.00 73.34
ATOM   2421  CG  GLU B 302       2.636 -16.020  49.015  1.00 73.34
ATOM   2422  CD  GLU B 302       4.067 -16.021  49.538  1.00 73.34
ATOM   2423  OE1 GLU B 302       4.251 -15.787  50.763  1.00 73.34
ATOM   2424  OE2 GLU B 302       4.997 -16.249  48.719  1.00 73.34
ATOM   2425  N   ASP B 303      -0.088 -14.194  47.014  1.00 47.32
ATOM   2426  CA  ASP B 303      -0.955 -14.876  46.088  1.00 47.32
ATOM   2427  C   ASP B 303      -0.730 -14.390  44.689  1.00 47.32
ATOM   2428  O   ASP B 303      -0.707 -15.185  43.750  1.00 47.32
ATOM   2429  CB  ASP B 303      -2.453 -14.732  46.407  1.00 47.32
ATOM   2430  CG  ASP B 303      -2.667 -15.230  47.828  1.00 47.32
ATOM   2431  OD1 ASP B 303      -2.513 -14.414  48.775  1.00 47.32
ATOM   2432  OD2 ASP B 303      -2.956 -16.446  47.986  1.00 47.32
ATOM   2433  N   LYS B 304      -0.567 -13.067  44.503  1.00 85.52
ATOM   2434  CA  LYS B 304      -0.362 -12.566  43.174  1.00 85.52
ATOM   2435  C   LYS B 304       0.952 -13.082  42.671  1.00 85.52
ATOM   2436  O   LYS B 304       1.093 -13.388  41.489  1.00 85.52
ATOM   2437  CB  LYS B 304      -0.260 -11.033  43.066  1.00 85.52
ATOM   2438  CG  LYS B 304      -0.048 -10.482  41.654  1.00 85.52
ATOM   2439  CD  LYS B 304      -1.206  -9.624  41.146  1.00 85.52
ATOM   2440  CE  LYS B 304      -0.841  -8.785  39.922  1.00 85.52
ATOM   2441  NZ  LYS B 304      -1.322  -7.397  40.104  1.00 85.52
ATOM   2442  N   LEU B 305       1.949 -13.206  43.569  1.00 65.87
ATOM   2443  CA  LEU B 305       3.278 -13.591  43.179  1.00 65.87
ATOM   2444  C   LEU B 305       3.257 -14.928  42.519  1.00 65.87
ATOM   2445  O   LEU B 305       3.992 -15.160  41.562  1.00 65.87
ATOM   2446  CB  LEU B 305       4.259 -13.683  44.363  1.00 65.87
ATOM   2447  CG  LEU B 305       4.766 -12.322  44.866  1.00 65.87
ATOM   2448  CD1 LEU B 305       5.533 -12.475  46.188  1.00 65.87
ATOM   2449  CD2 LEU B 305       5.618 -11.621  43.791  1.00 65.87
ATOM   2450  N   LYS B 306       2.414 -15.847  43.008  1.00112.00
ATOM   2451  CA  LYS B 306       2.374 -17.167  42.456  1.00112.00
ATOM   2452  C   LYS B 306       2.034 -17.049  40.998  1.00112.00
ATOM   2453  O   LYS B 306       2.694 -17.645  40.147  1.00112.00
ATOM   2454  CB  LYS B 306       1.282 -17.977  43.170  1.00112.00
ATOM   2455  CG  LYS B 306       1.349 -18.018  44.690  1.00112.00
ATOM   2456  CD  LYS B 306      -0.019 -18.343  45.294  1.00112.00
ATOM   2457  CE  LYS B 306      -0.276 -19.847  45.440  1.00112.00
ATOM   2458  NZ  LYS B 306      -1.494 -20.226  44.689  1.00112.00
ATOM   2459  N   MET B 307       0.996 -16.255  40.672  1.00 49.33
ATOM   2460  CA  MET B 307       0.572 -16.089  39.308  1.00 49.33
ATOM   2461  C   MET B 307       1.615 -15.373  38.506  1.00 49.33
ATOM   2462  O   MET B 307       1.890 -15.746  37.366  1.00 49.33
ATOM   2463  CB  MET B 307      -0.701 -15.237  39.172  1.00 49.33
ATOM   2464  CG  MET B 307      -1.883 -15.728  40.007  1.00 49.33
ATOM   2465  SD  MET B 307      -3.400 -14.753  39.778  1.00 49.33
ATOM   2466  CE  MET B 307      -2.741 -13.278  40.607  1.00 49.33
ATOM   2467  N   ILE B 308       2.219 -14.310  39.073  1.00125.49
ATOM   2468  CA  ILE B 308       3.146 -13.539  38.296  1.00125.49
ATOM   2469  C   ILE B 308       4.349 -14.345  37.936  1.00125.49
ATOM   2470  O   ILE B 308       4.823 -14.271  36.804  1.00125.49
ATOM   2471  CB  ILE B 308       3.584 -12.246  38.927  1.00125.49
ATOM   2472  CG1 ILE B 308       2.421 -11.507  39.589  1.00125.49
ATOM   2473  CG2 ILE B 308       4.330 -11.424  37.873  1.00125.49
ATOM   2474  CD1 ILE B 308       1.418 -10.966  38.571  1.00125.49
ATOM   2475  N   ARG B 309       4.883 -15.135  38.884  1.00108.00
ATOM   2476  CA  ARG B 309       6.069 -15.891  38.609  1.00108.00
ATOM   2477  C   ARG B 309       5.811 -16.920  37.551  1.00108.00
ATOM   2478  O   ARG B 309       6.655 -17.140  36.683  1.00108.00
ATOM   2479  CB  ARG B 309       6.664 -16.563  39.859  1.00108.00
ATOM   2480  CG  ARG B 309       6.963 -15.552  40.972  1.00108.00
ATOM   2481  CD  ARG B 309       7.347 -16.185  42.311  1.00108.00
ATOM   2482  NE  ARG B 309       6.285 -17.172  42.674  1.00108.00
ATOM   2483  CZ  ARG B 309       6.587 -18.378  43.240  1.00108.00
ATOM   2484  NH1 ARG B 309       7.883 -18.728  43.474  1.00108.00
ATOM   2485  NH2 ARG B 309       5.581 -19.235  43.580  1.00108.00
ATOM   2486  N   GLU B 310       4.643 -17.588  37.579  1.00 31.59
ATOM   2487  CA  GLU B 310       4.392 -18.587  36.577  1.00 31.59
ATOM   2488  C   GLU B 310       4.331 -17.924  35.238  1.00 31.59
ATOM   2489  O   GLU B 310       4.803 -18.469  34.242  1.00 31.59
ATOM   2490  CB  GLU B 310       3.072 -19.353  36.766  1.00 31.59
ATOM   2491  CG  GLU B 310       2.788 -20.355  35.645  1.00 31.59
ATOM   2492  CD  GLU B 310       2.614 -21.732  36.270  1.00 31.59
ATOM   2493  OE1 GLU B 310       3.596 -22.240  36.874  1.00 31.59
ATOM   2494  OE2 GLU B 310       1.493 -22.294  36.153  1.00 31.59
ATOM   2495  N   TYR B 311       3.735 -16.722  35.185  1.00 70.01
ATOM   2496  CA  TYR B 311       3.567 -16.012  33.951  1.00 70.01
ATOM   2497  C   TYR B 311       4.912 -15.654  33.399  1.00 70.01
ATOM   2498  O   TYR B 311       5.184 -15.831  32.213  1.00 70.01
ATOM   2499  CB  TYR B 311       2.778 -14.710  34.161  1.00 70.01
ATOM   2500  CG  TYR B 311       2.156 -14.302  32.873  1.00 70.01
ATOM   2501  CD1 TYR B 311       2.877 -13.554  31.973  1.00 70.01
ATOM   2502  CD2 TYR B 311       0.874 -14.681  32.554  1.00 70.01
ATOM   2503  CE1 TYR B 311       2.331 -13.182  30.770  1.00 70.01
ATOM   2504  CE2 TYR B 311       0.319 -14.314  31.350  1.00 70.01
ATOM   2505  CZ  TYR B 311       1.051 -13.565  30.460  1.00 70.01
ATOM   2506  OH  TYR B 311       0.494 -13.187  29.224  1.00 70.01
ATOM   2507  N   ARG B 312       5.800 -15.151  34.271  1.00139.63
ATOM   2508  CA  ARG B 312       7.111 -14.736  33.871  1.00139.63
ATOM   2509  C   ARG B 312       7.841 -15.922  33.316  1.00139.63
ATOM   2510  O   ARG B 312       8.527 -15.822  32.300  1.00139.63
ATOM   2511  CB  ARG B 312       7.904 -14.183  35.067  1.00139.63
ATOM   2512  CG  ARG B 312       8.767 -12.961  34.764  1.00139.63
ATOM   2513  CD  ARG B 312      10.165 -13.063  35.379  1.00139.63
ATOM   2514  NE  ARG B 312      10.007 -13.428  36.818  1.00139.63
ATOM   2515  CZ  ARG B 312      10.848 -14.324  37.412  1.00139.63
ATOM   2516  NH1 ARG B 312      11.843 -14.911  36.689  1.00139.63
ATOM   2517  NH2 ARG B 312      10.692 -14.637  38.731  1.00139.63
ATOM   2518  N   GLN B 313       7.686 -17.090  33.964  1.00 33.93
ATOM   2519  CA  GLN B 313       8.371 -18.283  33.554  1.00 33.93
ATOM   2520  C   GLN B 313       7.927 -18.639  32.170  1.00 33.93
ATOM   2521  O   GLN B 313       8.729 -19.071  31.344  1.00 33.93
ATOM   2522  CB  GLN B 313       8.060 -19.484  34.460  1.00 33.93
ATOM   2523  CG  GLN B 313       8.649 -20.796  33.942  1.00 33.93
ATOM   2524  CD  GLN B 313      10.161 -20.644  33.883  1.00 33.93
ATOM   2525  OE1 GLN B 313      10.858 -20.817  34.881  1.00 33.93
ATOM   2526  NE2 GLN B 313      10.687 -20.298  32.679  1.00 33.93
ATOM   2527  N   MET B 314       6.626 -18.467  31.881  1.00 70.70
ATOM   2528  CA  MET B 314       6.092 -18.806  30.592  1.00 70.70
ATOM   2529  C   MET B 314       6.767 -17.972  29.539  1.00 70.70
ATOM   2530  O   MET B 314       7.204 -18.494  28.514  1.00 70.70
ATOM   2531  CB  MET B 314       4.584 -18.501  30.521  1.00 70.70
ATOM   2532  CG  MET B 314       3.716 -19.347  31.452  1.00 70.70
ATOM   2533  SD  MET B 314       4.026 -21.135  31.319  1.00 70.70
ATOM   2534  CE  MET B 314       5.005 -21.251  32.845  1.00 70.70
ATOM   2535  N   VAL B 315       6.892 -16.650  29.772  1.00127.65
ATOM   2536  CA  VAL B 315       7.486 -15.806  28.774  1.00127.65
ATOM   2537  C   VAL B 315       8.936 -16.138  28.606  1.00127.65
ATOM   2538  O   VAL B 315       9.459 -16.057  27.496  1.00127.65
ATOM   2539  CB  VAL B 315       7.324 -14.327  29.002  1.00127.65
ATOM   2540  CG1 VAL B 315       7.607 -13.602  27.682  1.00127.65
ATOM   2541  CG2 VAL B 315       5.919 -14.046  29.531  1.00127.65
ATOM   2542  N   GLU B 316       9.632 -16.512  29.696  1.00 51.02
ATOM   2543  CA  GLU B 316      11.028 -16.840  29.625  1.00 51.02
ATOM   2544  C   GLU B 316      11.224 -18.051  28.761  1.00 51.02
ATOM   2545  O   GLU B 316      12.199 -18.127  28.014  1.00 51.02
ATOM   2546  CB  GLU B 316      11.640 -17.092  31.012  1.00 51.02
ATOM   2547  CG  GLU B 316      11.981 -15.778  31.718  1.00 51.02
ATOM   2548  CD  GLU B 316      12.448 -16.065  33.139  1.00 51.02
ATOM   2549  OE1 GLU B 316      13.312 -16.962  33.317  1.00 51.02
ATOM   2550  OE2 GLU B 316      11.935 -15.386  34.069  1.00 51.02
ATOM   2551  N   THR B 317      10.310 -19.040  28.829  1.00103.54
ATOM   2552  CA  THR B 317      10.490 -20.203  28.002  1.00103.54
ATOM   2553  C   THR B 317      10.434 -19.761  26.574  1.00103.54
ATOM   2554  O   THR B 317      11.230 -20.203  25.747  1.00103.54
ATOM   2555  CB  THR B 317       9.443 -21.268  28.181  1.00103.54
ATOM   2556  OG1 THR B 317       8.180 -20.814  27.718  1.00103.54
ATOM   2557  CG2 THR B 317       9.364 -21.644  29.669  1.00103.54
ATOM   2558  N   GLU B 318       9.487 -18.858  26.253  1.00 54.25
ATOM   2559  CA  GLU B 318       9.331 -18.391  24.907  1.00 54.25
ATOM   2560  C   GLU B 318      10.566 -17.645  24.503  1.00 54.25
ATOM   2561  O   GLU B 318      11.017 -17.763  23.365  1.00 54.25
ATOM   2562  CB  GLU B 318       8.104 -17.484  24.729  1.00 54.25
ATOM   2563  CG  GLU B 318       6.852 -18.288  24.361  1.00 54.25
ATOM   2564  CD  GLU B 318       5.720 -17.320  24.049  1.00 54.25
ATOM   2565  OE1 GLU B 318       5.944 -16.388  23.232  1.00 54.25
ATOM   2566  OE2 GLU B 318       4.611 -17.507  24.619  1.00 54.25
ATOM   2567  N   LEU B 319      11.151 -16.860  25.429  1.00 55.69
ATOM   2568  CA  LEU B 319      12.341 -16.117  25.120  1.00 55.69
ATOM   2569  C   LEU B 319      13.430 -17.084  24.771  1.00 55.69
ATOM   2570  O   LEU B 319      14.149 -16.891  23.791  1.00 55.69
ATOM   2571  CB  LEU B 319      12.844 -15.289  26.321  1.00 55.69
ATOM   2572  CG  LEU B 319      11.928 -14.114  26.713  1.00 55.69
ATOM   2573  CD1 LEU B 319      12.027 -13.801  28.217  1.00 55.69
ATOM   2574  CD2 LEU B 319      12.229 -12.877  25.850  1.00 55.69
ATOM   2575  N   LYS B 320      13.562 -18.169  25.559  1.00 78.62
ATOM   2576  CA  LYS B 320      14.602 -19.137  25.336  1.00 78.62
ATOM   2577  C   LYS B 320      14.429 -19.757  23.981  1.00 78.62
ATOM   2578  O   LYS B 320      15.399 -19.925  23.244  1.00 78.62
ATOM   2579  CB  LYS B 320      14.576 -20.302  26.339  1.00 78.62
ATOM   2580  CG  LYS B 320      15.372 -20.001  27.611  1.00 78.62
ATOM   2581  CD  LYS B 320      16.585 -20.908  27.830  1.00 78.62
ATOM   2582  CE  LYS B 320      17.352 -20.586  29.116  1.00 78.62
ATOM   2583  NZ  LYS B 320      17.950 -21.816  29.681  1.00 78.62
ATOM   2584  N   LEU B 321      13.182 -20.107  23.615  1.00 42.22
ATOM   2585  CA  LEU B 321      12.909 -20.788  22.380  1.00 42.22
ATOM   2586  C   LEU B 321      13.279 -19.900  21.230  1.00 42.22
ATOM   2587  O   LEU B 321      13.892 -20.354  20.263  1.00 42.22
ATOM   2588  CB  LEU B 321      11.418 -21.145  22.260  1.00 42.22
ATOM   2589  CG  LEU B 321      10.940 -22.080  23.389  1.00 42.22
ATOM   2590  CD1 LEU B 321       9.446 -21.890  23.694  1.00 42.22
ATOM   2591  CD2 LEU B 321      11.293 -23.547  23.086  1.00 42.22
ATOM   2592  N   ILE B 322      12.923 -18.603  21.308  1.00 40.77
ATOM   2593  CA  ILE B 322      13.191 -17.682  20.236  1.00 40.77
ATOM   2594  C   ILE B 322      14.671 -17.557  20.050  1.00 40.77
ATOM   2595  O   ILE B 322      15.175 -17.613  18.928  1.00 40.77
ATOM   2596  CB  ILE B 322      12.673 -16.299  20.529  1.00 40.77
ATOM   2597  CG1 ILE B 322      11.150 -16.319  20.737  1.00 40.77
ATOM   2598  CG2 ILE B 322      13.142 -15.357  19.409  1.00 40.77
ATOM   2599  CD1 ILE B 322      10.651 -15.227  21.681  1.00 40.77
ATOM   2600  N   CYS B 323      15.412 -17.390  21.159  1.00 81.60
ATOM   2601  CA  CYS B 323      16.829 -17.197  21.068  1.00 81.60
ATOM   2602  C   CYS B 323      17.476 -18.421  20.498  1.00 81.60
ATOM   2603  O   CYS B 323      18.373 -18.325  19.662  1.00 81.60
ATOM   2604  CB  CYS B 323      17.480 -16.909  22.424  1.00 81.60
ATOM   2605  SG  CYS B 323      17.242 -15.176  22.899  1.00 81.60
ATOM   2606  N   CYS B 324      17.024 -19.612  20.929  1.00 32.41
ATOM   2607  CA  CYS B 324      17.600 -20.844  20.473  1.00 32.41
ATOM   2608  C   CYS B 324      17.368 -20.969  19.002  1.00 32.41
ATOM   2609  O   CYS B 324      18.219 -21.477  18.274  1.00 32.41
ATOM   2610  CB  CYS B 324      16.976 -22.079  21.143  1.00 32.41
ATOM   2611  SG  CYS B 324      17.418 -22.205  22.900  1.00 32.41
ATOM   2612  N   ASP B 325      16.196 -20.518  18.520  1.00 49.84
ATOM   2613  CA  ASP B 325      15.873 -20.667  17.129  1.00 49.84
ATOM   2614  C   ASP B 325      16.877 -19.940  16.283  1.00 49.84
ATOM   2615  O   ASP B 325      17.468 -20.522  15.373  1.00 49.84
ATOM   2616  CB  ASP B 325      14.495 -20.071  16.789  1.00 49.84
ATOM   2617  CG  ASP B 325      14.164 -20.369  15.333  1.00 49.84
ATOM   2618  OD1 ASP B 325      14.256 -21.559  14.928  1.00 49.84
ATOM   2619  OD2 ASP B 325      13.822 -19.401  14.601  1.00 49.84
ATOM   2620  N   ILE B 326      17.113 -18.645  16.573  1.00100.83
ATOM   2621  CA  ILE B 326      18.026 -17.858  15.787  1.00100.83
ATOM   2622  C   ILE B 326      19.428 -18.352  15.971  1.00100.83
ATOM   2623  O   ILE B 326      20.224 -18.356  15.034  1.00100.83
ATOM   2624  CB  ILE B 326      17.993 -16.383  16.091  1.00100.83
ATOM   2625  CG1 ILE B 326      18.968 -15.620  15.169  1.00100.83
ATOM   2626  CG2 ILE B 326      18.271 -16.190  17.590  1.00100.83
ATOM   2627  CD1 ILE B 326      18.427 -15.348  13.763  1.00100.83
ATOM   2628  N   LEU B 327      19.779 -18.767  17.199  1.00 46.39
ATOM   2629  CA  LEU B 327      21.113 -19.218  17.467  1.00 46.39
ATOM   2630  C   LEU B 327      21.397 -20.399  16.595  1.00 46.39
ATOM   2631  O   LEU B 327      22.502 -20.530  16.070  1.00 46.39
ATOM   2632  CB  LEU B 327      21.311 -19.648  18.931  1.00 46.39
ATOM   2633  CG  LEU B 327      21.400 -18.454  19.901  1.00 46.39
ATOM   2634  CD1 LEU B 327      21.154 -18.890  21.355  1.00 46.39
ATOM   2635  CD2 LEU B 327      22.725 -17.701  19.722  1.00 46.39
ATOM   2636  N   ASP B 328      20.408 -21.297  16.424  1.00 49.04
ATOM   2637  CA  ASP B 328      20.610 -22.472  15.623  1.00 49.04
ATOM   2638  C   ASP B 328      20.825 -22.093  14.187  1.00 49.04
ATOM   2639  O   ASP B 328      21.724 -22.627  13.538  1.00 49.04
ATOM   2640  CB  ASP B 328      19.424 -23.449  15.662  1.00 49.04
ATOM   2641  CG  ASP B 328      19.793 -24.567  16.628  1.00 49.04
ATOM   2642  OD1 ASP B 328      20.000 -24.260  17.833  1.00 49.04
ATOM   2643  OD2 ASP B 328      19.855 -25.743  16.183  1.00 49.04
ATOM   2644  N   VAL B 329      20.012 -21.157  13.647  1.00114.45
ATOM   2645  CA  VAL B 329      20.169 -20.792  12.267  1.00114.45
ATOM   2646  C   VAL B 329      21.519 -20.177  12.081  1.00114.45
ATOM   2647  O   VAL B 329      22.178 -20.422  11.072  1.00114.45
ATOM   2648  CB  VAL B 329      19.135 -19.841  11.712  1.00114.45
ATOM   2649  CG1 VAL B 329      19.263 -19.815  10.183  1.00114.45
ATOM   2650  CG2 VAL B 329      17.734 -20.231  12.195  1.00114.45
ATOM   2651  N   LEU B 330      21.973 -19.357  13.048  1.00 60.58
ATOM   2652  CA  LEU B 330      23.255 -18.722  12.913  1.00 60.58
ATOM   2653  C   LEU B 330      24.332 -19.767  12.859  1.00 60.58
ATOM   2654  O   LEU B 330      25.188 -19.735  11.975  1.00 60.58
ATOM   2655  CB  LEU B 330      23.583 -17.799  14.101  1.00 60.58
ATOM   2656  CG  LEU B 330      22.804 -16.468  14.099  1.00 60.58
ATOM   2657  CD1 LEU B 330      22.655 -15.907  15.523  1.00 60.58
ATOM   2658  CD2 LEU B 330      23.454 -15.447  13.145  1.00 60.58
ATOM   2659  N   ASP B 331      24.323 -20.732  13.800  1.00 57.52
ATOM   2660  CA  ASP B 331      25.394 -21.687  13.820  1.00 57.52
ATOM   2661  C   ASP B 331      25.370 -22.596  12.632  1.00 57.52
ATOM   2662  O   ASP B 331      26.405 -22.836  12.014  1.00 57.52
ATOM   2663  CB  ASP B 331      25.441 -22.540  15.097  1.00 57.52
ATOM   2664  CG  ASP B 331      26.839 -23.135  15.174  1.00 57.52
ATOM   2665  OD1 ASP B 331      27.757 -22.409  15.643  1.00 57.52
ATOM   2666  OD2 ASP B 331      27.011 -24.314  14.765  1.00 57.52
ATOM   2667  N   LYS B 332      24.200 -23.164  12.297  1.00153.02
ATOM   2668  CA  LYS B 332      24.156 -24.093  11.209  1.00153.02
ATOM   2669  C   LYS B 332      24.329 -23.425   9.873  1.00153.02
ATOM   2670  O   LYS B 332      25.149 -23.850   9.063  1.00153.02
ATOM   2671  CB  LYS B 332      22.811 -24.840  11.150  1.00153.02
ATOM   2672  CG  LYS B 332      22.387 -25.469  12.481  1.00153.02
ATOM   2673  CD  LYS B 332      21.068 -26.240  12.411  1.00153.02
ATOM   2674  CE  LYS B 332      19.902 -25.411  11.863  1.00153.02
ATOM   2675  NZ  LYS B 332      18.922 -26.291  11.187  1.00153.02
ATOM   2676  N   HIS B 333      23.458 -22.441   9.570  1.00116.64
ATOM   2677  CA  HIS B 333      23.413 -21.820   8.269  1.00116.64
ATOM   2678  C   HIS B 333      24.252 -20.596   8.002  1.00116.64
ATOM   2679  O   HIS B 333      25.101 -20.582   7.111  1.00116.64
ATOM   2680  CB  HIS B 333      21.961 -21.484   7.914  1.00116.64
ATOM   2681  CG  HIS B 333      21.107 -22.696   8.123  1.00116.64
ATOM   2682  ND1 HIS B 333      21.132 -23.814   7.320  1.00116.64
ATOM   2683  CD2 HIS B 333      20.222 -22.972   9.119  1.00116.64
ATOM   2684  CE1 HIS B 333      20.271 -24.709   7.869  1.00116.64
ATOM   2685  NE2 HIS B 333      19.695 -24.243   8.964  1.00116.64
ATOM   2686  N   LEU B 334      24.004 -19.524   8.787  1.00 84.95
ATOM   2687  CA  LEU B 334      24.510 -18.203   8.511  1.00 84.95
ATOM   2688  C   LEU B 334      25.992 -18.071   8.677  1.00 84.95
ATOM   2689  O   LEU B 334      26.683 -17.598   7.773  1.00 84.95
ATOM   2690  CB  LEU B 334      23.833 -17.156   9.411  1.00 84.95
ATOM   2691  CG  LEU B 334      22.296 -17.140   9.258  1.00 84.95
ATOM   2692  CD1 LEU B 334      21.646 -16.045  10.119  1.00 84.95
ATOM   2693  CD2 LEU B 334      21.876 -17.051   7.783  1.00 84.95
ATOM   2694  N   ILE B 335      26.530 -18.509   9.828  1.00116.41
ATOM   2695  CA  ILE B 335      27.926 -18.317  10.084  1.00116.41
ATOM   2696  C   ILE B 335      28.723 -19.090   9.070  1.00116.41
ATOM   2697  O   ILE B 335      29.647 -18.538   8.477  1.00116.41
ATOM   2698  CB  ILE B 335      28.342 -18.795  11.453  1.00116.41
ATOM   2699  CG1 ILE B 335      27.621 -18.034  12.585  1.00116.41
ATOM   2700  CG2 ILE B 335      29.875 -18.702  11.523  1.00116.41
ATOM   2701  CD1 ILE B 335      28.174 -16.644  12.888  1.00116.41
ATOM   2702  N   PRO B 336      28.421 -20.333   8.801  1.00 73.88
ATOM   2703  CA  PRO B 336      29.233 -21.080   7.876  1.00 73.88
ATOM   2704  C   PRO B 336      29.228 -20.519   6.488  1.00 73.88
ATOM   2705  O   PRO B 336      30.252 -20.591   5.812  1.00 73.88
ATOM   2706  CB  PRO B 336      28.747 -22.525   7.973  1.00 73.88
ATOM   2707  CG  PRO B 336      28.182 -22.620   9.403  1.00 73.88
ATOM   2708  CD  PRO B 336      27.245 -21.406   9.525  1.00 73.88
ATOM   2709  N   ALA B 337      28.074 -19.998   6.041  1.00 54.66
ATOM   2710  CA  ALA B 337      27.863 -19.445   4.733  1.00 54.66
ATOM   2711  C   ALA B 337      28.587 -18.145   4.547  1.00 54.66
ATOM   2712  O   ALA B 337      29.011 -17.830   3.438  1.00 54.66
ATOM   2713  CB  ALA B 337      26.376 -19.174   4.441  1.00 54.66
ATOM   2714  N   ALA B 338      28.715 -17.331   5.613  1.00 62.52
ATOM   2715  CA  ALA B 338      29.228 -15.993   5.475  1.00 62.52
ATOM   2716  C   ALA B 338      30.624 -15.974   4.937  1.00 62.52
ATOM   2717  O   ALA B 338      31.489 -16.729   5.378  1.00 62.52
ATOM   2718  CB  ALA B 338      29.224 -15.196   6.791  1.00 62.52
ATOM   2719  N   ASN B 339      30.879 -15.096   3.938  1.00125.56
ATOM   2720  CA  ASN B 339      32.221 -15.001   3.445  1.00125.56
ATOM   2721  C   ASN B 339      32.554 -13.558   3.158  1.00125.56
ATOM   2722  O   ASN B 339      33.198 -13.259   2.153  1.00125.56
ATOM   2723  CB  ASN B 339      32.440 -15.790   2.144  1.00125.56
ATOM   2724  CG  ASN B 339      33.537 -16.830   2.373  1.00125.56
ATOM   2725  OD1 ASN B 339      34.419 -17.032   1.539  1.00125.56
ATOM   2726  ND2 ASN B 339      33.484 -17.516   3.546  1.00125.56
ATOM   2727  N   THR B 340      32.136 -12.616   4.029  1.00 59.27
ATOM   2728  CA  THR B 340      32.516 -11.237   3.860  1.00 59.27
ATOM   2729  C   THR B 340      32.750 -10.706   5.234  1.00 59.27
ATOM   2730  O   THR B 340      32.247 -11.258   6.211  1.00 59.27
ATOM   2731  CB  THR B 340      31.476 -10.349   3.244  1.00 59.27
ATOM   2732  OG1 THR B 340      30.312 -10.321   4.057  1.00 59.27
ATOM   2733  CG2 THR B 340      31.153 -10.867   1.833  1.00 59.27
ATOM   2734  N   GLY B 341      33.536  -9.617   5.349  1.00 22.40
ATOM   2735  CA  GLY B 341      33.814  -9.072   6.645  1.00 22.40
ATOM   2736  C   GLY B 341      32.543  -8.577   7.270  1.00 22.40
ATOM   2737  O   GLY B 341      32.279  -8.837   8.443  1.00 22.40
ATOM   2738  N   GLU B 342      31.711  -7.854   6.496  1.00 45.87
ATOM   2739  CA  GLU B 342      30.508  -7.285   7.039  1.00 45.87
ATOM   2740  C   GLU B 342      29.577  -8.366   7.500  1.00 45.87
ATOM   2741  O   GLU B 342      29.012  -8.280   8.589  1.00 45.87
ATOM   2742  CB  GLU B 342      29.732  -6.425   6.027  1.00 45.87
ATOM   2743  CG  GLU B 342      30.594  -5.372   5.331  1.00 45.87
ATOM   2744  CD  GLU B 342      30.980  -5.911   3.963  1.00 45.87
ATOM   2745  OE1 GLU B 342      30.208  -5.685   2.993  1.00 45.87
ATOM   2746  OE2 GLU B 342      32.061  -6.552   3.872  1.00 45.87
ATOM   2747  N   SER B 343      29.390  -9.425   6.690  1.00 44.62
ATOM   2748  CA  SER B 343      28.440 -10.438   7.060  1.00 44.62
ATOM   2749  C   SER B 343      28.914 -11.155   8.286  1.00 44.62
ATOM   2750  O   SER B 343      28.132 -11.429   9.195  1.00 44.62
ATOM   2751  CB  SER B 343      28.191 -11.476   5.948  1.00 44.62
ATOM   2752  OG  SER B 343      29.406 -12.109   5.565  1.00 44.62
ATOM   2753  N   LYS B 344      30.222 -11.461   8.356  1.00 71.28
ATOM   2754  CA  LYS B 344      30.751 -12.192   9.474  1.00 71.28
ATOM   2755  C   LYS B 344      30.550 -11.399  10.739  1.00 71.28
ATOM   2756  O   LYS B 344      30.136 -11.942  11.763  1.00 71.28
ATOM   2757  CB  LYS B 344      32.260 -12.468   9.334  1.00 71.28
ATOM   2758  CG  LYS B 344      32.666 -13.895   9.719  1.00 71.28
ATOM   2759  CD  LYS B 344      32.453 -14.915   8.599  1.00 71.28
ATOM   2760  CE  LYS B 344      32.686 -16.359   9.043  1.00 71.28
ATOM   2761  NZ  LYS B 344      32.321 -17.290   7.954  1.00 71.28
ATOM   2762  N   VAL B 345      30.840 -10.082  10.709  1.00107.07
ATOM   2763  CA  VAL B 345      30.679  -9.303  11.909  1.00107.07
ATOM   2764  C   VAL B 345      29.233  -9.251  12.284  1.00107.07
ATOM   2765  O   VAL B 345      28.882  -9.320  13.462  1.00107.07
ATOM   2766  CB  VAL B 345      31.180  -7.886  11.812  1.00107.07
ATOM   2767  CG1 VAL B 345      31.028  -7.211  13.182  1.00107.07
ATOM   2768  CG2 VAL B 345      32.626  -7.890  11.294  1.00107.07
ATOM   2769  N   PHE B 346      28.349  -9.139  11.281  1.00131.33
ATOM   2770  CA  PHE B 346      26.947  -8.989  11.538  1.00131.33
ATOM   2771  C   PHE B 346      26.443 -10.200  12.274  1.00131.33
ATOM   2772  O   PHE B 346      25.714 -10.075  13.256  1.00131.33
ATOM   2773  CB  PHE B 346      26.157  -8.838  10.226  1.00131.33
ATOM   2774  CG  PHE B 346      24.699  -9.013  10.477  1.00131.33
ATOM   2775  CD1 PHE B 346      24.017  -8.201  11.350  1.00131.33
ATOM   2776  CD2 PHE B 346      24.014 -10.020   9.834  1.00131.33
ATOM   2777  CE1 PHE B 346      22.673  -8.393  11.567  1.00131.33
ATOM   2778  CE2 PHE B 346      22.672 -10.216  10.048  1.00131.33
ATOM   2779  CZ  PHE B 346      21.996  -9.399  10.921  1.00131.33
ATOM   2780  N   TYR B 347      26.812 -11.413  11.815  1.00 75.75
ATOM   2781  CA  TYR B 347      26.322 -12.626  12.416  1.00 75.75
ATOM   2782  C   TYR B 347      26.863 -12.840  13.799  1.00 75.75
ATOM   2783  O   TYR B 347      26.131 -13.272  14.690  1.00 75.75
ATOM   2784  CB  TYR B 347      26.613 -13.889  11.584  1.00 75.75
ATOM   2785  CG  TYR B 347      25.803 -13.765  10.339  1.00 75.75
ATOM   2786  CD1 TYR B 347      24.444 -13.558  10.407  1.00 75.75
ATOM   2787  CD2 TYR B 347      26.391 -13.880   9.100  1.00 75.75
ATOM   2788  CE1 TYR B 347      23.688 -13.444   9.263  1.00 75.75
ATOM   2789  CE2 TYR B 347      25.643 -13.768   7.951  1.00 75.75
ATOM   2790  CZ  TYR B 347      24.289 -13.544   8.033  1.00 75.75
ATOM   2791  OH  TYR B 347      23.520 -13.426   6.857  1.00 75.75
ATOM   2792  N   TYR B 348      28.165 -12.583  14.021  1.00123.89
ATOM   2793  CA  TYR B 348      28.724 -12.791  15.332  1.00123.89
ATOM   2794  C   TYR B 348      28.108 -11.840  16.305  1.00123.89
ATOM   2795  O   TYR B 348      27.876 -12.189  17.462  1.00123.89
ATOM   2796  CB  TYR B 348      30.251 -12.653  15.402  1.00123.89
ATOM   2797  CG  TYR B 348      30.789 -13.895  14.789  1.00123.89
ATOM   2798  CD1 TYR B 348      30.483 -15.117  15.338  1.00123.89
ATOM   2799  CD2 TYR B 348      31.571 -13.848  13.658  1.00123.89
ATOM   2800  CE1 TYR B 348      30.961 -16.281  14.787  1.00123.89
ATOM   2801  CE2 TYR B 348      32.055 -15.007  13.100  1.00123.89
ATOM   2802  CZ  TYR B 348      31.753 -16.223  13.664  1.00123.89
ATOM   2803  OH  TYR B 348      32.248 -17.414  13.092  1.00123.89
ATOM   2804  N   LYS B 349      27.859 -10.595  15.870  1.00114.25
ATOM   2805  CA  LYS B 349      27.243  -9.625  16.725  1.00114.25
ATOM   2806  C   LYS B 349      25.869 -10.126  17.089  1.00114.25
ATOM   2807  O   LYS B 349      25.442 -10.024  18.239  1.00114.25
ATOM   2808  CB  LYS B 349      27.147  -8.248  16.038  1.00114.25
ATOM   2809  CG  LYS B 349      26.618  -7.108  16.913  1.00114.25
ATOM   2810  CD  LYS B 349      26.136  -5.886  16.138  1.00114.25
ATOM   2811  CE  LYS B 349      24.856  -6.174  15.346  1.00114.25
ATOM   2812  NZ  LYS B 349      23.699  -6.327  16.256  1.00114.25
ATOM   2813  N   MET B 350      25.150 -10.715  16.116  1.00 59.73
ATOM   2814  CA  MET B 350      23.819 -11.220  16.333  1.00 59.73
ATOM   2815  C   MET B 350      23.907 -12.324  17.346  1.00 59.73
ATOM   2816  O   MET B 350      23.079 -12.430  18.251  1.00 59.73
ATOM   2817  CB  MET B 350      23.241 -11.787  15.020  1.00 59.73
ATOM   2818  CG  MET B 350      21.850 -12.426  15.099  1.00 59.73
ATOM   2819  SD  MET B 350      20.724 -11.851  13.782  1.00 59.73
ATOM   2820  CE  MET B 350      21.578 -12.643  12.390  1.00 59.73
ATOM   2821  N   LYS B 351      24.945 -13.171  17.229  1.00 42.93
ATOM   2822  CA  LYS B 351      25.119 -14.279  18.123  1.00 42.93
ATOM   2823  C   LYS B 351      25.300 -13.743  19.514  1.00 42.93
ATOM   2824  O   LYS B 351      24.726 -14.260  20.473  1.00 42.93
ATOM   2825  CB  LYS B 351      26.361 -15.118  17.767  1.00 42.93
ATOM   2826  CG  LYS B 351      26.110 -16.192  16.706  1.00 42.93
ATOM   2827  CD  LYS B 351      27.302 -17.128  16.489  1.00 42.93
ATOM   2828  CE  LYS B 351      27.818 -17.765  17.781  1.00 42.93
ATOM   2829  NZ  LYS B 351      28.431 -19.078  17.488  1.00 42.93
ATOM   2830  N   GLY B 352      26.107 -12.674  19.658  1.00 23.07
ATOM   2831  CA  GLY B 352      26.357 -12.098  20.949  1.00 23.07
ATOM   2832  C   GLY B 352      25.074 -11.556  21.508  1.00 23.07
ATOM   2833  O   GLY B 352      24.802 -11.694  22.701  1.00 23.07
ATOM   2834  N   ASP B 353      24.254 -10.912  20.654  1.00 54.38
ATOM   2835  CA  ASP B 353      23.037 -10.293  21.102  1.00 54.38
ATOM   2836  C   ASP B 353      22.091 -11.308  21.670  1.00 54.38
ATOM   2837  O   ASP B 353      21.539 -11.101  22.748  1.00 54.38
ATOM   2838  CB  ASP B 353      22.267  -9.598  19.971  1.00 54.38
ATOM   2839  CG  ASP B 353      23.096  -8.449  19.424  1.00 54.38
ATOM   2840  OD1 ASP B 353      23.910  -7.864  20.190  1.00 54.38
ATOM   2841  OD2 ASP B 353      22.911  -8.138  18.220  1.00 54.38
ATOM   2842  N   TYR B 354      21.868 -12.433  20.963  1.00103.83
ATOM   2843  CA  TYR B 354      20.908 -13.407  21.410  1.00103.83
ATOM   2844  C   TYR B 354      21.346 -14.073  22.673  1.00103.83
ATOM   2845  O   TYR B 354      20.519 -14.333  23.547  1.00103.83
ATOM   2846  CB  TYR B 354      20.526 -14.418  20.323  1.00103.83
ATOM   2847  CG  TYR B 354      19.568 -13.644  19.480  1.00103.83
ATOM   2848  CD1 TYR B 354      18.249 -13.492  19.846  1.00103.83
ATOM   2849  CD2 TYR B 354      20.000 -13.095  18.295  1.00103.83
ATOM   2850  CE1 TYR B 354      17.384 -12.786  19.041  1.00103.83
ATOM   2851  CE2 TYR B 354      19.142 -12.389  17.490  1.00103.83
ATOM   2852  CZ  TYR B 354      17.830 -12.233  17.865  1.00103.83
ATOM   2853  OH  TYR B 354      16.944 -11.510  17.040  1.00103.83
ATOM   2854  N   HIS B 355      22.647 -14.383  22.810  1.00 52.16
ATOM   2855  CA  HIS B 355      23.115 -14.959  24.040  1.00 52.16
ATOM   2856  C   HIS B 355      22.918 -13.956  25.132  1.00 52.16
ATOM   2857  O   HIS B 355      22.625 -14.312  26.272  1.00 52.16
ATOM   2858  CB  HIS B 355      24.591 -15.379  24.010  1.00 52.16
ATOM   2859  CG  HIS B 355      24.761 -16.737  23.404  1.00 52.16
ATOM   2860  ND1 HIS B 355      25.280 -16.941  22.144  1.00 52.16
ATOM   2861  CD2 HIS B 355      24.496 -17.978  23.898  1.00 52.16
ATOM   2862  CE1 HIS B 355      25.305 -18.280  21.940  1.00 52.16
ATOM   2863  NE2 HIS B 355      24.837 -18.952  22.979  1.00 52.16
ATOM   2864  N   ARG B 356      23.095 -12.661  24.813  1.00139.49
ATOM   2865  CA  ARG B 356      22.895 -11.629  25.789  1.00139.49
ATOM   2866  C   ARG B 356      21.454 -11.621  26.219  1.00139.49
ATOM   2867  O   ARG B 356      21.150 -11.421  27.394  1.00139.49
ATOM   2868  CB  ARG B 356      23.253 -10.236  25.253  1.00139.49
ATOM   2869  CG  ARG B 356      23.023  -9.107  26.256  1.00139.49
ATOM   2870  CD  ARG B 356      23.863  -7.868  25.945  1.00139.49
ATOM   2871  NE  ARG B 356      23.596  -7.494  24.528  1.00139.49
ATOM   2872  CZ  ARG B 356      22.660  -6.546  24.229  1.00139.49
ATOM   2873  NH1 ARG B 356      21.954  -5.938  25.227  1.00139.49
ATOM   2874  NH2 ARG B 356      22.435  -6.205  22.927  1.00139.49
ATOM   2875  N   TYR B 357      20.512 -11.846  25.283  1.00166.66
ATOM   2876  CA  TYR B 357      19.121 -11.824  25.649  1.00166.66
ATOM   2877  C   TYR B 357      18.863 -12.936  26.621  1.00166.66
ATOM   2878  O   TYR B 357      18.077 -12.785  27.555  1.00166.66
ATOM   2879  CB  TYR B 357      18.140 -12.026  24.478  1.00166.66
ATOM   2880  CG  TYR B 357      18.136 -10.813  23.612  1.00166.66
ATOM   2881  CD1 TYR B 357      17.892  -9.568  24.141  1.00166.66
ATOM   2882  CD2 TYR B 357      18.409 -10.920  22.268  1.00166.66
ATOM   2883  CE1 TYR B 357      17.897  -8.453  23.335  1.00166.66
ATOM   2884  CE2 TYR B 357      18.415  -9.811  21.456  1.00166.66
ATOM   2885  CZ  TYR B 357      18.153  -8.575  21.991  1.00166.66
ATOM   2886  OH  TYR B 357      18.159  -7.432  21.163  1.00166.66
ATOM   2887  N   LEU B 358      19.501 -14.103  26.404  1.00 47.96
ATOM   2888  CA  LEU B 358      19.326 -15.224  27.285  1.00 47.96
ATOM   2889  C   LEU B 358      19.812 -14.841  28.653  1.00 47.96
ATOM   2890  O   LEU B 358      19.203 -15.202  29.658  1.00 47.96
ATOM   2891  CB  LEU B 358      20.105 -16.479  26.843  1.00 47.96
ATOM   2892  CG  LEU B 358      19.362 -17.343  25.806  1.00 47.96
ATOM   2893  CD1 LEU B 358      20.331 -17.935  24.768  1.00 47.96
ATOM   2894  CD2 LEU B 358      18.496 -18.414  26.491  1.00 47.96
ATOM   2895  N   ALA B 359      20.928 -14.092  28.716  1.00 45.86
ATOM   2896  CA  ALA B 359      21.551 -13.678  29.945  1.00 45.86
ATOM   2897  C   ALA B 359      20.659 -12.759  30.733  1.00 45.86
ATOM   2898  O   ALA B 359      20.702 -12.756  31.962  1.00 45.86
ATOM   2899  CB  ALA B 359      22.882 -12.938  29.723  1.00 45.86
ATOM   2900  N   GLU B 360      19.839 -11.932  30.058  1.00 87.54
ATOM   2901  CA  GLU B 360      19.064 -10.937  30.750  1.00 87.54
ATOM   2902  C   GLU B 360      18.203 -11.576  31.808  1.00 87.54
ATOM   2903  O   GLU B 360      18.136 -11.088  32.936  1.00 87.54
ATOM   2904  CB  GLU B 360      18.121 -10.182  29.788  1.00 87.54
ATOM   2905  CG  GLU B 360      17.202  -9.170  30.482  1.00 87.54
ATOM   2906  CD  GLU B 360      16.510  -8.325  29.419  1.00 87.54
ATOM   2907  OE1 GLU B 360      15.810  -8.910  28.550  1.00 87.54
ATOM   2908  OE2 GLU B 360      16.676  -7.075  29.461  1.00 87.54
ATOM   2909  N   PHE B 361      17.454 -12.637  31.452  1.00104.82
ATOM   2910  CA  PHE B 361      16.591 -13.337  32.373  1.00104.82
ATOM   2911  C   PHE B 361      17.242 -14.436  33.161  1.00104.82
ATOM   2912  O   PHE B 361      16.718 -14.825  34.203  1.00104.82
ATOM   2913  CB  PHE B 361      15.266 -13.845  31.765  1.00104.82
ATOM   2914  CG  PHE B 361      15.473 -14.710  30.572  1.00104.82
ATOM   2915  CD1 PHE B 361      15.720 -14.160  29.336  1.00104.82
ATOM   2916  CD2 PHE B 361      15.393 -16.080  30.688  1.00104.82
ATOM   2917  CE1 PHE B 361      15.892 -14.965  28.233  1.00104.82
ATOM   2918  CE2 PHE B 361      15.564 -16.890  29.591  1.00104.82
ATOM   2919  CZ  PHE B 361      15.815 -16.331  28.361  1.00104.82
ATOM   2920  N   ALA B 362      18.348 -15.019  32.657  1.00 43.33
ATOM   2921  CA  ALA B 362      18.952 -16.171  33.275  1.00 43.33
ATOM   2922  C   ALA B 362      19.479 -15.838  34.632  1.00 43.33
ATOM   2923  O   ALA B 362      19.772 -14.684  34.942  1.00 43.33
ATOM   2924  CB  ALA B 362      20.109 -16.764  32.451  1.00 43.33
ATOM   2925  N   THR B 363      19.560 -16.874  35.496  1.00 33.23
ATOM   2926  CA  THR B 363      20.080 -16.721  36.823  1.00 33.23
ATOM   2927  C   THR B 363      21.073 -17.820  37.051  1.00 33.23
ATOM   2928  O   THR B 363      21.090 -18.822  36.336  1.00 33.23
ATOM   2929  CB  THR B 363      19.030 -16.835  37.891  1.00 33.23
ATOM   2930  OG1 THR B 363      19.618 -16.696  39.176  1.00 33.23
ATOM   2931  CG2 THR B 363      18.338 -18.204  37.767  1.00 33.23
ATOM   2932  N   GLY B 364      21.971 -17.624  38.036  1.00 20.81
ATOM   2933  CA  GLY B 364      22.901 -18.647  38.415  1.00 20.81
ATOM   2934  C   GLY B 364      23.868 -18.922  37.310  1.00 20.81
ATOM   2935  O   GLY B 364      24.275 -18.033  36.562  1.00 20.81
ATOM   2936  N   ASN B 365      24.251 -20.209  37.197  1.00 49.85
ATOM   2937  CA  ASN B 365      25.236 -20.658  36.259  1.00 49.85
ATOM   2938  C   ASN B 365      24.745 -20.441  34.865  1.00 49.85
ATOM   2939  O   ASN B 365      25.538 -20.181  33.961  1.00 49.85
ATOM   2940  CB  ASN B 365      25.589 -22.145  36.399  1.00 49.85
ATOM   2941  CG  ASN B 365      27.106 -22.223  36.510  1.00 49.85
ATOM   2942  OD1 ASN B 365      27.693 -21.747  37.481  1.00 49.85
ATOM   2943  ND2 ASN B 365      27.760 -22.828  35.483  1.00 49.85
ATOM   2944  N   ASP B 366      23.422 -20.550  34.650  1.00 33.54
ATOM   2945  CA  ASP B 366      22.872 -20.411  33.332  1.00 33.54
ATOM   2946  C   ASP B 366      23.231 -19.051  32.832  1.00 33.54
ATOM   2947  O   ASP B 366      23.553 -18.874  31.657  1.00 33.54
ATOM   2948  CB  ASP B 366      21.340 -20.536  33.333  1.00 33.54
ATOM   2949  CG  ASP B 366      20.998 -22.000  33.093  1.00 33.54
ATOM   2950  OD1 ASP B 366      21.318 -22.832  33.982  1.00 33.54
ATOM   2951  OD2 ASP B 366      20.397 -22.304  32.027  1.00 33.54
ATOM   2952  N   ARG B 367      23.176 -18.046  33.724  1.00 53.25
ATOM   2953  CA  ARG B 367      23.502 -16.706  33.333  1.00 53.25
ATOM   2954  C   ARG B 367      24.957 -16.665  32.981  1.00 53.25
ATOM   2955  O   ARG B 367      25.361 -16.010  32.021  1.00 53.25
ATOM   2956  CB  ARG B 367      23.250 -15.671  34.447  1.00 53.25
ATOM   2957  CG  ARG B 367      23.307 -14.230  33.934  1.00 53.25
ATOM   2958  CD  ARG B 367      22.537 -13.211  34.778  1.00 53.25
ATOM   2959  NE  ARG B 367      23.394 -11.993  34.859  1.00 53.25
ATOM   2960  CZ  ARG B 367      22.955 -10.785  34.404  1.00 53.25
ATOM   2961  NH1 ARG B 367      21.695 -10.655  33.894  1.00 53.25
ATOM   2962  NH2 ARG B 367      23.782  -9.701  34.469  1.00 53.25
ATOM   2963  N   LYS B 368      25.785 -17.386  33.760  1.00115.25
ATOM   2964  CA  LYS B 368      27.201 -17.388  33.540  1.00115.25
ATOM   2965  C   LYS B 368      27.478 -17.934  32.173  1.00115.25
ATOM   2966  O   LYS B 368      28.267 -17.366  31.420  1.00115.25
ATOM   2967  CB  LYS B 368      27.937 -18.267  34.567  1.00115.25
ATOM   2968  CG  LYS B 368      29.455 -18.314  34.384  1.00115.25
ATOM   2969  CD  LYS B 368      30.099 -19.620  34.848  1.00115.25
ATOM   2970  CE  LYS B 368      30.480 -19.612  36.329  1.00115.25
ATOM   2971  NZ  LYS B 368      30.392 -20.985  36.871  1.00115.25
ATOM   2972  N   GLU B 369      26.807 -19.041  31.809  1.00 72.07
ATOM   2973  CA  GLU B 369      27.046 -19.676  30.541  1.00 72.07
ATOM   2974  C   GLU B 369      26.683 -18.754  29.422  1.00 72.07
ATOM   2975  O   GLU B 369      27.438 -18.609  28.462  1.00 72.07
ATOM   2976  CB  GLU B 369      26.196 -20.937  30.335  1.00 72.07
ATOM   2977  CG  GLU B 369      26.914 -22.216  30.764  1.00 72.07
ATOM   2978  CD  GLU B 369      25.992 -22.963  31.717  1.00 72.07
ATOM   2979  OE1 GLU B 369      24.879 -23.352  31.272  1.00 72.07
ATOM   2980  OE2 GLU B 369      26.386 -23.159  32.897  1.00 72.07
ATOM   2981  N   ALA B 370      25.510 -18.105  29.519  1.00 23.35
ATOM   2982  CA  ALA B 370      25.053 -17.256  28.459  1.00 23.35
ATOM   2983  C   ALA B 370      26.016 -16.120  28.307  1.00 23.35
ATOM   2984  O   ALA B 370      26.344 -15.716  27.193  1.00 23.35
ATOM   2985  CB  ALA B 370      23.662 -16.660  28.733  1.00 23.35
ATOM   2986  N   ALA B 371      26.493 -15.576  29.442  1.00 27.27
ATOM   2987  CA  ALA B 371      27.380 -14.447  29.413  1.00 27.27
ATOM   2988  C   ALA B 371      28.662 -14.821  28.732  1.00 27.27
ATOM   2989  O   ALA B 371      29.210 -14.039  27.956  1.00 27.27
ATOM   2990  CB  ALA B 371      27.743 -13.935  30.817  1.00 27.27
ATOM   2991  N   GLU B 372      29.190 -16.027  29.013  1.00 72.89
ATOM   2992  CA  GLU B 372      30.437 -16.422  28.416  1.00 72.89
ATOM   2993  C   GLU B 372      30.266 -16.553  26.931  1.00 72.89
ATOM   2994  O   GLU B 372      31.112 -16.098  26.159  1.00 72.89
ATOM   2995  CB  GLU B 372      30.967 -17.760  28.950  1.00 72.89
ATOM   2996  CG  GLU B 372      31.764 -17.602  30.245  1.00 72.89
ATOM   2997  CD  GLU B 372      33.134 -17.054  29.884  1.00 72.89
ATOM   2998  OE1 GLU B 372      33.809 -17.691  29.032  1.00 72.89
ATOM   2999  OE2 GLU B 372      33.526 -15.998  30.448  1.00 72.89
ATOM   3000  N   ASN B 373      29.154 -17.172  26.484  1.00 32.24
ATOM   3001  CA  ASN B 373      28.936 -17.362  25.076  1.00 32.24
ATOM   3002  C   ASN B 373      28.779 -16.033  24.401  1.00 32.24
ATOM   3003  O   ASN B 373      29.281 -15.828  23.297  1.00 32.24
ATOM   3004  CB  ASN B 373      27.686 -18.199  24.754  1.00 32.24
ATOM   3005  CG  ASN B 373      28.087 -19.666  24.817  1.00 32.24
ATOM   3006  OD1 ASN B 373      28.361 -20.286  23.790  1.00 32.24
ATOM   3007  ND2 ASN B 373      28.124 -20.238  26.051  1.00 32.24
ATOM   3008  N   SER B 374      28.059 -15.091  25.038  1.00 30.50
ATOM   3009  CA  SER B 374      27.863 -13.801  24.438  1.00 30.50
ATOM   3010  C   SER B 374      29.198 -13.123  24.319  1.00 30.50
ATOM   3011  O   SER B 374      29.516 -12.520  23.294  1.00 30.50
ATOM   3012  CB  SER B 374      26.954 -12.896  25.286  1.00 30.50
ATOM   3013  OG  SER B 374      26.765 -11.644  24.647  1.00 30.50
ATOM   3014  N   LEU B 375      30.035 -13.237  25.368  1.00 43.75
ATOM   3015  CA  LEU B 375      31.306 -12.574  25.371  1.00 43.75
ATOM   3016  C   LEU B 375      32.153 -13.087  24.248  1.00 43.75
ATOM   3017  O   LEU B 375      32.763 -12.303  23.523  1.00 43.75
ATOM   3018  CB  LEU B 375      32.079 -12.804  26.678  1.00 43.75
ATOM   3019  CG  LEU B 375      33.254 -11.832  26.857  1.00 43.75
ATOM   3020  CD1 LEU B 375      32.791 -10.377  26.690  1.00 43.75
ATOM   3021  CD2 LEU B 375      33.993 -12.083  28.185  1.00 43.75
ATOM   3022  N   VAL B 376      32.195 -14.419  24.056  1.00 24.97
ATOM   3023  CA  VAL B 376      33.036 -14.971  23.035  1.00 24.97
ATOM   3024  C   VAL B 376      32.595 -14.438  21.709  1.00 24.97
ATOM   3025  O   VAL B 376      33.419 -14.033  20.890  1.00 24.97
ATOM   3026  CB  VAL B 376      32.942 -16.467  22.938  1.00 24.97
ATOM   3027  CG1 VAL B 376      33.856 -16.935  21.794  1.00 24.97
ATOM   3028  CG2 VAL B 376      33.278 -17.082  24.307  1.00 24.97
ATOM   3029  N   ALA B 377      31.269 -14.414  21.474  1.00 32.81
ATOM   3030  CA  ALA B 377      30.732 -13.996  20.208  1.00 32.81
ATOM   3031  C   ALA B 377      31.090 -12.563  19.934  1.00 32.81
ATOM   3032  O   ALA B 377      31.529 -12.226  18.834  1.00 32.81
ATOM   3033  CB  ALA B 377      29.197 -14.107  20.161  1.00 32.81
ATOM   3034  N   TYR B 378      30.939 -11.679  20.939  1.00 77.39
ATOM   3035  CA  TYR B 378      31.229 -10.286  20.737  1.00 77.39
ATOM   3036  C   TYR B 378      32.684 -10.112  20.423  1.00 77.39
ATOM   3037  O   TYR B 378      33.043  -9.261  19.611  1.00 77.39
ATOM   3038  CB  TYR B 378      30.934  -9.377  21.946  1.00 77.39
ATOM   3039  CG  TYR B 378      29.469  -9.110  22.062  1.00 77.39
ATOM   3040  CD1 TYR B 378      28.760  -8.686  20.962  1.00 77.39
ATOM   3041  CD2 TYR B 378      28.810  -9.234  23.263  1.00 77.39
ATOM   3042  CE1 TYR B 378      27.414  -8.416  21.045  1.00 77.39
ATOM   3043  CE2 TYR B 378      27.463  -8.964  23.349  1.00 77.39
ATOM   3044  CZ  TYR B 378      26.759  -8.560  22.242  1.00 77.39
ATOM   3045  OH  TYR B 378      25.378  -8.286  22.339  1.00 77.39
ATOM   3046  N   LYS B 379      33.570 -10.873  21.090  1.00 78.21
ATOM   3047  CA  LYS B 379      34.971 -10.693  20.829  1.00 78.21
ATOM   3048  C   LYS B 379      35.297 -11.095  19.425  1.00 78.21
ATOM   3049  O   LYS B 379      36.094 -10.432  18.765  1.00 78.21
ATOM   3050  CB  LYS B 379      35.916 -11.451  21.783  1.00 78.21
ATOM   3051  CG  LYS B 379      35.773 -11.008  23.242  1.00 78.21
ATOM   3052  CD  LYS B 379      36.123  -9.536  23.493  1.00 78.21
ATOM   3053  CE  LYS B 379      36.395  -9.165  24.950  1.00 78.21
ATOM   3054  NZ  LYS B 379      36.822  -7.747  25.026  1.00 78.21
ATOM   3055  N   ALA B 380      34.692 -12.192  18.925  1.00 26.91
ATOM   3056  CA  ALA B 380      34.992 -12.650  17.596  1.00 26.91
ATOM   3057  C   ALA B 380      34.578 -11.594  16.619  1.00 26.91
ATOM   3058  O   ALA B 380      35.306 -11.277  15.680  1.00 26.91
ATOM   3059  CB  ALA B 380      34.230 -13.933  17.224  1.00 26.91
ATOM   3060  N   ALA B 381      33.386 -11.010  16.828  1.00 29.18
ATOM   3061  CA  ALA B 381      32.880 -10.009  15.937  1.00 29.18
ATOM   3062  C   ALA B 381      33.792  -8.818  15.974  1.00 29.18
ATOM   3063  O   ALA B 381      34.044  -8.187  14.949  1.00 29.18
ATOM   3064  CB  ALA B 381      31.472  -9.527  16.325  1.00 29.18
ATOM   3065  N   SER B 382      34.304  -8.471  17.170  1.00 37.84
ATOM   3066  CA  SER B 382      35.135  -7.309  17.338  1.00 37.84
ATOM   3067  C   SER B 382      36.427  -7.476  16.595  1.00 37.84
ATOM   3068  O   SER B 382      36.928  -6.522  16.000  1.00 37.84
ATOM   3069  CB  SER B 382      35.486  -7.047  18.815  1.00 37.84
ATOM   3070  OG  SER B 382      36.476  -7.964  19.257  1.00 37.84
ATOM   3071  N   ASP B 383      37.008  -8.692  16.607  1.00 33.57
ATOM   3072  CA  ASP B 383      38.277  -8.900  15.964  1.00 33.57
ATOM   3073  C   ASP B 383      38.124  -8.634  14.499  1.00 33.57
ATOM   3074  O   ASP B 383      38.930  -7.919  13.905  1.00 33.57
ATOM   3075  CB  ASP B 383      38.790 -10.344  16.116  1.00 33.57
ATOM   3076  CG  ASP B 383      39.626 -10.444  17.390  1.00 33.57
ATOM   3077  OD1 ASP B 383      40.337  -9.460  17.726  1.00 33.57
ATOM   3078  OD2 ASP B 383      39.559 -11.516  18.049  1.00 33.57
ATOM   3079  N   ILE B 384      37.068  -9.195  13.884  1.00 42.57
ATOM   3080  CA  ILE B 384      36.847  -9.047  12.474  1.00 42.57
ATOM   3081  C   ILE B 384      36.587  -7.606  12.165  1.00 42.57
ATOM   3082  O   ILE B 384      37.089  -7.077  11.175  1.00 42.57
ATOM   3083  CB  ILE B 384      35.653  -9.818  11.980  1.00 42.57
ATOM   3084  CG1 ILE B 384      35.665 -11.257  12.529  1.00 42.57
ATOM   3085  CG2 ILE B 384      35.633  -9.742  10.442  1.00 42.57
ATOM   3086  CD1 ILE B 384      34.289 -11.928  12.520  1.00 42.57
ATOM   3087  N   ALA B 385      35.788  -6.930  13.012  1.00 33.86
ATOM   3088  CA  ALA B 385      35.396  -5.570  12.756  1.00 33.86
ATOM   3089  C   ALA B 385      36.597  -4.675  12.713  1.00 33.86
ATOM   3090  O   ALA B 385      36.681  -3.789  11.862  1.00 33.86
ATOM   3091  CB  ALA B 385      34.439  -5.009  13.826  1.00 33.86
ATOM   3092  N   MET B 386      37.563  -4.869  13.629  1.00 70.05
ATOM   3093  CA  MET B 386      38.692  -3.985  13.645  1.00 70.05
ATOM   3094  C   MET B 386      39.470  -4.116  12.374  1.00 70.05
ATOM   3095  O   MET B 386      39.931  -3.124  11.814  1.00 70.05
ATOM   3096  CB  MET B 386      39.662  -4.236  14.812  1.00 70.05
ATOM   3097  CG  MET B 386      38.969  -4.284  16.173  1.00 70.05
ATOM   3098  SD  MET B 386      37.731  -2.978  16.439  1.00 70.05
ATOM   3099  CE  MET B 386      36.730  -3.945  17.606  1.00 70.05
ATOM   3100  N   THR B 387      39.687  -5.351  11.899  1.00113.09
ATOM   3101  CA  THR B 387      40.448  -5.511  10.695  1.00113.09
ATOM   3102  C   THR B 387      39.705  -5.068   9.455  1.00113.09
ATOM   3103  O   THR B 387      40.239  -4.324   8.633  1.00113.09
ATOM   3104  CB  THR B 387      40.875  -6.937  10.509  1.00113.09
ATOM   3105  OG1 THR B 387      39.739  -7.779  10.424  1.00113.09
ATOM   3106  CG2 THR B 387      41.781  -7.361  11.677  1.00113.09
ATOM   3107  N   GLU B 388      38.465  -5.571   9.294  1.00117.36
ATOM   3108  CA  GLU B 388      37.613  -5.451   8.137  1.00117.36
ATOM   3109  C   GLU B 388      36.852  -4.160   7.943  1.00117.36
ATOM   3110  O   GLU B 388      36.671  -3.728   6.806  1.00117.36
ATOM   3111  CB  GLU B 388      36.560  -6.570   8.120  1.00117.36
ATOM   3112  CG  GLU B 388      37.169  -7.945   7.853  1.00117.36
ATOM   3113  CD  GLU B 388      37.527  -8.002   6.379  1.00117.36
ATOM   3114  OE1 GLU B 388      38.619  -7.481   6.026  1.00117.36
ATOM   3115  OE2 GLU B 388      36.717  -8.554   5.587  1.00117.36
ATOM   3116  N   LEU B 389      36.345  -3.526   9.018  1.00 70.71
ATOM   3117  CA  LEU B 389      35.423  -2.437   8.812  1.00 70.71
ATOM   3118  C   LEU B 389      35.984  -1.153   9.344  1.00 70.71
ATOM   3119  O   LEU B 389      36.816  -1.140  10.247  1.00 70.71
ATOM   3120  CB  LEU B 389      34.096  -2.667   9.556  1.00 70.71
ATOM   3121  CG  LEU B 389      33.662  -4.144   9.600  1.00 70.71
ATOM   3122  CD1 LEU B 389      32.774  -4.430  10.822  1.00 70.71
ATOM   3123  CD2 LEU B 389      33.004  -4.571   8.279  1.00 70.71
ATOM   3124  N   PRO B 390      35.529  -0.056   8.787  1.00 86.34
ATOM   3125  CA  PRO B 390      35.939   1.248   9.225  1.00 86.34
ATOM   3126  C   PRO B 390      35.267   1.546  10.528  1.00 86.34
ATOM   3127  O   PRO B 390      34.236   0.938  10.809  1.00 86.34
ATOM   3128  CB  PRO B 390      35.539   2.198   8.112  1.00 86.34
ATOM   3129  CG  PRO B 390      34.162   1.702   7.637  1.00 86.34
ATOM   3130  CD  PRO B 390      34.380   0.201   7.416  1.00 86.34
ATOM   3131  N   PRO B 391      35.796   2.442  11.313  1.00170.68
ATOM   3132  CA  PRO B 391      35.242   2.736  12.608  1.00170.68
ATOM   3133  C   PRO B 391      33.868   3.324  12.508  1.00170.68
ATOM   3134  O   PRO B 391      33.133   3.286  13.492  1.00170.68
ATOM   3135  CB  PRO B 391      36.243   3.686  13.266  1.00170.68
ATOM   3136  CG  PRO B 391      37.595   3.311  12.629  1.00170.68
ATOM   3137  CD  PRO B 391      37.270   3.096  11.143  1.00170.68
ATOM   3138  N   THR B 392      33.551   3.948  11.360  1.00 80.84
ATOM   3139  CA  THR B 392      32.289   4.574  11.068  1.00 80.84
ATOM   3140  C   THR B 392      31.218   3.583  10.714  1.00 80.84
ATOM   3141  O   THR B 392      30.034   3.914  10.777  1.00 80.84
ATOM   3142  CB  THR B 392      32.375   5.557   9.935  1.00 80.84
ATOM   3143  OG1 THR B 392      33.093   4.996   8.846  1.00 80.84
ATOM   3144  CG2 THR B 392      33.073   6.831  10.441  1.00 80.84
ATOM   3145  N   HIS B 393      31.592   2.367  10.265  1.00 71.59
ATOM   3146  CA  HIS B 393      30.615   1.430   9.763  1.00 71.59
ATOM   3147  C   HIS B 393      29.566   1.165  10.805  1.00 71.59
ATOM   3148  O   HIS B 393      29.868   0.939  11.977  1.00 71.59
ATOM   3149  CB  HIS B 393      31.248   0.089   9.347  1.00 71.59
ATOM   3150  CG  HIS B 393      30.441  -0.672   8.341  1.00 71.59
ATOM   3151  ND1 HIS B 393      29.258  -1.322   8.615  1.00 71.59
ATOM   3152  CD2 HIS B 393      30.681  -0.884   7.017  1.00 71.59
ATOM   3153  CE1 HIS B 393      28.845  -1.890   7.453  1.00 71.59
ATOM   3154  NE2 HIS B 393      29.677  -1.652   6.456  1.00 71.59
ATOM   3155  N   PRO B 394      28.320   1.192  10.407  1.00 79.46
ATOM   3156  CA  PRO B 394      27.197   1.000  11.288  1.00 79.46
ATOM   3157  C   PRO B 394      27.197  -0.343  11.952  1.00 79.46
ATOM   3158  O   PRO B 394      26.712  -0.452  13.078  1.00 79.46
ATOM   3159  CB  PRO B 394      25.954   1.266  10.435  1.00 79.46
ATOM   3160  CG  PRO B 394      26.339   0.767   9.027  1.00 79.46
ATOM   3161  CD  PRO B 394      27.708   1.415   8.766  1.00 79.46
ATOM   3162  N   ILE B 395      27.696  -1.391  11.276  1.00 47.08
ATOM   3163  CA  ILE B 395      27.707  -2.677  11.907  1.00 47.08
ATOM   3164  C   ILE B 395      28.685  -2.632  13.038  1.00 47.08
ATOM   3165  O   ILE B 395      28.419  -3.143  14.125  1.00 47.08
ATOM   3166  CB  ILE B 395      28.135  -3.792  11.000  1.00 47.08
ATOM   3167  CG1 ILE B 395      27.272  -3.813   9.728  1.00 47.08
ATOM   3168  CG2 ILE B 395      28.074  -5.103  11.806  1.00 47.08
ATOM   3169  CD1 ILE B 395      27.342  -5.141   8.974  1.00 47.08
ATOM   3170  N   ARG B 396      29.861  -2.027  12.789  1.00 72.46
ATOM   3171  CA  ARG B 396      30.902  -1.924  13.771  1.00 72.46
ATOM   3172  C   ARG B 396      30.441  -1.089  14.933  1.00 72.46
ATOM   3173  O   ARG B 396      30.670  -1.443  16.089  1.00 72.46
ATOM   3174  CB  ARG B 396      32.172  -1.273  13.199  1.00 72.46
ATOM   3175  CG  ARG B 396      33.346  -1.246  14.177  1.00 72.46
ATOM   3176  CD  ARG B 396      34.681  -0.919  13.504  1.00 72.46
ATOM   3177  NE  ARG B 396      35.688  -0.688  14.575  1.00 72.46
ATOM   3178  CZ  ARG B 396      36.957  -0.310  14.244  1.00 72.46
ATOM   3179  NH1 ARG B 396      37.305  -0.166  12.930  1.00 72.46
ATOM   3180  NH2 ARG B 396      37.873  -0.069  15.227  1.00 72.46
ATOM   3181  N   LEU B 397      29.783   0.051  14.656  1.00 49.92
ATOM   3182  CA  LEU B 397      29.317   0.933  15.696  1.00 49.92
ATOM   3183  C   LEU B 397      28.266   0.242  16.518  1.00 49.92
ATOM   3184  O   LEU B 397      28.271   0.336  17.744  1.00 49.92
ATOM   3185  CB  LEU B 397      28.685   2.226  15.149  1.00 49.92
ATOM   3186  CG  LEU B 397      29.673   3.174  14.439  1.00 49.92
ATOM   3187  CD1 LEU B 397      28.924   4.272  13.666  1.00 49.92
ATOM   3188  CD2 LEU B 397      30.704   3.750  15.424  1.00 49.92
ATOM   3189  N   GLY B 398      27.328  -0.470  15.858  1.00 22.99
ATOM   3190  CA  GLY B 398      26.263  -1.157  16.540  1.00 22.99
ATOM   3191  C   GLY B 398      26.854  -2.214  17.421  1.00 22.99
ATOM   3192  O   GLY B 398      26.375  -2.451  18.529  1.00 22.99
ATOM   3193  N   LEU B 399      27.906  -2.895  16.932  1.00 57.33
ATOM   3194  CA  LEU B 399      28.559  -3.917  17.693  1.00 57.33
ATOM   3195  C   LEU B 399      29.104  -3.289  18.943  1.00 57.33
ATOM   3196  O   LEU B 399      28.920  -3.810  20.041  1.00 57.33
ATOM   3197  CB  LEU B 399      29.732  -4.536  16.907  1.00 57.33
ATOM   3198  CG  LEU B 399      30.680  -5.416  17.740  1.00 57.33
ATOM   3199  CD1 LEU B 399      29.919  -6.519  18.485  1.00 57.33
ATOM   3200  CD2 LEU B 399      31.816  -5.972  16.866  1.00 57.33
ATOM   3201  N   ALA B 400      29.759  -2.121  18.816  1.00 32.03
ATOM   3202  CA  ALA B 400      30.352  -1.476  19.957  1.00 32.03
ATOM   3203  C   ALA B 400      29.287  -1.112  20.952  1.00 32.03
ATOM   3204  O   ALA B 400      29.475  -1.270  22.158  1.00 32.03
ATOM   3205  CB  ALA B 400      31.110  -0.188  19.594  1.00 32.03
ATOM   3206  N   LEU B 401      28.136  -0.608  20.468  1.00 51.34
ATOM   3207  CA  LEU B 401      27.074  -0.191  21.340  1.00 51.34
ATOM   3208  C   LEU B 401      26.551  -1.366  22.111  1.00 51.34
ATOM   3209  O   LEU B 401      26.381  -1.283  23.327  1.00 51.34
ATOM   3210  CB  LEU B 401      25.883   0.403  20.565  1.00 51.34
ATOM   3211  CG  LEU B 401      24.639   0.669  21.435  1.00 51.34
ATOM   3212  CD1 LEU B 401      24.694   2.055  22.095  1.00 51.34
ATOM   3213  CD2 LEU B 401      23.346   0.445  20.633  1.00 51.34
ATOM   3214  N   ASN B 402      26.289  -2.497  21.428  1.00 50.21
ATOM   3215  CA  ASN B 402      25.711  -3.650  22.066  1.00 50.21
ATOM   3216  C   ASN B 402      26.676  -4.264  23.035  1.00 50.21
ATOM   3217  O   ASN B 402      26.290  -4.735  24.103  1.00 50.21
ATOM   3218  CB  ASN B 402      25.283  -4.746  21.070  1.00 50.21
ATOM   3219  CG  ASN B 402      24.062  -4.254  20.301  1.00 50.21
ATOM   3220  OD1 ASN B 402      23.815  -3.052  20.200  1.00 50.21
ATOM   3221  ND2 ASN B 402      23.261  -5.210  19.757  1.00 50.21
ATOM   3222  N   PHE B 403      27.966  -4.298  22.669  1.00103.77
ATOM   3223  CA  PHE B 403      28.992  -4.892  23.476  1.00103.77
ATOM   3224  C   PHE B 403      29.126  -4.081  24.733  1.00103.77
ATOM   3225  O   PHE B 403      29.287  -4.627  25.825  1.00103.77
ATOM   3226  CB  PHE B 403      30.307  -4.958  22.667  1.00103.77
ATOM   3227  CG  PHE B 403      31.281  -5.917  23.253  1.00103.77
ATOM   3228  CD1 PHE B 403      30.898  -6.801  24.234  1.00103.77
ATOM   3229  CD2 PHE B 403      32.559  -6.003  22.752  1.00103.77
ATOM   3230  CE1 PHE B 403      31.799  -7.700  24.753  1.00103.77
ATOM   3231  CE2 PHE B 403      33.464  -6.900  23.265  1.00103.77
ATOM   3232  CZ  PHE B 403      33.085  -7.750  24.277  1.00103.77
ATOM   3233  N   SER B 404      29.053  -2.741  24.624  1.00 33.89
ATOM   3234  CA  SER B 404      29.165  -1.919  25.796  1.00 33.89
ATOM   3235  C   SER B 404      27.994  -2.186  26.695  1.00 33.89
ATOM   3236  O   SER B 404      28.144  -2.241  27.914  1.00 33.89
ATOM   3237  CB  SER B 404      29.187  -0.411  25.483  1.00 33.89
ATOM   3238  OG  SER B 404      27.920   0.019  25.011  1.00 33.89
ATOM   3239  N   VAL B 405      26.789  -2.363  26.116  1.00 97.95
ATOM   3240  CA  VAL B 405      25.618  -2.600  26.916  1.00 97.95
ATOM   3241  C   VAL B 405      25.797  -3.917  27.609  1.00 97.95
ATOM   3242  O   VAL B 405      25.383  -4.095  28.754  1.00 97.95
ATOM   3243  CB  VAL B 405      24.338  -2.617  26.124  1.00 97.95
ATOM   3244  CG1 VAL B 405      23.169  -3.039  27.026  1.00 97.95
ATOM   3245  CG2 VAL B 405      24.172  -1.253  25.441  1.00 97.95
ATOM   3246  N   PHE B 406      26.439  -4.878  26.920  1.00 61.62
ATOM   3247  CA  PHE B 406      26.687  -6.177  27.471  1.00 61.62
ATOM   3248  C   PHE B 406      27.501  -6.023  28.724  1.00 61.62
ATOM   3249  O   PHE B 406      27.160  -6.584  29.763  1.00 61.62
ATOM   3250  CB  PHE B 406      27.461  -7.057  26.469  1.00 61.62
ATOM   3251  CG  PHE B 406      27.877  -8.328  27.123  1.00 61.62
ATOM   3252  CD1 PHE B 406      26.951  -9.293  27.443  1.00 61.62
ATOM   3253  CD2 PHE B 406      29.206  -8.562  27.391  1.00 61.62
ATOM   3254  CE1 PHE B 406      27.352 -10.466  28.038  1.00 61.62
ATOM   3255  CE2 PHE B 406      29.610  -9.733  27.985  1.00 61.62
ATOM   3256  CZ  PHE B 406      28.680 -10.689  28.314  1.00 61.62
ATOM   3257  N   TYR B 407      28.586  -5.226  28.677  1.00 73.39
ATOM   3258  CA  TYR B 407      29.410  -5.056  29.843  1.00 73.39
ATOM   3259  C   TYR B 407      28.610  -4.437  30.939  1.00 73.39
ATOM   3260  O   TYR B 407      28.733  -4.826  32.099  1.00 73.39
ATOM   3261  CB  TYR B 407      30.623  -4.132  29.634  1.00 73.39
ATOM   3262  CG  TYR B 407      31.661  -4.863  28.859  1.00 73.39
ATOM   3263  CD1 TYR B 407      32.409  -5.837  29.484  1.00 73.39
ATOM   3264  CD2 TYR B 407      31.905  -4.575  27.539  1.00 73.39
ATOM   3265  CE1 TYR B 407      33.383  -6.526  28.803  1.00 73.39
ATOM   3266  CE2 TYR B 407      32.878  -5.262  26.853  1.00 73.39
ATOM   3267  CZ  TYR B 407      33.616  -6.237  27.483  1.00 73.39
ATOM   3268  OH  TYR B 407      34.615  -6.938  26.775  1.00 73.39
ATOM   3269  N   TYR B 408      27.797  -3.421  30.610  1.00 68.55
ATOM   3270  CA  TYR B 408      27.112  -2.728  31.656  1.00 68.55
ATOM   3271  C   TYR B 408      26.082  -3.608  32.309  1.00 68.55
ATOM   3272  O   TYR B 408      26.126  -3.830  33.518  1.00 68.55
ATOM   3273  CB  TYR B 408      26.383  -1.487  31.106  1.00 68.55
ATOM   3274  CG  TYR B 408      26.153  -0.535  32.226  1.00 68.55
ATOM   3275  CD1 TYR B 408      25.022  -0.660  32.999  1.00 68.55
ATOM   3276  CD2 TYR B 408      27.048   0.468  32.511  1.00 68.55
ATOM   3277  CE1 TYR B 408      24.783   0.204  34.038  1.00 68.55
ATOM   3278  CE2 TYR B 408      26.816   1.337  33.550  1.00 68.55
ATOM   3279  CZ  TYR B 408      25.682   1.206  34.317  1.00 68.55
ATOM   3280  OH  TYR B 408      25.442   2.096  35.385  1.00 68.55
ATOM   3281  N   GLU B 409      25.130  -4.142  31.514  1.00121.82
ATOM   3282  CA  GLU B 409      24.030  -4.888  32.064  1.00121.82
ATOM   3283  C   GLU B 409      24.371  -6.291  32.494  1.00121.82
ATOM   3284  O   GLU B 409      23.945  -6.736  33.561  1.00121.82
ATOM   3285  CB  GLU B 409      22.813  -4.917  31.116  1.00121.82
ATOM   3286  CG  GLU B 409      22.479  -3.580  30.454  1.00121.82
ATOM   3287  CD  GLU B 409      21.550  -2.809  31.385  1.00121.82
ATOM   3288  OE1 GLU B 409      21.857  -2.737  32.605  1.00121.82
ATOM   3289  OE2 GLU B 409      20.518  -2.287  30.887  1.00121.82
ATOM   3290  N   ILE B 410      25.070  -7.069  31.645  1.00129.27
ATOM   3291  CA  ILE B 410      25.346  -8.433  32.012  1.00129.27
ATOM   3292  C   ILE B 410      26.497  -8.590  32.965  1.00129.27
ATOM   3293  O   ILE B 410      26.377  -9.238  34.003  1.00129.27
ATOM   3294  CB  ILE B 410      25.627  -9.293  30.819  1.00129.27
ATOM   3295  CG1 ILE B 410      24.517  -9.096  29.773  1.00129.27
ATOM   3296  CG2 ILE B 410      25.740 -10.748  31.304  1.00129.27
ATOM   3297  CD1 ILE B 410      23.132  -9.512  30.263  1.00129.27
ATOM   3298  N   LEU B 411      27.658  -8.014  32.597  1.00 88.68
ATOM   3299  CA  LEU B 411      28.898  -8.103  33.320  1.00 88.68
ATOM   3300  C   LEU B 411      28.885  -7.231  34.537  1.00 88.68
ATOM   3301  O   LEU B 411      29.654  -7.442  35.472  1.00 88.68
ATOM   3302  CB  LEU B 411      30.125  -7.784  32.453  1.00 88.68
ATOM   3303  CG  LEU B 411      30.893  -9.063  32.056  1.00 88.68
ATOM   3304  CD1 LEU B 411      29.973 -10.107  31.405  1.00 88.68
ATOM   3305  CD2 LEU B 411      32.131  -8.739  31.201  1.00 88.68
ATOM   3306  N   ASN B 412      28.037  -6.189  34.539  1.00 93.20
ATOM   3307  CA  ASN B 412      27.972  -5.264  35.635  1.00 93.20
ATOM   3308  C   ASN B 412      29.279  -4.555  35.774  1.00 93.20
ATOM   3309  O   ASN B 412      29.738  -4.291  36.885  1.00 93.20
ATOM   3310  CB  ASN B 412      27.612  -5.919  36.980  1.00 93.20
ATOM   3311  CG  ASN B 412      26.993  -4.835  37.852  1.00 93.20
ATOM   3312  OD1 ASN B 412      25.899  -4.350  37.567  1.00 93.20
ATOM   3313  ND2 ASN B 412      27.709  -4.431  38.934  1.00 93.20
ATOM   3314  N   SER B 413      29.917  -4.218  34.633  1.00111.45
ATOM   3315  CA  SER B 413      31.142  -3.481  34.723  1.00111.45
ATOM   3316  C   SER B 413      31.014  -2.212  33.931  1.00111.45
ATOM   3317  O   SER B 413      31.257  -2.177  32.723  1.00111.45
ATOM   3318  CB  SER B 413      32.347  -4.274  34.194  1.00111.45
ATOM   3319  OG  SER B 413      33.399  -4.237  35.143  1.00111.45
ATOM   3320  N   PRO B 414      30.661  -1.149  34.603  1.00 76.33
ATOM   3321  CA  PRO B 414      30.498   0.141  33.986  1.00 76.33
ATOM   3322  C   PRO B 414      31.783   0.704  33.470  1.00 76.33
ATOM   3323  O   PRO B 414      31.755   1.464  32.501  1.00 76.33
ATOM   3324  CB  PRO B 414      29.799   1.022  35.030  1.00 76.33
ATOM   3325  CG  PRO B 414      28.925   0.050  35.848  1.00 76.33
ATOM   3326  CD  PRO B 414      29.703  -1.275  35.793  1.00 76.33
ATOM   3327  N   ASP B 415      32.917   0.359  34.102  1.00 73.38
ATOM   3328  CA  ASP B 415      34.175   0.897  33.680  1.00 73.38
ATOM   3329  C   ASP B 415      34.444   0.434  32.281  1.00 73.38
ATOM   3330  O   ASP B 415      34.771   1.229  31.399  1.00 73.38
ATOM   3331  CB  ASP B 415      35.324   0.406  34.579  1.00 73.38
ATOM   3332  CG  ASP B 415      35.029  -1.009  35.054  1.00 73.38
ATOM   3333  OD1 ASP B 415      33.976  -1.574  34.658  1.00 73.38
ATOM   3334  OD2 ASP B 415      35.866  -1.547  35.826  1.00 73.38
ATOM   3335  N   ARG B 416      34.298  -0.881  32.045  1.00 64.52
ATOM   3336  CA  ARG B 416      34.571  -1.421  30.747  1.00 64.52
ATOM   3337  C   ARG B 416      33.569  -0.908  29.767  1.00 64.52
ATOM   3338  O   ARG B 416      33.914  -0.600  28.627  1.00 64.52
ATOM   3339  CB  ARG B 416      34.542  -2.957  30.710  1.00 64.52
ATOM   3340  CG  ARG B 416      35.760  -3.586  31.390  1.00 64.52
ATOM   3341  CD  ARG B 416      35.416  -4.639  32.445  1.00 64.52
ATOM   3342  NE  ARG B 416      36.695  -5.245  32.912  1.00 64.52
ATOM   3343  CZ  ARG B 416      36.697  -6.120  33.960  1.00 64.52
ATOM   3344  NH1 ARG B 416      35.528  -6.421  34.597  1.00 64.52
ATOM   3345  NH2 ARG B 416      37.866  -6.703  34.360  1.00 64.52
ATOM   3346  N   ALA B 417      32.294  -0.794  30.182  1.00 32.52
ATOM   3347  CA  ALA B 417      31.290  -0.377  29.246  1.00 32.52
ATOM   3348  C   ALA B 417      31.595   1.003  28.738  1.00 32.52
ATOM   3349  O   ALA B 417      31.524   1.262  27.537  1.00 32.52
ATOM   3350  CB  ALA B 417      29.884  -0.327  29.867  1.00 32.52
ATOM   3351  N   CYS B 418      31.954   1.931  29.644  1.00 35.36
ATOM   3352  CA  CYS B 418      32.196   3.289  29.238  1.00 35.36
ATOM   3353  C   CYS B 418      33.400   3.357  28.354  1.00 35.36
ATOM   3354  O   CYS B 418      33.419   4.101  27.374  1.00 35.36
ATOM   3355  CB  CYS B 418      32.421   4.249  30.420  1.00 35.36
ATOM   3356  SG  CYS B 418      30.867   4.720  31.233  1.00 35.36
ATOM   3357  N   ARG B 419      34.449   2.580  28.673  1.00 89.95
ATOM   3358  CA  ARG B 419      35.663   2.666  27.907  1.00 89.95
ATOM   3359  C   ARG B 419      35.407   2.251  26.489  1.00 89.95
ATOM   3360  O   ARG B 419      35.864   2.897  25.548  1.00 89.95
ATOM   3361  CB  ARG B 419      36.774   1.758  28.464  1.00 89.95
ATOM   3362  CG  ARG B 419      37.392   2.239  29.781  1.00 89.95
ATOM   3363  CD  ARG B 419      38.136   1.151  30.560  1.00 89.95
ATOM   3364  NE  ARG B 419      38.971   1.831  31.592  1.00 89.95
ATOM   3365  CZ  ARG B 419      38.403   2.397  32.698  1.00 89.95
ATOM   3366  NH1 ARG B 419      37.050   2.360  32.873  1.00 89.95
ATOM   3367  NH2 ARG B 419      39.197   2.991  33.636  1.00 89.95
ATOM   3368  N   LEU B 420      34.655   1.154  26.306  1.00113.41
ATOM   3369  CA  LEU B 420      34.388   0.594  25.012  1.00113.41
ATOM   3370  C   LEU B 420      33.599   1.570  24.193  1.00113.41
ATOM   3371  O   LEU B 420      33.943   1.861  23.046  1.00113.41
ATOM   3372  CB  LEU B 420      33.566  -0.693  25.204  1.00113.41
ATOM   3373  CG  LEU B 420      33.014  -1.409  23.958  1.00113.41
ATOM   3374  CD1 LEU B 420      34.123  -1.482  22.906  1.00113.41
ATOM   3375  CD2 LEU B 420      32.434  -2.800  24.242  1.00113.41
ATOM   3376  N   ALA B 421      32.524   2.124  24.784  1.00 32.87
ATOM   3377  CA  ALA B 421      31.658   3.014  24.068  1.00 32.87
ATOM   3378  C   ALA B 421      32.402   4.258  23.695  1.00 32.87
ATOM   3379  O   ALA B 421      32.285   4.751  22.574  1.00 32.87
ATOM   3380  CB  ALA B 421      30.423   3.425  24.886  1.00 32.87
ATOM   3381  N   LYS B 422      33.203   4.796  24.632  1.00 94.72
ATOM   3382  CA  LYS B 422      33.923   6.018  24.398  1.00 94.72
ATOM   3383  C   LYS B 422      34.901   5.814  23.284  1.00 94.72
ATOM   3384  O   LYS B 422      35.037   6.662  22.403  1.00 94.72
ATOM   3385  CB  LYS B 422      34.718   6.468  25.639  1.00 94.72
ATOM   3386  CG  LYS B 422      33.867   7.064  26.765  1.00 94.72
ATOM   3387  CD  LYS B 422      34.557   7.084  28.132  1.00 94.72
ATOM   3388  CE  LYS B 422      33.911   8.056  29.128  1.00 94.72
ATOM   3389  NZ  LYS B 422      34.437   9.424  28.920  1.00 94.72
ATOM   3390  N   ALA B 423      35.606   4.670  23.293  1.00 27.22
ATOM   3391  CA  ALA B 423      36.611   4.414  22.302  1.00 27.22
ATOM   3392  C   ALA B 423      35.988   4.335  20.940  1.00 27.22
ATOM   3393  O   ALA B 423      36.514   4.897  19.980  1.00 27.22
ATOM   3394  CB  ALA B 423      37.345   3.087  22.545  1.00 27.22
ATOM   3395  N   ALA B 424      34.841   3.640  20.824  1.00 29.30
ATOM   3396  CA  ALA B 424      34.212   3.448  19.546  1.00 29.30
ATOM   3397  C   ALA B 424      33.802   4.776  18.993  1.00 29.30
ATOM   3398  O   ALA B 424      33.952   5.038  17.801  1.00 29.30
ATOM   3399  CB  ALA B 424      32.954   2.568  19.628  1.00 29.30
ATOM   3400  N   PHE B 425      33.263   5.645  19.863  1.00 58.85
ATOM   3401  CA  PHE B 425      32.779   6.940  19.480  1.00 58.85
ATOM   3402  C   PHE B 425      33.915   7.779  18.964  1.00 58.85
ATOM   3403  O   PHE B 425      33.827   8.355  17.880  1.00 58.85
ATOM   3404  CB  PHE B 425      32.141   7.638  20.693  1.00 58.85
ATOM   3405  CG  PHE B 425      31.328   8.812  20.274  1.00 58.85
ATOM   3406  CD1 PHE B 425      30.072   8.644  19.737  1.00 58.85
ATOM   3407  CD2 PHE B 425      31.817  10.085  20.447  1.00 58.85
ATOM   3408  CE1 PHE B 425      29.322   9.734  19.364  1.00 58.85
ATOM   3409  CE2 PHE B 425      31.069  11.177  20.077  1.00 58.85
ATOM   3410  CZ  PHE B 425      29.820  11.004  19.531  1.00 58.85
ATOM   3411  N   ASP B 426      35.035   7.834  19.712  1.00 33.90
ATOM   3412  CA  ASP B 426      36.152   8.668  19.361  1.00 33.90
ATOM   3413  C   ASP B 426      36.738   8.215  18.063  1.00 33.90
ATOM   3414  O   ASP B 426      37.153   9.036  17.247  1.00 33.90
ATOM   3415  CB  ASP B 426      37.286   8.622  20.401  1.00 33.90
ATOM   3416  CG  ASP B 426      37.193   9.872  21.264  1.00 33.90
ATOM   3417  OD1 ASP B 426      37.054  10.983  20.687  1.00 33.90
ATOM   3418  OD2 ASP B 426      37.260   9.729  22.514  1.00 33.90
ATOM   3419  N   ASP B 427      36.796   6.891  17.843  1.00 30.91
ATOM   3420  CA  ASP B 427      37.399   6.378  16.650  1.00 30.91
ATOM   3421  C   ASP B 427      36.613   6.838  15.461  1.00 30.91
ATOM   3422  O   ASP B 427      37.185   7.187  14.430  1.00 30.91
ATOM   3423  CB  ASP B 427      37.455   4.842  16.629  1.00 30.91
ATOM   3424  CG  ASP B 427      38.887   4.440  16.955  1.00 30.91
ATOM   3425  OD1 ASP B 427      39.806   4.949  16.260  1.00 30.91
ATOM   3426  OD2 ASP B 427      39.083   3.628  17.898  1.00 30.91
ATOM   3427  N   ALA B 428      35.274   6.838  15.568  1.00 35.14
ATOM   3428  CA  ALA B 428      34.435   7.257  14.482  1.00 35.14
ATOM   3429  C   ALA B 428      34.663   8.711  14.199  1.00 35.14
ATOM   3430  O   ALA B 428      34.754   9.123  13.045  1.00 35.14
ATOM   3431  CB  ALA B 428      32.937   7.072  14.784  1.00 35.14
ATOM   3432  N   ILE B 429      34.797   9.533  15.254  1.00 47.96
ATOM   3433  CA  ILE B 429      34.918  10.948  15.050  1.00 47.96
ATOM   3434  C   ILE B 429      36.135  11.241  14.234  1.00 47.96
ATOM   3435  O   ILE B 429      36.093  12.071  13.328  1.00 47.96
ATOM   3436  CB  ILE B 429      35.062  11.719  16.323  1.00 47.96
ATOM   3437  CG1 ILE B 429      33.945  11.340  17.302  1.00 47.96
ATOM   3438  CG2 ILE B 429      35.095  13.215  15.969  1.00 47.96
ATOM   3439  CD1 ILE B 429      33.931  12.229  18.535  1.00 47.96
ATOM   3440  N   ALA B 430      37.260  10.570  14.532  1.00 47.92
ATOM   3441  CA  ALA B 430      38.479  10.881  13.840  1.00 47.92
ATOM   3442  C   ALA B 430      38.344  10.587  12.370  1.00 47.92
ATOM   3443  O   ALA B 430      38.797  11.358  11.528  1.00 47.92
ATOM   3444  CB  ALA B 430      39.675  10.065  14.362  1.00 47.92
ATOM   3445  N   GLU B 431      37.722   9.437  12.068  1.00165.74
ATOM   3446  CA  GLU B 431      37.471   8.735  10.832  1.00165.74
ATOM   3447  C   GLU B 431      36.304   9.225  10.014  1.00165.74
ATOM   3448  O   GLU B 431      35.931   8.540   9.063  1.00165.74
ATOM   3449  CB  GLU B 431      37.233   7.235  11.063  1.00165.74
ATOM   3450  CG  GLU B 431      38.440   6.522  11.670  1.00165.74
ATOM   3451  CD  GLU B 431      39.448   6.258  10.561  1.00165.74
ATOM   3452  OE1 GLU B 431      39.197   5.341   9.734  1.00165.74
ATOM   3453  OE2 GLU B 431      40.483   6.974  10.526  1.00165.74
ATOM   3454  N   LEU B 432      35.652  10.351  10.350  1.00 94.54
ATOM   3455  CA  LEU B 432      34.374  10.718   9.787  1.00 94.54
ATOM   3456  C   LEU B 432      34.334  10.629   8.283  1.00 94.54
ATOM   3457  O   LEU B 432      33.278  10.337   7.723  1.00 94.54
ATOM   3458  CB  LEU B 432      33.931  12.132  10.206  1.00 94.54
ATOM   3459  CG  LEU B 432      33.216  12.165  11.573  1.00 94.54
ATOM   3460  CD1 LEU B 432      32.787  13.589  11.960  1.00 94.54
ATOM   3461  CD2 LEU B 432      32.050  11.165  11.615  1.00 94.54
ATOM   3462  N   ASP B 433      35.452  10.861   7.575  1.00 83.27
ATOM   3463  CA  ASP B 433      35.455  10.831   6.136  1.00 83.27
ATOM   3464  C   ASP B 433      35.013   9.478   5.633  1.00 83.27
ATOM   3465  O   ASP B 433      34.514   9.363   4.516  1.00 83.27
ATOM   3466  CB  ASP B 433      36.839  11.153   5.536  1.00 83.27
ATOM   3467  CG  ASP B 433      36.884  12.614   5.108  1.00 83.27
ATOM   3468  OD1 ASP B 433      36.403  13.482   5.884  1.00 83.27
ATOM   3469  OD2 ASP B 433      37.397  12.880   3.988  1.00 83.27
ATOM   3470  N   THR B 434      35.197   8.421   6.445  1.00150.10
ATOM   3471  CA  THR B 434      34.919   7.046   6.124  1.00150.10
ATOM   3472  C   THR B 434      33.436   6.787   5.998  1.00150.10
ATOM   3473  O   THR B 434      33.028   5.739   5.495  1.00150.10
ATOM   3474  CB  THR B 434      35.427   6.100   7.153  1.00150.10
ATOM   3475  OG1 THR B 434      36.791   6.360   7.444  1.00150.10
ATOM   3476  CG2 THR B 434      35.329   4.717   6.507  1.00150.10
ATOM   3477  N   LEU B 435      32.584   7.690   6.522  1.00 67.65
ATOM   3478  CA  LEU B 435      31.154   7.508   6.496  1.00 67.65
ATOM   3479  C   LEU B 435      30.721   7.163   5.102  1.00 67.65
ATOM   3480  O   LEU B 435      31.263   7.667   4.119  1.00 67.65
ATOM   3481  CB  LEU B 435      30.391   8.784   6.897  1.00 67.65
ATOM   3482  CG  LEU B 435      30.475   9.135   8.393  1.00 67.65
ATOM   3483  CD1 LEU B 435      29.785  10.475   8.690  1.00 67.65
ATOM   3484  CD2 LEU B 435      29.913   8.000   9.260  1.00 67.65
ATOM   3485  N   SER B 436      29.722   6.258   4.997  1.00 44.63
ATOM   3486  CA  SER B 436      29.232   5.792   3.729  1.00 44.63
ATOM   3487  C   SER B 436      27.920   6.446   3.443  1.00 44.63
ATOM   3488  O   SER B 436      27.140   6.759   4.339  1.00 44.63
ATOM   3489  CB  SER B 436      28.986   4.274   3.705  1.00 44.63
ATOM   3490  OG  SER B 436      28.185   3.885   4.812  1.00 44.63
ATOM   3491  N   GLU B 437      27.648   6.668   2.147  1.00 71.70
ATOM   3492  CA  GLU B 437      26.436   7.285   1.698  1.00 71.70
ATOM   3493  C   GLU B 437      25.311   6.375   2.068  1.00 71.70
ATOM   3494  O   GLU B 437      24.213   6.817   2.401  1.00 71.70
ATOM   3495  CB  GLU B 437      26.410   7.472   0.171  1.00 71.70
ATOM   3496  CG  GLU B 437      26.966   6.268  -0.598  1.00 71.70
ATOM   3497  CD  GLU B 437      28.310   6.649  -1.212  1.00 71.70
ATOM   3498  OE1 GLU B 437      29.177   7.186  -0.472  1.00 71.70
ATOM   3499  OE2 GLU B 437      28.486   6.412  -2.437  1.00 71.70
ATOM   3500  N   GLU B 438      25.572   5.061   2.009  1.00 63.18
ATOM   3501  CA  GLU B 438      24.581   4.062   2.255  1.00 63.18
ATOM   3502  C   GLU B 438      24.095   4.101   3.672  1.00 63.18
ATOM   3503  O   GLU B 438      22.900   3.919   3.907  1.00 63.18
ATOM   3504  CB  GLU B 438      25.121   2.654   1.979  1.00 63.18
ATOM   3505  CG  GLU B 438      24.018   1.597   1.992  1.00 63.18
ATOM   3506  CD  GLU B 438      24.582   0.348   2.642  1.00 63.18
ATOM   3507  OE1 GLU B 438      25.313  -0.401   1.941  1.00 63.18
ATOM   3508  OE2 GLU B 438      24.291   0.130   3.847  1.00 63.18
ATOM   3509  N   SER B 439      24.981   4.323   4.669  1.00151.94
ATOM   3510  CA  SER B 439      24.453   4.219   6.005  1.00151.94
ATOM   3511  C   SER B 439      24.878   5.362   6.881  1.00151.94
ATOM   3512  O   SER B 439      25.056   5.180   8.085  1.00151.94
ATOM   3513  CB  SER B 439      24.957   2.957   6.723  1.00151.94
ATOM   3514  OG  SER B 439      24.435   1.798   6.099  1.00151.94
ATOM   3515  N   TYR B 440      24.974   6.589   6.350  1.00 63.64
ATOM   3516  CA  TYR B 440      25.410   7.670   7.188  1.00 63.64
ATOM   3517  C   TYR B 440      24.406   7.897   8.279  1.00 63.64
ATOM   3518  O   TYR B 440      24.772   8.171   9.421  1.00 63.64
ATOM   3519  CB  TYR B 440      25.613   8.989   6.414  1.00 63.64
ATOM   3520  CG  TYR B 440      24.320   9.400   5.792  1.00 63.64
ATOM   3521  CD1 TYR B 440      23.908   8.841   4.605  1.00 63.64
ATOM   3522  CD2 TYR B 440      23.524  10.353   6.387  1.00 63.64
ATOM   3523  CE1 TYR B 440      22.719   9.219   4.026  1.00 63.64
ATOM   3524  CE2 TYR B 440      22.332  10.737   5.813  1.00 63.64
ATOM   3525  CZ  TYR B 440      21.930  10.168   4.628  1.00 63.64
ATOM   3526  OH  TYR B 440      20.711  10.555   4.032  1.00 63.64
ATOM   3527  N   LYS B 441      23.100   7.799   7.961  1.00 71.67
ATOM   3528  CA  LYS B 441      22.090   8.049   8.949  1.00 71.67
ATOM   3529  C   LYS B 441      22.210   7.034  10.037  1.00 71.67
ATOM   3530  O   LYS B 441      22.081   7.363  11.216  1.00 71.67
ATOM   3531  CB  LYS B 441      20.653   7.928   8.420  1.00 71.67
ATOM   3532  CG  LYS B 441      19.955   9.264   8.169  1.00 71.67
ATOM   3533  CD  LYS B 441      19.309   9.335   6.785  1.00 71.67
ATOM   3534  CE  LYS B 441      18.798  10.730   6.419  1.00 71.67
ATOM   3535  NZ  LYS B 441      18.275  10.729   5.034  1.00 71.67
ATOM   3536  N   ASP B 442      22.459   5.765   9.666  1.00 39.49
ATOM   3537  CA  ASP B 442      22.536   4.735  10.658  1.00 39.49
ATOM   3538  C   ASP B 442      23.686   5.020  11.571  1.00 39.49
ATOM   3539  O   ASP B 442      23.579   4.854  12.784  1.00 39.49
ATOM   3540  CB  ASP B 442      22.783   3.330  10.081  1.00 39.49
ATOM   3541  CG  ASP B 442      21.466   2.576   9.989  1.00 39.49
ATOM   3542  OD1 ASP B 442      20.488   3.128   9.419  1.00 39.49
ATOM   3543  OD2 ASP B 442      21.422   1.429  10.509  1.00 39.49
ATOM   3544  N   SER B 443      24.827   5.460  11.006  1.00 31.30
ATOM   3545  CA  SER B 443      26.003   5.710  11.790  1.00 31.30
ATOM   3546  C   SER B 443      25.734   6.820  12.758  1.00 31.30
ATOM   3547  O   SER B 443      26.110   6.740  13.928  1.00 31.30
ATOM   3548  CB  SER B 443      27.198   6.149  10.927  1.00 31.30
ATOM   3549  OG  SER B 443      27.801   5.022  10.311  1.00 31.30
ATOM   3550  N   THR B 444      25.060   7.887  12.293  1.00 23.45
ATOM   3551  CA  THR B 444      24.818   9.034  13.120  1.00 23.45
ATOM   3552  C   THR B 444      23.965   8.627  14.272  1.00 23.45
ATOM   3553  O   THR B 444      24.217   9.019  15.411  1.00 23.45
ATOM   3554  CB  THR B 444      24.092  10.129  12.396  1.00 23.45
ATOM   3555  OG1 THR B 444      22.832   9.661  11.940  1.00 23.45
ATOM   3556  CG2 THR B 444      24.948  10.589  11.203  1.00 23.45
ATOM   3557  N   LEU B 445      22.934   7.809  14.000  1.00 34.39
ATOM   3558  CA  LEU B 445      22.018   7.407  15.023  1.00 34.39
ATOM   3559  C   LEU B 445      22.775   6.640  16.060  1.00 34.39
ATOM   3560  O   LEU B 445      22.600   6.863  17.256  1.00 34.39
ATOM   3561  CB  LEU B 445      20.917   6.474  14.489  1.00 34.39
ATOM   3562  CG  LEU B 445      20.051   5.828  15.588  1.00 34.39
ATOM   3563  CD1 LEU B 445      19.521   6.881  16.575  1.00 34.39
ATOM   3564  CD2 LEU B 445      18.931   4.967  14.980  1.00 34.39
ATOM   3565  N   ILE B 446      23.661   5.725  15.623  1.00 88.88
ATOM   3566  CA  ILE B 446      24.379   4.888  16.542  1.00 88.88
ATOM   3567  C   ILE B 446      25.280   5.722  17.402  1.00 88.88
ATOM   3568  O   ILE B 446      25.389   5.485  18.604  1.00 88.88
ATOM   3569  CB  ILE B 446      25.211   3.833  15.864  1.00 88.88
ATOM   3570  CG1 ILE B 446      24.333   2.976  14.936  1.00 88.88
ATOM   3571  CG2 ILE B 446      25.896   2.997  16.959  1.00 88.88
ATOM   3572  CD1 ILE B 446      25.113   2.336  13.786  1.00 88.88
ATOM   3573  N   MET B 447      25.947   6.728  16.807  1.00 39.78
ATOM   3574  CA  MET B 447      26.856   7.570  17.533  1.00 39.78
ATOM   3575  C   MET B 447      26.087   8.273  18.609  1.00 39.78
ATOM   3576  O   MET B 447      26.584   8.446  19.721  1.00 39.78
ATOM   3577  CB  MET B 447      27.495   8.656  16.645  1.00 39.78
ATOM   3578  CG  MET B 447      28.781   8.213  15.941  1.00 39.78
ATOM   3579  SD  MET B 447      29.730   9.571  15.186  1.00 39.78
ATOM   3580  CE  MET B 447      31.093   9.558  16.387  1.00 39.78
ATOM   3581  N   GLN B 448      24.849   8.698  18.297  1.00 43.14
ATOM   3582  CA  GLN B 448      24.016   9.385  19.245  1.00 43.14
ATOM   3583  C   GLN B 448      23.726   8.462  20.390  1.00 43.14
ATOM   3584  O   GLN B 448      23.738   8.867  21.551  1.00 43.14
ATOM   3585  CB  GLN B 448      22.655   9.779  18.638  1.00 43.14
ATOM   3586  CG  GLN B 448      21.727  10.530  19.596  1.00 43.14
ATOM   3587  CD  GLN B 448      20.287  10.259  19.203  1.00 43.14
ATOM   3588  OE1 GLN B 448      19.875  10.543  18.079  1.00 43.14
ATOM   3589  NE2 GLN B 448      19.502   9.678  20.148  1.00 43.14
ATOM   3590  N   LEU B 449      23.454   7.182  20.081  1.00 38.28
ATOM   3591  CA  LEU B 449      23.100   6.219  21.084  1.00 38.28
ATOM   3592  C   LEU B 449      24.256   6.017  22.016  1.00 38.28
ATOM   3593  O   LEU B 449      24.080   5.919  23.229  1.00 38.28
ATOM   3594  CB  LEU B 449      22.746   4.848  20.478  1.00 38.28
ATOM   3595  CG  LEU B 449      21.593   4.902  19.457  1.00 38.28
ATOM   3596  CD1 LEU B 449      21.651   3.713  18.488  1.00 38.28
ATOM   3597  CD2 LEU B 449      20.229   5.039  20.149  1.00 38.28
ATOM   3598  N   LEU B 450      25.486   5.950  21.468  1.00 45.38
ATOM   3599  CA  LEU B 450      26.649   5.731  22.280  1.00 45.38
ATOM   3600  C   LEU B 450      26.774   6.873  23.241  1.00 45.38
ATOM   3601  O   LEU B 450      27.008   6.673  24.433  1.00 45.38
ATOM   3602  CB  LEU B 450      27.943   5.718  21.443  1.00 45.38
ATOM   3603  CG  LEU B 450      27.965   4.658  20.323  1.00 45.38
ATOM   3604  CD1 LEU B 450      28.854   5.108  19.150  1.00 45.38
ATOM   3605  CD2 LEU B 450      28.365   3.273  20.863  1.00 45.38
ATOM   3606  N   ARG B 451      26.606   8.113  22.743  1.00140.94
ATOM   3607  CA  ARG B 451      26.781   9.266  23.578  1.00140.94
ATOM   3608  C   ARG B 451      25.735   9.299  24.647  1.00140.94
ATOM   3609  O   ARG B 451      26.028   9.647  25.789  1.00140.94
ATOM   3610  CB  ARG B 451      26.781  10.599  22.801  1.00140.94
ATOM   3611  CG  ARG B 451      27.802  11.637  23.263  1.00140.94
ATOM   3612  CD  ARG B 451      27.670  11.964  24.751  1.00140.94
ATOM   3613  NE  ARG B 451      28.834  12.819  25.115  1.00140.94
ATOM   3614  CZ  ARG B 451      28.792  13.595  26.236  1.00140.94
ATOM   3615  NH1 ARG B 451      27.689  13.582  27.040  1.00140.94
ATOM   3616  NH2 ARG B 451      29.861  14.382  26.550  1.00140.94
ATOM   3617  N   ASP B 452      24.484   8.928  24.310  1.00 32.13
ATOM   3618  CA  ASP B 452      23.420   8.981  25.272  1.00 32.13
ATOM   3619  C   ASP B 452      23.718   8.038  26.397  1.00 32.13
ATOM   3620  O   ASP B 452      23.579   8.400  27.565  1.00 32.13
ATOM   3621  CB  ASP B 452      22.065   8.566  24.674  1.00 32.13
ATOM   3622  CG  ASP B 452      21.434   9.798  24.040  1.00 32.13
ATOM   3623  OD1 ASP B 452      21.409  10.862  24.713  1.00 32.13
ATOM   3624  OD2 ASP B 452      20.973   9.692  22.872  1.00 32.13
ATOM   3625  N   ASN B 453      24.159   6.806  26.074  1.00 35.08
ATOM   3626  CA  ASN B 453      24.420   5.823  27.088  1.00 35.08
ATOM   3627  C   ASN B 453      25.525   6.312  27.969  1.00 35.08
ATOM   3628  O   ASN B 453      25.459   6.177  29.190  1.00 35.08
ATOM   3629  CB  ASN B 453      24.853   4.459  26.514  1.00 35.08
ATOM   3630  CG  ASN B 453      23.596   3.672  26.161  1.00 35.08
ATOM   3631  OD1 ASN B 453      23.154   2.810  26.920  1.00 35.08
ATOM   3632  ND2 ASN B 453      23.013   3.955  24.965  1.00 35.08
ATOM   3633  N   LEU B 454      26.571   6.909  27.375  1.00 37.89
ATOM   3634  CA  LEU B 454      27.690   7.364  28.146  1.00 37.89
ATOM   3635  C   LEU B 454      27.224   8.417  29.097  1.00 37.89
ATOM   3636  O   LEU B 454      27.642   8.448  30.253  1.00 37.89
ATOM   3637  CB  LEU B 454      28.799   7.963  27.266  1.00 37.89
ATOM   3638  CG  LEU B 454      29.588   6.904  26.469  1.00 37.89
ATOM   3639  CD1 LEU B 454      30.644   7.561  25.563  1.00 37.89
ATOM   3640  CD2 LEU B 454      30.198   5.839  27.400  1.00 37.89
ATOM   3641  N   THR B 455      26.329   9.311  28.642  1.00 23.48
ATOM   3642  CA  THR B 455      25.884  10.361  29.510  1.00 23.48
ATOM   3643  C   THR B 455      25.204   9.749  30.695  1.00 23.48
ATOM   3644  O   THR B 455      25.436  10.159  31.832  1.00 23.48
ATOM   3645  CB  THR B 455      24.894  11.284  28.864  1.00 23.48
ATOM   3646  OG1 THR B 455      25.422  11.815  27.658  1.00 23.48
ATOM   3647  CG2 THR B 455      24.584  12.420  29.854  1.00 23.48
ATOM   3648  N   LEU B 456      24.346   8.741  30.454  1.00 38.23
ATOM   3649  CA  LEU B 456      23.599   8.136  31.516  1.00 38.23
ATOM   3650  C   LEU B 456      24.526   7.465  32.478  1.00 38.23
ATOM   3651  O   LEU B 456      24.413   7.634  33.692  1.00 38.23
ATOM   3652  CB  LEU B 456      22.622   7.066  30.998  1.00 38.23
ATOM   3653  CG  LEU B 456      21.717   7.564  29.859  1.00 38.23
ATOM   3654  CD1 LEU B 456      21.474   6.456  28.828  1.00 38.23
ATOM   3655  CD2 LEU B 456      20.412   8.170  30.405  1.00 38.23
ATOM   3656  N   TRP B 457      25.491   6.697  31.943  1.00 77.43
ATOM   3657  CA  TRP B 457      26.383   5.894  32.724  1.00 77.43
ATOM   3658  C   TRP B 457      27.320   6.718  33.547  1.00 77.43
ATOM   3659  O   TRP B 457      27.712   6.292  34.633  1.00 77.43
ATOM   3660  CB  TRP B 457      27.159   4.908  31.839  1.00 77.43
ATOM   3661  CG  TRP B 457      26.216   3.919  31.197  1.00 77.43
ATOM   3662  CD1 TRP B 457      24.965   3.563  31.607  1.00 77.43
ATOM   3663  CD2 TRP B 457      26.470   3.184  29.988  1.00 77.43
ATOM   3664  NE1 TRP B 457      24.426   2.647  30.737  1.00 77.43
ATOM   3665  CE2 TRP B 457      25.339   2.407  29.735  1.00 77.43
ATOM   3666  CE3 TRP B 457      27.553   3.161  29.158  1.00 77.43
ATOM   3667  CZ2 TRP B 457      25.274   1.589  28.644  1.00 77.43
ATOM   3668  CZ3 TRP B 457      27.484   2.335  28.058  1.00 77.43
ATOM   3669  CH2 TRP B 457      26.367   1.565  27.807  1.00 77.43
ATOM   3670  N   THR B 458      27.748   7.892  33.048  1.00 78.39
ATOM   3671  CA  THR B 458      28.658   8.680  33.828  1.00 78.39
ATOM   3672  C   THR B 458      27.901   9.824  34.500  1.00 78.39
ATOM   3673  O   THR B 458      26.912   9.532  35.225  1.00 78.39
ATOM   3674  CB  THR B 458      29.784   9.252  33.013  1.00 78.39
ATOM   3675  OG1 THR B 458      29.271  10.106  32.002  1.00 78.39
ATOM   3676  CG2 THR B 458      30.612   8.109  32.404  1.00 78.39
ATOM   3677  OXT THR B 458      28.305  11.002  34.310  1.00 78.39
