# Supplementary material for: A recombinant Fasciola gigantica 14-3-3 epsilon protein (rFg14-3-3e) modulates various functions of goat peripheral blood mononuclear cells
Source: Parasit Vectors. 2018 Mar 6;11:152. doi: 10.1186/s13071-018-2745-4 (PMC5840819; doi:10.1186/s13071-018-2745-4)
Supplement: Supplementary file 1 — Dataset S1. Structure files, FoldX configuration files and associated energy calculations for complexes between YWAHE and rFg14-3-3, and the 18 human protein interactors of YWAHE. (TGZ 5273 kb) [file 13071_2018_2745_MOESM1_ESM.tgz › foldx_model_files/P04637-P62258-MDL-3lw1.pdb]

FoldX generated pdb file

Output generated by <BuildModel>
ATOM      0  N   PHE A   1     -14.533   5.015 -14.501  1.00 63.44
ATOM      1  CA  PHE A   1     -13.867   6.284 -14.111  1.00 63.44
ATOM      2  C   PHE A   1     -14.379   6.675 -12.773  1.00 63.44
ATOM      3  O   PHE A   1     -15.540   6.444 -12.449  1.00 63.44
ATOM      4  CB  PHE A   1     -14.206   7.400 -15.117  1.00 63.44
ATOM      5  CG  PHE A   1     -13.722   6.922 -16.440  1.00 63.44
ATOM      6  CD1 PHE A   1     -12.502   6.300 -16.555  1.00 63.44
ATOM      7  CD2 PHE A   1     -14.484   7.114 -17.570  1.00 63.44
ATOM      8  CE1 PHE A   1     -12.057   5.858 -17.776  1.00 63.44
ATOM      9  CE2 PHE A   1     -14.045   6.675 -18.798  1.00 63.44
ATOM     10  CZ  PHE A   1     -12.827   6.043 -18.900  1.00 63.44
ATOM     11  N   LYS A   2     -13.517   7.292 -11.948  1.00 93.81
ATOM     12  CA  LYS A   2     -13.946   7.541 -10.605  1.00 93.81
ATOM     13  C   LYS A   2     -14.786   8.772 -10.498  1.00 93.81
ATOM     14  O   LYS A   2     -14.526   9.806 -11.118  1.00 93.81
ATOM     15  CB  LYS A   2     -12.785   7.532  -9.608  1.00 93.81
ATOM     16  CG  LYS A   2     -11.931   6.265  -9.781  1.00 93.81
ATOM     17  CD  LYS A   2     -10.532   6.302  -9.163  1.00 93.81
ATOM     18  CE  LYS A   2      -9.679   5.095  -9.558  1.00 93.81
ATOM     19  NZ  LYS A   2      -8.916   4.606  -8.388  1.00 93.81
ATOM     20  N   THR A   3     -15.856   8.637  -9.691  1.00158.01
ATOM     21  CA  THR A   3     -16.810   9.668  -9.441  1.00158.01
ATOM     22  C   THR A   3     -16.552  10.084  -8.020  1.00158.01
ATOM     23  O   THR A   3     -15.674   9.540  -7.354  1.00158.01
ATOM     24  CB  THR A   3     -18.234   9.160  -9.545  1.00158.01
ATOM     25  OG1 THR A   3     -18.323   8.220 -10.603  1.00158.01
ATOM     26  CG2 THR A   3     -19.196  10.321  -9.847  1.00158.01
ATOM     27  N   GLU A   4     -17.295  11.103  -7.536  1.00104.50
ATOM     28  CA  GLU A   4     -17.181  11.573  -6.188  1.00104.50
ATOM     29  C   GLU A   4     -18.127  10.760  -5.353  1.00104.50
ATOM     30  O   GLU A   4     -19.223  10.408  -5.788  1.00104.50
ATOM     31  CB  GLU A   4     -17.554  13.062  -6.092  1.00104.50
ATOM     32  CG  GLU A   4     -17.143  13.755  -4.791  1.00104.50
ATOM     33  CD  GLU A   4     -18.394  13.904  -3.937  1.00104.50
ATOM     34  OE1 GLU A   4     -19.437  14.363  -4.472  1.00104.50
ATOM     35  OE2 GLU A   4     -18.312  13.568  -2.726  1.00104.50
ATOM     36  N   GLY A   5     -17.708  10.394  -4.123  1.00 60.88
ATOM     37  CA  GLY A   5     -18.633   9.733  -3.247  1.00 60.88
ATOM     38  C   GLY A   5     -18.508   8.235  -3.252  1.00 60.88
ATOM     39  O   GLY A   5     -17.618   7.605  -3.821  1.00 60.88
ATOM     40  N   PRO A   6     -19.493   7.740  -2.551  1.00173.30
ATOM     41  CA  PRO A   6     -19.690   6.372  -2.117  1.00173.30
ATOM     42  C   PRO A   6     -20.145   5.277  -3.039  1.00173.30
ATOM     43  O   PRO A   6     -20.597   4.278  -2.485  1.00173.30
ATOM     44  CB  PRO A   6     -20.630   6.460  -0.911  1.00173.30
ATOM     45  CG  PRO A   6     -21.648   7.543  -1.294  1.00173.30
ATOM     46  CD  PRO A   6     -20.844   8.469  -2.211  1.00173.30
ATOM     47  N   ASP A   7     -20.128   5.441  -4.379  1.00 72.11
ATOM     48  CA  ASP A   7     -20.537   4.465  -5.370  1.00 72.11
ATOM     49  C   ASP A   7     -20.716   3.025  -4.871  1.00 72.11
ATOM     50  O   ASP A   7     -21.725   2.752  -4.166  1.00 72.11
ATOM     51  CB  ASP A   7     -19.548   4.384  -6.547  1.00 72.11
ATOM     52  CG  ASP A   7     -20.303   3.969  -7.801  1.00 72.11
ATOM     53  OD1 ASP A   7     -20.794   2.808  -7.844  1.00 72.11
ATOM     54  OD2 ASP A   7     -20.394   4.803  -8.740  1.00 72.11
ATOM     55  OXT ASP A   7     -19.847   2.175  -5.200  1.00 72.11
TER
ATOM     56  N   GLU B   8     -40.281  12.685  14.177  1.00 60.53
ATOM     57  CA  GLU B   8     -40.305  14.035  13.575  1.00 60.53
ATOM     58  C   GLU B   8     -39.104  14.165  12.698  1.00 60.53
ATOM     59  O   GLU B   8     -38.518  13.162  12.296  1.00 60.53
ATOM     60  CB  GLU B   8     -40.260  15.120  14.664  1.00 60.53
ATOM     61  CG  GLU B   8     -39.042  15.033  15.564  1.00 60.53
ATOM     62  CD  GLU B   8     -38.376  16.382  15.761  1.00 60.53
ATOM     63  OE1 GLU B   8     -37.939  16.982  14.756  1.00 60.53
ATOM     64  OE2 GLU B   8     -38.292  16.839  16.920  1.00 60.53
ATOM     65  N   ARG B   9     -38.700  15.407  12.370  1.00132.51
ATOM     66  CA  ARG B   9     -37.564  15.551  11.510  1.00132.51
ATOM     67  C   ARG B   9     -36.359  14.996  12.196  1.00132.51
ATOM     68  O   ARG B   9     -35.538  14.329  11.571  1.00132.51
ATOM     69  CB  ARG B   9     -37.254  17.000  11.088  1.00132.51
ATOM     70  CG  ARG B   9     -35.826  17.243  10.601  1.00132.51
ATOM     71  CD  ARG B   9     -35.585  18.675  10.116  1.00132.51
ATOM     72  NE  ARG B   9     -36.000  18.764   8.689  1.00132.51
ATOM     73  CZ  ARG B   9     -35.296  19.546   7.817  1.00132.51
ATOM     74  NH1 ARG B   9     -34.200  20.238   8.245  1.00132.51
ATOM     75  NH2 ARG B   9     -35.689  19.637   6.512  1.00132.51
ATOM     76  N   LYS B  10     -36.238  15.242  13.513  1.00 95.66
ATOM     77  CA  LYS B  10     -35.101  14.793  14.265  1.00 95.66
ATOM     78  C   LYS B  10     -35.050  13.302  14.201  1.00 95.66
ATOM     79  O   LYS B  10     -33.981  12.712  14.060  1.00 95.66
ATOM     80  CB  LYS B  10     -35.219  15.141  15.761  1.00 95.66
ATOM     81  CG  LYS B  10     -35.006  16.610  16.064  1.00 95.66
ATOM     82  CD  LYS B  10     -35.076  16.872  17.559  1.00 95.66
ATOM     83  CE  LYS B  10     -35.592  18.273  17.851  1.00 95.66
ATOM     84  NZ  LYS B  10     -36.897  18.245  18.567  1.00 95.66
ATOM     85  N   LYS B  11     -36.220  12.653  14.314  1.00 68.13
ATOM     86  CA  LYS B  11     -36.275  11.222  14.330  1.00 68.13
ATOM     87  C   LYS B  11     -35.779  10.704  13.019  1.00 68.13
ATOM     88  O   LYS B  11     -35.014   9.743  12.966  1.00 68.13
ATOM     89  CB  LYS B  11     -37.710  10.706  14.522  1.00 68.13
ATOM     90  CG  LYS B  11     -38.189  10.746  15.960  1.00 68.13
ATOM     91  CD  LYS B  11     -37.258   9.959  16.868  1.00 68.13
ATOM     92  CE  LYS B  11     -37.828   9.838  18.273  1.00 68.13
ATOM     93  NZ  LYS B  11     -36.980   8.977  19.143  1.00 68.13
ATOM     94  N   LYS B  12     -36.197  11.354  11.920  1.00 46.30
ATOM     95  CA  LYS B  12     -35.856  10.913  10.599  1.00 46.30
ATOM     96  C   LYS B  12     -34.370  10.986  10.408  1.00 46.30
ATOM     97  O   LYS B  12     -33.761  10.068   9.863  1.00 46.30
ATOM     98  CB  LYS B  12     -36.525  11.788   9.529  1.00 46.30
ATOM     99  CG  LYS B  12     -38.034  11.647   9.476  1.00 46.30
ATOM    100  CD  LYS B  12     -38.439  10.271   8.975  1.00 46.30
ATOM    101  CE  LYS B  12     -39.931  10.036   9.148  1.00 46.30
ATOM    102  NZ  LYS B  12     -40.278   8.590   9.066  1.00 46.30
ATOM    103  N   SER B  13     -33.731  12.082  10.852  1.00 89.85
ATOM    104  CA  SER B  13     -32.310  12.180  10.661  1.00 89.85
ATOM    105  C   SER B  13     -31.625  11.119  11.467  1.00 89.85
ATOM    106  O   SER B  13     -30.653  10.516  11.017  1.00 89.85
ATOM    107  CB  SER B  13     -31.734  13.514  11.037  1.00 89.85
ATOM    108  OG  SER B  13     -31.953  13.827  12.413  1.00 89.85
ATOM    109  N   ASP B  14     -32.127  10.858  12.687  1.00 52.74
ATOM    110  CA  ASP B  14     -31.563   9.873  13.566  1.00 52.74
ATOM    111  C   ASP B  14     -31.611   8.523  12.920  1.00 52.74
ATOM    112  O   ASP B  14     -30.623   7.789  12.922  1.00 52.74
ATOM    113  CB  ASP B  14     -32.364   9.817  14.877  1.00 52.74
ATOM    114  CG  ASP B  14     -31.489  10.020  16.095  1.00 52.74
ATOM    115  OD1 ASP B  14     -30.961  11.137  16.274  1.00 52.74
ATOM    116  OD2 ASP B  14     -31.329   9.056  16.872  1.00 52.74
ATOM    117  N   PHE B  15     -32.766   8.163  12.342  1.00 81.29
ATOM    118  CA  PHE B  15     -32.929   6.873  11.741  1.00 81.29
ATOM    119  C   PHE B  15     -32.081   6.762  10.508  1.00 81.29
ATOM    120  O   PHE B  15     -31.568   5.689  10.200  1.00 81.29
ATOM    121  CB  PHE B  15     -34.392   6.566  11.395  1.00 81.29
ATOM    122  CG  PHE B  15     -35.332   6.737  12.551  1.00 81.29
ATOM    123  CD1 PHE B  15     -34.921   6.462  13.844  1.00 81.29
ATOM    124  CD2 PHE B  15     -36.630   7.172  12.348  1.00 81.29
ATOM    125  CE1 PHE B  15     -35.788   6.617  14.908  1.00 81.29
ATOM    126  CE2 PHE B  15     -37.500   7.327  13.411  1.00 81.29
ATOM    127  CZ  PHE B  15     -37.078   7.049  14.693  1.00 81.29
ATOM    128  N   ALA B  16     -31.915   7.865   9.754  1.00 31.52
ATOM    129  CA  ALA B  16     -31.130   7.807   8.551  1.00 31.52
ATOM    130  C   ALA B  16     -29.738   7.406   8.931  1.00 31.52
ATOM    131  O   ALA B  16     -29.084   6.635   8.229  1.00 31.52
ATOM    132  CB  ALA B  16     -31.040   9.159   7.823  1.00 31.52
ATOM    133  N   LYS B  17     -29.244   7.942  10.060  1.00101.09
ATOM    134  CA  LYS B  17     -27.917   7.655  10.514  1.00101.09
ATOM    135  C   LYS B  17     -27.827   6.203  10.896  1.00101.09
ATOM    136  O   LYS B  17     -26.822   5.549  10.625  1.00101.09
ATOM    137  CB  LYS B  17     -27.529   8.540  11.710  1.00101.09
ATOM    138  CG  LYS B  17     -27.123   9.957  11.311  1.00101.09
ATOM    139  CD  LYS B  17     -25.814  10.015  10.517  1.00101.09
ATOM    140  CE  LYS B  17     -24.567   9.700  11.347  1.00101.09
ATOM    141  NZ  LYS B  17     -24.377  10.743  12.379  1.00101.09
ATOM    142  N   ILE B  18     -28.876   5.653  11.543  1.00 40.08
ATOM    143  CA  ILE B  18     -28.855   4.268  11.933  1.00 40.08
ATOM    144  C   ILE B  18     -28.808   3.420  10.701  1.00 40.08
ATOM    145  O   ILE B  18     -28.061   2.445  10.631  1.00 40.08
ATOM    146  CB  ILE B  18     -30.081   3.868  12.773  1.00 40.08
ATOM    147  CG1 ILE B  18     -30.162   4.723  14.040  1.00 40.08
ATOM    148  CG2 ILE B  18     -29.994   2.406  13.184  1.00 40.08
ATOM    149  CD1 ILE B  18     -31.574   5.079  14.448  1.00 40.08
ATOM    150  N   ALA B  19     -29.611   3.788   9.687  1.00 26.90
ATOM    151  CA  ALA B  19     -29.726   3.019   8.483  1.00 26.90
ATOM    152  C   ALA B  19     -28.389   2.960   7.815  1.00 26.90
ATOM    153  O   ALA B  19     -28.009   1.931   7.261  1.00 26.90
ATOM    154  CB  ALA B  19     -30.738   3.616   7.488  1.00 26.90
ATOM    155  N   GLU B  20     -27.634   4.071   7.851  1.00 43.07
ATOM    156  CA  GLU B  20     -26.351   4.121   7.213  1.00 43.07
ATOM    157  C   GLU B  20     -25.449   3.102   7.842  1.00 43.07
ATOM    158  O   GLU B  20     -24.746   2.371   7.146  1.00 43.07
ATOM    159  CB  GLU B  20     -25.701   5.509   7.375  1.00 43.07
ATOM    160  CG  GLU B  20     -24.815   5.978   6.220  1.00 43.07
ATOM    161  CD  GLU B  20     -23.417   6.131   6.811  1.00 43.07
ATOM    162  OE1 GLU B  20     -23.284   6.931   7.777  1.00 43.07
ATOM    163  OE2 GLU B  20     -22.469   5.467   6.313  1.00 43.07
ATOM    164  N   GLN B  21     -25.462   3.006   9.185  1.00 82.30
ATOM    165  CA  GLN B  21     -24.591   2.078   9.848  1.00 82.30
ATOM    166  C   GLN B  21     -24.976   0.685   9.450  1.00 82.30
ATOM    167  O   GLN B  21     -24.121  -0.167   9.219  1.00 82.30
ATOM    168  CB  GLN B  21     -24.672   2.165  11.380  1.00 82.30
ATOM    169  CG  GLN B  21     -23.872   1.054  12.060  1.00 82.30
ATOM    170  CD  GLN B  21     -22.401   1.216  11.706  1.00 82.30
ATOM    171  OE1 GLN B  21     -21.663   1.915  12.396  1.00 82.30
ATOM    172  NE2 GLN B  21     -21.957   0.547  10.606  1.00 82.30
ATOM    173  N   SER B  22     -26.296   0.442   9.365  1.00 55.78
ATOM    174  CA  SER B  22     -26.916  -0.805   9.011  1.00 55.78
ATOM    175  C   SER B  22     -26.589  -1.131   7.585  1.00 55.78
ATOM    176  O   SER B  22     -26.615  -2.293   7.185  1.00 55.78
ATOM    177  CB  SER B  22     -28.448  -0.772   9.154  1.00 55.78
ATOM    178  OG  SER B  22     -28.901  -1.855   9.942  1.00 55.78
ATOM    179  N   GLU B  23     -26.296  -0.101   6.771  1.00 77.27
ATOM    180  CA  GLU B  23     -26.071  -0.262   5.363  1.00 77.27
ATOM    181  C   GLU B  23     -27.364  -0.615   4.703  1.00 77.27
ATOM    182  O   GLU B  23     -27.406  -1.384   3.744  1.00 77.27
ATOM    183  CB  GLU B  23     -25.005  -1.313   5.000  1.00 77.27
ATOM    184  CG  GLU B  23     -23.620  -0.707   4.759  1.00 77.27
ATOM    185  CD  GLU B  23     -22.956  -1.457   3.612  1.00 77.27
ATOM    186  OE1 GLU B  23     -22.575  -2.641   3.816  1.00 77.27
ATOM    187  OE2 GLU B  23     -22.826  -0.854   2.514  1.00 77.27
ATOM    188  N   ARG B  24     -28.467  -0.045   5.230  1.00163.70
ATOM    189  CA  ARG B  24     -29.763  -0.170   4.627  1.00163.70
ATOM    190  C   ARG B  24     -30.024   1.146   3.953  1.00163.70
ATOM    191  O   ARG B  24     -30.680   2.035   4.495  1.00163.70
ATOM    192  CB  ARG B  24     -30.867  -0.448   5.661  1.00163.70
ATOM    193  CG  ARG B  24     -31.091  -1.938   5.904  1.00163.70
ATOM    194  CD  ARG B  24     -29.802  -2.740   6.070  1.00163.70
ATOM    195  NE  ARG B  24     -29.980  -4.067   5.421  1.00163.70
ATOM    196  CZ  ARG B  24     -29.018  -5.022   5.584  1.00163.70
ATOM    197  NH1 ARG B  24     -27.887  -4.730   6.291  1.00163.70
ATOM    198  NH2 ARG B  24     -29.185  -6.265   5.042  1.00163.70
ATOM    199  N   TYR B  25     -29.512   1.276   2.717  1.00 72.86
ATOM    200  CA  TYR B  25     -29.538   2.498   1.963  1.00 72.86
ATOM    201  C   TYR B  25     -30.918   2.901   1.542  1.00 72.86
ATOM    202  O   TYR B  25     -31.232   4.090   1.514  1.00 72.86
ATOM    203  CB  TYR B  25     -28.633   2.440   0.720  1.00 72.86
ATOM    204  CG  TYR B  25     -27.247   2.221   1.228  1.00 72.86
ATOM    205  CD1 TYR B  25     -26.691   3.092   2.139  1.00 72.86
ATOM    206  CD2 TYR B  25     -26.500   1.152   0.794  1.00 72.86
ATOM    207  CE1 TYR B  25     -25.414   2.893   2.611  1.00 72.86
ATOM    208  CE2 TYR B  25     -25.223   0.947   1.260  1.00 72.86
ATOM    209  CZ  TYR B  25     -24.678   1.817   2.173  1.00 72.86
ATOM    210  OH  TYR B  25     -23.368   1.610   2.656  1.00 72.86
ATOM    211  N   ASP B  26     -31.773   1.941   1.152  1.00 87.99
ATOM    212  CA  ASP B  26     -33.084   2.329   0.713  1.00 87.99
ATOM    213  C   ASP B  26     -33.824   2.961   1.854  1.00 87.99
ATOM    214  O   ASP B  26     -34.509   3.966   1.672  1.00 87.99
ATOM    215  CB  ASP B  26     -33.922   1.154   0.180  1.00 87.99
ATOM    216  CG  ASP B  26     -33.760  -0.015   1.135  1.00 87.99
ATOM    217  OD1 ASP B  26     -32.720  -0.718   1.026  1.00 87.99
ATOM    218  OD2 ASP B  26     -34.672  -0.228   1.979  1.00 87.99
ATOM    219  N   GLU B  27     -33.704   2.396   3.071  1.00 60.09
ATOM    220  CA  GLU B  27     -34.396   2.949   4.201  1.00 60.09
ATOM    221  C   GLU B  27     -33.843   4.317   4.464  1.00 60.09
ATOM    222  O   GLU B  27     -34.581   5.250   4.778  1.00 60.09
ATOM    223  CB  GLU B  27     -34.218   2.111   5.482  1.00 60.09
ATOM    224  CG  GLU B  27     -34.699   2.806   6.762  1.00 60.09
ATOM    225  CD  GLU B  27     -35.291   1.778   7.722  1.00 60.09
ATOM    226  OE1 GLU B  27     -34.593   0.778   8.040  1.00 60.09
ATOM    227  OE2 GLU B  27     -36.458   1.985   8.150  1.00 60.09
ATOM    228  N   MET B  28     -32.515   4.472   4.313  1.00 45.19
ATOM    229  CA  MET B  28     -31.838   5.710   4.579  1.00 45.19
ATOM    230  C   MET B  28     -32.394   6.778   3.681  1.00 45.19
ATOM    231  O   MET B  28     -32.665   7.897   4.116  1.00 45.19
ATOM    232  CB  MET B  28     -30.334   5.573   4.277  1.00 45.19
ATOM    233  CG  MET B  28     -29.434   6.632   4.910  1.00 45.19
ATOM    234  SD  MET B  28     -27.809   6.781   4.105  1.00 45.19
ATOM    235  CE  MET B  28     -27.316   8.293   4.982  1.00 45.19
ATOM    236  N   VAL B  29     -32.589   6.448   2.393  1.00 37.26
ATOM    237  CA  VAL B  29     -33.096   7.384   1.428  1.00 37.26
ATOM    238  C   VAL B  29     -34.488   7.792   1.794  1.00 37.26
ATOM    239  O   VAL B  29     -34.848   8.965   1.693  1.00 37.26
ATOM    240  CB  VAL B  29     -33.176   6.798   0.057  1.00 37.26
ATOM    241  CG1 VAL B  29     -34.459   7.307  -0.607  1.00 37.26
ATOM    242  CG2 VAL B  29     -31.881   7.142  -0.701  1.00 37.26
ATOM    243  N   LYS B  30     -35.312   6.820   2.220  1.00 77.96
ATOM    244  CA  LYS B  30     -36.684   7.076   2.551  1.00 77.96
ATOM    245  C   LYS B  30     -36.736   8.054   3.680  1.00 77.96
ATOM    246  O   LYS B  30     -37.537   8.989   3.675  1.00 77.96
ATOM    247  CB  LYS B  30     -37.388   5.807   3.061  1.00 77.96
ATOM    248  CG  LYS B  30     -37.530   4.722   2.012  1.00 77.96
ATOM    249  CD  LYS B  30     -37.513   3.342   2.648  1.00 77.96
ATOM    250  CE  LYS B  30     -38.894   2.706   2.626  1.00 77.96
ATOM    251  NZ  LYS B  30     -39.800   3.311   3.641  1.00 77.96
ATOM    252  N   VAL B  31     -35.878   7.858   4.693  1.00 67.16
ATOM    253  CA  VAL B  31     -35.935   8.718   5.833  1.00 67.16
ATOM    254  C   VAL B  31     -35.523  10.108   5.448  1.00 67.16
ATOM    255  O   VAL B  31     -36.107  11.087   5.910  1.00 67.16
ATOM    256  CB  VAL B  31     -35.032   8.223   6.978  1.00 67.16
ATOM    257  CG1 VAL B  31     -35.794   8.218   8.294  1.00 67.16
ATOM    258  CG2 VAL B  31     -34.545   6.809   6.699  1.00 67.16
ATOM    259  N   MET B  32     -34.492  10.227   4.592  1.00 54.32
ATOM    260  CA  MET B  32     -33.988  11.505   4.171  1.00 54.32
ATOM    261  C   MET B  32     -35.008  12.221   3.330  1.00 54.32
ATOM    262  O   MET B  32     -35.132  13.443   3.389  1.00 54.32
ATOM    263  CB  MET B  32     -32.690  11.395   3.355  1.00 54.32
ATOM    264  CG  MET B  32     -31.433  11.531   4.220  1.00 54.32
ATOM    265  SD  MET B  32     -31.212  13.181   4.949  1.00 54.32
ATOM    266  CE  MET B  32     -30.924  12.573   6.636  1.00 54.32
ATOM    267  N   ASN B  33     -35.756  11.485   2.492  1.00 61.46
ATOM    268  CA  ASN B  33     -36.749  12.120   1.674  1.00 61.46
ATOM    269  C   ASN B  33     -37.746  12.740   2.597  1.00 61.46
ATOM    270  O   ASN B  33     -38.191  13.869   2.394  1.00 61.46
ATOM    271  CB  ASN B  33     -37.516  11.117   0.798  1.00 61.46
ATOM    272  CG  ASN B  33     -37.850  11.681  -0.566  1.00 61.46
ATOM    273  OD1 ASN B  33     -37.209  11.348  -1.564  1.00 61.46
ATOM    274  ND2 ASN B  33     -38.857  12.542  -0.613  1.00 61.46
ATOM    275  N   GLU B  34     -38.111  12.003   3.661  1.00122.90
ATOM    276  CA  GLU B  34     -39.088  12.475   4.589  1.00122.90
ATOM    277  C   GLU B  34     -38.578  13.700   5.289  1.00122.90
ATOM    278  O   GLU B  34     -39.346  14.622   5.563  1.00122.90
ATOM    279  CB  GLU B  34     -39.504  11.402   5.608  1.00122.90
ATOM    280  CG  GLU B  34     -40.991  11.386   5.908  1.00122.90
ATOM    281  CD  GLU B  34     -41.634  10.058   5.559  1.00122.90
ATOM    282  OE1 GLU B  34     -41.805   9.777   4.354  1.00122.90
ATOM    283  OE2 GLU B  34     -41.966   9.295   6.491  1.00122.90
ATOM    284  N   VAL B  35     -37.272  13.751   5.619  1.00 95.19
ATOM    285  CA  VAL B  35     -36.778  14.923   6.287  1.00 95.19
ATOM    286  C   VAL B  35     -36.847  16.115   5.369  1.00 95.19
ATOM    287  O   VAL B  35     -37.194  17.210   5.808  1.00 95.19
ATOM    288  CB  VAL B  35     -35.380  14.807   6.837  1.00 95.19
ATOM    289  CG1 VAL B  35     -34.963  16.126   7.498  1.00 95.19
ATOM    290  CG2 VAL B  35     -35.351  13.611   7.802  1.00 95.19
ATOM    291  N   ALA B  36     -36.529  15.940   4.068  1.00 44.88
ATOM    292  CA  ALA B  36     -36.547  17.029   3.120  1.00 44.88
ATOM    293  C   ALA B  36     -37.946  17.569   3.018  1.00 44.88
ATOM    294  O   ALA B  36     -38.152  18.777   2.919  1.00 44.88
ATOM    295  CB  ALA B  36     -36.109  16.596   1.709  1.00 44.88
ATOM    296  N   LYS B  37     -38.944  16.672   3.076  1.00 93.82
ATOM    297  CA  LYS B  37     -40.345  16.970   2.942  1.00 93.82
ATOM    298  C   LYS B  37     -40.785  17.916   4.027  1.00 93.82
ATOM    299  O   LYS B  37     -41.805  18.589   3.891  1.00 93.82
ATOM    300  CB  LYS B  37     -41.184  15.691   2.987  1.00 93.82
ATOM    301  CG  LYS B  37     -41.748  15.271   1.640  1.00 93.82
ATOM    302  CD  LYS B  37     -40.645  15.100   0.608  1.00 93.82
ATOM    303  CE  LYS B  37     -40.784  16.108  -0.521  1.00 93.82
ATOM    304  NZ  LYS B  37     -42.095  15.985  -1.217  1.00 93.82
ATOM    305  N   MET B  38     -40.051  17.959   5.153  1.00133.96
ATOM    306  CA  MET B  38     -40.381  18.792   6.284  1.00133.96
ATOM    307  C   MET B  38     -40.379  20.225   5.833  1.00133.96
ATOM    308  O   MET B  38     -41.068  21.060   6.419  1.00133.96
ATOM    309  CB  MET B  38     -39.400  18.641   7.462  1.00133.96
ATOM    310  CG  MET B  38     -39.300  17.206   7.994  1.00133.96
ATOM    311  SD  MET B  38     -40.868  16.529   8.619  1.00133.96
ATOM    312  CE  MET B  38     -40.150  15.003   9.297  1.00133.96
ATOM    313  N   PRO B  39     -39.614  20.534   4.765  1.00 75.15
ATOM    314  CA  PRO B  39     -39.529  21.845   4.175  1.00 75.15
ATOM    315  C   PRO B  39     -38.561  22.749   4.874  1.00 75.15
ATOM    316  O   PRO B  39     -38.517  23.944   4.582  1.00 75.15
ATOM    317  CB  PRO B  39     -40.971  22.344   4.287  1.00 75.15
ATOM    318  CG  PRO B  39     -41.806  21.088   4.173  1.00 75.15
ATOM    319  CD  PRO B  39     -40.892  20.019   4.744  1.00 75.15
ATOM    320  N   GLY B  40     -37.721  22.222   5.778  1.00 43.31
ATOM    321  CA  GLY B  40     -36.728  23.077   6.359  1.00 43.31
ATOM    322  C   GLY B  40     -35.472  22.846   5.570  1.00 43.31
ATOM    323  O   GLY B  40     -35.298  21.792   4.957  1.00 43.31
ATOM    324  N   GLU B  41     -34.573  23.849   5.532  1.00 38.30
ATOM    325  CA  GLU B  41     -33.350  23.714   4.797  1.00 38.30
ATOM    326  C   GLU B  41     -32.501  22.692   5.483  1.00 38.30
ATOM    327  O   GLU B  41     -32.630  22.463   6.685  1.00 38.30
ATOM    328  CB  GLU B  41     -32.556  25.025   4.693  1.00 38.30
ATOM    329  CG  GLU B  41     -33.448  26.241   4.428  1.00 38.30
ATOM    330  CD  GLU B  41     -33.780  26.876   5.767  1.00 38.30
ATOM    331  OE1 GLU B  41     -32.958  27.703   6.242  1.00 38.30
ATOM    332  OE2 GLU B  41     -34.852  26.541   6.338  1.00 38.30
ATOM    333  N   MET B  42     -31.623  22.020   4.707  1.00 56.96
ATOM    334  CA  MET B  42     -30.790  21.002   5.280  1.00 56.96
ATOM    335  C   MET B  42     -29.518  21.644   5.707  1.00 56.96
ATOM    336  O   MET B  42     -28.943  22.476   5.008  1.00 56.96
ATOM    337  CB  MET B  42     -30.418  19.859   4.318  1.00 56.96
ATOM    338  CG  MET B  42     -31.492  18.797   4.187  1.00 56.96
ATOM    339  SD  MET B  42     -31.119  17.577   2.915  1.00 56.96
ATOM    340  CE  MET B  42     -31.029  18.621   1.462  1.00 56.96
ATOM    341  N   SER B  43     -29.050  21.250   6.897  1.00111.11
ATOM    342  CA  SER B  43     -27.879  21.815   7.476  1.00111.11
ATOM    343  C   SER B  43     -26.712  21.002   7.038  1.00111.11
ATOM    344  O   SER B  43     -26.787  20.224   6.085  1.00111.11
ATOM    345  CB  SER B  43     -27.940  21.778   8.975  1.00111.11
ATOM    346  OG  SER B  43     -27.717  20.465   9.491  1.00111.11
ATOM    347  N   VAL B  44     -25.572  21.216   7.718  1.00 42.39
ATOM    348  CA  VAL B  44     -24.402  20.481   7.382  1.00 42.39
ATOM    349  C   VAL B  44     -24.714  19.090   7.791  1.00 42.39
ATOM    350  O   VAL B  44     -25.451  18.860   8.749  1.00 42.39
ATOM    351  CB  VAL B  44     -23.176  20.889   8.151  1.00 42.39
ATOM    352  CG1 VAL B  44     -21.966  20.154   7.547  1.00 42.39
ATOM    353  CG2 VAL B  44     -23.050  22.420   8.121  1.00 42.39
ATOM    354  N   GLU B  45     -24.188  18.130   7.024  1.00 90.71
ATOM    355  CA  GLU B  45     -24.338  16.741   7.310  1.00 90.71
ATOM    356  C   GLU B  45     -25.713  16.275   6.935  1.00 90.71
ATOM    357  O   GLU B  45     -25.889  15.093   6.657  1.00 90.71
ATOM    358  CB  GLU B  45     -24.149  16.457   8.808  1.00 90.71
ATOM    359  CG  GLU B  45     -23.499  15.119   9.157  1.00 90.71
ATOM    360  CD  GLU B  45     -22.006  15.299   8.922  1.00 90.71
ATOM    361  OE1 GLU B  45     -21.418  16.224   9.544  1.00 90.71
ATOM    362  OE2 GLU B  45     -21.437  14.523   8.112  1.00 90.71
ATOM    363  N   GLU B  46     -26.732  17.152   6.859  1.00 69.68
ATOM    364  CA  GLU B  46     -27.977  16.599   6.403  1.00 69.68
ATOM    365  C   GLU B  46     -27.850  16.360   4.937  1.00 69.68
ATOM    366  O   GLU B  46     -28.296  15.341   4.412  1.00 69.68
ATOM    367  CB  GLU B  46     -29.214  17.496   6.574  1.00 69.68
ATOM    368  CG  GLU B  46     -29.767  17.566   8.000  1.00 69.68
ATOM    369  CD  GLU B  46     -31.088  18.323   7.925  1.00 69.68
ATOM    370  OE1 GLU B  46     -32.097  17.704   7.491  1.00 69.68
ATOM    371  OE2 GLU B  46     -31.106  19.529   8.288  1.00 69.68
ATOM    372  N   ARG B  47     -27.212  17.321   4.240  1.00 44.01
ATOM    373  CA  ARG B  47     -27.088  17.250   2.816  1.00 44.01
ATOM    374  C   ARG B  47     -26.294  16.038   2.484  1.00 44.01
ATOM    375  O   ARG B  47     -26.607  15.317   1.538  1.00 44.01
ATOM    376  CB  ARG B  47     -26.367  18.463   2.200  1.00 44.01
ATOM    377  CG  ARG B  47     -27.036  19.802   2.525  1.00 44.01
ATOM    378  CD  ARG B  47     -26.122  21.015   2.345  1.00 44.01
ATOM    379  NE  ARG B  47     -25.094  20.983   3.426  1.00 44.01
ATOM    380  CZ  ARG B  47     -23.771  21.161   3.142  1.00 44.01
ATOM    381  NH1 ARG B  47     -23.369  21.469   1.874  1.00 44.01
ATOM    382  NH2 ARG B  47     -22.844  21.026   4.135  1.00 44.01
ATOM    383  N   ASN B  48     -25.236  15.782   3.269  1.00 45.42
ATOM    384  CA  ASN B  48     -24.406  14.651   3.000  1.00 45.42
ATOM    385  C   ASN B  48     -25.188  13.386   3.190  1.00 45.42
ATOM    386  O   ASN B  48     -25.036  12.451   2.408  1.00 45.42
ATOM    387  CB  ASN B  48     -23.144  14.614   3.873  1.00 45.42
ATOM    388  CG  ASN B  48     -21.992  14.362   2.912  1.00 45.42
ATOM    389  OD1 ASN B  48     -21.469  13.251   2.835  1.00 45.42
ATOM    390  ND2 ASN B  48     -21.582  15.410   2.152  1.00 45.42
ATOM    391  N   LEU B  49     -26.053  13.303   4.221  1.00106.24
ATOM    392  CA  LEU B  49     -26.793  12.079   4.377  1.00106.24
ATOM    393  C   LEU B  49     -27.702  11.860   3.206  1.00106.24
ATOM    394  O   LEU B  49     -27.865  10.729   2.750  1.00106.24
ATOM    395  CB  LEU B  49     -27.630  11.942   5.666  1.00106.24
ATOM    396  CG  LEU B  49     -26.806  12.032   6.969  1.00106.24
ATOM    397  CD1 LEU B  49     -27.677  12.013   8.227  1.00106.24
ATOM    398  CD2 LEU B  49     -25.695  10.976   7.001  1.00106.24
ATOM    399  N   LEU B  50     -28.322  12.934   2.682  1.00 53.10
ATOM    400  CA  LEU B  50     -29.225  12.801   1.572  1.00 53.10
ATOM    401  C   LEU B  50     -28.459  12.251   0.401  1.00 53.10
ATOM    402  O   LEU B  50     -28.912  11.331  -0.282  1.00 53.10
ATOM    403  CB  LEU B  50     -29.788  14.168   1.128  1.00 53.10
ATOM    404  CG  LEU B  50     -31.313  14.197   0.909  1.00 53.10
ATOM    405  CD1 LEU B  50     -31.735  15.471   0.163  1.00 53.10
ATOM    406  CD2 LEU B  50     -31.821  12.912   0.230  1.00 53.10
ATOM    407  N   SER B  51     -27.257  12.807   0.155  1.00 45.04
ATOM    408  CA  SER B  51     -26.438  12.428  -0.964  1.00 45.04
ATOM    409  C   SER B  51     -26.001  11.003  -0.838  1.00 45.04
ATOM    410  O   SER B  51     -26.085  10.233  -1.793  1.00 45.04
ATOM    411  CB  SER B  51     -25.160  13.276  -1.067  1.00 45.04
ATOM    412  OG  SER B  51     -24.310  13.015   0.042  1.00 45.04
ATOM    413  N   VAL B  52     -25.529  10.608   0.357  1.00 42.86
ATOM    414  CA  VAL B  52     -25.012   9.283   0.549  1.00 42.86
ATOM    415  C   VAL B  52     -26.093   8.275   0.299  1.00 42.86
ATOM    416  O   VAL B  52     -25.862   7.259  -0.353  1.00 42.86
ATOM    417  CB  VAL B  52     -24.544   9.053   1.958  1.00 42.86
ATOM    418  CG1 VAL B  52     -24.208   7.562   2.139  1.00 42.86
ATOM    419  CG2 VAL B  52     -23.371  10.005   2.242  1.00 42.86
ATOM    420  N   ALA B  53     -27.309   8.528   0.814  1.00 43.31
ATOM    421  CA  ALA B  53     -28.354   7.549   0.715  1.00 43.31
ATOM    422  C   ALA B  53     -28.700   7.272  -0.715  1.00 43.31
ATOM    423  O   ALA B  53     -28.721   6.121  -1.148  1.00 43.31
ATOM    424  CB  ALA B  53     -29.645   8.019   1.402  1.00 43.31
ATOM    425  N   TYR B  54     -28.947   8.336  -1.498  1.00 68.04
ATOM    426  CA  TYR B  54     -29.359   8.215  -2.867  1.00 68.04
ATOM    427  C   TYR B  54     -28.257   7.651  -3.703  1.00 68.04
ATOM    428  O   TYR B  54     -28.502   6.870  -4.621  1.00 68.04
ATOM    429  CB  TYR B  54     -29.782   9.557  -3.483  1.00 68.04
ATOM    430  CG  TYR B  54     -31.254   9.699  -3.300  1.00 68.04
ATOM    431  CD1 TYR B  54     -32.109   8.804  -3.902  1.00 68.04
ATOM    432  CD2 TYR B  54     -31.775  10.712  -2.530  1.00 68.04
ATOM    433  CE1 TYR B  54     -33.469   8.930  -3.753  1.00 68.04
ATOM    434  CE2 TYR B  54     -33.136  10.836  -2.378  1.00 68.04
ATOM    435  CZ  TYR B  54     -33.984   9.946  -2.985  1.00 68.04
ATOM    436  OH  TYR B  54     -35.380  10.079  -2.827  1.00 68.04
ATOM    437  N   LYS B  55     -27.008   8.060  -3.426  1.00163.68
ATOM    438  CA  LYS B  55     -25.893   7.624  -4.210  1.00163.68
ATOM    439  C   LYS B  55     -25.805   6.138  -4.138  1.00163.68
ATOM    440  O   LYS B  55     -25.581   5.475  -5.148  1.00163.68
ATOM    441  CB  LYS B  55     -24.561   8.138  -3.648  1.00163.68
ATOM    442  CG  LYS B  55     -23.335   7.763  -4.473  1.00163.68
ATOM    443  CD  LYS B  55     -22.774   8.940  -5.270  1.00163.68
ATOM    444  CE  LYS B  55     -22.275   8.530  -6.659  1.00163.68
ATOM    445  NZ  LYS B  55     -21.616   9.673  -7.325  1.00163.68
ATOM    446  N   ASN B  56     -25.953   5.575  -2.928  1.00 54.53
ATOM    447  CA  ASN B  56     -25.831   4.156  -2.790  1.00 54.53
ATOM    448  C   ASN B  56     -26.968   3.462  -3.474  1.00 54.53
ATOM    449  O   ASN B  56     -26.759   2.444  -4.129  1.00 54.53
ATOM    450  CB  ASN B  56     -25.753   3.686  -1.329  1.00 54.53
ATOM    451  CG  ASN B  56     -24.300   3.848  -0.897  1.00 54.53
ATOM    452  OD1 ASN B  56     -23.497   2.923  -1.010  1.00 54.53
ATOM    453  ND2 ASN B  56     -23.946   5.064  -0.403  1.00 54.53
ATOM    454  N   VAL B  57     -28.206   3.980  -3.347  1.00 39.13
ATOM    455  CA  VAL B  57     -29.309   3.300  -3.966  1.00 39.13
ATOM    456  C   VAL B  57     -29.130   3.289  -5.456  1.00 39.13
ATOM    457  O   VAL B  57     -29.245   2.246  -6.097  1.00 39.13
ATOM    458  CB  VAL B  57     -30.632   3.940  -3.662  1.00 39.13
ATOM    459  CG1 VAL B  57     -31.738   3.119  -4.348  1.00 39.13
ATOM    460  CG2 VAL B  57     -30.790   4.029  -2.134  1.00 39.13
ATOM    461  N   ILE B  58     -28.820   4.457  -6.047  1.00 89.27
ATOM    462  CA  ILE B  58     -28.682   4.573  -7.472  1.00 89.27
ATOM    463  C   ILE B  58     -27.502   3.772  -7.928  1.00 89.27
ATOM    464  O   ILE B  58     -27.535   3.172  -9.000  1.00 89.27
ATOM    465  CB  ILE B  58     -28.509   5.992  -7.931  1.00 89.27
ATOM    466  CG1 ILE B  58     -27.223   6.593  -7.340  1.00 89.27
ATOM    467  CG2 ILE B  58     -29.788   6.769  -7.584  1.00 89.27
ATOM    468  CD1 ILE B  58     -26.080   6.684  -8.347  1.00 89.27
ATOM    469  N   GLY B  59     -26.417   3.750  -7.131  1.00 24.68
ATOM    470  CA  GLY B  59     -25.227   3.060  -7.541  1.00 24.68
ATOM    471  C   GLY B  59     -25.524   1.610  -7.758  1.00 24.68
ATOM    472  O   GLY B  59     -25.024   1.011  -8.707  1.00 24.68
ATOM    473  N   ALA B  60     -26.323   0.992  -6.869  1.00 24.36
ATOM    474  CA  ALA B  60     -26.617  -0.403  -7.028  1.00 24.36
ATOM    475  C   ALA B  60     -27.391  -0.597  -8.296  1.00 24.36
ATOM    476  O   ALA B  60     -27.137  -1.528  -9.056  1.00 24.36
ATOM    477  CB  ALA B  60     -27.464  -0.979  -5.878  1.00 24.36
ATOM    478  N   ARG B  61     -28.357   0.301  -8.560  1.00107.63
ATOM    479  CA  ARG B  61     -29.207   0.180  -9.708  1.00107.63
ATOM    480  C   ARG B  61     -28.374   0.273 -10.943  1.00107.63
ATOM    481  O   ARG B  61     -28.544  -0.509 -11.876  1.00107.63
ATOM    482  CB  ARG B  61     -30.231   1.324  -9.784  1.00107.63
ATOM    483  CG  ARG B  61     -31.335   1.239  -8.729  1.00107.63
ATOM    484  CD  ARG B  61     -32.144  -0.056  -8.775  1.00107.63
ATOM    485  NE  ARG B  61     -32.854  -0.195  -7.473  1.00107.63
ATOM    486  CZ  ARG B  61     -33.676  -1.264  -7.262  1.00107.63
ATOM    487  NH1 ARG B  61     -33.809  -2.217  -8.228  1.00107.63
ATOM    488  NH2 ARG B  61     -34.366  -1.378  -6.089  1.00107.63
ATOM    489  N   ARG B  62     -27.447   1.247 -10.978  1.00164.94
ATOM    490  CA  ARG B  62     -26.641   1.445 -12.144  1.00164.94
ATOM    491  C   ARG B  62     -25.720   0.286 -12.384  1.00164.94
ATOM    492  O   ARG B  62     -25.526  -0.124 -13.528  1.00164.94
ATOM    493  CB  ARG B  62     -25.920   2.804 -12.138  1.00164.94
ATOM    494  CG  ARG B  62     -26.835   4.020 -12.128  1.00164.94
ATOM    495  CD  ARG B  62     -26.096   5.305 -11.755  1.00164.94
ATOM    496  NE  ARG B  62     -24.972   5.459 -12.718  1.00164.94
ATOM    497  CZ  ARG B  62     -23.690   5.294 -12.285  1.00164.94
ATOM    498  NH1 ARG B  62     -23.448   4.964 -10.982  1.00164.94
ATOM    499  NH2 ARG B  62     -22.651   5.461 -13.155  1.00164.94
ATOM    500  N   SER B  63     -25.134  -0.300 -11.325  1.00 26.80
ATOM    501  CA  SER B  63     -24.256  -1.414 -11.547  1.00 26.80
ATOM    502  C   SER B  63     -25.049  -2.532 -12.153  1.00 26.80
ATOM    503  O   SER B  63     -24.577  -3.213 -13.062  1.00 26.80
ATOM    504  CB  SER B  63     -23.607  -1.943 -10.257  1.00 26.80
ATOM    505  OG  SER B  63     -24.579  -2.522  -9.407  1.00 26.80
ATOM    506  N   SER B  64     -26.286  -2.749 -11.664  1.00 62.76
ATOM    507  CA  SER B  64     -27.116  -3.816 -12.153  1.00 62.76
ATOM    508  C   SER B  64     -27.455  -3.569 -13.590  1.00 62.76
ATOM    509  O   SER B  64     -27.452  -4.489 -14.405  1.00 62.76
ATOM    510  CB  SER B  64     -28.448  -3.934 -11.392  1.00 62.76
ATOM    511  OG  SER B  64     -28.357  -4.952 -10.407  1.00 62.76
ATOM    512  N   TRP B  65     -27.745  -2.303 -13.936  1.00 66.89
ATOM    513  CA  TRP B  65     -28.147  -1.954 -15.266  1.00 66.89
ATOM    514  C   TRP B  65     -27.040  -2.281 -16.218  1.00 66.89
ATOM    515  O   TRP B  65     -27.273  -2.879 -17.268  1.00 66.89
ATOM    516  CB  TRP B  65     -28.456  -0.446 -15.386  1.00 66.89
ATOM    517  CG  TRP B  65     -28.789   0.054 -16.776  1.00 66.89
ATOM    518  CD1 TRP B  65     -29.936  -0.086 -17.497  1.00 66.89
ATOM    519  CD2 TRP B  65     -27.892   0.835 -17.582  1.00 66.89
ATOM    520  NE1 TRP B  65     -29.813   0.558 -18.707  1.00 66.89
ATOM    521  CE2 TRP B  65     -28.561   1.130 -18.770  1.00 66.89
ATOM    522  CE3 TRP B  65     -26.621   1.272 -17.353  1.00 66.89
ATOM    523  CZ2 TRP B  65     -27.960   1.871 -19.753  1.00 66.89
ATOM    524  CZ3 TRP B  65     -26.020   2.016 -18.344  1.00 66.89
ATOM    525  CH2 TRP B  65     -26.676   2.310 -19.520  1.00 66.89
ATOM    526  N   ARG B  66     -25.795  -1.916 -15.867  1.00 53.64
ATOM    527  CA  ARG B  66     -24.697  -2.131 -16.764  1.00 53.64
ATOM    528  C   ARG B  66     -24.506  -3.591 -17.014  1.00 53.64
ATOM    529  O   ARG B  66     -24.221  -3.998 -18.138  1.00 53.64
ATOM    530  CB  ARG B  66     -23.375  -1.528 -16.265  1.00 53.64
ATOM    531  CG  ARG B  66     -23.325  -0.010 -16.448  1.00 53.64
ATOM    532  CD  ARG B  66     -23.089   0.436 -17.892  1.00 53.64
ATOM    533  NE  ARG B  66     -21.749  -0.049 -18.316  1.00 53.64
ATOM    534  CZ  ARG B  66     -21.309   0.234 -19.577  1.00 53.64
ATOM    535  NH1 ARG B  66     -22.097   0.974 -20.412  1.00 53.64
ATOM    536  NH2 ARG B  66     -20.100  -0.225 -20.006  1.00 53.64
ATOM    537  N   MET B  67     -24.650  -4.426 -15.974  1.00 32.72
ATOM    538  CA  MET B  67     -24.431  -5.833 -16.146  1.00 32.72
ATOM    539  C   MET B  67     -25.463  -6.400 -17.076  1.00 32.72
ATOM    540  O   MET B  67     -25.136  -7.145 -18.001  1.00 32.72
ATOM    541  CB  MET B  67     -24.500  -6.558 -14.836  1.00 32.72
ATOM    542  CG  MET B  67     -24.251  -8.069 -14.913  1.00 32.72
ATOM    543  SD  MET B  67     -25.430  -9.007 -13.927  1.00 32.72
ATOM    544  CE  MET B  67     -26.980  -8.337 -14.524  1.00 32.72
ATOM    545  N   LEU B  68     -26.745  -6.048 -16.868  1.00116.73
ATOM    546  CA  LEU B  68     -27.788  -6.601 -17.680  1.00116.73
ATOM    547  C   LEU B  68     -27.647  -6.115 -19.091  1.00116.73
ATOM    548  O   LEU B  68     -27.881  -6.867 -20.035  1.00116.73
ATOM    549  CB  LEU B  68     -29.170  -6.289 -17.183  1.00116.73
ATOM    550  CG  LEU B  68     -30.134  -7.477 -16.983  1.00116.73
ATOM    551  CD1 LEU B  68     -31.262  -7.129 -16.025  1.00116.73
ATOM    552  CD2 LEU B  68     -30.748  -7.886 -18.312  1.00116.73
ATOM    553  N   ASN B  69     -27.275  -4.830 -19.264  1.00 42.39
ATOM    554  CA  ASN B  69     -27.153  -4.233 -20.566  1.00 42.39
ATOM    555  C   ASN B  69     -26.079  -4.920 -21.351  1.00 42.39
ATOM    556  O   ASN B  69     -26.228  -5.134 -22.555  1.00 42.39
ATOM    557  CB  ASN B  69     -26.791  -2.734 -20.509  1.00 42.39
ATOM    558  CG  ASN B  69     -26.709  -2.115 -21.885  1.00 42.39
ATOM    559  OD1 ASN B  69     -27.716  -1.966 -22.578  1.00 42.39
ATOM    560  ND2 ASN B  69     -25.499  -1.753 -22.288  1.00 42.39
ATOM    561  N   SER B  70     -24.966  -5.289 -20.694  1.00 69.98
ATOM    562  CA  SER B  70     -23.880  -5.895 -21.409  1.00 69.98
ATOM    563  C   SER B  70     -24.340  -7.197 -21.970  1.00 69.98
ATOM    564  O   SER B  70     -24.062  -7.518 -23.125  1.00 69.98
ATOM    565  CB  SER B  70     -22.650  -6.179 -20.528  1.00 69.98
ATOM    566  OG  SER B  70     -22.981  -7.095 -19.494  1.00 69.98
ATOM    567  N   ILE B  71     -25.077  -7.978 -21.159  1.00 36.57
ATOM    568  CA  ILE B  71     -25.542  -9.265 -21.583  1.00 36.57
ATOM    569  C   ILE B  71     -26.496  -9.078 -22.717  1.00 36.57
ATOM    570  O   ILE B  71     -26.492  -9.841 -23.683  1.00 36.57
ATOM    571  CB  ILE B  71     -26.205 -10.032 -20.478  1.00 36.57
ATOM    572  CG1 ILE B  71     -25.261 -10.090 -19.262  1.00 36.57
ATOM    573  CG2 ILE B  71     -26.595 -11.418 -21.017  1.00 36.57
ATOM    574  CD1 ILE B  71     -25.983 -10.166 -17.918  1.00 36.57
ATOM    575  N   GLU B  72     -27.348  -8.044 -22.627  1.00 38.18
ATOM    576  CA  GLU B  72     -28.317  -7.799 -23.654  1.00 38.18
ATOM    577  C   GLU B  72     -27.605  -7.493 -24.937  1.00 38.18
ATOM    578  O   GLU B  72     -28.002  -7.966 -26.001  1.00 38.18
ATOM    579  CB  GLU B  72     -29.231  -6.605 -23.319  1.00 38.18
ATOM    580  CG  GLU B  72     -30.522  -6.568 -24.138  1.00 38.18
ATOM    581  CD  GLU B  72     -31.440  -5.506 -23.546  1.00 38.18
ATOM    582  OE1 GLU B  72     -31.384  -5.286 -22.305  1.00 38.18
ATOM    583  OE2 GLU B  72     -32.218  -4.899 -24.331  1.00 38.18
ATOM    584  N   GLN B  73     -26.517  -6.703 -24.863  1.00 88.01
ATOM    585  CA  GLN B  73     -25.790  -6.280 -26.028  1.00 88.01
ATOM    586  C   GLN B  73     -25.191  -7.474 -26.704  1.00 88.01
ATOM    587  O   GLN B  73     -25.200  -7.573 -27.929  1.00 88.01
ATOM    588  CB  GLN B  73     -24.670  -5.288 -25.668  1.00 88.01
ATOM    589  CG  GLN B  73     -23.694  -4.999 -26.807  1.00 88.01
ATOM    590  CD  GLN B  73     -24.435  -4.151 -27.832  1.00 88.01
ATOM    591  OE1 GLN B  73     -24.531  -2.931 -27.700  1.00 88.01
ATOM    592  NE2 GLN B  73     -24.971  -4.813 -28.894  1.00 88.01
ATOM    593  N   LYS B  74     -24.672  -8.431 -25.916  1.00108.05
ATOM    594  CA  LYS B  74     -24.057  -9.596 -26.485  1.00108.05
ATOM    595  C   LYS B  74     -25.106 -10.295 -27.287  1.00108.05
ATOM    596  O   LYS B  74     -24.854 -10.792 -28.384  1.00108.05
ATOM    597  CB  LYS B  74     -23.616 -10.612 -25.414  1.00108.05
ATOM    598  CG  LYS B  74     -22.581 -10.111 -24.402  1.00108.05
ATOM    599  CD  LYS B  74     -22.498 -10.945 -23.123  1.00108.05
ATOM    600  CE  LYS B  74     -21.538 -10.371 -22.078  1.00108.05
ATOM    601  NZ  LYS B  74     -20.149 -10.439 -22.585  1.00108.05
ATOM    602  N   ASP B  75     -26.335 -10.307 -26.747  1.00113.39
ATOM    603  CA  ASP B  75     -27.447 -11.022 -27.302  1.00113.39
ATOM    604  C   ASP B  75     -27.762 -10.501 -28.671  1.00113.39
ATOM    605  O   ASP B  75     -28.197 -11.263 -29.533  1.00113.39
ATOM    606  CB  ASP B  75     -28.715 -10.850 -26.450  1.00113.39
ATOM    607  CG  ASP B  75     -29.172 -12.152 -25.829  1.00113.39
ATOM    608  OD1 ASP B  75     -28.454 -12.684 -24.956  1.00113.39
ATOM    609  OD2 ASP B  75     -30.251 -12.644 -26.218  1.00113.39
ATOM    610  N   GLU B  76     -27.600  -9.180 -28.883  1.00114.25
ATOM    611  CA  GLU B  76     -27.934  -8.535 -30.125  1.00114.25
ATOM    612  C   GLU B  76     -26.973  -8.846 -31.238  1.00114.25
ATOM    613  O   GLU B  76     -27.347  -8.728 -32.403  1.00114.25
ATOM    614  CB  GLU B  76     -28.092  -7.004 -30.030  1.00114.25
ATOM    615  CG  GLU B  76     -29.056  -6.503 -28.958  1.00114.25
ATOM    616  CD  GLU B  76     -29.943  -5.454 -29.618  1.00114.25
ATOM    617  OE1 GLU B  76     -29.396  -4.392 -30.022  1.00114.25
ATOM    618  OE2 GLU B  76     -31.175  -5.694 -29.718  1.00114.25
ATOM    619  N   ASN B  77     -25.705  -9.199 -30.933  1.00 74.18
ATOM    620  CA  ASN B  77     -24.730  -9.409 -31.976  1.00 74.18
ATOM    621  C   ASN B  77     -25.178 -10.526 -32.874  1.00 74.18
ATOM    622  O   ASN B  77     -25.828 -11.472 -32.436  1.00 74.18
ATOM    623  CB  ASN B  77     -23.322  -9.746 -31.445  1.00 74.18
ATOM    624  CG  ASN B  77     -22.803  -8.572 -30.618  1.00 74.18
ATOM    625  OD1 ASN B  77     -22.262  -7.607 -31.153  1.00 74.18
ATOM    626  ND2 ASN B  77     -22.978  -8.653 -29.271  1.00 74.18
ATOM    627  N   SER B  78     -24.851 -10.439 -34.184  1.00129.26
ATOM    628  CA  SER B  78     -25.309 -11.479 -35.057  1.00129.26
ATOM    629  C   SER B  78     -24.508 -12.708 -34.775  1.00129.26
ATOM    630  O   SER B  78     -23.330 -12.633 -34.432  1.00129.26
ATOM    631  CB  SER B  78     -25.281 -11.135 -36.559  1.00129.26
ATOM    632  OG  SER B  78     -23.950 -10.998 -37.015  1.00129.26
ATOM    633  N   ALA B  79     -25.158 -13.883 -34.895  1.00 16.38
ATOM    634  CA  ALA B  79     -24.515 -15.129 -34.606  1.00 16.38
ATOM    635  C   ALA B  79     -24.903 -15.538 -33.216  1.00 16.38
ATOM    636  O   ALA B  79     -24.570 -16.636 -32.772  1.00 16.38
ATOM    637  CB  ALA B  79     -22.992 -15.035 -34.721  1.00 16.38
ATOM    638  N   LYS B  80     -25.610 -14.652 -32.485  1.00 27.71
ATOM    639  CA  LYS B  80     -26.034 -14.961 -31.146  1.00 27.71
ATOM    640  C   LYS B  80     -27.300 -15.761 -31.197  1.00 27.71
ATOM    641  O   LYS B  80     -28.126 -15.593 -32.092  1.00 27.71
ATOM    642  CB  LYS B  80     -26.247 -13.692 -30.319  1.00 27.71
ATOM    643  CG  LYS B  80     -26.013 -13.875 -28.829  1.00 27.71
ATOM    644  CD  LYS B  80     -24.680 -14.554 -28.558  1.00 27.71
ATOM    645  CE  LYS B  80     -24.382 -14.613 -27.069  1.00 27.71
ATOM    646  NZ  LYS B  80     -23.070 -15.261 -26.791  1.00 27.71
ATOM    647  N   GLN B  81     -27.496 -16.632 -30.186  1.00 82.19
ATOM    648  CA  GLN B  81     -28.662 -17.463 -30.096  1.00 82.19
ATOM    649  C   GLN B  81     -29.838 -16.587 -29.787  1.00 82.19
ATOM    650  O   GLN B  81     -29.769 -15.723 -28.914  1.00 82.19
ATOM    651  CB  GLN B  81     -28.560 -18.480 -28.952  1.00 82.19
ATOM    652  CG  GLN B  81     -29.809 -19.324 -28.765  1.00 82.19
ATOM    653  CD  GLN B  81     -30.015 -19.737 -27.321  1.00 82.19
ATOM    654  OE1 GLN B  81     -28.948 -20.245 -26.711  1.00 82.19
ATOM    655  NE2 GLN B  81     -31.202 -19.461 -26.791  1.00 82.19
ATOM    656  N   GLN B  82     -30.966 -16.796 -30.497  1.00114.13
ATOM    657  CA  GLN B  82     -32.128 -16.001 -30.227  1.00114.13
ATOM    658  C   GLN B  82     -32.669 -16.494 -28.943  1.00114.13
ATOM    659  O   GLN B  82     -32.687 -17.693 -28.672  1.00114.13
ATOM    660  CB  GLN B  82     -33.232 -16.137 -31.292  1.00114.13
ATOM    661  CG  GLN B  82     -33.563 -17.573 -31.648  1.00114.13
ATOM    662  CD  GLN B  82     -32.952 -17.991 -32.971  1.00114.13
ATOM    663  OE1 GLN B  82     -31.622 -18.017 -33.006  1.00114.13
ATOM    664  NE2 GLN B  82     -33.800 -18.378 -33.917  1.00114.13
ATOM    665  N   ALA B  83     -33.126 -15.571 -28.090  1.00220.08
ATOM    666  CA  ALA B  83     -33.614 -16.089 -26.867  1.00220.08
ATOM    667  C   ALA B  83     -34.788 -15.307 -26.452  1.00220.08
ATOM    668  O   ALA B  83     -35.345 -14.477 -27.169  1.00220.08
ATOM    669  CB  ALA B  83     -32.579 -16.098 -25.734  1.00220.08
ATOM    670  N   LEU B  84     -35.197 -15.586 -25.227  1.00104.54
ATOM    671  CA  LEU B  84     -36.376 -14.983 -24.727  1.00104.54
ATOM    672  C   LEU B  84     -36.140 -13.513 -24.616  1.00104.54
ATOM    673  O   LEU B  84     -35.008 -13.034 -24.660  1.00104.54
ATOM    674  CB  LEU B  84     -36.753 -15.499 -23.330  1.00104.54
ATOM    675  CG  LEU B  84     -38.244 -15.307 -23.002  1.00104.54
ATOM    676  CD1 LEU B  84     -39.139 -16.102 -23.965  1.00104.54
ATOM    677  CD2 LEU B  84     -38.535 -15.619 -21.526  1.00104.54
ATOM    678  N   LYS B  85     -37.259 -12.775 -24.531  1.00 83.15
ATOM    679  CA  LYS B  85     -37.372 -11.351 -24.399  1.00 83.15
ATOM    680  C   LYS B  85     -36.903 -10.963 -23.035  1.00 83.15
ATOM    681  O   LYS B  85     -36.675  -9.788 -22.754  1.00 83.15
ATOM    682  CB  LYS B  85     -38.819 -10.882 -24.597  1.00 83.15
ATOM    683  CG  LYS B  85     -39.717 -11.514 -23.530  1.00 83.15
ATOM    684  CD  LYS B  85     -40.546 -12.709 -23.995  1.00 83.15
ATOM    685  CE  LYS B  85     -41.512 -13.198 -22.913  1.00 83.15
ATOM    686  NZ  LYS B  85     -42.629 -13.949 -23.525  1.00 83.15
ATOM    687  N   LEU B  86     -36.737 -11.967 -22.158  1.00 99.47
ATOM    688  CA  LEU B  86     -36.530 -11.761 -20.753  1.00 99.47
ATOM    689  C   LEU B  86     -35.370 -10.865 -20.444  1.00 99.47
ATOM    690  O   LEU B  86     -35.500 -10.022 -19.556  1.00 99.47
ATOM    691  CB  LEU B  86     -36.300 -13.076 -19.991  1.00 99.47
ATOM    692  CG  LEU B  86     -37.170 -13.297 -18.756  1.00 99.47
ATOM    693  CD1 LEU B  86     -36.802 -12.306 -17.663  1.00 99.47
ATOM    694  CD2 LEU B  86     -38.641 -13.108 -19.093  1.00 99.47
ATOM    695  N   MET B  87     -34.215 -10.988 -21.129  1.00136.60
ATOM    696  CA  MET B  87     -33.124 -10.134 -20.733  1.00136.60
ATOM    697  C   MET B  87     -33.537  -8.705 -20.930  1.00136.60
ATOM    698  O   MET B  87     -33.309  -7.862 -20.063  1.00136.60
ATOM    699  CB  MET B  87     -31.836 -10.395 -21.476  1.00136.60
ATOM    700  CG  MET B  87     -30.591 -10.470 -20.593  1.00136.60
ATOM    701  SD  MET B  87     -30.791 -11.615 -19.217  1.00136.60
ATOM    702  CE  MET B  87     -29.254 -11.354 -18.333  1.00136.60
ATOM    703  N   GLN B  88     -34.181  -8.393 -22.071  1.00126.37
ATOM    704  CA  GLN B  88     -34.573  -7.041 -22.332  1.00126.37
ATOM    705  C   GLN B  88     -35.569  -6.596 -21.315  1.00126.37
ATOM    706  O   GLN B  88     -35.487  -5.480 -20.803  1.00126.37
ATOM    707  CB  GLN B  88     -35.217  -6.856 -23.713  1.00126.37
ATOM    708  CG  GLN B  88     -35.583  -5.418 -24.033  1.00126.37
ATOM    709  CD  GLN B  88     -35.656  -5.160 -25.526  1.00126.37
ATOM    710  OE1 GLN B  88     -36.877  -5.184 -26.053  1.00126.37
ATOM    711  NE2 GLN B  88     -34.514  -4.842 -26.126  1.00126.37
ATOM    712  N   GLU B  89     -36.532  -7.468 -20.974  1.00 84.19
ATOM    713  CA  GLU B  89     -37.581  -7.080 -20.077  1.00 84.19
ATOM    714  C   GLU B  89     -36.988  -6.725 -18.751  1.00 84.19
ATOM    715  O   GLU B  89     -37.365  -5.726 -18.138  1.00 84.19
ATOM    716  CB  GLU B  89     -38.587  -8.219 -19.856  1.00 84.19
ATOM    717  CG  GLU B  89     -39.456  -8.531 -21.071  1.00 84.19
ATOM    718  CD  GLU B  89     -40.884  -8.164 -20.693  1.00 84.19
ATOM    719  OE1 GLU B  89     -41.368  -8.643 -19.632  1.00 84.19
ATOM    720  OE2 GLU B  89     -41.505  -7.384 -21.463  1.00 84.19
ATOM    721  N   HIS B  90     -36.023  -7.540 -18.287  1.00 56.10
ATOM    722  CA  HIS B  90     -35.389  -7.374 -17.008  1.00 56.10
ATOM    723  C   HIS B  90     -34.643  -6.074 -17.008  1.00 56.10
ATOM    724  O   HIS B  90     -34.700  -5.308 -16.047  1.00 56.10
ATOM    725  CB  HIS B  90     -34.374  -8.504 -16.765  1.00 56.10
ATOM    726  CG  HIS B  90     -34.419  -9.058 -15.378  1.00 56.10
ATOM    727  ND1 HIS B  90     -34.705 -10.380 -15.112  1.00 56.10
ATOM    728  CD2 HIS B  90     -34.220  -8.468 -14.176  1.00 56.10
ATOM    729  CE1 HIS B  90     -34.680 -10.576 -13.806  1.00 56.10
ATOM    730  NE2 HIS B  90     -34.388  -9.435 -13.216  1.00 56.10
ATOM    731  N   ARG B  91     -33.925  -5.791 -18.109  1.00102.29
ATOM    732  CA  ARG B  91     -33.144  -4.595 -18.223  1.00102.29
ATOM    733  C   ARG B  91     -34.060  -3.416 -18.118  1.00102.29
ATOM    734  O   ARG B  91     -33.750  -2.447 -17.427  1.00102.29
ATOM    735  CB  ARG B  91     -32.436  -4.510 -19.586  1.00102.29
ATOM    736  CG  ARG B  91     -31.575  -3.260 -19.788  1.00102.29
ATOM    737  CD  ARG B  91     -32.271  -2.164 -20.601  1.00102.29
ATOM    738  NE  ARG B  91     -32.422  -2.653 -22.002  1.00102.29
ATOM    739  CZ  ARG B  91     -33.248  -1.996 -22.869  1.00102.29
ATOM    740  NH1 ARG B  91     -33.933  -0.894 -22.450  1.00102.29
ATOM    741  NH2 ARG B  91     -33.393  -2.440 -24.153  1.00102.29
ATOM    742  N   GLN B  92     -35.227  -3.477 -18.791  1.00 51.76
ATOM    743  CA  GLN B  92     -36.145  -2.372 -18.765  1.00 51.76
ATOM    744  C   GLN B  92     -36.628  -2.168 -17.369  1.00 51.76
ATOM    745  O   GLN B  92     -36.803  -1.035 -16.927  1.00 51.76
ATOM    746  CB  GLN B  92     -37.415  -2.575 -19.607  1.00 51.76
ATOM    747  CG  GLN B  92     -37.181  -2.636 -21.114  1.00 51.76
ATOM    748  CD  GLN B  92     -38.540  -2.487 -21.782  1.00 51.76
ATOM    749  OE1 GLN B  92     -39.064  -1.381 -21.916  1.00 51.76
ATOM    750  NE2 GLN B  92     -39.137  -3.633 -22.211  1.00 51.76
ATOM    751  N   MET B  93     -36.868  -3.271 -16.641  1.00 75.49
ATOM    752  CA  MET B  93     -37.396  -3.203 -15.308  1.00 75.49
ATOM    753  C   MET B  93     -36.449  -2.428 -14.445  1.00 75.49
ATOM    754  O   MET B  93     -36.846  -1.502 -13.737  1.00 75.49
ATOM    755  CB  MET B  93     -37.503  -4.609 -14.700  1.00 75.49
ATOM    756  CG  MET B  93     -37.989  -4.656 -13.254  1.00 75.49
ATOM    757  SD  MET B  93     -36.628  -4.547 -12.051  1.00 75.49
ATOM    758  CE  MET B  93     -35.960  -6.201 -12.375  1.00 75.49
ATOM    759  N   ILE B  94     -35.153  -2.777 -14.513  1.00 32.85
ATOM    760  CA  ILE B  94     -34.154  -2.140 -13.706  1.00 32.85
ATOM    761  C   ILE B  94     -34.084  -0.702 -14.102  1.00 32.85
ATOM    762  O   ILE B  94     -34.002   0.182 -13.249  1.00 32.85
ATOM    763  CB  ILE B  94     -32.759  -2.774 -13.860  1.00 32.85
ATOM    764  CG1 ILE B  94     -32.753  -4.195 -13.293  1.00 32.85
ATOM    765  CG2 ILE B  94     -31.716  -1.954 -13.117  1.00 32.85
ATOM    766  CD1 ILE B  94     -31.408  -4.881 -13.379  1.00 32.85
ATOM    767  N   GLU B  95     -34.138  -0.440 -15.423  1.00 87.93
ATOM    768  CA  GLU B  95     -34.009   0.897 -15.928  1.00 87.93
ATOM    769  C   GLU B  95     -35.110   1.743 -15.378  1.00 87.93
ATOM    770  O   GLU B  95     -34.883   2.878 -14.959  1.00 87.93
ATOM    771  CB  GLU B  95     -34.154   1.001 -17.459  1.00 87.93
ATOM    772  CG  GLU B  95     -33.340   2.107 -18.127  1.00 87.93
ATOM    773  CD  GLU B  95     -33.209   1.727 -19.598  1.00 87.93
ATOM    774  OE1 GLU B  95     -34.269   1.565 -20.259  1.00 87.93
ATOM    775  OE2 GLU B  95     -32.052   1.604 -20.082  1.00 87.93
ATOM    776  N   LYS B  96     -36.337   1.203 -15.353  1.00 30.19
ATOM    777  CA  LYS B  96     -37.470   1.968 -14.925  1.00 30.19
ATOM    778  C   LYS B  96     -37.282   2.391 -13.509  1.00 30.19
ATOM    779  O   LYS B  96     -37.528   3.546 -13.162  1.00 30.19
ATOM    780  CB  LYS B  96     -38.741   1.176 -14.971  1.00 30.19
ATOM    781  CG  LYS B  96     -39.256   0.850 -16.377  1.00 30.19
ATOM    782  CD  LYS B  96     -39.801  -0.564 -16.481  1.00 30.19
ATOM    783  CE  LYS B  96     -41.320  -0.569 -16.539  1.00 30.19
ATOM    784  NZ  LYS B  96     -41.869  -1.952 -16.603  1.00 30.19
ATOM    785  N   GLU B  97     -36.836   1.459 -12.651  1.00 35.73
ATOM    786  CA  GLU B  97     -36.688   1.755 -11.257  1.00 35.73
ATOM    787  C   GLU B  97     -35.627   2.795 -11.082  1.00 35.73
ATOM    788  O   GLU B  97     -35.755   3.692 -10.250  1.00 35.73
ATOM    789  CB  GLU B  97     -36.326   0.521 -10.416  1.00 35.73
ATOM    790  CG  GLU B  97     -37.249  -0.668 -10.697  1.00 35.73
ATOM    791  CD  GLU B  97     -38.413  -0.629  -9.718  1.00 35.73
ATOM    792  OE1 GLU B  97     -39.131   0.407  -9.703  1.00 35.73
ATOM    793  OE2 GLU B  97     -38.599  -1.627  -8.972  1.00 35.73
ATOM    794  N   LEU B  98     -34.545   2.704 -11.876  1.00 47.85
ATOM    795  CA  LEU B  98     -33.455   3.627 -11.770  1.00 47.85
ATOM    796  C   LEU B  98     -33.963   5.004 -12.098  1.00 47.85
ATOM    797  O   LEU B  98     -33.674   5.970 -11.391  1.00 47.85
ATOM    798  CB  LEU B  98     -32.329   3.253 -12.754  1.00 47.85
ATOM    799  CG  LEU B  98     -31.093   4.170 -12.725  1.00 47.85
ATOM    800  CD1 LEU B  98     -30.587   4.386 -11.289  1.00 47.85
ATOM    801  CD2 LEU B  98     -29.994   3.642 -13.663  1.00 47.85
ATOM    802  N   GLU B  99     -34.771   5.128 -13.169  1.00105.82
ATOM    803  CA  GLU B  99     -35.276   6.419 -13.548  1.00105.82
ATOM    804  C   GLU B  99     -36.132   6.955 -12.445  1.00105.82
ATOM    805  O   GLU B  99     -36.144   8.158 -12.189  1.00105.82
ATOM    806  CB  GLU B  99     -36.136   6.404 -14.822  1.00105.82
ATOM    807  CG  GLU B  99     -36.162   7.730 -15.560  1.00105.82
ATOM    808  CD  GLU B  99     -37.435   7.918 -16.361  1.00105.82
ATOM    809  OE1 GLU B  99     -37.947   6.918 -16.908  1.00105.82
ATOM    810  OE2 GLU B  99     -37.924   9.065 -16.440  1.00105.82
ATOM    811  N   GLU B 100     -36.880   6.069 -11.764  1.00 87.78
ATOM    812  CA  GLU B 100     -37.785   6.494 -10.733  1.00 87.78
ATOM    813  C   GLU B 100     -37.002   7.167  -9.652  1.00 87.78
ATOM    814  O   GLU B 100     -37.389   8.229  -9.168  1.00 87.78
ATOM    815  CB  GLU B 100     -38.551   5.292 -10.132  1.00 87.78
ATOM    816  CG  GLU B 100     -39.677   4.794 -11.012  1.00 87.78
ATOM    817  CD  GLU B 100     -40.897   5.692 -10.934  1.00 87.78
ATOM    818  OE1 GLU B 100     -41.333   6.008  -9.806  1.00 87.78
ATOM    819  OE2 GLU B 100     -41.417   6.081 -12.001  1.00 87.78
ATOM    820  N   ILE B 101     -35.871   6.571  -9.243  1.00124.13
ATOM    821  CA  ILE B 101     -35.116   7.129  -8.159  1.00124.13
ATOM    822  C   ILE B 101     -34.577   8.470  -8.574  1.00124.13
ATOM    823  O   ILE B 101     -34.607   9.427  -7.800  1.00124.13
ATOM    824  CB  ILE B 101     -33.991   6.224  -7.713  1.00124.13
ATOM    825  CG1 ILE B 101     -34.494   4.791  -7.463  1.00124.13
ATOM    826  CG2 ILE B 101     -33.296   6.858  -6.497  1.00124.13
ATOM    827  CD1 ILE B 101     -33.403   3.724  -7.501  1.00124.13
ATOM    828  N   CYS B 102     -34.085   8.582  -9.824  1.00 31.02
ATOM    829  CA  CYS B 102     -33.520   9.819 -10.282  1.00 31.02
ATOM    830  C   CYS B 102     -34.589  10.860 -10.258  1.00 31.02
ATOM    831  O   CYS B 102     -34.357  12.002  -9.862  1.00 31.02
ATOM    832  CB  CYS B 102     -32.971   9.724 -11.717  1.00 31.02
ATOM    833  SG  CYS B 102     -31.814   8.336 -11.929  1.00 31.02
ATOM    834  N   SER B 103     -35.806  10.480 -10.670  1.00 64.24
ATOM    835  CA  SER B 103     -36.874  11.429 -10.716  1.00 64.24
ATOM    836  C   SER B 103     -37.145  11.927  -9.330  1.00 64.24
ATOM    837  O   SER B 103     -37.389  13.116  -9.134  1.00 64.24
ATOM    838  CB  SER B 103     -38.177  10.825 -11.265  1.00 64.24
ATOM    839  OG  SER B 103     -38.805  10.015 -10.290  1.00 64.24
ATOM    840  N   SER B 104     -37.109  11.034  -8.320  1.00 79.19
ATOM    841  CA  SER B 104     -37.426  11.478  -6.991  1.00 79.19
ATOM    842  C   SER B 104     -36.413  12.481  -6.527  1.00 79.19
ATOM    843  O   SER B 104     -36.767  13.484  -5.908  1.00 79.19
ATOM    844  CB  SER B 104     -37.466  10.368  -5.933  1.00 79.19
ATOM    845  OG  SER B 104     -36.208   9.727  -5.825  1.00 79.19
ATOM    846  N   ILE B 105     -35.117  12.241  -6.805  1.00 93.49
ATOM    847  CA  ILE B 105     -34.115  13.179  -6.378  1.00 93.49
ATOM    848  C   ILE B 105     -34.329  14.493  -7.053  1.00 93.49
ATOM    849  O   ILE B 105     -34.284  15.542  -6.415  1.00 93.49
ATOM    850  CB  ILE B 105     -32.722  12.747  -6.718  1.00 93.49
ATOM    851  CG1 ILE B 105     -32.447  11.392  -6.069  1.00 93.49
ATOM    852  CG2 ILE B 105     -31.741  13.841  -6.269  1.00 93.49
ATOM    853  CD1 ILE B 105     -32.196  10.344  -7.150  1.00 93.49
ATOM    854  N   LEU B 106     -34.598  14.464  -8.368  1.00 51.41
ATOM    855  CA  LEU B 106     -34.767  15.672  -9.120  1.00 51.41
ATOM    856  C   LEU B 106     -35.900  16.440  -8.510  1.00 51.41
ATOM    857  O   LEU B 106     -35.827  17.658  -8.369  1.00 51.41
ATOM    858  CB  LEU B 106     -35.199  15.389 -10.573  1.00 51.41
ATOM    859  CG  LEU B 106     -34.143  14.678 -11.436  1.00 51.41
ATOM    860  CD1 LEU B 106     -34.609  14.555 -12.899  1.00 51.41
ATOM    861  CD2 LEU B 106     -32.773  15.364 -11.315  1.00 51.41
ATOM    862  N   SER B 107     -36.985  15.740  -8.131  1.00 30.99
ATOM    863  CA  SER B 107     -38.139  16.416  -7.604  1.00 30.99
ATOM    864  C   SER B 107     -37.806  17.104  -6.315  1.00 30.99
ATOM    865  O   SER B 107     -38.287  18.207  -6.060  1.00 30.99
ATOM    866  CB  SER B 107     -39.329  15.481  -7.331  1.00 30.99
ATOM    867  OG  SER B 107     -39.050  14.618  -6.245  1.00 30.99
ATOM    868  N   LEU B 108     -36.987  16.470  -5.454  1.00 28.89
ATOM    869  CA  LEU B 108     -36.656  17.063  -4.187  1.00 28.89
ATOM    870  C   LEU B 108     -35.902  18.338  -4.434  1.00 28.89
ATOM    871  O   LEU B 108     -36.141  19.351  -3.777  1.00 28.89
ATOM    872  CB  LEU B 108     -35.783  16.173  -3.350  1.00 28.89
ATOM    873  CG  LEU B 108     -36.411  14.869  -2.814  1.00 28.89
ATOM    874  CD1 LEU B 108     -35.515  13.668  -3.074  1.00 28.89
ATOM    875  CD2 LEU B 108     -36.643  14.974  -1.316  1.00 28.89
ATOM    876  N   LEU B 109     -34.963  18.320  -5.400  1.00 47.74
ATOM    877  CA  LEU B 109     -34.170  19.485  -5.669  1.00 47.74
ATOM    878  C   LEU B 109     -35.038  20.599  -6.168  1.00 47.74
ATOM    879  O   LEU B 109     -34.872  21.747  -5.759  1.00 47.74
ATOM    880  CB  LEU B 109     -33.093  19.249  -6.738  1.00 47.74
ATOM    881  CG  LEU B 109     -32.099  18.129  -6.383  1.00 47.74
ATOM    882  CD1 LEU B 109     -31.058  17.952  -7.498  1.00 47.74
ATOM    883  CD2 LEU B 109     -31.464  18.349  -5.000  1.00 47.74
ATOM    884  N   ASP B 110     -35.981  20.284  -7.077  1.00 51.88
ATOM    885  CA  ASP B 110     -36.834  21.281  -7.663  1.00 51.88
ATOM    886  C   ASP B 110     -37.721  21.857  -6.611  1.00 51.88
ATOM    887  O   ASP B 110     -37.980  23.059  -6.591  1.00 51.88
ATOM    888  CB  ASP B 110     -37.725  20.713  -8.782  1.00 51.88
ATOM    889  CG  ASP B 110     -37.636  21.624 -10.003  1.00 51.88
ATOM    890  OD1 ASP B 110     -37.986  22.830  -9.894  1.00 51.88
ATOM    891  OD2 ASP B 110     -37.204  21.112 -11.069  1.00 51.88
ATOM    892  N   GLU B 111     -38.245  21.015  -5.709  1.00167.46
ATOM    893  CA  GLU B 111     -39.057  21.626  -4.716  1.00167.46
ATOM    894  C   GLU B 111     -38.714  21.059  -3.385  1.00167.46
ATOM    895  O   GLU B 111     -38.961  19.890  -3.093  1.00167.46
ATOM    896  CB  GLU B 111     -40.569  21.473  -4.970  1.00167.46
ATOM    897  CG  GLU B 111     -40.967  20.098  -5.470  1.00167.46
ATOM    898  CD  GLU B 111     -42.383  20.074  -6.011  1.00167.46
ATOM    899  OE1 GLU B 111     -43.322  20.353  -5.236  1.00167.46
ATOM    900  OE2 GLU B 111     -42.554  19.777  -7.213  1.00167.46
ATOM    901  N   HIS B 112     -38.212  21.913  -2.478  1.00226.96
ATOM    902  CA  HIS B 112     -37.801  23.277  -2.650  1.00226.96
ATOM    903  C   HIS B 112     -36.311  23.510  -2.636  1.00226.96
ATOM    904  O   HIS B 112     -35.891  24.662  -2.699  1.00226.96
ATOM    905  CB  HIS B 112     -38.515  24.203  -1.670  1.00226.96
ATOM    906  CG  HIS B 112     -39.803  24.765  -2.191  1.00226.96
ATOM    907  ND1 HIS B 112     -41.004  24.606  -1.534  1.00226.96
ATOM    908  CD2 HIS B 112     -40.078  25.488  -3.303  1.00226.96
ATOM    909  CE1 HIS B 112     -41.959  25.206  -2.220  1.00226.96
ATOM    910  NE2 HIS B 112     -41.426  25.749  -3.295  1.00226.96
ATOM    911  N   LEU B 113     -35.463  22.471  -2.492  1.00135.52
ATOM    912  CA  LEU B 113     -34.100  22.689  -2.068  1.00135.52
ATOM    913  C   LEU B 113     -33.317  23.711  -2.843  1.00135.52
ATOM    914  O   LEU B 113     -32.701  24.580  -2.229  1.00135.52
ATOM    915  CB  LEU B 113     -33.239  21.414  -2.054  1.00135.52
ATOM    916  CG  LEU B 113     -33.867  20.251  -1.268  1.00135.52
ATOM    917  CD1 LEU B 113     -33.127  18.941  -1.536  1.00135.52
ATOM    918  CD2 LEU B 113     -33.977  20.571   0.229  1.00135.52
ATOM    919  N   ILE B 114     -33.290  23.673  -4.184  1.00 57.46
ATOM    920  CA  ILE B 114     -32.422  24.601  -4.858  1.00 57.46
ATOM    921  C   ILE B 114     -32.853  26.026  -4.663  1.00 57.46
ATOM    922  O   ILE B 114     -32.012  26.887  -4.406  1.00 57.46
ATOM    923  CB  ILE B 114     -32.294  24.348  -6.329  1.00 57.46
ATOM    924  CG1 ILE B 114     -32.104  22.843  -6.586  1.00 57.46
ATOM    925  CG2 ILE B 114     -31.129  25.209  -6.855  1.00 57.46
ATOM    926  CD1 ILE B 114     -32.317  22.438  -8.043  1.00 57.46
ATOM    927  N   PRO B 115     -34.112  26.341  -4.764  1.00 84.57
ATOM    928  CA  PRO B 115     -34.511  27.718  -4.657  1.00 84.57
ATOM    929  C   PRO B 115     -34.218  28.326  -3.321  1.00 84.57
ATOM    930  O   PRO B 115     -33.985  29.531  -3.255  1.00 84.57
ATOM    931  CB  PRO B 115     -35.981  27.765  -5.087  1.00 84.57
ATOM    932  CG  PRO B 115     -36.105  26.699  -6.198  1.00 84.57
ATOM    933  CD  PRO B 115     -35.446  25.449  -5.593  1.00 84.57
ATOM    934  N   SER B 116     -34.276  27.522  -2.249  1.00 55.60
ATOM    935  CA  SER B 116     -34.006  27.941  -0.904  1.00 55.60
ATOM    936  C   SER B 116     -32.545  28.225  -0.690  1.00 55.60
ATOM    937  O   SER B 116     -32.199  29.097   0.105  1.00 55.60
ATOM    938  CB  SER B 116     -34.414  26.882   0.135  1.00 55.60
ATOM    939  OG  SER B 116     -33.588  25.738   0.036  1.00 55.60
ATOM    940  N   SER B 117     -31.643  27.480  -1.366  1.00 60.48
ATOM    941  CA  SER B 117     -30.240  27.556  -1.040  1.00 60.48
ATOM    942  C   SER B 117     -29.585  28.795  -1.575  1.00 60.48
ATOM    943  O   SER B 117     -29.369  28.948  -2.776  1.00 60.48
ATOM    944  CB  SER B 117     -29.439  26.348  -1.557  1.00 60.48
ATOM    945  OG  SER B 117     -29.873  25.975  -2.850  1.00 60.48
ATOM    946  N   VAL B 118     -29.302  29.738  -0.652  1.00 72.81
ATOM    947  CA  VAL B 118     -28.619  30.977  -0.900  1.00 72.81
ATOM    948  C   VAL B 118     -27.123  30.847  -0.872  1.00 72.81
ATOM    949  O   VAL B 118     -26.427  31.482  -1.664  1.00 72.81
ATOM    950  CB  VAL B 118     -29.052  32.041   0.125  1.00 72.81
ATOM    951  CG1 VAL B 118     -28.729  31.582   1.539  1.00 72.81
ATOM    952  CG2 VAL B 118     -28.326  33.353  -0.130  1.00 72.81
ATOM    953  N   SER B 119     -26.582  30.033   0.060  1.00 99.61
ATOM    954  CA  SER B 119     -25.158  29.999   0.252  1.00 99.61
ATOM    955  C   SER B 119     -24.517  29.186  -0.820  1.00 99.61
ATOM    956  O   SER B 119     -25.136  28.307  -1.417  1.00 99.61
ATOM    957  CB  SER B 119     -24.745  29.440   1.581  1.00 99.61
ATOM    958  OG  SER B 119     -23.350  29.620   1.833  1.00 99.61
ATOM    959  N   ALA B 120     -23.229  29.475  -1.086  1.00 28.41
ATOM    960  CA  ALA B 120     -22.528  28.809  -2.140  1.00 28.41
ATOM    961  C   ALA B 120     -22.425  27.345  -1.851  1.00 28.41
ATOM    962  O   ALA B 120     -22.615  26.522  -2.744  1.00 28.41
ATOM    963  CB  ALA B 120     -21.133  29.406  -2.333  1.00 28.41
ATOM    964  N   GLU B 121     -22.120  26.968  -0.595  1.00119.40
ATOM    965  CA  GLU B 121     -21.908  25.572  -0.336  1.00119.40
ATOM    966  C   GLU B 121     -23.162  24.799  -0.591  1.00119.40
ATOM    967  O   GLU B 121     -23.115  23.709  -1.157  1.00119.40
ATOM    968  CB  GLU B 121     -21.420  25.255   1.092  1.00119.40
ATOM    969  CG  GLU B 121     -20.244  26.098   1.584  1.00119.40
ATOM    970  CD  GLU B 121     -20.810  27.368   2.203  1.00119.40
ATOM    971  OE1 GLU B 121     -21.099  27.351   3.428  1.00119.40
ATOM    972  OE2 GLU B 121     -20.962  28.370   1.455  1.00119.40
ATOM    973  N   CYS B 122     -24.321  25.329  -0.166  1.00 91.91
ATOM    974  CA  CYS B 122     -25.554  24.620  -0.347  1.00 91.91
ATOM    975  C   CYS B 122     -25.909  24.571  -1.801  1.00 91.91
ATOM    976  O   CYS B 122     -26.229  23.515  -2.344  1.00 91.91
ATOM    977  CB  CYS B 122     -26.716  25.311   0.375  1.00 91.91
ATOM    978  SG  CYS B 122     -27.670  24.219   1.477  1.00 91.91
ATOM    979  N   LYS B 123     -25.847  25.731  -2.479  1.00 83.38
ATOM    980  CA  LYS B 123     -26.299  25.795  -3.838  1.00 83.38
ATOM    981  C   LYS B 123     -25.451  24.938  -4.724  1.00 83.38
ATOM    982  O   LYS B 123     -25.970  24.221  -5.579  1.00 83.38
ATOM    983  CB  LYS B 123     -26.278  27.213  -4.424  1.00 83.38
ATOM    984  CG  LYS B 123     -27.234  27.371  -5.606  1.00 83.38
ATOM    985  CD  LYS B 123     -27.947  28.719  -5.626  1.00 83.38
ATOM    986  CE  LYS B 123     -29.311  28.671  -6.315  1.00 83.38
ATOM    987  NZ  LYS B 123     -30.351  29.193  -5.406  1.00 83.38
ATOM    988  N   VAL B 124     -24.120  24.986  -4.547  1.00 30.26
ATOM    989  CA  VAL B 124     -23.250  24.230  -5.400  1.00 30.26
ATOM    990  C   VAL B 124     -23.532  22.772  -5.211  1.00 30.26
ATOM    991  O   VAL B 124     -23.564  22.003  -6.170  1.00 30.26
ATOM    992  CB  VAL B 124     -21.800  24.451  -5.085  1.00 30.26
ATOM    993  CG1 VAL B 124     -20.974  23.407  -5.857  1.00 30.26
ATOM    994  CG2 VAL B 124     -21.436  25.908  -5.420  1.00 30.26
ATOM    995  N   PHE B 125     -23.755  22.361  -3.951  1.00115.70
ATOM    996  CA  PHE B 125     -23.982  20.983  -3.631  1.00115.70
ATOM    997  C   PHE B 125     -25.211  20.508  -4.355  1.00115.70
ATOM    998  O   PHE B 125     -25.187  19.459  -4.999  1.00115.70
ATOM    999  CB  PHE B 125     -24.186  20.808  -2.113  1.00115.70
ATOM   1000  CG  PHE B 125     -24.880  19.528  -1.791  1.00115.70
ATOM   1001  CD1 PHE B 125     -24.197  18.334  -1.822  1.00115.70
ATOM   1002  CD2 PHE B 125     -26.222  19.521  -1.478  1.00115.70
ATOM   1003  CE1 PHE B 125     -24.837  17.149  -1.539  1.00115.70
ATOM   1004  CE2 PHE B 125     -26.868  18.341  -1.193  1.00115.70
ATOM   1005  CZ  PHE B 125     -26.176  17.153  -1.222  1.00115.70
ATOM   1006  N   PHE B 126     -26.317  21.273  -4.293  1.00 73.43
ATOM   1007  CA  PHE B 126     -27.545  20.847  -4.911  1.00 73.43
ATOM   1008  C   PHE B 126     -27.438  20.807  -6.409  1.00 73.43
ATOM   1009  O   PHE B 126     -27.961  19.892  -7.043  1.00 73.43
ATOM   1010  CB  PHE B 126     -28.764  21.718  -4.566  1.00 73.43
ATOM   1011  CG  PHE B 126     -29.135  21.680  -3.115  1.00 73.43
ATOM   1012  CD1 PHE B 126     -29.334  20.473  -2.466  1.00 73.43
ATOM   1013  CD2 PHE B 126     -29.292  22.851  -2.394  1.00 73.43
ATOM   1014  CE1 PHE B 126     -29.681  20.438  -1.130  1.00 73.43
ATOM   1015  CE2 PHE B 126     -29.640  22.820  -1.057  1.00 73.43
ATOM   1016  CZ  PHE B 126     -29.835  21.612  -0.424  1.00 73.43
ATOM   1017  N   TYR B 127     -26.791  21.814  -7.023  1.00 99.47
ATOM   1018  CA  TYR B 127     -26.662  21.867  -8.455  1.00 99.47
ATOM   1019  C   TYR B 127     -25.845  20.706  -8.937  1.00 99.47
ATOM   1020  O   TYR B 127     -26.128  20.134  -9.990  1.00 99.47
ATOM   1021  CB  TYR B 127     -26.039  23.185  -8.954  1.00 99.47
ATOM   1022  CG  TYR B 127     -27.164  24.113  -9.278  1.00 99.47
ATOM   1023  CD1 TYR B 127     -28.088  23.819 -10.253  1.00 99.47
ATOM   1024  CD2 TYR B 127     -27.299  25.288  -8.573  1.00 99.47
ATOM   1025  CE1 TYR B 127     -29.113  24.693 -10.536  1.00 99.47
ATOM   1026  CE2 TYR B 127     -28.320  26.166  -8.849  1.00 99.47
ATOM   1027  CZ  TYR B 127     -29.234  25.866  -9.830  1.00 99.47
ATOM   1028  OH  TYR B 127     -30.285  26.763 -10.117  1.00 99.47
ATOM   1029  N   LYS B 128     -24.788  20.336  -8.191  1.00 99.22
ATOM   1030  CA  LYS B 128     -23.987  19.212  -8.581  1.00 99.22
ATOM   1031  C   LYS B 128     -24.856  17.993  -8.582  1.00 99.22
ATOM   1032  O   LYS B 128     -24.769  17.157  -9.479  1.00 99.22
ATOM   1033  CB  LYS B 128     -22.852  18.894  -7.593  1.00 99.22
ATOM   1034  CG  LYS B 128     -22.016  17.691  -8.036  1.00 99.22
ATOM   1035  CD  LYS B 128     -20.727  17.483  -7.240  1.00 99.22
ATOM   1036  CE  LYS B 128     -20.907  16.619  -5.988  1.00 99.22
ATOM   1037  NZ  LYS B 128     -21.502  15.309  -6.339  1.00 99.22
ATOM   1038  N   MET B 129     -25.723  17.865  -7.562  1.00138.31
ATOM   1039  CA  MET B 129     -26.553  16.703  -7.439  1.00138.31
ATOM   1040  C   MET B 129     -27.477  16.648  -8.620  1.00138.31
ATOM   1041  O   MET B 129     -27.721  15.581  -9.182  1.00138.31
ATOM   1042  CB  MET B 129     -27.354  16.703  -6.121  1.00138.31
ATOM   1043  CG  MET B 129     -26.523  16.332  -4.890  1.00138.31
ATOM   1044  SD  MET B 129     -27.315  15.158  -3.748  1.00138.31
ATOM   1045  CE  MET B 129     -28.746  16.202  -3.340  1.00138.31
ATOM   1046  N   LYS B 130     -27.995  17.815  -9.048  1.00 45.81
ATOM   1047  CA  LYS B 130     -28.887  17.878 -10.173  1.00 45.81
ATOM   1048  C   LYS B 130     -28.172  17.347 -11.383  1.00 45.81
ATOM   1049  O   LYS B 130     -28.722  16.556 -12.149  1.00 45.81
ATOM   1050  CB  LYS B 130     -29.285  19.331 -10.488  1.00 45.81
ATOM   1051  CG  LYS B 130     -30.241  19.499 -11.671  1.00 45.81
ATOM   1052  CD  LYS B 130     -31.131  20.736 -11.546  1.00 45.81
ATOM   1053  CE  LYS B 130     -32.586  20.431 -11.189  1.00 45.81
ATOM   1054  NZ  LYS B 130     -33.482  21.311 -11.973  1.00 45.81
ATOM   1055  N   ALA B 131     -26.908  17.765 -11.585  1.00 25.03
ATOM   1056  CA  ALA B 131     -26.173  17.325 -12.738  1.00 25.03
ATOM   1057  C   ALA B 131     -25.983  15.840 -12.673  1.00 25.03
ATOM   1058  O   ALA B 131     -26.098  15.148 -13.683  1.00 25.03
ATOM   1059  CB  ALA B 131     -24.816  18.025 -12.837  1.00 25.03
ATOM   1060  N   ASP B 132     -25.680  15.309 -11.473  1.00 58.42
ATOM   1061  CA  ASP B 132     -25.397  13.908 -11.322  1.00 58.42
ATOM   1062  C   ASP B 132     -26.586  13.075 -11.709  1.00 58.42
ATOM   1063  O   ASP B 132     -26.455  12.092 -12.435  1.00 58.42
ATOM   1064  CB  ASP B 132     -25.095  13.504  -9.868  1.00 58.42
ATOM   1065  CG  ASP B 132     -23.619  13.175  -9.708  1.00 58.42
ATOM   1066  OD1 ASP B 132     -23.053  12.485 -10.597  1.00 58.42
ATOM   1067  OD2 ASP B 132     -23.039  13.611  -8.679  1.00 58.42
ATOM   1068  N   TYR B 133     -27.785  13.436 -11.218  1.00 82.59
ATOM   1069  CA  TYR B 133     -28.962  12.649 -11.475  1.00 82.59
ATOM   1070  C   TYR B 133     -29.354  12.706 -12.915  1.00 82.59
ATOM   1071  O   TYR B 133     -29.830  11.714 -13.463  1.00 82.59
ATOM   1072  CB  TYR B 133     -30.130  12.982 -10.534  1.00 82.59
ATOM   1073  CG  TYR B 133     -29.539  12.646  -9.209  1.00 82.59
ATOM   1074  CD1 TYR B 133     -29.424  11.329  -8.824  1.00 82.59
ATOM   1075  CD2 TYR B 133     -29.071  13.629  -8.367  1.00 82.59
ATOM   1076  CE1 TYR B 133     -28.861  10.989  -7.619  1.00 82.59
ATOM   1077  CE2 TYR B 133     -28.507  13.293  -7.158  1.00 82.59
ATOM   1078  CZ  TYR B 133     -28.407  11.976  -6.779  1.00 82.59
ATOM   1079  OH  TYR B 133     -27.826  11.640  -5.540  1.00 82.59
ATOM   1080  N   TYR B 134     -29.206  13.874 -13.566  1.00 47.69
ATOM   1081  CA  TYR B 134     -29.498  13.946 -14.970  1.00 47.69
ATOM   1082  C   TYR B 134     -28.513  13.079 -15.696  1.00 47.69
ATOM   1083  O   TYR B 134     -28.855  12.439 -16.689  1.00 47.69
ATOM   1084  CB  TYR B 134     -29.436  15.376 -15.540  1.00 47.69
ATOM   1085  CG  TYR B 134     -30.724  16.144 -15.382  1.00 47.69
ATOM   1086  CD1 TYR B 134     -31.886  15.722 -16.016  1.00 47.69
ATOM   1087  CD2 TYR B 134     -30.776  17.294 -14.606  1.00 47.69
ATOM   1088  CE1 TYR B 134     -33.068  16.424 -15.884  1.00 47.69
ATOM   1089  CE2 TYR B 134     -31.949  18.010 -14.462  1.00 47.69
ATOM   1090  CZ  TYR B 134     -33.095  17.573 -15.102  1.00 47.69
ATOM   1091  OH  TYR B 134     -34.268  18.277 -14.965  1.00 47.69
ATOM   1092  N   ARG B 135     -27.254  13.035 -15.214  1.00137.05
ATOM   1093  CA  ARG B 135     -26.228  12.238 -15.826  1.00137.05
ATOM   1094  C   ARG B 135     -26.618  10.788 -15.767  1.00137.05
ATOM   1095  O   ARG B 135     -26.439  10.053 -16.736  1.00137.05
ATOM   1096  CB  ARG B 135     -24.871  12.413 -15.118  1.00137.05
ATOM   1097  CG  ARG B 135     -23.755  11.502 -15.637  1.00137.05
ATOM   1098  CD  ARG B 135     -22.357  12.083 -15.415  1.00137.05
ATOM   1099  NE  ARG B 135     -22.035  11.940 -13.968  1.00137.05
ATOM   1100  CZ  ARG B 135     -21.671  10.724 -13.467  1.00137.05
ATOM   1101  NH1 ARG B 135     -21.626   9.634 -14.285  1.00137.05
ATOM   1102  NH2 ARG B 135     -21.346  10.600 -12.146  1.00137.05
ATOM   1103  N   TYR B 136     -27.177  10.333 -14.629  1.00 85.14
ATOM   1104  CA  TYR B 136     -27.559   8.953 -14.499  1.00 85.14
ATOM   1105  C   TYR B 136     -28.652   8.662 -15.487  1.00 85.14
ATOM   1106  O   TYR B 136     -28.704   7.577 -16.064  1.00 85.14
ATOM   1107  CB  TYR B 136     -28.074   8.554 -13.098  1.00 85.14
ATOM   1108  CG  TYR B 136     -27.034   8.887 -12.079  1.00 85.14
ATOM   1109  CD1 TYR B 136     -25.701   8.634 -12.309  1.00 85.14
ATOM   1110  CD2 TYR B 136     -27.404   9.425 -10.868  1.00 85.14
ATOM   1111  CE1 TYR B 136     -24.758   8.946 -11.353  1.00 85.14
ATOM   1112  CE2 TYR B 136     -26.467   9.737  -9.910  1.00 85.14
ATOM   1113  CZ  TYR B 136     -25.139   9.499 -10.152  1.00 85.14
ATOM   1114  OH  TYR B 136     -24.177   9.818  -9.172  1.00 85.14
ATOM   1115  N   LEU B 137     -29.577   9.621 -15.686  1.00 47.47
ATOM   1116  CA  LEU B 137     -30.654   9.458 -16.626  1.00 47.47
ATOM   1117  C   LEU B 137     -30.073   9.314 -18.003  1.00 47.47
ATOM   1118  O   LEU B 137     -30.541   8.510 -18.806  1.00 47.47
ATOM   1119  CB  LEU B 137     -31.583  10.684 -16.701  1.00 47.47
ATOM   1120  CG  LEU B 137     -32.325  11.015 -15.394  1.00 47.47
ATOM   1121  CD1 LEU B 137     -32.817  12.471 -15.401  1.00 47.47
ATOM   1122  CD2 LEU B 137     -33.451  10.011 -15.116  1.00 47.47
ATOM   1123  N   ALA B 138     -29.033  10.106 -18.312  1.00 37.41
ATOM   1124  CA  ALA B 138     -28.431  10.114 -19.617  1.00 37.41
ATOM   1125  C   ALA B 138     -27.816   8.782 -19.917  1.00 37.41
ATOM   1126  O   ALA B 138     -27.825   8.327 -21.060  1.00 37.41
ATOM   1127  CB  ALA B 138     -27.334  11.183 -19.777  1.00 37.41
ATOM   1128  N   GLU B 139     -27.259   8.111 -18.896  1.00 59.99
ATOM   1129  CA  GLU B 139     -26.568   6.879 -19.132  1.00 59.99
ATOM   1130  C   GLU B 139     -27.500   5.889 -19.774  1.00 59.99
ATOM   1131  O   GLU B 139     -27.097   5.118 -20.644  1.00 59.99
ATOM   1132  CB  GLU B 139     -26.034   6.246 -17.828  1.00 59.99
ATOM   1133  CG  GLU B 139     -24.799   6.957 -17.258  1.00 59.99
ATOM   1134  CD  GLU B 139     -24.574   6.522 -15.810  1.00 59.99
ATOM   1135  OE1 GLU B 139     -25.579   6.369 -15.064  1.00 59.99
ATOM   1136  OE2 GLU B 139     -23.387   6.344 -15.430  1.00 59.99
ATOM   1137  N   PHE B 140     -28.760   5.830 -19.306  1.00198.85
ATOM   1138  CA  PHE B 140     -29.731   4.905 -19.832  1.00198.85
ATOM   1139  C   PHE B 140     -30.404   5.383 -21.086  1.00198.85
ATOM   1140  O   PHE B 140     -30.934   4.570 -21.839  1.00198.85
ATOM   1141  CB  PHE B 140     -30.821   4.456 -18.836  1.00198.85
ATOM   1142  CG  PHE B 140     -31.891   5.482 -18.701  1.00198.85
ATOM   1143  CD1 PHE B 140     -32.801   5.647 -19.721  1.00198.85
ATOM   1144  CD2 PHE B 140     -32.009   6.250 -17.569  1.00198.85
ATOM   1145  CE1 PHE B 140     -33.806   6.578 -19.627  1.00198.85
ATOM   1146  CE2 PHE B 140     -33.014   7.183 -17.470  1.00198.85
ATOM   1147  CZ  PHE B 140     -33.911   7.349 -18.497  1.00198.85
ATOM   1148  N   GLN B 141     -30.468   6.712 -21.305  1.00 52.20
ATOM   1149  CA  GLN B 141     -31.236   7.289 -22.379  1.00 52.20
ATOM   1150  C   GLN B 141     -30.852   6.712 -23.705  1.00 52.20
ATOM   1151  O   GLN B 141     -29.678   6.588 -24.050  1.00 52.20
ATOM   1152  CB  GLN B 141     -31.084   8.817 -22.479  1.00 52.20
ATOM   1153  CG  GLN B 141     -31.984   9.584 -21.530  1.00 52.20
ATOM   1154  CD  GLN B 141     -33.395   9.729 -22.068  1.00 52.20
ATOM   1155  OE1 GLN B 141     -34.054   8.591 -22.264  1.00 52.20
ATOM   1156  NE2 GLN B 141     -33.854  10.970 -22.193  1.00 52.20
ATOM   1157  N   VAL B 142     -31.898   6.330 -24.464  1.00138.18
ATOM   1158  CA  VAL B 142     -31.873   5.766 -25.782  1.00138.18
ATOM   1159  C   VAL B 142     -31.549   6.806 -26.793  1.00138.18
ATOM   1160  O   VAL B 142     -30.941   6.518 -27.824  1.00138.18
ATOM   1161  CB  VAL B 142     -33.217   5.110 -26.147  1.00138.18
ATOM   1162  CG1 VAL B 142     -33.095   4.329 -27.446  1.00138.18
ATOM   1163  CG2 VAL B 142     -33.657   4.151 -25.051  1.00138.18
ATOM   1164  N   GLY B 143     -31.924   8.063 -26.507  1.00225.66
ATOM   1165  CA  GLY B 143     -31.808   9.065 -27.513  1.00225.66
ATOM   1166  C   GLY B 143     -33.143   9.724 -27.599  1.00225.66
ATOM   1167  O   GLY B 143     -33.310  10.728 -28.291  1.00225.66
ATOM   1168  N   GLU B 144     -34.139   9.158 -26.893  1.00200.76
ATOM   1169  CA  GLU B 144     -35.420   9.793 -26.838  1.00200.76
ATOM   1170  C   GLU B 144     -35.243  10.935 -25.886  1.00200.76
ATOM   1171  O   GLU B 144     -35.151  10.739 -24.676  1.00200.76
ATOM   1172  CB  GLU B 144     -36.514   8.868 -26.271  1.00200.76
ATOM   1173  CG  GLU B 144     -37.757   8.793 -27.136  1.00200.76
ATOM   1174  CD  GLU B 144     -38.496  10.115 -27.191  1.00200.76
ATOM   1175  OE1 GLU B 144     -38.926  10.602 -26.124  1.00200.76
ATOM   1176  OE2 GLU B 144     -38.646  10.666 -28.302  1.00200.76
ATOM   1177  N   LYS B 145     -35.173  12.166 -26.428  1.00 66.11
ATOM   1178  CA  LYS B 145     -34.944  13.339 -25.634  1.00 66.11
ATOM   1179  C   LYS B 145     -33.688  13.131 -24.858  1.00 66.11
ATOM   1180  O   LYS B 145     -33.519  13.651 -23.756  1.00 66.11
ATOM   1181  CB  LYS B 145     -36.094  13.690 -24.674  1.00 66.11
ATOM   1182  CG  LYS B 145     -36.301  15.180 -24.486  1.00 66.11
ATOM   1183  CD  LYS B 145     -37.781  15.526 -24.463  1.00 66.11
ATOM   1184  CE  LYS B 145     -38.062  16.686 -23.522  1.00 66.11
ATOM   1185  NZ  LYS B 145     -39.514  16.810 -23.213  1.00 66.11
ATOM   1186  N   ARG B 146     -32.765  12.354 -25.448  1.00 37.14
ATOM   1187  CA  ARG B 146     -31.487  12.087 -24.864  1.00 37.14
ATOM   1188  C   ARG B 146     -30.725  13.370 -24.825  1.00 37.14
ATOM   1189  O   ARG B 146     -30.075  13.692 -23.831  1.00 37.14
ATOM   1190  CB  ARG B 146     -30.667  11.102 -25.713  1.00 37.14
ATOM   1191  CG  ARG B 146     -29.430  10.554 -25.008  1.00 37.14
ATOM   1192  CD  ARG B 146     -28.185  11.428 -25.186  1.00 37.14
ATOM   1193  NE  ARG B 146     -27.044  10.665 -24.614  1.00 37.14
ATOM   1194  CZ  ARG B 146     -25.779  11.163 -24.743  1.00 37.14
ATOM   1195  NH1 ARG B 146     -25.581  12.334 -25.415  1.00 37.14
ATOM   1196  NH2 ARG B 146     -24.718  10.497 -24.202  1.00 37.14
ATOM   1197  N   ASN B 147     -30.823  14.149 -25.919  1.00108.39
ATOM   1198  CA  ASN B 147     -30.075  15.361 -26.083  1.00108.39
ATOM   1199  C   ASN B 147     -30.453  16.298 -24.990  1.00108.39
ATOM   1200  O   ASN B 147     -29.597  16.951 -24.396  1.00108.39
ATOM   1201  CB  ASN B 147     -30.424  16.091 -27.392  1.00108.39
ATOM   1202  CG  ASN B 147     -29.646  17.377 -27.557  1.00108.39
ATOM   1203  OD1 ASN B 147     -30.218  18.438 -27.812  1.00108.39
ATOM   1204  ND2 ASN B 147     -28.330  17.287 -27.414  1.00108.39
ATOM   1205  N   LYS B 148     -31.764  16.389 -24.706  1.00 68.56
ATOM   1206  CA  LYS B 148     -32.254  17.299 -23.717  1.00 68.56
ATOM   1207  C   LYS B 148     -31.757  16.890 -22.366  1.00 68.56
ATOM   1208  O   LYS B 148     -31.359  17.742 -21.575  1.00 68.56
ATOM   1209  CB  LYS B 148     -33.789  17.370 -23.678  1.00 68.56
ATOM   1210  CG  LYS B 148     -34.334  18.250 -22.570  1.00 68.56
ATOM   1211  CD  LYS B 148     -33.889  19.692 -22.749  1.00 68.56
ATOM   1212  CE  LYS B 148     -34.681  20.384 -23.847  1.00 68.56
ATOM   1213  NZ  LYS B 148     -34.271  21.806 -24.015  1.00 68.56
ATOM   1214  N   THR B 149     -31.747  15.576 -22.065  1.00 23.43
ATOM   1215  CA  THR B 149     -31.326  15.131 -20.764  1.00 23.43
ATOM   1216  C   THR B 149     -29.897  15.524 -20.564  1.00 23.43
ATOM   1217  O   THR B 149     -29.516  16.006 -19.498  1.00 23.43
ATOM   1218  CB  THR B 149     -31.460  13.608 -20.581  1.00 23.43
ATOM   1219  OG1 THR B 149     -32.834  13.226 -20.724  1.00 23.43
ATOM   1220  CG2 THR B 149     -30.974  13.192 -19.202  1.00 23.43
ATOM   1221  N   ALA B 150     -29.067  15.334 -21.605  1.00 29.61
ATOM   1222  CA  ALA B 150     -27.678  15.671 -21.521  1.00 29.61
ATOM   1223  C   ALA B 150     -27.570  17.144 -21.289  1.00 29.61
ATOM   1224  O   ALA B 150     -26.784  17.592 -20.460  1.00 29.61
ATOM   1225  CB  ALA B 150     -26.907  15.335 -22.808  1.00 29.61
ATOM   1226  N   GLU B 151     -28.392  17.942 -21.990  1.00106.23
ATOM   1227  CA  GLU B 151     -28.325  19.369 -21.855  1.00106.23
ATOM   1228  C   GLU B 151     -28.637  19.753 -20.443  1.00106.23
ATOM   1229  O   GLU B 151     -28.022  20.666 -19.894  1.00106.23
ATOM   1230  CB  GLU B 151     -29.338  20.089 -22.762  1.00106.23
ATOM   1231  CG  GLU B 151     -28.905  20.159 -24.226  1.00106.23
ATOM   1232  CD  GLU B 151     -28.856  21.619 -24.645  1.00106.23
ATOM   1233  OE1 GLU B 151     -28.276  22.442 -23.887  1.00106.23
ATOM   1234  OE2 GLU B 151     -29.403  21.930 -25.737  1.00106.23
ATOM   1235  N   GLN B 152     -29.613  19.073 -19.813  1.00 39.25
ATOM   1236  CA  GLN B 152     -29.981  19.407 -18.466  1.00 39.25
ATOM   1237  C   GLN B 152     -28.820  19.170 -17.549  1.00 39.25
ATOM   1238  O   GLN B 152     -28.551  19.976 -16.661  1.00 39.25
ATOM   1239  CB  GLN B 152     -31.170  18.582 -17.939  1.00 39.25
ATOM   1240  CG  GLN B 152     -32.412  18.682 -18.802  1.00 39.25
ATOM   1241  CD  GLN B 152     -33.513  19.480 -18.131  1.00 39.25
ATOM   1242  OE1 GLN B 152     -34.540  18.768 -17.674  1.00 39.25
ATOM   1243  NE2 GLN B 152     -33.293  20.782 -17.983  1.00 39.25
ATOM   1244  N   SER B 153     -28.099  18.048 -17.720  1.00 39.14
ATOM   1245  CA  SER B 153     -26.991  17.788 -16.846  1.00 39.14
ATOM   1246  C   SER B 153     -25.919  18.822 -17.059  1.00 39.14
ATOM   1247  O   SER B 153     -25.358  19.336 -16.090  1.00 39.14
ATOM   1248  CB  SER B 153     -26.379  16.400 -17.062  1.00 39.14
ATOM   1249  OG  SER B 153     -25.318  16.202 -16.142  1.00 39.14
ATOM   1250  N   LEU B 154     -25.623  19.184 -18.329  1.00 95.48
ATOM   1251  CA  LEU B 154     -24.577  20.149 -18.561  1.00 95.48
ATOM   1252  C   LEU B 154     -24.940  21.436 -17.893  1.00 95.48
ATOM   1253  O   LEU B 154     -24.097  22.072 -17.263  1.00 95.48
ATOM   1254  CB  LEU B 154     -24.338  20.609 -20.024  1.00 95.48
ATOM   1255  CG  LEU B 154     -23.384  21.785 -20.329  1.00 95.48
ATOM   1256  CD1 LEU B 154     -22.000  21.612 -19.702  1.00 95.48
ATOM   1257  CD2 LEU B 154     -23.283  22.021 -21.845  1.00 95.48
ATOM   1258  N   VAL B 155     -26.210  21.862 -18.022  1.00 30.78
ATOM   1259  CA  VAL B 155     -26.612  23.143 -17.516  1.00 30.78
ATOM   1260  C   VAL B 155     -26.410  23.203 -16.033  1.00 30.78
ATOM   1261  O   VAL B 155     -25.869  24.182 -15.521  1.00 30.78
ATOM   1262  CB  VAL B 155     -28.060  23.439 -17.769  1.00 30.78
ATOM   1263  CG1 VAL B 155     -28.322  24.908 -17.398  1.00 30.78
ATOM   1264  CG2 VAL B 155     -28.385  23.095 -19.231  1.00 30.78
ATOM   1265  N   ALA B 156     -26.839  22.157 -15.303  1.00 31.64
ATOM   1266  CA  ALA B 156     -26.737  22.163 -13.870  1.00 31.64
ATOM   1267  C   ALA B 156     -25.296  22.205 -13.454  1.00 31.64
ATOM   1268  O   ALA B 156     -24.930  22.967 -12.559  1.00 31.64
ATOM   1269  CB  ALA B 156     -27.375  20.924 -13.219  1.00 31.64
ATOM   1270  N   TYR B 157     -24.428  21.401 -14.101  1.00 70.39
ATOM   1271  CA  TYR B 157     -23.039  21.394 -13.733  1.00 70.39
ATOM   1272  C   TYR B 157     -22.449  22.741 -13.993  1.00 70.39
ATOM   1273  O   TYR B 157     -21.646  23.239 -13.206  1.00 70.39
ATOM   1274  CB  TYR B 157     -22.151  20.414 -14.522  1.00 70.39
ATOM   1275  CG  TYR B 157     -22.206  19.048 -13.930  1.00 70.39
ATOM   1276  CD1 TYR B 157     -21.457  18.741 -12.816  1.00 70.39
ATOM   1277  CD2 TYR B 157     -22.964  18.060 -14.514  1.00 70.39
ATOM   1278  CE1 TYR B 157     -21.495  17.478 -12.269  1.00 70.39
ATOM   1279  CE2 TYR B 157     -23.004  16.796 -13.973  1.00 70.39
ATOM   1280  CZ  TYR B 157     -22.269  16.503 -12.851  1.00 70.39
ATOM   1281  OH  TYR B 157     -22.309  15.204 -12.301  1.00 70.39
ATOM   1282  N   LYS B 158     -22.829  23.351 -15.126  1.00 69.90
ATOM   1283  CA  LYS B 158     -22.302  24.610 -15.570  1.00 69.90
ATOM   1284  C   LYS B 158     -22.592  25.660 -14.542  1.00 69.90
ATOM   1285  O   LYS B 158     -21.705  26.424 -14.166  1.00 69.90
ATOM   1286  CB  LYS B 158     -23.006  25.029 -16.873  1.00 69.90
ATOM   1287  CG  LYS B 158     -22.232  24.795 -18.167  1.00 69.90
ATOM   1288  CD  LYS B 158     -23.013  25.273 -19.395  1.00 69.90
ATOM   1289  CE  LYS B 158     -23.521  26.713 -19.297  1.00 69.90
ATOM   1290  NZ  LYS B 158     -23.712  27.263 -20.658  1.00 69.90
ATOM   1291  N   THR B 159     -23.845  25.724 -14.052  1.00 25.01
ATOM   1292  CA  THR B 159     -24.219  26.730 -13.096  1.00 25.01
ATOM   1293  C   THR B 159     -23.436  26.526 -11.836  1.00 25.01
ATOM   1294  O   THR B 159     -22.962  27.482 -11.227  1.00 25.01
ATOM   1295  CB  THR B 159     -25.722  26.700 -12.766  1.00 25.01
ATOM   1296  OG1 THR B 159     -26.043  25.476 -12.094  1.00 25.01
ATOM   1297  CG2 THR B 159     -26.550  26.795 -14.038  1.00 25.01
ATOM   1298  N   ALA B 160     -23.279  25.259 -11.410  1.00 27.22
ATOM   1299  CA  ALA B 160     -22.572  24.967 -10.197  1.00 27.22
ATOM   1300  C   ALA B 160     -21.149  25.407 -10.346  1.00 27.22
ATOM   1301  O   ALA B 160     -20.556  25.944  -9.412  1.00 27.22
ATOM   1302  CB  ALA B 160     -22.563  23.467  -9.861  1.00 27.22
ATOM   1303  N   SER B 161     -20.559  25.177 -11.534  1.00 76.29
ATOM   1304  CA  SER B 161     -19.185  25.511 -11.785  1.00 76.29
ATOM   1305  C   SER B 161     -18.996  26.992 -11.662  1.00 76.29
ATOM   1306  O   SER B 161     -18.045  27.452 -11.034  1.00 76.29
ATOM   1307  CB  SER B 161     -18.741  25.118 -13.208  1.00 76.29
ATOM   1308  OG  SER B 161     -17.327  25.195 -13.324  1.00 76.29
ATOM   1309  N   ASP B 162     -19.908  27.789 -12.248  1.00 37.49
ATOM   1310  CA  ASP B 162     -19.707  29.210 -12.229  1.00 37.49
ATOM   1311  C   ASP B 162     -19.743  29.727 -10.824  1.00 37.49
ATOM   1312  O   ASP B 162     -18.915  30.554 -10.447  1.00 37.49
ATOM   1313  CB  ASP B 162     -20.735  29.990 -13.064  1.00 37.49
ATOM   1314  CG  ASP B 162     -20.341  31.459 -12.989  1.00 37.49
ATOM   1315  OD1 ASP B 162     -19.212  31.792 -13.443  1.00 37.49
ATOM   1316  OD2 ASP B 162     -21.155  32.266 -12.468  1.00 37.49
ATOM   1317  N   ILE B 163     -20.694  29.246 -10.003  1.00 30.60
ATOM   1318  CA  ILE B 163     -20.810  29.720  -8.652  1.00 30.60
ATOM   1319  C   ILE B 163     -19.582  29.335  -7.886  1.00 30.60
ATOM   1320  O   ILE B 163     -19.029  30.137  -7.134  1.00 30.60
ATOM   1321  CB  ILE B 163     -22.001  29.145  -7.933  1.00 30.60
ATOM   1322  CG1 ILE B 163     -23.261  29.264  -8.806  1.00 30.60
ATOM   1323  CG2 ILE B 163     -22.131  29.848  -6.573  1.00 30.60
ATOM   1324  CD1 ILE B 163     -24.310  28.189  -8.523  1.00 30.60
ATOM   1325  N   ALA B 164     -19.114  28.087  -8.069  1.00 32.58
ATOM   1326  CA  ALA B 164     -17.995  27.584  -7.326  1.00 32.58
ATOM   1327  C   ALA B 164     -16.766  28.386  -7.620  1.00 32.58
ATOM   1328  O   ALA B 164     -15.981  28.667  -6.716  1.00 32.58
ATOM   1329  CB  ALA B 164     -17.690  26.109  -7.643  1.00 32.58
ATOM   1330  N   THR B 165     -16.556  28.776  -8.891  1.00 79.05
ATOM   1331  CA  THR B 165     -15.353  29.489  -9.220  1.00 79.05
ATOM   1332  C   THR B 165     -15.319  30.798  -8.494  1.00 79.05
ATOM   1333  O   THR B 165     -14.276  31.206  -7.987  1.00 79.05
ATOM   1334  CB  THR B 165     -15.228  29.748 -10.732  1.00 79.05
ATOM   1335  OG1 THR B 165     -15.260  28.501 -11.438  1.00 79.05
ATOM   1336  CG2 THR B 165     -13.920  30.458 -11.046  1.00 79.05
ATOM   1337  N   ALA B 166     -16.444  31.536  -8.470  1.00121.46
ATOM   1338  CA  ALA B 166     -16.400  32.809  -7.814  1.00121.46
ATOM   1339  C   ALA B 166     -16.341  32.678  -6.314  1.00121.46
ATOM   1340  O   ALA B 166     -15.536  33.335  -5.655  1.00121.46
ATOM   1341  CB  ALA B 166     -17.553  33.702  -8.186  1.00121.46
ATOM   1342  N   ASP B 167     -17.223  31.829  -5.751  1.00121.04
ATOM   1343  CA  ASP B 167     -17.476  31.668  -4.341  1.00121.04
ATOM   1344  C   ASP B 167     -16.487  30.853  -3.546  1.00121.04
ATOM   1345  O   ASP B 167     -16.320  31.119  -2.358  1.00121.04
ATOM   1346  CB  ASP B 167     -18.867  31.072  -4.078  1.00121.04
ATOM   1347  CG  ASP B 167     -19.883  32.126  -3.694  1.00121.04
ATOM   1348  OD1 ASP B 167     -19.695  32.786  -2.649  1.00121.04
ATOM   1349  OD2 ASP B 167     -20.871  32.293  -4.438  1.00121.04
ATOM   1350  N   LEU B 168     -15.854  29.814  -4.130  1.00 76.02
ATOM   1351  CA  LEU B 168     -15.055  28.904  -3.340  1.00 76.02
ATOM   1352  C   LEU B 168     -13.620  28.903  -3.789  1.00 76.02
ATOM   1353  O   LEU B 168     -13.298  29.306  -4.904  1.00 76.02
ATOM   1354  CB  LEU B 168     -15.501  27.440  -3.513  1.00 76.02
ATOM   1355  CG  LEU B 168     -17.020  27.210  -3.495  1.00 76.02
ATOM   1356  CD1 LEU B 168     -17.378  25.848  -4.111  1.00 76.02
ATOM   1357  CD2 LEU B 168     -17.583  27.373  -2.072  1.00 76.02
ATOM   1358  N   PRO B 169     -12.743  28.448  -2.916  1.00 81.16
ATOM   1359  CA  PRO B 169     -11.334  28.292  -3.184  1.00 81.16
ATOM   1360  C   PRO B 169     -11.164  27.104  -4.091  1.00 81.16
ATOM   1361  O   PRO B 169     -12.060  26.260  -4.117  1.00 81.16
ATOM   1362  CB  PRO B 169     -10.681  28.074  -1.819  1.00 81.16
ATOM   1363  CG  PRO B 169     -11.758  27.329  -1.009  1.00 81.16
ATOM   1364  CD  PRO B 169     -13.043  28.124  -1.291  1.00 81.16
ATOM   1365  N   ALA B 170     -10.080  26.998  -4.813  1.00145.66
ATOM   1366  CA  ALA B 170      -9.912  25.900  -5.731  1.00145.66
ATOM   1367  C   ALA B 170      -9.773  24.598  -5.017  1.00145.66
ATOM   1368  O   ALA B 170      -9.913  23.546  -5.639  1.00145.66
ATOM   1369  CB  ALA B 170      -8.701  26.260  -6.589  1.00145.66
ATOM   1370  N   THR B 171      -9.405  24.669  -3.733  1.00158.09
ATOM   1371  CA  THR B 171      -9.176  23.563  -2.860  1.00158.09
ATOM   1372  C   THR B 171     -10.455  22.984  -2.310  1.00158.09
ATOM   1373  O   THR B 171     -10.470  21.841  -1.858  1.00158.09
ATOM   1374  CB  THR B 171      -8.348  24.006  -1.706  1.00158.09
ATOM   1375  OG1 THR B 171      -8.171  22.936  -0.793  1.00158.09
ATOM   1376  CG2 THR B 171      -9.146  25.085  -0.994  1.00158.09
ATOM   1377  N   ASN B 172     -11.549  23.771  -2.264  1.00 99.04
ATOM   1378  CA  ASN B 172     -12.760  23.340  -1.604  1.00 99.04
ATOM   1379  C   ASN B 172     -13.211  22.008  -2.144  1.00 99.04
ATOM   1380  O   ASN B 172     -13.290  21.797  -3.354  1.00 99.04
ATOM   1381  CB  ASN B 172     -13.891  24.377  -1.756  1.00 99.04
ATOM   1382  CG  ASN B 172     -15.241  23.808  -1.385  1.00 99.04
ATOM   1383  OD1 ASN B 172     -16.014  23.389  -2.247  1.00 99.04
ATOM   1384  ND2 ASN B 172     -15.532  23.794  -0.091  1.00 99.04
ATOM   1385  N   PRO B 173     -13.519  21.094  -1.247  1.00 75.45
ATOM   1386  CA  PRO B 173     -13.901  19.748  -1.612  1.00 75.45
ATOM   1387  C   PRO B 173     -15.150  19.628  -2.432  1.00 75.45
ATOM   1388  O   PRO B 173     -15.222  18.728  -3.271  1.00 75.45
ATOM   1389  CB  PRO B 173     -13.951  18.964  -0.302  1.00 75.45
ATOM   1390  CG  PRO B 173     -13.086  19.804   0.656  1.00 75.45
ATOM   1391  CD  PRO B 173     -13.251  21.250   0.155  1.00 75.45
ATOM   1392  N   ILE B 174     -16.159  20.484  -2.199  1.00 37.38
ATOM   1393  CA  ILE B 174     -17.359  20.376  -2.977  1.00 37.38
ATOM   1394  C   ILE B 174     -17.019  20.761  -4.382  1.00 37.38
ATOM   1395  O   ILE B 174     -17.453  20.121  -5.338  1.00 37.38
ATOM   1396  CB  ILE B 174     -18.460  21.273  -2.492  1.00 37.38
ATOM   1397  CG1 ILE B 174     -18.688  21.056  -0.987  1.00 37.38
ATOM   1398  CG2 ILE B 174     -19.716  20.986  -3.333  1.00 37.38
ATOM   1399  CD1 ILE B 174     -18.786  22.353  -0.185  1.00 37.38
ATOM   1400  N   ARG B 175     -16.221  21.834  -4.538  1.00 63.88
ATOM   1401  CA  ARG B 175     -15.865  22.297  -5.846  1.00 63.88
ATOM   1402  C   ARG B 175     -15.063  21.243  -6.550  1.00 63.88
ATOM   1403  O   ARG B 175     -15.242  21.010  -7.745  1.00 63.88
ATOM   1404  CB  ARG B 175     -15.051  23.595  -5.819  1.00 63.88
ATOM   1405  CG  ARG B 175     -14.698  24.106  -7.214  1.00 63.88
ATOM   1406  CD  ARG B 175     -13.217  24.439  -7.372  1.00 63.88
ATOM   1407  NE  ARG B 175     -13.040  25.871  -7.004  1.00 63.88
ATOM   1408  CZ  ARG B 175     -13.436  26.831  -7.887  1.00 63.88
ATOM   1409  NH1 ARG B 175     -13.914  26.462  -9.110  1.00 63.88
ATOM   1410  NH2 ARG B 175     -13.371  28.149  -7.544  1.00 63.88
ATOM   1411  N   LEU B 176     -14.143  20.576  -5.829  1.00 48.98
ATOM   1412  CA  LEU B 176     -13.319  19.571  -6.437  1.00 48.98
ATOM   1413  C   LEU B 176     -14.165  18.414  -6.891  1.00 48.98
ATOM   1414  O   LEU B 176     -13.963  17.886  -7.983  1.00 48.98
ATOM   1415  CB  LEU B 176     -12.214  19.070  -5.495  1.00 48.98
ATOM   1416  CG  LEU B 176     -10.908  19.881  -5.643  1.00 48.98
ATOM   1417  CD1 LEU B 176     -10.120  19.934  -4.326  1.00 48.98
ATOM   1418  CD2 LEU B 176     -10.067  19.365  -6.824  1.00 48.98
ATOM   1419  N   GLY B 177     -15.145  17.989  -6.070  1.00 27.26
ATOM   1420  CA  GLY B 177     -15.986  16.874  -6.418  1.00 27.26
ATOM   1421  C   GLY B 177     -16.802  17.215  -7.628  1.00 27.26
ATOM   1422  O   GLY B 177     -17.063  16.361  -8.476  1.00 27.26
ATOM   1423  N   LEU B 178     -17.271  18.473  -7.721  1.00 49.19
ATOM   1424  CA  LEU B 178     -18.079  18.878  -8.834  1.00 49.19
ATOM   1425  C   LEU B 178     -17.275  18.788 -10.097  1.00 49.19
ATOM   1426  O   LEU B 178     -17.753  18.278 -11.109  1.00 49.19
ATOM   1427  CB  LEU B 178     -18.595  20.319  -8.705  1.00 49.19
ATOM   1428  CG  LEU B 178     -19.353  20.798  -9.953  1.00 49.19
ATOM   1429  CD1 LEU B 178     -20.839  20.416  -9.880  1.00 49.19
ATOM   1430  CD2 LEU B 178     -19.139  22.300 -10.196  1.00 49.19
ATOM   1431  N   SER B 179     -16.018  19.270 -10.065  1.00 32.24
ATOM   1432  CA  SER B 179     -15.175  19.256 -11.228  1.00 32.24
ATOM   1433  C   SER B 179     -14.922  17.839 -11.641  1.00 32.24
ATOM   1434  O   SER B 179     -14.904  17.519 -12.829  1.00 32.24
ATOM   1435  CB  SER B 179     -13.808  19.919 -10.990  1.00 32.24
ATOM   1436  OG  SER B 179     -13.042  19.172 -10.064  1.00 32.24
ATOM   1437  N   LEU B 180     -14.710  16.943 -10.661  1.00 51.95
ATOM   1438  CA  LEU B 180     -14.441  15.570 -10.969  1.00 51.95
ATOM   1439  C   LEU B 180     -15.603  14.992 -11.725  1.00 51.95
ATOM   1440  O   LEU B 180     -15.424  14.359 -12.765  1.00 51.95
ATOM   1441  CB  LEU B 180     -14.260  14.720  -9.701  1.00 51.95
ATOM   1442  CG  LEU B 180     -13.894  13.252  -9.977  1.00 51.95
ATOM   1443  CD1 LEU B 180     -12.442  13.112 -10.447  1.00 51.95
ATOM   1444  CD2 LEU B 180     -14.229  12.365  -8.763  1.00 51.95
ATOM   1445  N   ASN B 181     -16.838  15.209 -11.235  1.00 56.91
ATOM   1446  CA  ASN B 181     -18.009  14.633 -11.849  1.00 56.91
ATOM   1447  C   ASN B 181     -18.276  15.231 -13.195  1.00 56.91
ATOM   1448  O   ASN B 181     -18.715  14.546 -14.116  1.00 56.91
ATOM   1449  CB  ASN B 181     -19.288  14.807 -11.013  1.00 56.91
ATOM   1450  CG  ASN B 181     -19.244  13.795  -9.877  1.00 56.91
ATOM   1451  OD1 ASN B 181     -18.199  13.570  -9.269  1.00 56.91
ATOM   1452  ND2 ASN B 181     -20.411  13.157  -9.593  1.00 56.91
ATOM   1453  N   PHE B 182     -18.041  16.543 -13.332  1.00 87.12
ATOM   1454  CA  PHE B 182     -18.269  17.261 -14.553  1.00 87.12
ATOM   1455  C   PHE B 182     -17.351  16.683 -15.594  1.00 87.12
ATOM   1456  O   PHE B 182     -17.736  16.515 -16.751  1.00 87.12
ATOM   1457  CB  PHE B 182     -17.937  18.748 -14.325  1.00 87.12
ATOM   1458  CG  PHE B 182     -18.458  19.609 -15.415  1.00 87.12
ATOM   1459  CD1 PHE B 182     -19.502  19.183 -16.201  1.00 87.12
ATOM   1460  CD2 PHE B 182     -17.946  20.869 -15.615  1.00 87.12
ATOM   1461  CE1 PHE B 182     -20.006  19.986 -17.195  1.00 87.12
ATOM   1462  CE2 PHE B 182     -18.445  21.678 -16.608  1.00 87.12
ATOM   1463  CZ  PHE B 182     -19.476  21.236 -17.402  1.00 87.12
ATOM   1464  N   SER B 183     -16.098  16.368 -15.203  1.00 92.69
ATOM   1465  CA  SER B 183     -15.138  15.814 -16.121  1.00 92.69
ATOM   1466  C   SER B 183     -15.619  14.486 -16.617  1.00 92.69
ATOM   1467  O   SER B 183     -15.488  14.179 -17.800  1.00 92.69
ATOM   1468  CB  SER B 183     -13.765  15.528 -15.489  1.00 92.69
ATOM   1469  OG  SER B 183     -12.778  16.410 -15.997  1.00 92.69
ATOM   1470  N   VAL B 184     -16.170  13.654 -15.716  1.00 48.04
ATOM   1471  CA  VAL B 184     -16.651  12.355 -16.099  1.00 48.04
ATOM   1472  C   VAL B 184     -17.783  12.532 -17.070  1.00 48.04
ATOM   1473  O   VAL B 184     -17.910  11.785 -18.038  1.00 48.04
ATOM   1474  CB  VAL B 184     -17.160  11.552 -14.935  1.00 48.04
ATOM   1475  CG1 VAL B 184     -17.576  10.159 -15.438  1.00 48.04
ATOM   1476  CG2 VAL B 184     -16.057  11.510 -13.862  1.00 48.04
ATOM   1477  N   PHE B 185     -18.635  13.545 -16.841  1.00 81.83
ATOM   1478  CA  PHE B 185     -19.750  13.821 -17.698  1.00 81.83
ATOM   1479  C   PHE B 185     -19.223  14.054 -19.083  1.00 81.83
ATOM   1480  O   PHE B 185     -19.726  13.495 -20.057  1.00 81.83
ATOM   1481  CB  PHE B 185     -20.492  15.072 -17.178  1.00 81.83
ATOM   1482  CG  PHE B 185     -21.647  15.401 -18.048  1.00 81.83
ATOM   1483  CD1 PHE B 185     -22.783  14.632 -18.027  1.00 81.83
ATOM   1484  CD2 PHE B 185     -21.598  16.511 -18.858  1.00 81.83
ATOM   1485  CE1 PHE B 185     -23.849  14.954 -18.830  1.00 81.83
ATOM   1486  CE2 PHE B 185     -22.659  16.840 -19.659  1.00 81.83
ATOM   1487  CZ  PHE B 185     -23.782  16.053 -19.649  1.00 81.83
ATOM   1488  N   TYR B 186     -18.170  14.873 -19.220  1.00118.39
ATOM   1489  CA  TYR B 186     -17.682  15.121 -20.542  1.00118.39
ATOM   1490  C   TYR B 186     -17.106  13.886 -21.166  1.00118.39
ATOM   1491  O   TYR B 186     -17.338  13.601 -22.340  1.00118.39
ATOM   1492  CB  TYR B 186     -16.757  16.344 -20.613  1.00118.39
ATOM   1493  CG  TYR B 186     -17.718  17.427 -20.983  1.00118.39
ATOM   1494  CD1 TYR B 186     -18.571  17.959 -20.045  1.00118.39
ATOM   1495  CD2 TYR B 186     -17.777  17.910 -22.272  1.00118.39
ATOM   1496  CE1 TYR B 186     -19.463  18.944 -20.396  1.00118.39
ATOM   1497  CE2 TYR B 186     -18.667  18.894 -22.629  1.00118.39
ATOM   1498  CZ  TYR B 186     -19.515  19.415 -21.685  1.00118.39
ATOM   1499  OH  TYR B 186     -20.434  20.425 -22.041  1.00118.39
ATOM   1500  N   TYR B 187     -16.340  13.097 -20.409  1.00 75.89
ATOM   1501  CA  TYR B 187     -15.737  11.945 -21.009  1.00 75.89
ATOM   1502  C   TYR B 187     -16.788  10.932 -21.394  1.00 75.89
ATOM   1503  O   TYR B 187     -16.849  10.478 -22.535  1.00 75.89
ATOM   1504  CB  TYR B 187     -14.782  11.297 -19.995  1.00 75.89
ATOM   1505  CG  TYR B 187     -13.686  10.557 -20.671  1.00 75.89
ATOM   1506  CD1 TYR B 187     -12.539  11.192 -21.090  1.00 75.89
ATOM   1507  CD2 TYR B 187     -13.829   9.209 -20.897  1.00 75.89
ATOM   1508  CE1 TYR B 187     -11.549  10.479 -21.724  1.00 75.89
ATOM   1509  CE2 TYR B 187     -12.845   8.493 -21.529  1.00 75.89
ATOM   1510  CZ  TYR B 187     -11.701   9.130 -21.943  1.00 75.89
ATOM   1511  OH  TYR B 187     -10.689   8.393 -22.593  1.00 75.89
ATOM   1512  N   GLU B 188     -17.641  10.553 -20.422  1.00139.29
ATOM   1513  CA  GLU B 188     -18.621   9.509 -20.564  1.00139.29
ATOM   1514  C   GLU B 188     -19.814   9.903 -21.403  1.00139.29
ATOM   1515  O   GLU B 188     -20.232   9.174 -22.303  1.00139.29
ATOM   1516  CB  GLU B 188     -19.229   9.172 -19.191  1.00139.29
ATOM   1517  CG  GLU B 188     -18.319   8.328 -18.292  1.00139.29
ATOM   1518  CD  GLU B 188     -18.546   6.854 -18.569  1.00139.29
ATOM   1519  OE1 GLU B 188     -18.410   6.437 -19.749  1.00139.29
ATOM   1520  OE2 GLU B 188     -18.855   6.121 -17.591  1.00139.29
ATOM   1521  N   ILE B 189     -20.468  11.021 -21.023  1.00149.91
ATOM   1522  CA  ILE B 189     -21.722  11.418 -21.616  1.00149.91
ATOM   1523  C   ILE B 189     -21.645  12.187 -22.907  1.00149.91
ATOM   1524  O   ILE B 189     -22.264  11.805 -23.898  1.00149.91
ATOM   1525  CB  ILE B 189     -22.520  12.249 -20.663  1.00149.91
ATOM   1526  CG1 ILE B 189     -22.571  11.562 -19.285  1.00149.91
ATOM   1527  CG2 ILE B 189     -23.906  12.473 -21.290  1.00149.91
ATOM   1528  CD1 ILE B 189     -23.157  10.152 -19.308  1.00149.91
ATOM   1529  N   LEU B 190     -20.925  13.334 -22.902  1.00221.37
ATOM   1530  CA  LEU B 190     -20.854  14.165 -24.076  1.00221.37
ATOM   1531  C   LEU B 190     -19.877  13.661 -25.089  1.00221.37
ATOM   1532  O   LEU B 190     -19.836  14.156 -26.209  1.00221.37
ATOM   1533  CB  LEU B 190     -20.810  15.705 -23.939  1.00221.37
ATOM   1534  CG  LEU B 190     -22.127  16.463 -23.911  1.00221.37
ATOM   1535  CD1 LEU B 190     -23.121  15.734 -22.994  1.00221.37
ATOM   1536  CD2 LEU B 190     -21.889  17.953 -23.630  1.00221.37
ATOM   1537  N   ASN B 191     -19.013  12.708 -24.710  1.00 80.66
ATOM   1538  CA  ASN B 191     -18.065  12.148 -25.630  1.00 80.66
ATOM   1539  C   ASN B 191     -17.052  13.176 -26.014  1.00 80.66
ATOM   1540  O   ASN B 191     -16.596  13.213 -27.156  1.00 80.66
ATOM   1541  CB  ASN B 191     -18.710  11.586 -26.909  1.00 80.66
ATOM   1542  CG  ASN B 191     -17.751  10.555 -27.484  1.00 80.66
ATOM   1543  OD1 ASN B 191     -17.271   9.665 -26.785  1.00 80.66
ATOM   1544  ND2 ASN B 191     -17.482  10.665 -28.814  1.00 80.66
ATOM   1545  N   THR B 192     -16.684  14.049 -25.053  1.00 67.31
ATOM   1546  CA  THR B 192     -15.631  14.984 -25.307  1.00 67.31
ATOM   1547  C   THR B 192     -14.542  14.698 -24.315  1.00 67.31
ATOM   1548  O   THR B 192     -14.428  15.367 -23.287  1.00 67.31
ATOM   1549  CB  THR B 192     -16.064  16.455 -25.170  1.00 67.31
ATOM   1550  OG1 THR B 192     -17.310  16.655 -25.849  1.00 67.31
ATOM   1551  CG2 THR B 192     -15.019  17.378 -25.777  1.00 67.31
ATOM   1552  N   PRO B 193     -13.720  13.723 -24.608  1.00 76.12
ATOM   1553  CA  PRO B 193     -12.652  13.313 -23.740  1.00 76.12
ATOM   1554  C   PRO B 193     -11.608  14.364 -23.585  1.00 76.12
ATOM   1555  O   PRO B 193     -10.979  14.430 -22.530  1.00 76.12
ATOM   1556  CB  PRO B 193     -12.115  12.001 -24.320  1.00 76.12
ATOM   1557  CG  PRO B 193     -12.528  12.037 -25.805  1.00 76.12
ATOM   1558  CD  PRO B 193     -13.818  12.873 -25.804  1.00 76.12
ATOM   1559  N   GLU B 194     -11.394  15.187 -24.620  1.00 65.25
ATOM   1560  CA  GLU B 194     -10.365  16.173 -24.522  1.00 65.25
ATOM   1561  C   GLU B 194     -10.773  17.151 -23.468  1.00 65.25
ATOM   1562  O   GLU B 194      -9.956  17.592 -22.662  1.00 65.25
ATOM   1563  CB  GLU B 194     -10.152  16.928 -25.844  1.00 65.25
ATOM   1564  CG  GLU B 194     -11.440  17.387 -26.502  1.00 65.25
ATOM   1565  CD  GLU B 194     -11.996  16.354 -27.461  1.00 65.25
ATOM   1566  OE1 GLU B 194     -12.684  15.419 -26.998  1.00 65.25
ATOM   1567  OE2 GLU B 194     -11.745  16.478 -28.679  1.00 65.25
ATOM   1568  N   ARG B 195     -12.070  17.512 -23.448  1.00146.86
ATOM   1569  CA  ARG B 195     -12.553  18.468 -22.496  1.00146.86
ATOM   1570  C   ARG B 195     -12.460  17.890 -21.118  1.00146.86
ATOM   1571  O   ARG B 195     -12.115  18.588 -20.165  1.00146.86
ATOM   1572  CB  ARG B 195     -13.996  18.907 -22.780  1.00146.86
ATOM   1573  CG  ARG B 195     -14.319  20.239 -22.095  1.00146.86
ATOM   1574  CD  ARG B 195     -15.388  21.049 -22.835  1.00146.86
ATOM   1575  NE  ARG B 195     -15.536  22.345 -22.119  1.00146.86
ATOM   1576  CZ  ARG B 195     -16.190  22.395 -20.924  1.00146.86
ATOM   1577  NH1 ARG B 195     -16.833  21.287 -20.450  1.00146.86
ATOM   1578  NH2 ARG B 195     -16.213  23.555 -20.205  1.00146.86
ATOM   1579  N   ALA B 196     -12.763  16.588 -20.971  1.00 37.91
ATOM   1580  CA  ALA B 196     -12.727  15.995 -19.666  1.00 37.91
ATOM   1581  C   ALA B 196     -11.329  16.058 -19.117  1.00 37.91
ATOM   1582  O   ALA B 196     -11.127  16.408 -17.954  1.00 37.91
ATOM   1583  CB  ALA B 196     -13.164  14.521 -19.684  1.00 37.91
ATOM   1584  N   CYS B 197     -10.315  15.725 -19.939  1.00 97.10
ATOM   1585  CA  CYS B 197      -8.974  15.748 -19.425  1.00 97.10
ATOM   1586  C   CYS B 197      -8.546  17.150 -19.118  1.00 97.10
ATOM   1587  O   CYS B 197      -7.863  17.402 -18.127  1.00 97.10
ATOM   1588  CB  CYS B 197      -7.942  15.032 -20.317  1.00 97.10
ATOM   1589  SG  CYS B 197      -8.490  13.410 -20.907  1.00 97.10
ATOM   1590  N   LYS B 198      -8.957  18.113 -19.955  1.00120.94
ATOM   1591  CA  LYS B 198      -8.584  19.486 -19.778  1.00120.94
ATOM   1592  C   LYS B 198      -9.110  19.969 -18.450  1.00120.94
ATOM   1593  O   LYS B 198      -8.393  20.607 -17.680  1.00120.94
ATOM   1594  CB  LYS B 198      -9.203  20.320 -20.908  1.00120.94
ATOM   1595  CG  LYS B 198      -8.455  20.224 -22.224  1.00120.94
ATOM   1596  CD  LYS B 198      -9.324  20.683 -23.384  1.00120.94
ATOM   1597  CE  LYS B 198      -8.699  20.318 -24.721  1.00120.94
ATOM   1598  NZ  LYS B 198      -7.427  21.054 -24.959  1.00120.94
ATOM   1599  N   LEU B 199     -10.381  19.652 -18.136  1.00109.92
ATOM   1600  CA  LEU B 199     -11.025  20.102 -16.927  1.00109.92
ATOM   1601  C   LEU B 199     -10.319  19.509 -15.739  1.00109.92
ATOM   1602  O   LEU B 199     -10.031  20.201 -14.763  1.00109.92
ATOM   1603  CB  LEU B 199     -12.497  19.629 -16.895  1.00109.92
ATOM   1604  CG  LEU B 199     -13.240  19.691 -15.540  1.00109.92
ATOM   1605  CD1 LEU B 199     -13.099  21.050 -14.840  1.00109.92
ATOM   1606  CD2 LEU B 199     -14.693  19.218 -15.668  1.00109.92
ATOM   1607  N   ALA B 200     -10.020  18.197 -15.794  1.00 34.84
ATOM   1608  CA  ALA B 200      -9.414  17.534 -14.672  1.00 34.84
ATOM   1609  C   ALA B 200      -8.059  18.110 -14.406  1.00 34.84
ATOM   1610  O   ALA B 200      -7.681  18.307 -13.252  1.00 34.84
ATOM   1611  CB  ALA B 200      -9.237  16.023 -14.892  1.00 34.84
ATOM   1612  N   ASN B 201      -7.289  18.384 -15.478  1.00115.11
ATOM   1613  CA  ASN B 201      -5.948  18.893 -15.361  1.00115.11
ATOM   1614  C   ASN B 201      -5.971  20.232 -14.695  1.00115.11
ATOM   1615  O   ASN B 201      -5.231  20.476 -13.743  1.00115.11
ATOM   1616  CB  ASN B 201      -5.304  19.154 -16.733  1.00115.11
ATOM   1617  CG  ASN B 201      -4.341  18.058 -17.134  1.00115.11
ATOM   1618  OD1 ASN B 201      -3.139  18.147 -16.885  1.00115.11
ATOM   1619  ND2 ASN B 201      -4.870  17.016 -17.762  1.00115.11
ATOM   1620  N   ASP B 202      -6.840  21.137 -15.186  1.00 25.57
ATOM   1621  CA  ASP B 202      -6.878  22.481 -14.686  1.00 25.57
ATOM   1622  C   ASP B 202      -7.273  22.458 -13.247  1.00 25.57
ATOM   1623  O   ASP B 202      -6.704  23.174 -12.424  1.00 25.57
ATOM   1624  CB  ASP B 202      -7.893  23.366 -15.426  1.00 25.57
ATOM   1625  CG  ASP B 202      -7.409  23.771 -16.802  1.00 25.57
ATOM   1626  OD1 ASP B 202      -6.181  23.905 -16.989  1.00 25.57
ATOM   1627  OD2 ASP B 202      -8.260  23.958 -17.695  1.00 25.57
ATOM   1628  N   ALA B 203      -8.265  21.621 -12.902  1.00 28.59
ATOM   1629  CA  ALA B 203      -8.744  21.583 -11.551  1.00 28.59
ATOM   1630  C   ALA B 203      -7.639  21.131 -10.647  1.00 28.59
ATOM   1631  O   ALA B 203      -7.436  21.693  -9.572  1.00 28.59
ATOM   1632  CB  ALA B 203      -9.911  20.599 -11.358  1.00 28.59
ATOM   1633  N   PHE B 204      -6.884  20.101 -11.071  1.00 56.10
ATOM   1634  CA  PHE B 204      -5.832  19.555 -10.259  1.00 56.10
ATOM   1635  C   PHE B 204      -4.785  20.596 -10.019  1.00 56.10
ATOM   1636  O   PHE B 204      -4.349  20.800  -8.886  1.00 56.10
ATOM   1637  CB  PHE B 204      -5.140  18.360 -10.950  1.00 56.10
ATOM   1638  CG  PHE B 204      -4.272  17.635  -9.973  1.00 56.10
ATOM   1639  CD1 PHE B 204      -4.766  16.590  -9.225  1.00 56.10
ATOM   1640  CD2 PHE B 204      -2.952  17.994  -9.816  1.00 56.10
ATOM   1641  CE1 PHE B 204      -3.958  15.923  -8.331  1.00 56.10
ATOM   1642  CE2 PHE B 204      -2.140  17.331  -8.924  1.00 56.10
ATOM   1643  CZ  PHE B 204      -2.643  16.292  -8.178  1.00 56.10
ATOM   1644  N   HIS B 205      -4.362  21.293 -11.088  1.00 39.35
ATOM   1645  CA  HIS B 205      -3.295  22.250 -11.001  1.00 39.35
ATOM   1646  C   HIS B 205      -3.689  23.399 -10.131  1.00 39.35
ATOM   1647  O   HIS B 205      -2.892  23.883  -9.328  1.00 39.35
ATOM   1648  CB  HIS B 205      -2.911  22.831 -12.371  1.00 39.35
ATOM   1649  CG  HIS B 205      -2.094  21.900 -13.207  1.00 39.35
ATOM   1650  ND1 HIS B 205      -2.625  20.787 -13.821  1.00 39.35
ATOM   1651  CD2 HIS B 205      -0.779  21.914 -13.530  1.00 39.35
ATOM   1652  CE1 HIS B 205      -1.672  20.157 -14.482  1.00 39.35
ATOM   1653  NE2 HIS B 205      -0.544  20.818 -14.324  1.00 39.35
ATOM   1654  N   SER B 206      -4.937  23.872 -10.269  1.00 37.75
ATOM   1655  CA  SER B 206      -5.376  25.017  -9.531  1.00 37.75
ATOM   1656  C   SER B 206      -5.338  24.681  -8.074  1.00 37.75
ATOM   1657  O   SER B 206      -4.899  25.481  -7.250  1.00 37.75
ATOM   1658  CB  SER B 206      -6.830  25.382  -9.872  1.00 37.75
ATOM   1659  OG  SER B 206      -6.987  25.571 -11.265  1.00 37.75
ATOM   1660  N   ALA B 207      -5.811  23.473  -7.721  1.00 35.99
ATOM   1661  CA  ALA B 207      -5.869  23.051  -6.351  1.00 35.99
ATOM   1662  C   ALA B 207      -4.484  22.928  -5.788  1.00 35.99
ATOM   1663  O   ALA B 207      -4.240  23.314  -4.647  1.00 35.99
ATOM   1664  CB  ALA B 207      -6.568  21.693  -6.172  1.00 35.99
ATOM   1665  N   THR B 208      -3.527  22.411  -6.584  1.00129.54
ATOM   1666  CA  THR B 208      -2.215  22.145  -6.059  1.00129.54
ATOM   1667  C   THR B 208      -1.616  23.423  -5.581  1.00129.54
ATOM   1668  O   THR B 208      -0.977  23.461  -4.531  1.00129.54
ATOM   1669  CB  THR B 208      -1.278  21.508  -7.101  1.00129.54
ATOM   1670  OG1 THR B 208      -1.856  20.289  -7.586  1.00129.54
ATOM   1671  CG2 THR B 208       0.076  21.198  -6.482  1.00129.54
ATOM   1672  N   ALA B 209      -1.821  24.508  -6.346  1.00 37.32
ATOM   1673  CA  ALA B 209      -1.220  25.774  -6.049  1.00 37.32
ATOM   1674  C   ALA B 209      -1.706  26.272  -4.725  1.00 37.32
ATOM   1675  O   ALA B 209      -0.945  26.863  -3.964  1.00 37.32
ATOM   1676  CB  ALA B 209      -1.566  26.846  -7.094  1.00 37.32
ATOM   1677  N   GLU B 210      -3.006  26.065  -4.452  1.00110.09
ATOM   1678  CA  GLU B 210      -3.744  26.507  -3.297  1.00110.09
ATOM   1679  C   GLU B 210      -3.424  25.746  -2.040  1.00110.09
ATOM   1680  O   GLU B 210      -3.690  26.245  -0.949  1.00110.09
ATOM   1681  CB  GLU B 210      -5.261  26.391  -3.504  1.00110.09
ATOM   1682  CG  GLU B 210      -5.772  27.210  -4.690  1.00110.09
ATOM   1683  CD  GLU B 210      -6.459  28.454  -4.149  1.00110.09
ATOM   1684  OE1 GLU B 210      -5.841  29.158  -3.305  1.00110.09
ATOM   1685  OE2 GLU B 210      -7.615  28.716  -4.574  1.00110.09
ATOM   1686  N   LEU B 211      -2.876  24.522  -2.129  1.00 84.58
ATOM   1687  CA  LEU B 211      -2.713  23.654  -0.986  1.00 84.58
ATOM   1688  C   LEU B 211      -1.907  24.287   0.112  1.00 84.58
ATOM   1689  O   LEU B 211      -2.159  24.024   1.288  1.00 84.58
ATOM   1690  CB  LEU B 211      -2.039  22.311  -1.332  1.00 84.58
ATOM   1691  CG  LEU B 211      -2.944  21.073  -1.153  1.00 84.58
ATOM   1692  CD1 LEU B 211      -3.020  20.651   0.325  1.00 84.58
ATOM   1693  CD2 LEU B 211      -4.337  21.311  -1.763  1.00 84.58
ATOM   1694  N   ASP B 212      -0.933  25.147  -0.223  1.00 79.78
ATOM   1695  CA  ASP B 212      -0.039  25.701   0.757  1.00 79.78
ATOM   1696  C   ASP B 212      -0.821  26.408   1.823  1.00 79.78
ATOM   1697  O   ASP B 212      -0.393  26.456   2.975  1.00 79.78
ATOM   1698  CB  ASP B 212       0.932  26.733   0.157  1.00 79.78
ATOM   1699  CG  ASP B 212       1.847  27.223   1.268  1.00 79.78
ATOM   1700  OD1 ASP B 212       2.709  26.421   1.717  1.00 79.78
ATOM   1701  OD2 ASP B 212       1.699  28.404   1.684  1.00 79.78
ATOM   1702  N   THR B 213      -1.974  26.992   1.459  1.00123.86
ATOM   1703  CA  THR B 213      -2.799  27.772   2.337  1.00123.86
ATOM   1704  C   THR B 213      -3.408  26.944   3.438  1.00123.86
ATOM   1705  O   THR B 213      -3.633  27.442   4.539  1.00123.86
ATOM   1706  CB  THR B 213      -3.923  28.440   1.604  1.00123.86
ATOM   1707  OG1 THR B 213      -4.850  27.467   1.164  1.00123.86
ATOM   1708  CG2 THR B 213      -3.365  29.198   0.390  1.00123.86
ATOM   1709  N   LEU B 214      -3.708  25.664   3.161  1.00 80.37
ATOM   1710  CA  LEU B 214      -4.460  24.790   4.021  1.00 80.37
ATOM   1711  C   LEU B 214      -3.703  24.255   5.188  1.00 80.37
ATOM   1712  O   LEU B 214      -2.479  24.143   5.194  1.00 80.37
ATOM   1713  CB  LEU B 214      -4.944  23.534   3.297  1.00 80.37
ATOM   1714  CG  LEU B 214      -5.506  23.807   1.901  1.00 80.37
ATOM   1715  CD1 LEU B 214      -5.854  22.481   1.217  1.00 80.37
ATOM   1716  CD2 LEU B 214      -6.675  24.801   1.946  1.00 80.37
ATOM   1717  N   ALA B 215      -4.485  23.894   6.226  1.00 39.06
ATOM   1718  CA  ALA B 215      -3.989  23.248   7.399  1.00 39.06
ATOM   1719  C   ALA B 215      -3.956  21.785   7.083  1.00 39.06
ATOM   1720  O   ALA B 215      -4.307  21.360   5.982  1.00 39.06
ATOM   1721  CB  ALA B 215      -4.873  23.445   8.639  1.00 39.06
ATOM   1722  N   ASN B 216      -3.524  20.968   8.056  1.00 32.88
ATOM   1723  CA  ASN B 216      -3.395  19.558   7.843  1.00 32.88
ATOM   1724  C   ASN B 216      -4.723  18.945   7.518  1.00 32.88
ATOM   1725  O   ASN B 216      -4.824  18.143   6.591  1.00 32.88
ATOM   1726  CB  ASN B 216      -2.858  18.845   9.095  1.00 32.88
ATOM   1727  CG  ASN B 216      -1.447  19.270   9.438  1.00 32.88
ATOM   1728  OD1 ASN B 216      -0.572  19.321   8.574  1.00 32.88
ATOM   1729  ND2 ASN B 216      -1.221  19.575  10.709  1.00 32.88
ATOM   1730  N   ASP B 217      -5.782  19.309   8.264  1.00 85.95
ATOM   1731  CA  ASP B 217      -7.061  18.686   8.064  1.00 85.95
ATOM   1732  C   ASP B 217      -7.578  18.974   6.695  1.00 85.95
ATOM   1733  O   ASP B 217      -7.980  18.068   5.967  1.00 85.95
ATOM   1734  CB  ASP B 217      -8.148  19.221   9.008  1.00 85.95
ATOM   1735  CG  ASP B 217      -7.738  20.510   9.687  1.00 85.95
ATOM   1736  OD1 ASP B 217      -7.517  21.515   8.979  1.00 85.95
ATOM   1737  OD2 ASP B 217      -7.636  20.515  10.931  1.00 85.95
ATOM   1738  N   SER B 218      -7.555  20.258   6.306  1.00 72.58
ATOM   1739  CA  SER B 218      -8.136  20.670   5.065  1.00 72.58
ATOM   1740  C   SER B 218      -7.369  20.043   3.947  1.00 72.58
ATOM   1741  O   SER B 218      -7.933  19.629   2.935  1.00 72.58
ATOM   1742  CB  SER B 218      -8.082  22.197   4.895  1.00 72.58
ATOM   1743  OG  SER B 218      -9.362  22.766   5.117  1.00 72.58
ATOM   1744  N   PHE B 219      -6.044  19.936   4.129  1.00 48.99
ATOM   1745  CA  PHE B 219      -5.176  19.416   3.118  1.00 48.99
ATOM   1746  C   PHE B 219      -5.542  17.997   2.820  1.00 48.99
ATOM   1747  O   PHE B 219      -5.616  17.597   1.659  1.00 48.99
ATOM   1748  CB  PHE B 219      -3.707  19.471   3.565  1.00 48.99
ATOM   1749  CG  PHE B 219      -3.031  18.134   3.567  1.00 48.99
ATOM   1750  CD1 PHE B 219      -2.642  17.535   2.380  1.00 48.99
ATOM   1751  CD2 PHE B 219      -2.784  17.467   4.755  1.00 48.99
ATOM   1752  CE1 PHE B 219      -2.023  16.301   2.382  1.00 48.99
ATOM   1753  CE2 PHE B 219      -2.165  16.232   4.759  1.00 48.99
ATOM   1754  CZ  PHE B 219      -1.784  15.648   3.571  1.00 48.99
ATOM   1755  N   LYS B 220      -5.795  17.192   3.865  1.00 97.51
ATOM   1756  CA  LYS B 220      -6.093  15.808   3.639  1.00 97.51
ATOM   1757  C   LYS B 220      -7.345  15.671   2.837  1.00 97.51
ATOM   1758  O   LYS B 220      -7.401  14.874   1.902  1.00 97.51
ATOM   1759  CB  LYS B 220      -6.301  15.007   4.932  1.00 97.51
ATOM   1760  CG  LYS B 220      -6.515  13.516   4.660  1.00 97.51
ATOM   1761  CD  LYS B 220      -5.377  12.875   3.866  1.00 97.51
ATOM   1762  CE  LYS B 220      -5.490  11.355   3.738  1.00 97.51
ATOM   1763  NZ  LYS B 220      -5.291  10.727   5.060  1.00 97.51
ATOM   1764  N   ASP B 221      -8.387  16.453   3.174  1.00115.81
ATOM   1765  CA  ASP B 221      -9.645  16.296   2.499  1.00115.81
ATOM   1766  C   ASP B 221      -9.531  16.660   1.047  1.00115.81
ATOM   1767  O   ASP B 221     -10.114  15.995   0.193  1.00115.81
ATOM   1768  CB  ASP B 221     -10.802  17.084   3.162  1.00115.81
ATOM   1769  CG  ASP B 221     -11.902  16.152   3.658  1.00115.81
ATOM   1770  OD1 ASP B 221     -11.648  15.381   4.621  1.00115.81
ATOM   1771  OD2 ASP B 221     -13.019  16.210   3.080  1.00115.81
ATOM   1772  N   SER B 222      -8.785  17.732   0.726  1.00 57.53
ATOM   1773  CA  SER B 222      -8.666  18.198  -0.626  1.00 57.53
ATOM   1774  C   SER B 222      -7.846  17.250  -1.449  1.00 57.53
ATOM   1775  O   SER B 222      -8.178  16.955  -2.596  1.00 57.53
ATOM   1776  CB  SER B 222      -8.007  19.576  -0.662  1.00 57.53
ATOM   1777  OG  SER B 222      -8.978  20.534  -0.255  1.00 57.53
ATOM   1778  N   THR B 223      -6.749  16.731  -0.876  1.00113.54
ATOM   1779  CA  THR B 223      -5.866  15.877  -1.612  1.00113.54
ATOM   1780  C   THR B 223      -6.546  14.593  -1.965  1.00113.54
ATOM   1781  O   THR B 223      -6.231  13.979  -2.984  1.00113.54
ATOM   1782  CB  THR B 223      -4.579  15.606  -0.893  1.00113.54
ATOM   1783  OG1 THR B 223      -4.847  15.108   0.408  1.00113.54
ATOM   1784  CG2 THR B 223      -3.734  16.882  -0.832  1.00113.54
ATOM   1785  N   LEU B 224      -7.490  14.138  -1.125  1.00 96.87
ATOM   1786  CA  LEU B 224      -8.156  12.891  -1.371  1.00 96.87
ATOM   1787  C   LEU B 224      -8.874  12.990  -2.693  1.00 96.87
ATOM   1788  O   LEU B 224      -8.806  12.075  -3.514  1.00 96.87
ATOM   1789  CB  LEU B 224      -9.169  12.588  -0.246  1.00 96.87
ATOM   1790  CG  LEU B 224      -8.584  12.185   1.124  1.00 96.87
ATOM   1791  CD1 LEU B 224      -9.593  12.483   2.243  1.00 96.87
ATOM   1792  CD2 LEU B 224      -8.095  10.729   1.165  1.00 96.87
ATOM   1793  N   ILE B 225      -9.585  14.108  -2.937  1.00 52.84
ATOM   1794  CA  ILE B 225     -10.327  14.317  -4.157  1.00 52.84
ATOM   1795  C   ILE B 225      -9.381  14.462  -5.308  1.00 52.84
ATOM   1796  O   ILE B 225      -9.639  13.975  -6.408  1.00 52.84
ATOM   1797  CB  ILE B 225     -11.152  15.564  -4.124  1.00 52.84
ATOM   1798  CG1 ILE B 225     -11.924  15.651  -2.798  1.00 52.84
ATOM   1799  CG2 ILE B 225     -12.062  15.559  -5.366  1.00 52.84
ATOM   1800  CD1 ILE B 225     -11.854  17.027  -2.144  1.00 52.84
ATOM   1801  N   MET B 226      -8.255  15.160  -5.083  1.00 48.01
ATOM   1802  CA  MET B 226      -7.315  15.424  -6.132  1.00 48.01
ATOM   1803  C   MET B 226      -6.786  14.125  -6.653  1.00 48.01
ATOM   1804  O   MET B 226      -6.511  13.993  -7.845  1.00 48.01
ATOM   1805  CB  MET B 226      -6.137  16.297  -5.672  1.00 48.01
ATOM   1806  CG  MET B 226      -6.574  17.718  -5.316  1.00 48.01
ATOM   1807  SD  MET B 226      -5.263  18.761  -4.616  1.00 48.01
ATOM   1808  CE  MET B 226      -4.381  18.967  -6.191  1.00 48.01
ATOM   1809  N   GLN B 227      -6.628  13.127  -5.767  1.00 45.30
ATOM   1810  CA  GLN B 227      -6.108  11.853  -6.168  1.00 45.30
ATOM   1811  C   GLN B 227      -7.050  11.247  -7.161  1.00 45.30
ATOM   1812  O   GLN B 227      -6.629  10.584  -8.107  1.00 45.30
ATOM   1813  CB  GLN B 227      -5.977  10.879  -4.984  1.00 45.30
ATOM   1814  CG  GLN B 227      -5.571   9.466  -5.405  1.00 45.30
ATOM   1815  CD  GLN B 227      -4.189   9.573  -6.030  1.00 45.30
ATOM   1816  OE1 GLN B 227      -3.183   9.667  -5.328  1.00 45.30
ATOM   1817  NE2 GLN B 227      -4.137   9.570  -7.388  1.00 45.30
ATOM   1818  N   LEU B 228      -8.361  11.460  -6.958  1.00137.47
ATOM   1819  CA  LEU B 228      -9.378  10.893  -7.793  1.00137.47
ATOM   1820  C   LEU B 228      -9.238  11.471  -9.179  1.00137.47
ATOM   1821  O   LEU B 228      -9.369  10.764 -10.177  1.00137.47
ATOM   1822  CB  LEU B 228     -10.770  11.224  -7.243  1.00137.47
ATOM   1823  CG  LEU B 228     -11.380  10.065  -6.460  1.00137.47
ATOM   1824  CD1 LEU B 228     -10.604   9.782  -5.166  1.00137.47
ATOM   1825  CD2 LEU B 228     -12.881  10.334  -6.256  1.00137.47
ATOM   1826  N   LEU B 229      -8.958  12.788  -9.270  1.00 49.36
ATOM   1827  CA  LEU B 229      -8.769  13.434 -10.538  1.00 49.36
ATOM   1828  C   LEU B 229      -7.598  12.789 -11.203  1.00 49.36
ATOM   1829  O   LEU B 229      -7.631  12.495 -12.396  1.00 49.36
ATOM   1830  CB  LEU B 229      -8.381  14.918 -10.401  1.00 49.36
ATOM   1831  CG  LEU B 229      -9.458  15.833  -9.795  1.00 49.36
ATOM   1832  CD1 LEU B 229      -8.822  17.068  -9.139  1.00 49.36
ATOM   1833  CD2 LEU B 229     -10.505  16.226 -10.851  1.00 49.36
ATOM   1834  N   ARG B 230      -6.527  12.550 -10.428  1.00109.84
ATOM   1835  CA  ARG B 230      -5.320  11.982 -10.952  1.00109.84
ATOM   1836  C   ARG B 230      -5.583  10.604 -11.472  1.00109.84
ATOM   1837  O   ARG B 230      -5.071  10.228 -12.526  1.00109.84
ATOM   1838  CB  ARG B 230      -4.196  11.900  -9.905  1.00109.84
ATOM   1839  CG  ARG B 230      -2.803  11.927 -10.527  1.00109.84
ATOM   1840  CD  ARG B 230      -2.467  13.249 -11.228  1.00109.84
ATOM   1841  NE  ARG B 230      -0.989  13.415 -11.259  1.00109.84
ATOM   1842  CZ  ARG B 230      -0.451  14.653 -11.458  1.00109.84
ATOM   1843  NH1 ARG B 230      -1.264  15.749 -11.513  1.00109.84
ATOM   1844  NH2 ARG B 230       0.899  14.799 -11.605  1.00109.84
ATOM   1845  N   ASP B 231      -6.396   9.808 -10.752  1.00 40.74
ATOM   1846  CA  ASP B 231      -6.647   8.461 -11.181  1.00 40.74
ATOM   1847  C   ASP B 231      -7.323   8.485 -12.519  1.00 40.74
ATOM   1848  O   ASP B 231      -6.977   7.700 -13.401  1.00 40.74
ATOM   1849  CB  ASP B 231      -7.545   7.666 -10.215  1.00 40.74
ATOM   1850  CG  ASP B 231      -6.675   6.921  -9.204  1.00 40.74
ATOM   1851  OD1 ASP B 231      -5.483   6.648  -9.513  1.00 40.74
ATOM   1852  OD2 ASP B 231      -7.205   6.608  -8.106  1.00 40.74
ATOM   1853  N   ASN B 232      -8.300   9.392 -12.715  1.00 46.14
ATOM   1854  CA  ASN B 232      -9.010   9.453 -13.964  1.00 46.14
ATOM   1855  C   ASN B 232      -8.054   9.820 -15.055  1.00 46.14
ATOM   1856  O   ASN B 232      -8.064   9.214 -16.124  1.00 46.14
ATOM   1857  CB  ASN B 232     -10.110  10.532 -13.995  1.00 46.14
ATOM   1858  CG  ASN B 232     -11.249  10.149 -13.059  1.00 46.14
ATOM   1859  OD1 ASN B 232     -11.223   9.101 -12.414  1.00 46.14
ATOM   1860  ND2 ASN B 232     -12.289  11.022 -12.993  1.00 46.14
ATOM   1861  N   LEU B 233      -7.185  10.821 -14.806  1.00 50.71
ATOM   1862  CA  LEU B 233      -6.282  11.289 -15.822  1.00 50.71
ATOM   1863  C   LEU B 233      -5.336  10.200 -16.225  1.00 50.71
ATOM   1864  O   LEU B 233      -5.002  10.063 -17.400  1.00 50.71
ATOM   1865  CB  LEU B 233      -5.459  12.512 -15.383  1.00 50.71
ATOM   1866  CG  LEU B 233      -6.323  13.772 -15.191  1.00 50.71
ATOM   1867  CD1 LEU B 233      -5.733  14.706 -14.123  1.00 50.71
ATOM   1868  CD2 LEU B 233      -6.564  14.483 -16.532  1.00 50.71
ATOM   1869  N   THR B 234      -4.872   9.385 -15.263  1.00 24.87
ATOM   1870  CA  THR B 234      -3.944   8.357 -15.627  1.00 24.87
ATOM   1871  C   THR B 234      -4.619   7.458 -16.613  1.00 24.87
ATOM   1872  O   THR B 234      -4.047   7.111 -17.644  1.00 24.87
ATOM   1873  CB  THR B 234      -3.526   7.515 -14.456  1.00 24.87
ATOM   1874  OG1 THR B 234      -4.654   6.868 -13.886  1.00 24.87
ATOM   1875  CG2 THR B 234      -2.861   8.424 -13.407  1.00 24.87
ATOM   1876  N   LEU B 235      -5.878   7.081 -16.326  1.00 88.89
ATOM   1877  CA  LEU B 235      -6.593   6.158 -17.158  1.00 88.89
ATOM   1878  C   LEU B 235      -6.788   6.784 -18.508  1.00 88.89
ATOM   1879  O   LEU B 235      -6.525   6.163 -19.537  1.00 88.89
ATOM   1880  CB  LEU B 235      -7.979   5.827 -16.559  1.00 88.89
ATOM   1881  CG  LEU B 235      -8.018   5.399 -15.073  1.00 88.89
ATOM   1882  CD1 LEU B 235      -9.320   5.886 -14.410  1.00 88.89
ATOM   1883  CD2 LEU B 235      -7.774   3.898 -14.863  1.00 88.89
ATOM   1884  N   TRP B 236      -7.221   8.056 -18.523  1.00 92.15
ATOM   1885  CA  TRP B 236      -7.570   8.774 -19.717  1.00 92.15
ATOM   1886  C   TRP B 236      -6.389   9.024 -20.596  1.00 92.15
ATOM   1887  O   TRP B 236      -6.536   9.055 -21.816  1.00 92.15
ATOM   1888  CB  TRP B 236      -8.242  10.128 -19.424  1.00 92.15
ATOM   1889  CG  TRP B 236      -9.629   9.958 -18.848  1.00 92.15
ATOM   1890  CD1 TRP B 236     -10.399   8.838 -18.825  1.00 92.15
ATOM   1891  CD2 TRP B 236     -10.377  10.986 -18.178  1.00 92.15
ATOM   1892  NE1 TRP B 236     -11.585   9.093 -18.175  1.00 92.15
ATOM   1893  CE2 TRP B 236     -11.583  10.411 -17.772  1.00 92.15
ATOM   1894  CE3 TRP B 236     -10.085  12.294 -17.913  1.00 92.15
ATOM   1895  CZ2 TRP B 236     -12.518  11.139 -17.090  1.00 92.15
ATOM   1896  CZ3 TRP B 236     -11.033  13.028 -17.233  1.00 92.15
ATOM   1897  CH2 TRP B 236     -12.224  12.461 -16.830  1.00 92.15
ATOM   1898  N   THR B 237      -5.198   9.267 -20.019  1.00 20.72
ATOM   1899  CA  THR B 237      -4.079   9.536 -20.872  1.00 20.72
ATOM   1900  C   THR B 237      -3.767   8.266 -21.649  1.00 20.72
ATOM   1901  O   THR B 237      -4.448   7.237 -21.395  1.00 20.72
ATOM   1902  CB  THR B 237      -2.844   9.955 -20.130  1.00 20.72
ATOM   1903  OG1 THR B 237      -2.469   8.967 -19.183  1.00 20.72
ATOM   1904  CG2 THR B 237      -3.139  11.289 -19.422  1.00 20.72
ATOM   1905  OXT THR B 237      -2.849   8.311 -22.511  1.00 20.72
