# Supplementary material for: A recombinant Fasciola gigantica 14-3-3 epsilon protein (rFg14-3-3e) modulates various functions of goat peripheral blood mononuclear cells
Source: Parasit Vectors. 2018 Mar 6;11:152. doi: 10.1186/s13071-018-2745-4 (PMC5840819; doi:10.1186/s13071-018-2745-4)
Supplement: Supplementary file 1 — Dataset S1. Structure files, FoldX configuration files and associated energy calculations for complexes between YWAHE and rFg14-3-3, and the 18 human protein interactors of YWAHE. (TGZ 5273 kb) [file 13071_2018_2745_MOESM1_ESM.tgz › foldx_model_files/P62258-Q5S007-MDL-5myc.pdb]

FoldX generated pdb file

Output generated by <BuildModel>
ATOM      0  N   GLU A   1     114.275 103.909  82.266  1.00 22.41
ATOM      1  CA  GLU A   1     114.492 102.449  82.244  1.00 22.41
ATOM      2  C   GLU A   1     113.694 101.846  81.139  1.00 22.41
ATOM      3  O   GLU A   1     112.950 102.542  80.449  1.00 22.41
ATOM      4  CB  GLU A   1     114.068 101.805  83.575  1.00 22.41
ATOM      5  CG  GLU A   1     114.912 100.609  83.972  1.00 22.41
ATOM      6  CD  GLU A   1     114.101  99.329  84.032  1.00 22.41
ATOM      7  OE1 GLU A   1     113.039  99.265  83.377  1.00 22.41
ATOM      8  OE2 GLU A   1     114.529  98.387  84.733  1.00 22.41
ATOM      9  N   ARG A   2     113.829 100.519  80.957  1.00189.04
ATOM     10  CA  ARG A   2     113.145  99.832  79.902  1.00189.04
ATOM     11  C   ARG A   2     111.686 100.052  80.103  1.00189.04
ATOM     12  O   ARG A   2     110.953 100.361  79.167  1.00189.04
ATOM     13  CB  ARG A   2     113.282  98.299  79.982  1.00189.04
ATOM     14  CG  ARG A   2     114.592  97.757  80.544  1.00189.04
ATOM     15  CD  ARG A   2     114.704  96.233  80.467  1.00189.04
ATOM     16  NE  ARG A   2     115.795  95.779  81.376  1.00189.04
ATOM     17  CZ  ARG A   2     116.153  94.461  81.416  1.00189.04
ATOM     18  NH1 ARG A   2     115.456  93.539  80.686  1.00189.04
ATOM     19  NH2 ARG A   2     117.227  94.066  82.158  1.00189.04
ATOM     20  N   LYS A   3     111.243  99.907  81.362  1.00 74.15
ATOM     21  CA  LYS A   3     109.856  99.982  81.707  1.00 74.15
ATOM     22  C   LYS A   3     109.316 101.336  81.384  1.00 74.15
ATOM     23  O   LYS A   3     108.212 101.460  80.860  1.00 74.15
ATOM     24  CB  LYS A   3     109.624  99.777  83.212  1.00 74.15
ATOM     25  CG  LYS A   3     110.097  98.432  83.728  1.00 74.15
ATOM     26  CD  LYS A   3     110.673  98.555  85.129  1.00 74.15
ATOM     27  CE  LYS A   3     111.645  97.426  85.429  1.00 74.15
ATOM     28  NZ  LYS A   3     112.480  97.716  86.627  1.00 74.15
ATOM     29  N   LYS A   4     110.081 102.396  81.693  1.00 31.74
ATOM     30  CA  LYS A   4     109.575 103.715  81.468  1.00 31.74
ATOM     31  C   LYS A   4     109.399 103.913  80.002  1.00 31.74
ATOM     32  O   LYS A   4     108.445 104.548  79.553  1.00 31.74
ATOM     33  CB  LYS A   4     110.509 104.816  82.003  1.00 31.74
ATOM     34  CG  LYS A   4     110.071 105.395  83.333  1.00 31.74
ATOM     35  CD  LYS A   4     109.881 104.299  84.368  1.00 31.74
ATOM     36  CE  LYS A   4     109.449 104.873  85.708  1.00 31.74
ATOM     37  NZ  LYS A   4     109.502 103.853  86.792  1.00 31.74
ATOM     38  N   LYS A   5     110.324 103.352  79.213  1.00148.59
ATOM     39  CA  LYS A   5     110.303 103.526  77.798  1.00148.59
ATOM     40  C   LYS A   5     109.037 102.951  77.253  1.00148.59
ATOM     41  O   LYS A   5     108.382 103.563  76.409  1.00148.59
ATOM     42  CB  LYS A   5     111.454 102.739  77.165  1.00148.59
ATOM     43  CG  LYS A   5     112.824 103.352  77.396  1.00148.59
ATOM     44  CD  LYS A   5     112.879 104.785  76.892  1.00148.59
ATOM     45  CE  LYS A   5     114.168 105.471  77.315  1.00148.59
ATOM     46  NZ  LYS A   5     114.133 106.935  77.042  1.00148.59
ATOM     47  N   SER A   6     108.702 101.721  77.676  1.00 88.06
ATOM     48  CA  SER A   6     107.559 101.057  77.131  1.00 88.06
ATOM     49  C   SER A   6     106.332 101.819  77.504  1.00 88.06
ATOM     50  O   SER A   6     105.413 101.968  76.700  1.00 88.06
ATOM     51  CB  SER A   6     107.402  99.643  77.619  1.00 88.06
ATOM     52  OG  SER A   6     107.212  99.582  79.032  1.00 88.06
ATOM     53  N   ASP A   7     106.293 102.335  78.744  1.00 38.15
ATOM     54  CA  ASP A   7     105.127 103.026  79.201  1.00 38.15
ATOM     55  C   ASP A   7     104.947 104.240  78.340  1.00 38.15
ATOM     56  O   ASP A   7     103.837 104.553  77.915  1.00 38.15
ATOM     57  CB  ASP A   7     105.246 103.494  80.661  1.00 38.15
ATOM     58  CG  ASP A   7     104.038 103.111  81.488  1.00 38.15
ATOM     59  OD1 ASP A   7     103.969 101.951  81.946  1.00 38.15
ATOM     60  OD2 ASP A   7     103.155 103.973  81.676  1.00 38.15
ATOM     61  N   PHE A   8     106.060 104.944  78.052  1.00 77.35
ATOM     62  CA  PHE A   8     106.055 106.161  77.288  1.00 77.35
ATOM     63  C   PHE A   8     105.599 105.870  75.888  1.00 77.35
ATOM     64  O   PHE A   8     104.873 106.657  75.285  1.00 77.35
ATOM     65  CB  PHE A   8     107.460 106.782  77.169  1.00 77.35
ATOM     66  CG  PHE A   8     107.981 107.327  78.462  1.00 77.35
ATOM     67  CD1 PHE A   8     107.113 107.779  79.442  1.00 77.35
ATOM     68  CD2 PHE A   8     109.342 107.398  78.702  1.00 77.35
ATOM     69  CE1 PHE A   8     107.594 108.289  80.631  1.00 77.35
ATOM     70  CE2 PHE A   8     109.827 107.909  79.891  1.00 77.35
ATOM     71  CZ  PHE A   8     108.952 108.355  80.857  1.00 77.35
ATOM     72  N   ALA A   9     106.023 104.725  75.324  1.00 28.09
ATOM     73  CA  ALA A   9     105.653 104.401  73.976  1.00 28.09
ATOM     74  C   ALA A   9     104.160 104.298  73.905  1.00 28.09
ATOM     75  O   ALA A   9     103.546 104.732  72.932  1.00 28.09
ATOM     76  CB  ALA A   9     106.225 103.054  73.505  1.00 28.09
ATOM     77  N   LYS A  10     103.539 103.709  74.943  1.00116.52
ATOM     78  CA  LYS A  10     102.114 103.532  74.977  1.00116.52
ATOM     79  C   LYS A  10     101.445 104.872  74.984  1.00116.52
ATOM     80  O   LYS A  10     100.449 105.080  74.292  1.00116.52
ATOM     81  CB  LYS A  10     101.637 102.822  76.257  1.00116.52
ATOM     82  CG  LYS A  10     101.907 101.318  76.308  1.00116.52
ATOM     83  CD  LYS A  10     101.959 100.736  77.720  1.00116.52
ATOM     84  CE  LYS A  10     102.364  99.261  77.742  1.00116.52
ATOM     85  NZ  LYS A  10     102.049  98.675  79.063  1.00116.52
ATOM     86  N   ILE A  11     101.970 105.816  75.788  1.00 36.56
ATOM     87  CA  ILE A  11     101.380 107.121  75.875  1.00 36.56
ATOM     88  C   ILE A  11     101.498 107.802  74.549  1.00 36.56
ATOM     89  O   ILE A  11     100.567 108.455  74.086  1.00 36.56
ATOM     90  CB  ILE A  11     102.043 107.998  76.953  1.00 36.56
ATOM     91  CG1 ILE A  11     101.853 107.376  78.338  1.00 36.56
ATOM     92  CG2 ILE A  11     101.428 109.389  76.962  1.00 36.56
ATOM     93  CD1 ILE A  11     103.120 107.321  79.162  1.00 36.56
ATOM     94  N   ALA A  12     102.657 107.653  73.889  1.00 25.86
ATOM     95  CA  ALA A  12     102.884 108.308  72.635  1.00 25.86
ATOM     96  C   ALA A  12     101.867 107.820  71.651  1.00 25.86
ATOM     97  O   ALA A  12     101.357 108.591  70.840  1.00 25.86
ATOM     98  CB  ALA A  12     104.276 108.004  72.059  1.00 25.86
ATOM     99  N   GLU A  13     101.543 106.515  71.698  1.00 45.23
ATOM    100  CA  GLU A  13     100.606 105.970  70.759  1.00 45.23
ATOM    101  C   GLU A  13      99.280 106.654  70.931  1.00 45.23
ATOM    102  O   GLU A  13      98.632 107.014  69.950  1.00 45.23
ATOM    103  CB  GLU A  13     100.394 104.458  70.942  1.00 45.23
ATOM    104  CG  GLU A  13      99.434 103.839  69.925  1.00 45.23
ATOM    105  CD  GLU A  13      99.128 102.423  70.392  1.00 45.23
ATOM    106  OE1 GLU A  13      98.660 102.275  71.553  1.00 45.23
ATOM    107  OE2 GLU A  13      99.355 101.470  69.598  1.00 45.23
ATOM    108  N   GLN A  14      98.828 106.869  72.182  1.00 89.06
ATOM    109  CA  GLN A  14      97.541 107.491  72.350  1.00 89.06
ATOM    110  C   GLN A  14      97.596 108.903  71.834  1.00 89.06
ATOM    111  O   GLN A  14      96.659 109.382  71.198  1.00 89.06
ATOM    112  CB  GLN A  14      97.054 107.527  73.808  1.00 89.06
ATOM    113  CG  GLN A  14      97.351 106.264  74.608  1.00 89.06
ATOM    114  CD  GLN A  14      97.014 105.076  73.728  1.00 89.06
ATOM    115  OE1 GLN A  14      95.964 105.040  73.088  1.00 89.06
ATOM    116  NE2 GLN A  14      97.921 104.064  73.699  1.00 89.06
ATOM    117  N   SER A  15      98.723 109.588  72.104  1.00 62.97
ATOM    118  CA  SER A  15      99.031 110.949  71.752  1.00 62.97
ATOM    119  C   SER A  15      99.130 111.085  70.267  1.00 62.97
ATOM    120  O   SER A  15      98.985 112.185  69.741  1.00 62.97
ATOM    121  CB  SER A  15     100.364 111.437  72.344  1.00 62.97
ATOM    122  OG  SER A  15     100.312 112.823  72.622  1.00 62.97
ATOM    123  N   GLU A  16      99.427 109.971  69.570  1.00140.90
ATOM    124  CA  GLU A  16      99.670 109.889  68.155  1.00140.90
ATOM    125  C   GLU A  16     100.945 110.601  67.834  1.00140.90
ATOM    126  O   GLU A  16     101.069 111.248  66.794  1.00140.90
ATOM    127  CB  GLU A  16      98.535 110.407  67.240  1.00140.90
ATOM    128  CG  GLU A  16      97.239 109.598  67.240  1.00140.90
ATOM    129  CD  GLU A  16      96.417 110.042  66.039  1.00140.90
ATOM    130  OE1 GLU A  16      95.658 111.039  66.173  1.00140.90
ATOM    131  OE2 GLU A  16      96.549 109.393  64.968  1.00140.90
ATOM    132  N   ARG A  17     101.932 110.496  68.749  1.00151.59
ATOM    133  CA  ARG A  17     103.246 110.997  68.467  1.00151.59
ATOM    134  C   ARG A  17     104.025 109.782  68.076  1.00151.59
ATOM    135  O   ARG A  17     104.694 109.171  68.907  1.00151.59
ATOM    136  CB  ARG A  17     104.022 111.523  69.683  1.00151.59
ATOM    137  CG  ARG A  17     103.309 112.518  70.593  1.00151.59
ATOM    138  CD  ARG A  17     102.957 113.789  69.814  1.00151.59
ATOM    139  NE  ARG A  17     101.498 113.794  69.530  1.00151.59
ATOM    140  CZ  ARG A  17     101.031 114.449  68.425  1.00151.59
ATOM    141  NH1 ARG A  17     101.903 115.096  67.597  1.00151.59
ATOM    142  NH2 ARG A  17      99.697 114.450  68.145  1.00151.59
ATOM    143  N   TYR A  18     103.962 109.410  66.788  1.00 79.08
ATOM    144  CA  TYR A  18     104.588 108.214  66.305  1.00 79.08
ATOM    145  C   TYR A  18     106.082 108.333  66.332  1.00 79.08
ATOM    146  O   TYR A  18     106.779 107.352  66.586  1.00 79.08
ATOM    147  CB  TYR A  18     104.133 107.845  64.884  1.00 79.08
ATOM    148  CG  TYR A  18     102.643 107.781  64.944  1.00 79.08
ATOM    149  CD1 TYR A  18     102.012 106.841  65.727  1.00 79.08
ATOM    150  CD2 TYR A  18     101.875 108.656  64.210  1.00 79.08
ATOM    151  CE1 TYR A  18     100.639 106.782  65.786  1.00 79.08
ATOM    152  CE2 TYR A  18     100.502 108.603  64.263  1.00 79.08
ATOM    153  CZ  TYR A  18      99.882 107.665  65.053  1.00 79.08
ATOM    154  OH  TYR A  18      98.472 107.613  65.107  1.00 79.08
ATOM    155  N   ASP A  19     106.625 109.526  66.023  1.00 34.18
ATOM    156  CA  ASP A  19     108.052 109.676  66.013  1.00 34.18
ATOM    157  C   ASP A  19     108.573 109.424  67.396  1.00 34.18
ATOM    158  O   ASP A  19     109.570 108.725  67.570  1.00 34.18
ATOM    159  CB  ASP A  19     108.509 111.081  65.582  1.00 34.18
ATOM    160  CG  ASP A  19     108.119 111.268  64.123  1.00 34.18
ATOM    161  OD1 ASP A  19     106.953 111.673  63.868  1.00 34.18
ATOM    162  OD2 ASP A  19     108.979 111.000  63.243  1.00 34.18
ATOM    163  N   GLU A  20     107.903 109.978  68.423  1.00114.10
ATOM    164  CA  GLU A  20     108.353 109.784  69.771  1.00114.10
ATOM    165  C   GLU A  20     108.225 108.332  70.130  1.00114.10
ATOM    166  O   GLU A  20     109.087 107.769  70.804  1.00114.10
ATOM    167  CB  GLU A  20     107.552 110.607  70.794  1.00114.10
ATOM    168  CG  GLU A  20     107.772 112.113  70.646  1.00114.10
ATOM    169  CD  GLU A  20     107.334 112.770  71.949  1.00114.10
ATOM    170  OE1 GLU A  20     107.775 112.290  73.027  1.00114.10
ATOM    171  OE2 GLU A  20     106.555 113.758  71.885  1.00114.10
ATOM    172  N   MET A  21     107.144 107.681  69.668  1.00 40.41
ATOM    173  CA  MET A  21     106.892 106.305  69.987  1.00 40.41
ATOM    174  C   MET A  21     108.032 105.480  69.467  1.00 40.41
ATOM    175  O   MET A  21     108.532 104.585  70.148  1.00 40.41
ATOM    176  CB  MET A  21     105.598 105.810  69.311  1.00 40.41
ATOM    177  CG  MET A  21     105.161 104.396  69.699  1.00 40.41
ATOM    178  SD  MET A  21     103.663 103.817  68.843  1.00 40.41
ATOM    179  CE  MET A  21     103.335 102.451  69.994  1.00 40.41
ATOM    180  N   VAL A  22     108.481 105.779  68.235  1.00 37.95
ATOM    181  CA  VAL A  22     109.544 105.050  67.605  1.00 37.95
ATOM    182  C   VAL A  22     110.813 105.225  68.383  1.00 37.95
ATOM    183  O   VAL A  22     111.539 104.260  68.625  1.00 37.95
ATOM    184  CB  VAL A  22     109.793 105.544  66.210  1.00 37.95
ATOM    185  CG1 VAL A  22     111.304 105.587  65.962  1.00 37.95
ATOM    186  CG2 VAL A  22     109.003 104.659  65.228  1.00 37.95
ATOM    187  N   LYS A  23     111.128 106.465  68.805  1.00 84.67
ATOM    188  CA  LYS A  23     112.370 106.645  69.500  1.00 84.67
ATOM    189  C   LYS A  23     112.317 105.916  70.800  1.00 84.67
ATOM    190  O   LYS A  23     113.315 105.354  71.248  1.00 84.67
ATOM    191  CB  LYS A  23     112.766 108.100  69.785  1.00 84.67
ATOM    192  CG  LYS A  23     112.993 108.932  68.537  1.00 84.67
ATOM    193  CD  LYS A  23     112.130 110.183  68.546  1.00 84.67
ATOM    194  CE  LYS A  23     112.611 111.178  69.590  1.00 84.67
ATOM    195  NZ  LYS A  23     113.956 111.726  69.257  1.00 84.67
ATOM    196  N   VAL A  24     111.145 105.913  71.456  1.00 53.59
ATOM    197  CA  VAL A  24     111.063 105.219  72.699  1.00 53.59
ATOM    198  C   VAL A  24     111.398 103.783  72.443  1.00 53.59
ATOM    199  O   VAL A  24     112.312 103.238  73.059  1.00 53.59
ATOM    200  CB  VAL A  24     109.671 105.303  73.352  1.00 53.59
ATOM    201  CG1 VAL A  24     109.496 104.195  74.378  1.00 53.59
ATOM    202  CG2 VAL A  24     109.493 106.640  74.055  1.00 53.59
ATOM    203  N   MET A  25     110.718 103.144  71.475  1.00 87.44
ATOM    204  CA  MET A  25     110.875 101.737  71.217  1.00 87.44
ATOM    205  C   MET A  25     112.293 101.437  70.845  1.00 87.44
ATOM    206  O   MET A  25     112.824 100.388  71.209  1.00 87.44
ATOM    207  CB  MET A  25     109.994 101.243  70.057  1.00 87.44
ATOM    208  CG  MET A  25     108.500 101.246  70.378  1.00 87.44
ATOM    209  SD  MET A  25     108.075 100.444  71.954  1.00 87.44
ATOM    210  CE  MET A  25     108.742  98.814  71.527  1.00 87.44
ATOM    211  N   ASN A  26     112.946 102.336  70.093  1.00 44.81
ATOM    212  CA  ASN A  26     114.315 102.115  69.722  1.00 44.81
ATOM    213  C   ASN A  26     115.109 102.000  70.989  1.00 44.81
ATOM    214  O   ASN A  26     115.974 101.134  71.118  1.00 44.81
ATOM    215  CB  ASN A  26     114.898 103.307  68.943  1.00 44.81
ATOM    216  CG  ASN A  26     115.962 102.882  67.955  1.00 44.81
ATOM    217  OD1 ASN A  26     115.739 102.877  66.744  1.00 44.81
ATOM    218  ND2 ASN A  26     117.129 102.521  68.473  1.00 44.81
ATOM    219  N   GLU A  27     114.805 102.874  71.967  1.00135.90
ATOM    220  CA  GLU A  27     115.481 102.929  73.232  1.00135.90
ATOM    221  C   GLU A  27     115.314 101.617  73.938  1.00135.90
ATOM    222  O   GLU A  27     116.271 101.100  74.514  1.00135.90
ATOM    223  CB  GLU A  27     114.868 104.000  74.153  1.00135.90
ATOM    224  CG  GLU A  27     115.090 105.420  73.670  1.00135.90
ATOM    225  CD  GLU A  27     116.370 106.019  74.221  1.00135.90
ATOM    226  OE1 GLU A  27     117.443 105.408  74.031  1.00135.90
ATOM    227  OE2 GLU A  27     116.300 107.101  74.842  1.00135.90
ATOM    228  N   VAL A  28     114.093 101.040  73.939  1.00104.53
ATOM    229  CA  VAL A  28     113.942  99.786  74.626  1.00104.53
ATOM    230  C   VAL A  28     114.712  98.700  73.954  1.00104.53
ATOM    231  O   VAL A  28     115.278  97.848  74.633  1.00104.53
ATOM    232  CB  VAL A  28     112.551  99.266  74.838  1.00104.53
ATOM    233  CG1 VAL A  28     112.494  98.546  76.190  1.00104.53
ATOM    234  CG2 VAL A  28     111.554 100.420  74.669  1.00104.53
ATOM    235  N   ALA A  29     114.749  98.686  72.608  1.00 38.20
ATOM    236  CA  ALA A  29     115.444  97.643  71.904  1.00 38.20
ATOM    237  C   ALA A  29     116.902  97.679  72.275  1.00 38.20
ATOM    238  O   ALA A  29     117.534  96.643  72.469  1.00 38.20
ATOM    239  CB  ALA A  29     115.350  97.794  70.376  1.00 38.20
ATOM    240  N   LYS A  30     117.452  98.896  72.427  1.00 48.42
ATOM    241  CA  LYS A  30     118.838  99.181  72.704  1.00 48.42
ATOM    242  C   LYS A  30     119.253  98.566  74.009  1.00 48.42
ATOM    243  O   LYS A  30     120.439  98.379  74.272  1.00 48.42
ATOM    244  CB  LYS A  30     119.089 100.690  72.730  1.00 48.42
ATOM    245  CG  LYS A  30     119.104 101.340  71.357  1.00 48.42
ATOM    246  CD  LYS A  30     120.240 100.801  70.503  1.00 48.42
ATOM    247  CE  LYS A  30     119.986 101.050  69.025  1.00 48.42
ATOM    248  NZ  LYS A  30     121.233 100.926  68.220  1.00 48.42
ATOM    249  N   MET A  31     118.279  98.290  74.888  1.00136.65
ATOM    250  CA  MET A  31     118.509  97.752  76.201  1.00136.65
ATOM    251  C   MET A  31     119.167  96.406  76.038  1.00136.65
ATOM    252  O   MET A  31     119.870  95.947  76.936  1.00136.65
ATOM    253  CB  MET A  31     117.196  97.583  76.970  1.00136.65
ATOM    254  CG  MET A  31     116.522  98.927  77.271  1.00136.65
ATOM    255  SD  MET A  31     117.021  99.727  78.824  1.00136.65
ATOM    256  CE  MET A  31     116.073 101.238  78.479  1.00136.65
ATOM    257  N   PRO A  32     118.933  95.769  74.868  1.00150.65
ATOM    258  CA  PRO A  32     119.406  94.501  74.362  1.00150.65
ATOM    259  C   PRO A  32     118.756  93.300  74.976  1.00150.65
ATOM    260  O   PRO A  32     119.295  92.197  74.906  1.00150.65
ATOM    261  CB  PRO A  32     120.899  94.581  74.687  1.00150.65
ATOM    262  CG  PRO A  32     121.277  96.003  74.339  1.00150.65
ATOM    263  CD  PRO A  32     120.231  96.823  75.074  1.00150.65
ATOM    264  N   GLY A  33     117.548  93.467  75.544  1.00101.84
ATOM    265  CA  GLY A  33     116.820  92.335  76.037  1.00101.84
ATOM    266  C   GLY A  33     115.824  91.991  74.968  1.00101.84
ATOM    267  O   GLY A  33     115.487  92.831  74.136  1.00101.84
ATOM    268  N   GLU A  34     115.351  90.730  74.948  1.00 69.91
ATOM    269  CA  GLU A  34     114.389  90.266  73.986  1.00 69.91
ATOM    270  C   GLU A  34     113.122  91.037  74.190  1.00 69.91
ATOM    271  O   GLU A  34     112.864  91.548  75.279  1.00 69.91
ATOM    272  CB  GLU A  34     114.021  88.783  74.188  1.00 69.91
ATOM    273  CG  GLU A  34     113.805  88.368  75.645  1.00 69.91
ATOM    274  CD  GLU A  34     115.087  87.721  76.145  1.00 69.91
ATOM    275  OE1 GLU A  34     116.034  88.478  76.490  1.00 69.91
ATOM    276  OE2 GLU A  34     115.142  86.466  76.191  1.00 69.91
ATOM    277  N   MET A  35     112.302  91.158  73.124  1.00 55.74
ATOM    278  CA  MET A  35     111.071  91.894  73.231  1.00 55.74
ATOM    279  C   MET A  35     109.938  90.923  73.330  1.00 55.74
ATOM    280  O   MET A  35     109.954  89.857  72.717  1.00 55.74
ATOM    281  CB  MET A  35     110.786  92.788  72.012  1.00 55.74
ATOM    282  CG  MET A  35     111.828  93.867  71.788  1.00 55.74
ATOM    283  SD  MET A  35     111.631  94.713  70.209  1.00 55.74
ATOM    284  CE  MET A  35     111.257  96.376  70.761  1.00 55.74
ATOM    285  N   SER A  36     108.913  91.283  74.125  1.00 93.57
ATOM    286  CA  SER A  36     107.754  90.456  74.283  1.00 93.57
ATOM    287  C   SER A  36     106.885  90.690  73.090  1.00 93.57
ATOM    288  O   SER A  36     107.183  91.533  72.244  1.00 93.57
ATOM    289  CB  SER A  36     106.957  90.782  75.514  1.00 93.57
ATOM    290  OG  SER A  36     106.254  92.018  75.387  1.00 93.57
ATOM    291  N   VAL A  37     105.782  89.927  72.988  1.00 24.81
ATOM    292  CA  VAL A  37     104.908  90.027  71.857  1.00 24.81
ATOM    293  C   VAL A  37     104.346  91.412  71.794  1.00 24.81
ATOM    294  O   VAL A  37     104.306  92.025  70.728  1.00 24.81
ATOM    295  CB  VAL A  37     103.746  89.083  71.933  1.00 24.81
ATOM    296  CG1 VAL A  37     102.969  89.154  70.607  1.00 24.81
ATOM    297  CG2 VAL A  37     104.271  87.679  72.278  1.00 24.81
ATOM    298  N   GLU A  38     103.902  91.950  72.942  1.00 34.71
ATOM    299  CA  GLU A  38     103.293  93.248  72.943  1.00 34.71
ATOM    300  C   GLU A  38     104.308  94.274  72.538  1.00 34.71
ATOM    301  O   GLU A  38     103.998  95.200  71.791  1.00 34.71
ATOM    302  CB  GLU A  38     102.730  93.645  74.320  1.00 34.71
ATOM    303  CG  GLU A  38     102.050  92.493  75.062  1.00 34.71
ATOM    304  CD  GLU A  38     103.062  91.893  76.030  1.00 34.71
ATOM    305  OE1 GLU A  38     103.208  92.440  77.156  1.00 34.71
ATOM    306  OE2 GLU A  38     103.709  90.881  75.650  1.00 34.71
ATOM    307  N   GLU A  39     105.556  94.130  73.023  1.00 43.72
ATOM    308  CA  GLU A  39     106.581  95.093  72.733  1.00 43.72
ATOM    309  C   GLU A  39     106.883  95.082  71.267  1.00 43.72
ATOM    310  O   GLU A  39     107.106  96.133  70.670  1.00 43.72
ATOM    311  CB  GLU A  39     107.883  94.842  73.518  1.00 43.72
ATOM    312  CG  GLU A  39     107.979  95.709  74.779  1.00 43.72
ATOM    313  CD  GLU A  39     108.580  94.894  75.919  1.00 43.72
ATOM    314  OE1 GLU A  39     109.220  93.846  75.639  1.00 43.72
ATOM    315  OE2 GLU A  39     108.403  95.318  77.092  1.00 43.72
ATOM    316  N   ARG A  40     106.897  93.891  70.640  1.00101.22
ATOM    317  CA  ARG A  40     107.179  93.819  69.234  1.00101.22
ATOM    318  C   ARG A  40     106.107  94.560  68.489  1.00101.22
ATOM    319  O   ARG A  40     106.387  95.254  67.513  1.00101.22
ATOM    320  CB  ARG A  40     107.301  92.372  68.711  1.00101.22
ATOM    321  CG  ARG A  40     108.617  91.726  69.164  1.00101.22
ATOM    322  CD  ARG A  40     108.871  90.292  68.684  1.00101.22
ATOM    323  NE  ARG A  40     107.953  89.368  69.408  1.00101.22
ATOM    324  CZ  ARG A  40     106.728  89.067  68.890  1.00101.22
ATOM    325  NH1 ARG A  40     106.325  89.631  67.715  1.00101.22
ATOM    326  NH2 ARG A  40     105.917  88.181  69.540  1.00101.22
ATOM    327  N   ASN A  41     104.844  94.449  68.940  1.00 33.03
ATOM    328  CA  ASN A  41     103.765  95.128  68.275  1.00 33.03
ATOM    329  C   ASN A  41     103.988  96.612  68.359  1.00 33.03
ATOM    330  O   ASN A  41     103.759  97.336  67.391  1.00 33.03
ATOM    331  CB  ASN A  41     102.391  94.851  68.913  1.00 33.03
ATOM    332  CG  ASN A  41     101.950  93.450  68.516  1.00 33.03
ATOM    333  OD1 ASN A  41     102.209  92.995  67.403  1.00 33.03
ATOM    334  ND2 ASN A  41     101.256  92.746  69.451  1.00 33.03
ATOM    335  N   LEU A  42     104.443  97.106  69.527  1.00 47.84
ATOM    336  CA  LEU A  42     104.624  98.519  69.712  1.00 47.84
ATOM    337  C   LEU A  42     105.679  99.019  68.773  1.00 47.84
ATOM    338  O   LEU A  42     105.536 100.088  68.183  1.00 47.84
ATOM    339  CB  LEU A  42     105.068  98.890  71.139  1.00 47.84
ATOM    340  CG  LEU A  42     103.987  98.661  72.212  1.00 47.84
ATOM    341  CD1 LEU A  42     104.594  98.670  73.624  1.00 47.84
ATOM    342  CD2 LEU A  42     102.829  99.663  72.063  1.00 47.84
ATOM    343  N   LEU A  43     106.778  98.258  68.615  1.00103.70
ATOM    344  CA  LEU A  43     107.845  98.688  67.758  1.00103.70
ATOM    345  C   LEU A  43     107.342  98.760  66.345  1.00103.70
ATOM    346  O   LEU A  43     107.640  99.708  65.620  1.00103.70
ATOM    347  CB  LEU A  43     109.068  97.750  67.860  1.00103.70
ATOM    348  CG  LEU A  43     110.237  98.061  66.902  1.00103.70
ATOM    349  CD1 LEU A  43     110.784  99.473  67.149  1.00103.70
ATOM    350  CD2 LEU A  43     111.364  97.023  66.997  1.00103.70
ATOM    351  N   SER A  44     106.548  97.761  65.920  1.00 35.53
ATOM    352  CA  SER A  44     106.066  97.706  64.567  1.00 35.53
ATOM    353  C   SER A  44     105.136  98.853  64.286  1.00 35.53
ATOM    354  O   SER A  44     105.238  99.500  63.245  1.00 35.53
ATOM    355  CB  SER A  44     105.312  96.401  64.269  1.00 35.53
ATOM    356  OG  SER A  44     105.045  96.301  62.879  1.00 35.53
ATOM    357  N   VAL A  45     104.206  99.146  65.215  1.00 38.22
ATOM    358  CA  VAL A  45     103.243 100.194  65.005  1.00 38.22
ATOM    359  C   VAL A  45     103.947 101.509  64.860  1.00 38.22
ATOM    360  O   VAL A  45     103.611 102.308  63.986  1.00 38.22
ATOM    361  CB  VAL A  45     102.286 100.336  66.153  1.00 38.22
ATOM    362  CG1 VAL A  45     101.385 101.557  65.900  1.00 38.22
ATOM    363  CG2 VAL A  45     101.518  99.013  66.317  1.00 38.22
ATOM    364  N   ALA A  46     104.949 101.773  65.718  1.00 38.36
ATOM    365  CA  ALA A  46     105.576 103.065  65.705  1.00 38.36
ATOM    366  C   ALA A  46     106.257 103.329  64.393  1.00 38.36
ATOM    367  O   ALA A  46     106.035 104.363  63.767  1.00 38.36
ATOM    368  CB  ALA A  46     106.638 103.213  66.808  1.00 38.36
ATOM    369  N   TYR A  47     107.083 102.381  63.918  1.00 70.00
ATOM    370  CA  TYR A  47     107.817 102.584  62.699  1.00 70.00
ATOM    371  C   TYR A  47     106.903 102.621  61.514  1.00 70.00
ATOM    372  O   TYR A  47     107.136 103.371  60.567  1.00 70.00
ATOM    373  CB  TYR A  47     108.892 101.516  62.429  1.00 70.00
ATOM    374  CG  TYR A  47     110.164 101.923  63.099  1.00 70.00
ATOM    375  CD1 TYR A  47     110.766 103.112  62.755  1.00 70.00
ATOM    376  CD2 TYR A  47     110.765 101.130  64.050  1.00 70.00
ATOM    377  CE1 TYR A  47     111.941 103.508  63.347  1.00 70.00
ATOM    378  CE2 TYR A  47     111.943 101.522  64.648  1.00 70.00
ATOM    379  CZ  TYR A  47     112.536 102.710  64.294  1.00 70.00
ATOM    380  OH  TYR A  47     113.744 103.116  64.902  1.00 70.00
ATOM    381  N   LYS A  48     105.849 101.787  61.517  1.00101.12
ATOM    382  CA  LYS A  48     104.991 101.729  60.372  1.00101.12
ATOM    383  C   LYS A  48     104.382 103.077  60.150  1.00101.12
ATOM    384  O   LYS A  48     104.271 103.530  59.013  1.00101.12
ATOM    385  CB  LYS A  48     103.859 100.700  60.514  1.00101.12
ATOM    386  CG  LYS A  48     102.965 100.639  59.275  1.00101.12
ATOM    387  CD  LYS A  48     103.657 100.022  58.059  1.00101.12
ATOM    388  CE  LYS A  48     102.755  99.928  56.827  1.00101.12
ATOM    389  NZ  LYS A  48     102.676 101.246  56.160  1.00101.12
ATOM    390  N   ASN A  49     103.960 103.754  61.234  1.00 48.02
ATOM    391  CA  ASN A  49     103.359 105.050  61.104  1.00 48.02
ATOM    392  C   ASN A  49     104.363 106.054  60.617  1.00 48.02
ATOM    393  O   ASN A  49     104.043 106.882  59.766  1.00 48.02
ATOM    394  CB  ASN A  49     102.762 105.571  62.421  1.00 48.02
ATOM    395  CG  ASN A  49     101.364 104.983  62.550  1.00 48.02
ATOM    396  OD1 ASN A  49     100.396 105.537  62.032  1.00 48.02
ATOM    397  ND2 ASN A  49     101.251 103.823  63.251  1.00 48.02
ATOM    398  N   VAL A  50     105.604 106.027  61.142  1.00 34.53
ATOM    399  CA  VAL A  50     106.568 107.012  60.730  1.00 34.53
ATOM    400  C   VAL A  50     106.860 106.859  59.267  1.00 34.53
ATOM    401  O   VAL A  50     106.820 107.825  58.507  1.00 34.53
ATOM    402  CB  VAL A  50     107.881 106.882  61.441  1.00 34.53
ATOM    403  CG1 VAL A  50     108.800 108.023  60.968  1.00 34.53
ATOM    404  CG2 VAL A  50     107.627 106.868  62.957  1.00 34.53
ATOM    405  N   ILE A  51     107.148 105.619  58.835  1.00 87.91
ATOM    406  CA  ILE A  51     107.492 105.345  57.469  1.00 87.91
ATOM    407  C   ILE A  51     106.318 105.640  56.596  1.00 87.91
ATOM    408  O   ILE A  51     106.479 106.130  55.480  1.00 87.91
ATOM    409  CB  ILE A  51     107.887 103.913  57.230  1.00 87.91
ATOM    410  CG1 ILE A  51     109.026 103.515  58.185  1.00 87.91
ATOM    411  CG2 ILE A  51     108.223 103.739  55.740  1.00 87.91
ATOM    412  CD1 ILE A  51     110.400 103.490  57.518  1.00 87.91
ATOM    413  N   GLY A  52     105.100 105.332  57.077  1.00 19.11
ATOM    414  CA  GLY A  52     103.929 105.511  56.270  1.00 19.11
ATOM    415  C   GLY A  52     103.798 106.950  55.890  1.00 19.11
ATOM    416  O   GLY A  52     103.444 107.264  54.756  1.00 19.11
ATOM    417  N   ALA A  53     104.064 107.869  56.835  1.00 24.35
ATOM    418  CA  ALA A  53     103.921 109.265  56.537  1.00 24.35
ATOM    419  C   ALA A  53     104.896 109.635  55.467  1.00 24.35
ATOM    420  O   ALA A  53     104.559 110.363  54.536  1.00 24.35
ATOM    421  CB  ALA A  53     104.213 110.165  57.749  1.00 24.35
ATOM    422  N   ARG A  54     106.142 109.142  55.581  1.00 98.67
ATOM    423  CA  ARG A  54     107.159 109.492  54.634  1.00 98.67
ATOM    424  C   ARG A  54     106.864 108.927  53.276  1.00 98.67
ATOM    425  O   ARG A  54     107.111 109.589  52.269  1.00 98.67
ATOM    426  CB  ARG A  54     108.574 109.123  55.112  1.00 98.67
ATOM    427  CG  ARG A  54     109.090 110.214  56.056  1.00 98.67
ATOM    428  CD  ARG A  54     109.468 109.766  57.466  1.00 98.67
ATOM    429  NE  ARG A  54     109.529 111.004  58.297  1.00 98.67
ATOM    430  CZ  ARG A  54     108.549 111.272  59.209  1.00 98.67
ATOM    431  NH1 ARG A  54     107.493 110.419  59.351  1.00 98.67
ATOM    432  NH2 ARG A  54     108.620 112.402  59.972  1.00 98.67
ATOM    433  N   ARG A  55     106.326 107.695  53.199  1.00117.00
ATOM    434  CA  ARG A  55     106.035 107.105  51.922  1.00117.00
ATOM    435  C   ARG A  55     104.973 107.911  51.238  1.00117.00
ATOM    436  O   ARG A  55     105.062 108.188  50.042  1.00117.00
ATOM    437  CB  ARG A  55     105.508 105.664  52.030  1.00117.00
ATOM    438  CG  ARG A  55     105.022 105.081  50.701  1.00117.00
ATOM    439  CD  ARG A  55     104.022 103.934  50.841  1.00117.00
ATOM    440  NE  ARG A  55     102.649 104.478  50.637  1.00117.00
ATOM    441  CZ  ARG A  55     102.158 104.709  49.385  1.00117.00
ATOM    442  NH1 ARG A  55     102.855 104.300  48.285  1.00117.00
ATOM    443  NH2 ARG A  55     100.957 105.337  49.234  1.00117.00
ATOM    444  N   SER A  56     103.931 108.320  51.984  1.00 23.96
ATOM    445  CA  SER A  56     102.853 109.052  51.386  1.00 23.96
ATOM    446  C   SER A  56     103.388 110.343  50.853  1.00 23.96
ATOM    447  O   SER A  56     103.037 110.760  49.751  1.00 23.96
ATOM    448  CB  SER A  56     101.733 109.394  52.382  1.00 23.96
ATOM    449  OG  SER A  56     102.208 110.260  53.395  1.00 23.96
ATOM    450  N   SER A  57     104.265 111.005  51.631  1.00 30.95
ATOM    451  CA  SER A  57     104.811 112.273  51.243  1.00 30.95
ATOM    452  C   SER A  57     105.663 112.095  50.023  1.00 30.95
ATOM    453  O   SER A  57     105.636 112.925  49.114  1.00 30.95
ATOM    454  CB  SER A  57     105.693 112.908  52.335  1.00 30.95
ATOM    455  OG  SER A  57     106.870 112.139  52.534  1.00 30.95
ATOM    456  N   TRP A  58     106.438 110.999  49.958  1.00 51.22
ATOM    457  CA  TRP A  58     107.325 110.788  48.850  1.00 51.22
ATOM    458  C   TRP A  58     106.519 110.645  47.596  1.00 51.22
ATOM    459  O   TRP A  58     106.877 111.198  46.557  1.00 51.22
ATOM    460  CB  TRP A  58     108.190 109.522  49.010  1.00 51.22
ATOM    461  CG  TRP A  58     108.782 108.993  47.723  1.00 51.22
ATOM    462  CD1 TRP A  58     109.910 109.397  47.067  1.00 51.22
ATOM    463  CD2 TRP A  58     108.233 107.912  46.955  1.00 51.22
ATOM    464  NE1 TRP A  58     110.100 108.632  45.942  1.00 51.22
ATOM    465  CE2 TRP A  58     109.076 107.713  45.860  1.00 51.22
ATOM    466  CE3 TRP A  58     107.121 107.143  47.147  1.00 51.22
ATOM    467  CZ2 TRP A  58     108.816 106.739  44.939  1.00 51.22
ATOM    468  CZ3 TRP A  58     106.862 106.163  46.214  1.00 51.22
ATOM    469  CH2 TRP A  58     107.694 105.967  45.132  1.00 51.22
ATOM    470  N   ARG A  59     105.403 109.895  47.656  1.00132.90
ATOM    471  CA  ARG A  59     104.615 109.670  46.478  1.00132.90
ATOM    472  C   ARG A  59     104.033 110.961  45.987  1.00132.90
ATOM    473  O   ARG A  59     103.987 111.202  44.782  1.00132.90
ATOM    474  CB  ARG A  59     103.510 108.607  46.675  1.00132.90
ATOM    475  CG  ARG A  59     102.544 108.419  45.503  1.00132.90
ATOM    476  CD  ARG A  59     103.240 108.071  44.181  1.00132.90
ATOM    477  NE  ARG A  59     102.210 107.595  43.210  1.00132.90
ATOM    478  CZ  ARG A  59     102.553 106.994  42.033  1.00132.90
ATOM    479  NH1 ARG A  59     103.863 106.793  41.706  1.00132.90
ATOM    480  NH2 ARG A  59     101.577 106.598  41.165  1.00132.90
ATOM    481  N   MET A  60     103.573 111.837  46.902  1.00129.04
ATOM    482  CA  MET A  60     102.997 113.078  46.467  1.00129.04
ATOM    483  C   MET A  60     104.063 113.911  45.814  1.00129.04
ATOM    484  O   MET A  60     103.829 114.517  44.770  1.00129.04
ATOM    485  CB  MET A  60     102.345 113.865  47.581  1.00129.04
ATOM    486  CG  MET A  60     102.175 115.356  47.295  1.00129.04
ATOM    487  SD  MET A  60     102.453 116.374  48.755  1.00129.04
ATOM    488  CE  MET A  60     104.240 116.503  48.742  1.00129.04
ATOM    489  N   LEU A  61     105.272 113.955  46.407  1.00 87.21
ATOM    490  CA  LEU A  61     106.349 114.762  45.904  1.00 87.21
ATOM    491  C   LEU A  61     106.754 114.269  44.551  1.00 87.21
ATOM    492  O   LEU A  61     106.999 115.064  43.645  1.00 87.21
ATOM    493  CB  LEU A  61     107.576 114.698  46.769  1.00 87.21
ATOM    494  CG  LEU A  61     107.701 115.746  47.894  1.00 87.21
ATOM    495  CD1 LEU A  61     107.816 115.089  49.261  1.00 87.21
ATOM    496  CD2 LEU A  61     108.935 116.608  47.676  1.00 87.21
ATOM    497  N   ASN A  62     106.852 112.935  44.387  1.00 32.70
ATOM    498  CA  ASN A  62     107.274 112.373  43.136  1.00 32.70
ATOM    499  C   ASN A  62     106.282 112.752  42.083  1.00 32.70
ATOM    500  O   ASN A  62     106.649 113.059  40.950  1.00 32.70
ATOM    501  CB  ASN A  62     107.357 110.837  43.163  1.00 32.70
ATOM    502  CG  ASN A  62     107.549 110.248  41.783  1.00 32.70
ATOM    503  OD1 ASN A  62     108.495 110.588  41.073  1.00 32.70
ATOM    504  ND2 ASN A  62     106.643 109.358  41.397  1.00 32.70
ATOM    505  N   SER A  63     104.985 112.747  42.439  1.00 77.21
ATOM    506  CA  SER A  63     103.936 113.053  41.505  1.00 77.21
ATOM    507  C   SER A  63     104.091 114.468  41.039  1.00 77.21
ATOM    508  O   SER A  63     103.985 114.757  39.848  1.00 77.21
ATOM    509  CB  SER A  63     102.543 112.960  42.145  1.00 77.21
ATOM    510  OG  SER A  63     101.546 113.211  41.168  1.00 77.21
ATOM    511  N   ILE A  64     104.355 115.392  41.982  1.00 86.89
ATOM    512  CA  ILE A  64     104.494 116.788  41.679  1.00 86.89
ATOM    513  C   ILE A  64     105.672 116.965  40.775  1.00 86.89
ATOM    514  O   ILE A  64     105.629 117.743  39.824  1.00 86.89
ATOM    515  CB  ILE A  64     104.755 117.627  42.899  1.00 86.89
ATOM    516  CG1 ILE A  64     103.684 117.383  43.977  1.00 86.89
ATOM    517  CG2 ILE A  64     104.870 119.092  42.447  1.00 86.89
ATOM    518  CD1 ILE A  64     104.195 117.572  45.405  1.00 86.89
ATOM    519  N   GLU A  65     106.763 116.236  41.058  1.00 57.90
ATOM    520  CA  GLU A  65     107.986 116.353  40.319  1.00 57.90
ATOM    521  C   GLU A  65     107.728 115.970  38.895  1.00 57.90
ATOM    522  O   GLU A  65     108.174 116.648  37.970  1.00 57.90
ATOM    523  CB  GLU A  65     109.064 115.417  40.903  1.00 57.90
ATOM    524  CG  GLU A  65     110.469 116.009  41.017  1.00 57.90
ATOM    525  CD  GLU A  65     111.386 115.145  40.156  1.00 57.90
ATOM    526  OE1 GLU A  65     111.575 113.949  40.503  1.00 57.90
ATOM    527  OE2 GLU A  65     111.923 115.675  39.147  1.00 57.90
ATOM    528  N   GLN A  66     106.968 114.881  38.686  1.00 74.91
ATOM    529  CA  GLN A  66     106.689 114.387  37.368  1.00 74.91
ATOM    530  C   GLN A  66     105.906 115.412  36.607  1.00 74.91
ATOM    531  O   GLN A  66     106.165 115.656  35.430  1.00 74.91
ATOM    532  CB  GLN A  66     105.850 113.100  37.397  1.00 74.91
ATOM    533  CG  GLN A  66     105.366 112.669  36.014  1.00 74.91
ATOM    534  CD  GLN A  66     106.604 112.277  35.226  1.00 74.91
ATOM    535  OE1 GLN A  66     107.031 111.125  35.265  1.00 74.91
ATOM    536  NE2 GLN A  66     107.199 113.252  34.489  1.00 74.91
ATOM    537  N   LYS A  67     104.934 116.051  37.279  1.00 35.48
ATOM    538  CA  LYS A  67     104.057 117.008  36.665  1.00 35.48
ATOM    539  C   LYS A  67     104.864 118.170  36.172  1.00 35.48
ATOM    540  O   LYS A  67     104.609 118.702  35.093  1.00 35.48
ATOM    541  CB  LYS A  67     103.013 117.542  37.663  1.00 35.48
ATOM    542  CG  LYS A  67     101.909 116.524  37.972  1.00 35.48
ATOM    543  CD  LYS A  67     101.007 116.907  39.149  1.00 35.48
ATOM    544  CE  LYS A  67      99.683 116.135  39.183  1.00 35.48
ATOM    545  NZ  LYS A  67      99.939 114.676  39.212  1.00 35.48
ATOM    546  N   ASP A  68     105.878 118.585  36.952  1.00 92.26
ATOM    547  CA  ASP A  68     106.670 119.735  36.603  1.00 92.26
ATOM    548  C   ASP A  68     107.422 119.460  35.340  1.00 92.26
ATOM    549  O   ASP A  68     107.783 120.388  34.618  1.00 92.26
ATOM    550  CB  ASP A  68     107.709 120.145  37.660  1.00 92.26
ATOM    551  CG  ASP A  68     107.220 121.276  38.538  1.00 92.26
ATOM    552  OD1 ASP A  68     106.001 121.349  38.799  1.00 92.26
ATOM    553  OD2 ASP A  68     108.060 122.096  38.964  1.00 92.26
ATOM    554  N   GLU A  69     107.735 118.174  35.099  1.00 93.89
ATOM    555  CA  GLU A  69     108.478 117.678  33.974  1.00 93.89
ATOM    556  C   GLU A  69     107.683 117.789  32.705  1.00 93.89
ATOM    557  O   GLU A  69     108.256 117.877  31.621  1.00 93.89
ATOM    558  CB  GLU A  69     108.871 116.205  34.177  1.00 93.89
ATOM    559  CG  GLU A  69     110.348 115.897  33.948  1.00 93.89
ATOM    560  CD  GLU A  69     110.413 114.862  32.833  1.00 93.89
ATOM    561  OE1 GLU A  69     109.852 115.143  31.739  1.00 93.89
ATOM    562  OE2 GLU A  69     111.016 113.779  33.056  1.00 93.89
ATOM    563  N   ASN A  70     106.340 117.750  32.804  1.00 58.14
ATOM    564  CA  ASN A  70     105.470 117.730  31.658  1.00 58.14
ATOM    565  C   ASN A  70     105.583 119.011  30.894  1.00 58.14
ATOM    566  O   ASN A  70     106.026 120.037  31.408  1.00 58.14
ATOM    567  CB  ASN A  70     103.992 117.532  32.035  1.00 58.14
ATOM    568  CG  ASN A  70     103.415 116.495  31.080  1.00 58.14
ATOM    569  OD1 ASN A  70     103.093 116.801  29.933  1.00 58.14
ATOM    570  ND2 ASN A  70     103.265 115.236  31.571  1.00 58.14
ATOM    571  N   SER A  71     105.185 118.955  29.608  1.00 34.89
ATOM    572  CA  SER A  71     105.264 120.071  28.715  1.00 34.89
ATOM    573  C   SER A  71     104.254 121.087  29.145  1.00 34.89
ATOM    574  O   SER A  71     103.164 120.744  29.599  1.00 34.89
ATOM    575  CB  SER A  71     104.923 119.672  27.271  1.00 34.89
ATOM    576  OG  SER A  71     103.814 118.793  27.240  1.00 34.89
ATOM    577  N   ALA A  72     104.612 122.381  29.022  1.00 16.58
ATOM    578  CA  ALA A  72     103.697 123.440  29.331  1.00 16.58
ATOM    579  C   ALA A  72     103.657 123.682  30.807  1.00 16.58
ATOM    580  O   ALA A  72     102.761 124.369  31.296  1.00 16.58
ATOM    581  CB  ALA A  72     102.294 123.118  28.812  1.00 16.58
ATOM    582  N   LYS A  73     104.623 123.135  31.568  1.00 24.37
ATOM    583  CA  LYS A  73     104.592 123.355  32.987  1.00 24.37
ATOM    584  C   LYS A  73     105.498 124.505  33.282  1.00 24.37
ATOM    585  O   LYS A  73     106.568 124.628  32.688  1.00 24.37
ATOM    586  CB  LYS A  73     105.031 122.123  33.780  1.00 24.37
ATOM    587  CG  LYS A  73     104.316 121.953  35.110  1.00 24.37
ATOM    588  CD  LYS A  73     102.812 122.103  34.951  1.00 24.37
ATOM    589  CE  LYS A  73     102.066 121.447  36.103  1.00 24.37
ATOM    590  NZ  LYS A  73     100.623 121.254  35.791  1.00 24.37
ATOM    591  N   GLN A  74     105.100 125.376  34.234  1.00104.88
ATOM    592  CA  GLN A  74     105.917 126.522  34.524  1.00104.88
ATOM    593  C   GLN A  74     107.178 126.039  35.156  1.00104.88
ATOM    594  O   GLN A  74     107.170 125.121  35.976  1.00104.88
ATOM    595  CB  GLN A  74     105.298 127.531  35.510  1.00104.88
ATOM    596  CG  GLN A  74     106.220 128.681  35.863  1.00104.88
ATOM    597  CD  GLN A  74     106.013 129.164  37.286  1.00104.88
ATOM    598  OE1 GLN A  74     104.748 129.365  37.645  1.00104.88
ATOM    599  NE2 GLN A  74     107.099 129.241  38.047  1.00104.88
ATOM    600  N   GLN A  75     108.313 126.654  34.781  1.00120.15
ATOM    601  CA  GLN A  75     109.557 126.220  35.335  1.00120.15
ATOM    602  C   GLN A  75     109.671 126.769  36.708  1.00120.15
ATOM    603  O   GLN A  75     109.500 127.964  36.946  1.00120.15
ATOM    604  CB  GLN A  75     110.796 126.693  34.559  1.00120.15
ATOM    605  CG  GLN A  75     110.636 126.630  33.051  1.00120.15
ATOM    606  CD  GLN A  75     110.566 128.008  32.422  1.00120.15
ATOM    607  OE1 GLN A  75     109.348 128.425  32.087  1.00120.15
ATOM    608  NE2 GLN A  75     111.706 128.688  32.362  1.00120.15
ATOM    609  N   ALA A  76     109.973 125.876  37.657  1.00244.79
ATOM    610  CA  ALA A  76     110.181 126.292  38.996  1.00244.79
ATOM    611  C   ALA A  76     111.589 125.920  39.281  1.00244.79
ATOM    612  O   ALA A  76     112.302 125.371  38.445  1.00244.79
ATOM    613  CB  ALA A  76     109.243 125.612  40.009  1.00244.79
ATOM    614  N   LEU A  77     112.058 126.225  40.480  1.00155.36
ATOM    615  CA  LEU A  77     113.436 125.953  40.717  1.00155.36
ATOM    616  C   LEU A  77     113.620 124.488  40.978  1.00155.36
ATOM    617  O   LEU A  77     112.734 123.675  40.730  1.00155.36
ATOM    618  CB  LEU A  77     114.051 126.731  41.897  1.00155.36
ATOM    619  CG  LEU A  77     113.674 128.224  41.965  1.00155.36
ATOM    620  CD1 LEU A  77     112.408 128.436  42.810  1.00155.36
ATOM    621  CD2 LEU A  77     114.851 129.085  42.456  1.00155.36
ATOM    622  N   LYS A  78     114.843 124.149  41.436  1.00 91.58
ATOM    623  CA  LYS A  78     115.347 122.844  41.765  1.00 91.58
ATOM    624  C   LYS A  78     114.610 122.311  42.955  1.00 91.58
ATOM    625  O   LYS A  78     114.714 121.128  43.270  1.00 91.58
ATOM    626  CB  LYS A  78     116.833 122.835  42.176  1.00 91.58
ATOM    627  CG  LYS A  78     117.185 123.671  43.407  1.00 91.58
ATOM    628  CD  LYS A  78     118.380 124.598  43.156  1.00 91.58
ATOM    629  CE  LYS A  78     118.393 125.864  44.015  1.00 91.58
ATOM    630  NZ  LYS A  78     119.048 126.966  43.274  1.00 91.58
ATOM    631  N   LEU A  79     113.849 123.178  43.648  1.00123.09
ATOM    632  CA  LEU A  79     113.277 122.894  44.937  1.00123.09
ATOM    633  C   LEU A  79     112.480 121.622  44.965  1.00123.09
ATOM    634  O   LEU A  79     112.619 120.847  45.910  1.00123.09
ATOM    635  CB  LEU A  79     112.332 124.018  45.399  1.00123.09
ATOM    636  CG  LEU A  79     112.791 125.442  45.101  1.00123.09
ATOM    637  CD1 LEU A  79     111.878 126.447  45.785  1.00123.09
ATOM    638  CD2 LEU A  79     114.208 125.669  45.605  1.00123.09
ATOM    639  N   MET A  80     111.633 121.343  43.960  1.00 39.52
ATOM    640  CA  MET A  80     110.841 120.151  44.086  1.00 39.52
ATOM    641  C   MET A  80     111.729 118.939  44.131  1.00 39.52
ATOM    642  O   MET A  80     111.531 118.052  44.962  1.00 39.52
ATOM    643  CB  MET A  80     109.857 119.972  42.969  1.00 39.52
ATOM    644  CG  MET A  80     109.137 118.619  42.946  1.00 39.52
ATOM    645  SD  MET A  80     108.469 118.173  44.559  1.00 39.52
ATOM    646  CE  MET A  80     107.362 119.549  44.859  1.00 39.52
ATOM    647  N   GLN A  81     112.738 118.868  43.243  1.00 70.46
ATOM    648  CA  GLN A  81     113.613 117.728  43.200  1.00 70.46
ATOM    649  C   GLN A  81     114.375 117.627  44.488  1.00 70.46
ATOM    650  O   GLN A  81     114.522 116.543  45.051  1.00 70.46
ATOM    651  CB  GLN A  81     114.646 117.827  42.066  1.00 70.46
ATOM    652  CG  GLN A  81     114.035 117.806  40.677  1.00 70.46
ATOM    653  CD  GLN A  81     115.017 117.332  39.624  1.00 70.46
ATOM    654  OE1 GLN A  81     116.193 117.954  39.614  1.00 70.46
ATOM    655  NE2 GLN A  81     114.640 116.288  38.893  1.00 70.46
ATOM    656  N   GLU A  82     114.873 118.766  45.001  1.00 28.82
ATOM    657  CA  GLU A  82     115.670 118.728  46.194  1.00 28.82
ATOM    658  C   GLU A  82     114.835 118.213  47.320  1.00 28.82
ATOM    659  O   GLU A  82     115.294 117.402  48.123  1.00 28.82
ATOM    660  CB  GLU A  82     116.176 120.117  46.618  1.00 28.82
ATOM    661  CG  GLU A  82     116.939 120.856  45.519  1.00 28.82
ATOM    662  CD  GLU A  82     118.349 121.115  46.029  1.00 28.82
ATOM    663  OE1 GLU A  82     118.483 121.607  47.181  1.00 28.82
ATOM    664  OE2 GLU A  82     119.312 120.828  45.269  1.00 28.82
ATOM    665  N   HIS A  83     113.576 118.676  47.403  1.00 51.10
ATOM    666  CA  HIS A  83     112.712 118.298  48.485  1.00 51.10
ATOM    667  C   HIS A  83     112.397 116.835  48.407  1.00 51.10
ATOM    668  O   HIS A  83     112.372 116.150  49.428  1.00 51.10
ATOM    669  CB  HIS A  83     111.390 119.079  48.484  1.00 51.10
ATOM    670  CG  HIS A  83     111.495 120.436  49.102  1.00 51.10
ATOM    671  ND1 HIS A  83     111.944 121.539  48.408  1.00 51.10
ATOM    672  CD2 HIS A  83     111.213 120.871  50.353  1.00 51.10
ATOM    673  CE1 HIS A  83     111.933 122.590  49.206  1.00 51.10
ATOM    674  NE2 HIS A  83     111.495 122.214  50.390  1.00 51.10
ATOM    675  N   ARG A  84     112.138 116.312  47.192  1.00112.46
ATOM    676  CA  ARG A  84     111.802 114.921  47.070  1.00112.46
ATOM    677  C   ARG A  84     112.967 114.133  47.563  1.00112.46
ATOM    678  O   ARG A  84     112.804 113.144  48.274  1.00112.46
ATOM    679  CB  ARG A  84     111.569 114.458  45.623  1.00112.46
ATOM    680  CG  ARG A  84     110.751 113.165  45.560  1.00112.46
ATOM    681  CD  ARG A  84     110.546 112.606  44.153  1.00112.46
ATOM    682  NE  ARG A  84     111.835 111.991  43.730  1.00112.46
ATOM    683  CZ  ARG A  84     111.857 110.852  42.978  1.00112.46
ATOM    684  NH1 ARG A  84     110.694 110.207  42.676  1.00112.46
ATOM    685  NH2 ARG A  84     113.051 110.367  42.528  1.00112.46
ATOM    686  N   GLN A  85     114.185 114.570  47.197  1.00 39.06
ATOM    687  CA  GLN A  85     115.375 113.866  47.583  1.00 39.06
ATOM    688  C   GLN A  85     115.494 113.900  49.074  1.00 39.06
ATOM    689  O   GLN A  85     115.893 112.914  49.689  1.00 39.06
ATOM    690  CB  GLN A  85     116.651 114.497  47.000  1.00 39.06
ATOM    691  CG  GLN A  85     117.912 113.664  47.240  1.00 39.06
ATOM    692  CD  GLN A  85     117.709 112.314  46.566  1.00 39.06
ATOM    693  OE1 GLN A  85     117.964 112.159  45.374  1.00 39.06
ATOM    694  NE2 GLN A  85     117.246 111.306  47.351  1.00 39.06
ATOM    695  N   MET A  86     115.152 115.042  49.699  1.00 62.27
ATOM    696  CA  MET A  86     115.296 115.170  51.122  1.00 62.27
ATOM    697  C   MET A  86     114.413 114.175  51.811  1.00 62.27
ATOM    698  O   MET A  86     114.845 113.488  52.735  1.00 62.27
ATOM    699  CB  MET A  86     114.890 116.566  51.625  1.00 62.27
ATOM    700  CG  MET A  86     114.805 116.678  53.149  1.00 62.27
ATOM    701  SD  MET A  86     113.425 117.690  53.762  1.00 62.27
ATOM    702  CE  MET A  86     112.277 116.292  53.934  1.00 62.27
ATOM    703  N   ILE A  87     113.147 114.064  51.365  1.00 34.07
ATOM    704  CA  ILE A  87     112.204 113.167  51.972  1.00 34.07
ATOM    705  C   ILE A  87     112.674 111.764  51.765  1.00 34.07
ATOM    706  O   ILE A  87     112.608 110.939  52.674  1.00 34.07
ATOM    707  CB  ILE A  87     110.785 113.314  51.393  1.00 34.07
ATOM    708  CG1 ILE A  87     110.225 114.704  51.700  1.00 34.07
ATOM    709  CG2 ILE A  87     109.852 112.275  51.997  1.00 34.07
ATOM    710  CD1 ILE A  87     110.147 115.019  53.177  1.00 34.07
ATOM    711  N   GLU A  88     113.170 111.466  50.549  1.00 48.10
ATOM    712  CA  GLU A  88     113.594 110.139  50.218  1.00 48.10
ATOM    713  C   GLU A  88     114.729 109.747  51.113  1.00 48.10
ATOM    714  O   GLU A  88     114.768 108.632  51.629  1.00 48.10
ATOM    715  CB  GLU A  88     114.068 110.032  48.752  1.00 48.10
ATOM    716  CG  GLU A  88     113.108 109.276  47.828  1.00 48.10
ATOM    717  CD  GLU A  88     113.653 109.350  46.406  1.00 48.10
ATOM    718  OE1 GLU A  88     114.897 109.236  46.241  1.00 48.10
ATOM    719  OE2 GLU A  88     112.832 109.524  45.464  1.00 48.10
ATOM    720  N   LYS A  89     115.680 110.667  51.345  1.00 27.25
ATOM    721  CA  LYS A  89     116.818 110.324  52.148  1.00 27.25
ATOM    722  C   LYS A  89     116.366 110.002  53.538  1.00 27.25
ATOM    723  O   LYS A  89     116.836 109.036  54.138  1.00 27.25
ATOM    724  CB  LYS A  89     117.829 111.428  52.238  1.00 27.25
ATOM    725  CG  LYS A  89     118.609 111.703  50.949  1.00 27.25
ATOM    726  CD  LYS A  89     118.763 113.189  50.671  1.00 27.25
ATOM    727  CE  LYS A  89     119.709 113.842  51.666  1.00 27.25
ATOM    728  NZ  LYS A  89     121.122 113.428  51.441  1.00 27.25
ATOM    729  N   GLU A  90     115.435 110.803  54.090  1.00 65.68
ATOM    730  CA  GLU A  90     114.986 110.579  55.434  1.00 65.68
ATOM    731  C   GLU A  90     114.271 109.268  55.516  1.00 65.68
ATOM    732  O   GLU A  90     114.404 108.543  56.501  1.00 65.68
ATOM    733  CB  GLU A  90     114.054 111.681  55.956  1.00 65.68
ATOM    734  CG  GLU A  90     113.602 111.416  57.393  1.00 65.68
ATOM    735  CD  GLU A  90     112.835 112.631  57.886  1.00 65.68
ATOM    736  OE1 GLU A  90     113.495 113.598  58.350  1.00 65.68
ATOM    737  OE2 GLU A  90     111.579 112.612  57.795  1.00 65.68
ATOM    738  N   LEU A  91     113.482 108.926  54.483  1.00 96.52
ATOM    739  CA  LEU A  91     112.758 107.691  54.503  1.00 96.52
ATOM    740  C   LEU A  91     113.768 106.580  54.519  1.00 96.52
ATOM    741  O   LEU A  91     113.618 105.603  55.250  1.00 96.52
ATOM    742  CB  LEU A  91     111.852 107.542  53.262  1.00 96.52
ATOM    743  CG  LEU A  91     110.525 106.772  53.458  1.00 96.52
ATOM    744  CD1 LEU A  91     109.603 106.988  52.247  1.00 96.52
ATOM    745  CD2 LEU A  91     110.719 105.278  53.754  1.00 96.52
ATOM    746  N   GLU A  92     114.845 106.696  53.722  1.00 98.80
ATOM    747  CA  GLU A  92     115.818 105.643  53.715  1.00 98.80
ATOM    748  C   GLU A  92     116.433 105.535  55.077  1.00 98.80
ATOM    749  O   GLU A  92     116.758 104.440  55.532  1.00 98.80
ATOM    750  CB  GLU A  92     116.969 105.846  52.721  1.00 98.80
ATOM    751  CG  GLU A  92     117.721 104.571  52.381  1.00 98.80
ATOM    752  CD  GLU A  92     119.157 104.839  51.973  1.00 98.80
ATOM    753  OE1 GLU A  92     119.964 105.217  52.848  1.00 98.80
ATOM    754  OE2 GLU A  92     119.475 104.670  50.777  1.00 98.80
ATOM    755  N   GLU A  93     116.621 106.675  55.762  1.00115.79
ATOM    756  CA  GLU A  93     117.253 106.644  57.048  1.00115.79
ATOM    757  C   GLU A  93     116.410 105.853  58.004  1.00115.79
ATOM    758  O   GLU A  93     116.941 105.061  58.779  1.00115.79
ATOM    759  CB  GLU A  93     117.463 108.039  57.661  1.00115.79
ATOM    760  CG  GLU A  93     118.034 108.010  59.066  1.00115.79
ATOM    761  CD  GLU A  93     118.093 109.391  59.690  1.00115.79
ATOM    762  OE1 GLU A  93     118.643 110.311  59.049  1.00115.79
ATOM    763  OE2 GLU A  93     117.588 109.553  60.821  1.00115.79
ATOM    764  N   ILE A  94     115.072 106.033  57.979  1.00 86.36
ATOM    765  CA  ILE A  94     114.233 105.324  58.910  1.00 86.36
ATOM    766  C   ILE A  94     114.322 103.855  58.629  1.00 86.36
ATOM    767  O   ILE A  94     114.416 103.048  59.552  1.00 86.36
ATOM    768  CB  ILE A  94     112.776 105.705  58.859  1.00 86.36
ATOM    769  CG1 ILE A  94     112.587 107.224  58.736  1.00 86.36
ATOM    770  CG2 ILE A  94     112.092 105.095  60.093  1.00 86.36
ATOM    771  CD1 ILE A  94     113.327 108.029  59.805  1.00 86.36
ATOM    772  N   CYS A  95     114.304 103.467  57.338  1.00 36.05
ATOM    773  CA  CYS A  95     114.363 102.077  56.982  1.00 36.05
ATOM    774  C   CYS A  95     115.646 101.506  57.495  1.00 36.05
ATOM    775  O   CYS A  95     115.676 100.406  58.041  1.00 36.05
ATOM    776  CB  CYS A  95     114.362 101.835  55.457  1.00 36.05
ATOM    777  SG  CYS A  95     112.701 101.581  54.765  1.00 36.05
ATOM    778  N   SER A  96     116.751 102.250  57.336  1.00 27.36
ATOM    779  CA  SER A  96     118.032 101.765  57.754  1.00 27.36
ATOM    780  C   SER A  96     118.026 101.580  59.240  1.00 27.36
ATOM    781  O   SER A  96     118.610 100.627  59.753  1.00 27.36
ATOM    782  CB  SER A  96     119.172 102.730  57.389  1.00 27.36
ATOM    783  OG  SER A  96     119.155 103.868  58.229  1.00 27.36
ATOM    784  N   SER A  97     117.367 102.493  59.977  1.00 64.58
ATOM    785  CA  SER A  97     117.360 102.401  61.411  1.00 64.58
ATOM    786  C   SER A  97     116.667 101.138  61.829  1.00 64.58
ATOM    787  O   SER A  97     117.145 100.423  62.710  1.00 64.58
ATOM    788  CB  SER A  97     116.633 103.585  62.073  1.00 64.58
ATOM    789  OG  SER A  97     115.233 103.467  61.912  1.00 64.58
ATOM    790  N   ILE A  98     115.515 100.822  61.204  1.00132.42
ATOM    791  CA  ILE A  98     114.790  99.643  61.589  1.00132.42
ATOM    792  C   ILE A  98     115.596  98.426  61.244  1.00132.42
ATOM    793  O   ILE A  98     115.717  97.503  62.049  1.00132.42
ATOM    794  CB  ILE A  98     113.425  99.564  60.951  1.00132.42
ATOM    795  CG1 ILE A  98     112.622 100.861  61.173  1.00132.42
ATOM    796  CG2 ILE A  98     112.715  98.298  61.452  1.00132.42
ATOM    797  CD1 ILE A  98     111.876 101.374  59.941  1.00132.42
ATOM    798  N   LEU A  99     116.200  98.401  60.042  1.00 45.62
ATOM    799  CA  LEU A  99     116.959  97.253  59.626  1.00 45.62
ATOM    800  C   LEU A  99     118.091  97.066  60.591  1.00 45.62
ATOM    801  O   LEU A  99     118.445  95.941  60.937  1.00 45.62
ATOM    802  CB  LEU A  99     117.566  97.436  58.224  1.00 45.62
ATOM    803  CG  LEU A  99     116.518  97.606  57.106  1.00 45.62
ATOM    804  CD1 LEU A  99     117.139  98.214  55.837  1.00 45.62
ATOM    805  CD2 LEU A  99     115.778  96.285  56.826  1.00 45.62
ATOM    806  N   SER A 100     118.695  98.173  61.050  1.00 30.84
ATOM    807  CA  SER A 100     119.813  98.073  61.943  1.00 30.84
ATOM    808  C   SER A 100     119.389  97.427  63.227  1.00 30.84
ATOM    809  O   SER A 100     120.118  96.599  63.772  1.00 30.84
ATOM    810  CB  SER A 100     120.427  99.444  62.269  1.00 30.84
ATOM    811  OG  SER A 100     119.621 100.148  63.195  1.00 30.84
ATOM    812  N   LEU A 101     118.200  97.776  63.758  1.00 84.41
ATOM    813  CA  LEU A 101     117.800  97.188  65.007  1.00 84.41
ATOM    814  C   LEU A 101     117.605  95.714  64.820  1.00 84.41
ATOM    815  O   LEU A 101     117.973  94.918  65.682  1.00 84.41
ATOM    816  CB  LEU A 101     116.535  97.758  65.588  1.00 84.41
ATOM    817  CG  LEU A 101     116.542  99.255  65.956  1.00 84.41
ATOM    818  CD1 LEU A 101     115.333  99.977  65.380  1.00 84.41
ATOM    819  CD2 LEU A 101     116.523  99.427  67.466  1.00 84.41
ATOM    820  N   LEU A 102     117.014  95.305  63.681  1.00 40.91
ATOM    821  CA  LEU A 102     116.771  93.911  63.454  1.00 40.91
ATOM    822  C   LEU A 102     118.085  93.199  63.391  1.00 40.91
ATOM    823  O   LEU A 102     118.233  92.107  63.937  1.00 40.91
ATOM    824  CB  LEU A 102     116.029  93.653  62.134  1.00 40.91
ATOM    825  CG  LEU A 102     114.554  94.096  62.173  1.00 40.91
ATOM    826  CD1 LEU A 102     113.876  93.901  60.808  1.00 40.91
ATOM    827  CD2 LEU A 102     113.794  93.400  63.314  1.00 40.91
ATOM    828  N   ASP A 103     119.076  93.801  62.706  1.00 56.42
ATOM    829  CA  ASP A 103     120.362  93.186  62.544  1.00 56.42
ATOM    830  C   ASP A 103     121.086  93.148  63.853  1.00 56.42
ATOM    831  O   ASP A 103     121.849  92.220  64.118  1.00 56.42
ATOM    832  CB  ASP A 103     121.242  93.910  61.513  1.00 56.42
ATOM    833  CG  ASP A 103     121.752  92.873  60.520  1.00 56.42
ATOM    834  OD1 ASP A 103     122.833  92.277  60.767  1.00 56.42
ATOM    835  OD2 ASP A 103     121.054  92.667  59.491  1.00 56.42
ATOM    836  N   GLU A 104     120.905  94.178  64.701  1.00216.66
ATOM    837  CA  GLU A 104     121.598  94.148  65.950  1.00216.66
ATOM    838  C   GLU A 104     120.631  94.447  67.046  1.00216.66
ATOM    839  O   GLU A 104     120.257  95.600  67.255  1.00216.66
ATOM    840  CB  GLU A 104     122.678  95.241  66.104  1.00216.66
ATOM    841  CG  GLU A 104     123.496  95.465  64.849  1.00216.66
ATOM    842  CD  GLU A 104     124.567  96.520  65.049  1.00216.66
ATOM    843  OE1 GLU A 104     125.150  96.576  66.153  1.00216.66
ATOM    844  OE2 GLU A 104     124.824  97.292  64.101  1.00216.66
ATOM    845  N   HIS A 105     120.272  93.453  67.875  1.00227.08
ATOM    846  CA  HIS A 105     120.513  92.043  67.806  1.00227.08
ATOM    847  C   HIS A 105     119.274  91.226  67.521  1.00227.08
ATOM    848  O   HIS A 105     119.339  90.001  67.576  1.00227.08
ATOM    849  CB  HIS A 105     121.261  91.559  69.047  1.00227.08
ATOM    850  CG  HIS A 105     122.729  91.855  69.025  1.00227.08
ATOM    851  ND1 HIS A 105     123.426  92.248  70.147  1.00227.08
ATOM    852  CD2 HIS A 105     123.634  91.812  68.018  1.00227.08
ATOM    853  CE1 HIS A 105     124.694  92.435  69.829  1.00227.08
ATOM    854  NE2 HIS A 105     124.848  92.178  68.547  1.00227.08
ATOM    855  N   LEU A 106     118.105  91.852  67.281  1.00 89.33
ATOM    856  CA  LEU A 106     116.836  91.181  67.391  1.00 89.33
ATOM    857  C   LEU A 106     116.728  89.882  66.639  1.00 89.33
ATOM    858  O   LEU A 106     116.329  88.878  67.231  1.00 89.33
ATOM    859  CB  LEU A 106     115.670  92.078  66.940  1.00 89.33
ATOM    860  CG  LEU A 106     115.345  93.196  67.952  1.00 89.33
ATOM    861  CD1 LEU A 106     114.823  94.460  67.246  1.00 89.33
ATOM    862  CD2 LEU A 106     114.385  92.697  69.044  1.00 89.33
ATOM    863  N   ILE A 107     117.083  89.819  65.347  1.00 55.29
ATOM    864  CA  ILE A 107     116.858  88.589  64.635  1.00 55.29
ATOM    865  C   ILE A 107     117.700  87.465  65.166  1.00 55.29
ATOM    866  O   ILE A 107     117.188  86.361  65.354  1.00 55.29
ATOM    867  CB  ILE A 107     117.099  88.703  63.159  1.00 55.29
ATOM    868  CG1 ILE A 107     116.388  89.953  62.614  1.00 55.29
ATOM    869  CG2 ILE A 107     116.624  87.397  62.496  1.00 55.29
ATOM    870  CD1 ILE A 107     116.642  90.204  61.129  1.00 55.29
ATOM    871  N   PRO A 108     118.958  87.657  65.439  1.00 83.48
ATOM    872  CA  PRO A 108     119.760  86.549  65.873  1.00 83.48
ATOM    873  C   PRO A 108     119.290  85.961  67.165  1.00 83.48
ATOM    874  O   PRO A 108     119.477  84.764  67.370  1.00 83.48
ATOM    875  CB  PRO A 108     121.209  87.044  65.863  1.00 83.48
ATOM    876  CG  PRO A 108     121.296  87.987  64.644  1.00 83.48
ATOM    877  CD  PRO A 108     120.086  88.923  64.805  1.00 83.48
ATOM    878  N   SER A 109     118.731  86.793  68.057  1.00 55.99
ATOM    879  CA  SER A 109     118.215  86.409  69.340  1.00 55.99
ATOM    880  C   SER A 109     116.948  85.607  69.234  1.00 55.99
ATOM    881  O   SER A 109     116.697  84.749  70.076  1.00 55.99
ATOM    882  CB  SER A 109     117.912  87.621  70.237  1.00 55.99
ATOM    883  OG  SER A 109     116.809  88.352  69.737  1.00 55.99
ATOM    884  N   SER A 110     116.095  85.885  68.226  1.00 59.27
ATOM    885  CA  SER A 110     114.776  85.302  68.197  1.00 59.27
ATOM    886  C   SER A 110     114.791  83.870  67.752  1.00 59.27
ATOM    887  O   SER A 110     115.037  83.562  66.587  1.00 59.27
ATOM    888  CB  SER A 110     113.808  86.065  67.275  1.00 59.27
ATOM    889  OG  SER A 110     114.465  86.481  66.094  1.00 59.27
ATOM    890  N   VAL A 111     114.583  82.954  68.724  1.00 96.60
ATOM    891  CA  VAL A 111     114.468  81.535  68.519  1.00 96.60
ATOM    892  C   VAL A 111     113.076  81.109  68.146  1.00 96.60
ATOM    893  O   VAL A 111     112.891  80.234  67.301  1.00 96.60
ATOM    894  CB  VAL A 111     114.909  80.769  69.780  1.00 96.60
ATOM    895  CG1 VAL A 111     114.849  79.268  69.540  1.00 96.60
ATOM    896  CG2 VAL A 111     116.336  81.138  70.156  1.00 96.60
ATOM    897  N   SER A 112     112.055  81.716  68.786  1.00 37.87
ATOM    898  CA  SER A 112     110.691  81.276  68.649  1.00 37.87
ATOM    899  C   SER A 112     110.161  81.676  67.311  1.00 37.87
ATOM    900  O   SER A 112     110.587  82.672  66.730  1.00 37.87
ATOM    901  CB  SER A 112     109.787  81.867  69.689  1.00 37.87
ATOM    902  OG  SER A 112     108.602  81.091  69.879  1.00 37.87
ATOM    903  N   ALA A 113     109.195  80.888  66.791  1.00 24.84
ATOM    904  CA  ALA A 113     108.642  81.134  65.492  1.00 24.84
ATOM    905  C   ALA A 113     107.941  82.457  65.470  1.00 24.84
ATOM    906  O   ALA A 113     108.065  83.215  64.509  1.00 24.84
ATOM    907  CB  ALA A 113     107.675  80.020  65.087  1.00 24.84
ATOM    908  N   GLU A 114     107.187  82.779  66.537  1.00 75.80
ATOM    909  CA  GLU A 114     106.407  83.986  66.549  1.00 75.80
ATOM    910  C   GLU A 114     107.298  85.188  66.460  1.00 75.80
ATOM    911  O   GLU A 114     106.977  86.154  65.769  1.00 75.80
ATOM    912  CB  GLU A 114     105.557  84.136  67.823  1.00 75.80
ATOM    913  CG  GLU A 114     104.383  83.155  67.903  1.00 75.80
ATOM    914  CD  GLU A 114     104.837  81.899  68.635  1.00 75.80
ATOM    915  OE1 GLU A 114     106.073  81.710  68.776  1.00 75.80
ATOM    916  OE2 GLU A 114     103.951  81.111  69.063  1.00 75.80
ATOM    917  N   CYS A 115     108.418  85.185  67.202  1.00 42.96
ATOM    918  CA  CYS A 115     109.314  86.306  67.175  1.00 42.96
ATOM    919  C   CYS A 115     110.087  86.352  65.886  1.00 42.96
ATOM    920  O   CYS A 115     110.208  87.403  65.257  1.00 42.96
ATOM    921  CB  CYS A 115     110.326  86.267  68.332  1.00 42.96
ATOM    922  SG  CYS A 115     109.716  87.000  69.880  1.00 42.96
ATOM    923  N   LYS A 116     110.633  85.198  65.452  1.00 47.21
ATOM    924  CA  LYS A 116     111.501  85.177  64.306  1.00 47.21
ATOM    925  C   LYS A 116     110.763  85.560  63.056  1.00 47.21
ATOM    926  O   LYS A 116     111.265  86.339  62.248  1.00 47.21
ATOM    927  CB  LYS A 116     112.162  83.807  64.082  1.00 47.21
ATOM    928  CG  LYS A 116     113.153  83.800  62.918  1.00 47.21
ATOM    929  CD  LYS A 116     114.545  84.294  63.318  1.00 47.21
ATOM    930  CE  LYS A 116     115.607  83.197  63.363  1.00 47.21
ATOM    931  NZ  LYS A 116     116.761  83.652  64.172  1.00 47.21
ATOM    932  N   VAL A 117     109.543  85.028  62.862  1.00 34.55
ATOM    933  CA  VAL A 117     108.792  85.325  61.674  1.00 34.55
ATOM    934  C   VAL A 117     108.472  86.791  61.648  1.00 34.55
ATOM    935  O   VAL A 117     108.528  87.435  60.602  1.00 34.55
ATOM    936  CB  VAL A 117     107.484  84.592  61.606  1.00 34.55
ATOM    937  CG1 VAL A 117     106.703  85.119  60.390  1.00 34.55
ATOM    938  CG2 VAL A 117     107.758  83.078  61.562  1.00 34.55
ATOM    939  N   PHE A 118     108.129  87.354  62.818  1.00113.33
ATOM    940  CA  PHE A 118     107.741  88.730  62.959  1.00113.33
ATOM    941  C   PHE A 118     108.872  89.604  62.491  1.00113.33
ATOM    942  O   PHE A 118     108.673  90.508  61.679  1.00113.33
ATOM    943  CB  PHE A 118     107.465  89.036  64.448  1.00113.33
ATOM    944  CG  PHE A 118     106.730  90.319  64.656  1.00113.33
ATOM    945  CD1 PHE A 118     107.400  91.515  64.774  1.00113.33
ATOM    946  CD2 PHE A 118     105.356  90.314  64.767  1.00113.33
ATOM    947  CE1 PHE A 118     106.708  92.689  64.976  1.00113.33
ATOM    948  CE2 PHE A 118     104.662  91.484  64.969  1.00113.33
ATOM    949  CZ  PHE A 118     105.340  92.675  65.079  1.00113.33
ATOM    950  N   PHE A 119     110.101  89.343  62.977  1.00 68.26
ATOM    951  CA  PHE A 119     111.234  90.165  62.640  1.00 68.26
ATOM    952  C   PHE A 119     111.581  90.052  61.186  1.00 68.26
ATOM    953  O   PHE A 119     111.901  91.053  60.546  1.00 68.26
ATOM    954  CB  PHE A 119     112.511  89.833  63.431  1.00 68.26
ATOM    955  CG  PHE A 119     112.380  90.071  64.904  1.00 68.26
ATOM    956  CD1 PHE A 119     111.603  91.111  65.387  1.00 68.26
ATOM    957  CD2 PHE A 119     113.038  89.261  65.813  1.00 68.26
ATOM    958  CE1 PHE A 119     111.488  91.334  66.745  1.00 68.26
ATOM    959  CE2 PHE A 119     112.925  89.482  67.172  1.00 68.26
ATOM    960  CZ  PHE A 119     112.149  90.520  67.639  1.00 68.26
ATOM    961  N   TYR A 120     111.556  88.828  60.627  1.00 58.72
ATOM    962  CA  TYR A 120     111.906  88.644  59.243  1.00 58.72
ATOM    963  C   TYR A 120     110.928  89.340  58.351  1.00 58.72
ATOM    964  O   TYR A 120     111.306  89.884  57.314  1.00 58.72
ATOM    965  CB  TYR A 120     112.020  87.179  58.795  1.00 58.72
ATOM    966  CG  TYR A 120     113.473  86.864  58.782  1.00 58.72
ATOM    967  CD1 TYR A 120     114.309  87.615  57.987  1.00 58.72
ATOM    968  CD2 TYR A 120     114.000  85.836  59.528  1.00 58.72
ATOM    969  CE1 TYR A 120     115.656  87.358  57.942  1.00 58.72
ATOM    970  CE2 TYR A 120     115.351  85.574  59.486  1.00 58.72
ATOM    971  CZ  TYR A 120     116.178  86.335  58.693  1.00 58.72
ATOM    972  OH  TYR A 120     117.563  86.068  58.647  1.00 58.72
ATOM    973  N   LYS A 121     109.634  89.312  58.709  1.00 76.94
ATOM    974  CA  LYS A 121     108.639  89.993  57.934  1.00 76.94
ATOM    975  C   LYS A 121     108.982  91.452  57.918  1.00 76.94
ATOM    976  O   LYS A 121     108.905  92.115  56.883  1.00 76.94
ATOM    977  CB  LYS A 121     107.247  89.891  58.576  1.00 76.94
ATOM    978  CG  LYS A 121     106.131  90.486  57.718  1.00 76.94
ATOM    979  CD  LYS A 121     105.495  91.738  58.328  1.00 76.94
ATOM    980  CE  LYS A 121     104.521  92.442  57.383  1.00 76.94
ATOM    981  NZ  LYS A 121     104.065  93.712  57.991  1.00 76.94
ATOM    982  N   MET A 122     109.390  91.988  59.083  1.00 48.89
ATOM    983  CA  MET A 122     109.712  93.381  59.203  1.00 48.89
ATOM    984  C   MET A 122     110.867  93.682  58.294  1.00 48.89
ATOM    985  O   MET A 122     110.882  94.709  57.611  1.00 48.89
ATOM    986  CB  MET A 122     110.117  93.740  60.642  1.00 48.89
ATOM    987  CG  MET A 122     108.977  93.691  61.661  1.00 48.89
ATOM    988  SD  MET A 122     109.541  93.709  63.390  1.00 48.89
ATOM    989  CE  MET A 122     110.416  95.295  63.264  1.00 48.89
ATOM    990  N   LYS A 123     111.861  92.778  58.246  1.00 36.39
ATOM    991  CA  LYS A 123     113.029  92.981  57.435  1.00 36.39
ATOM    992  C   LYS A 123     112.601  93.082  56.000  1.00 36.39
ATOM    993  O   LYS A 123     113.059  93.952  55.260  1.00 36.39
ATOM    994  CB  LYS A 123     114.013  91.800  57.541  1.00 36.39
ATOM    995  CG  LYS A 123     115.450  92.123  57.127  1.00 36.39
ATOM    996  CD  LYS A 123     116.209  92.940  58.176  1.00 36.39
ATOM    997  CE  LYS A 123     117.705  93.093  57.889  1.00 36.39
ATOM    998  NZ  LYS A 123     118.384  93.705  59.054  1.00 36.39
ATOM    999  N   ALA A 124     111.693  92.191  55.564  1.00 22.70
ATOM   1000  CA  ALA A 124     111.249  92.212  54.199  1.00 22.70
ATOM   1001  C   ALA A 124     110.525  93.496  53.918  1.00 22.70
ATOM   1002  O   ALA A 124     110.696  94.094  52.857  1.00 22.70
ATOM   1003  CB  ALA A 124     110.342  91.019  53.893  1.00 22.70
ATOM   1004  N   ASP A 125     109.684  93.952  54.867  1.00 44.05
ATOM   1005  CA  ASP A 125     108.883  95.125  54.653  1.00 44.05
ATOM   1006  C   ASP A 125     109.759  96.326  54.452  1.00 44.05
ATOM   1007  O   ASP A 125     109.540  97.118  53.537  1.00 44.05
ATOM   1008  CB  ASP A 125     107.963  95.444  55.848  1.00 44.05
ATOM   1009  CG  ASP A 125     106.520  95.547  55.368  1.00 44.05
ATOM   1010  OD1 ASP A 125     106.299  95.541  54.127  1.00 44.05
ATOM   1011  OD2 ASP A 125     105.616  95.630  56.242  1.00 44.05
ATOM   1012  N   TYR A 126     110.781  96.497  55.307  1.00 78.24
ATOM   1013  CA  TYR A 126     111.616  97.664  55.224  1.00 78.24
ATOM   1014  C   TYR A 126     112.438  97.669  53.976  1.00 78.24
ATOM   1015  O   TYR A 126     112.664  98.729  53.394  1.00 78.24
ATOM   1016  CB  TYR A 126     112.454  97.905  56.488  1.00 78.24
ATOM   1017  CG  TYR A 126     111.396  98.045  57.530  1.00 78.24
ATOM   1018  CD1 TYR A 126     110.578  99.153  57.538  1.00 78.24
ATOM   1019  CD2 TYR A 126     111.193  97.062  58.470  1.00 78.24
ATOM   1020  CE1 TYR A 126     109.586  99.290  58.481  1.00 78.24
ATOM   1021  CE2 TYR A 126     110.202  97.195  59.415  1.00 78.24
ATOM   1022  CZ  TYR A 126     109.396  98.308  59.421  1.00 78.24
ATOM   1023  OH  TYR A 126     108.378  98.445  60.388  1.00 78.24
ATOM   1024  N   TYR A 127     112.942  96.502  53.536  1.00 86.67
ATOM   1025  CA  TYR A 127     113.654  96.489  52.288  1.00 86.67
ATOM   1026  C   TYR A 127     112.707  96.844  51.184  1.00 86.67
ATOM   1027  O   TYR A 127     113.096  97.496  50.216  1.00 86.67
ATOM   1028  CB  TYR A 127     114.333  95.155  51.947  1.00 86.67
ATOM   1029  CG  TYR A 127     115.735  95.029  52.494  1.00 86.67
ATOM   1030  CD1 TYR A 127     116.749  95.869  52.052  1.00 86.67
ATOM   1031  CD2 TYR A 127     116.043  94.069  53.449  1.00 86.67
ATOM   1032  CE1 TYR A 127     118.035  95.758  52.544  1.00 86.67
ATOM   1033  CE2 TYR A 127     117.323  93.943  53.953  1.00 86.67
ATOM   1034  CZ  TYR A 127     118.318  94.789  53.499  1.00 86.67
ATOM   1035  OH  TYR A 127     119.596  94.673  53.994  1.00 86.67
ATOM   1036  N   ARG A 128     111.434  96.416  51.294  1.00141.92
ATOM   1037  CA  ARG A 128     110.448  96.698  50.289  1.00141.92
ATOM   1038  C   ARG A 128     110.264  98.185  50.170  1.00141.92
ATOM   1039  O   ARG A 128     110.151  98.721  49.069  1.00141.92
ATOM   1040  CB  ARG A 128     109.081  96.069  50.623  1.00141.92
ATOM   1041  CG  ARG A 128     108.029  96.227  49.522  1.00141.92
ATOM   1042  CD  ARG A 128     106.591  96.022  50.009  1.00141.92
ATOM   1043  NE  ARG A 128     106.198  97.207  50.824  1.00141.92
ATOM   1044  CZ  ARG A 128     105.770  98.356  50.225  1.00141.92
ATOM   1045  NH1 ARG A 128     105.711  98.445  48.863  1.00141.92
ATOM   1046  NH2 ARG A 128     105.393  99.418  50.996  1.00141.92
ATOM   1047  N   TYR A 129     110.236  98.901  51.308  1.00 72.42
ATOM   1048  CA  TYR A 129     110.035 100.323  51.288  1.00 72.42
ATOM   1049  C   TYR A 129     111.193 100.960  50.583  1.00 72.42
ATOM   1050  O   TYR A 129     111.040 101.941  49.857  1.00 72.42
ATOM   1051  CB  TYR A 129     109.946 100.947  52.691  1.00 72.42
ATOM   1052  CG  TYR A 129     108.503 101.146  53.001  1.00 72.42
ATOM   1053  CD1 TYR A 129     107.788 102.155  52.401  1.00 72.42
ATOM   1054  CD2 TYR A 129     107.872 100.338  53.919  1.00 72.42
ATOM   1055  CE1 TYR A 129     106.457 102.340  52.696  1.00 72.42
ATOM   1056  CE2 TYR A 129     106.542 100.519  54.218  1.00 72.42
ATOM   1057  CZ  TYR A 129     105.832 101.519  53.602  1.00 72.42
ATOM   1058  OH  TYR A 129     104.467 101.705  53.908  1.00 72.42
ATOM   1059  N   LEU A 130     112.397 100.419  50.818  1.00142.21
ATOM   1060  CA  LEU A 130     113.621 100.889  50.242  1.00142.21
ATOM   1061  C   LEU A 130     113.511 100.712  48.748  1.00142.21
ATOM   1062  O   LEU A 130     113.938 101.565  47.969  1.00142.21
ATOM   1063  CB  LEU A 130     114.785 100.019  50.757  1.00142.21
ATOM   1064  CG  LEU A 130     115.285 100.315  52.178  1.00142.21
ATOM   1065  CD1 LEU A 130     116.297  99.268  52.658  1.00142.21
ATOM   1066  CD2 LEU A 130     115.762 101.769  52.308  1.00142.21
ATOM   1067  N   ALA A 131     112.922  99.581  48.310  1.00 45.40
ATOM   1068  CA  ALA A 131     112.783  99.255  46.914  1.00 45.40
ATOM   1069  C   ALA A 131     111.879 100.227  46.213  1.00 45.40
ATOM   1070  O   ALA A 131     112.094 100.553  45.048  1.00 45.40
ATOM   1071  CB  ALA A 131     112.209  97.847  46.674  1.00 45.40
ATOM   1072  N   GLU A 132     110.830 100.717  46.894  1.00 65.46
ATOM   1073  CA  GLU A 132     109.862 101.558  46.243  1.00 65.46
ATOM   1074  C   GLU A 132     110.522 102.791  45.686  1.00 65.46
ATOM   1075  O   GLU A 132     110.140 103.281  44.623  1.00 65.46
ATOM   1076  CB  GLU A 132     108.734 101.981  47.200  1.00 65.46
ATOM   1077  CG  GLU A 132     107.910 100.791  47.709  1.00 65.46
ATOM   1078  CD  GLU A 132     106.730 101.336  48.500  1.00 65.46
ATOM   1079  OE1 GLU A 132     106.970 102.181  49.402  1.00 65.46
ATOM   1080  OE2 GLU A 132     105.575 100.919  48.215  1.00 65.46
ATOM   1081  N   PHE A 133     111.469 103.384  46.432  1.00202.48
ATOM   1082  CA  PHE A 133     112.170 104.554  45.968  1.00202.48
ATOM   1083  C   PHE A 133     113.349 104.260  45.075  1.00202.48
ATOM   1084  O   PHE A 133     113.765 105.141  44.328  1.00202.48
ATOM   1085  CB  PHE A 133     112.576 105.550  47.074  1.00202.48
ATOM   1086  CG  PHE A 133     113.746 105.052  47.836  1.00202.48
ATOM   1087  CD1 PHE A 133     115.006 105.108  47.286  1.00202.48
ATOM   1088  CD2 PHE A 133     113.582 104.550  49.105  1.00202.48
ATOM   1089  CE1 PHE A 133     116.093 104.660  47.994  1.00202.48
ATOM   1090  CE2 PHE A 133     114.667 104.098  49.817  1.00202.48
ATOM   1091  CZ  PHE A 133     115.919 104.154  49.257  1.00202.48
ATOM   1092  N   GLN A 134     113.960 103.054  45.165  1.00 75.18
ATOM   1093  CA  GLN A 134     115.210 102.743  44.493  1.00 75.18
ATOM   1094  C   GLN A 134     115.158 102.876  42.993  1.00 75.18
ATOM   1095  O   GLN A 134     114.337 102.259  42.314  1.00 75.18
ATOM   1096  CB  GLN A 134     115.717 101.323  44.799  1.00 75.18
ATOM   1097  CG  GLN A 134     116.824 101.279  45.835  1.00 75.18
ATOM   1098  CD  GLN A 134     118.093 101.950  45.348  1.00 75.18
ATOM   1099  OE1 GLN A 134     118.272 101.950  44.030  1.00 75.18
ATOM   1100  NE2 GLN A 134     118.837 102.547  46.272  1.00 75.18
ATOM   1101  N   VAL A 135     115.997 103.798  42.467  1.00 92.11
ATOM   1102  CA  VAL A 135     116.247 104.054  41.072  1.00 92.11
ATOM   1103  C   VAL A 135     117.434 103.350  40.454  1.00 92.11
ATOM   1104  O   VAL A 135     117.391 102.972  39.283  1.00 92.11
ATOM   1105  CB  VAL A 135     116.403 105.573  40.875  1.00 92.11
ATOM   1106  CG1 VAL A 135     117.675 106.070  41.544  1.00 92.11
ATOM   1107  CG2 VAL A 135     116.476 105.913  39.394  1.00 92.11
ATOM   1108  N   GLY A 136     118.531 103.161  41.221  1.00 46.70
ATOM   1109  CA  GLY A 136     119.803 102.839  40.620  1.00 46.70
ATOM   1110  C   GLY A 136     120.097 101.378  40.467  1.00 46.70
ATOM   1111  O   GLY A 136     119.215 100.528  40.367  1.00 46.70
ATOM   1112  N   GLU A 137     121.418 101.098  40.412  1.00 61.86
ATOM   1113  CA  GLU A 137     122.027  99.815  40.207  1.00 61.86
ATOM   1114  C   GLU A 137     121.671  98.924  41.354  1.00 61.86
ATOM   1115  O   GLU A 137     121.552  97.712  41.191  1.00 61.86
ATOM   1116  CB  GLU A 137     123.565  99.901  40.180  1.00 61.86
ATOM   1117  CG  GLU A 137     124.245  98.569  39.935  1.00 61.86
ATOM   1118  CD  GLU A 137     124.685  97.904  41.225  1.00 61.86
ATOM   1119  OE1 GLU A 137     125.199  98.614  42.115  1.00 61.86
ATOM   1120  OE2 GLU A 137     124.513  96.673  41.348  1.00 61.86
ATOM   1121  N   LYS A 138     121.531  99.527  42.547  1.00111.89
ATOM   1122  CA  LYS A 138     121.269  98.881  43.804  1.00111.89
ATOM   1123  C   LYS A 138     119.884  98.309  43.872  1.00111.89
ATOM   1124  O   LYS A 138     119.603  97.472  44.729  1.00111.89
ATOM   1125  CB  LYS A 138     121.406  99.834  44.998  1.00111.89
ATOM   1126  CG  LYS A 138     121.550  99.130  46.335  1.00111.89
ATOM   1127  CD  LYS A 138     122.804  98.272  46.372  1.00111.89
ATOM   1128  CE  LYS A 138     122.936  97.543  47.699  1.00111.89
ATOM   1129  NZ  LYS A 138     123.738  98.323  48.683  1.00111.89
ATOM   1130  N   ARG A 139     118.954  98.761  43.013  1.00148.13
ATOM   1131  CA  ARG A 139     117.599  98.335  43.217  1.00148.13
ATOM   1132  C   ARG A 139     117.469  96.843  43.136  1.00148.13
ATOM   1133  O   ARG A 139     116.707  96.253  43.899  1.00148.13
ATOM   1134  CB  ARG A 139     116.546  98.986  42.296  1.00148.13
ATOM   1135  CG  ARG A 139     115.110  98.482  42.396  1.00148.13
ATOM   1136  CD  ARG A 139     114.381  98.675  41.063  1.00148.13
ATOM   1137  NE  ARG A 139     112.915  98.567  41.304  1.00148.13
ATOM   1138  CZ  ARG A 139     112.295  97.353  41.238  1.00148.13
ATOM   1139  NH1 ARG A 139     113.015  96.226  40.950  1.00148.13
ATOM   1140  NH2 ARG A 139     110.956  97.262  41.473  1.00148.13
ATOM   1141  N   ASN A 140     118.215  96.179  42.237  1.00 75.66
ATOM   1142  CA  ASN A 140     118.102  94.753  42.112  1.00 75.66
ATOM   1143  C   ASN A 140     118.456  94.108  43.421  1.00 75.66
ATOM   1144  O   ASN A 140     117.765  93.200  43.880  1.00 75.66
ATOM   1145  CB  ASN A 140     119.074  94.198  41.057  1.00 75.66
ATOM   1146  CG  ASN A 140     118.901  92.711  40.842  1.00 75.66
ATOM   1147  OD1 ASN A 140     119.808  91.921  41.107  1.00 75.66
ATOM   1148  ND2 ASN A 140     117.730  92.322  40.356  1.00 75.66
ATOM   1149  N   LYS A 141     119.550  94.565  44.062  1.00 35.99
ATOM   1150  CA  LYS A 141     120.005  93.967  45.287  1.00 35.99
ATOM   1151  C   LYS A 141     119.012  94.203  46.382  1.00 35.99
ATOM   1152  O   LYS A 141     118.754  93.312  47.190  1.00 35.99
ATOM   1153  CB  LYS A 141     121.376  94.496  45.737  1.00 35.99
ATOM   1154  CG  LYS A 141     121.778  94.051  47.130  1.00 35.99
ATOM   1155  CD  LYS A 141     121.952  92.543  47.193  1.00 35.99
ATOM   1156  CE  LYS A 141     123.195  92.098  46.439  1.00 35.99
ATOM   1157  NZ  LYS A 141     123.426  90.632  46.566  1.00 35.99
ATOM   1158  N   THR A 142     118.419  95.408  46.437  1.00 24.61
ATOM   1159  CA  THR A 142     117.486  95.731  47.480  1.00 24.61
ATOM   1160  C   THR A 142     116.318  94.799  47.383  1.00 24.61
ATOM   1161  O   THR A 142     115.819  94.309  48.395  1.00 24.61
ATOM   1162  CB  THR A 142     116.980  97.183  47.400  1.00 24.61
ATOM   1163  OG1 THR A 142     116.211  97.359  46.204  1.00 24.61
ATOM   1164  CG2 THR A 142     118.150  98.155  47.380  1.00 24.61
ATOM   1165  N   ALA A 143     115.855  94.530  46.149  1.00 27.72
ATOM   1166  CA  ALA A 143     114.733  93.664  45.934  1.00 27.72
ATOM   1167  C   ALA A 143     115.082  92.290  46.420  1.00 27.72
ATOM   1168  O   ALA A 143     114.268  91.616  47.049  1.00 27.72
ATOM   1169  CB  ALA A 143     114.354  93.540  44.447  1.00 27.72
ATOM   1170  N   GLU A 144     116.320  91.848  46.143  1.00 71.14
ATOM   1171  CA  GLU A 144     116.771  90.535  46.505  1.00 71.14
ATOM   1172  C   GLU A 144     116.735  90.401  47.992  1.00 71.14
ATOM   1173  O   GLU A 144     116.329  89.366  48.522  1.00 71.14
ATOM   1174  CB  GLU A 144     118.230  90.299  46.069  1.00 71.14
ATOM   1175  CG  GLU A 144     118.397  89.779  44.642  1.00 71.14
ATOM   1176  CD  GLU A 144     118.419  88.256  44.709  1.00 71.14
ATOM   1177  OE1 GLU A 144     119.351  87.704  45.354  1.00 71.14
ATOM   1178  OE2 GLU A 144     117.501  87.624  44.121  1.00 71.14
ATOM   1179  N   GLN A 145     117.165  91.454  48.710  1.00 65.07
ATOM   1180  CA  GLN A 145     117.197  91.377  50.138  1.00 65.07
ATOM   1181  C   GLN A 145     115.805  91.234  50.668  1.00 65.07
ATOM   1182  O   GLN A 145     115.568  90.477  51.608  1.00 65.07
ATOM   1183  CB  GLN A 145     117.828  92.608  50.803  1.00 65.07
ATOM   1184  CG  GLN A 145     119.329  92.496  51.006  1.00 65.07
ATOM   1185  CD  GLN A 145     119.692  91.496  52.085  1.00 65.07
ATOM   1186  OE1 GLN A 145     119.529  91.917  53.336  1.00 65.07
ATOM   1187  NE2 GLN A 145     120.038  90.281  51.672  1.00 65.07
ATOM   1188  N   SER A 146     114.835  91.962  50.085  1.00 69.13
ATOM   1189  CA  SER A 146     113.491  91.872  50.581  1.00 69.13
ATOM   1190  C   SER A 146     112.990  90.471  50.368  1.00 69.13
ATOM   1191  O   SER A 146     112.419  89.863  51.274  1.00 69.13
ATOM   1192  CB  SER A 146     112.528  92.828  49.857  1.00 69.13
ATOM   1193  OG  SER A 146     111.236  92.753  50.439  1.00 69.13
ATOM   1194  N   LEU A 147     113.228  89.904  49.167  1.00 48.69
ATOM   1195  CA  LEU A 147     112.748  88.586  48.866  1.00 48.69
ATOM   1196  C   LEU A 147     113.336  87.589  49.809  1.00 48.69
ATOM   1197  O   LEU A 147     112.634  86.703  50.294  1.00 48.69
ATOM   1198  CB  LEU A 147     113.091  88.114  47.440  1.00 48.69
ATOM   1199  CG  LEU A 147     111.924  87.429  46.712  1.00 48.69
ATOM   1200  CD1 LEU A 147     112.228  87.224  45.219  1.00 48.69
ATOM   1201  CD2 LEU A 147     111.594  86.096  47.408  1.00 48.69
ATOM   1202  N   VAL A 148     114.639  87.709  50.105  1.00 25.48
ATOM   1203  CA  VAL A 148     115.286  86.742  50.940  1.00 25.48
ATOM   1204  C   VAL A 148     114.646  86.725  52.294  1.00 25.48
ATOM   1205  O   VAL A 148     114.350  85.658  52.830  1.00 25.48
ATOM   1206  CB  VAL A 148     116.741  87.044  51.135  1.00 25.48
ATOM   1207  CG1 VAL A 148     117.300  86.094  52.204  1.00 25.48
ATOM   1208  CG2 VAL A 148     117.449  86.941  49.772  1.00 25.48
ATOM   1209  N   ALA A 149     114.410  87.910  52.886  1.00 29.07
ATOM   1210  CA  ALA A 149     113.862  87.970  54.213  1.00 29.07
ATOM   1211  C   ALA A 149     112.485  87.375  54.236  1.00 29.07
ATOM   1212  O   ALA A 149     112.152  86.593  55.127  1.00 29.07
ATOM   1213  CB  ALA A 149     113.748  89.411  54.738  1.00 29.07
ATOM   1214  N   TYR A 150     111.644  87.716  53.241  1.00 70.45
ATOM   1215  CA  TYR A 150     110.304  87.197  53.220  1.00 70.45
ATOM   1216  C   TYR A 150     110.343  85.709  53.078  1.00 70.45
ATOM   1217  O   TYR A 150     109.553  85.000  53.699  1.00 70.45
ATOM   1218  CB  TYR A 150     109.428  87.699  52.060  1.00 70.45
ATOM   1219  CG  TYR A 150     108.755  88.981  52.422  1.00 70.45
ATOM   1220  CD1 TYR A 150     107.635  88.984  53.225  1.00 70.45
ATOM   1221  CD2 TYR A 150     109.217  90.178  51.929  1.00 70.45
ATOM   1222  CE1 TYR A 150     107.003  90.162  53.548  1.00 70.45
ATOM   1223  CE2 TYR A 150     108.589  91.359  52.247  1.00 70.45
ATOM   1224  CZ  TYR A 150     107.482  91.354  53.062  1.00 70.45
ATOM   1225  OH  TYR A 150     106.836  92.566  53.389  1.00 70.45
ATOM   1226  N   LYS A 151     111.258  85.198  52.234  1.00 96.59
ATOM   1227  CA  LYS A 151     111.327  83.792  51.950  1.00 96.59
ATOM   1228  C   LYS A 151     111.615  83.033  53.211  1.00 96.59
ATOM   1229  O   LYS A 151     110.970  82.024  53.494  1.00 96.59
ATOM   1230  CB  LYS A 151     112.457  83.462  50.960  1.00 96.59
ATOM   1231  CG  LYS A 151     111.992  83.203  49.525  1.00 96.59
ATOM   1232  CD  LYS A 151     113.050  82.522  48.652  1.00 96.59
ATOM   1233  CE  LYS A 151     114.408  83.224  48.634  1.00 96.59
ATOM   1234  NZ  LYS A 151     115.340  82.494  47.745  1.00 96.59
ATOM   1235  N   THR A 152     112.591  83.503  54.010  1.00 21.34
ATOM   1236  CA  THR A 152     112.960  82.809  55.212  1.00 21.34
ATOM   1237  C   THR A 152     111.788  82.800  56.142  1.00 21.34
ATOM   1238  O   THR A 152     111.505  81.794  56.791  1.00 21.34
ATOM   1239  CB  THR A 152     114.164  83.452  55.925  1.00 21.34
ATOM   1240  OG1 THR A 152     113.789  84.736  56.438  1.00 21.34
ATOM   1241  CG2 THR A 152     115.324  83.628  54.958  1.00 21.34
ATOM   1242  N   ALA A 153     111.074  83.935  56.232  1.00 24.26
ATOM   1243  CA  ALA A 153     109.953  84.031  57.119  1.00 24.26
ATOM   1244  C   ALA A 153     108.908  83.050  56.692  1.00 24.26
ATOM   1245  O   ALA A 153     108.280  82.396  57.524  1.00 24.26
ATOM   1246  CB  ALA A 153     109.304  85.425  57.102  1.00 24.26
ATOM   1247  N   SER A 154     108.689  82.924  55.371  1.00 71.56
ATOM   1248  CA  SER A 154     107.675  82.043  54.867  1.00 71.56
ATOM   1249  C   SER A 154     108.004  80.625  55.219  1.00 71.56
ATOM   1250  O   SER A 154     107.134  79.870  55.650  1.00 71.56
ATOM   1251  CB  SER A 154     107.538  82.117  53.335  1.00 71.56
ATOM   1252  OG  SER A 154     108.634  81.458  52.714  1.00 71.56
ATOM   1253  N   ASP A 155     109.280  80.225  55.068  1.00 27.14
ATOM   1254  CA  ASP A 155     109.636  78.854  55.306  1.00 27.14
ATOM   1255  C   ASP A 155     109.334  78.501  56.728  1.00 27.14
ATOM   1256  O   ASP A 155     108.757  77.451  57.004  1.00 27.14
ATOM   1257  CB  ASP A 155     111.134  78.579  55.088  1.00 27.14
ATOM   1258  CG  ASP A 155     111.418  77.117  55.403  1.00 27.14
ATOM   1259  OD1 ASP A 155     110.762  76.236  54.787  1.00 27.14
ATOM   1260  OD2 ASP A 155     112.294  76.863  56.273  1.00 27.14
ATOM   1261  N   ILE A 156     109.711  79.384  57.669  1.00 31.75
ATOM   1262  CA  ILE A 156     109.530  79.121  59.068  1.00 31.75
ATOM   1263  C   ILE A 156     108.068  79.049  59.383  1.00 31.75
ATOM   1264  O   ILE A 156     107.613  78.146  60.084  1.00 31.75
ATOM   1265  CB  ILE A 156     110.103  80.212  59.925  1.00 31.75
ATOM   1266  CG1 ILE A 156     111.566  80.485  59.539  1.00 31.75
ATOM   1267  CG2 ILE A 156     109.919  79.811  61.398  1.00 31.75
ATOM   1268  CD1 ILE A 156     112.026  81.905  59.866  1.00 31.75
ATOM   1269  N   ALA A 157     107.288  80.003  58.846  1.00 31.47
ATOM   1270  CA  ALA A 157     105.896  80.105  59.172  1.00 31.47
ATOM   1271  C   ALA A 157     105.175  78.865  58.753  1.00 31.47
ATOM   1272  O   ALA A 157     104.293  78.383  59.464  1.00 31.47
ATOM   1273  CB  ALA A 157     105.219  81.298  58.478  1.00 31.47
ATOM   1274  N   THR A 158     105.518  78.318  57.575  1.00134.57
ATOM   1275  CA  THR A 158     104.820  77.163  57.094  1.00134.57
ATOM   1276  C   THR A 158     105.058  76.001  58.010  1.00134.57
ATOM   1277  O   THR A 158     104.137  75.245  58.314  1.00134.57
ATOM   1278  CB  THR A 158     105.253  76.777  55.668  1.00134.57
ATOM   1279  OG1 THR A 158     106.656  76.487  55.653  1.00134.57
ATOM   1280  CG2 THR A 158     104.976  77.917  54.700  1.00134.57
ATOM   1281  N   ALA A 159     106.310  75.789  58.452  1.00121.68
ATOM   1282  CA  ALA A 159     106.544  74.655  59.298  1.00121.68
ATOM   1283  C   ALA A 159     105.970  74.838  60.677  1.00121.68
ATOM   1284  O   ALA A 159     105.310  73.946  61.207  1.00121.68
ATOM   1285  CB  ALA A 159     108.005  74.316  59.426  1.00121.68
ATOM   1286  N   ASP A 160     106.249  75.999  61.295  1.00124.56
ATOM   1287  CA  ASP A 160     105.940  76.304  62.665  1.00124.56
ATOM   1288  C   ASP A 160     104.539  76.741  62.999  1.00124.56
ATOM   1289  O   ASP A 160     104.108  76.524  64.130  1.00124.56
ATOM   1290  CB  ASP A 160     106.907  77.336  63.254  1.00124.56
ATOM   1291  CG  ASP A 160     108.054  76.693  64.008  1.00124.56
ATOM   1292  OD1 ASP A 160     107.862  76.331  65.188  1.00124.56
ATOM   1293  OD2 ASP A 160     109.146  76.554  63.419  1.00124.56
ATOM   1294  N   LEU A 161     103.800  77.412  62.093  1.00 69.14
ATOM   1295  CA  LEU A 161     102.558  77.988  62.545  1.00 69.14
ATOM   1296  C   LEU A 161     101.395  77.465  61.752  1.00 69.14
ATOM   1297  O   LEU A 161     101.546  76.930  60.660  1.00 69.14
ATOM   1298  CB  LEU A 161     102.548  79.521  62.417  1.00 69.14
ATOM   1299  CG  LEU A 161     103.660  80.200  63.242  1.00 69.14
ATOM   1300  CD1 LEU A 161     104.634  80.975  62.340  1.00 69.14
ATOM   1301  CD2 LEU A 161     103.080  81.055  64.381  1.00 69.14
ATOM   1302  N   PRO A 162     100.219  77.607  62.327  1.00 81.23
ATOM   1303  CA  PRO A 162      98.992  77.212  61.686  1.00 81.23
ATOM   1304  C   PRO A 162      98.679  78.204  60.608  1.00 81.23
ATOM   1305  O   PRO A 162      99.146  79.339  60.697  1.00 81.23
ATOM   1306  CB  PRO A 162      97.938  77.139  62.795  1.00 81.23
ATOM   1307  CG  PRO A 162      98.234  78.357  63.691  1.00 81.23
ATOM   1308  CD  PRO A 162      99.755  78.294  63.901  1.00 81.23
ATOM   1309  N   ALA A 163      97.925  77.830  59.614  1.00124.49
ATOM   1310  CA  ALA A 163      97.630  78.681  58.493  1.00124.49
ATOM   1311  C   ALA A 163      96.832  79.887  58.878  1.00124.49
ATOM   1312  O   ALA A 163      96.775  80.838  58.100  1.00124.49
ATOM   1313  CB  ALA A 163      96.924  77.785  57.472  1.00124.49
ATOM   1314  N   THR A 164      96.138  79.818  60.022  1.00153.60
ATOM   1315  CA  THR A 164      95.296  80.848  60.557  1.00153.60
ATOM   1316  C   THR A 164      96.070  81.914  61.277  1.00153.60
ATOM   1317  O   THR A 164      95.549  83.005  61.503  1.00153.60
ATOM   1318  CB  THR A 164      94.331  80.288  61.545  1.00153.60
ATOM   1319  OG1 THR A 164      94.927  79.199  62.231  1.00153.60
ATOM   1320  CG2 THR A 164      93.110  79.781  60.772  1.00153.60
ATOM   1321  N   ASN A 165      97.300  81.603  61.732  1.00 66.29
ATOM   1322  CA  ASN A 165      98.039  82.514  62.569  1.00 66.29
ATOM   1323  C   ASN A 165      98.132  83.852  61.888  1.00 66.29
ATOM   1324  O   ASN A 165      98.503  83.952  60.721  1.00 66.29
ATOM   1325  CB  ASN A 165      99.464  82.005  62.866  1.00 66.29
ATOM   1326  CG  ASN A 165     100.337  83.076  63.478  1.00 66.29
ATOM   1327  OD1 ASN A 165     101.328  83.505  62.888  1.00 66.29
ATOM   1328  ND2 ASN A 165      99.969  83.512  64.676  1.00 66.29
ATOM   1329  N   PRO A 166      97.801  84.896  62.613  1.00 75.82
ATOM   1330  CA  PRO A 166      97.806  86.217  62.041  1.00 75.82
ATOM   1331  C   PRO A 166      99.151  86.678  61.572  1.00 75.82
ATOM   1332  O   PRO A 166      99.207  87.454  60.617  1.00 75.82
ATOM   1333  CB  PRO A 166      97.140  87.119  63.078  1.00 75.82
ATOM   1334  CG  PRO A 166      96.096  86.193  63.731  1.00 75.82
ATOM   1335  CD  PRO A 166      96.763  84.805  63.743  1.00 75.82
ATOM   1336  N   ILE A 167     100.243  86.251  62.229  1.00 36.15
ATOM   1337  CA  ILE A 167     101.544  86.655  61.783  1.00 36.15
ATOM   1338  C   ILE A 167     101.795  86.037  60.440  1.00 36.15
ATOM   1339  O   ILE A 167     102.280  86.700  59.523  1.00 36.15
ATOM   1340  CB  ILE A 167     102.636  86.238  62.723  1.00 36.15
ATOM   1341  CG1 ILE A 167     102.315  86.721  64.147  1.00 36.15
ATOM   1342  CG2 ILE A 167     103.970  86.776  62.183  1.00 36.15
ATOM   1343  CD1 ILE A 167     103.474  86.546  65.127  1.00 36.15
ATOM   1344  N   ARG A 168     101.458  84.740  60.283  1.00114.98
ATOM   1345  CA  ARG A 168     101.692  84.095  59.021  1.00114.98
ATOM   1346  C   ARG A 168     100.852  84.750  57.969  1.00114.98
ATOM   1347  O   ARG A 168     101.303  84.960  56.843  1.00114.98
ATOM   1348  CB  ARG A 168     101.332  82.600  58.954  1.00114.98
ATOM   1349  CG  ARG A 168     101.749  82.016  57.596  1.00114.98
ATOM   1350  CD  ARG A 168     100.827  80.941  57.006  1.00114.98
ATOM   1351  NE  ARG A 168     100.802  79.751  57.903  1.00114.98
ATOM   1352  CZ  ARG A 168     100.894  78.502  57.354  1.00114.98
ATOM   1353  NH1 ARG A 168     101.096  78.360  56.013  1.00114.98
ATOM   1354  NH2 ARG A 168     100.782  77.395  58.144  1.00114.98
ATOM   1355  N   LEU A 169      99.592  85.085  58.302  1.00 47.23
ATOM   1356  CA  LEU A 169      98.689  85.659  57.336  1.00 47.23
ATOM   1357  C   LEU A 169      99.209  86.991  56.875  1.00 47.23
ATOM   1358  O   LEU A 169      99.202  87.286  55.682  1.00 47.23
ATOM   1359  CB  LEU A 169      97.283  85.888  57.920  1.00 47.23
ATOM   1360  CG  LEU A 169      96.313  84.711  57.709  1.00 47.23
ATOM   1361  CD1 LEU A 169      95.240  84.673  58.807  1.00 47.23
ATOM   1362  CD2 LEU A 169      95.701  84.729  56.296  1.00 47.23
ATOM   1363  N   GLY A 170      99.674  87.835  57.815  1.00 25.40
ATOM   1364  CA  GLY A 170     100.150  89.148  57.481  1.00 25.40
ATOM   1365  C   GLY A 170     101.376  89.043  56.626  1.00 25.40
ATOM   1366  O   GLY A 170     101.585  89.848  55.720  1.00 25.40
ATOM   1367  N   LEU A 171     102.252  88.066  56.925  1.00 45.53
ATOM   1368  CA  LEU A 171     103.454  87.909  56.161  1.00 45.53
ATOM   1369  C   LEU A 171     103.106  87.556  54.747  1.00 45.53
ATOM   1370  O   LEU A 171     103.659  88.122  53.807  1.00 45.53
ATOM   1371  CB  LEU A 171     104.364  86.796  56.701  1.00 45.53
ATOM   1372  CG  LEU A 171     105.591  86.532  55.811  1.00 45.53
ATOM   1373  CD1 LEU A 171     106.739  87.498  56.143  1.00 45.53
ATOM   1374  CD2 LEU A 171     106.018  85.058  55.877  1.00 45.53
ATOM   1375  N   SER A 172     102.162  86.617  54.552  1.00 34.53
ATOM   1376  CA  SER A 172     101.802  86.200  53.225  1.00 34.53
ATOM   1377  C   SER A 172     101.219  87.360  52.478  1.00 34.53
ATOM   1378  O   SER A 172     101.488  87.544  51.293  1.00 34.53
ATOM   1379  CB  SER A 172     100.766  85.060  53.192  1.00 34.53
ATOM   1380  OG  SER A 172      99.515  85.508  53.676  1.00 34.53
ATOM   1381  N   LEU A 173     100.396  88.181  53.155  1.00 51.50
ATOM   1382  CA  LEU A 173      99.777  89.305  52.512  1.00 51.50
ATOM   1383  C   LEU A 173     100.842  90.227  51.993  1.00 51.50
ATOM   1384  O   LEU A 173     100.818  90.628  50.831  1.00 51.50
ATOM   1385  CB  LEU A 173      98.917  90.111  53.504  1.00 51.50
ATOM   1386  CG  LEU A 173      98.333  91.423  52.944  1.00 51.50
ATOM   1387  CD1 LEU A 173      97.414  91.164  51.743  1.00 51.50
ATOM   1388  CD2 LEU A 173      97.646  92.236  54.058  1.00 51.50
ATOM   1389  N   ASN A 174     101.833  90.567  52.838  1.00 49.99
ATOM   1390  CA  ASN A 174     102.855  91.511  52.463  1.00 49.99
ATOM   1391  C   ASN A 174     103.733  90.963  51.377  1.00 49.99
ATOM   1392  O   ASN A 174     104.150  91.700  50.485  1.00 49.99
ATOM   1393  CB  ASN A 174     103.764  91.929  53.634  1.00 49.99
ATOM   1394  CG  ASN A 174     103.058  93.040  54.400  1.00 49.99
ATOM   1395  OD1 ASN A 174     101.879  92.930  54.731  1.00 49.99
ATOM   1396  ND2 ASN A 174     103.791  94.152  54.678  1.00 49.99
ATOM   1397  N   PHE A 175     104.061  89.659  51.432  1.00 83.21
ATOM   1398  CA  PHE A 175     104.920  89.063  50.446  1.00 83.21
ATOM   1399  C   PHE A 175     104.213  89.113  49.125  1.00 83.21
ATOM   1400  O   PHE A 175     104.827  89.348  48.085  1.00 83.21
ATOM   1401  CB  PHE A 175     105.291  87.607  50.793  1.00 83.21
ATOM   1402  CG  PHE A 175     106.298  87.110  49.808  1.00 83.21
ATOM   1403  CD1 PHE A 175     107.297  87.946  49.368  1.00 83.21
ATOM   1404  CD2 PHE A 175     106.297  85.804  49.373  1.00 83.21
ATOM   1405  CE1 PHE A 175     108.251  87.516  48.475  1.00 83.21
ATOM   1406  CE2 PHE A 175     107.249  85.364  48.482  1.00 83.21
ATOM   1407  CZ  PHE A 175     108.226  86.218  48.026  1.00 83.21
ATOM   1408  N   SER A 176     102.887  88.888  49.132  1.00 32.71
ATOM   1409  CA  SER A 176     102.135  88.915  47.912  1.00 32.71
ATOM   1410  C   SER A 176     102.208  90.299  47.326  1.00 32.71
ATOM   1411  O   SER A 176     102.307  90.456  46.111  1.00 32.71
ATOM   1412  CB  SER A 176     100.654  88.551  48.123  1.00 32.71
ATOM   1413  OG  SER A 176      99.948  89.661  48.657  1.00 32.71
ATOM   1414  N   VAL A 177     102.163  91.346  48.176  1.00 35.44
ATOM   1415  CA  VAL A 177     102.235  92.708  47.717  1.00 35.44
ATOM   1416  C   VAL A 177     103.579  92.929  47.091  1.00 35.44
ATOM   1417  O   VAL A 177     103.699  93.606  46.071  1.00 35.44
ATOM   1418  CB  VAL A 177     102.075  93.702  48.833  1.00 35.44
ATOM   1419  CG1 VAL A 177     102.150  95.118  48.242  1.00 35.44
ATOM   1420  CG2 VAL A 177     100.751  93.406  49.564  1.00 35.44
ATOM   1421  N   PHE A 178     104.632  92.346  47.695  1.00134.19
ATOM   1422  CA  PHE A 178     105.970  92.476  47.196  1.00134.19
ATOM   1423  C   PHE A 178     105.997  91.938  45.796  1.00134.19
ATOM   1424  O   PHE A 178     106.528  92.579  44.890  1.00134.19
ATOM   1425  CB  PHE A 178     106.967  91.665  48.046  1.00134.19
ATOM   1426  CG  PHE A 178     108.334  91.800  47.469  1.00134.19
ATOM   1427  CD1 PHE A 178     109.051  92.952  47.683  1.00134.19
ATOM   1428  CD2 PHE A 178     108.900  90.791  46.724  1.00134.19
ATOM   1429  CE1 PHE A 178     110.313  93.100  47.161  1.00134.19
ATOM   1430  CE2 PHE A 178     110.162  90.936  46.197  1.00134.19
ATOM   1431  CZ  PHE A 178     110.871  92.092  46.415  1.00134.19
ATOM   1432  N   TYR A 179     105.401  90.752  45.562  1.00 75.55
ATOM   1433  CA  TYR A 179     105.444  90.206  44.233  1.00 75.55
ATOM   1434  C   TYR A 179     104.749  91.114  43.272  1.00 75.55
ATOM   1435  O   TYR A 179     105.241  91.354  42.171  1.00 75.55
ATOM   1436  CB  TYR A 179     104.732  88.853  44.048  1.00 75.55
ATOM   1437  CG  TYR A 179     105.654  87.713  44.309  1.00 75.55
ATOM   1438  CD1 TYR A 179     106.905  87.701  43.739  1.00 75.55
ATOM   1439  CD2 TYR A 179     105.253  86.639  45.067  1.00 75.55
ATOM   1440  CE1 TYR A 179     107.764  86.648  43.951  1.00 75.55
ATOM   1441  CE2 TYR A 179     106.105  85.584  45.280  1.00 75.55
ATOM   1442  CZ  TYR A 179     107.366  85.588  44.727  1.00 75.55
ATOM   1443  OH  TYR A 179     108.249  84.509  44.942  1.00 75.55
ATOM   1444  N   TYR A 180     103.558  91.612  43.640  1.00 76.26
ATOM   1445  CA  TYR A 180     102.791  92.371  42.697  1.00 76.26
ATOM   1446  C   TYR A 180     103.435  93.703  42.403  1.00 76.26
ATOM   1447  O   TYR A 180     103.638  94.055  41.242  1.00 76.26
ATOM   1448  CB  TYR A 180     101.364  92.605  43.230  1.00 76.26
ATOM   1449  CG  TYR A 180     100.412  92.853  42.108  1.00 76.26
ATOM   1450  CD1 TYR A 180     100.245  94.104  41.564  1.00 76.26
ATOM   1451  CD2 TYR A 180      99.669  91.807  41.605  1.00 76.26
ATOM   1452  CE1 TYR A 180      99.350  94.302  40.538  1.00 76.26
ATOM   1453  CE2 TYR A 180      98.775  91.998  40.579  1.00 76.26
ATOM   1454  CZ  TYR A 180      98.616  93.252  40.043  1.00 76.26
ATOM   1455  OH  TYR A 180      97.700  93.463  38.990  1.00 76.26
ATOM   1456  N   GLU A 181     103.754  94.493  43.450  1.00 86.65
ATOM   1457  CA  GLU A 181     104.269  95.825  43.261  1.00 86.65
ATOM   1458  C   GLU A 181     105.729  95.906  42.898  1.00 86.65
ATOM   1459  O   GLU A 181     106.117  96.680  42.023  1.00 86.65
ATOM   1460  CB  GLU A 181     104.077  96.696  44.512  1.00 86.65
ATOM   1461  CG  GLU A 181     102.723  96.482  45.190  1.00 86.65
ATOM   1462  CD  GLU A 181     101.924  97.762  45.011  1.00 86.65
ATOM   1463  OE1 GLU A 181     102.565  98.846  44.982  1.00 86.65
ATOM   1464  OE2 GLU A 181     100.672  97.680  44.897  1.00 86.65
ATOM   1465  N   ILE A 182     106.595  95.215  43.663  1.00133.49
ATOM   1466  CA  ILE A 182     108.017  95.314  43.446  1.00133.49
ATOM   1467  C   ILE A 182     108.593  94.421  42.385  1.00133.49
ATOM   1468  O   ILE A 182     109.327  94.876  41.509  1.00133.49
ATOM   1469  CB  ILE A 182     108.801  95.102  44.707  1.00133.49
ATOM   1470  CG1 ILE A 182     108.182  95.918  45.857  1.00133.49
ATOM   1471  CG2 ILE A 182     110.259  95.492  44.424  1.00133.49
ATOM   1472  CD1 ILE A 182     108.301  97.432  45.704  1.00133.49
ATOM   1473  N   LEU A 183     108.286  93.111  42.482  1.00136.10
ATOM   1474  CA  LEU A 183     108.841  92.043  41.692  1.00136.10
ATOM   1475  C   LEU A 183     108.305  91.996  40.293  1.00136.10
ATOM   1476  O   LEU A 183     108.904  91.364  39.428  1.00136.10
ATOM   1477  CB  LEU A 183     108.666  90.651  42.322  1.00136.10
ATOM   1478  CG  LEU A 183     110.000  90.053  42.810  1.00136.10
ATOM   1479  CD1 LEU A 183     110.198  88.629  42.262  1.00136.10
ATOM   1480  CD2 LEU A 183     111.186  90.974  42.484  1.00136.10
ATOM   1481  N   ASN A 184     107.131  92.594  40.030  1.00116.74
ATOM   1482  CA  ASN A 184     106.550  92.515  38.717  1.00116.74
ATOM   1483  C   ASN A 184     106.132  91.101  38.446  1.00116.74
ATOM   1484  O   ASN A 184     106.115  90.671  37.293  1.00116.74
ATOM   1485  CB  ASN A 184     107.496  92.954  37.582  1.00116.74
ATOM   1486  CG  ASN A 184     106.671  93.382  36.374  1.00116.74
ATOM   1487  OD1 ASN A 184     105.929  94.361  36.429  1.00116.74
ATOM   1488  ND2 ASN A 184     106.816  92.640  35.243  1.00116.74
ATOM   1489  N   THR A 185     105.777  90.337  39.503  1.00 66.16
ATOM   1490  CA  THR A 185     105.289  89.005  39.284  1.00 66.16
ATOM   1491  C   THR A 185     103.903  88.926  39.855  1.00 66.16
ATOM   1492  O   THR A 185     103.696  88.420  40.957  1.00 66.16
ATOM   1493  CB  THR A 185     106.166  87.921  39.937  1.00 66.16
ATOM   1494  OG1 THR A 185     107.545  88.181  39.650  1.00 66.16
ATOM   1495  CG2 THR A 185     105.802  86.546  39.399  1.00 66.16
ATOM   1496  N   PRO A 186     102.937  89.397  39.114  1.00 74.48
ATOM   1497  CA  PRO A 186     101.563  89.404  39.534  1.00 74.48
ATOM   1498  C   PRO A 186     100.997  88.031  39.672  1.00 74.48
ATOM   1499  O   PRO A 186     100.113  87.832  40.503  1.00 74.48
ATOM   1500  CB  PRO A 186     100.821  90.272  38.512  1.00 74.48
ATOM   1501  CG  PRO A 186     101.715  90.245  37.256  1.00 74.48
ATOM   1502  CD  PRO A 186     103.133  90.076  37.823  1.00 74.48
ATOM   1503  N   GLU A 187     101.472  87.071  38.860  1.00 27.57
ATOM   1504  CA  GLU A 187     100.931  85.746  38.915  1.00 27.57
ATOM   1505  C   GLU A 187     101.263  85.162  40.246  1.00 27.57
ATOM   1506  O   GLU A 187     100.428  84.530  40.892  1.00 27.57
ATOM   1507  CB  GLU A 187     101.530  84.818  37.848  1.00 27.57
ATOM   1508  CG  GLU A 187     101.635  85.451  36.472  1.00 27.57
ATOM   1509  CD  GLU A 187     103.006  86.044  36.214  1.00 27.57
ATOM   1510  OE1 GLU A 187     103.881  85.318  35.696  1.00 27.57
ATOM   1511  OE2 GLU A 187     103.207  87.237  36.528  1.00 27.57
ATOM   1512  N   ARG A 188     102.513  85.371  40.694  1.00122.26
ATOM   1513  CA  ARG A 188     102.939  84.811  41.939  1.00122.26
ATOM   1514  C   ARG A 188     102.148  85.443  43.039  1.00122.26
ATOM   1515  O   ARG A 188     101.734  84.772  43.982  1.00122.26
ATOM   1516  CB  ARG A 188     104.439  85.021  42.199  1.00122.26
ATOM   1517  CG  ARG A 188     105.285  83.893  41.601  1.00122.26
ATOM   1518  CD  ARG A 188     105.103  82.555  42.322  1.00122.26
ATOM   1519  NE  ARG A 188     105.948  81.543  41.624  1.00122.26
ATOM   1520  CZ  ARG A 188     107.256  81.383  41.983  1.00122.26
ATOM   1521  NH1 ARG A 188     107.794  82.161  42.969  1.00122.26
ATOM   1522  NH2 ARG A 188     108.027  80.441  41.364  1.00122.26
ATOM   1523  N   ALA A 189     101.892  86.761  42.940  1.00 32.45
ATOM   1524  CA  ALA A 189     101.178  87.418  43.996  1.00 32.45
ATOM   1525  C   ALA A 189      99.814  86.816  44.121  1.00 32.45
ATOM   1526  O   ALA A 189      99.338  86.556  45.226  1.00 32.45
ATOM   1527  CB  ALA A 189     100.992  88.923  43.736  1.00 32.45
ATOM   1528  N   CYS A 190      99.144  86.575  42.982  1.00 74.54
ATOM   1529  CA  CYS A 190      97.810  86.052  43.029  1.00 74.54
ATOM   1530  C   CYS A 190      97.821  84.664  43.601  1.00 74.54
ATOM   1531  O   CYS A 190      96.974  84.315  44.423  1.00 74.54
ATOM   1532  CB  CYS A 190      97.151  86.005  41.644  1.00 74.54
ATOM   1533  SG  CYS A 190      97.237  87.615  40.819  1.00 74.54
ATOM   1534  N   LYS A 191      98.795  83.830  43.189  1.00177.59
ATOM   1535  CA  LYS A 191      98.824  82.469  43.649  1.00177.59
ATOM   1536  C   LYS A 191      99.013  82.436  45.134  1.00177.59
ATOM   1537  O   LYS A 191      98.335  81.679  45.827  1.00177.59
ATOM   1538  CB  LYS A 191      99.941  81.638  42.998  1.00177.59
ATOM   1539  CG  LYS A 191      99.990  80.198  43.472  1.00177.59
ATOM   1540  CD  LYS A 191     101.069  80.006  44.525  1.00177.59
ATOM   1541  CE  LYS A 191     101.132  78.561  44.995  1.00177.59
ATOM   1542  NZ  LYS A 191     102.333  78.304  45.836  1.00177.59
ATOM   1543  N   LEU A 192      99.929  83.268  45.672  1.00156.88
ATOM   1544  CA  LEU A 192     100.151  83.248  47.094  1.00156.88
ATOM   1545  C   LEU A 192      98.911  83.650  47.819  1.00156.88
ATOM   1546  O   LEU A 192      98.538  83.035  48.816  1.00156.88
ATOM   1547  CB  LEU A 192     101.205  84.244  47.623  1.00156.88
ATOM   1548  CG  LEU A 192     102.582  84.229  46.943  1.00156.88
ATOM   1549  CD1 LEU A 192     103.541  85.209  47.636  1.00156.88
ATOM   1550  CD2 LEU A 192     103.146  82.817  46.783  1.00156.88
ATOM   1551  N   ALA A 193      98.241  84.714  47.351  1.00 35.93
ATOM   1552  CA  ALA A 193      97.101  85.191  48.078  1.00 35.93
ATOM   1553  C   ALA A 193      96.028  84.144  48.110  1.00 35.93
ATOM   1554  O   ALA A 193      95.412  83.915  49.151  1.00 35.93
ATOM   1555  CB  ALA A 193      96.492  86.460  47.463  1.00 35.93
ATOM   1556  N   ASN A 194      95.766  83.479  46.968  1.00101.14
ATOM   1557  CA  ASN A 194      94.702  82.512  46.931  1.00101.14
ATOM   1558  C   ASN A 194      95.018  81.331  47.797  1.00101.14
ATOM   1559  O   ASN A 194      94.166  80.870  48.554  1.00101.14
ATOM   1560  CB  ASN A 194      94.386  81.992  45.519  1.00101.14
ATOM   1561  CG  ASN A 194      93.274  82.773  44.854  1.00101.14
ATOM   1562  OD1 ASN A 194      92.113  82.691  45.254  1.00101.14
ATOM   1563  ND2 ASN A 194      93.628  83.536  43.827  1.00101.14
ATOM   1564  N   ASP A 195      96.257  80.809  47.718  1.00 24.93
ATOM   1565  CA  ASP A 195      96.604  79.638  48.477  1.00 24.93
ATOM   1566  C   ASP A 195      96.507  79.947  49.939  1.00 24.93
ATOM   1567  O   ASP A 195      95.990  79.148  50.718  1.00 24.93
ATOM   1568  CB  ASP A 195      98.037  79.152  48.201  1.00 24.93
ATOM   1569  CG  ASP A 195      98.152  77.644  48.254  1.00 24.93
ATOM   1570  OD1 ASP A 195      97.680  76.973  47.312  1.00 24.93
ATOM   1571  OD2 ASP A 195      98.716  77.131  49.243  1.00 24.93
ATOM   1572  N   ALA A 196      96.998  81.130  50.349  1.00 25.91
ATOM   1573  CA  ALA A 196      96.989  81.501  51.735  1.00 25.91
ATOM   1574  C   ALA A 196      95.573  81.597  52.211  1.00 25.91
ATOM   1575  O   ALA A 196      95.239  81.162  53.312  1.00 25.91
ATOM   1576  CB  ALA A 196      97.664  82.861  51.981  1.00 25.91
ATOM   1577  N   PHE A 197      94.687  82.175  51.390  1.00 53.20
ATOM   1578  CA  PHE A 197      93.319  82.328  51.789  1.00 53.20
ATOM   1579  C   PHE A 197      92.694  80.979  51.992  1.00 53.20
ATOM   1580  O   PHE A 197      92.046  80.733  53.009  1.00 53.20
ATOM   1581  CB  PHE A 197      92.507  83.076  50.716  1.00 53.20
ATOM   1582  CG  PHE A 197      91.110  83.222  51.204  1.00 53.20
ATOM   1583  CD1 PHE A 197      90.810  84.072  52.241  1.00 53.20
ATOM   1584  CD2 PHE A 197      90.094  82.510  50.608  1.00 53.20
ATOM   1585  CE1 PHE A 197      89.514  84.200  52.683  1.00 53.20
ATOM   1586  CE2 PHE A 197      88.798  82.635  51.047  1.00 53.20
ATOM   1587  CZ  PHE A 197      88.504  83.484  52.086  1.00 53.20
ATOM   1588  N   HIS A 198      92.896  80.058  51.031  1.00 38.74
ATOM   1589  CA  HIS A 198      92.255  78.774  51.069  1.00 38.74
ATOM   1590  C   HIS A 198      92.712  77.969  52.246  1.00 38.74
ATOM   1591  O   HIS A 198      91.900  77.327  52.908  1.00 38.74
ATOM   1592  CB  HIS A 198      92.520  77.947  49.801  1.00 38.74
ATOM   1593  CG  HIS A 198      91.591  78.265  48.675  1.00 38.74
ATOM   1594  ND1 HIS A 198      91.805  79.311  47.803  1.00 38.74
ATOM   1595  CD2 HIS A 198      90.437  77.677  48.278  1.00 38.74
ATOM   1596  CE1 HIS A 198      90.823  79.351  46.921  1.00 38.74
ATOM   1597  NE2 HIS A 198      89.981  78.373  47.185  1.00 38.74
ATOM   1598  N   SER A 199      94.023  77.959  52.550  1.00106.61
ATOM   1599  CA  SER A 199      94.428  77.129  53.646  1.00106.61
ATOM   1600  C   SER A 199      93.898  77.678  54.933  1.00106.61
ATOM   1601  O   SER A 199      93.591  76.923  55.852  1.00106.61
ATOM   1602  CB  SER A 199      95.951  76.832  53.742  1.00106.61
ATOM   1603  OG  SER A 199      96.515  76.766  52.453  1.00106.61
ATOM   1604  N   ALA A 200      93.791  79.014  55.049  1.00 34.31
ATOM   1605  CA  ALA A 200      93.297  79.596  56.262  1.00 34.31
ATOM   1606  C   ALA A 200      91.859  79.222  56.451  1.00 34.31
ATOM   1607  O   ALA A 200      91.447  78.864  57.553  1.00 34.31
ATOM   1608  CB  ALA A 200      93.392  81.132  56.278  1.00 34.31
ATOM   1609  N   THR A 201      91.058  79.247  55.368  1.00 82.29
ATOM   1610  CA  THR A 201      89.647  79.011  55.512  1.00 82.29
ATOM   1611  C   THR A 201      89.423  77.650  56.089  1.00 82.29
ATOM   1612  O   THR A 201      88.553  77.468  56.939  1.00 82.29
ATOM   1613  CB  THR A 201      88.896  79.120  54.172  1.00 82.29
ATOM   1614  OG1 THR A 201      89.437  78.177  53.239  1.00 82.29
ATOM   1615  CG2 THR A 201      89.038  80.520  53.594  1.00 82.29
ATOM   1616  N   ALA A 202      90.210  76.654  55.649  1.00 35.58
ATOM   1617  CA  ALA A 202      90.021  75.307  56.103  1.00 35.58
ATOM   1618  C   ALA A 202      90.228  75.217  57.590  1.00 35.58
ATOM   1619  O   ALA A 202      89.513  74.481  58.266  1.00 35.58
ATOM   1620  CB  ALA A 202      90.997  74.317  55.444  1.00 35.58
ATOM   1621  N   GLU A 203      91.232  75.944  58.118  1.00141.88
ATOM   1622  CA  GLU A 203      91.674  75.943  59.493  1.00141.88
ATOM   1623  C   GLU A 203      90.753  76.665  60.445  1.00141.88
ATOM   1624  O   GLU A 203      90.856  76.476  61.655  1.00141.88
ATOM   1625  CB  GLU A 203      93.084  76.537  59.667  1.00141.88
ATOM   1626  CG  GLU A 203      94.036  75.630  60.453  1.00141.88
ATOM   1627  CD  GLU A 203      95.458  76.104  60.181  1.00141.88
ATOM   1628  OE1 GLU A 203      95.836  77.173  60.732  1.00141.88
ATOM   1629  OE2 GLU A 203      96.184  75.411  59.419  1.00141.88
ATOM   1630  N   LEU A 204      89.854  77.538  59.953  1.00 82.08
ATOM   1631  CA  LEU A 204      89.063  78.389  60.815  1.00 82.08
ATOM   1632  C   LEU A 204      88.247  77.623  61.820  1.00 82.08
ATOM   1633  O   LEU A 204      88.030  78.109  62.928  1.00 82.08
ATOM   1634  CB  LEU A 204      88.102  79.321  60.052  1.00 82.08
ATOM   1635  CG  LEU A 204      88.745  80.625  59.538  1.00 82.08
ATOM   1636  CD1 LEU A 204      87.684  81.581  58.970  1.00 82.08
ATOM   1637  CD2 LEU A 204      89.592  81.300  60.631  1.00 82.08
ATOM   1638  N   ASP A 205      87.777  76.408  61.495  1.00 87.41
ATOM   1639  CA  ASP A 205      86.905  75.702  62.396  1.00 87.41
ATOM   1640  C   ASP A 205      87.556  75.526  63.739  1.00 87.41
ATOM   1641  O   ASP A 205      86.869  75.445  64.755  1.00 87.41
ATOM   1642  CB  ASP A 205      86.498  74.310  61.876  1.00 87.41
ATOM   1643  CG  ASP A 205      85.556  73.647  62.875  1.00 87.41
ATOM   1644  OD1 ASP A 205      84.398  74.124  63.017  1.00 87.41
ATOM   1645  OD2 ASP A 205      85.990  72.656  63.521  1.00 87.41
ATOM   1646  N   THR A 206      88.895  75.436  63.775  1.00120.41
ATOM   1647  CA  THR A 206      89.658  75.188  64.967  1.00120.41
ATOM   1648  C   THR A 206      89.569  76.317  65.961  1.00120.41
ATOM   1649  O   THR A 206      89.595  76.077  67.165  1.00120.41
ATOM   1650  CB  THR A 206      91.114  75.028  64.660  1.00120.41
ATOM   1651  OG1 THR A 206      91.658  76.260  64.212  1.00120.41
ATOM   1652  CG2 THR A 206      91.265  73.958  63.569  1.00120.41
ATOM   1653  N   LEU A 207      89.487  77.579  65.504  1.00123.16
ATOM   1654  CA  LEU A 207      89.640  78.698  66.398  1.00123.16
ATOM   1655  C   LEU A 207      88.394  79.118  67.124  1.00123.16
ATOM   1656  O   LEU A 207      87.278  78.702  66.823  1.00123.16
ATOM   1657  CB  LEU A 207      90.217  79.944  65.716  1.00123.16
ATOM   1658  CG  LEU A 207      91.345  79.597  64.730  1.00123.16
ATOM   1659  CD1 LEU A 207      91.653  80.774  63.794  1.00123.16
ATOM   1660  CD2 LEU A 207      92.581  79.060  65.453  1.00123.16
ATOM   1661  N   ALA A 208      88.613  79.974  68.151  1.00 86.78
ATOM   1662  CA  ALA A 208      87.599  80.561  68.983  1.00 86.78
ATOM   1663  C   ALA A 208      87.013  81.701  68.218  1.00 86.78
ATOM   1664  O   ALA A 208      87.443  82.006  67.106  1.00 86.78
ATOM   1665  CB  ALA A 208      88.146  81.214  70.261  1.00 86.78
ATOM   1666  N   ASN A 209      85.995  82.363  68.804  1.00 74.40
ATOM   1667  CA  ASN A 209      85.391  83.475  68.134  1.00 74.40
ATOM   1668  C   ASN A 209      86.413  84.553  67.976  1.00 74.40
ATOM   1669  O   ASN A 209      86.545  85.139  66.905  1.00 74.40
ATOM   1670  CB  ASN A 209      84.245  84.150  68.911  1.00 74.40
ATOM   1671  CG  ASN A 209      83.623  85.291  68.138  1.00 74.40
ATOM   1672  OD1 ASN A 209      83.634  86.440  68.580  1.00 74.40
ATOM   1673  ND2 ASN A 209      83.072  84.974  66.973  1.00 74.40
ATOM   1674  N   ASP A 210      87.177  84.836  69.046  1.00 76.79
ATOM   1675  CA  ASP A 210      88.096  85.937  69.018  1.00 76.79
ATOM   1676  C   ASP A 210      89.159  85.709  67.990  1.00 76.79
ATOM   1677  O   ASP A 210      89.481  86.606  67.211  1.00 76.79
ATOM   1678  CB  ASP A 210      88.786  86.151  70.374  1.00 76.79
ATOM   1679  CG  ASP A 210      87.911  85.737  71.537  1.00 76.79
ATOM   1680  OD1 ASP A 210      86.781  86.257  71.652  1.00 76.79
ATOM   1681  OD2 ASP A 210      88.358  84.890  72.339  1.00 76.79
ATOM   1682  N   SER A 211      89.728  84.492  67.954  1.00 29.68
ATOM   1683  CA  SER A 211      90.781  84.190  67.028  1.00 29.68
ATOM   1684  C   SER A 211      90.212  84.222  65.644  1.00 29.68
ATOM   1685  O   SER A 211      90.877  84.631  64.692  1.00 29.68
ATOM   1686  CB  SER A 211      91.385  82.797  67.272  1.00 29.68
ATOM   1687  OG  SER A 211      92.490  82.897  68.159  1.00 29.68
ATOM   1688  N   PHE A 212      88.941  83.806  65.514  1.00 52.65
ATOM   1689  CA  PHE A 212      88.262  83.746  64.253  1.00 52.65
ATOM   1690  C   PHE A 212      88.184  85.127  63.678  1.00 52.65
ATOM   1691  O   PHE A 212      88.447  85.328  62.493  1.00 52.65
ATOM   1692  CB  PHE A 212      86.829  83.208  64.420  1.00 52.65
ATOM   1693  CG  PHE A 212      85.945  83.491  63.245  1.00 52.65
ATOM   1694  CD1 PHE A 212      86.036  82.731  62.091  1.00 52.65
ATOM   1695  CD2 PHE A 212      85.023  84.523  63.286  1.00 52.65
ATOM   1696  CE1 PHE A 212      85.226  82.998  61.005  1.00 52.65
ATOM   1697  CE2 PHE A 212      84.212  84.792  62.200  1.00 52.65
ATOM   1698  CZ  PHE A 212      84.313  84.028  61.058  1.00 52.65
ATOM   1699  N   LYS A 213      87.825  86.126  64.505  1.00 89.01
ATOM   1700  CA  LYS A 213      87.703  87.458  63.987  1.00 89.01
ATOM   1701  C   LYS A 213      89.038  87.946  63.513  1.00 89.01
ATOM   1702  O   LYS A 213      89.136  88.569  62.457  1.00 89.01
ATOM   1703  CB  LYS A 213      87.177  88.492  65.001  1.00 89.01
ATOM   1704  CG  LYS A 213      87.032  89.921  64.463  1.00 89.01
ATOM   1705  CD  LYS A 213      86.338  90.044  63.106  1.00 89.01
ATOM   1706  CE  LYS A 213      84.823  90.239  63.219  1.00 89.01
ATOM   1707  NZ  LYS A 213      84.515  91.534  63.865  1.00 89.01
ATOM   1708  N   ASP A 214      90.110  87.672  64.279  1.00 48.18
ATOM   1709  CA  ASP A 214      91.405  88.184  63.932  1.00 48.18
ATOM   1710  C   ASP A 214      91.848  87.627  62.613  1.00 48.18
ATOM   1711  O   ASP A 214      92.320  88.364  61.748  1.00 48.18
ATOM   1712  CB  ASP A 214      92.474  87.825  64.979  1.00 48.18
ATOM   1713  CG  ASP A 214      92.202  88.667  66.219  1.00 48.18
ATOM   1714  OD1 ASP A 214      91.961  89.894  66.056  1.00 48.18
ATOM   1715  OD2 ASP A 214      92.226  88.098  67.343  1.00 48.18
ATOM   1716  N   SER A 215      91.695  86.306  62.418  1.00 87.47
ATOM   1717  CA  SER A 215      92.168  85.662  61.224  1.00 87.47
ATOM   1718  C   SER A 215      91.389  86.122  60.029  1.00 87.47
ATOM   1719  O   SER A 215      91.949  86.400  58.970  1.00 87.47
ATOM   1720  CB  SER A 215      92.040  84.132  61.310  1.00 87.47
ATOM   1721  OG  SER A 215      93.006  83.614  62.211  1.00 87.47
ATOM   1722  N   THR A 216      90.060  86.229  60.178  1.00117.84
ATOM   1723  CA  THR A 216      89.197  86.586  59.092  1.00117.84
ATOM   1724  C   THR A 216      89.468  87.985  58.625  1.00117.84
ATOM   1725  O   THR A 216      89.344  88.276  57.436  1.00117.84
ATOM   1726  CB  THR A 216      87.750  86.422  59.453  1.00117.84
ATOM   1727  OG1 THR A 216      87.522  85.127  59.979  1.00117.84
ATOM   1728  CG2 THR A 216      86.864  86.698  58.233  1.00117.84
ATOM   1729  N   LEU A 217      89.840  88.898  59.538  1.00 96.68
ATOM   1730  CA  LEU A 217      90.063  90.258  59.142  1.00 96.68
ATOM   1731  C   LEU A 217      91.188  90.295  58.149  1.00 96.68
ATOM   1732  O   LEU A 217      91.099  90.978  57.129  1.00 96.68
ATOM   1733  CB  LEU A 217      90.411  91.149  60.355  1.00 96.68
ATOM   1734  CG  LEU A 217      89.295  91.406  61.396  1.00 96.68
ATOM   1735  CD1 LEU A 217      89.912  91.569  62.792  1.00 96.68
ATOM   1736  CD2 LEU A 217      88.390  92.601  61.053  1.00 96.68
ATOM   1737  N   ILE A 218      92.285  89.568  58.421  1.00 53.53
ATOM   1738  CA  ILE A 218      93.424  89.559  57.544  1.00 53.53
ATOM   1739  C   ILE A 218      93.075  88.870  56.254  1.00 53.53
ATOM   1740  O   ILE A 218      93.540  89.254  55.182  1.00 53.53
ATOM   1741  CB  ILE A 218      94.625  88.916  58.168  1.00 53.53
ATOM   1742  CG1 ILE A 218      94.855  89.532  59.563  1.00 53.53
ATOM   1743  CG2 ILE A 218      95.815  89.122  57.214  1.00 53.53
ATOM   1744  CD1 ILE A 218      96.052  88.958  60.317  1.00 53.53
ATOM   1745  N   MET A 219      92.241  87.818  56.325  1.00 48.67
ATOM   1746  CA  MET A 219      91.850  87.064  55.166  1.00 48.67
ATOM   1747  C   MET A 219      91.147  87.986  54.217  1.00 48.67
ATOM   1748  O   MET A 219      91.293  87.868  53.002  1.00 48.67
ATOM   1749  CB  MET A 219      90.857  85.939  55.513  1.00 48.67
ATOM   1750  CG  MET A 219      91.505  84.557  55.629  1.00 48.67
ATOM   1751  SD  MET A 219      90.431  83.280  56.356  1.00 48.67
ATOM   1752  CE  MET A 219      91.102  83.409  58.038  1.00 48.67
ATOM   1753  N   GLN A 220      90.353  88.934  54.748  1.00 43.66
ATOM   1754  CA  GLN A 220      89.616  89.826  53.901  1.00 43.66
ATOM   1755  C   GLN A 220      90.577  90.653  53.101  1.00 43.66
ATOM   1756  O   GLN A 220      90.315  90.964  51.941  1.00 43.66
ATOM   1757  CB  GLN A 220      88.686  90.779  54.667  1.00 43.66
ATOM   1758  CG  GLN A 220      88.004  91.796  53.750  1.00 43.66
ATOM   1759  CD  GLN A 220      87.048  91.034  52.841  1.00 43.66
ATOM   1760  OE1 GLN A 220      85.937  90.682  53.236  1.00 43.66
ATOM   1761  NE2 GLN A 220      87.496  90.758  51.586  1.00 43.66
ATOM   1762  N   LEU A 221      91.718  91.040  53.700  1.00 39.06
ATOM   1763  CA  LEU A 221      92.671  91.850  52.994  1.00 39.06
ATOM   1764  C   LEU A 221      93.180  91.081  51.813  1.00 39.06
ATOM   1765  O   LEU A 221      93.397  91.649  50.744  1.00 39.06
ATOM   1766  CB  LEU A 221      93.884  92.238  53.851  1.00 39.06
ATOM   1767  CG  LEU A 221      93.568  93.320  54.897  1.00 39.06
ATOM   1768  CD1 LEU A 221      93.937  92.845  56.311  1.00 39.06
ATOM   1769  CD2 LEU A 221      94.215  94.666  54.531  1.00 39.06
ATOM   1770  N   LEU A 222      93.403  89.765  51.975  1.00 43.00
ATOM   1771  CA  LEU A 222      93.882  88.967  50.884  1.00 43.00
ATOM   1772  C   LEU A 222      92.855  89.009  49.795  1.00 43.00
ATOM   1773  O   LEU A 222      93.180  89.186  48.622  1.00 43.00
ATOM   1774  CB  LEU A 222      94.055  87.485  51.267  1.00 43.00
ATOM   1775  CG  LEU A 222      95.138  87.231  52.332  1.00 43.00
ATOM   1776  CD1 LEU A 222      94.911  85.886  53.044  1.00 43.00
ATOM   1777  CD2 LEU A 222      96.548  87.351  51.737  1.00 43.00
ATOM   1778  N   ARG A 223      91.572  88.865  50.170  1.00139.03
ATOM   1779  CA  ARG A 223      90.496  88.837  49.220  1.00139.03
ATOM   1780  C   ARG A 223      90.417  90.159  48.524  1.00139.03
ATOM   1781  O   ARG A 223      90.170  90.222  47.321  1.00139.03
ATOM   1782  CB  ARG A 223      89.131  88.585  49.877  1.00139.03
ATOM   1783  CG  ARG A 223      89.047  87.228  50.573  1.00139.03
ATOM   1784  CD  ARG A 223      87.626  86.677  50.673  1.00139.03
ATOM   1785  NE  ARG A 223      87.074  86.649  49.291  1.00139.03
ATOM   1786  CZ  ARG A 223      87.529  85.730  48.390  1.00139.03
ATOM   1787  NH1 ARG A 223      88.458  84.806  48.767  1.00139.03
ATOM   1788  NH2 ARG A 223      87.056  85.742  47.110  1.00139.03
ATOM   1789  N   ASP A 224      90.627  91.258  49.270  1.00 30.14
ATOM   1790  CA  ASP A 224      90.523  92.569  48.697  1.00 30.14
ATOM   1791  C   ASP A 224      91.553  92.703  47.615  1.00 30.14
ATOM   1792  O   ASP A 224      91.277  93.260  46.554  1.00 30.14
ATOM   1793  CB  ASP A 224      90.782  93.688  49.724  1.00 30.14
ATOM   1794  CG  ASP A 224      90.825  95.028  48.998  1.00 30.14
ATOM   1795  OD1 ASP A 224      89.789  95.416  48.395  1.00 30.14
ATOM   1796  OD2 ASP A 224      91.903  95.680  49.036  1.00 30.14
ATOM   1797  N   ASN A 225      92.778  92.200  47.857  1.00 37.91
ATOM   1798  CA  ASN A 225      93.819  92.305  46.874  1.00 37.91
ATOM   1799  C   ASN A 225      93.464  91.491  45.667  1.00 37.91
ATOM   1800  O   ASN A 225      93.649  91.940  44.537  1.00 37.91
ATOM   1801  CB  ASN A 225      95.181  91.810  47.389  1.00 37.91
ATOM   1802  CG  ASN A 225      95.808  92.947  48.183  1.00 37.91
ATOM   1803  OD1 ASN A 225      96.313  93.910  47.610  1.00 37.91
ATOM   1804  ND2 ASN A 225      95.777  92.832  49.538  1.00 37.91
ATOM   1805  N   LEU A 226      92.919  90.276  45.873  1.00 42.88
ATOM   1806  CA  LEU A 226      92.603  89.409  44.770  1.00 42.88
ATOM   1807  C   LEU A 226      91.590  90.080  43.904  1.00 42.88
ATOM   1808  O   LEU A 226      91.643  89.985  42.679  1.00 42.88
ATOM   1809  CB  LEU A 226      92.010  88.056  45.198  1.00 42.88
ATOM   1810  CG  LEU A 226      93.000  87.155  45.956  1.00 42.88
ATOM   1811  CD1 LEU A 226      92.262  86.126  46.826  1.00 42.88
ATOM   1812  CD2 LEU A 226      94.010  86.504  44.998  1.00 42.88
ATOM   1813  N   THR A 227      90.630  90.783  44.523  1.00 24.28
ATOM   1814  CA  THR A 227      89.606  91.421  43.755  1.00 24.28
ATOM   1815  C   THR A 227      90.253  92.432  42.860  1.00 24.28
ATOM   1816  O   THR A 227      89.915  92.534  41.682  1.00 24.28
ATOM   1817  CB  THR A 227      88.620  92.145  44.619  1.00 24.28
ATOM   1818  OG1 THR A 227      88.045  91.248  45.558  1.00 24.28
ATOM   1819  CG2 THR A 227      87.527  92.739  43.715  1.00 24.28
ATOM   1820  N   LEU A 228      91.210  93.210  43.396  1.00 44.06
ATOM   1821  CA  LEU A 228      91.844  94.234  42.616  1.00 44.06
ATOM   1822  C   LEU A 228      92.620  93.617  41.492  1.00 44.06
ATOM   1823  O   LEU A 228      92.575  94.084  40.355  1.00 44.06
ATOM   1824  CB  LEU A 228      92.854  95.063  43.423  1.00 44.06
ATOM   1825  CG  LEU A 228      92.330  95.523  44.795  1.00 44.06
ATOM   1826  CD1 LEU A 228      93.489  95.688  45.791  1.00 44.06
ATOM   1827  CD2 LEU A 228      91.456  96.781  44.674  1.00 44.06
ATOM   1828  N   TRP A 229      93.366  92.545  41.803  1.00 97.23
ATOM   1829  CA  TRP A 229      94.278  91.897  40.902  1.00 97.23
ATOM   1830  C   TRP A 229      93.601  91.169  39.789  1.00 97.23
ATOM   1831  O   TRP A 229      94.146  91.110  38.688  1.00 97.23
ATOM   1832  CB  TRP A 229      95.212  90.929  41.644  1.00 97.23
ATOM   1833  CG  TRP A 229      96.080  91.677  42.625  1.00 97.23
ATOM   1834  CD1 TRP A 229      96.354  93.012  42.660  1.00 97.23
ATOM   1835  CD2 TRP A 229      96.748  91.093  43.752  1.00 97.23
ATOM   1836  NE1 TRP A 229      97.149  93.300  43.742  1.00 97.23
ATOM   1837  CE2 TRP A 229      97.400  92.129  44.425  1.00 97.23
ATOM   1838  CE3 TRP A 229      96.806  89.804  44.196  1.00 97.23
ATOM   1839  CZ2 TRP A 229      98.121  91.889  45.558  1.00 97.23
ATOM   1840  CZ3 TRP A 229      97.542  89.564  45.335  1.00 97.23
ATOM   1841  CH2 TRP A 229      98.186  90.586  46.002  1.00 97.23
ATOM   1842  N   THR A 230      92.436  90.546  40.041  1.00 82.26
ATOM   1843  CA  THR A 230      91.814  89.808  38.983  1.00 82.26
ATOM   1844  C   THR A 230      90.305  89.965  39.082  1.00 82.26
ATOM   1845  O   THR A 230      89.603  89.492  38.147  1.00 82.26
ATOM   1846  CB  THR A 230      92.115  88.341  39.050  1.00 82.26
ATOM   1847  OG1 THR A 230      93.482  88.137  39.370  1.00 82.26
ATOM   1848  CG2 THR A 230      91.777  87.698  37.695  1.00 82.26
ATOM   1849  OXT THR A 230      89.834  90.556  40.090  1.00 82.26
TER
ATOM   1850  N   LYS B 231      96.658 101.488  45.325  1.00121.35
ATOM   1851  CA  LYS B 231      97.673 100.598  45.926  1.00121.35
ATOM   1852  C   LYS B 231      97.075  99.344  46.460  1.00121.35
ATOM   1853  O   LYS B 231      95.869  99.258  46.697  1.00121.35
ATOM   1854  CB  LYS B 231      98.405 101.271  47.097  1.00121.35
ATOM   1855  CG  LYS B 231      99.124 102.570  46.737  1.00121.35
ATOM   1856  CD  LYS B 231      99.824 102.501  45.380  1.00121.35
ATOM   1857  CE  LYS B 231     100.927 101.437  45.310  1.00121.35
ATOM   1858  NZ  LYS B 231     101.056 100.911  43.931  1.00121.35
ATOM   1859  N   SER B 232      97.933  98.322  46.643  1.00 38.75
ATOM   1860  CA  SER B 232      97.509  97.064  47.182  1.00 38.75
ATOM   1861  C   SER B 232      97.481  97.202  48.673  1.00 38.75
ATOM   1862  O   SER B 232      98.144  98.070  49.238  1.00 38.75
ATOM   1863  CB  SER B 232      98.468  95.907  46.843  1.00 38.75
ATOM   1864  OG  SER B 232      98.610  95.782  45.443  1.00 38.75
ATOM   1865  N   ASN B 233      96.698  96.339  49.347  1.00 67.58
ATOM   1866  CA  ASN B 233      96.577  96.419  50.775  1.00 67.58
ATOM   1867  C   ASN B 233      97.691  95.666  51.435  1.00 67.58
ATOM   1868  O   ASN B 233      97.991  94.532  51.064  1.00 67.58
ATOM   1869  CB  ASN B 233      95.263  95.804  51.299  1.00 67.58
ATOM   1870  CG  ASN B 233      94.378  96.937  51.800  1.00 67.58
ATOM   1871  OD1 ASN B 233      94.680  97.584  52.800  1.00 67.58
ATOM   1872  ND2 ASN B 233      93.259  97.189  51.075  1.00 67.58
ATOM   1873  N   SER B 234      98.308  96.285  52.467  1.00166.05
ATOM   1874  CA  SER B 234      99.405  95.698  53.191  1.00166.05
ATOM   1875  C   SER B 234      99.074  95.831  54.650  1.00166.05
ATOM   1876  O   SER B 234      98.248  96.661  55.030  1.00166.05
ATOM   1877  CB  SER B 234     100.758  96.390  52.976  1.00166.05
ATOM   1878  OG  SER B 234     101.747  95.785  53.788  1.00166.05
ATOM   1879  N   ILE B 235      99.699  95.006  55.523  1.00 66.56
ATOM   1880  CA  ILE B 235      99.344  95.122  56.911  1.00 66.56
ATOM   1881  C   ILE B 235     100.547  95.048  57.808  1.00 66.56
ATOM   1882  O   ILE B 235     101.513  94.335  57.545  1.00 66.56
ATOM   1883  CB  ILE B 235      98.380  94.063  57.364  1.00 66.56
ATOM   1884  CG1 ILE B 235      97.867  94.370  58.781  1.00 66.56
ATOM   1885  CG2 ILE B 235      99.067  92.692  57.233  1.00 66.56
ATOM   1886  CD1 ILE B 235      96.957  93.277  59.339  1.00 66.56
ATOM   1887  N   SER B 236     100.490  95.811  58.921  1.00 46.92
ATOM   1888  CA  SER B 236     101.500  95.777  59.938  1.00 46.92
ATOM   1889  C   SER B 236     100.913  94.942  61.037  1.00 46.92
ATOM   1890  O   SER B 236      99.810  95.210  61.510  1.00 46.92
ATOM   1891  CB  SER B 236     101.800  97.173  60.507  1.00 46.92
ATOM   1892  OG  SER B 236     102.491  97.057  61.742  1.00 46.92
ATOM   1893  N   VAL B 237     101.644  93.897  61.477  1.00 28.98
ATOM   1894  CA  VAL B 237     101.128  92.996  62.472  1.00 28.98
ATOM   1895  C   VAL B 237     100.868  93.755  63.733  1.00 28.98
ATOM   1896  O   VAL B 237      99.846  93.556  64.386  1.00 28.98
ATOM   1897  CB  VAL B 237     102.079  91.887  62.813  1.00 28.98
ATOM   1898  CG1 VAL B 237     101.364  90.912  63.764  1.00 28.98
ATOM   1899  CG2 VAL B 237     102.577  91.244  61.507  1.00 28.98
ATOM   1900  N   GLY B 238     101.797  94.649  64.114  1.00 19.21
ATOM   1901  CA  GLY B 238     101.633  95.392  65.330  1.00 19.21
ATOM   1902  C   GLY B 238     100.403  96.241  65.232  1.00 19.21
ATOM   1903  O   GLY B 238      99.637  96.336  66.188  1.00 19.21
ATOM   1904  N   GLU B 239     100.169  96.886  64.075  1.00 62.08
ATOM   1905  CA  GLU B 239      99.020  97.742  63.955  1.00 62.08
ATOM   1906  C   GLU B 239      97.787  96.911  64.120  1.00 62.08
ATOM   1907  O   GLU B 239      96.820  97.330  64.750  1.00 62.08
ATOM   1908  CB  GLU B 239      98.891  98.422  62.579  1.00 62.08
ATOM   1909  CG  GLU B 239      99.901  99.542  62.329  1.00 62.08
ATOM   1910  CD  GLU B 239      99.137 100.858  62.228  1.00 62.08
ATOM   1911  OE1 GLU B 239      98.226 100.954  61.363  1.00 62.08
ATOM   1912  OE2 GLU B 239      99.454 101.784  63.023  1.00 62.08
ATOM   1913  N   PHE B 240      97.802  95.692  63.550  1.00 53.89
ATOM   1914  CA  PHE B 240      96.660  94.828  63.590  1.00 53.89
ATOM   1915  C   PHE B 240      96.317  94.559  65.021  1.00 53.89
ATOM   1916  O   PHE B 240      95.162  94.698  65.421  1.00 53.89
ATOM   1917  CB  PHE B 240      96.975  93.482  62.909  1.00 53.89
ATOM   1918  CG  PHE B 240      95.782  92.586  62.922  1.00 53.89
ATOM   1919  CD1 PHE B 240      94.767  92.723  62.002  1.00 53.89
ATOM   1920  CD2 PHE B 240      95.696  91.579  63.857  1.00 53.89
ATOM   1921  CE1 PHE B 240      93.680  91.880  62.030  1.00 53.89
ATOM   1922  CE2 PHE B 240      94.613  90.735  63.891  1.00 53.89
ATOM   1923  CZ  PHE B 240      93.602  90.881  62.972  1.00 53.89
ATOM   1924  N   TYR B 241      97.313  94.147  65.829  1.00 47.53
ATOM   1925  CA  TYR B 241      97.066  93.860  67.214  1.00 47.53
ATOM   1926  C   TYR B 241      96.780  95.107  67.991  1.00 47.53
ATOM   1927  O   TYR B 241      95.805  95.166  68.737  1.00 47.53
ATOM   1928  CB  TYR B 241      98.234  93.126  67.888  1.00 47.53
ATOM   1929  CG  TYR B 241      98.174  91.730  67.377  1.00 47.53
ATOM   1930  CD1 TYR B 241      97.069  90.958  67.645  1.00 47.53
ATOM   1931  CD2 TYR B 241      99.204  91.192  66.640  1.00 47.53
ATOM   1932  CE1 TYR B 241      96.985  89.667  67.186  1.00 47.53
ATOM   1933  CE2 TYR B 241      99.127  89.900  66.177  1.00 47.53
ATOM   1934  CZ  TYR B 241      98.015  89.136  66.450  1.00 47.53
ATOM   1935  OH  TYR B 241      97.929  87.808  65.979  1.00 47.53
ATOM   1936  N   ARG B 242      97.617  96.149  67.827  1.00101.38
ATOM   1937  CA  ARG B 242      97.411  97.360  68.566  1.00101.38
ATOM   1938  C   ARG B 242      96.128  97.974  68.018  1.00101.38
ATOM   1939  O   ARG B 242      95.628  98.961  68.620  1.00101.38
ATOM   1940  CB  ARG B 242      98.555  98.375  68.410  1.00101.38
ATOM   1941  CG  ARG B 242      99.867  97.920  69.058  1.00101.38
ATOM   1942  CD  ARG B 242      99.751  97.639  70.560  1.00101.38
ATOM   1943  NE  ARG B 242      99.699  98.938  71.288  1.00101.38
ATOM   1944  CZ  ARG B 242      99.417  98.965  72.623  1.00101.38
ATOM   1945  NH1 ARG B 242      99.294  97.798  73.324  1.00101.38
ATOM   1946  NH2 ARG B 242      99.256 100.159  73.262  1.00101.38
ATOM   1947  OXT ARG B 242      95.624  97.451  66.989  1.00101.38
