# Supplementary material for: A recombinant Fasciola gigantica 14-3-3 epsilon protein (rFg14-3-3e) modulates various functions of goat peripheral blood mononuclear cells
Source: Parasit Vectors. 2018 Mar 6;11:152. doi: 10.1186/s13071-018-2745-4 (PMC5840819; doi:10.1186/s13071-018-2745-4)
Supplement: Supplementary file 1 — Dataset S1. Structure files, FoldX configuration files and associated energy calculations for complexes between YWAHE and rFg14-3-3, and the 18 human protein interactors of YWAHE. (TGZ 5273 kb) [file 13071_2018_2745_MOESM1_ESM.tgz › foldx_model_files/WT_P62258-Q9UQC2-MDL-5exa_Repair.fxout]

./WT_P62258-Q9UQC2-MDL-5exa.pdb
Starting Structure	-58.2971	-233.938	-70.5698	-297.764	-16.1675	398.904	-386.784	31.6322	158.393	344.947	0	0	1.12406	17.7331	267.852	-6.26275	0	0	0.13706	0	0.31785	0
Now Optimizing Residues.
ASPA1	-58.2982	-233.938	-70.5688	-297.764	-16.1728	398.902	-386.783	31.6322	158.396	344.947	0	0	1.12406	17.7331	267.852	-6.26135	0	0	0.13706	0	0.31785	0
ARGA2	-58.5207	-233.983	-70.5995	-297.738	-16.1228	398.863	-386.763	31.403	158.398	344.97	0	0	1.12406	17.7378	267.851	-6.26457	0	0	0.13706	0	0.31785	0
GLUA3	-58.5257	-233.983	-70.5995	-297.74	-16.1229	398.861	-386.767	31.4031	158.402	344.97	0	0	1.12406	17.7438	267.853	-6.27131	0	0	0.13706	0	0.31785	0
ASPA4	-58.5257	-233.983	-70.5995	-297.74	-16.1229	398.861	-386.767	31.4031	158.402	344.97	0	0	1.12406	17.7438	267.853	-6.27131	0	0	0.13706	0	0.31785	0
VALA6	-58.5257	-233.983	-70.5995	-297.74	-16.1229	398.861	-386.767	31.4031	158.402	344.97	0	0	1.12406	17.7438	267.853	-6.27131	0	0	0.13706	0	0.31785	0
TYRA7	-58.5262	-233.983	-70.5995	-297.74	-16.1229	398.861	-386.766	31.4062	158.401	344.97	0	0	1.12406	17.7397	267.853	-6.27131	0	0	0.13706	0	0.31785	0
GLNA8	-58.5262	-233.983	-70.5995	-297.74	-16.1229	398.861	-386.766	31.4062	158.401	344.97	0	0	1.12406	17.7397	267.853	-6.27131	0	0	0.13706	0	0.31785	0
LYSA10	-58.5457	-233.983	-70.5995	-297.748	-16.132	398.861	-386.782	31.4078	158.411	344.97	0	0	1.12406	17.7406	267.853	-6.27001	0	0	0.13706	0	0.31785	0
LEUA11	-58.5489	-233.983	-70.5995	-297.749	-16.132	398.86	-386.783	31.4141	158.412	344.97	0	0	1.12406	17.7325	267.853	-6.27001	0	0	0.13706	0	0.31785	0
GLUA13	-58.5552	-233.983	-70.5995	-297.753	-16.1299	398.862	-386.791	31.414	158.415	344.97	0	0	1.12406	17.7325	267.851	-6.27102	0	0	0.1377	0	0.31785	0
GLNA14	-58.5854	-234.02	-70.6366	-297.758	-16.1299	398.869	-386.797	31.4154	158.453	344.97	0	0	1.12406	17.7402	267.856	-6.27102	0	0	0.1377	0	0.31785	0
GLUA16	-58.5929	-234.02	-70.653	-297.768	-16.1296	398.885	-386.813	31.4201	158.463	344.97	0	0	1.12406	17.74	267.857	-6.26886	0	0	0.139695	0	0.31785	0
ARGA17	-58.6006	-234.029	-70.6632	-297.759	-16.1312	398.874	-386.804	31.417	158.461	344.97	0	0	1.12406	17.74	267.854	-6.25775	0	0	0.139682	0	0.31785	0
ASPA19	-58.6006	-234.029	-70.6632	-297.759	-16.1312	398.874	-386.804	31.417	158.461	344.97	0	0	1.12406	17.74	267.854	-6.25775	0	0	0.139682	0	0.31785	0
GLUA20	-58.6505	-234.051	-70.6839	-297.769	-16.127	398.895	-386.815	31.4268	158.485	344.97	0	0	1.12406	17.7176	267.864	-6.28117	0	0	0.13977	0	0.31785	0
VALA22	-58.6505	-234.051	-70.6839	-297.769	-16.127	398.895	-386.815	31.4268	158.485	344.97	0	0	1.12406	17.7176	267.864	-6.28117	0	0	0.13977	0	0.31785	0
GLUA23	-58.6531	-234.05	-70.6839	-297.766	-16.124	398.886	-386.813	31.4268	158.481	344.97	0	0	1.12406	17.7183	267.863	-6.28094	0	0	0.13977	0	0.31785	0
SERA24	-58.6531	-234.05	-70.6839	-297.766	-16.124	398.886	-386.813	31.4268	158.481	344.97	0	0	1.12406	17.7183	267.863	-6.28094	0	0	0.13977	0	0.31785	0
LYSA26	-58.6859	-234.05	-70.717	-297.778	-16.1244	398.898	-386.832	31.4244	158.503	344.97	0	0	1.12406	17.7185	267.862	-6.2811	0	0	0.13977	0	0.31785	0
LYSA27	-58.7158	-234.049	-70.717	-297.774	-16.1339	398.898	-386.823	31.388	158.506	344.97	0	0	1.12406	17.7185	267.861	-6.27969	0	0	0.13977	0	0.31785	0
ASPA32	-58.7158	-234.049	-70.717	-297.774	-16.1339	398.898	-386.823	31.388	158.506	344.97	0	0	1.12406	17.7185	267.861	-6.27969	0	0	0.13977	0	0.31785	0
VALA33	-58.7158	-234.049	-70.717	-297.774	-16.1339	398.898	-386.823	31.388	158.506	344.97	0	0	1.12406	17.7185	267.861	-6.27969	0	0	0.13977	0	0.31785	0
GLUA34	-58.7592	-234.019	-70.6868	-297.758	-16.1359	398.831	-386.82	31.388	158.466	344.954	0	0	1.12406	17.7195	267.86	-6.28082	0	0	0.13977	0	0.31785	0
THRA36	-58.7592	-234.019	-70.6868	-297.758	-16.1359	398.831	-386.82	31.388	158.466	344.954	0	0	1.12406	17.7195	267.86	-6.28082	0	0	0.13977	0	0.31785	0
VALA37	-58.7592	-234.019	-70.6868	-297.758	-16.1359	398.831	-386.82	31.388	158.466	344.954	0	0	1.12406	17.7195	267.86	-6.28082	0	0	0.13977	0	0.31785	0
GLUA38	-58.9432	-234.049	-70.713	-297.736	-16.1544	398.77	-386.797	31.3154	158.467	344.954	0	0	1.12406	17.6795	267.858	-6.26118	0	0	0.13977	0	0.31785	0
GLUA39	-59.1663	-234.049	-70.7504	-297.748	-16.1679	398.809	-386.803	31.2995	158.467	344.954	0	0	1.12406	17.5134	267.859	-6.27141	0	0	0.13977	0	0.31785	0
ARGA40	-59.3469	-234.093	-70.9866	-297.753	-16.1279	398.819	-386.791	31.3697	158.459	344.954	0	0	1.12406	17.5142	267.852	-6.29281	0	0	0.13977	0	0.31785	0
ASNA41	-59.3553	-234.099	-70.9929	-297.753	-16.1279	398.819	-386.791	31.3697	158.458	344.954	0	0	1.12406	17.519	267.852	-6.29281	0	0	0.13977	0	0.31785	0
SERA44	-59.3553	-234.099	-70.9929	-297.753	-16.1279	398.819	-386.791	31.3697	158.458	344.954	0	0	1.12406	17.519	267.852	-6.29281	0	0	0.13977	0	0.31785	0
VALA45	-59.3651	-234.099	-70.9929	-297.753	-16.1279	398.821	-386.791	31.3854	158.458	344.954	0	0	1.12406	17.4913	267.852	-6.29281	0	0	0.13977	0	0.31785	0
LYSA48	-59.5905	-234.105	-71.0281	-297.757	-16.134	398.831	-386.795	31.1993	158.461	344.957	0	0	1.12406	17.4913	267.852	-6.29249	0	0	0.139278	0	0.31785	0
ASNA49	-59.6169	-234.092	-71.0166	-297.772	-16.134	398.851	-386.81	31.1993	158.468	344.957	0	0	1.12406	17.4438	267.852	-6.29249	0	0	0.139278	0	0.31785	0
VALA50	-59.6169	-234.092	-71.0166	-297.772	-16.134	398.851	-386.81	31.1993	158.468	344.957	0	0	1.12406	17.4438	267.852	-6.29249	0	0	0.139278	0	0.31785	0
ILEA51	-59.6296	-234.092	-71.0166	-297.772	-16.134	398.85	-386.81	31.2747	158.468	344.957	0	0	1.12406	17.3568	267.852	-6.29249	0	0	0.139278	0	0.31785	0
ARGA54	-59.8347	-234.076	-71.0284	-297.775	-16.1656	398.862	-386.815	31.0801	158.485	344.957	0	0	1.12406	17.3549	267.84	-6.29651	0	0	0.140187	0	0.31785	0
ARGA55	-59.8909	-234.075	-71.1012	-297.778	-16.1606	398.87	-386.817	31.1167	158.466	344.957	0	0	1.12406	17.352	267.838	-6.29903	0	0	0.137189	0	0.31785	0
SERA57	-59.8909	-234.075	-71.1012	-297.778	-16.1606	398.87	-386.817	31.1167	158.466	344.957	0	0	1.12406	17.352	267.838	-6.29903	0	0	0.137189	0	0.31785	0
ARGA59	-59.9534	-234.074	-71.1012	-297.778	-16.2404	398.871	-386.817	31.1168	158.508	344.957	0	0	1.12406	17.3463	267.837	-6.31669	0	0	0.13374	0	0.31785	0
ILEA60	-59.9944	-234.075	-71.1012	-297.79	-16.2404	398.874	-386.841	31.1333	158.512	344.957	0	0	1.12406	17.3192	267.841	-6.31669	0	0	0.13374	0	0.31785	0
ILEA61	-59.9944	-234.075	-71.1012	-297.79	-16.2404	398.874	-386.841	31.1333	158.512	344.957	0	0	1.12406	17.3192	267.841	-6.31669	0	0	0.13374	0	0.31785	0
SERA62	-59.9944	-234.075	-71.1012	-297.79	-16.2404	398.874	-386.841	31.1333	158.512	344.957	0	0	1.12406	17.3192	267.841	-6.31669	0	0	0.13374	0	0.31785	0
SERA63	-59.9944	-234.075	-71.1012	-297.79	-16.2404	398.874	-386.841	31.1333	158.512	344.957	0	0	1.12406	17.3192	267.841	-6.31669	0	0	0.13374	0	0.31785	0
ILEA64	-60.0072	-234.075	-71.1012	-297.79	-16.2405	398.874	-386.841	31.1008	158.512	344.957	0	0	1.12406	17.3374	267.841	-6.31669	0	0	0.13374	0	0.31785	0
GLUA65	-60.0544	-234.075	-71.0676	-297.785	-16.255	398.848	-386.839	31.0785	158.49	344.957	0	0	1.12406	17.335	267.842	-6.31755	0	0	0.13374	0	0.31785	0
GLNA66	-60.0586	-234.083	-71.0757	-297.788	-16.255	398.854	-386.84	31.0785	158.5	344.958	0	0	1.12406	17.3352	267.844	-6.31755	0	0	0.13374	0	0.31785	0
LYSA67	-60.1156	-234.078	-71.0708	-297.771	-16.2542	398.789	-386.822	31.0495	158.483	344.957	0	0	1.12406	17.335	267.839	-6.30841	0	0	0.133709	0	0.31785	0
GLUA68	-60.1459	-234.078	-71.0708	-297.751	-16.2527	398.747	-386.792	30.9777	158.461	344.958	0	0	1.12406	17.3834	267.841	-6.30258	0	0	0.133709	0	0.31785	0
GLUA69	-60.163	-234.078	-71.0708	-297.742	-16.2504	398.73	-386.788	30.9777	158.452	344.953	0	0	1.12406	17.3837	267.841	-6.30569	0	0	0.133709	0	0.31785	0
ASNA70	-60.163	-234.078	-71.0708	-297.742	-16.2504	398.73	-386.788	30.9777	158.452	344.953	0	0	1.12406	17.3837	267.841	-6.30569	0	0	0.133709	0	0.31785	0
LYSA71	-60.1911	-234.079	-71.0708	-297.757	-16.2659	398.739	-386.815	30.9801	158.471	344.956	0	0	1.12406	17.3838	267.848	-6.30894	0	0	0.133709	0	0.31785	0
GLUA74	-60.2066	-234.078	-71.0708	-297.751	-16.2583	398.735	-386.805	30.9801	158.46	344.956	0	0	1.12406	17.3578	267.848	-6.30783	0	0	0.133709	0	0.31785	0
ASPA75	-60.2916	-234.096	-71.0894	-297.75	-16.2589	398.73	-386.805	30.9734	158.46	344.956	0	0	1.12406	17.3252	267.847	-6.31185	0	0	0.133709	0	0.31785	0
LYSA76	-60.3363	-234.096	-71.0894	-297.754	-16.2705	398.738	-386.809	30.9345	158.469	344.956	0	0	1.12406	17.3256	267.846	-6.31591	0	0	0.133709	0	0.31785	0
LYSA78	-60.3459	-234.096	-71.0894	-297.753	-16.2671	398.736	-386.807	30.9213	158.468	344.956	0	0	1.12406	17.3256	267.847	-6.31651	0	0	0.133709	0	0.31785	0
META79	-60.3459	-234.096	-71.0894	-297.753	-16.2671	398.736	-386.807	30.9213	158.468	344.956	0	0	1.12406	17.3256	267.847	-6.31651	0	0	0.133709	0	0.31785	0
ILEA80	-60.3633	-234.095	-71.0894	-297.752	-16.2671	398.735	-386.807	30.9044	158.468	344.956	0	0	1.12406	17.3256	267.847	-6.31651	0	0	0.133709	0	0.31785	0
ARGA81	-60.4134	-234.095	-71.0839	-297.743	-16.2627	398.694	-386.8	30.8847	158.453	344.956	0	0	1.12406	17.3256	267.847	-6.31639	0	0	0.133709	0	0.31785	0
GLUA82	-60.4149	-234.097	-71.0839	-297.745	-16.2615	398.696	-386.803	30.8847	158.453	344.956	0	0	1.12406	17.3256	267.849	-6.31616	0	0	0.133709	0	0.31785	0
TYRA83	-60.4215	-234.095	-71.0839	-297.739	-16.2615	398.691	-386.794	30.8725	158.449	344.956	0	0	1.12406	17.3239	267.845	-6.31616	0	0	0.133709	0	0.31785	0
ARGA84	-61.3437	-234.095	-71.1825	-297.762	-16.2903	398.764	-386.781	30.0121	158.456	344.956	0	0	1.12406	17.3234	267.846	-6.31982	0	0	0.133709	0	0.31785	0
GLNA85	-61.6916	-234.095	-71.2909	-297.771	-16.3059	398.785	-386.789	29.7701	158.457	344.956	0	0	1.12406	17.337	267.846	-6.31982	0	0	0.133709	0	0.31785	0
META86	-61.7678	-234.103	-71.2909	-297.813	-16.3059	398.793	-386.861	29.7726	158.493	344.956	0	0	1.12406	17.3371	267.856	-6.31982	0	0	0.133709	0	0.31785	0
VALA87	-61.7678	-234.103	-71.2909	-297.813	-16.3059	398.793	-386.861	29.7726	158.493	344.956	0	0	1.12406	17.3371	267.856	-6.31982	0	0	0.133709	0	0.31785	0
GLUA88	-61.8501	-234.103	-71.259	-297.807	-16.2947	398.786	-386.853	29.6564	158.493	344.956	0	0	1.12406	17.318	267.856	-6.31958	0	0	0.133709	0	0.31785	0
THRA89	-61.8526	-234.112	-71.2647	-297.807	-16.2947	398.79	-386.851	29.6564	158.499	344.956	0	0	1.12406	17.3183	267.856	-6.31958	0	0	0.133709	0	0.31785	0
GLUA90	-61.8693	-234.112	-71.2708	-297.809	-16.289	398.784	-386.859	29.6564	158.5	344.956	0	0	1.12406	17.318	267.859	-6.31944	0	0	0.133709	0	0.31785	0
LYSA92	-61.9211	-234.113	-71.2708	-297.845	-16.2871	398.785	-386.925	29.6568	158.555	344.956	0	0	1.12406	17.3102	267.858	-6.31934	0	0	0.133709	0	0.31785	0
LEUA93	-61.9279	-234.113	-71.2708	-297.842	-16.2871	398.785	-386.92	29.6624	158.552	344.956	0	0	1.12406	17.2934	267.859	-6.31934	0	0	0.133709	0	0.31785	0
CYSA96	-61.9279	-234.113	-71.2708	-297.842	-16.2871	398.785	-386.92	29.6624	158.552	344.956	0	0	1.12406	17.2934	267.859	-6.31934	0	0	0.133709	0	0.31785	0
ILEA98	-61.9428	-234.113	-71.2708	-297.832	-16.2871	398.758	-386.92	29.6967	158.552	344.956	0	0	1.12406	17.2609	267.86	-6.31934	0	0	0.133709	0	0.31785	0
ASPA100	-61.9459	-234.113	-71.2323	-297.812	-16.288	398.693	-386.898	29.6962	158.531	344.956	0	0	1.12406	17.2651	267.859	-6.31997	0	0	0.133709	0	0.31785	0
VALA101	-61.9459	-234.113	-71.2323	-297.812	-16.288	398.693	-386.898	29.6962	158.531	344.956	0	0	1.12406	17.2651	267.859	-6.31997	0	0	0.133709	0	0.31785	0
ASPA103	-61.9463	-234.112	-71.2323	-297.81	-16.2992	398.696	-386.896	29.6948	158.535	344.956	0	0	1.12406	17.2651	267.857	-6.31997	0	0	0.133709	0	0.31785	0
LYSA104	-62.0212	-234.116	-71.3794	-297.839	-16.3025	398.746	-386.935	29.6993	158.628	344.956	0	0	1.12406	17.2652	267.864	-6.31974	0	0	0.133709	0	0.31785	0
H1SA105	-62.025	-234.116	-71.4002	-297.838	-16.3025	398.748	-386.932	29.7101	158.628	344.957	0	0	1.12406	17.2651	267.865	-6.31974	0	0	0.133709	0	0.317877	0
PROA108	-62.0733	-234.116	-71.4002	-297.834	-16.3025	398.744	-386.927	29.6562	158.628	344.957	0	0	1.12406	17.2651	267.864	-6.31974	0	0	0.133709	0	0.317877	0
ASNA111	-62.0799	-234.112	-71.3965	-297.829	-16.3025	398.735	-386.922	29.6562	158.619	344.957	0	0	1.12406	17.2581	267.864	-6.31974	0	0	0.133709	0	0.317877	0
THRA112	-62.0799	-234.112	-71.3965	-297.829	-16.3025	398.735	-386.922	29.6562	158.619	344.957	0	0	1.12406	17.2581	267.864	-6.31974	0	0	0.133709	0	0.317877	0
GLUA114	-62.1524	-234.121	-71.4065	-297.802	-16.2988	398.631	-386.914	29.6557	158.615	344.957	0	0	1.12406	17.2469	267.859	-6.2934	0	0	0.133709	0	0.318088	0
SERA115	-62.1524	-234.121	-71.4065	-297.802	-16.2988	398.631	-386.914	29.6557	158.615	344.957	0	0	1.12406	17.2469	267.859	-6.2934	0	0	0.133709	0	0.318088	0
LYSA116	-62.2274	-234.117	-71.4037	-297.808	-16.2956	398.58	-386.932	29.6572	158.616	344.947	0	0	1.12406	17.2469	267.856	-6.29525	0	0	0.133709	0	0.318088	0
VALA117	-62.2394	-234.117	-71.4037	-297.808	-16.2956	398.58	-386.931	29.7264	158.616	344.947	0	0	1.12406	17.1656	267.857	-6.29525	0	0	0.133709	0	0.318088	0
TYRA119	-62.3193	-234.117	-71.4031	-297.811	-16.298	398.579	-386.943	29.691	158.616	344.947	0	0	1.12406	17.1391	267.857	-6.29525	0	0	0.133709	0	0.318088	0
TYRA120	-62.3682	-234.117	-71.4031	-297.768	-16.2956	398.459	-386.917	29.6908	158.617	344.947	0	0	1.12406	17.1373	267.858	-6.29525	0	0	0.133709	0	0.318088	0
LYSA121	-62.4277	-234.117	-71.4302	-297.792	-16.3396	398.529	-386.946	29.7049	158.617	344.948	0	0	1.12406	17.1373	267.858	-6.31479	0	0	0.133818	0	0.318088	0
LYSA123	-62.5061	-234.137	-71.4275	-297.803	-16.3538	398.483	-386.959	29.7048	158.642	344.948	0	0	1.12406	17.1373	267.858	-6.31492	0	0	0.133818	0	0.317299	0
ASPA125	-62.5569	-234.137	-71.4348	-297.799	-16.3358	398.459	-386.959	29.662	158.642	344.948	0	0	1.12406	17.1384	267.858	-6.3149	0	0	0.133854	0	0.317299	0
TYRA126	-62.5834	-234.137	-71.4348	-297.802	-16.3072	398.46	-386.964	29.6128	158.642	344.948	0	0	1.12406	17.1388	267.858	-6.3149	0	0	0.133854	0	0.317299	0
ARGA128	-62.6797	-234.137	-71.5072	-297.8	-16.3249	398.442	-386.958	29.618	158.642	344.948	0	0	1.12406	17.1372	267.858	-6.31304	0	0	0.132035	0	0.317299	0
LEUA130	-62.823	-234.137	-71.5074	-297.83	-16.3249	398.443	-387.027	29.5642	158.652	344.948	0	0	1.12406	17.136	267.858	-6.31304	0	0	0.132035	0	0.317352	0
GLUA132	-62.8407	-234.137	-71.4967	-297.84	-16.3588	398.477	-387.034	29.5625	158.653	344.947	0	0	1.12406	17.1246	267.858	-6.31281	0	0	0.132028	0	0.317352	0
PHEA133	-63.0448	-234.137	-71.4967	-297.806	-16.3637	398.47	-386.97	29.2799	158.655	344.949	0	0	1.12406	17.1134	267.852	-6.31199	0	0	0.132028	0	0.317352	0
THRA135	-63.0448	-234.137	-71.4967	-297.806	-16.3637	398.47	-386.97	29.2799	158.655	344.949	0	0	1.12406	17.1134	267.852	-6.31199	0	0	0.132028	0	0.317352	0
ASNA137	-63.0449	-234.137	-71.4967	-297.806	-16.3637	398.471	-386.971	29.2799	158.655	344.949	0	0	1.12406	17.1134	267.853	-6.31199	0	0	0.132028	0	0.317352	0
ASPA138	-63.0455	-234.137	-71.4967	-297.814	-16.3642	398.488	-386.978	29.2799	158.655	344.952	0	0	1.12406	17.1134	267.855	-6.3171	0	0	0.132028	0	0.317352	0
ARGA139	-63.1514	-234.205	-71.5643	-297.828	-16.3673	398.518	-386.981	29.3052	158.655	344.966	0	0	1.12406	17.095	267.884	-6.31924	0	0	0.13197	0	0.317352	0
LYSA140	-63.1593	-234.207	-71.5643	-297.834	-16.3674	398.524	-386.99	29.3052	158.659	344.966	0	0	1.12406	17.095	267.889	-6.31862	0	0	0.13197	0	0.317352	0
GLUA141	-63.192	-234.227	-71.7075	-297.854	-16.3676	398.57	-387.005	29.3052	158.749	344.966	0	0	1.12406	17.1237	267.932	-6.31856	0	0	0.13197	0	0.317352	0
GLUA144	-63.1941	-234.228	-71.7075	-297.863	-16.3642	398.586	-387.014	29.306	158.751	344.966	0	0	1.12406	17.1206	267.957	-6.32088	0	0	0.13197	0	0.317352	0
ASNA145	-63.1955	-234.234	-71.7116	-297.873	-16.3642	398.605	-387.022	29.3048	158.755	344.966	0	0	1.12406	17.1264	267.953	-6.32088	0	0	0.13197	0	0.317445	0
SERA146	-63.1955	-234.234	-71.7116	-297.873	-16.3642	398.605	-387.022	29.3048	158.755	344.966	0	0	1.12406	17.1264	267.953	-6.32088	0	0	0.13197	0	0.317445	0
VALA148	-63.1955	-234.234	-71.7116	-297.873	-16.3642	398.605	-387.022	29.3048	158.755	344.966	0	0	1.12406	17.1264	267.953	-6.32088	0	0	0.13197	0	0.317445	0
TYRA150	-63.2042	-234.234	-71.6983	-297.868	-16.3386	398.575	-387.023	29.2828	158.755	344.966	0	0	1.12406	17.1264	267.953	-6.32088	0	0	0.13197	0	0.317445	0
LYSA151	-63.2071	-234.234	-71.6983	-297.871	-16.3382	398.575	-387.029	29.2853	158.758	344.966	0	0	1.12406	17.1267	267.954	-6.32088	0	0	0.13197	0	0.317445	0
SERA154	-63.2071	-234.234	-71.6983	-297.871	-16.3382	398.575	-387.029	29.2853	158.758	344.966	0	0	1.12406	17.1267	267.954	-6.32088	0	0	0.13197	0	0.317445	0
ASPA155	-63.2232	-234.234	-71.6983	-297.87	-16.339	398.558	-387.028	29.2853	158.758	344.966	0	0	1.12406	17.1267	267.955	-6.3215	0	0	0.13197	0	0.317445	0
META158	-63.2289	-234.234	-71.6983	-297.873	-16.3391	398.562	-387.033	29.2853	158.759	344.966	0	0	1.12406	17.1235	267.957	-6.3215	0	0	0.13197	0	0.317445	0
THRA159	-63.2315	-234.242	-71.7053	-297.875	-16.3391	398.562	-387.037	29.3068	158.759	344.966	0	0	1.12406	17.1204	267.958	-6.3215	0	0	0.13197	0	0.317445	0
GLUA160	-63.2521	-234.252	-71.7053	-297.883	-16.3387	398.584	-387.042	29.3234	158.767	344.966	0	0	1.12406	17.0926	267.958	-6.33687	0	0	0.13197	0	0.317445	0
PROA162	-63.2582	-234.252	-71.7053	-297.884	-16.3387	398.586	-387.043	29.3172	158.767	344.966	0	0	1.12406	17.0926	267.957	-6.33687	0	0	0.13197	0	0.317488	0
THRA164	-63.2582	-234.252	-71.7053	-297.884	-16.3387	398.586	-387.043	29.3172	158.767	344.966	0	0	1.12406	17.0926	267.957	-6.33687	0	0	0.13197	0	0.317488	0
ARGA168	-63.2799	-234.261	-71.7143	-297.887	-16.34	398.59	-387.046	29.3172	158.767	344.966	0	0	1.12406	17.0929	267.957	-6.33768	0	0	0.13197	0	0.317488	0
LEUA171	-63.3173	-234.261	-71.7143	-297.896	-16.34	398.588	-387.069	29.3135	158.767	344.966	0	0	1.12406	17.0931	267.957	-6.33768	0	0	0.13197	0	0.317488	0
ASNA174	-63.3173	-234.261	-71.7143	-297.896	-16.34	398.588	-387.069	29.3135	158.767	344.966	0	0	1.12406	17.0931	267.957	-6.33768	0	0	0.13197	0	0.317488	0
PHEA175	-63.371	-234.261	-71.7143	-297.894	-16.3392	398.59	-387.064	29.2788	158.767	344.966	0	0	1.12406	17.0643	267.957	-6.33768	0	0	0.13197	0	0.317488	0
SERA176	-63.371	-234.261	-71.7143	-297.894	-16.3392	398.59	-387.064	29.2788	158.767	344.966	0	0	1.12406	17.0643	267.957	-6.33768	0	0	0.13197	0	0.317488	0
VALA177	-63.4093	-234.261	-71.7137	-297.893	-16.3384	398.587	-387.064	29.3361	158.767	344.966	0	0	1.12406	16.9697	267.957	-6.33768	0	0	0.13197	0	0.317488	0
TYRA179	-63.4101	-234.261	-71.7137	-297.889	-16.3372	398.584	-387.059	29.3319	158.762	344.966	0	0	1.12406	16.9697	267.957	-6.33768	0	0	0.13197	0	0.317488	0
TYRA180	-63.4316	-234.262	-71.7137	-297.888	-16.333	398.587	-387.059	29.3039	158.763	344.966	0	0	1.12406	16.9699	267.961	-6.3381	0	0	0.13197	0	0.317488	0
GLUA181	-63.4445	-234.261	-71.7394	-297.884	-16.3219	398.565	-387.057	29.3039	158.78	344.966	0	0	1.12406	16.9695	267.961	-6.33851	0	0	0.13133	0	0.317488	0
ASNA184	-63.4626	-234.278	-71.756	-297.883	-16.3219	398.563	-387.056	29.3034	158.797	344.966	0	0	1.12406	16.9682	267.96	-6.33851	0	0	0.13133	0	0.317488	0
PROA186	-63.4832	-234.278	-71.756	-297.881	-16.3004	398.529	-387.065	29.3024	158.797	344.966	0	0	1.12406	16.9682	267.96	-6.33851	0	0	0.13133	0	0.317488	0
ASPA187	-63.4832	-234.278	-71.756	-297.881	-16.3004	398.529	-387.065	29.3024	158.797	344.966	0	0	1.12406	16.9682	267.96	-6.33851	0	0	0.13133	0	0.317488	0
ARGA188	-63.5419	-234.278	-71.8223	-297.883	-16.3011	398.514	-387.07	29.2998	158.838	344.966	0	0	1.12406	16.9647	267.96	-6.34365	0	0	0.13133	0	0.317488	0
CYSA190	-63.5419	-234.278	-71.8223	-297.883	-16.3011	398.514	-387.07	29.2998	158.838	344.966	0	0	1.12406	16.9647	267.96	-6.34365	0	0	0.13133	0	0.317488	0
ARGA191	-63.5675	-234.297	-71.8403	-297.885	-16.312	398.519	-387.072	29.3	158.858	344.966	0	0	1.12406	16.9652	267.961	-6.34192	0	0	0.13133	0	0.317488	0
LYSA194	-63.5903	-234.297	-71.8403	-297.906	-16.3073	398.52	-387.114	29.3046	158.886	344.966	0	0	1.12406	16.9652	267.961	-6.34068	0	0	0.13133	0	0.317488	0
ASPA198	-63.5956	-234.297	-71.8403	-297.907	-16.311	398.52	-387.115	29.3042	158.888	344.966	0	0	1.12406	16.9652	267.962	-6.34207	0	0	0.13133	0	0.317488	0
ASPA199	-63.599	-234.297	-71.8403	-297.909	-16.314	398.526	-387.118	29.3044	158.89	344.966	0	0	1.12406	16.9649	267.964	-6.34521	0	0	0.13133	0	0.317488	0
ILEA201	-63.599	-234.297	-71.8403	-297.909	-16.314	398.526	-387.118	29.3044	158.89	344.966	0	0	1.12406	16.9649	267.964	-6.34521	0	0	0.13133	0	0.317488	0
GLUA203	-63.6224	-234.297	-71.8403	-297.894	-16.3117	398.496	-387.095	29.2993	158.878	344.966	0	0	1.12406	16.9441	267.965	-6.34113	0	0	0.13133	0	0.317488	0
LEUA204	-63.6477	-234.297	-71.8403	-297.892	-16.3117	398.489	-387.093	29.3072	158.876	344.966	0	0	1.12406	16.9149	267.962	-6.34113	0	0	0.13133	0	0.317488	0
ASPA205	-63.6482	-234.297	-71.8403	-297.891	-16.3122	398.489	-387.092	29.3072	158.876	344.966	0	0	1.12406	16.915	267.961	-6.34187	0	0	0.13133	0	0.317488	0
THRA206	-63.6482	-234.297	-71.8403	-297.891	-16.3122	398.489	-387.092	29.3072	158.876	344.966	0	0	1.12406	16.915	267.961	-6.34187	0	0	0.13133	0	0.317488	0
LEUA207	-63.6482	-234.297	-71.8403	-297.891	-16.3122	398.489	-387.092	29.3072	158.876	344.966	0	0	1.12406	16.915	267.961	-6.34187	0	0	0.13133	0	0.317488	0
SERA208	-63.6558	-234.296	-71.8393	-297.89	-16.3122	398.487	-387.091	29.3176	158.876	344.965	0	0	1.12406	16.8963	267.961	-6.34187	0	0	0.13133	0	0.317488	0
GLUA209	-63.6885	-234.268	-71.8119	-297.88	-16.3138	398.442	-387.09	29.3136	158.844	344.952	0	0	1.12406	16.8937	267.961	-6.34167	0	0	0.13133	0	0.317488	0
GLUA210	-63.7048	-234.268	-71.8119	-297.881	-16.3136	398.442	-387.091	29.3099	158.844	344.952	0	0	1.12406	16.8856	267.962	-6.34574	0	0	0.13133	0	0.317488	0
SERA211	-63.7048	-234.268	-71.8119	-297.881	-16.3136	398.442	-387.091	29.3099	158.844	344.952	0	0	1.12406	16.8856	267.962	-6.34574	0	0	0.13133	0	0.317488	0
TYRA212	-63.8031	-234.264	-71.9216	-297.864	-16.31	398.417	-387.081	29.2312	158.901	344.952	0	0	1.12406	16.9105	267.932	-6.34546	0	0	0.13133	0	0.317488	0
LYSA213	-63.8304	-234.264	-72.0145	-297.868	-16.3033	398.433	-387.084	29.2322	158.947	344.952	0	0	1.12406	16.9105	267.932	-6.34359	0	0	0.13133	0	0.317488	0
ASPA214	-63.8304	-234.264	-72.0145	-297.868	-16.3033	398.433	-387.084	29.2322	158.947	344.952	0	0	1.12406	16.9105	267.932	-6.34359	0	0	0.13133	0	0.317488	0
SERA215	-63.8304	-234.264	-72.0145	-297.868	-16.3033	398.433	-387.084	29.2322	158.947	344.952	0	0	1.12406	16.9105	267.932	-6.34359	0	0	0.13133	0	0.317488	0
THRA216	-63.8304	-234.264	-72.0145	-297.868	-16.3033	398.433	-387.084	29.2322	158.947	344.952	0	0	1.12406	16.9105	267.932	-6.34359	0	0	0.13133	0	0.317488	0
LEUA217	-63.8509	-234.264	-72.0145	-297.861	-16.3033	398.405	-387.098	29.2324	158.937	344.952	0	0	1.12406	16.9346	267.935	-6.34359	0	0	0.13133	0	0.317488	0
ILEA218	-63.8509	-234.264	-72.0145	-297.861	-16.3033	398.405	-387.098	29.2324	158.937	344.952	0	0	1.12406	16.9346	267.935	-6.34359	0	0	0.13133	0	0.317488	0
GLNA220	-63.8685	-234.264	-72.0624	-297.852	-16.3032	398.4	-387.088	29.2324	158.954	344.952	0	0	1.12406	16.9335	267.933	-6.34359	0	0	0.13133	0	0.317488	0
ARGA223	-63.9245	-234.263	-72.0624	-297.848	-16.3133	398.373	-387.096	29.2312	158.94	344.952	0	0	1.12406	16.9335	267.932	-6.34389	0	0	0.13133	0	0.317488	0
ASPA224	-63.927	-234.263	-72.0859	-297.85	-16.3112	398.377	-387.098	29.2311	158.952	344.952	0	0	1.12406	16.9394	267.933	-6.34445	0	0	0.132234	0	0.317488	0
ASNA225	-63.9299	-234.261	-72.0832	-297.85	-16.3112	398.377	-387.098	29.2141	158.952	344.951	0	0	1.12406	16.9495	267.933	-6.34445	0	0	0.132234	0	0.317488	0
THRA227	-63.9331	-234.261	-72.0832	-297.849	-16.3112	398.374	-387.099	29.2004	158.952	344.951	0	0	1.12406	16.9647	267.933	-6.34445	0	0	0.132234	0	0.317488	0
THRA230	-63.9331	-234.261	-72.0832	-297.849	-16.3112	398.374	-387.099	29.2004	158.952	344.951	0	0	1.12406	16.9647	267.933	-6.34445	0	0	0.132234	0	0.317488	0
SERA231	-63.9331	-234.261	-72.0832	-297.849	-16.3112	398.374	-387.099	29.2004	158.952	344.951	0	0	1.12406	16.9647	267.933	-6.34445	0	0	0.132234	0	0.317488	0
PROB232	-63.9509	-234.261	-72.0832	-297.846	-16.3112	398.371	-387.093	29.181	158.95	344.949	0	0	1.12406	16.9647	267.933	-6.34445	0	0	0.132234	0	0.317488	0
ARGB233	-63.9651	-234.261	-72.0832	-297.846	-16.3196	398.371	-387.092	29.181	158.95	344.949	0	0	1.12406	16.9647	267.933	-6.34449	0	0	0.123603	0	0.317488	0
ARGB234	-64.0746	-234.261	-72.1948	-297.851	-16.3586	398.396	-387.097	29.1599	159.008	344.949	0	0	1.12406	16.9634	267.933	-6.36077	0	0	0.131168	0	0.317488	0
ASNB235	-64.0856	-234.261	-72.1945	-297.834	-16.3585	398.366	-387.081	29.16	159.002	344.941	0	0	1.12406	16.9638	267.933	-6.36077	0	0	0.131168	0	0.317488	0
THRB236	-64.0974	-234.261	-72.195	-297.801	-16.3549	398.327	-387.036	29.16	158.986	344.941	0	0	1.12406	16.9256	267.933	-6.36077	0	0	0.131168	0	0.317488	0
PROB238	-64.1131	-234.262	-72.195	-297.802	-16.3544	398.327	-387.037	29.1466	158.986	344.941	0	0	1.12406	16.9257	267.933	-6.36077	0	0	0.131168	0	0.317488	0
Now moving residues with bad energies
ASPA1	-64.1131	-234.262	-72.195	-297.802	-16.3544	398.327	-387.037	29.1466	158.986	344.941	0	0	1.12406	16.9257	267.933	-6.36077	0	0	0.131168	0	0.317488	0
ARGA2	-64.1906	-234.287	-72.2688	-297.797	-16.3028	398.324	-387.024	29.0818	159.004	344.953	0	0	1.12406	16.9157	267.934	-6.36288	0	0	0.131168	0	0.317488	0
GLUA3	-64.1906	-234.287	-72.2688	-297.797	-16.3028	398.324	-387.024	29.0818	159.004	344.953	0	0	1.12406	16.9157	267.934	-6.36288	0	0	0.131168	0	0.317488	0
ASPA4	-64.1906	-234.287	-72.2688	-297.797	-16.3028	398.324	-387.024	29.0818	159.004	344.953	0	0	1.12406	16.9157	267.934	-6.36288	0	0	0.131168	0	0.317488	0
VALA6	-64.1906	-234.287	-72.2688	-297.797	-16.3028	398.324	-387.024	29.0818	159.004	344.953	0	0	1.12406	16.9157	267.934	-6.36288	0	0	0.131168	0	0.317488	0
TYRA7	-64.1953	-234.286	-72.2688	-297.792	-16.3027	398.322	-387.016	29.0712	158.999	344.953	0	0	1.12406	16.9154	267.934	-6.36288	0	0	0.131168	0	0.317488	0
GLNA8	-64.1953	-234.286	-72.2688	-297.792	-16.3027	398.322	-387.016	29.0712	158.999	344.953	0	0	1.12406	16.9154	267.934	-6.36288	0	0	0.131168	0	0.317488	0
LYSA10	-64.1963	-234.286	-72.2688	-297.793	-16.3009	398.322	-387.017	29.0706	159	344.953	0	0	1.12406	16.9154	267.934	-6.36358	0	0	0.131168	0	0.317488	0
LEUA11	-64.2019	-234.286	-72.2688	-297.794	-16.3009	398.321	-387.02	29.0788	159.001	344.953	0	0	1.12406	16.9053	267.934	-6.36358	0	0	0.131168	0	0.317488	0
GLUA13	-64.2034	-234.286	-72.2688	-297.794	-16.2968	398.315	-387.023	29.0788	158.999	344.953	0	0	1.12406	16.9053	267.934	-6.35947	0	0	0.132	0	0.317488	0
GLNA14	-64.204	-234.29	-72.2728	-297.795	-16.2968	398.315	-387.024	29.079	159.004	344.953	0	0	1.12406	16.9101	267.934	-6.35947	0	0	0.132	0	0.317488	0
GLUA16	-64.2392	-234.29	-72.2651	-297.791	-16.2974	398.29	-387.022	29.0897	159.003	344.953	0	0	1.12406	16.9102	267.931	-6.39449	0	0	0.132865	0	0.317488	0
ARGA17	-64.2416	-234.292	-72.2669	-297.791	-16.2977	398.29	-387.021	29.0896	159.003	344.953	0	0	1.12406	16.9103	267.931	-6.39369	0	0	0.132846	0	0.317488	0
ASPA19	-64.2416	-234.292	-72.2669	-297.791	-16.2977	398.29	-387.021	29.0896	159.003	344.953	0	0	1.12406	16.9103	267.931	-6.39369	0	0	0.132846	0	0.317488	0
GLUA20	-64.302	-234.31	-72.284	-297.803	-16.2893	398.308	-387.038	29.1098	159.025	344.953	0	0	1.12406	16.8674	267.942	-6.41657	0	0	0.132919	0	0.317488	0
VALA22	-64.302	-234.31	-72.284	-297.803	-16.2893	398.308	-387.038	29.1098	159.025	344.953	0	0	1.12406	16.8674	267.942	-6.41657	0	0	0.132919	0	0.317488	0
GLUA23	-64.3022	-234.309	-72.284	-297.801	-16.2879	398.304	-387.037	29.1098	159.023	344.953	0	0	1.12406	16.8691	267.941	-6.41655	0	0	0.132919	0	0.317488	0
SERA24	-64.3022	-234.309	-72.284	-297.801	-16.2879	398.304	-387.037	29.1098	159.023	344.953	0	0	1.12406	16.8691	267.941	-6.41655	0	0	0.132919	0	0.317488	0
LYSA26	-64.3145	-234.309	-72.2946	-297.803	-16.288	398.308	-387.04	29.1021	159.029	344.953	0	0	1.12406	16.8693	267.941	-6.41687	0	0	0.132919	0	0.317488	0
LYSA27	-64.3188	-234.31	-72.2946	-297.806	-16.2924	398.312	-387.043	29.1003	159.034	344.953	0	0	1.12406	16.8693	267.942	-6.41649	0	0	0.132919	0	0.317488	0
ASPA32	-64.3232	-234.31	-72.326	-297.812	-16.2932	398.327	-387.05	29.1006	159.035	344.954	0	0	1.12406	16.8893	267.945	-6.41158	0	0	0.132919	0	0.317611	0
VALA33	-64.3232	-234.31	-72.326	-297.812	-16.2932	398.327	-387.05	29.1006	159.035	344.954	0	0	1.12406	16.8893	267.945	-6.41158	0	0	0.132919	0	0.317611	0
GLUA34	-64.3232	-234.31	-72.326	-297.812	-16.2932	398.327	-387.05	29.1006	159.035	344.954	0	0	1.12406	16.8893	267.945	-6.41158	0	0	0.132919	0	0.317611	0
THRA36	-64.3232	-234.31	-72.326	-297.812	-16.2932	398.327	-387.05	29.1006	159.035	344.954	0	0	1.12406	16.8893	267.945	-6.41158	0	0	0.132919	0	0.317611	0
VALA37	-64.3232	-234.31	-72.326	-297.812	-16.2932	398.327	-387.05	29.1006	159.035	344.954	0	0	1.12406	16.8893	267.945	-6.41158	0	0	0.132919	0	0.317611	0
GLUA38	-64.3465	-234.427	-72.4223	-297.818	-16.2819	398.344	-387.052	29.2605	159.032	344.954	0	0	1.12406	16.8959	267.944	-6.40637	0	0	0.132919	0	0.317611	0
GLUA39	-64.5716	-234.427	-72.4292	-297.807	-16.2679	398.232	-387.071	29.2353	159.032	344.954	0	0	1.12406	16.8205	267.945	-6.41774	0	0	0.132919	0	0.317611	0
ARGA40	-64.6193	-234.441	-72.4671	-297.815	-16.2639	398.243	-387.074	29.237	159.031	344.954	0	0	1.12406	16.8205	267.945	-6.41832	0	0	0.132919	0	0.317611	0
ASNA41	-64.636	-234.459	-72.4818	-297.823	-16.264	398.26	-387.076	29.2372	159.032	344.954	0	0	1.12406	16.8293	267.946	-6.41832	0	0	0.132919	0	0.317611	0
SERA44	-64.636	-234.459	-72.4818	-297.823	-16.264	398.26	-387.076	29.2372	159.032	344.954	0	0	1.12406	16.8293	267.946	-6.41832	0	0	0.132919	0	0.317611	0
VALA45	-64.636	-234.459	-72.4818	-297.823	-16.264	398.26	-387.076	29.2372	159.032	344.954	0	0	1.12406	16.8293	267.946	-6.41832	0	0	0.132919	0	0.317611	0
LYSA48	-64.8238	-234.463	-72.566	-297.845	-16.2764	398.295	-387.101	29.1463	159.04	344.962	0	0	1.12406	16.8293	267.946	-6.41772	0	0	0.131513	0	0.317611	0
ASNA49	-64.8417	-234.45	-72.5542	-297.839	-16.2764	398.275	-387.102	29.1464	159.04	344.961	0	0	1.12406	16.8013	267.946	-6.41772	0	0	0.131513	0	0.317611	0
VALA50	-64.8417	-234.45	-72.5542	-297.839	-16.2764	398.275	-387.102	29.1464	159.04	344.961	0	0	1.12406	16.8013	267.946	-6.41772	0	0	0.131513	0	0.317611	0
ILEA51	-64.8417	-234.45	-72.5542	-297.839	-16.2764	398.275	-387.102	29.1464	159.04	344.961	0	0	1.12406	16.8013	267.946	-6.41772	0	0	0.131513	0	0.317611	0
ARGA54	-64.8498	-234.45	-72.577	-297.834	-16.2767	398.269	-387.098	29.1463	159.052	344.961	0	0	1.12406	16.8008	267.948	-6.41741	0	0	0.131457	0	0.317611	0
ARGA55	-64.8586	-234.45	-72.5663	-297.821	-16.2805	398.25	-387.086	29.1297	159.049	344.961	0	0	1.12406	16.7988	267.947	-6.41709	0	0	0.131932	0	0.317611	0
SERA57	-64.8586	-234.45	-72.5663	-297.821	-16.2805	398.25	-387.086	29.1297	159.049	344.961	0	0	1.12406	16.7988	267.947	-6.41709	0	0	0.131932	0	0.317611	0
ARGA59	-64.876	-234.449	-72.5663	-297.813	-16.2797	398.204	-387.079	29.1297	159.043	344.961	0	0	1.12406	16.8019	267.946	-6.40188	0	0	0.132055	0	0.317611	0
ILEA60	-64.8944	-234.449	-72.5663	-297.796	-16.2797	398.173	-387.063	29.1241	159.035	344.961	0	0	1.12406	16.7948	267.948	-6.40188	0	0	0.132055	0	0.317611	0
ILEA61	-64.9562	-234.449	-72.5663	-297.822	-16.2797	398.172	-387.112	29.1934	159.042	344.961	0	0	1.12406	16.7326	267.946	-6.40188	0	0	0.132055	0	0.317611	0
SERA62	-64.9562	-234.449	-72.5663	-297.822	-16.2797	398.172	-387.112	29.1934	159.042	344.961	0	0	1.12406	16.7326	267.946	-6.40188	0	0	0.132055	0	0.317611	0
SERA63	-64.9562	-234.449	-72.5663	-297.822	-16.2797	398.172	-387.112	29.1934	159.042	344.961	0	0	1.12406	16.7326	267.946	-6.40188	0	0	0.132055	0	0.317611	0
GLUA65	-64.9655	-234.45	-72.552	-297.827	-16.3204	398.205	-387.11	29.1937	159.032	344.961	0	0	1.12406	16.7324	267.948	-6.40389	0	0	0.132055	0	0.317611	0
GLNA66	-64.9655	-234.45	-72.552	-297.827	-16.3204	398.205	-387.11	29.1937	159.032	344.961	0	0	1.12406	16.7324	267.948	-6.40389	0	0	0.132055	0	0.317611	0
LYSA67	-64.9716	-234.455	-72.5569	-297.839	-16.3204	398.218	-387.125	29.1974	159.047	344.962	0	0	1.12406	16.7323	267.953	-6.40674	0	0	0.132101	0	0.317611	0
GLUA68	-64.9716	-234.455	-72.5569	-297.839	-16.3204	398.218	-387.125	29.1974	159.047	344.962	0	0	1.12406	16.7323	267.953	-6.40674	0	0	0.132101	0	0.317611	0
GLUA69	-64.9774	-234.455	-72.5569	-297.84	-16.3238	398.218	-387.128	29.1974	159.051	344.963	0	0	1.12406	16.7326	267.953	-6.40904	0	0	0.132101	0	0.317611	0
ASNA70	-64.9774	-234.455	-72.5569	-297.84	-16.3238	398.218	-387.128	29.1974	159.051	344.963	0	0	1.12406	16.7326	267.953	-6.40904	0	0	0.132101	0	0.317611	0
LYSA71	-64.9775	-234.455	-72.5569	-297.843	-16.3259	398.221	-387.132	29.1983	159.055	344.964	0	0	1.12406	16.7326	267.956	-6.40947	0	0	0.132101	0	0.317611	0
GLUA74	-64.9775	-234.455	-72.5569	-297.843	-16.3259	398.221	-387.132	29.1983	159.055	344.964	0	0	1.12406	16.7326	267.956	-6.40947	0	0	0.132101	0	0.317611	0
ASPA75	-65.0147	-234.483	-72.5855	-297.839	-16.327	398.205	-387.13	29.1971	159.056	344.964	0	0	1.12406	16.7692	267.953	-6.41485	0	0	0.132101	0	0.317611	0
LYSA76	-65.0657	-234.483	-72.5855	-297.852	-16.1897	398.107	-387.164	29.1824	159.025	344.964	0	0	1.12406	16.7667	267.952	-6.40936	0	0	0.132101	0	0.317611	0
LYSA78	-65.1667	-234.517	-72.6131	-297.862	-16.2889	398.046	-387.191	29.1973	159.098	344.963	0	0	1.12406	16.824	267.894	-6.39751	0	0	0.132101	0	0.317611	0
META79	-65.1667	-234.517	-72.6131	-297.862	-16.2889	398.046	-387.191	29.1973	159.098	344.963	0	0	1.12406	16.824	267.894	-6.39751	0	0	0.132101	0	0.317611	0
ILEA80	-65.175	-234.516	-72.6131	-297.867	-16.2889	398.045	-387.205	29.2092	159.098	344.963	0	0	1.12406	16.824	267.894	-6.39751	0	0	0.132101	0	0.317611	0
ARGA81	-65.175	-234.516	-72.6131	-297.867	-16.2889	398.045	-387.205	29.2092	159.098	344.963	0	0	1.12406	16.824	267.894	-6.39751	0	0	0.132101	0	0.317611	0
GLUA82	-65.175	-234.516	-72.6131	-297.867	-16.2889	398.045	-387.205	29.2092	159.098	344.963	0	0	1.12406	16.824	267.894	-6.39751	0	0	0.132101	0	0.317611	0
TYRA83	-65.175	-234.516	-72.6131	-297.867	-16.2889	398.045	-387.205	29.2092	159.098	344.963	0	0	1.12406	16.824	267.894	-6.39751	0	0	0.132101	0	0.317611	0
GLNA85	-65.4329	-234.517	-73.0687	-297.872	-16.2699	398.072	-387.181	29.0775	159.098	344.964	0	0	1.12406	17.0882	267.889	-6.39774	0	0	0.132101	0	0.317611	0
META86	-65.4477	-234.521	-73.0687	-297.883	-16.2699	398.074	-387.2	29.086	159.106	344.964	0	0	1.12406	17.0884	267.895	-6.39774	0	0	0.132101	0	0.317611	0
VALA87	-65.4616	-234.521	-73.0687	-297.882	-16.2699	398.074	-387.199	29.0436	159.105	344.964	0	0	1.12406	17.1157	267.895	-6.39774	0	0	0.132101	0	0.317611	0
GLUA88	-65.4888	-234.522	-73.1094	-297.888	-16.2477	398.059	-387.216	29.0382	159.105	344.964	0	0	1.12406	17.152	267.895	-6.39799	0	0	0.132101	0	0.317611	0
THRA89	-65.489	-234.519	-73.1077	-297.888	-16.2477	398.058	-387.217	29.0382	159.104	344.964	0	0	1.12406	17.151	267.895	-6.39799	0	0	0.132101	0	0.317611	0
GLUA90	-65.489	-234.519	-73.1077	-297.888	-16.2477	398.058	-387.217	29.0382	159.104	344.964	0	0	1.12406	17.151	267.895	-6.39799	0	0	0.132101	0	0.317611	0
LYSA92	-65.4937	-234.52	-73.1077	-297.894	-16.2464	398.06	-387.226	29.0388	159.111	344.964	0	0	1.12406	17.1509	267.896	-6.39802	0	0	0.132101	0	0.317611	0
LEUA93	-65.4937	-234.52	-73.1077	-297.894	-16.2464	398.06	-387.226	29.0388	159.111	344.964	0	0	1.12406	17.1509	267.896	-6.39802	0	0	0.132101	0	0.317611	0
CYSA96	-65.4937	-234.52	-73.1077	-297.894	-16.2464	398.06	-387.226	29.0388	159.111	344.964	0	0	1.12406	17.1509	267.896	-6.39802	0	0	0.132101	0	0.317611	0
ILEA98	-65.4937	-234.52	-73.1077	-297.894	-16.2464	398.06	-387.226	29.0388	159.111	344.964	0	0	1.12406	17.1509	267.896	-6.39802	0	0	0.132101	0	0.317611	0
ASPA100	-65.495	-234.532	-73.1276	-297.917	-16.2469	398.132	-387.245	29.0382	159.122	344.964	0	0	1.12406	17.1411	267.923	-6.39765	0	0	0.132101	0	0.317611	0
VALA101	-65.495	-234.532	-73.1276	-297.917	-16.2469	398.132	-387.245	29.0382	159.122	344.964	0	0	1.12406	17.1411	267.923	-6.39765	0	0	0.132101	0	0.317611	0
ASPA103	-65.5006	-234.533	-73.1276	-297.912	-16.2267	398.117	-387.241	29.0407	159.101	344.964	0	0	1.12406	17.1411	267.926	-6.39765	0	0	0.132101	0	0.317611	0
LYSA104	-65.5006	-234.533	-73.1276	-297.912	-16.2267	398.117	-387.241	29.0407	159.101	344.964	0	0	1.12406	17.1411	267.926	-6.39765	0	0	0.132101	0	0.317611	0
H1SA105	-65.5006	-234.533	-73.1276	-297.912	-16.2267	398.117	-387.241	29.0407	159.101	344.964	0	0	1.12406	17.1411	267.926	-6.39765	0	0	0.132101	0	0.317611	0
PROA108	-65.5442	-234.533	-73.1276	-297.898	-16.2267	398.092	-387.225	28.9913	159.102	344.964	0	0	1.12406	17.1411	267.905	-6.39765	0	0	0.132101	0	0.317611	0
ASNA111	-65.5533	-234.491	-73.0853	-297.863	-16.2267	398.017	-387.202	28.9913	159.027	344.965	0	0	1.12406	17.1393	267.904	-6.39765	0	0	0.132101	0	0.317611	0
THRA112	-65.5533	-234.491	-73.0853	-297.863	-16.2267	398.017	-387.202	28.9913	159.027	344.965	0	0	1.12406	17.1393	267.904	-6.39765	0	0	0.132101	0	0.317611	0
GLUA114	-65.5886	-234.494	-73.0918	-297.843	-16.2256	397.932	-387.198	28.9854	159.023	344.965	0	0	1.12406	17.1345	267.895	-6.35137	0	0	0.132101	0	0.317979	0
SERA115	-65.5886	-234.494	-73.0918	-297.843	-16.2256	397.932	-387.198	28.9854	159.023	344.965	0	0	1.12406	17.1345	267.895	-6.35137	0	0	0.132101	0	0.317979	0
LYSA116	-65.5886	-234.494	-73.0918	-297.843	-16.2256	397.932	-387.198	28.9854	159.023	344.965	0	0	1.12406	17.1345	267.895	-6.35137	0	0	0.132101	0	0.317979	0
VALA117	-65.5955	-234.494	-73.0918	-297.848	-16.2256	397.933	-387.208	29.0328	159.023	344.965	0	0	1.12406	17.0959	267.896	-6.35137	0	0	0.132101	0	0.317979	0
TYRA120	-65.5955	-234.494	-73.0918	-297.848	-16.2256	397.933	-387.208	29.0328	159.023	344.965	0	0	1.12406	17.0959	267.896	-6.35137	0	0	0.132101	0	0.317979	0
LYSA121	-65.6291	-234.488	-73.1147	-297.847	-16.2364	397.934	-387.208	29.0284	159.023	344.962	0	0	1.12406	17.0959	267.896	-6.35199	0	0	0.132165	0	0.317979	0
LYSA123	-65.6297	-234.488	-73.1145	-297.847	-16.2362	397.933	-387.208	29.0284	159.022	344.962	0	0	1.12406	17.0959	267.896	-6.35199	0	0	0.132165	0	0.317928	0
ASPA125	-65.6297	-234.488	-73.1145	-297.847	-16.2362	397.933	-387.208	29.0284	159.022	344.962	0	0	1.12406	17.0959	267.896	-6.35199	0	0	0.132165	0	0.317928	0
TYRA126	-65.6297	-234.488	-73.1145	-297.847	-16.2362	397.933	-387.208	29.0284	159.022	344.962	0	0	1.12406	17.0959	267.896	-6.35199	0	0	0.132165	0	0.317928	0
ARGA128	-65.6411	-234.488	-73.0965	-297.845	-16.2255	397.93	-387.206	29.0033	159.023	344.962	0	0	1.12406	17.0952	267.896	-6.3664	0	0	0.131708	0	0.317928	0
LEUA130	-65.6411	-234.488	-73.0965	-297.845	-16.2255	397.93	-387.206	29.0033	159.023	344.962	0	0	1.12406	17.0952	267.896	-6.3664	0	0	0.131708	0	0.317928	0
GLUA132	-65.6513	-234.488	-73.1242	-297.833	-16.1822	397.901	-387.194	29.0037	159.027	344.961	0	0	1.12406	17.0741	267.894	-6.36976	0	0	0.130594	0	0.317928	0
PHEA133	-65.6976	-234.488	-73.1242	-297.821	-16.1845	397.896	-387.172	28.927	159.028	344.962	0	0	1.12406	17.0756	267.892	-6.36921	0	0	0.130594	0	0.317928	0
THRA135	-65.6976	-234.488	-73.1242	-297.821	-16.1845	397.896	-387.172	28.927	159.028	344.962	0	0	1.12406	17.0756	267.892	-6.36921	0	0	0.130594	0	0.317928	0
ASNA137	-65.6976	-234.488	-73.1242	-297.821	-16.1845	397.896	-387.172	28.927	159.028	344.962	0	0	1.12406	17.0756	267.892	-6.36921	0	0	0.130594	0	0.317928	0
ASPA138	-65.6976	-234.488	-73.1242	-297.821	-16.1845	397.896	-387.172	28.927	159.028	344.962	0	0	1.12406	17.0756	267.892	-6.36921	0	0	0.130594	0	0.317928	0
ARGA139	-65.7494	-234.527	-73.1635	-297.832	-16.1875	397.924	-387.175	28.9389	159.028	344.962	0	0	1.12406	17.084	267.895	-6.37224	0	0	0.130592	0	0.317928	0
LYSA140	-65.7516	-234.527	-73.1635	-297.831	-16.1829	397.921	-387.174	28.9389	159.021	344.962	0	0	1.12406	17.084	267.896	-6.37226	0	0	0.130592	0	0.317928	0
GLUA141	-65.753	-234.527	-73.1506	-297.827	-16.1835	397.908	-387.171	28.9389	159.013	344.962	0	0	1.12406	17.0839	267.894	-6.37178	0	0	0.130592	0	0.317928	0
GLUA144	-65.753	-234.527	-73.1506	-297.827	-16.1835	397.908	-387.171	28.9389	159.013	344.962	0	0	1.12406	17.0839	267.894	-6.37178	0	0	0.130592	0	0.317928	0
ASNA145	-65.753	-234.527	-73.1506	-297.827	-16.1835	397.908	-387.171	28.9389	159.013	344.962	0	0	1.12406	17.0839	267.894	-6.37178	0	0	0.130592	0	0.317928	0
SERA146	-65.753	-234.527	-73.1506	-297.827	-16.1835	397.908	-387.171	28.9389	159.013	344.962	0	0	1.12406	17.0839	267.894	-6.37178	0	0	0.130592	0	0.317928	0
VALA148	-65.753	-234.527	-73.1506	-297.827	-16.1835	397.908	-387.171	28.9389	159.013	344.962	0	0	1.12406	17.0839	267.894	-6.37178	0	0	0.130592	0	0.317928	0
TYRA150	-65.753	-234.527	-73.1506	-297.827	-16.1835	397.908	-387.171	28.9389	159.013	344.962	0	0	1.12406	17.0839	267.894	-6.37178	0	0	0.130592	0	0.317928	0
LYSA151	-65.753	-234.527	-73.1506	-297.827	-16.1835	397.908	-387.171	28.9389	159.013	344.962	0	0	1.12406	17.0839	267.894	-6.37178	0	0	0.130592	0	0.317928	0
SERA154	-65.753	-234.527	-73.1506	-297.827	-16.1835	397.908	-387.171	28.9389	159.013	344.962	0	0	1.12406	17.0839	267.894	-6.37178	0	0	0.130592	0	0.317928	0
ASPA155	-65.7545	-234.527	-73.1506	-297.828	-16.1828	397.908	-387.172	28.9389	159.013	344.962	0	0	1.12406	17.0839	267.893	-6.37141	0	0	0.130592	0	0.317928	0
META158	-65.7584	-234.528	-73.1506	-297.831	-16.1828	397.911	-387.178	28.9389	159.015	344.962	0	0	1.12406	17.0857	267.895	-6.37141	0	0	0.130592	0	0.317928	0
THRA159	-65.7584	-234.528	-73.1506	-297.831	-16.1828	397.911	-387.178	28.9389	159.015	344.962	0	0	1.12406	17.0857	267.895	-6.37141	0	0	0.130592	0	0.317928	0
GLUA160	-65.7584	-234.528	-73.1506	-297.831	-16.1828	397.911	-387.178	28.9389	159.015	344.962	0	0	1.12406	17.0857	267.895	-6.37141	0	0	0.130592	0	0.317928	0
PROA162	-65.7691	-234.528	-73.1506	-297.834	-16.1828	397.912	-387.185	28.9362	159.015	344.962	0	0	1.12406	17.0857	267.895	-6.37141	0	0	0.130592	0	0.317971	0
THRA164	-65.7691	-234.528	-73.1506	-297.834	-16.1828	397.912	-387.185	28.9362	159.015	344.962	0	0	1.12406	17.0857	267.895	-6.37141	0	0	0.130592	0	0.317971	0
ARGA168	-65.7691	-234.528	-73.1506	-297.834	-16.1828	397.912	-387.185	28.9362	159.015	344.962	0	0	1.12406	17.0857	267.895	-6.37141	0	0	0.130592	0	0.317971	0
LEUA171	-65.7691	-234.528	-73.1506	-297.834	-16.1828	397.912	-387.185	28.9362	159.015	344.962	0	0	1.12406	17.0857	267.895	-6.37141	0	0	0.130592	0	0.317971	0
ASNA174	-65.7691	-234.528	-73.1506	-297.834	-16.1828	397.912	-387.185	28.9362	159.015	344.962	0	0	1.12406	17.0857	267.895	-6.37141	0	0	0.130592	0	0.317971	0
PHEA175	-65.7898	-234.528	-73.1506	-297.825	-16.1906	397.895	-387.179	28.923	159.015	344.962	0	0	1.12406	17.088	267.894	-6.37141	0	0	0.130592	0	0.317971	0
SERA176	-65.7898	-234.528	-73.1506	-297.825	-16.1906	397.895	-387.179	28.923	159.015	344.962	0	0	1.12406	17.088	267.894	-6.37141	0	0	0.130592	0	0.317971	0
VALA177	-65.8121	-234.528	-73.151	-297.847	-16.1911	397.896	-387.212	28.8857	159.026	344.962	0	0	1.12406	17.1466	267.894	-6.37141	0	0	0.130592	0	0.317971	0
TYRA179	-65.8132	-234.528	-73.151	-297.848	-16.1915	397.897	-387.212	28.8839	159.026	344.962	0	0	1.12406	17.1466	267.894	-6.37141	0	0	0.130592	0	0.317971	0
TYRA180	-65.8132	-234.528	-73.151	-297.848	-16.1915	397.897	-387.212	28.8839	159.026	344.962	0	0	1.12406	17.1466	267.894	-6.37141	0	0	0.130592	0	0.317971	0
GLUA181	-65.8417	-234.528	-73.1004	-297.863	-16.2128	397.91	-387.238	28.8776	159.002	344.962	0	0	1.12406	17.147	267.894	-6.37151	0	0	0.131432	0	0.317971	0
ASNA184	-65.8434	-234.531	-73.1036	-297.864	-16.2128	397.912	-387.238	28.8776	159.006	344.962	0	0	1.12406	17.147	267.895	-6.37151	0	0	0.131432	0	0.317971	0
PROA186	-65.8584	-234.531	-73.1036	-297.87	-16.2123	397.912	-387.251	28.8811	159.006	344.962	0	0	1.12406	17.147	267.895	-6.37151	0	0	0.131432	0	0.317971	0
ASPA187	-65.8584	-234.531	-73.1036	-297.87	-16.2123	397.912	-387.251	28.8811	159.006	344.962	0	0	1.12406	17.147	267.895	-6.37151	0	0	0.131432	0	0.317971	0
ARGA188	-65.8775	-234.531	-73.1036	-297.882	-16.2103	397.903	-387.269	28.8922	159.013	344.962	0	0	1.12406	17.1471	267.896	-6.37157	0	0	0.131432	0	0.317971	0
CYSA190	-65.8775	-234.531	-73.1036	-297.882	-16.2103	397.903	-387.269	28.8922	159.013	344.962	0	0	1.12406	17.1471	267.896	-6.37157	0	0	0.131432	0	0.317971	0
ARGA191	-65.8976	-234.551	-73.1207	-297.891	-16.2237	397.919	-387.277	28.8928	159.039	344.962	0	0	1.12406	17.1486	267.896	-6.36833	0	0	0.131432	0	0.317971	0
LYSA194	-65.9105	-234.551	-73.1207	-297.903	-16.2242	397.92	-387.299	28.9035	159.048	344.962	0	0	1.12406	17.1486	267.897	-6.36773	0	0	0.131432	0	0.317971	0
ASPA198	-65.9128	-234.551	-73.1207	-297.9	-16.2217	397.91	-387.297	28.9042	159.044	344.962	0	0	1.12406	17.1508	267.896	-6.36591	0	0	0.131432	0	0.317971	0
ASPA199	-65.9238	-234.551	-73.1207	-297.881	-16.2384	397.856	-387.272	28.9048	159.04	344.96	0	0	1.12406	17.1596	267.9	-6.35398	0	0	0.131432	0	0.317971	0
ILEA201	-65.9238	-234.551	-73.1207	-297.881	-16.2384	397.856	-387.272	28.9048	159.04	344.96	0	0	1.12406	17.1596	267.9	-6.35398	0	0	0.131432	0	0.317971	0
GLUA203	-65.9238	-234.551	-73.1207	-297.881	-16.2384	397.856	-387.272	28.9048	159.04	344.96	0	0	1.12406	17.1596	267.9	-6.35398	0	0	0.131432	0	0.317971	0
LEUA204	-65.9238	-234.551	-73.1207	-297.881	-16.2384	397.856	-387.272	28.9048	159.04	344.96	0	0	1.12406	17.1596	267.9	-6.35398	0	0	0.131432	0	0.317971	0
ASPA205	-65.9238	-234.551	-73.1207	-297.881	-16.2384	397.856	-387.272	28.9048	159.04	344.96	0	0	1.12406	17.1596	267.9	-6.35398	0	0	0.131432	0	0.317971	0
THRA206	-65.9238	-234.551	-73.1207	-297.881	-16.2384	397.856	-387.272	28.9048	159.04	344.96	0	0	1.12406	17.1596	267.9	-6.35398	0	0	0.131432	0	0.317971	0
LEUA207	-65.9238	-234.551	-73.1207	-297.881	-16.2384	397.856	-387.272	28.9048	159.04	344.96	0	0	1.12406	17.1596	267.9	-6.35398	0	0	0.131432	0	0.317971	0
SERA208	-65.9238	-234.551	-73.1207	-297.881	-16.2384	397.856	-387.272	28.9048	159.04	344.96	0	0	1.12406	17.1596	267.9	-6.35398	0	0	0.131432	0	0.317971	0
GLUA209	-65.9238	-234.551	-73.1207	-297.881	-16.2384	397.856	-387.272	28.9048	159.04	344.96	0	0	1.12406	17.1596	267.9	-6.35398	0	0	0.131432	0	0.317971	0
GLUA210	-65.9287	-234.551	-73.1207	-297.879	-16.2388	397.853	-387.27	28.8986	159.039	344.96	0	0	1.12406	17.157	267.898	-6.35101	0	0	0.131432	0	0.317971	0
SERA211	-65.9287	-234.551	-73.1207	-297.879	-16.2388	397.853	-387.27	28.8986	159.039	344.96	0	0	1.12406	17.157	267.898	-6.35101	0	0	0.131432	0	0.317971	0
TYRA212	-65.9287	-234.551	-73.1207	-297.879	-16.2388	397.853	-387.27	28.8986	159.039	344.96	0	0	1.12406	17.157	267.898	-6.35101	0	0	0.131432	0	0.317971	0
LYSA213	-65.9391	-234.551	-73.1534	-297.88	-16.2376	397.857	-387.27	28.8976	159.056	344.96	0	0	1.12406	17.157	267.898	-6.34982	0	0	0.131432	0	0.317971	0
ASPA214	-65.9391	-234.551	-73.1534	-297.88	-16.2376	397.857	-387.27	28.8976	159.056	344.96	0	0	1.12406	17.157	267.898	-6.34982	0	0	0.131432	0	0.317971	0
SERA215	-65.9391	-234.551	-73.1534	-297.88	-16.2376	397.857	-387.27	28.8976	159.056	344.96	0	0	1.12406	17.157	267.898	-6.34982	0	0	0.131432	0	0.317971	0
THRA216	-65.9391	-234.551	-73.1534	-297.88	-16.2376	397.857	-387.27	28.8976	159.056	344.96	0	0	1.12406	17.157	267.898	-6.34982	0	0	0.131432	0	0.317971	0
LEUA217	-65.9436	-234.551	-73.1534	-297.881	-16.2376	397.857	-387.274	28.8976	159.058	344.96	0	0	1.12406	17.1571	267.898	-6.34982	0	0	0.131432	0	0.317971	0
ILEA218	-65.9436	-234.551	-73.1534	-297.881	-16.2376	397.857	-387.274	28.8976	159.058	344.96	0	0	1.12406	17.1571	267.898	-6.34982	0	0	0.131432	0	0.317971	0
GLNA220	-65.9436	-234.551	-73.1534	-297.881	-16.2376	397.857	-387.274	28.8976	159.058	344.96	0	0	1.12406	17.1571	267.898	-6.34982	0	0	0.131432	0	0.317971	0
ARGA223	-65.9447	-234.551	-73.1534	-297.884	-16.2377	397.86	-387.277	28.8976	159.06	344.96	0	0	1.12406	17.1571	267.898	-6.35031	0	0	0.131432	0	0.317971	0
ASPA224	-65.9447	-234.551	-73.1534	-297.884	-16.2377	397.86	-387.277	28.8976	159.06	344.96	0	0	1.12406	17.1571	267.898	-6.35031	0	0	0.131432	0	0.317971	0
ASNA225	-65.9497	-234.529	-73.1282	-297.885	-16.2377	397.843	-387.289	28.9012	159.065	344.95	0	0	1.12406	17.1376	267.898	-6.35031	0	0	0.131432	0	0.317971	0
THRA227	-65.9497	-234.529	-73.1282	-297.885	-16.2377	397.843	-387.289	28.9012	159.065	344.95	0	0	1.12406	17.1376	267.898	-6.35031	0	0	0.131432	0	0.317971	0
THRA230	-65.9497	-234.529	-73.1282	-297.885	-16.2377	397.843	-387.289	28.9012	159.065	344.95	0	0	1.12406	17.1376	267.898	-6.35031	0	0	0.131432	0	0.317971	0
SERA231	-65.9497	-234.529	-73.1282	-297.885	-16.2377	397.843	-387.289	28.9012	159.065	344.95	0	0	1.12406	17.1376	267.898	-6.35031	0	0	0.131432	0	0.317971	0
PROB232	-65.9742	-234.529	-73.1282	-297.88	-16.2377	397.845	-387.278	28.8666	159.06	344.947	0	0	1.12406	17.1376	267.898	-6.35031	0	0	0.131432	0	0.317971	0
ARGB233	-66.0132	-234.529	-73.1282	-297.947	-16.2794	398.019	-387.358	28.8666	159.074	344.977	0	0	1.12406	17.1376	267.898	-6.35058	0	0	0.0632433	0	0.317971	0
ARGB234	-66.0132	-234.529	-73.1282	-297.947	-16.2794	398.019	-387.358	28.8666	159.074	344.977	0	0	1.12406	17.1376	267.898	-6.35058	0	0	0.0632433	0	0.317971	0
ASNB235	-66.0132	-234.529	-73.1282	-297.947	-16.2794	398.019	-387.358	28.8666	159.074	344.977	0	0	1.12406	17.1376	267.898	-6.35058	0	0	0.0632433	0	0.317971	0
THRB236	-66.0132	-234.529	-73.1282	-297.947	-16.2794	398.019	-387.358	28.8666	159.074	344.977	0	0	1.12406	17.1376	267.898	-6.35058	0	0	0.0632433	0	0.317971	0
PROB238	-66.0319	-234.53	-73.1282	-297.953	-16.2788	398.021	-387.37	28.8638	159.074	344.977	0	0	1.12406	17.1376	267.898	-6.35058	0	0	0.0632433	0	0.317971	0
