# Supplementary material for: A recombinant Fasciola gigantica 14-3-3 epsilon protein (rFg14-3-3e) modulates various functions of goat peripheral blood mononuclear cells
Source: Parasit Vectors. 2018 Mar 6;11:152. doi: 10.1186/s13071-018-2745-4 (PMC5840819; doi:10.1186/s13071-018-2745-4)
Supplement: Supplementary file 1 — Dataset S1. Structure files, FoldX configuration files and associated energy calculations for complexes between YWAHE and rFg14-3-3, and the 18 human protein interactors of YWAHE. (TGZ 5273 kb) [file 13071_2018_2745_MOESM1_ESM.tgz › foldx_model_files/WT_P62258-P62258-EXP-2br9_Repair.pdb]

FoldX generated pdb file


ATOM      0  N   ASP A   3     -11.380 -17.161  44.850  1.00 36.55
ATOM      1  CA  ASP A   3     -10.861 -17.534  43.496  1.00 35.06
ATOM      2  C   ASP A   3     -11.465 -16.737  42.339  1.00 33.73
ATOM      3  O   ASP A   3     -10.752 -16.368  41.464  1.00 32.38
ATOM      4  CB  ASP A   3     -11.003 -19.002  43.232  1.00 36.51
ATOM      5  CG  ASP A   3     -12.430 -19.467  43.257  1.00 36.51
ATOM      6  OD1 ASP A   3     -13.270 -18.870  43.975  1.00 36.51
ATOM      7  OD2 ASP A   3     -12.737 -20.419  42.513  1.00 36.51
ATOM      8  N   ARG A   4     -12.770 -16.482  42.345  1.00 31.38
ATOM      9  CA  ARG A   4     -13.327 -15.421  41.532  1.00 29.67
ATOM     10  C   ARG A   4     -12.530 -14.095  41.687  1.00 28.64
ATOM     11  O   ARG A   4     -12.207 -13.436  40.707  1.00 27.63
ATOM     12  CB  ARG A   4     -14.802 -15.230  41.896  1.00 30.17
ATOM     13  CG  ARG A   4     -15.456 -14.030  41.336  1.00 30.17
ATOM     14  CD  ARG A   4     -16.981 -14.105  41.512  1.00 30.17
ATOM     15  NE  ARG A   4     -17.686 -13.353  40.478  1.00 30.17
ATOM     16  CZ  ARG A   4     -19.011 -13.339  40.318  1.00 30.17
ATOM     17  NH1 ARG A   4     -19.796 -14.051  41.139  1.00 30.17
ATOM     18  NH2 ARG A   4     -19.544 -12.637  39.337  1.00 30.17
ATOM     19  N   GLU A   5     -12.203 -13.713  42.921  1.00 27.94
ATOM     20  CA  GLU A   5     -11.427 -12.464  43.160  1.00 27.35
ATOM     21  C   GLU A   5     -10.014 -12.573  42.585  1.00 26.39
ATOM     22  O   GLU A   5      -9.502 -11.616  41.973  1.00 27.05
ATOM     23  CB  GLU A   5     -11.368 -12.147  44.664  1.00 27.57
ATOM     24  CG  GLU A   5     -12.697 -12.314  45.377  1.00 27.57
ATOM     25  CD  GLU A   5     -12.775 -13.616  46.149  1.00 27.57
ATOM     26  OE1 GLU A   5     -12.334 -13.642  47.319  1.00 27.57
ATOM     27  OE2 GLU A   5     -13.277 -14.612  45.586  1.00 27.57
ATOM     28  N   ASP A   6      -9.454 -13.766  42.711  1.00 25.01
ATOM     29  CA  ASP A   6      -8.136 -14.136  42.146  1.00 25.00
ATOM     30  C   ASP A   6      -8.157 -14.046  40.632  1.00 24.57
ATOM     31  O   ASP A   6      -7.245 -13.476  40.034  1.00 23.85
ATOM     32  CB  ASP A   6      -7.724 -15.570  42.496  1.00 26.44
ATOM     33  CG  ASP A   6      -7.233 -15.747  43.934  1.00 26.44
ATOM     34  OD1 ASP A   6      -6.955 -14.741  44.626  1.00 26.44
ATOM     35  OD2 ASP A   6      -7.132 -16.923  44.369  1.00 26.44
ATOM     36  N   LEU A   7      -9.209 -14.559  39.992  1.00 23.45
ATOM     37  CA  LEU A   7      -9.270 -14.448  38.519  1.00 21.93
ATOM     38  C   LEU A   7      -9.375 -13.007  38.039  1.00 22.04
ATOM     39  O   LEU A   7      -8.796 -12.618  36.988  1.00 22.22
ATOM     40  CB  LEU A   7     -10.464 -15.236  37.989  1.00 22.80
ATOM     41  CG  LEU A   7     -10.437 -16.719  38.412  1.00 22.80
ATOM     42  CD1 LEU A   7     -11.846 -17.255  38.038  1.00 22.80
ATOM     43  CD2 LEU A   7      -9.304 -17.435  37.736  1.00 22.80
ATOM     44  N   VAL A   8     -10.178 -12.227  38.743  1.00 20.67
ATOM     45  CA  VAL A   8     -10.349 -10.804  38.390  1.00 21.51
ATOM     46  C   VAL A   8      -9.003 -10.075  38.545  1.00 20.74
ATOM     47  O   VAL A   8      -8.648  -9.219  37.699  1.00 22.22
ATOM     48  CB  VAL A   8     -11.454 -10.127  39.215  1.00 21.60
ATOM     49  CG1 VAL A   8     -11.702  -8.699  38.736  1.00 21.60
ATOM     50  CG2 VAL A   8     -12.785 -10.909  38.973  1.00 21.60
ATOM     51  N   TYR A   9      -8.305 -10.367  39.620  1.00 21.74
ATOM     52  CA  TYR A   9      -6.984  -9.755  39.816  1.00 22.12
ATOM     53  C   TYR A   9      -6.030 -10.171  38.696  1.00 21.65
ATOM     54  O   TYR A   9      -5.317  -9.318  38.136  1.00 22.22
ATOM     55  CB  TYR A   9      -6.385 -10.094  41.140  1.00 22.62
ATOM     56  CG  TYR A   9      -5.155  -9.277  41.467  1.00 22.62
ATOM     57  CD1 TYR A   9      -5.271  -8.091  42.150  1.00 22.62
ATOM     58  CD2 TYR A   9      -3.865  -9.721  41.098  1.00 22.62
ATOM     59  CE1 TYR A   9      -4.141  -7.316  42.434  1.00 22.62
ATOM     60  CE2 TYR A   9      -2.750  -8.967  41.372  1.00 22.62
ATOM     61  CZ  TYR A   9      -2.884  -7.779  42.046  1.00 22.62
ATOM     62  OH  TYR A   9      -1.769  -7.043  42.377  1.00 22.62
ATOM     63  N   GLN A  10      -5.995 -11.470  38.369  1.00 21.39
ATOM     64  CA  GLN A  10      -5.195 -11.918  37.154  1.00 21.16
ATOM     65  C   GLN A  10      -5.601 -11.217  35.861  1.00 22.01
ATOM     66  O   GLN A  10      -4.717 -10.867  35.032  1.00 21.49
ATOM     67  CB  GLN A  10      -5.276 -13.434  37.013  1.00 26.60
ATOM     68  CG  GLN A  10      -4.587 -13.974  35.737  1.00 26.60
ATOM     69  CD  GLN A  10      -3.078 -13.702  35.759  1.00 26.60
ATOM     70  OE1 GLN A  10      -2.294 -14.572  36.162  1.00 26.60
ATOM     71  NE2 GLN A  10      -2.673 -12.496  35.347  1.00 26.60
ATOM     72  N   ALA A  11      -6.901 -10.970  35.668  1.00 21.50
ATOM     73  CA  ALA A  11      -7.362 -10.245  34.488  1.00 22.01
ATOM     74  C   ALA A  11      -6.816  -8.799  34.454  1.00 22.32
ATOM     75  O   ALA A  11      -6.328  -8.297  33.382  1.00 22.86
ATOM     76  CB  ALA A  11      -8.869 -10.255  34.395  1.00 22.27
ATOM     77  N   LYS A  12      -6.859  -8.163  35.599  1.00 22.47
ATOM     78  CA  LYS A  12      -6.347  -6.773  35.736  1.00 22.71
ATOM     79  C   LYS A  12      -4.833  -6.700  35.533  1.00 22.77
ATOM     80  O   LYS A  12      -4.330  -5.745  34.945  1.00 23.88
ATOM     81  CB  LYS A  12      -6.698  -6.255  37.120  1.00 25.23
ATOM     82  CG  LYS A  12      -8.186  -6.181  37.343  1.00 25.23
ATOM     83  CD  LYS A  12      -8.459  -6.276  38.818  1.00 25.23
ATOM     84  CE  LYS A  12      -9.444  -5.213  39.241  1.00 25.23
ATOM     85  NZ  LYS A  12      -8.625  -3.964  39.552  1.00 25.23
ATOM     86  N   LEU A  13      -4.107  -7.725  35.963  1.00 20.78
ATOM     87  CA  LEU A  13      -2.644  -7.753  35.775  1.00 22.24
ATOM     88  C   LEU A  13      -2.378  -7.900  34.292  1.00 21.56
ATOM     89  O   LEU A  13      -1.523  -7.232  33.740  1.00 21.89
ATOM     90  CB  LEU A  13      -1.969  -8.927  36.492  1.00 23.51
ATOM     91  CG  LEU A  13      -1.579  -8.869  37.971  1.00 23.51
ATOM     92  CD1 LEU A  13      -1.297 -10.301  38.449  1.00 23.51
ATOM     93  CD2 LEU A  13      -0.327  -7.971  38.217  1.00 23.51
ATOM     94  N   ALA A  14      -3.107  -8.813  33.653  1.00 22.18
ATOM     95  CA  ALA A  14      -2.955  -9.006  32.217  1.00 21.59
ATOM     96  C   ALA A  14      -3.295  -7.717  31.461  1.00 23.42
ATOM     97  O   ALA A  14      -2.607  -7.351  30.489  1.00 22.80
ATOM     98  CB  ALA A  14      -3.827 -10.167  31.731  1.00 22.77
ATOM     99  N   GLU A  15      -4.303  -6.997  31.913  1.00 22.54
ATOM    100  CA  GLU A  15      -4.717  -5.758  31.222  1.00 23.38
ATOM    101  C   GLU A  15      -3.570  -4.720  31.330  1.00 22.41
ATOM    102  O   GLU A  15      -3.239  -4.061  30.343  1.00 24.09
ATOM    103  CB  GLU A  15      -5.984  -5.197  31.855  1.00 26.20
ATOM    104  CG  GLU A  15      -6.446  -3.919  31.112  1.00 26.20
ATOM    105  CD  GLU A  15      -7.095  -2.924  32.040  1.00 26.20
ATOM    106  OE1 GLU A  15      -6.539  -2.673  33.137  1.00 26.20
ATOM    107  OE2 GLU A  15      -8.163  -2.411  31.623  1.00 26.20
ATOM    108  N   GLN A  16      -3.013  -4.573  32.522  1.00 22.16
ATOM    109  CA  GLN A  16      -1.886  -3.689  32.808  1.00 22.34
ATOM    110  C   GLN A  16      -0.679  -4.007  31.897  1.00 23.04
ATOM    111  O   GLN A  16      -0.034  -3.100  31.345  1.00 23.73
ATOM    112  CB  GLN A  16      -1.468  -3.799  34.280  1.00 25.79
ATOM    113  CG  GLN A  16      -0.674  -2.609  34.805  1.00 25.79
ATOM    114  CD  GLN A  16      -1.166  -1.274  34.276  1.00 25.79
ATOM    115  OE1 GLN A  16      -2.056  -0.653  34.852  1.00 25.79
ATOM    116  NE2 GLN A  16      -0.584  -0.834  33.181  1.00 25.79
ATOM    117  N   ALA A  17      -0.435  -5.302  31.715  1.00 22.40
ATOM    118  CA  ALA A  17       0.670  -5.825  30.877  1.00 22.19
ATOM    119  C   ALA A  17       0.370  -5.812  29.373  1.00 22.83
ATOM    120  O   ALA A  17       1.276  -6.080  28.560  1.00 23.90
ATOM    121  CB  ALA A  17       1.052  -7.246  31.351  1.00 22.64
ATOM    122  N   GLU A  18      -0.875  -5.493  29.017  1.00 23.00
ATOM    123  CA  GLU A  18      -1.402  -5.546  27.649  1.00 25.05
ATOM    124  C   GLU A  18      -1.266  -6.912  27.032  1.00 25.91
ATOM    125  O   GLU A  18      -0.892  -7.069  25.847  1.00 24.98
ATOM    126  CB  GLU A  18      -0.818  -4.431  26.778  1.00 33.14
ATOM    127  CG  GLU A  18      -1.581  -3.141  27.133  1.00 33.14
ATOM    128  CD  GLU A  18      -1.656  -2.137  26.020  1.00 33.14
ATOM    129  OE1 GLU A  18      -2.614  -2.232  25.212  1.00 33.14
ATOM    130  OE2 GLU A  18      -0.750  -1.279  25.944  1.00 33.14
ATOM    131  N   ARG A  19      -1.539  -7.907  27.868  1.00 24.05
ATOM    132  CA  ARG A  19      -1.590  -9.269  27.391  1.00 23.94
ATOM    133  C   ARG A  19      -3.026  -9.747  27.334  1.00 23.74
ATOM    134  O   ARG A  19      -3.543 -10.421  28.227  1.00 24.35
ATOM    135  CB  ARG A  19      -0.680 -10.130  28.233  1.00 24.81
ATOM    136  CG  ARG A  19       0.856  -9.746  28.014  1.00 24.81
ATOM    137  CD  ARG A  19       1.691 -10.593  28.880  1.00 24.81
ATOM    138  NE  ARG A  19       1.534 -12.040  28.644  1.00 24.81
ATOM    139  CZ  ARG A  19       2.454 -12.831  28.110  1.00 24.81
ATOM    140  NH1 ARG A  19       3.617 -12.325  27.710  1.00 24.81
ATOM    141  NH2 ARG A  19       2.204 -14.144  27.975  1.00 24.81
ATOM    142  N   TYR A  20      -3.753  -9.279  26.314  1.00 25.16
ATOM    143  CA  TYR A  20      -5.206  -9.452  26.282  1.00 24.47
ATOM    144  C   TYR A  20      -5.687 -10.890  26.081  1.00 26.13
ATOM    145  O   TYR A  20      -6.800 -11.239  26.548  1.00 26.48
ATOM    146  CB  TYR A  20      -5.805  -8.495  25.250  1.00 28.58
ATOM    147  CG  TYR A  20      -5.604  -7.076  25.631  1.00 28.58
ATOM    148  CD1 TYR A  20      -4.475  -6.417  25.228  1.00 28.58
ATOM    149  CD2 TYR A  20      -6.550  -6.375  26.417  1.00 28.58
ATOM    150  CE1 TYR A  20      -4.275  -5.099  25.556  1.00 28.58
ATOM    151  CE2 TYR A  20      -6.329  -5.043  26.762  1.00 28.58
ATOM    152  CZ  TYR A  20      -5.172  -4.442  26.318  1.00 28.58
ATOM    153  OH  TYR A  20      -4.882  -3.150  26.643  1.00 28.58
ATOM    154  N   ASP A  21      -4.813 -11.744  25.527  1.00 27.56
ATOM    155  CA  ASP A  21      -5.104 -13.191  25.401  1.00 29.52
ATOM    156  C   ASP A  21      -5.302 -13.780  26.783  1.00 28.53
ATOM    157  O   ASP A  21      -6.256 -14.534  27.024  1.00 28.72
ATOM    158  CB  ASP A  21      -3.943 -13.947  24.758  1.00 33.49
ATOM    159  CG  ASP A  21      -3.466 -13.322  23.494  1.00 33.49
ATOM    160  OD1 ASP A  21      -2.706 -12.327  23.541  1.00 33.49
ATOM    161  OD2 ASP A  21      -3.860 -13.845  22.418  1.00 33.49
ATOM    162  N   GLU A  22      -4.384 -13.442  27.691  1.00 28.13
ATOM    163  CA  GLU A  22      -4.481 -13.951  29.047  1.00 26.49
ATOM    164  C   GLU A  22      -5.647 -13.348  29.789  1.00 26.08
ATOM    165  O   GLU A  22      -6.253 -14.023  30.614  1.00 26.00
ATOM    166  CB  GLU A  22      -3.179 -13.728  29.838  1.00 29.75
ATOM    167  CG  GLU A  22      -2.182 -14.795  29.512  1.00 29.75
ATOM    168  CD  GLU A  22      -0.772 -14.314  29.457  1.00 29.75
ATOM    169  OE1 GLU A  22       0.058 -15.147  29.059  1.00 29.75
ATOM    170  OE2 GLU A  22      -0.481 -13.137  29.794  1.00 29.75
ATOM    171  N   MET A  23      -5.906 -12.070  29.531  1.00 23.96
ATOM    172  CA  MET A  23      -7.061 -11.399  30.079  1.00 24.48
ATOM    173  C   MET A  23      -8.383 -12.128  29.735  1.00 23.93
ATOM    174  O   MET A  23      -9.260 -12.347  30.598  1.00 24.56
ATOM    175  CB  MET A  23      -7.090  -9.942  29.577  1.00 24.93
ATOM    176  CG  MET A  23      -8.135  -9.111  30.353  1.00 24.93
ATOM    177  SD  MET A  23      -8.158  -7.428  29.642  1.00 24.93
ATOM    178  CE  MET A  23      -9.501  -6.738  30.656  1.00 24.93
ATOM    179  N   VAL A  24      -8.510 -12.529  28.475  1.00 23.69
ATOM    180  CA  VAL A  24      -9.658 -13.317  28.018  1.00 24.54
ATOM    181  C   VAL A  24      -9.759 -14.626  28.782  1.00 24.50
ATOM    182  O   VAL A  24     -10.844 -14.986  29.219  1.00 24.36
ATOM    183  CB  VAL A  24      -9.579 -13.554  26.428  1.00 25.07
ATOM    184  CG1 VAL A  24     -10.495 -14.707  25.996  1.00 25.07
ATOM    185  CG2 VAL A  24      -9.942 -12.290  25.655  1.00 25.07
ATOM    186  N   GLU A  25      -8.634 -15.329  28.970  1.00 24.83
ATOM    187  CA  GLU A  25      -8.621 -16.659  29.618  1.00 25.08
ATOM    188  C   GLU A  25      -9.139 -16.510  31.027  1.00 25.72
ATOM    189  O   GLU A  25      -9.949 -17.322  31.453  1.00 25.06
ATOM    190  CB  GLU A  25      -7.202 -17.252  29.640  1.00 33.56
ATOM    191  CG  GLU A  25      -6.691 -17.451  28.213  1.00 33.56
ATOM    192  CD  GLU A  25      -5.601 -18.501  28.081  1.00 33.56
ATOM    193  OE1 GLU A  25      -5.591 -19.506  28.850  1.00 33.56
ATOM    194  OE2 GLU A  25      -4.721 -18.285  27.199  1.00 33.56
ATOM    195  N   SER A  26      -8.702 -15.452  31.731  1.00 24.16
ATOM    196  CA  SER A  26      -9.108 -15.275  33.122  1.00 24.09
ATOM    197  C   SER A  26     -10.588 -14.956  33.236  1.00 23.77
ATOM    198  O   SER A  26     -11.292 -15.504  34.115  1.00 24.48
ATOM    199  CB  SER A  26      -8.271 -14.162  33.815  1.00 24.48
ATOM    200  OG  SER A  26      -8.366 -12.961  33.089  1.00 24.48
ATOM    201  N   MET A  27     -11.065 -14.078  32.376  1.00 22.84
ATOM    202  CA  MET A  27     -12.467 -13.645  32.370  1.00 24.71
ATOM    203  C   MET A  27     -13.396 -14.738  31.821  1.00 24.60
ATOM    204  O   MET A  27     -14.514 -14.840  32.281  1.00 25.40
ATOM    205  CB  MET A  27     -12.680 -12.318  31.595  1.00 25.10
ATOM    206  CG  MET A  27     -11.856 -11.125  32.076  1.00 25.10
ATOM    207  SD  MET A  27     -12.217 -10.731  33.858  1.00 25.10
ATOM    208  CE  MET A  27     -14.001 -10.623  33.872  1.00 25.10
ATOM    209  N   LYS A  28     -12.950 -15.537  30.834  1.00 25.10
ATOM    210  CA  LYS A  28     -13.718 -16.741  30.494  1.00 27.24
ATOM    211  C   LYS A  28     -13.990 -17.678  31.674  1.00 27.08
ATOM    212  O   LYS A  28     -15.098 -18.192  31.816  1.00 28.15
ATOM    213  CB  LYS A  28     -13.093 -17.555  29.351  1.00 32.15
ATOM    214  CG  LYS A  28     -13.643 -17.239  28.044  1.00 32.15
ATOM    215  CD  LYS A  28     -13.036 -18.210  26.987  1.00 32.15
ATOM    216  CE  LYS A  28     -13.654 -19.541  27.093  1.00 32.15
ATOM    217  NZ  LYS A  28     -13.267 -20.416  25.917  1.00 32.15
ATOM    218  N   LYS A  29     -12.985 -17.928  32.511  1.00 26.50
ATOM    219  CA  LYS A  29     -13.176 -18.680  33.744  1.00 26.51
ATOM    220  C   LYS A  29     -14.256 -18.120  34.687  1.00 26.50
ATOM    221  O   LYS A  29     -15.022 -18.884  35.266  1.00 26.78
ATOM    222  CB  LYS A  29     -11.849 -18.805  34.482  1.00 29.52
ATOM    223  CG  LYS A  29     -10.806 -19.509  33.671  1.00 29.52
ATOM    224  CD  LYS A  29      -9.345 -19.111  33.997  1.00 29.52
ATOM    225  CE  LYS A  29      -8.400 -20.026  33.127  1.00 29.52
ATOM    226  NZ  LYS A  29      -8.774 -20.059  31.671  1.00 29.52
ATOM    227  N   VAL A  30     -14.303 -16.802  34.834  1.00 26.40
ATOM    228  CA  VAL A  30     -15.315 -16.143  35.659  1.00 26.15
ATOM    229  C   VAL A  30     -16.694 -16.382  35.016  1.00 26.19
ATOM    230  O   VAL A  30     -17.646 -16.766  35.679  1.00 26.71
ATOM    231  CB  VAL A  30     -15.016 -14.606  35.771  1.00 26.92
ATOM    232  CG1 VAL A  30     -15.898 -13.966  36.802  1.00 26.92
ATOM    233  CG2 VAL A  30     -13.599 -14.393  36.227  1.00 26.92
ATOM    234  N   ALA A  31     -16.765 -16.212  33.700  1.00 26.15
ATOM    235  CA  ALA A  31     -18.038 -16.350  32.987  1.00 26.53
ATOM    236  C   ALA A  31     -18.491 -17.824  33.166  1.00 27.55
ATOM    237  O   ALA A  31     -19.682 -18.077  33.319  1.00 28.31
ATOM    238  CB  ALA A  31     -17.903 -16.017  31.533  1.00 26.99
ATOM    239  N   GLY A  32     -17.532 -18.738  33.176  1.00 26.70
ATOM    240  CA  GLY A  32     -17.771 -20.188  33.363  1.00 27.67
ATOM    241  C   GLY A  32     -18.445 -20.566  34.674  1.00 28.99
ATOM    242  O   GLY A  32     -19.006 -21.657  34.801  1.00 30.17
ATOM    243  N   MET A  33     -18.422 -19.672  35.654  1.00 29.11
ATOM    244  CA  MET A  33     -19.017 -19.954  36.987  1.00 30.47
ATOM    245  C   MET A  33     -20.553 -19.903  36.999  1.00 29.37
ATOM    246  O   MET A  33     -21.195 -20.216  38.017  1.00 28.08
ATOM    247  CB  MET A  33     -18.463 -18.964  38.004  1.00 31.20
ATOM    248  CG  MET A  33     -16.965 -18.910  38.001  1.00 31.20
ATOM    249  SD  MET A  33     -16.297 -17.727  39.200  1.00 31.20
ATOM    250  CE  MET A  33     -17.376 -16.351  38.865  1.00 31.20
ATOM    251  N   ASP A  34     -21.149 -19.436  35.905  1.00 29.61
ATOM    252  CA  ASP A  34     -22.618 -19.393  35.706  1.00 30.32
ATOM    253  C   ASP A  34     -23.352 -18.544  36.740  1.00 30.93
ATOM    254  O   ASP A  34     -24.402 -18.937  37.275  1.00 30.57
ATOM    255  CB  ASP A  34     -23.216 -20.816  35.664  1.00 31.20
ATOM    256  CG  ASP A  34     -24.615 -20.839  35.062  1.00 31.20
ATOM    257  OD1 ASP A  34     -24.792 -20.284  33.964  1.00 31.20
ATOM    258  OD2 ASP A  34     -25.524 -21.422  35.687  1.00 31.20
ATOM    259  N   VAL A  35     -22.781 -17.376  37.009  1.00 30.28
ATOM    260  CA  VAL A  35     -23.345 -16.452  37.964  1.00 31.15
ATOM    261  C   VAL A  35     -23.362 -15.083  37.309  1.00 29.70
ATOM    262  O   VAL A  35     -22.659 -14.833  36.302  1.00 31.11
ATOM    263  CB  VAL A  35     -22.505 -16.399  39.261  1.00 31.36
ATOM    264  CG1 VAL A  35     -22.518 -17.759  39.957  1.00 31.36
ATOM    265  CG2 VAL A  35     -21.099 -15.908  38.933  1.00 31.36
ATOM    266  N   GLU A  36     -24.195 -14.214  37.860  1.00 28.83
ATOM    267  CA  GLU A  36     -24.248 -12.822  37.416  1.00 28.44
ATOM    268  C   GLU A  36     -22.893 -12.142  37.644  1.00 27.04
ATOM    269  O   GLU A  36     -22.362 -12.146  38.762  1.00 25.59
ATOM    270  CB  GLU A  36     -25.334 -12.073  38.172  1.00 31.36
ATOM    271  CG  GLU A  36     -25.554 -10.630  37.675  1.00 31.36
ATOM    272  CD  GLU A  36     -25.958 -10.577  36.217  1.00 31.36
ATOM    273  OE1 GLU A  36     -25.087 -10.552  35.318  1.00 31.36
ATOM    274  OE2 GLU A  36     -27.168 -10.519  35.990  1.00 31.36
ATOM    275  N   LEU A  37     -22.333 -11.588  36.564  1.00 25.96
ATOM    276  CA  LEU A  37     -21.071 -10.907  36.686  1.00 24.88
ATOM    277  C   LEU A  37     -21.316  -9.530  37.268  1.00 25.36
ATOM    278  O   LEU A  37     -22.371  -8.937  37.063  1.00 24.58
ATOM    279  CB  LEU A  37     -20.369 -10.768  35.331  1.00 26.29
ATOM    280  CG  LEU A  37     -19.947 -12.091  34.708  1.00 26.29
ATOM    281  CD1 LEU A  37     -19.460 -11.631  33.309  1.00 26.29
ATOM    282  CD2 LEU A  37     -18.851 -12.735  35.368  1.00 26.29
ATOM    283  N   THR A  38     -20.356  -9.036  38.039  1.00 24.99
ATOM    284  CA  THR A  38     -20.423  -7.615  38.460  1.00 26.13
ATOM    285  C   THR A  38     -20.227  -6.640  37.270  1.00 26.93
ATOM    286  O   THR A  38     -19.825  -7.028  36.165  1.00 26.76
ATOM    287  CB  THR A  38     -19.370  -7.318  39.523  1.00 25.72
ATOM    288  OG1 THR A  38     -18.087  -7.372  38.866  1.00 25.72
ATOM    289  CG2 THR A  38     -19.360  -8.340  40.647  1.00 25.72
ATOM    290  N   VAL A  39     -20.482  -5.344  37.472  1.00 27.28
ATOM    291  CA  VAL A  39     -20.232  -4.376  36.387  1.00 27.29
ATOM    292  C   VAL A  39     -18.753  -4.397  36.024  1.00 28.06
ATOM    293  O   VAL A  39     -18.390  -4.353  34.846  1.00 28.01
ATOM    294  CB  VAL A  39     -20.621  -2.905  36.817  1.00 28.11
ATOM    295  CG1 VAL A  39     -20.423  -1.908  35.682  1.00 28.11
ATOM    296  CG2 VAL A  39     -22.074  -2.869  37.287  1.00 28.11
ATOM    297  N   GLU A  40     -17.907  -4.451  37.041  1.00 27.78
ATOM    298  CA  GLU A  40     -16.455  -4.512  36.794  1.00 27.41
ATOM    299  C   GLU A  40     -16.083  -5.722  35.949  1.00 27.87
ATOM    300  O   GLU A  40     -15.343  -5.576  34.991  1.00 26.92
ATOM    301  CB  GLU A  40     -15.683  -4.477  38.112  1.00 33.08
ATOM    302  CG  GLU A  40     -16.141  -3.362  39.027  1.00 33.08
ATOM    303  CD  GLU A  40     -17.005  -3.883  40.161  1.00 33.08
ATOM    304  OE1 GLU A  40     -18.236  -3.865  39.982  1.00 33.08
ATOM    305  OE2 GLU A  40     -16.467  -4.320  41.221  1.00 33.08
ATOM    306  N   GLU A  41     -16.613  -6.897  36.302  1.00 26.40
ATOM    307  CA  GLU A  41     -16.336  -8.137  35.554  1.00 26.12
ATOM    308  C   GLU A  41     -16.884  -8.095  34.115  1.00 27.06
ATOM    309  O   GLU A  41     -16.148  -8.474  33.152  1.00 24.88
ATOM    310  CB  GLU A  41     -16.894  -9.341  36.296  1.00 26.17
ATOM    311  CG  GLU A  41     -16.176  -9.624  37.614  1.00 26.17
ATOM    312  CD  GLU A  41     -16.958 -10.674  38.427  1.00 26.17
ATOM    313  OE1 GLU A  41     -18.214 -10.688  38.286  1.00 26.17
ATOM    314  OE2 GLU A  41     -16.322 -11.435  39.184  1.00 26.17
ATOM    315  N   ARG A  42     -18.110  -7.598  33.918  1.00 25.65
ATOM    316  CA  ARG A  42     -18.606  -7.448  32.543  1.00 29.01
ATOM    317  C   ARG A  42     -17.700  -6.545  31.721  1.00 28.89
ATOM    318  O   ARG A  42     -17.431  -6.793  30.515  1.00 29.04
ATOM    319  CB  ARG A  42     -20.022  -6.800  32.517  1.00 37.77
ATOM    320  CG  ARG A  42     -21.096  -7.720  32.959  1.00 37.77
ATOM    321  CD  ARG A  42     -22.406  -6.972  33.235  1.00 37.77
ATOM    322  NE  ARG A  42     -23.031  -7.331  34.503  1.00 37.77
ATOM    323  CZ  ARG A  42     -24.060  -6.684  35.033  1.00 37.77
ATOM    324  NH1 ARG A  42     -24.546  -5.631  34.411  1.00 37.77
ATOM    325  NH2 ARG A  42     -24.595  -7.086  36.176  1.00 37.77
ATOM    326  N   ASN A  43     -17.276  -5.439  32.312  1.00 28.27
ATOM    327  CA  ASN A  43     -16.425  -4.537  31.573  1.00 29.86
ATOM    328  C   ASN A  43     -15.025  -5.122  31.250  1.00 27.76
ATOM    329  O   ASN A  43     -14.523  -4.938  30.107  1.00 28.68
ATOM    330  CB  ASN A  43     -16.328  -3.191  32.282  1.00 32.21
ATOM    331  CG  ASN A  43     -17.503  -2.261  31.927  1.00 32.21
ATOM    332  OD1 ASN A  43     -17.407  -1.450  31.003  1.00 32.21
ATOM    333  ND2 ASN A  43     -18.593  -2.348  32.699  1.00 32.21
ATOM    334  N   LEU A  44     -14.453  -5.894  32.167  1.00 26.03
ATOM    335  CA  LEU A  44     -13.151  -6.545  31.944  1.00 25.98
ATOM    336  C   LEU A  44     -13.310  -7.600  30.866  1.00 26.34
ATOM    337  O   LEU A  44     -12.497  -7.674  29.968  1.00 24.96
ATOM    338  CB  LEU A  44     -12.636  -7.168  33.230  1.00 27.06
ATOM    339  CG  LEU A  44     -12.050  -6.196  34.252  1.00 27.06
ATOM    340  CD1 LEU A  44     -12.075  -6.874  35.607  1.00 27.06
ATOM    341  CD2 LEU A  44     -10.611  -5.814  33.920  1.00 27.06
ATOM    342  N   LEU A  45     -14.393  -8.385  30.929  1.00 26.46
ATOM    343  CA  LEU A  45     -14.646  -9.397  29.881  1.00 27.01
ATOM    344  C   LEU A  45     -14.789  -8.681  28.516  1.00 27.47
ATOM    345  O   LEU A  45     -14.151  -9.046  27.526  1.00 25.39
ATOM    346  CB  LEU A  45     -15.898 -10.238  30.263  1.00 29.52
ATOM    347  CG  LEU A  45     -16.460 -10.966  29.043  1.00 29.52
ATOM    348  CD1 LEU A  45     -15.429 -12.095  28.790  1.00 29.52
ATOM    349  CD2 LEU A  45     -17.747 -11.480  29.547  1.00 29.52
ATOM    350  N   SER A  46     -15.563  -7.601  28.471  1.00 28.56
ATOM    351  CA  SER A  46     -15.763  -6.839  27.222  1.00 29.79
ATOM    352  C   SER A  46     -14.443  -6.247  26.701  1.00 29.24
ATOM    353  O   SER A  46     -14.103  -6.350  25.502  1.00 28.88
ATOM    354  CB  SER A  46     -16.721  -5.689  27.441  1.00 30.93
ATOM    355  OG  SER A  46     -17.407  -5.415  26.237  1.00 30.93
ATOM    356  N   VAL A  47     -13.669  -5.649  27.593  1.00 27.79
ATOM    357  CA  VAL A  47     -12.391  -5.057  27.180  1.00 28.29
ATOM    358  C   VAL A  47     -11.459  -6.098  26.595  1.00 27.24
ATOM    359  O   VAL A  47     -10.775  -5.840  25.566  1.00 27.30
ATOM    360  CB  VAL A  47     -11.758  -4.319  28.362  1.00 29.27
ATOM    361  CG1 VAL A  47     -10.262  -4.016  28.099  1.00 29.27
ATOM    362  CG2 VAL A  47     -12.559  -3.063  28.633  1.00 29.27
ATOM    363  N   ALA A  48     -11.428  -7.282  27.224  1.00 25.41
ATOM    364  CA  ALA A  48     -10.463  -8.321  26.849  1.00 25.22
ATOM    365  C   ALA A  48     -10.770  -8.748  25.419  1.00 26.07
ATOM    366  O   ALA A  48      -9.882  -8.763  24.566  1.00 25.67
ATOM    367  CB  ALA A  48     -10.578  -9.504  27.839  1.00 25.38
ATOM    368  N   TYR A  49     -12.031  -9.076  25.143  1.00 24.77
ATOM    369  CA  TYR A  49     -12.382  -9.553  23.816  1.00 26.13
ATOM    370  C   TYR A  49     -12.316  -8.427  22.808  1.00 25.64
ATOM    371  O   TYR A  49     -11.960  -8.651  21.628  1.00 26.32
ATOM    372  CB  TYR A  49     -13.768 -10.188  23.805  1.00 27.08
ATOM    373  CG  TYR A  49     -13.749 -11.651  24.236  1.00 27.08
ATOM    374  CD1 TYR A  49     -13.064 -12.625  23.489  1.00 27.08
ATOM    375  CD2 TYR A  49     -14.439 -12.052  25.381  1.00 27.08
ATOM    376  CE1 TYR A  49     -13.038 -13.968  23.887  1.00 27.08
ATOM    377  CE2 TYR A  49     -14.450 -13.432  25.778  1.00 27.08
ATOM    378  CZ  TYR A  49     -13.740 -14.364  25.018  1.00 27.08
ATOM    379  OH  TYR A  49     -13.729 -15.698  25.400  1.00 27.08
ATOM    380  N   LYS A  50     -12.602  -7.184  23.251  1.00 25.55
ATOM    381  CA  LYS A  50     -12.618  -6.058  22.299  1.00 25.94
ATOM    382  C   LYS A  50     -11.185  -5.892  21.765  1.00 25.92
ATOM    383  O   LYS A  50     -10.997  -5.615  20.579  1.00 24.61
ATOM    384  CB  LYS A  50     -12.959  -4.734  22.994  1.00 28.76
ATOM    385  CG  LYS A  50     -12.833  -3.516  22.097  1.00 28.76
ATOM    386  CD  LYS A  50     -13.747  -3.628  20.888  1.00 28.76
ATOM    387  CE  LYS A  50     -15.211  -3.571  21.293  1.00 28.76
ATOM    388  NZ  LYS A  50     -16.079  -3.105  20.176  1.00 28.76
ATOM    389  N   ASN A  51     -10.181  -6.008  22.649  1.00 24.89
ATOM    390  CA  ASN A  51      -8.776  -5.889  22.228  1.00 26.17
ATOM    391  C   ASN A  51      -8.293  -7.081  21.417  1.00 26.56
ATOM    392  O   ASN A  51      -7.549  -6.929  20.425  1.00 26.77
ATOM    393  CB  ASN A  51      -7.960  -5.703  23.485  1.00 27.95
ATOM    394  CG  ASN A  51      -7.908  -4.268  23.908  1.00 27.95
ATOM    395  OD1 ASN A  51      -7.049  -3.522  23.430  1.00 27.95
ATOM    396  ND2 ASN A  51      -8.787  -3.866  24.805  1.00 27.95
ATOM    397  N   VAL A  52      -8.706  -8.295  21.795  1.00 24.98
ATOM    398  CA  VAL A  52      -8.275  -9.464  21.054  1.00 27.28
ATOM    399  C   VAL A  52      -8.843  -9.484  19.615  1.00 27.78
ATOM    400  O   VAL A  52      -8.108  -9.689  18.643  1.00 26.66
ATOM    401  CB  VAL A  52      -8.622 -10.772  21.852  1.00 26.97
ATOM    402  CG1 VAL A  52      -8.183 -12.025  21.079  1.00 26.97
ATOM    403  CG2 VAL A  52      -7.914 -10.697  23.217  1.00 26.97
ATOM    404  N   ILE A  53     -10.128  -9.192  19.472  1.00 27.57
ATOM    405  CA  ILE A  53     -10.725  -9.177  18.146  1.00 26.66
ATOM    406  C   ILE A  53     -10.312  -7.895  17.398  1.00 26.41
ATOM    407  O   ILE A  53     -10.128  -7.962  16.169  1.00 26.57
ATOM    408  CB  ILE A  53     -12.272  -9.268  18.239  1.00 28.12
ATOM    409  CG1 ILE A  53     -12.877  -9.514  16.833  1.00 28.12
ATOM    410  CG2 ILE A  53     -12.801  -7.938  18.785  1.00 28.12
ATOM    411  CD1 ILE A  53     -13.024 -10.962  16.447  1.00 28.12
ATOM    412  N   GLY A  54     -10.153  -6.767  18.110  1.00 24.28
ATOM    413  CA  GLY A  54      -9.847  -5.462  17.524  1.00 25.21
ATOM    414  C   GLY A  54      -8.539  -5.560  16.774  1.00 25.92
ATOM    415  O   GLY A  54      -8.399  -5.030  15.691  1.00 26.93
ATOM    416  N   ALA A  55      -7.578  -6.284  17.340  1.00 25.23
ATOM    417  CA  ALA A  55      -6.275  -6.386  16.682  1.00 27.50
ATOM    418  C   ALA A  55      -6.434  -7.104  15.332  1.00 26.49
ATOM    419  O   ALA A  55      -5.789  -6.703  14.322  1.00 27.18
ATOM    420  CB  ALA A  55      -5.245  -7.178  17.620  1.00 26.73
ATOM    421  N   ARG A  56      -7.244  -8.158  15.295  1.00 26.16
ATOM    422  CA  ARG A  56      -7.411  -8.898  14.059  1.00 27.32
ATOM    423  C   ARG A  56      -8.249  -8.116  13.066  1.00 25.55
ATOM    424  O   ARG A  56      -7.993  -8.158  11.852  1.00 25.04
ATOM    425  CB  ARG A  56      -8.047 -10.261  14.262  1.00 28.56
ATOM    426  CG  ARG A  56      -7.030 -11.347  14.576  1.00 28.56
ATOM    427  CD  ARG A  56      -6.579 -11.216  15.990  1.00 28.56
ATOM    428  NE  ARG A  56      -5.924 -12.455  16.415  1.00 28.56
ATOM    429  CZ  ARG A  56      -5.737 -12.782  17.676  1.00 28.56
ATOM    430  NH1 ARG A  56      -5.087 -13.904  17.952  1.00 28.56
ATOM    431  NH2 ARG A  56      -6.214 -12.011  18.653  1.00 28.56
ATOM    432  N   ARG A  57      -9.241  -7.351  13.560  1.00 25.89
ATOM    433  CA  ARG A  57     -10.091  -6.601  12.606  1.00 24.91
ATOM    434  C   ARG A  57      -9.209  -5.507  11.972  1.00 24.88
ATOM    435  O   ARG A  57      -9.354  -5.182  10.796  1.00 26.21
ATOM    436  CB  ARG A  57     -11.278  -5.969  13.375  1.00 26.69
ATOM    437  CG  ARG A  57     -12.330  -7.000  13.699  1.00 26.69
ATOM    438  CD  ARG A  57     -13.457  -6.310  14.561  1.00 26.69
ATOM    439  NE  ARG A  57     -14.344  -5.443  13.764  1.00 26.69
ATOM    440  CZ  ARG A  57     -14.349  -4.096  13.834  1.00 26.69
ATOM    441  NH1 ARG A  57     -13.540  -3.422  14.633  1.00 26.69
ATOM    442  NH2 ARG A  57     -15.197  -3.409  13.088  1.00 26.69
ATOM    443  N   ALA A  58      -8.305  -4.923  12.767  1.00 25.06
ATOM    444  CA  ALA A  58      -7.442  -3.857  12.213  1.00 25.88
ATOM    445  C   ALA A  58      -6.531  -4.485  11.174  1.00 25.84
ATOM    446  O   ALA A  58      -6.353  -3.920  10.095  1.00 25.54
ATOM    447  CB  ALA A  58      -6.630  -3.158  13.309  1.00 25.85
ATOM    448  N   SER A  59      -5.960  -5.651  11.520  1.00 24.49
ATOM    449  CA  SER A  59      -5.111  -6.401  10.550  1.00 23.13
ATOM    450  C   SER A  59      -5.880  -6.688   9.246  1.00 22.44
ATOM    451  O   SER A  59      -5.361  -6.478   8.150  1.00 22.07
ATOM    452  CB  SER A  59      -4.672  -7.692  11.202  1.00 23.06
ATOM    453  OG  SER A  59      -3.266  -7.596  11.449  1.00 23.06
ATOM    454  N   TRP A  60      -7.138  -7.121   9.363  1.00 22.24
ATOM    455  CA  TRP A  60      -7.928  -7.542   8.230  1.00 24.13
ATOM    456  C   TRP A  60      -8.201  -6.315   7.345  1.00 22.65
ATOM    457  O   TRP A  60      -8.145  -6.430   6.137  1.00 25.74
ATOM    458  CB  TRP A  60      -9.253  -8.130   8.709  1.00 25.68
ATOM    459  CG  TRP A  60     -10.108  -8.707   7.595  1.00 25.68
ATOM    460  CD1 TRP A  60     -10.074  -9.970   7.135  1.00 25.68
ATOM    461  CD2 TRP A  60     -11.056  -7.996   6.785  1.00 25.68
ATOM    462  NE1 TRP A  60     -10.982 -10.119   6.123  1.00 25.68
ATOM    463  CE2 TRP A  60     -11.590  -8.912   5.883  1.00 25.68
ATOM    464  CE3 TRP A  60     -11.533  -6.661   6.769  1.00 25.68
ATOM    465  CZ2 TRP A  60     -12.603  -8.565   4.958  1.00 25.68
ATOM    466  CZ3 TRP A  60     -12.538  -6.313   5.875  1.00 25.68
ATOM    467  CH2 TRP A  60     -13.043  -7.260   4.957  1.00 25.68
ATOM    468  N   ARG A  61      -8.537  -5.173   7.939  1.00 24.73
ATOM    469  CA  ARG A  61      -8.816  -3.986   7.136  1.00 23.99
ATOM    470  C   ARG A  61      -7.571  -3.533   6.420  1.00 24.19
ATOM    471  O   ARG A  61      -7.652  -3.063   5.291  1.00 24.30
ATOM    472  CB  ARG A  61      -9.360  -2.836   7.989  1.00 34.20
ATOM    473  CG  ARG A  61     -10.707  -3.173   8.697  1.00 34.20
ATOM    474  CD  ARG A  61     -11.811  -3.393   7.575  1.00 34.20
ATOM    475  NE  ARG A  61     -12.287  -2.083   7.025  1.00 34.20
ATOM    476  CZ  ARG A  61     -11.913  -1.589   5.844  1.00 34.20
ATOM    477  NH1 ARG A  61     -11.081  -2.269   5.049  1.00 34.20
ATOM    478  NH2 ARG A  61     -12.384  -0.419   5.434  1.00 34.20
ATOM    479  N   ILE A  62      -6.423  -3.549   7.109  1.00 20.88
ATOM    480  CA  ILE A  62      -5.157  -3.219   6.419  1.00 21.99
ATOM    481  C   ILE A  62      -4.898  -4.155   5.233  1.00 21.32
ATOM    482  O   ILE A  62      -4.572  -3.710   4.135  1.00 21.27
ATOM    483  CB  ILE A  62      -3.979  -3.131   7.428  1.00 21.74
ATOM    484  CG1 ILE A  62      -4.220  -2.001   8.447  1.00 21.74
ATOM    485  CG2 ILE A  62      -2.633  -2.962   6.666  1.00 21.74
ATOM    486  CD1 ILE A  62      -3.710  -2.346   9.912  1.00 21.74
ATOM    487  N   ILE A  63      -4.986  -5.479   5.466  1.00 21.02
ATOM    488  CA  ILE A  63      -4.653  -6.425   4.455  1.00 21.38
ATOM    489  C   ILE A  63      -5.628  -6.243   3.292  1.00 22.57
ATOM    490  O   ILE A  63      -5.232  -6.263   2.132  1.00 21.18
ATOM    491  CB  ILE A  63      -4.756  -7.818   5.028  1.00 22.24
ATOM    492  CG1 ILE A  63      -3.630  -8.010   6.039  1.00 22.24
ATOM    493  CG2 ILE A  63      -4.571  -8.889   3.895  1.00 22.24
ATOM    494  CD1 ILE A  63      -2.220  -7.810   5.369  1.00 22.24
ATOM    495  N   SER A  64      -6.889  -6.012   3.624  1.00 22.92
ATOM    496  CA  SER A  64      -7.905  -5.801   2.580  1.00 24.29
ATOM    497  C   SER A  64      -7.617  -4.552   1.775  1.00 23.44
ATOM    498  O   SER A  64      -7.936  -4.523   0.592  1.00 23.01
ATOM    499  CB  SER A  64      -9.333  -5.732   3.183  1.00 24.66
ATOM    500  OG  SER A  64      -9.552  -4.411   3.752  1.00 24.66
ATOM    501  N   SER A  65      -7.100  -3.488   2.407  1.00 23.62
ATOM    502  CA  SER A  65      -6.821  -2.281   1.623  1.00 22.24
ATOM    503  C   SER A  65      -5.669  -2.557   0.654  1.00 20.95
ATOM    504  O   SER A  65      -5.646  -2.091  -0.445  1.00 20.24
ATOM    505  CB  SER A  65      -6.498  -1.106   2.546  1.00 22.87
ATOM    506  OG  SER A  65      -5.267  -1.329   3.233  1.00 22.87
ATOM    507  N   ILE A  66      -4.704  -3.371   1.093  1.00 21.09
ATOM    508  CA  ILE A  66      -3.553  -3.692   0.267  1.00 20.60
ATOM    509  C   ILE A  66      -4.047  -4.539  -0.937  1.00 20.26
ATOM    510  O   ILE A  66      -3.568  -4.360  -2.062  1.00 21.18
ATOM    511  CB  ILE A  66      -2.466  -4.459   1.099  1.00 20.91
ATOM    512  CG1 ILE A  66      -1.824  -3.487   2.127  1.00 20.91
ATOM    513  CG2 ILE A  66      -1.383  -4.991   0.143  1.00 20.91
ATOM    514  CD1 ILE A  66      -1.501  -4.082   3.527  1.00 20.91
ATOM    515  N   GLU A  67      -4.976  -5.463  -0.642  1.00 21.77
ATOM    516  CA  GLU A  67      -5.606  -6.309  -1.642  1.00 22.42
ATOM    517  C   GLU A  67      -6.329  -5.420  -2.669  1.00 21.47
ATOM    518  O   GLU A  67      -6.212  -5.650  -3.874  1.00 20.93
ATOM    519  CB  GLU A  67      -6.609  -7.255  -0.954  1.00 25.76
ATOM    520  CG  GLU A  67      -7.253  -8.247  -1.957  1.00 25.76
ATOM    521  CD  GLU A  67      -8.192  -9.236  -1.276  1.00 25.76
ATOM    522  OE1 GLU A  67      -8.564  -9.005  -0.115  1.00 25.76
ATOM    523  OE2 GLU A  67      -8.515 -10.272  -1.864  1.00 25.76
ATOM    524  N   GLN A  68      -7.055  -4.397  -2.207  1.00 21.52
ATOM    525  CA  GLN A  68      -7.781  -3.514  -3.164  1.00 23.52
ATOM    526  C   GLN A  68      -6.818  -2.716  -4.012  1.00 21.91
ATOM    527  O   GLN A  68      -7.063  -2.480  -5.186  1.00 20.16
ATOM    528  CB  GLN A  68      -8.728  -2.573  -2.405  1.00 26.91
ATOM    529  CG  GLN A  68      -9.788  -3.264  -1.492  1.00 26.91
ATOM    530  CD  GLN A  68     -11.038  -3.626  -2.349  1.00 26.91
ATOM    531  OE1 GLN A  68     -11.408  -2.875  -3.248  1.00 26.91
ATOM    532  NE2 GLN A  68     -11.658  -4.779  -2.072  1.00 26.91
ATOM    533  N   LYS A  69      -5.716  -2.263  -3.398  1.00 21.12
ATOM    534  CA  LYS A  69      -4.666  -1.576  -4.121  1.00 21.13
ATOM    535  C   LYS A  69      -4.090  -2.475  -5.216  1.00 19.94
ATOM    536  O   LYS A  69      -3.983  -2.066  -6.374  1.00 20.00
ATOM    537  CB  LYS A  69      -3.576  -1.081  -3.150  1.00 27.74
ATOM    538  CG  LYS A  69      -4.122  -0.079  -2.176  1.00 27.74
ATOM    539  CD  LYS A  69      -3.209   0.031  -0.962  1.00 27.74
ATOM    540  CE  LYS A  69      -1.817   0.522  -1.336  1.00 27.74
ATOM    541  NZ  LYS A  69      -1.891   1.858  -2.000  1.00 27.74
ATOM    542  N   GLU A  70      -3.772  -3.733  -4.892  1.00 20.16
ATOM    543  CA  GLU A  70      -3.181  -4.576  -5.934  1.00 19.99
ATOM    544  C   GLU A  70      -4.160  -5.021  -7.038  1.00 18.95
ATOM    545  O   GLU A  70      -3.732  -5.240  -8.188  1.00 18.92
ATOM    546  CB  GLU A  70      -2.397  -5.760  -5.375  1.00 22.89
ATOM    547  CG  GLU A  70      -0.881  -5.710  -5.696  1.00 22.89
ATOM    548  CD  GLU A  70      -0.079  -4.911  -4.638  1.00 22.89
ATOM    549  OE1 GLU A  70       0.417  -5.486  -3.635  1.00 22.89
ATOM    550  OE2 GLU A  70       0.035  -3.668  -4.781  1.00 22.89
ATOM    551  N   GLU A  71      -5.423  -5.207  -6.685  1.00 19.61
ATOM    552  CA  GLU A  71      -6.493  -5.544  -7.648  1.00 21.46
ATOM    553  C   GLU A  71      -6.548  -4.408  -8.670  1.00 22.05
ATOM    554  O   GLU A  71      -6.669  -4.627  -9.861  1.00 21.92
ATOM    555  CB  GLU A  71      -7.854  -5.710  -6.928  1.00 26.90
ATOM    556  CG  GLU A  71      -8.237  -7.182  -6.625  1.00 26.90
ATOM    557  CD  GLU A  71      -9.418  -7.667  -7.463  1.00 26.90
ATOM    558  OE1 GLU A  71      -9.468  -7.326  -8.665  1.00 26.90
ATOM    559  OE2 GLU A  71     -10.322  -8.385  -6.934  1.00 26.90
ATOM    560  N   ASN A  72      -6.408  -3.181  -8.205  1.00 21.07
ATOM    561  CA  ASN A  72      -6.413  -2.034  -9.109  1.00 22.76
ATOM    562  C   ASN A  72      -5.142  -1.883  -9.933  1.00 23.72
ATOM    563  O   ASN A  72      -5.148  -1.345 -11.059  1.00 25.48
ATOM    564  CB  ASN A  72      -6.741  -0.778  -8.298  1.00 24.13
ATOM    565  CG  ASN A  72      -8.228  -0.593  -8.153  1.00 24.13
ATOM    566  OD1 ASN A  72      -8.884  -0.003  -9.014  1.00 24.13
ATOM    567  ND2 ASN A  72      -8.752  -1.071  -7.107  1.00 24.13
ATOM    568  N   LYS A  73      -4.023  -2.372  -9.413  1.00 24.66
ATOM    569  CA  LYS A  73      -2.739  -2.280 -10.126  1.00 25.90
ATOM    570  C   LYS A  73      -2.503  -3.474 -11.035  1.00 25.64
ATOM    571  O   LYS A  73      -1.629  -3.447 -11.884  1.00 26.74
ATOM    572  CB  LYS A  73      -1.578  -2.213  -9.120  1.00 27.74
ATOM    573  CG  LYS A  73      -1.637  -1.035  -8.129  1.00 27.74
ATOM    574  CD  LYS A  73      -0.716  -1.254  -6.916  1.00 27.74
ATOM    575  CE  LYS A  73       0.757  -1.182  -7.293  1.00 27.74
ATOM    576  NZ  LYS A  73       1.599  -1.324  -6.055  1.00 27.74
ATOM    577  N   GLY A  74      -3.271  -4.537 -10.826  1.00 26.00
ATOM    578  CA  GLY A  74      -3.080  -5.768 -11.570  1.00 26.46
ATOM    579  C   GLY A  74      -1.990  -6.662 -11.020  1.00 26.90
ATOM    580  O   GLY A  74      -1.380  -7.413 -11.771  1.00 26.81
ATOM    581  N   GLY A  75      -1.773  -6.617  -9.706  1.00 27.99
ATOM    582  CA  GLY A  75      -0.648  -7.317  -9.076  1.00 27.64
ATOM    583  C   GLY A  75      -0.948  -8.779  -8.749  1.00 28.18
ATOM    584  O   GLY A  75      -1.048  -9.136  -7.585  1.00 27.23
ATOM    585  N   GLU A  76      -1.088  -9.612  -9.781  1.00 27.66
ATOM    586  CA  GLU A  76      -1.583 -10.998  -9.623  1.00 27.95
ATOM    587  C   GLU A  76      -0.762 -11.901  -8.673  1.00 27.91
ATOM    588  O   GLU A  76      -1.327 -12.654  -7.867  1.00 28.59
ATOM    589  CB  GLU A  76      -1.721 -11.678 -11.007  1.00 27.97
ATOM    590  CG  GLU A  76      -2.319 -13.066 -10.938  1.00 27.97
ATOM    591  CD  GLU A  76      -3.829 -13.025 -10.800  1.00 27.97
ATOM    592  OE1 GLU A  76      -4.446 -12.057 -11.294  1.00 27.97
ATOM    593  OE2 GLU A  76      -4.396 -13.963 -10.200  1.00 27.97
ATOM    594  N   ASP A  77       0.558 -11.834  -8.784  1.00 28.28
ATOM    595  CA  ASP A  77       1.443 -12.626  -7.940  1.00 27.76
ATOM    596  C   ASP A  77       1.338 -12.205  -6.476  1.00 26.89
ATOM    597  O   ASP A  77       1.252 -13.056  -5.572  1.00 27.78
ATOM    598  CB  ASP A  77       2.893 -12.514  -8.438  1.00 31.46
ATOM    599  CG  ASP A  77       3.456 -11.113  -8.268  1.00 31.46
ATOM    600  OD1 ASP A  77       2.663 -10.150  -8.432  1.00 31.46
ATOM    601  OD2 ASP A  77       4.672 -10.962  -7.973  1.00 31.46
ATOM    602  N   LYS A  78       1.305 -10.893  -6.222  1.00 23.28
ATOM    603  CA  LYS A  78       1.138 -10.458  -4.834  1.00 22.18
ATOM    604  C   LYS A  78      -0.234 -10.831  -4.346  1.00 21.72
ATOM    605  O   LYS A  78      -0.397 -11.158  -3.174  1.00 20.05
ATOM    606  CB  LYS A  78       1.324  -8.950  -4.696  1.00 25.28
ATOM    607  CG  LYS A  78       2.647  -8.485  -5.272  1.00 25.28
ATOM    608  CD  LYS A  78       3.817  -9.262  -4.670  1.00 25.28
ATOM    609  CE  LYS A  78       5.133  -8.626  -5.115  1.00 25.28
ATOM    610  NZ  LYS A  78       5.280  -8.648  -6.597  1.00 25.28
ATOM    611  N   LEU A  79      -1.236 -10.761  -5.225  1.00 21.91
ATOM    612  CA  LEU A  79      -2.596 -11.075  -4.773  1.00 22.12
ATOM    613  C   LEU A  79      -2.768 -12.500  -4.246  1.00 22.52
ATOM    614  O   LEU A  79      -3.540 -12.691  -3.308  1.00 21.97
ATOM    615  CB  LEU A  79      -3.660 -10.728  -5.809  1.00 23.08
ATOM    616  CG  LEU A  79      -3.902  -9.236  -6.087  1.00 23.08
ATOM    617  CD1 LEU A  79      -4.769  -9.122  -7.281  1.00 23.08
ATOM    618  CD2 LEU A  79      -4.558  -8.547  -4.911  1.00 23.08
ATOM    619  N   LYS A  80      -2.079 -13.478  -4.831  1.00 23.01
ATOM    620  CA  LYS A  80      -2.090 -14.861  -4.270  1.00 23.98
ATOM    621  C   LYS A  80      -1.652 -14.872  -2.799  1.00 24.53
ATOM    622  O   LYS A  80      -2.378 -15.421  -1.941  1.00 23.75
ATOM    623  CB  LYS A  80      -1.276 -15.827  -5.135  1.00 26.38
ATOM    624  CG  LYS A  80      -1.693 -15.727  -6.647  1.00 26.38
ATOM    625  CD  LYS A  80      -0.511 -15.793  -7.587  1.00 26.38
ATOM    626  CE  LYS A  80      -0.020 -17.272  -7.658  1.00 26.38
ATOM    627  NZ  LYS A  80       1.230 -17.533  -8.429  1.00 26.38
ATOM    628  N   MET A  81      -0.551 -14.176  -2.485  1.00 23.36
ATOM    629  CA  MET A  81      -0.110 -14.071  -1.070  1.00 24.40
ATOM    630  C   MET A  81      -1.018 -13.241  -0.211  1.00 23.27
ATOM    631  O   MET A  81      -1.261 -13.557   0.976  1.00 22.57
ATOM    632  CB  MET A  81       1.309 -13.525  -0.981  1.00 24.38
ATOM    633  CG  MET A  81       2.091 -14.113   0.196  1.00 24.38
ATOM    634  SD  MET A  81       3.783 -13.528   0.290  1.00 24.38
ATOM    635  CE  MET A  81       4.334 -13.736  -1.399  1.00 24.38
ATOM    636  N   ILE A  82      -1.508 -12.136  -0.765  1.00 22.13
ATOM    637  CA  ILE A  82      -2.409 -11.287   0.033  1.00 21.06
ATOM    638  C   ILE A  82      -3.694 -12.008   0.440  1.00 21.34
ATOM    639  O   ILE A  82      -4.132 -11.933   1.582  1.00 22.42
ATOM    640  CB  ILE A  82      -2.744  -9.975  -0.774  1.00 21.12
ATOM    641  CG1 ILE A  82      -1.458  -9.196  -1.075  1.00 21.12
ATOM    642  CG2 ILE A  82      -3.611  -9.097   0.159  1.00 21.12
ATOM    643  CD1 ILE A  82      -1.720  -7.852  -1.854  1.00 21.12
ATOM    644  N   ARG A  83      -4.290 -12.736  -0.511  1.00 22.19
ATOM    645  CA  ARG A  83      -5.541 -13.425  -0.268  1.00 24.42
ATOM    646  C   ARG A  83      -5.354 -14.549   0.737  1.00 24.21
ATOM    647  O   ARG A  83      -6.209 -14.727   1.606  1.00 23.26
ATOM    648  CB  ARG A  83      -6.150 -13.918  -1.574  1.00 30.44
ATOM    649  CG  ARG A  83      -6.585 -12.696  -2.382  1.00 30.44
ATOM    650  CD  ARG A  83      -7.350 -13.078  -3.631  1.00 30.44
ATOM    651  NE  ARG A  83      -8.304 -12.016  -3.962  1.00 30.44
ATOM    652  CZ  ARG A  83      -8.916 -11.914  -5.134  1.00 30.44
ATOM    653  NH1 ARG A  83      -8.645 -12.793  -6.098  1.00 30.44
ATOM    654  NH2 ARG A  83      -9.778 -10.921  -5.337  1.00 30.44
ATOM    655  N   GLU A  84      -4.245 -15.274   0.659  1.00 23.58
ATOM    656  CA  GLU A  84      -4.006 -16.378   1.615  1.00 25.68
ATOM    657  C   GLU A  84      -3.837 -15.795   3.003  1.00 25.27
ATOM    658  O   GLU A  84      -4.272 -16.368   4.019  1.00 27.76
ATOM    659  CB  GLU A  84      -2.745 -17.158   1.261  1.00 32.54
ATOM    660  CG  GLU A  84      -2.904 -17.911  -0.005  1.00 32.54
ATOM    661  CD  GLU A  84      -4.049 -18.926   0.031  1.00 32.54
ATOM    662  OE1 GLU A  84      -4.231 -19.636   1.051  1.00 32.54
ATOM    663  OE2 GLU A  84      -4.764 -19.014  -0.986  1.00 32.54
ATOM    664  N   TYR A  85      -3.238 -14.622   3.037  1.00 23.53
ATOM    665  CA  TYR A  85      -2.962 -13.971   4.311  1.00 24.38
ATOM    666  C   TYR A  85      -4.270 -13.495   4.955  1.00 24.27
ATOM    667  O   TYR A  85      -4.550 -13.755   6.135  1.00 22.74
ATOM    668  CB  TYR A  85      -2.028 -12.791   4.126  1.00 28.60
ATOM    669  CG  TYR A  85      -1.399 -12.417   5.420  1.00 28.60
ATOM    670  CD1 TYR A  85      -1.053 -13.394   6.359  1.00 28.60
ATOM    671  CD2 TYR A  85      -1.175 -11.095   5.742  1.00 28.60
ATOM    672  CE1 TYR A  85      -0.489 -13.014   7.614  1.00 28.60
ATOM    673  CE2 TYR A  85      -0.596 -10.731   6.941  1.00 28.60
ATOM    674  CZ  TYR A  85      -0.263 -11.688   7.857  1.00 28.60
ATOM    675  OH  TYR A  85       0.328 -11.284   9.015  1.00 28.60
ATOM    676  N   ARG A  86      -5.092 -12.847   4.140  1.00 23.25
ATOM    677  CA  ARG A  86      -6.407 -12.409   4.595  1.00 25.99
ATOM    678  C   ARG A  86      -7.216 -13.593   5.141  1.00 25.17
ATOM    679  O   ARG A  86      -7.869 -13.490   6.202  1.00 25.67
ATOM    680  CB  ARG A  86      -7.168 -11.688   3.478  1.00 25.62
ATOM    681  CG  ARG A  86      -8.562 -11.164   3.946  1.00 27.21
ATOM    682  CD  ARG A  86      -9.327 -10.362   2.853  1.00 28.70
ATOM    683  NE  ARG A  86      -9.171 -10.891   1.515  1.00 32.38
ATOM    684  CZ  ARG A  86      -9.669 -12.054   1.104  1.00 34.11
ATOM    685  NH1 ARG A  86     -10.338 -12.838   1.950  1.00 37.35
ATOM    686  NH2 ARG A  86      -9.485 -12.431  -0.154  1.00 35.42
ATOM    687  N   GLN A  87      -7.183 -14.694   4.413  1.00 25.65
ATOM    688  CA  GLN A  87      -7.988 -15.868   4.745  1.00 28.69
ATOM    689  C   GLN A  87      -7.523 -16.443   6.089  1.00 27.77
ATOM    690  O   GLN A  87      -8.348 -16.885   6.926  1.00 26.69
ATOM    691  CB  GLN A  87      -7.922 -16.907   3.605  1.00 28.32
ATOM    692  CG  GLN A  87      -8.752 -16.479   2.360  1.00 32.62
ATOM    693  CD  GLN A  87     -10.235 -16.154   2.634  1.00 35.25
ATOM    694  OE1 GLN A  87     -10.872 -15.367   1.923  1.00 44.85
ATOM    695  NE2 GLN A  87     -10.785 -16.764   3.686  1.00 41.63
ATOM    696  N   MET A  88      -6.218 -16.418   6.334  1.00 27.61
ATOM    697  CA  MET A  88      -5.708 -16.820   7.655  1.00 31.47
ATOM    698  C   MET A  88      -6.270 -15.920   8.807  1.00 27.32
ATOM    699  O   MET A  88      -6.673 -16.418   9.890  1.00 25.41
ATOM    700  CB  MET A  88      -4.170 -16.859   7.656  1.00 31.09
ATOM    701  CG  MET A  88      -3.620 -17.521   8.917  1.00 39.20
ATOM    702  SD  MET A  88      -3.538 -16.466  10.350  1.00 47.32
ATOM    703  CE  MET A  88      -2.629 -15.107   9.612  1.00 44.55
ATOM    704  N   VAL A  89      -6.321 -14.612   8.558  1.00 24.56
ATOM    705  CA  VAL A  89      -6.770 -13.696   9.594  1.00 25.01
ATOM    706  C   VAL A  89      -8.263 -13.894   9.812  1.00 24.99
ATOM    707  O   VAL A  89      -8.767 -13.808  10.958  1.00 26.28
ATOM    708  CB  VAL A  89      -6.371 -12.193   9.275  1.00 24.29
ATOM    709  CG1 VAL A  89      -6.828 -11.275  10.387  1.00 24.29
ATOM    710  CG2 VAL A  89      -4.858 -12.057   9.188  1.00 24.29
ATOM    711  N   GLU A  90      -9.013 -14.155   8.742  1.00 23.82
ATOM    712  CA  GLU A  90     -10.463 -14.447   8.867  1.00 25.50
ATOM    713  C   GLU A  90     -10.713 -15.714   9.686  1.00 24.88
ATOM    714  O   GLU A  90     -11.688 -15.779  10.439  1.00 26.75
ATOM    715  CB  GLU A  90     -11.073 -14.627   7.473  1.00 26.26
ATOM    716  CG  GLU A  90     -11.106 -13.259   6.740  1.00 26.26
ATOM    717  CD  GLU A  90     -11.536 -13.389   5.292  1.00 26.26
ATOM    718  OE1 GLU A  90     -12.123 -14.446   4.886  1.00 26.26
ATOM    719  OE2 GLU A  90     -11.269 -12.420   4.559  1.00 26.26
ATOM    720  N   THR A  91      -9.863 -16.724   9.537  1.00 24.81
ATOM    721  CA  THR A  91     -10.008 -17.942  10.390  1.00 25.45
ATOM    722  C   THR A  91      -9.850 -17.617  11.882  1.00 25.27
ATOM    723  O   THR A  91     -10.668 -18.065  12.749  1.00 24.31
ATOM    724  CB  THR A  91      -9.013 -19.003   9.960  1.00 25.47
ATOM    725  OG1 THR A  91      -9.373 -19.513   8.664  1.00 25.47
ATOM    726  CG2 THR A  91      -9.006 -20.202  10.995  1.00 25.47
ATOM    727  N   GLU A  92      -8.844 -16.784  12.177  1.00 24.56
ATOM    728  CA  GLU A  92      -8.657 -16.271  13.530  1.00 26.05
ATOM    729  C   GLU A  92      -9.858 -15.477  13.982  1.00 26.41
ATOM    730  O   GLU A  92     -10.347 -15.655  15.104  1.00 24.71
ATOM    731  CB  GLU A  92      -7.430 -15.383  13.590  1.00 27.57
ATOM    732  CG  GLU A  92      -6.253 -16.033  14.292  1.00 27.57
ATOM    733  CD  GLU A  92      -4.976 -15.202  14.219  1.00 27.57
ATOM    734  OE1 GLU A  92      -5.045 -13.989  14.524  1.00 27.57
ATOM    735  OE2 GLU A  92      -3.881 -15.739  13.953  1.00 27.57
ATOM    736  N   LEU A  93     -10.346 -14.580  13.129  1.00 25.17
ATOM    737  CA  LEU A  93     -11.585 -13.831  13.485  1.00 24.86
ATOM    738  C   LEU A  93     -12.757 -14.752  13.775  1.00 25.78
ATOM    739  O   LEU A  93     -13.473 -14.504  14.771  1.00 25.24
ATOM    740  CB  LEU A  93     -12.012 -12.872  12.367  1.00 25.84
ATOM    741  CG  LEU A  93     -11.168 -11.632  12.187  1.00 25.84
ATOM    742  CD1 LEU A  93     -11.419 -10.975  10.773  1.00 25.84
ATOM    743  CD2 LEU A  93     -11.380 -10.611  13.350  1.00 25.84
ATOM    744  N   LYS A  94     -12.987 -15.745  12.916  1.00 25.66
ATOM    745  CA  LYS A  94     -14.129 -16.646  13.103  1.00 26.56
ATOM    746  C   LYS A  94     -13.993 -17.368  14.456  1.00 26.85
ATOM    747  O   LYS A  94     -15.000 -17.474  15.206  1.00 25.42
ATOM    748  CB  LYS A  94     -14.199 -17.643  11.960  1.00 26.65
ATOM    749  CG  LYS A  94     -15.077 -18.858  12.234  1.00 26.65
ATOM    750  CD  LYS A  94     -16.542 -18.475  12.368  1.00 26.65
ATOM    751  CE  LYS A  94     -17.154 -18.148  11.016  1.00 26.65
ATOM    752  NZ  LYS A  94     -17.332 -19.367  10.178  1.00 26.65
ATOM    753  N   LEU A  95     -12.778 -17.848  14.769  1.00 25.56
ATOM    754  CA  LEU A  95     -12.538 -18.582  16.046  1.00 25.47
ATOM    755  C   LEU A  95     -12.778 -17.679  17.239  1.00 25.02
ATOM    756  O   LEU A  95     -13.472 -18.119  18.187  1.00 26.52
ATOM    757  CB  LEU A  95     -11.130 -19.179  16.149  1.00 26.63
ATOM    758  CG  LEU A  95     -10.870 -20.168  14.998  1.00 26.63
ATOM    759  CD1 LEU A  95      -9.483 -20.761  15.216  1.00 26.63
ATOM    760  CD2 LEU A  95     -11.902 -21.303  14.882  1.00 26.63
ATOM    761  N   ILE A  96     -12.260 -16.459  17.194  1.00 24.60
ATOM    762  CA  ILE A  96     -12.481 -15.524  18.321  1.00 25.53
ATOM    763  C   ILE A  96     -13.967 -15.215  18.529  1.00 25.36
ATOM    764  O   ILE A  96     -14.510 -15.285  19.673  1.00 24.02
ATOM    765  CB  ILE A  96     -11.669 -14.204  18.217  1.00 25.83
ATOM    766  CG1 ILE A  96     -10.183 -14.482  17.892  1.00 25.83
ATOM    767  CG2 ILE A  96     -11.825 -13.385  19.557  1.00 25.83
ATOM    768  CD1 ILE A  96      -9.567 -13.321  16.983  1.00 25.83
ATOM    769  N   CYS A  97     -14.663 -14.880  17.448  1.00 24.95
ATOM    770  CA  CYS A  97     -16.119 -14.668  17.558  1.00 25.69
ATOM    771  C   CYS A  97     -16.882 -15.872  18.093  1.00 25.83
ATOM    772  O   CYS A  97     -17.757 -15.714  18.953  1.00 26.83
ATOM    773  CB  CYS A  97     -16.677 -14.284  16.213  1.00 26.11
ATOM    774  SG  CYS A  97     -16.364 -12.554  15.726  1.00 26.11
ATOM    775  N   CYS A  98     -16.614 -17.090  17.569  1.00 25.17
ATOM    776  CA  CYS A  98     -17.247 -18.312  18.031  1.00 26.51
ATOM    777  C   CYS A  98     -16.983 -18.555  19.497  1.00 25.89
ATOM    778  O   CYS A  98     -17.842 -19.075  20.189  1.00 27.36
ATOM    779  CB  CYS A  98     -16.746 -19.475  17.214  1.00 28.01
ATOM    780  SG  CYS A  98     -17.423 -19.333  15.516  1.00 28.01
ATOM    781  N   ASP A  99     -15.795 -18.205  19.945  1.00 24.22
ATOM    782  CA  ASP A  99     -15.427 -18.376  21.348  1.00 25.92
ATOM    783  C   ASP A  99     -16.358 -17.585  22.228  1.00 24.05
ATOM    784  O   ASP A  99     -17.050 -18.156  23.108  1.00 26.22
ATOM    785  CB  ASP A  99     -13.972 -17.974  21.561  1.00 27.40
ATOM    786  CG  ASP A  99     -13.484 -18.215  23.014  1.00 27.40
ATOM    787  OD1 ASP A  99     -13.720 -19.306  23.632  1.00 27.40
ATOM    788  OD2 ASP A  99     -12.851 -17.279  23.567  1.00 27.40
ATOM    789  N   ILE A 100     -16.418 -16.273  22.007  1.00 23.98
ATOM    790  CA  ILE A 100     -17.270 -15.447  22.872  1.00 24.83
ATOM    791  C   ILE A 100     -18.771 -15.736  22.664  1.00 24.71
ATOM    792  O   ILE A 100     -19.557 -15.689  23.627  1.00 24.45
ATOM    793  CB  ILE A 100     -16.940 -13.937  22.729  1.00 24.76
ATOM    794  CG1 ILE A 100     -17.925 -13.082  23.523  1.00 24.76
ATOM    795  CG2 ILE A 100     -16.892 -13.466  21.283  1.00 24.76
ATOM    796  CD1 ILE A 100     -17.738 -13.060  25.055  1.00 24.76
ATOM    797  N   LEU A 101     -19.165 -16.065  21.443  1.00 24.73
ATOM    798  CA  LEU A 101     -20.544 -16.387  21.191  1.00 25.41
ATOM    799  C   LEU A 101     -20.967 -17.640  21.968  1.00 25.67
ATOM    800  O   LEU A 101     -22.119 -17.699  22.458  1.00 25.78
ATOM    801  CB  LEU A 101     -20.819 -16.473  19.676  1.00 25.95
ATOM    802  CG  LEU A 101     -20.747 -15.124  18.984  1.00 25.95
ATOM    803  CD1 LEU A 101     -20.763 -15.466  17.475  1.00 25.95
ATOM    804  CD2 LEU A 101     -21.885 -14.143  19.394  1.00 25.95
ATOM    805  N   ASP A 102     -20.050 -18.609  22.143  1.00 24.91
ATOM    806  CA  ASP A 102     -20.331 -19.804  22.935  1.00 27.08
ATOM    807  C   ASP A 102     -20.443 -19.534  24.435  1.00 26.70
ATOM    808  O   ASP A 102     -21.362 -19.995  25.088  1.00 28.09
ATOM    809  CB  ASP A 102     -19.315 -20.907  22.679  1.00 29.41
ATOM    810  CG  ASP A 102     -19.906 -21.997  21.804  1.00 29.41
ATOM    811  OD1 ASP A 102     -20.616 -21.685  20.814  1.00 29.41
ATOM    812  OD2 ASP A 102     -19.592 -23.169  22.105  1.00 29.41
ATOM    813  N   VAL A 103     -19.550 -18.701  24.945  1.00 26.76
ATOM    814  CA  VAL A 103     -19.611 -18.234  26.322  1.00 25.63
ATOM    815  C   VAL A 103     -20.916 -17.450  26.563  1.00 25.09
ATOM    816  O   VAL A 103     -21.562 -17.637  27.616  1.00 25.53
ATOM    817  CB  VAL A 103     -18.385 -17.337  26.612  1.00 25.85
ATOM    818  CG1 VAL A 103     -18.501 -16.689  27.983  1.00 25.85
ATOM    819  CG2 VAL A 103     -17.101 -18.178  26.502  1.00 25.85
ATOM    820  N   LEU A 104     -21.304 -16.562  25.634  1.00 24.14
ATOM    821  CA  LEU A 104     -22.596 -15.820  25.813  1.00 25.03
ATOM    822  C   LEU A 104     -23.784 -16.791  25.846  1.00 25.23
ATOM    823  O   LEU A 104     -24.707 -16.723  26.704  1.00 24.34
ATOM    824  CB  LEU A 104     -22.798 -14.856  24.658  1.00 25.35
ATOM    825  CG  LEU A 104     -21.890 -13.641  24.685  1.00 25.35
ATOM    826  CD1 LEU A 104     -21.792 -12.970  23.323  1.00 25.35
ATOM    827  CD2 LEU A 104     -22.291 -12.624  25.802  1.00 25.35
ATOM    828  N   ASP A 105     -23.773 -17.736  24.915  1.00 26.28
ATOM    829  CA  ASP A 105     -24.910 -18.674  24.790  1.00 27.61
ATOM    830  C   ASP A 105     -25.058 -19.681  25.959  1.00 28.40
ATOM    831  O   ASP A 105     -26.176 -19.906  26.478  1.00 27.59
ATOM    832  CB  ASP A 105     -24.983 -19.292  23.384  1.00 31.13
ATOM    833  CG  ASP A 105     -26.434 -19.361  22.825  1.00 31.13
ATOM    834  OD1 ASP A 105     -26.974 -18.396  22.189  1.00 31.13
ATOM    835  OD2 ASP A 105     -27.052 -20.432  23.015  1.00 31.13
ATOM    836  N   LYS A 106     -23.945 -20.262  26.385  1.00 27.77
ATOM    837  CA  LYS A 106     -23.953 -21.306  27.413  1.00 29.11
ATOM    838  C   LYS A 106     -23.909 -20.744  28.827  1.00 29.12
ATOM    839  O   LYS A 106     -24.274 -21.455  29.764  1.00 30.11
ATOM    840  CB  LYS A 106     -22.747 -22.242  27.284  1.00 32.92
ATOM    841  CG  LYS A 106     -22.693 -23.141  26.079  1.00 32.92
ATOM    842  CD  LYS A 106     -21.346 -23.198  25.432  1.00 32.92
ATOM    843  CE  LYS A 106     -20.935 -24.656  25.155  1.00 32.92
ATOM    844  NZ  LYS A 106     -19.822 -24.651  24.194  1.00 32.92
ATOM    845  N   HIS A 107     -23.409 -19.516  29.003  1.00 27.38
ATOM    846  CA  HIS A 107     -23.025 -19.068  30.346  1.00 26.94
ATOM    847  C   HIS A 107     -23.641 -17.718  30.729  1.00 26.42
ATOM    848  O   HIS A 107     -24.430 -17.629  31.694  1.00 26.65
ATOM    849  CB  HIS A 107     -21.505 -19.034  30.485  1.00 28.31
ATOM    850  CG  HIS A 107     -20.890 -20.408  30.561  1.00 28.31
ATOM    851  ND1 HIS A 107     -21.652 -21.536  30.754  1.00 28.31
ATOM    852  CD2 HIS A 107     -19.607 -20.822  30.500  1.00 28.31
ATOM    853  CE1 HIS A 107     -20.867 -22.600  30.763  1.00 28.31
ATOM    854  NE2 HIS A 107     -19.616 -22.190  30.626  1.00 28.31
ATOM    855  N   LEU A 108     -23.291 -16.705  29.961  1.00 25.53
ATOM    856  CA  LEU A 108     -23.641 -15.327  30.341  1.00 26.20
ATOM    857  C   LEU A 108     -25.127 -15.043  30.176  1.00 25.52
ATOM    858  O   LEU A 108     -25.798 -14.612  31.115  1.00 26.20
ATOM    859  CB  LEU A 108     -22.844 -14.334  29.516  1.00 26.56
ATOM    860  CG  LEU A 108     -21.311 -14.513  29.658  1.00 26.56
ATOM    861  CD1 LEU A 108     -20.627 -13.601  28.738  1.00 26.56
ATOM    862  CD2 LEU A 108     -20.830 -14.240  31.110  1.00 26.56
ATOM    863  N   ILE A 109     -25.668 -15.316  28.991  1.00 25.45
ATOM    864  CA  ILE A 109     -27.104 -15.056  28.795  1.00 25.66
ATOM    865  C   ILE A 109     -27.980 -15.866  29.792  1.00 27.12
ATOM    866  O   ILE A 109     -28.786 -15.281  30.506  1.00 26.88
ATOM    867  CB  ILE A 109     -27.519 -15.118  27.287  1.00 25.92
ATOM    868  CG1 ILE A 109     -27.228 -13.750  26.613  1.00 25.92
ATOM    869  CG2 ILE A 109     -29.024 -15.442  27.139  1.00 25.92
ATOM    870  CD1 ILE A 109     -28.103 -12.593  27.175  1.00 25.92
ATOM    871  N   PRO A 110     -27.808 -17.194  29.879  1.00 26.84
ATOM    872  CA  PRO A 110     -28.636 -17.937  30.860  1.00 29.03
ATOM    873  C   PRO A 110     -28.565 -17.433  32.313  1.00 29.40
ATOM    874  O   PRO A 110     -29.578 -17.469  33.008  1.00 29.60
ATOM    875  CB  PRO A 110     -28.090 -19.358  30.781  1.00 28.70
ATOM    876  CG  PRO A 110     -26.721 -19.211  30.246  1.00 28.70
ATOM    877  CD  PRO A 110     -26.797 -18.341  29.020  1.00 28.70
ATOM    878  N   ALA A 111     -27.405 -16.955  32.755  1.00 29.57
ATOM    879  CA  ALA A 111     -27.205 -16.524  34.130  1.00 29.87
ATOM    880  C   ALA A 111     -27.594 -15.060  34.369  1.00 30.30
ATOM    881  O   ALA A 111     -27.695 -14.614  35.518  1.00 31.78
ATOM    882  CB  ALA A 111     -25.733 -16.781  34.560  1.00 30.43
ATOM    883  N   ALA A 112     -27.880 -14.323  33.302  1.00 28.36
ATOM    884  CA  ALA A 112     -28.180 -12.896  33.401  1.00 29.60
ATOM    885  C   ALA A 112     -29.527 -12.655  34.070  1.00 30.93
ATOM    886  O   ALA A 112     -30.515 -13.265  33.694  1.00 31.41
ATOM    887  CB  ALA A 112     -28.186 -12.287  32.011  1.00 30.01
ATOM    888  N   ASN A 113     -29.561 -11.795  35.077  1.00 31.65
ATOM    889  CA  ASN A 113     -30.825 -11.568  35.784  1.00 33.74
ATOM    890  C   ASN A 113     -31.124 -10.099  36.112  1.00 33.56
ATOM    891  O   ASN A 113     -31.944  -9.814  37.014  1.00 35.23
ATOM    892  CB  ASN A 113     -30.904 -12.464  37.025  1.00 37.02
ATOM    893  CG  ASN A 113     -29.698 -12.270  37.970  1.00 37.02
ATOM    894  OD1 ASN A 113     -29.651 -11.317  38.773  1.00 37.02
ATOM    895  ND2 ASN A 113     -28.716 -13.167  37.867  1.00 37.02
ATOM    896  N   THR A 114     -30.492  -9.175  35.389  1.00 32.93
ATOM    897  CA  THR A 114     -30.850  -7.743  35.463  1.00 32.42
ATOM    898  C   THR A 114     -31.108  -7.216  34.055  1.00 32.40
ATOM    899  O   THR A 114     -30.597  -7.761  33.049  1.00 30.18
ATOM    900  CB  THR A 114     -29.745  -6.828  36.113  1.00 32.25
ATOM    901  OG1 THR A 114     -28.631  -6.637  35.218  1.00 32.25
ATOM    902  CG2 THR A 114     -29.232  -7.378  37.441  1.00 32.25
ATOM    903  N   GLY A 115     -31.844  -6.118  33.974  1.00 31.34
ATOM    904  CA  GLY A 115     -32.054  -5.450  32.697  1.00 31.02
ATOM    905  C   GLY A 115     -30.735  -5.048  32.046  1.00 30.64
ATOM    906  O   GLY A 115     -30.515  -5.351  30.863  1.00 28.43
ATOM    907  N   GLU A 116     -29.862  -4.347  32.793  1.00 29.76
ATOM    908  CA  GLU A 116     -28.543  -3.951  32.293  1.00 30.75
ATOM    909  C   GLU A 116     -27.758  -5.154  31.752  1.00 27.98
ATOM    910  O   GLU A 116     -27.178  -5.071  30.656  1.00 26.21
ATOM    911  CB  GLU A 116     -27.672  -3.290  33.399  1.00 34.88
ATOM    912  CG  GLU A 116     -27.522  -1.745  33.385  1.00 34.88
ATOM    913  CD  GLU A 116     -27.752  -1.081  34.780  1.00 34.88
ATOM    914  OE1 GLU A 116     -28.555  -1.622  35.601  1.00 34.88
ATOM    915  OE2 GLU A 116     -27.112  -0.009  35.081  1.00 34.88
ATOM    916  N   SER A 117     -27.677  -6.254  32.512  1.00 26.24
ATOM    917  CA  SER A 117     -26.753  -7.314  32.084  1.00 27.40
ATOM    918  C   SER A 117     -27.356  -8.032  30.876  1.00 26.32
ATOM    919  O   SER A 117     -26.646  -8.322  29.909  1.00 26.48
ATOM    920  CB  SER A 117     -26.420  -8.261  33.241  1.00 27.81
ATOM    921  OG  SER A 117     -27.576  -8.876  33.681  1.00 27.81
ATOM    922  N   LYS A 118     -28.686  -8.214  30.863  1.00 23.79
ATOM    923  CA  LYS A 118     -29.344  -8.817  29.688  1.00 24.82
ATOM    924  C   LYS A 118     -29.092  -7.958  28.446  1.00 23.69
ATOM    925  O   LYS A 118     -28.765  -8.470  27.336  1.00 25.41
ATOM    926  CB  LYS A 118     -30.866  -8.941  29.920  1.00 24.70
ATOM    927  CG  LYS A 118     -31.257 -10.148  30.745  1.00 24.70
ATOM    928  CD  LYS A 118     -30.961 -11.435  29.993  1.00 24.70
ATOM    929  CE  LYS A 118     -31.910 -12.548  30.409  1.00 24.70
ATOM    930  NZ  LYS A 118     -31.176 -13.749  30.897  1.00 24.70
ATOM    931  N   VAL A 119     -29.261  -6.642  28.569  1.00 23.70
ATOM    932  CA  VAL A 119     -29.055  -5.823  27.333  1.00 22.35
ATOM    933  C   VAL A 119     -27.575  -5.871  26.921  1.00 24.27
ATOM    934  O   VAL A 119     -27.224  -5.902  25.728  1.00 23.17
ATOM    935  CB  VAL A 119     -29.435  -4.341  27.589  1.00 23.26
ATOM    936  CG1 VAL A 119     -29.002  -3.441  26.407  1.00 23.26
ATOM    937  CG2 VAL A 119     -30.931  -4.193  27.813  1.00 23.26
ATOM    938  N   PHE A 120     -26.687  -5.843  27.916  1.00 22.20
ATOM    939  CA  PHE A 120     -25.234  -5.878  27.641  1.00 23.31
ATOM    940  C   PHE A 120     -24.890  -7.120  26.838  1.00 22.87
ATOM    941  O   PHE A 120     -24.157  -6.998  25.850  1.00 24.61
ATOM    942  CB  PHE A 120     -24.466  -5.883  28.968  1.00 27.06
ATOM    943  CG  PHE A 120     -22.961  -6.051  28.803  1.00 27.06
ATOM    944  CD1 PHE A 120     -22.229  -5.202  27.976  1.00 27.06
ATOM    945  CD2 PHE A 120     -22.310  -7.092  29.458  1.00 27.06
ATOM    946  CE1 PHE A 120     -20.848  -5.372  27.794  1.00 27.06
ATOM    947  CE2 PHE A 120     -20.911  -7.289  29.272  1.00 27.06
ATOM    948  CZ  PHE A 120     -20.199  -6.398  28.452  1.00 27.06
ATOM    949  N   TYR A 121     -25.381  -8.284  27.244  1.00 23.59
ATOM    950  CA  TYR A 121     -24.962  -9.516  26.595  1.00 23.64
ATOM    951  C   TYR A 121     -25.638  -9.702  25.236  1.00 24.98
ATOM    952  O   TYR A 121     -24.997 -10.197  24.306  1.00 26.16
ATOM    953  CB  TYR A 121     -25.169 -10.765  27.454  1.00 26.26
ATOM    954  CG  TYR A 121     -24.396 -10.745  28.757  1.00 26.26
ATOM    955  CD1 TYR A 121     -23.063 -10.441  28.782  1.00 26.26
ATOM    956  CD2 TYR A 121     -25.003 -11.158  29.954  1.00 26.26
ATOM    957  CE1 TYR A 121     -22.377 -10.405  29.940  1.00 26.26
ATOM    958  CE2 TYR A 121     -24.295 -11.150  31.146  1.00 26.26
ATOM    959  CZ  TYR A 121     -22.992 -10.768  31.116  1.00 26.26
ATOM    960  OH  TYR A 121     -22.219 -10.742  32.245  1.00 26.26
ATOM    961  N   TYR A 122     -26.907  -9.323  25.091  1.00 23.45
ATOM    962  CA  TYR A 122     -27.528  -9.396  23.732  1.00 23.68
ATOM    963  C   TYR A 122     -26.852  -8.408  22.756  1.00 23.07
ATOM    964  O   TYR A 122     -26.668  -8.714  21.580  1.00 22.80
ATOM    965  CB  TYR A 122     -29.030  -9.191  23.793  1.00 27.87
ATOM    966  CG  TYR A 122     -29.755 -10.365  24.374  1.00 27.87
ATOM    967  CD1 TYR A 122     -29.693 -11.606  23.749  1.00 27.87
ATOM    968  CD2 TYR A 122     -30.523 -10.237  25.548  1.00 27.87
ATOM    969  CE1 TYR A 122     -30.348 -12.730  24.317  1.00 27.87
ATOM    970  CE2 TYR A 122     -31.202 -11.320  26.078  1.00 27.87
ATOM    971  CZ  TYR A 122     -31.100 -12.554  25.473  1.00 27.87
ATOM    972  OH  TYR A 122     -31.761 -13.646  25.997  1.00 27.87
ATOM    973  N   LYS A 123     -26.523  -7.211  23.235  1.00 23.78
ATOM    974  CA  LYS A 123     -25.724  -6.272  22.443  1.00 23.74
ATOM    975  C   LYS A 123     -24.360  -6.915  22.017  1.00 25.22
ATOM    976  O   LYS A 123     -23.935  -6.822  20.845  1.00 25.12
ATOM    977  CB  LYS A 123     -25.443  -5.001  23.239  1.00 25.72
ATOM    978  CG  LYS A 123     -24.758  -3.944  22.420  1.00 25.72
ATOM    979  CD  LYS A 123     -24.206  -2.784  23.305  1.00 25.72
ATOM    980  CE  LYS A 123     -22.990  -2.016  22.677  1.00 25.72
ATOM    981  NZ  LYS A 123     -21.750  -2.958  22.714  1.00 25.72
ATOM    982  N   MET A 124     -23.692  -7.574  22.959  1.00 25.18
ATOM    983  CA  MET A 124     -22.394  -8.209  22.646  1.00 27.32
ATOM    984  C   MET A 124     -22.619  -9.308  21.606  1.00 25.49
ATOM    985  O   MET A 124     -21.836  -9.491  20.663  1.00 24.51
ATOM    986  CB  MET A 124     -21.824  -8.828  23.957  1.00 28.91
ATOM    987  CG  MET A 124     -20.504  -9.511  23.764  1.00 28.91
ATOM    988  SD  MET A 124     -19.932 -10.107  25.428  1.00 28.91
ATOM    989  CE  MET A 124     -19.147  -8.619  25.935  1.00 28.91
ATOM    990  N   LYS A 125     -23.712 -10.030  21.748  1.00 24.58
ATOM    991  CA  LYS A 125     -24.055 -11.115  20.835  1.00 23.89
ATOM    992  C   LYS A 125     -24.267 -10.526  19.417  1.00 23.72
ATOM    993  O   LYS A 125     -23.719 -11.045  18.397  1.00 24.53
ATOM    994  CB  LYS A 125     -25.259 -11.876  21.352  1.00 26.95
ATOM    995  CG  LYS A 125     -25.343 -13.284  20.777  1.00 26.95
ATOM    996  CD  LYS A 125     -26.485 -14.067  21.402  1.00 26.95
ATOM    997  CE  LYS A 125     -26.534 -15.446  20.769  1.00 26.95
ATOM    998  NZ  LYS A 125     -27.765 -16.159  21.111  1.00 26.95
ATOM    999  N   GLY A 126     -24.993  -9.396  19.345  1.00 23.19
ATOM   1000  CA  GLY A 126     -25.176  -8.662  18.071  1.00 23.99
ATOM   1001  C   GLY A 126     -23.813  -8.218  17.504  1.00 23.86
ATOM   1002  O   GLY A 126     -23.579  -8.365  16.285  1.00 24.41
ATOM   1003  N   ASP A 127     -22.959  -7.646  18.371  1.00 24.12
ATOM   1004  CA  ASP A 127     -21.631  -7.192  17.965  1.00 24.00
ATOM   1005  C   ASP A 127     -20.813  -8.305  17.326  1.00 24.97
ATOM   1006  O   ASP A 127     -20.203  -8.064  16.301  1.00 23.72
ATOM   1007  CB  ASP A 127     -20.841  -6.620  19.127  1.00 25.14
ATOM   1008  CG  ASP A 127     -21.358  -5.249  19.593  1.00 25.14
ATOM   1009  OD1 ASP A 127     -22.277  -4.660  18.942  1.00 25.14
ATOM   1010  OD2 ASP A 127     -20.796  -4.767  20.600  1.00 25.14
ATOM   1011  N   TYR A 128     -20.672  -9.446  18.011  1.00 23.89
ATOM   1012  CA  TYR A 128     -19.781 -10.542  17.480  1.00 24.22
ATOM   1013  C   TYR A 128     -20.359 -11.235  16.242  1.00 24.89
ATOM   1014  O   TYR A 128     -19.591 -11.596  15.324  1.00 24.32
ATOM   1015  CB  TYR A 128     -19.341 -11.509  18.612  1.00 25.78
ATOM   1016  CG  TYR A 128     -18.239 -10.843  19.365  1.00 25.78
ATOM   1017  CD1 TYR A 128     -18.508  -9.976  20.433  1.00 25.78
ATOM   1018  CD2 TYR A 128     -16.872 -10.970  18.937  1.00 25.78
ATOM   1019  CE1 TYR A 128     -17.468  -9.263  21.075  1.00 25.78
ATOM   1020  CE2 TYR A 128     -15.847 -10.286  19.566  1.00 25.78
ATOM   1021  CZ  TYR A 128     -16.123  -9.445  20.624  1.00 25.78
ATOM   1022  OH  TYR A 128     -15.065  -8.750  21.190  1.00 25.78
ATOM   1023  N   HIS A 129     -21.677 -11.332  16.129  1.00 23.66
ATOM   1024  CA  HIS A 129     -22.245 -11.725  14.824  1.00 24.00
ATOM   1025  C   HIS A 129     -22.005 -10.675  13.760  1.00 23.44
ATOM   1026  O   HIS A 129     -21.794 -11.001  12.549  1.00 23.69
ATOM   1027  CB  HIS A 129     -23.742 -12.068  14.949  1.00 24.56
ATOM   1028  CG  HIS A 129     -24.003 -13.381  15.613  1.00 24.56
ATOM   1029  ND1 HIS A 129     -24.369 -13.489  16.936  1.00 24.56
ATOM   1030  CD2 HIS A 129     -23.935 -14.640  15.136  1.00 24.56
ATOM   1031  CE1 HIS A 129     -24.516 -14.767  17.253  1.00 24.56
ATOM   1032  NE2 HIS A 129     -24.223 -15.492  16.189  1.00 24.56
ATOM   1033  N   ARG A 130     -22.060  -9.404  14.157  1.00 23.60
ATOM   1034  CA  ARG A 130     -21.723  -8.336  13.206  1.00 24.33
ATOM   1035  C   ARG A 130     -20.253  -8.450  12.742  1.00 24.70
ATOM   1036  O   ARG A 130     -19.935  -8.274  11.576  1.00 23.86
ATOM   1037  CB  ARG A 130     -22.009  -6.965  13.832  1.00 24.65
ATOM   1038  CG  ARG A 130     -21.782  -5.803  12.860  1.00 24.65
ATOM   1039  CD  ARG A 130     -22.408  -4.468  13.312  1.00 24.65
ATOM   1040  NE  ARG A 130     -22.022  -4.112  14.680  1.00 24.65
ATOM   1041  CZ  ARG A 130     -20.992  -3.325  14.978  1.00 24.65
ATOM   1042  NH1 ARG A 130     -20.251  -2.740  14.008  1.00 24.65
ATOM   1043  NH2 ARG A 130     -20.720  -3.039  16.275  1.00 24.65
ATOM   1044  N   TYR A 131     -19.357  -8.774  13.652  1.00 24.13
ATOM   1045  CA  TYR A 131     -17.946  -8.909  13.231  1.00 24.80
ATOM   1046  C   TYR A 131     -17.776 -10.081  12.244  1.00 26.50
ATOM   1047  O   TYR A 131     -16.987  -9.989  11.290  1.00 26.66
ATOM   1048  CB  TYR A 131     -17.051  -9.022  14.438  1.00 24.82
ATOM   1049  CG  TYR A 131     -17.160  -7.861  15.434  1.00 24.82
ATOM   1050  CD1 TYR A 131     -17.518  -6.587  14.967  1.00 24.82
ATOM   1051  CD2 TYR A 131     -16.951  -8.036  16.812  1.00 24.82
ATOM   1052  CE1 TYR A 131     -17.589  -5.518  15.801  1.00 24.82
ATOM   1053  CE2 TYR A 131     -17.057  -6.948  17.684  1.00 24.82
ATOM   1054  CZ  TYR A 131     -17.399  -5.696  17.155  1.00 24.82
ATOM   1055  OH  TYR A 131     -17.459  -4.548  17.973  1.00 24.82
ATOM   1056  N   LEU A 132     -18.515 -11.167  12.481  1.00 26.62
ATOM   1057  CA  LEU A 132     -18.555 -12.269  11.544  1.00 26.19
ATOM   1058  C   LEU A 132     -19.034 -11.795  10.164  1.00 28.26
ATOM   1059  O   LEU A 132     -18.476 -12.214   9.147  1.00 27.79
ATOM   1060  CB  LEU A 132     -19.446 -13.417  12.054  1.00 27.38
ATOM   1061  CG  LEU A 132     -18.964 -14.102  13.339  1.00 27.38
ATOM   1062  CD1 LEU A 132     -20.177 -14.699  13.984  1.00 27.38
ATOM   1063  CD2 LEU A 132     -17.813 -15.138  13.095  1.00 27.38
ATOM   1064  N   ALA A 133     -20.061 -10.933  10.152  1.00 27.50
ATOM   1065  CA  ALA A 133     -20.671 -10.467   8.912  1.00 27.93
ATOM   1066  C   ALA A 133     -19.725  -9.509   8.143  1.00 27.67
ATOM   1067  O   ALA A 133     -19.848  -9.387   6.940  1.00 27.67
ATOM   1068  CB  ALA A 133     -22.051  -9.745   9.189  1.00 27.74
ATOM   1069  N   GLU A 134     -18.807  -8.833   8.831  1.00 29.54
ATOM   1070  CA  GLU A 134     -17.915  -7.834   8.200  1.00 29.81
ATOM   1071  C   GLU A 134     -17.095  -8.476   7.079  1.00 30.57
ATOM   1072  O   GLU A 134     -16.859  -7.839   6.062  1.00 31.29
ATOM   1073  CB  GLU A 134     -16.963  -7.209   9.205  1.00 31.08
ATOM   1074  CG  GLU A 134     -17.691  -6.527  10.407  1.00 31.08
ATOM   1075  CD  GLU A 134     -16.724  -5.706  11.300  1.00 31.08
ATOM   1076  OE1 GLU A 134     -15.797  -6.357  11.867  1.00 31.08
ATOM   1077  OE2 GLU A 134     -16.880  -4.454  11.448  1.00 31.08
ATOM   1078  N   PHE A 135     -16.622  -9.700   7.290  1.00 30.45
ATOM   1079  CA  PHE A 135     -15.771 -10.405   6.292  1.00 30.62
ATOM   1080  C   PHE A 135     -16.456 -11.569   5.599  1.00 30.99
ATOM   1081  O   PHE A 135     -15.886 -12.155   4.674  1.00 30.26
ATOM   1082  CB  PHE A 135     -14.451 -10.871   6.946  1.00 30.36
ATOM   1083  CG  PHE A 135     -14.615 -11.891   8.033  1.00 30.36
ATOM   1084  CD1 PHE A 135     -14.895 -11.488   9.352  1.00 30.36
ATOM   1085  CD2 PHE A 135     -14.467 -13.252   7.760  1.00 30.36
ATOM   1086  CE1 PHE A 135     -15.045 -12.430  10.374  1.00 30.36
ATOM   1087  CE2 PHE A 135     -14.586 -14.205   8.766  1.00 30.36
ATOM   1088  CZ  PHE A 135     -14.901 -13.803  10.072  1.00 30.36
ATOM   1089  N   ALA A 136     -17.684 -11.896   6.004  1.00 30.47
ATOM   1090  CA  ALA A 136     -18.371 -13.055   5.460  1.00 32.49
ATOM   1091  C   ALA A 136     -18.859 -12.661   4.090  1.00 32.23
ATOM   1092  O   ALA A 136     -19.046 -11.455   3.817  1.00 31.50
ATOM   1093  CB  ALA A 136     -19.553 -13.481   6.325  1.00 31.77
ATOM   1094  N   THR A 137     -19.013 -13.678   3.247  1.00 34.11
ATOM   1095  CA  THR A 137     -19.559 -13.528   1.908  1.00 36.13
ATOM   1096  C   THR A 137     -20.786 -14.429   1.717  1.00 36.65
ATOM   1097  O   THR A 137     -20.953 -15.419   2.432  1.00 37.72
ATOM   1098  CB  THR A 137     -18.497 -13.830   0.807  1.00 36.16
ATOM   1099  OG1 THR A 137     -19.013 -13.479  -0.488  1.00 36.16
ATOM   1100  CG2 THR A 137     -18.145 -15.299   0.820  1.00 36.16
ATOM   1101  N   GLY A 138     -21.649 -14.055   0.775  1.00 37.79
ATOM   1102  CA  GLY A 138     -22.762 -14.915   0.333  1.00 38.26
ATOM   1103  C   GLY A 138     -23.637 -15.338   1.499  1.00 38.79
ATOM   1104  O   GLY A 138     -23.928 -14.525   2.373  1.00 38.97
ATOM   1105  N   ASN A 139     -24.030 -16.607   1.524  1.00 38.55
ATOM   1106  CA  ASN A 139     -24.950 -17.114   2.560  1.00 38.39
ATOM   1107  C   ASN A 139     -24.439 -16.933   3.989  1.00 37.45
ATOM   1108  O   ASN A 139     -25.248 -16.676   4.888  1.00 36.48
ATOM   1109  CB  ASN A 139     -25.336 -18.587   2.337  1.00 39.26
ATOM   1110  CG  ASN A 139     -26.386 -19.073   3.345  1.00 39.26
ATOM   1111  OD1 ASN A 139     -27.572 -18.779   3.196  1.00 39.26
ATOM   1112  ND2 ASN A 139     -25.940 -19.782   4.403  1.00 39.26
ATOM   1113  N   ASP A 140     -23.119 -17.081   4.202  1.00 36.28
ATOM   1114  CA  ASP A 140     -22.553 -16.934   5.552  1.00 35.39
ATOM   1115  C   ASP A 140     -22.813 -15.520   6.053  1.00 33.59
ATOM   1116  O   ASP A 140     -23.034 -15.322   7.246  1.00 33.27
ATOM   1117  CB  ASP A 140     -21.047 -17.169   5.582  1.00 38.04
ATOM   1118  CG  ASP A 140     -20.671 -18.517   5.045  1.00 38.04
ATOM   1119  OD1 ASP A 140     -21.421 -19.471   5.341  1.00 38.04
ATOM   1120  OD2 ASP A 140     -19.659 -18.604   4.306  1.00 38.04
ATOM   1121  N   ARG A 141     -22.741 -14.557   5.148  1.00 31.46
ATOM   1122  CA  ARG A 141     -22.954 -13.155   5.527  1.00 31.94
ATOM   1123  C   ARG A 141     -24.435 -12.955   5.869  1.00 31.00
ATOM   1124  O   ARG A 141     -24.764 -12.283   6.831  1.00 30.59
ATOM   1125  CB  ARG A 141     -22.531 -12.222   4.388  1.00 35.25
ATOM   1126  CG  ARG A 141     -23.147 -10.809   4.433  1.00 35.25
ATOM   1127  CD  ARG A 141     -22.035  -9.719   4.620  1.00 35.25
ATOM   1128  NE  ARG A 141     -22.522  -8.349   4.420  1.00 35.25
ATOM   1129  CZ  ARG A 141     -21.917  -7.257   4.884  1.00 35.25
ATOM   1130  NH1 ARG A 141     -20.755  -7.343   5.546  1.00 35.25
ATOM   1131  NH2 ARG A 141     -22.455  -6.070   4.651  1.00 35.25
ATOM   1132  N   LYS A 142     -25.324 -13.526   5.042  1.00 30.75
ATOM   1133  CA  LYS A 142     -26.740 -13.432   5.317  1.00 30.89
ATOM   1134  C   LYS A 142     -27.019 -14.022   6.687  1.00 30.62
ATOM   1135  O   LYS A 142     -27.713 -13.366   7.491  1.00 30.87
ATOM   1136  CB  LYS A 142     -27.551 -14.156   4.235  1.00 35.37
ATOM   1137  CG  LYS A 142     -29.061 -14.211   4.553  1.00 35.37
ATOM   1138  CD  LYS A 142     -29.619 -15.572   4.180  1.00 35.37
ATOM   1139  CE  LYS A 142     -29.437 -15.898   2.692  1.00 35.37
ATOM   1140  NZ  LYS A 142     -29.968 -17.261   2.380  1.00 35.37
ATOM   1141  N   GLU A 143     -26.479 -15.220   6.972  1.00 28.69
ATOM   1142  CA  GLU A 143     -26.702 -15.865   8.286  1.00 29.85
ATOM   1143  C   GLU A 143     -26.183 -15.021   9.450  1.00 29.15
ATOM   1144  O   GLU A 143     -26.885 -14.855  10.468  1.00 28.55
ATOM   1145  CB  GLU A 143     -26.124 -17.292   8.370  1.00 29.35
ATOM   1146  CG  GLU A 143     -26.516 -18.177   7.204  1.00 29.35
ATOM   1147  CD  GLU A 143     -26.694 -19.623   7.619  1.00 29.35
ATOM   1148  OE1 GLU A 143     -26.159 -20.009   8.680  1.00 29.35
ATOM   1149  OE2 GLU A 143     -27.370 -20.375   6.883  1.00 29.35
ATOM   1150  N   ALA A 144     -24.973 -14.472   9.313  1.00 28.91
ATOM   1151  CA  ALA A 144     -24.398 -13.713  10.419  1.00 28.87
ATOM   1152  C   ALA A 144     -25.235 -12.442  10.586  1.00 27.61
ATOM   1153  O   ALA A 144     -25.539 -12.018  11.709  1.00 26.07
ATOM   1154  CB  ALA A 144     -22.925 -13.363  10.126  1.00 28.15
ATOM   1155  N   ALA A 145     -25.713 -11.884   9.476  1.00 26.76
ATOM   1156  CA  ALA A 145     -26.487 -10.617   9.580  1.00 26.56
ATOM   1157  C   ALA A 145     -27.830 -10.881  10.257  1.00 26.00
ATOM   1158  O   ALA A 145     -28.302 -10.046  11.031  1.00 25.97
ATOM   1159  CB  ALA A 145     -26.750 -10.036   8.187  1.00 26.52
ATOM   1160  N   GLU A 146     -28.484 -12.005   9.896  1.00 26.99
ATOM   1161  CA  GLU A 146     -29.766 -12.417  10.547  1.00 26.27
ATOM   1162  C   GLU A 146     -29.567 -12.650  12.072  1.00 27.52
ATOM   1163  O   GLU A 146     -30.366 -12.174  12.902  1.00 27.12
ATOM   1164  CB  GLU A 146     -30.374 -13.681   9.847  1.00 27.26
ATOM   1165  CG  GLU A 146     -30.684 -13.448   8.393  1.00 27.26
ATOM   1166  CD  GLU A 146     -32.119 -13.819   8.071  1.00 27.26
ATOM   1167  OE1 GLU A 146     -33.016 -12.980   8.298  1.00 27.26
ATOM   1168  OE2 GLU A 146     -32.347 -14.950   7.590  1.00 27.26
ATOM   1169  N   ASN A 147     -28.504 -13.369  12.447  1.00 26.72
ATOM   1170  CA  ASN A 147     -28.242 -13.606  13.851  1.00 26.62
ATOM   1171  C   ASN A 147     -27.948 -12.275  14.576  1.00 25.95
ATOM   1172  O   ASN A 147     -28.320 -12.107  15.734  1.00 25.46
ATOM   1173  CB  ASN A 147     -27.054 -14.565  13.998  1.00 28.12
ATOM   1174  CG  ASN A 147     -27.494 -16.058  13.909  1.00 28.12
ATOM   1175  OD1 ASN A 147     -27.685 -16.697  14.933  1.00 28.12
ATOM   1176  ND2 ASN A 147     -27.612 -16.604  12.689  1.00 28.12
ATOM   1177  N   SER A 148     -27.134 -11.406  13.971  1.00 25.14
ATOM   1178  CA  SER A 148     -26.803 -10.080  14.583  1.00 24.80
ATOM   1179  C   SER A 148     -28.111  -9.293  14.737  1.00 26.39
ATOM   1180  O   SER A 148     -28.392  -8.708  15.799  1.00 25.92
ATOM   1181  CB  SER A 148     -25.849  -9.328  13.694  1.00 25.52
ATOM   1182  OG  SER A 148     -25.450  -8.073  14.217  1.00 25.52
ATOM   1183  N   LEU A 149     -28.923  -9.262  13.686  1.00 25.77
ATOM   1184  CA  LEU A 149     -30.196  -8.505  13.760  1.00 26.16
ATOM   1185  C   LEU A 149     -31.090  -9.015  14.890  1.00 26.05
ATOM   1186  O   LEU A 149     -31.591  -8.226  15.686  1.00 26.98
ATOM   1187  CB  LEU A 149     -30.975  -8.590  12.442  1.00 26.77
ATOM   1188  CG  LEU A 149     -32.265  -7.747  12.374  1.00 26.77
ATOM   1189  CD1 LEU A 149     -32.080  -6.324  13.025  1.00 26.77
ATOM   1190  CD2 LEU A 149     -32.631  -7.643  10.895  1.00 26.77
ATOM   1191  N   VAL A 150     -31.316 -10.325  14.953  1.00 25.89
ATOM   1192  CA  VAL A 150     -32.103 -10.891  16.040  1.00 24.64
ATOM   1193  C   VAL A 150     -31.590 -10.498  17.408  1.00 24.98
ATOM   1194  O   VAL A 150     -32.380 -10.078  18.291  1.00 23.87
ATOM   1195  CB  VAL A 150     -32.166 -12.423  15.901  1.00 25.68
ATOM   1196  CG1 VAL A 150     -32.902 -13.069  17.132  1.00 25.68
ATOM   1197  CG2 VAL A 150     -32.903 -12.742  14.601  1.00 25.68
ATOM   1198  N   ALA A 151     -30.253 -10.523  17.551  1.00 23.29
ATOM   1199  CA  ALA A 151     -29.646 -10.217  18.867  1.00 22.90
ATOM   1200  C   ALA A 151     -29.834  -8.720  19.203  1.00 22.76
ATOM   1201  O   ALA A 151     -30.265  -8.347  20.342  1.00 23.65
ATOM   1202  CB  ALA A 151     -28.180 -10.589  18.882  1.00 23.08
ATOM   1203  N   TYR A 152     -29.583  -7.858  18.226  1.00 21.99
ATOM   1204  CA  TYR A 152     -29.740  -6.419  18.498  1.00 22.92
ATOM   1205  C   TYR A 152     -31.227  -6.072  18.794  1.00 24.44
ATOM   1206  O   TYR A 152     -31.522  -5.176  19.584  1.00 22.97
ATOM   1207  CB  TYR A 152     -29.279  -5.649  17.303  1.00 23.40
ATOM   1208  CG  TYR A 152     -27.766  -5.463  17.216  1.00 23.40
ATOM   1209  CD1 TYR A 152     -26.998  -5.102  18.346  1.00 23.40
ATOM   1210  CD2 TYR A 152     -27.139  -5.527  15.985  1.00 23.40
ATOM   1211  CE1 TYR A 152     -25.591  -4.923  18.223  1.00 23.40
ATOM   1212  CE2 TYR A 152     -25.774  -5.327  15.841  1.00 23.40
ATOM   1213  CZ  TYR A 152     -24.999  -5.063  16.963  1.00 23.40
ATOM   1214  OH  TYR A 152     -23.674  -4.827  16.798  1.00 23.40
ATOM   1215  N   LYS A 153     -32.146  -6.761  18.115  1.00 23.90
ATOM   1216  CA  LYS A 153     -33.584  -6.540  18.428  1.00 24.18
ATOM   1217  C   LYS A 153     -33.948  -6.959  19.840  1.00 24.66
ATOM   1218  O   LYS A 153     -34.713  -6.242  20.486  1.00 24.13
ATOM   1219  CB  LYS A 153     -34.477  -7.175  17.394  1.00 28.07
ATOM   1220  CG  LYS A 153     -34.221  -6.621  15.996  1.00 28.07
ATOM   1221  CD  LYS A 153     -34.801  -7.633  14.990  1.00 28.07
ATOM   1222  CE  LYS A 153     -35.556  -6.914  13.892  1.00 28.07
ATOM   1223  NZ  LYS A 153     -36.972  -6.723  14.264  1.00 28.07
ATOM   1224  N   ALA A 154     -33.387  -8.076  20.320  1.00 25.09
ATOM   1225  CA  ALA A 154     -33.726  -8.632  21.659  1.00 24.75
ATOM   1226  C   ALA A 154     -33.157  -7.664  22.686  1.00 24.33
ATOM   1227  O   ALA A 154     -33.844  -7.278  23.643  1.00 23.44
ATOM   1228  CB  ALA A 154     -33.116  -9.984  21.822  1.00 24.59
ATOM   1229  N   ALA A 155     -31.947  -7.176  22.436  1.00 23.20
ATOM   1230  CA  ALA A 155     -31.326  -6.212  23.337  1.00 21.83
ATOM   1231  C   ALA A 155     -32.143  -4.904  23.340  1.00 23.33
ATOM   1232  O   ALA A 155     -32.287  -4.251  24.380  1.00 23.76
ATOM   1233  CB  ALA A 155     -29.863  -5.881  22.853  1.00 23.00
ATOM   1234  N   SER A 156     -32.667  -4.524  22.174  1.00 23.00
ATOM   1235  CA  SER A 156     -33.354  -3.178  22.051  1.00 23.36
ATOM   1236  C   SER A 156     -34.713  -3.253  22.788  1.00 22.97
ATOM   1237  O   SER A 156     -35.123  -2.291  23.433  1.00 23.02
ATOM   1238  CB  SER A 156     -33.566  -2.822  20.579  1.00 23.60
ATOM   1239  OG  SER A 156     -34.669  -3.505  19.998  1.00 23.60
ATOM   1240  N   ASP A 157     -35.373  -4.397  22.705  1.00 23.30
ATOM   1241  CA  ASP A 157     -36.669  -4.667  23.428  1.00 24.81
ATOM   1242  C   ASP A 157     -36.452  -4.460  24.919  1.00 25.76
ATOM   1243  O   ASP A 157     -37.158  -3.629  25.555  1.00 27.01
ATOM   1244  CB  ASP A 157     -37.119  -6.095  23.122  1.00 28.48
ATOM   1245  CG  ASP A 157     -38.599  -6.358  23.421  1.00 28.48
ATOM   1246  OD1 ASP A 157     -39.491  -5.608  22.947  1.00 28.48
ATOM   1247  OD2 ASP A 157     -38.868  -7.381  24.101  1.00 28.48
ATOM   1248  N   ILE A 158     -35.447  -5.136  25.480  1.00 24.45
ATOM   1249  CA  ILE A 158     -35.194  -5.025  26.918  1.00 25.73
ATOM   1250  C   ILE A 158     -34.758  -3.629  27.278  1.00 25.44
ATOM   1251  O   ILE A 158     -35.177  -3.122  28.348  1.00 24.20
ATOM   1252  CB  ILE A 158     -34.131  -6.040  27.405  1.00 25.78
ATOM   1253  CG1 ILE A 158     -34.620  -7.470  27.148  1.00 25.78
ATOM   1254  CG2 ILE A 158     -33.845  -5.903  28.913  1.00 25.78
ATOM   1255  CD1 ILE A 158     -33.479  -8.371  26.594  1.00 25.78
ATOM   1256  N   ALA A 159     -33.918  -3.020  26.420  1.00 24.73
ATOM   1257  CA  ALA A 159     -33.377  -1.651  26.692  1.00 23.59
ATOM   1258  C   ALA A 159     -34.524  -0.648  26.798  1.00 24.38
ATOM   1259  O   ALA A 159     -34.503   0.224  27.644  1.00 23.00
ATOM   1260  CB  ALA A 159     -32.373  -1.214  25.632  1.00 24.11
ATOM   1261  N   MET A 160     -35.504  -0.748  25.899  1.00 23.85
ATOM   1262  CA  MET A 160     -36.564   0.254  25.833  1.00 26.28
ATOM   1263  C   MET A 160     -37.476   0.127  27.036  1.00 25.65
ATOM   1264  O   MET A 160     -38.075   1.111  27.442  1.00 26.86
ATOM   1265  CB  MET A 160     -37.350   0.132  24.525  1.00 27.89
ATOM   1266  CG  MET A 160     -38.374  -0.990  24.587  1.00 27.89
ATOM   1267  SD  MET A 160     -38.665  -1.712  22.940  1.00 27.89
ATOM   1268  CE  MET A 160     -40.185  -2.575  23.185  1.00 27.89
ATOM   1269  N   THR A 161     -37.590  -1.071  27.584  1.00 25.06
ATOM   1270  CA  THR A 161     -38.462  -1.256  28.743  1.00 27.02
ATOM   1271  C   THR A 161     -37.757  -1.064  30.087  1.00 27.59
ATOM   1272  O   THR A 161     -38.425  -0.646  31.040  1.00 28.39
ATOM   1273  CB  THR A 161     -39.229  -2.588  28.697  1.00 27.79
ATOM   1274  OG1 THR A 161     -38.304  -3.638  28.917  1.00 27.79
ATOM   1275  CG2 THR A 161     -39.835  -2.792  27.292  1.00 27.79
ATOM   1276  N   GLU A 162     -36.455  -1.350  30.154  1.00 25.88
ATOM   1277  CA  GLU A 162     -35.720  -1.406  31.420  1.00 27.39
ATOM   1278  C   GLU A 162     -34.689  -0.319  31.652  1.00 27.09
ATOM   1279  O   GLU A 162     -34.298  -0.125  32.800  1.00 26.38
ATOM   1280  CB  GLU A 162     -35.010  -2.777  31.605  1.00 35.27
ATOM   1281  CG  GLU A 162     -35.972  -3.961  31.570  1.00 35.27
ATOM   1282  CD  GLU A 162     -36.230  -4.592  32.932  1.00 35.27
ATOM   1283  OE1 GLU A 162     -36.510  -3.817  33.885  1.00 35.27
ATOM   1284  OE2 GLU A 162     -36.120  -5.839  33.080  1.00 35.27
ATOM   1285  N   LEU A 163     -34.182   0.350  30.595  1.00 24.58
ATOM   1286  CA  LEU A 163     -33.117   1.313  30.783  1.00 23.27
ATOM   1287  C   LEU A 163     -33.541   2.686  30.305  1.00 23.46
ATOM   1288  O   LEU A 163     -34.291   2.770  29.345  1.00 23.24
ATOM   1289  CB  LEU A 163     -31.883   0.901  29.984  1.00 24.18
ATOM   1290  CG  LEU A 163     -31.290  -0.481  30.362  1.00 24.18
ATOM   1291  CD1 LEU A 163     -30.540  -0.960  29.150  1.00 24.18
ATOM   1292  CD2 LEU A 163     -30.306  -0.320  31.511  1.00 24.18
ATOM   1293  N   PRO A 164     -33.097   3.759  30.990  1.00 24.27
ATOM   1294  CA  PRO A 164     -33.434   5.087  30.468  1.00 23.66
ATOM   1295  C   PRO A 164     -32.697   5.360  29.169  1.00 23.82
ATOM   1296  O   PRO A 164     -31.656   4.741  28.896  1.00 23.21
ATOM   1297  CB  PRO A 164     -32.988   6.048  31.583  1.00 24.11
ATOM   1298  CG  PRO A 164     -31.765   5.464  32.126  1.00 24.11
ATOM   1299  CD  PRO A 164     -31.918   3.939  32.064  1.00 24.11
ATOM   1300  N   PRO A 165     -33.235   6.275  28.342  1.00 24.74
ATOM   1301  CA  PRO A 165     -32.590   6.554  27.031  1.00 25.81
ATOM   1302  C   PRO A 165     -31.197   7.124  27.128  1.00 25.55
ATOM   1303  O   PRO A 165     -30.459   7.072  26.138  1.00 26.72
ATOM   1304  CB  PRO A 165     -33.544   7.553  26.358  1.00 26.24
ATOM   1305  CG  PRO A 165     -34.060   8.401  27.430  1.00 26.24
ATOM   1306  CD  PRO A 165     -34.100   7.582  28.719  1.00 26.24
ATOM   1307  N   THR A 166     -30.801   7.644  28.301  1.00 25.49
ATOM   1308  CA  THR A 166     -29.430   8.098  28.536  1.00 26.24
ATOM   1309  C   THR A 166     -28.448   7.022  29.001  1.00 26.78
ATOM   1310  O   THR A 166     -27.227   7.298  29.090  1.00 26.56
ATOM   1311  CB  THR A 166     -29.380   9.224  29.602  1.00 26.74
ATOM   1312  OG1 THR A 166     -29.830   8.669  30.848  1.00 26.74
ATOM   1313  CG2 THR A 166     -30.282  10.422  29.185  1.00 26.74
ATOM   1314  N   HIS A 167     -28.928   5.798  29.297  1.00 25.74
ATOM   1315  CA  HIS A 167     -28.051   4.780  29.827  1.00 24.82
ATOM   1316  C   HIS A 167     -26.945   4.415  28.806  1.00 25.52
ATOM   1317  O   HIS A 167     -27.254   4.213  27.673  1.00 23.02
ATOM   1318  CB  HIS A 167     -28.872   3.520  30.131  1.00 26.57
ATOM   1319  CG  HIS A 167     -28.183   2.605  31.081  1.00 26.57
ATOM   1320  ND1 HIS A 167     -27.093   1.852  30.706  1.00 26.57
ATOM   1321  CD2 HIS A 167     -28.376   2.380  32.401  1.00 26.57
ATOM   1322  CE1 HIS A 167     -26.653   1.173  31.760  1.00 26.57
ATOM   1323  NE2 HIS A 167     -27.419   1.476  32.797  1.00 26.57
ATOM   1324  N   PRO A 168     -25.660   4.342  29.218  1.00 25.50
ATOM   1325  CA  PRO A 168     -24.608   4.117  28.248  1.00 25.60
ATOM   1326  C   PRO A 168     -24.769   2.792  27.537  1.00 24.33
ATOM   1327  O   PRO A 168     -24.279   2.603  26.402  1.00 26.17
ATOM   1328  CB  PRO A 168     -23.293   4.081  29.118  1.00 26.37
ATOM   1329  CG  PRO A 168     -23.718   3.797  30.496  1.00 26.37
ATOM   1330  CD  PRO A 168     -24.954   4.681  30.755  1.00 26.37
ATOM   1331  N   ILE A 169     -25.343   1.788  28.205  1.00 24.76
ATOM   1332  CA  ILE A 169     -25.456   0.516  27.523  1.00 24.67
ATOM   1333  C   ILE A 169     -26.500   0.650  26.419  1.00 24.36
ATOM   1334  O   ILE A 169     -26.328   0.154  25.317  1.00 25.84
ATOM   1335  CB  ILE A 169     -25.844  -0.630  28.493  1.00 26.30
ATOM   1336  CG1 ILE A 169     -24.772  -0.770  29.605  1.00 26.30
ATOM   1337  CG2 ILE A 169     -26.021  -1.995  27.698  1.00 26.30
ATOM   1338  CD1 ILE A 169     -25.073  -1.905  30.652  1.00 26.30
ATOM   1339  N   ARG A 170     -27.614   1.298  26.759  1.00 25.30
ATOM   1340  CA  ARG A 170     -28.645   1.613  25.743  1.00 23.66
ATOM   1341  C   ARG A 170     -28.172   2.493  24.567  1.00 23.61
ATOM   1342  O   ARG A 170     -28.466   2.184  23.379  1.00 24.51
ATOM   1343  CB  ARG A 170     -29.847   2.262  26.463  1.00 23.60
ATOM   1344  CG  ARG A 170     -31.030   2.317  25.520  1.00 23.60
ATOM   1345  CD  ARG A 170     -32.274   2.839  26.195  1.00 23.60
ATOM   1346  NE  ARG A 170     -33.247   3.354  25.199  1.00 23.60
ATOM   1347  CZ  ARG A 170     -34.390   3.957  25.525  1.00 23.60
ATOM   1348  NH1 ARG A 170     -34.708   4.145  26.821  1.00 23.60
ATOM   1349  NH2 ARG A 170     -35.218   4.425  24.565  1.00 23.60
ATOM   1350  N   LEU A 171     -27.469   3.580  24.865  1.00 23.34
ATOM   1351  CA  LEU A 171     -26.863   4.386  23.841  1.00 23.78
ATOM   1352  C   LEU A 171     -25.812   3.632  22.992  1.00 24.68
ATOM   1353  O   LEU A 171     -25.808   3.773  21.780  1.00 23.74
ATOM   1354  CB  LEU A 171     -26.246   5.642  24.440  1.00 24.07
ATOM   1355  CG  LEU A 171     -27.220   6.783  24.756  1.00 24.07
ATOM   1356  CD1 LEU A 171     -26.703   7.669  25.889  1.00 24.07
ATOM   1357  CD2 LEU A 171     -27.377   7.705  23.481  1.00 24.07
ATOM   1358  N   GLY A 172     -24.915   2.886  23.632  1.00 24.36
ATOM   1359  CA  GLY A 172     -23.933   2.036  22.901  1.00 24.96
ATOM   1360  C   GLY A 172     -24.609   1.023  22.000  1.00 25.35
ATOM   1361  O   GLY A 172     -24.181   0.804  20.856  1.00 25.62
ATOM   1362  N   LEU A 173     -25.720   0.443  22.487  1.00 24.56
ATOM   1363  CA  LEU A 173     -26.529  -0.489  21.721  1.00 23.69
ATOM   1364  C   LEU A 173     -27.062   0.275  20.484  1.00 24.57
ATOM   1365  O   LEU A 173     -26.882  -0.182  19.371  1.00 25.31
ATOM   1366  CB  LEU A 173     -27.732  -1.052  22.543  1.00 24.54
ATOM   1367  CG  LEU A 173     -28.737  -1.929  21.740  1.00 24.54
ATOM   1368  CD1 LEU A 173     -27.994  -3.122  21.175  1.00 24.54
ATOM   1369  CD2 LEU A 173     -29.811  -2.375  22.736  1.00 24.54
ATOM   1370  N   ALA A 174     -27.631   1.469  20.677  1.00 23.53
ATOM   1371  CA  ALA A 174     -28.154   2.266  19.534  1.00 23.52
ATOM   1372  C   ALA A 174     -27.057   2.586  18.504  1.00 23.62
ATOM   1373  O   ALA A 174     -27.297   2.459  17.302  1.00 23.03
ATOM   1374  CB  ALA A 174     -28.703   3.604  20.015  1.00 23.53
ATOM   1375  N   LEU A 175     -25.876   2.954  19.002  1.00 22.70
ATOM   1376  CA  LEU A 175     -24.742   3.293  18.152  1.00 22.47
ATOM   1377  C   LEU A 175     -24.349   2.070  17.318  1.00 23.88
ATOM   1378  O   LEU A 175     -24.187   2.163  16.131  1.00 24.93
ATOM   1379  CB  LEU A 175     -23.552   3.738  19.039  1.00 23.57
ATOM   1380  CG  LEU A 175     -22.279   4.184  18.250  1.00 23.57
ATOM   1381  CD1 LEU A 175     -22.661   5.245  17.222  1.00 23.57
ATOM   1382  CD2 LEU A 175     -21.366   4.919  19.289  1.00 23.57
ATOM   1383  N   ASN A 176     -24.193   0.927  17.968  1.00 22.46
ATOM   1384  CA  ASN A 176     -23.728  -0.288  17.279  1.00 23.75
ATOM   1385  C   ASN A 176     -24.773  -0.830  16.288  1.00 22.97
ATOM   1386  O   ASN A 176     -24.444  -1.312  15.197  1.00 24.04
ATOM   1387  CB  ASN A 176     -23.282  -1.320  18.314  1.00 24.35
ATOM   1388  CG  ASN A 176     -21.945  -0.940  18.949  1.00 24.35
ATOM   1389  OD1 ASN A 176     -21.500   0.227  18.862  1.00 24.35
ATOM   1390  ND2 ASN A 176     -21.280  -1.934  19.594  1.00 24.35
ATOM   1391  N   PHE A 177     -26.045  -0.736  16.653  1.00 24.57
ATOM   1392  CA  PHE A 177     -27.135  -1.206  15.819  1.00 22.53
ATOM   1393  C   PHE A 177     -27.241  -0.288  14.593  1.00 22.33
ATOM   1394  O   PHE A 177     -27.487  -0.739  13.481  1.00 21.61
ATOM   1395  CB  PHE A 177     -28.411  -1.241  16.703  1.00 23.49
ATOM   1396  CG  PHE A 177     -29.526  -2.112  16.203  1.00 23.49
ATOM   1397  CD1 PHE A 177     -29.489  -2.767  14.967  1.00 23.49
ATOM   1398  CD2 PHE A 177     -30.672  -2.304  17.029  1.00 23.49
ATOM   1399  CE1 PHE A 177     -30.606  -3.579  14.559  1.00 23.49
ATOM   1400  CE2 PHE A 177     -31.735  -3.082  16.615  1.00 23.49
ATOM   1401  CZ  PHE A 177     -31.698  -3.739  15.384  1.00 23.49
ATOM   1402  N   SER A 178     -27.044   1.009  14.778  1.00 22.42
ATOM   1403  CA  SER A 178     -27.050   1.914  13.625  1.00 24.17
ATOM   1404  C   SER A 178     -25.863   1.601  12.716  1.00 23.82
ATOM   1405  O   SER A 178     -26.042   1.540  11.492  1.00 24.51
ATOM   1406  CB  SER A 178     -27.052   3.388  14.048  1.00 25.17
ATOM   1407  OG  SER A 178     -25.760   3.681  14.567  1.00 25.17
ATOM   1408  N   VAL A 179     -24.683   1.315  13.272  1.00 24.41
ATOM   1409  CA  VAL A 179     -23.517   0.873  12.443  1.00 24.18
ATOM   1410  C   VAL A 179     -23.850  -0.417  11.728  1.00 24.57
ATOM   1411  O   VAL A 179     -23.515  -0.585  10.537  1.00 25.63
ATOM   1412  CB  VAL A 179     -22.174   0.742  13.304  1.00 24.98
ATOM   1413  CG1 VAL A 179     -20.979   0.337  12.361  1.00 24.98
ATOM   1414  CG2 VAL A 179     -21.927   2.197  13.989  1.00 24.98
ATOM   1415  N   PHE A 180     -24.511  -1.320  12.433  1.00 23.28
ATOM   1416  CA  PHE A 180     -25.008  -2.532  11.761  1.00 22.94
ATOM   1417  C   PHE A 180     -25.858  -2.246  10.493  1.00 24.66
ATOM   1418  O   PHE A 180     -25.582  -2.794   9.414  1.00 26.62
ATOM   1419  CB  PHE A 180     -25.744  -3.399  12.748  1.00 25.17
ATOM   1420  CG  PHE A 180     -26.433  -4.579  12.109  1.00 25.17
ATOM   1421  CD1 PHE A 180     -25.708  -5.616  11.598  1.00 25.17
ATOM   1422  CD2 PHE A 180     -27.837  -4.668  12.125  1.00 25.17
ATOM   1423  CE1 PHE A 180     -26.383  -6.777  11.001  1.00 25.17
ATOM   1424  CE2 PHE A 180     -28.504  -5.783  11.575  1.00 25.17
ATOM   1425  CZ  PHE A 180     -27.779  -6.838  11.017  1.00 25.17
ATOM   1426  N   TYR A 181     -26.888  -1.404  10.625  1.00 25.21
ATOM   1427  CA  TYR A 181     -27.768  -1.049   9.479  1.00 27.48
ATOM   1428  C   TYR A 181     -26.925  -0.454   8.349  1.00 28.23
ATOM   1429  O   TYR A 181     -27.199  -0.728   7.184  1.00 29.93
ATOM   1430  CB  TYR A 181     -28.818  -0.044   9.908  1.00 29.69
ATOM   1431  CG  TYR A 181     -29.960  -0.670  10.658  1.00 29.69
ATOM   1432  CD1 TYR A 181     -30.613  -1.794  10.155  1.00 29.69
ATOM   1433  CD2 TYR A 181     -30.403  -0.122  11.854  1.00 29.69
ATOM   1434  CE1 TYR A 181     -31.664  -2.365  10.853  1.00 29.69
ATOM   1435  CE2 TYR A 181     -31.475  -0.661  12.543  1.00 29.69
ATOM   1436  CZ  TYR A 181     -32.077  -1.793  12.054  1.00 29.69
ATOM   1437  OH  TYR A 181     -33.138  -2.354  12.714  1.00 29.69
ATOM   1438  N   TYR A 182     -25.946   0.395   8.706  1.00 28.23
ATOM   1439  CA  TYR A 182     -25.152   1.099   7.707  1.00 30.05
ATOM   1440  C   TYR A 182     -24.169   0.165   6.978  1.00 30.18
ATOM   1441  O   TYR A 182     -24.206   0.066   5.750  1.00 31.99
ATOM   1442  CB  TYR A 182     -24.419   2.301   8.317  1.00 33.32
ATOM   1443  CG  TYR A 182     -24.003   3.297   7.262  1.00 33.32
ATOM   1444  CD1 TYR A 182     -22.717   3.241   6.699  1.00 33.32
ATOM   1445  CD2 TYR A 182     -24.877   4.305   6.846  1.00 33.32
ATOM   1446  CE1 TYR A 182     -22.301   4.142   5.732  1.00 33.32
ATOM   1447  CE2 TYR A 182     -24.449   5.248   5.844  1.00 33.32
ATOM   1448  CZ  TYR A 182     -23.164   5.138   5.309  1.00 33.32
ATOM   1449  OH  TYR A 182     -22.720   6.033   4.337  1.00 33.32
ATOM   1450  N   GLU A 183     -23.379  -0.589   7.738  1.00 29.30
ATOM   1451  CA  GLU A 183     -22.252  -1.342   7.193  1.00 30.89
ATOM   1452  C   GLU A 183     -22.649  -2.725   6.755  1.00 29.92
ATOM   1453  O   GLU A 183     -22.058  -3.223   5.807  1.00 30.77
ATOM   1454  CB  GLU A 183     -21.102  -1.452   8.200  1.00 36.02
ATOM   1455  CG  GLU A 183     -20.817  -0.184   8.968  1.00 36.02
ATOM   1456  CD  GLU A 183     -19.325   0.130   9.012  1.00 36.02
ATOM   1457  OE1 GLU A 183     -18.667   0.082   7.932  1.00 36.02
ATOM   1458  OE2 GLU A 183     -18.802   0.414  10.126  1.00 36.02
ATOM   1459  N   ILE A 184     -23.568  -3.373   7.464  1.00 29.83
ATOM   1460  CA  ILE A 184     -23.977  -4.742   7.079  1.00 30.04
ATOM   1461  C   ILE A 184     -25.231  -4.771   6.232  1.00 31.61
ATOM   1462  O   ILE A 184     -25.295  -5.504   5.231  1.00 31.57
ATOM   1463  CB  ILE A 184     -24.152  -5.677   8.301  1.00 29.79
ATOM   1464  CG1 ILE A 184     -23.017  -5.483   9.298  1.00 29.79
ATOM   1465  CG2 ILE A 184     -24.223  -7.139   7.851  1.00 29.79
ATOM   1466  CD1 ILE A 184     -21.633  -5.657   8.708  1.00 29.79
ATOM   1467  N   LEU A 185     -26.273  -4.037   6.627  1.00 31.50
ATOM   1468  CA  LEU A 185     -27.520  -4.138   5.890  1.00 32.62
ATOM   1469  C   LEU A 185     -27.605  -3.127   4.741  1.00 33.55
ATOM   1470  O   LEU A 185     -28.592  -3.084   4.019  1.00 33.56
ATOM   1471  CB  LEU A 185     -28.730  -4.042   6.826  1.00 33.55
ATOM   1472  CG  LEU A 185     -28.751  -5.009   8.026  1.00 33.55
ATOM   1473  CD1 LEU A 185     -30.181  -5.133   8.627  1.00 33.55
ATOM   1474  CD2 LEU A 185     -28.191  -6.422   7.620  1.00 33.55
ATOM   1475  N   ASN A 186     -26.559  -2.309   4.603  1.00 34.50
ATOM   1476  CA  ASN A 186     -26.479  -1.365   3.528  1.00 35.77
ATOM   1477  C   ASN A 186     -27.678  -0.396   3.540  1.00 35.65
ATOM   1478  O   ASN A 186     -28.312  -0.102   2.506  1.00 34.12
ATOM   1479  CB  ASN A 186     -26.386  -2.151   2.215  1.00 38.78
ATOM   1480  CG  ASN A 186     -26.054  -1.279   1.082  1.00 38.78
ATOM   1481  OD1 ASN A 186     -25.175  -0.419   1.218  1.00 38.78
ATOM   1482  ND2 ASN A 186     -26.758  -1.441  -0.040  1.00 38.78
ATOM   1483  N   SER A 187     -28.035   0.080   4.724  1.00 32.85
ATOM   1484  CA  SER A 187     -29.262   0.826   4.842  1.00 33.49
ATOM   1485  C   SER A 187     -29.008   2.171   5.559  1.00 33.97
ATOM   1486  O   SER A 187     -29.327   2.283   6.730  1.00 32.85
ATOM   1487  CB  SER A 187     -30.278   0.015   5.652  1.00 33.76
ATOM   1488  OG  SER A 187     -31.623   0.288   5.293  1.00 33.76
ATOM   1489  N   PRO A 188     -28.418   3.180   4.867  1.00 34.61
ATOM   1490  CA  PRO A 188     -28.133   4.482   5.540  1.00 34.40
ATOM   1491  C   PRO A 188     -29.366   5.177   6.113  1.00 33.66
ATOM   1492  O   PRO A 188     -29.277   5.849   7.152  1.00 33.51
ATOM   1493  CB  PRO A 188     -27.516   5.337   4.425  1.00 34.58
ATOM   1494  CG  PRO A 188     -26.756   4.340   3.541  1.00 34.58
ATOM   1495  CD  PRO A 188     -27.496   3.046   3.708  1.00 34.58
ATOM   1496  N   ASP A 189     -30.506   5.053   5.440  1.00 32.78
ATOM   1497  CA  ASP A 189     -31.761   5.596   5.946  1.00 31.35
ATOM   1498  C   ASP A 189     -32.074   5.088   7.353  1.00 30.70
ATOM   1499  O   ASP A 189     -32.285   5.884   8.298  1.00 30.13
ATOM   1500  CB  ASP A 189     -32.914   5.222   5.006  1.00 31.47
ATOM   1501  CG  ASP A 189     -32.684   3.899   4.306  1.00 31.47
ATOM   1502  OD1 ASP A 189     -32.775   2.847   4.973  1.00 31.47
ATOM   1503  OD2 ASP A 189     -32.410   3.914   3.088  1.00 31.47
ATOM   1504  N   ARG A 190     -32.098   3.764   7.501  1.00 29.36
ATOM   1505  CA  ARG A 190     -32.415   3.140   8.786  1.00 28.87
ATOM   1506  C   ARG A 190     -31.326   3.446   9.798  1.00 28.45
ATOM   1507  O   ARG A 190     -31.635   3.739  10.946  1.00 25.93
ATOM   1508  CB  ARG A 190     -32.600   1.615   8.645  1.00 35.61
ATOM   1509  CG  ARG A 190     -34.047   1.246   8.412  1.00 35.61
ATOM   1510  CD  ARG A 190     -34.212  -0.129   7.707  1.00 35.61
ATOM   1511  NE  ARG A 190     -34.333  -0.019   6.247  1.00 35.61
ATOM   1512  CZ  ARG A 190     -35.493   0.179   5.603  1.00 35.61
ATOM   1513  NH1 ARG A 190     -36.637   0.260   6.278  1.00 35.61
ATOM   1514  NH2 ARG A 190     -35.522   0.283   4.279  1.00 35.61
ATOM   1515  N   ALA A 191     -30.078   3.465   9.347  1.00 26.25
ATOM   1516  CA  ALA A 191     -28.981   3.776  10.279  1.00 26.04
ATOM   1517  C   ALA A 191     -29.137   5.190  10.829  1.00 26.50
ATOM   1518  O   ALA A 191     -28.984   5.416  12.046  1.00 25.70
ATOM   1519  CB  ALA A 191     -27.690   3.665   9.582  1.00 26.01
ATOM   1520  N   CYS A 192     -29.363   6.165   9.955  1.00 26.40
ATOM   1521  CA  CYS A 192     -29.460   7.554  10.426  1.00 27.38
ATOM   1522  C   CYS A 192     -30.686   7.720  11.310  1.00 26.90
ATOM   1523  O   CYS A 192     -30.645   8.479  12.315  1.00 27.71
ATOM   1524  CB  CYS A 192     -29.527   8.536   9.258  1.00 27.78
ATOM   1525  SG  CYS A 192     -27.969   8.798   8.489  1.00 27.78
ATOM   1526  N   ARG A 193     -31.782   7.040  10.975  1.00 24.85
ATOM   1527  CA  ARG A 193     -33.019   7.206  11.757  1.00 25.40
ATOM   1528  C   ARG A 193     -32.806   6.692  13.204  1.00 24.84
ATOM   1529  O   ARG A 193     -33.259   7.330  14.171  1.00 25.23
ATOM   1530  CB  ARG A 193     -34.188   6.458  11.104  1.00 25.31
ATOM   1531  CG  ARG A 193     -34.831   7.206   9.951  1.00 25.31
ATOM   1532  CD  ARG A 193     -35.486   6.246   8.971  1.00 25.31
ATOM   1533  NE  ARG A 193     -36.136   6.948   7.868  1.00 25.31
ATOM   1534  CZ  ARG A 193     -35.486   7.602   6.911  1.00 25.31
ATOM   1535  NH1 ARG A 193     -34.161   7.647   6.921  1.00 25.31
ATOM   1536  NH2 ARG A 193     -36.163   8.212   5.946  1.00 25.31
ATOM   1537  N   LEU A 194     -32.172   5.521  13.324  1.00 24.43
ATOM   1538  CA  LEU A 194     -31.966   4.925  14.643  1.00 25.11
ATOM   1539  C   LEU A 194     -31.029   5.797  15.460  1.00 25.63
ATOM   1540  O   LEU A 194     -31.318   6.095  16.613  1.00 25.38
ATOM   1541  CB  LEU A 194     -31.425   3.476  14.486  1.00 26.12
ATOM   1542  CG  LEU A 194     -30.618   2.932  15.668  1.00 26.12
ATOM   1543  CD1 LEU A 194     -31.480   2.890  16.882  1.00 26.12
ATOM   1544  CD2 LEU A 194     -30.159   1.532  15.298  1.00 26.12
ATOM   1545  N   ALA A 195     -29.915   6.221  14.851  1.00 24.47
ATOM   1546  CA  ALA A 195     -28.909   7.001  15.556  1.00 24.69
ATOM   1547  C   ALA A 195     -29.544   8.342  15.953  1.00 23.68
ATOM   1548  O   ALA A 195     -29.422   8.772  17.117  1.00 24.06
ATOM   1549  CB  ALA A 195     -27.674   7.245  14.633  1.00 24.15
ATOM   1550  N   LYS A 196     -30.264   8.995  15.045  1.00 23.91
ATOM   1551  CA  LYS A 196     -30.904  10.281  15.413  1.00 23.92
ATOM   1552  C   LYS A 196     -31.973  10.113  16.499  1.00 24.36
ATOM   1553  O   LYS A 196     -32.041  10.909  17.430  1.00 23.27
ATOM   1554  CB  LYS A 196     -31.549  10.937  14.177  1.00 27.20
ATOM   1555  CG  LYS A 196     -30.578  11.893  13.375  1.00 27.20
ATOM   1556  CD  LYS A 196     -30.635  11.632  11.903  1.00 27.20
ATOM   1557  CE  LYS A 196     -29.918  12.736  11.068  1.00 27.20
ATOM   1558  NZ  LYS A 196     -30.932  13.679  10.448  1.00 27.20
ATOM   1559  N   ALA A 197     -32.756   9.027  16.440  1.00 24.37
ATOM   1560  CA  ALA A 197     -33.825   8.776  17.410  1.00 23.40
ATOM   1561  C   ALA A 197     -33.192   8.588  18.797  1.00 24.10
ATOM   1562  O   ALA A 197     -33.704   9.172  19.775  1.00 23.23
ATOM   1563  CB  ALA A 197     -34.576   7.506  17.033  1.00 23.82
ATOM   1564  N   ALA A 198     -32.146   7.756  18.856  1.00 22.63
ATOM   1565  CA  ALA A 198     -31.458   7.450  20.158  1.00 22.41
ATOM   1566  C   ALA A 198     -30.895   8.737  20.772  1.00 23.89
ATOM   1567  O   ALA A 198     -31.008   8.955  21.992  1.00 22.96
ATOM   1568  CB  ALA A 198     -30.388   6.414  19.992  1.00 23.10
ATOM   1569  N   PHE A 199     -30.236   9.539  19.928  1.00 22.76
ATOM   1570  CA  PHE A 199     -29.702  10.847  20.357  1.00 23.85
ATOM   1571  C   PHE A 199     -30.780  11.787  20.894  1.00 22.60
ATOM   1572  O   PHE A 199     -30.701  12.306  22.000  1.00 22.68
ATOM   1573  CB  PHE A 199     -28.945  11.451  19.172  1.00 23.84
ATOM   1574  CG  PHE A 199     -28.113  12.663  19.531  1.00 23.84
ATOM   1575  CD1 PHE A 199     -28.724  13.928  19.642  1.00 23.84
ATOM   1576  CD2 PHE A 199     -26.745  12.527  19.759  1.00 23.84
ATOM   1577  CE1 PHE A 199     -27.955  15.070  19.983  1.00 23.84
ATOM   1578  CE2 PHE A 199     -25.972  13.665  20.081  1.00 23.84
ATOM   1579  CZ  PHE A 199     -26.620  14.935  20.199  1.00 23.84
ATOM   1580  N   ASP A 200     -31.856  11.974  20.127  1.00 21.46
ATOM   1581  CA  ASP A 200     -32.920  12.887  20.522  1.00 22.55
ATOM   1582  C   ASP A 200     -33.610  12.395  21.781  1.00 21.30
ATOM   1583  O   ASP A 200     -34.043  13.209  22.547  1.00 21.07
ATOM   1584  CB  ASP A 200     -33.929  12.952  19.377  1.00 24.96
ATOM   1585  CG  ASP A 200     -33.792  14.230  18.577  1.00 24.96
ATOM   1586  OD1 ASP A 200     -33.573  15.303  19.222  1.00 24.96
ATOM   1587  OD2 ASP A 200     -33.880  14.163  17.319  1.00 24.96
ATOM   1588  N   ASP A 201     -33.722  11.068  21.968  1.00 21.75
ATOM   1589  CA  ASP A 201     -34.437  10.528  23.145  1.00 21.47
ATOM   1590  C   ASP A 201     -33.608  10.826  24.376  1.00 21.59
ATOM   1591  O   ASP A 201     -34.158  11.129  25.421  1.00 21.65
ATOM   1592  CB  ASP A 201     -34.613   8.999  23.029  1.00 24.68
ATOM   1593  CG  ASP A 201     -35.964   8.631  22.417  1.00 24.68
ATOM   1594  OD1 ASP A 201     -36.946   9.312  22.786  1.00 24.68
ATOM   1595  OD2 ASP A 201     -36.037   7.676  21.603  1.00 24.68
ATOM   1596  N   ALA A 202     -32.290  10.720  24.248  1.00 20.71
ATOM   1597  CA  ALA A 202     -31.387  11.096  25.373  1.00 20.61
ATOM   1598  C   ALA A 202     -31.436  12.572  25.675  1.00 21.46
ATOM   1599  O   ALA A 202     -31.532  12.960  26.843  1.00 22.28
ATOM   1600  CB  ALA A 202     -29.965  10.674  25.076  1.00 21.00
ATOM   1601  N   ILE A 203     -31.389  13.418  24.637  1.00 20.51
ATOM   1602  CA  ILE A 203     -31.459  14.888  24.849  1.00 22.34
ATOM   1603  C   ILE A 203     -32.735  15.232  25.663  1.00 22.32
ATOM   1604  O   ILE A 203     -32.719  16.077  26.594  1.00 23.77
ATOM   1605  CB  ILE A 203     -31.469  15.649  23.471  1.00 24.04
ATOM   1606  CG1 ILE A 203     -30.168  15.381  22.708  1.00 24.04
ATOM   1607  CG2 ILE A 203     -31.673  17.180  23.658  1.00 24.04
ATOM   1608  CD1 ILE A 203     -28.932  16.135  23.295  1.00 24.04
ATOM   1609  N   ALA A 204     -33.846  14.553  25.339  1.00 22.45
ATOM   1610  CA  ALA A 204     -35.150  14.846  25.938  1.00 23.86
ATOM   1611  C   ALA A 204     -35.224  14.485  27.411  1.00 24.90
ATOM   1612  O   ALA A 204     -36.095  14.975  28.112  1.00 25.03
ATOM   1613  CB  ALA A 204     -36.249  14.079  25.191  1.00 24.15
ATOM   1614  N   GLU A 205     -34.315  13.640  27.881  1.00 26.21
ATOM   1615  CA  GLU A 205     -34.419  13.099  29.251  1.00 29.11
ATOM   1616  C   GLU A 205     -33.068  13.162  29.934  1.00 29.46
ATOM   1617  O   GLU A 205     -32.616  12.189  30.569  1.00 28.90
ATOM   1618  CB  GLU A 205     -34.950  11.652  29.218  1.00 31.83
ATOM   1619  CG  GLU A 205     -36.317  11.495  28.540  1.00 31.83
ATOM   1620  CD  GLU A 205     -37.252  10.558  29.342  1.00 31.83
ATOM   1621  OE1 GLU A 205     -37.523  10.826  30.545  1.00 31.83
ATOM   1622  OE2 GLU A 205     -37.711   9.547  28.754  1.00 31.83
ATOM   1623  N   LEU A 206     -32.398  14.289  29.757  1.00 28.70
ATOM   1624  CA  LEU A 206     -31.048  14.376  30.242  1.00 31.84
ATOM   1625  C   LEU A 206     -30.978  14.221  31.757  1.00 33.19
ATOM   1626  O   LEU A 206     -29.950  13.793  32.266  1.00 34.31
ATOM   1627  CB  LEU A 206     -30.397  15.672  29.808  1.00 32.19
ATOM   1628  CG  LEU A 206     -29.861  15.694  28.382  1.00 32.19
ATOM   1629  CD1 LEU A 206     -29.052  16.977  28.261  1.00 32.19
ATOM   1630  CD2 LEU A 206     -29.054  14.476  27.972  1.00 32.19
ATOM   1631  N   ASP A 207     -32.075  14.526  32.455  1.00 34.68
ATOM   1632  CA  ASP A 207     -32.183  14.314  33.924  1.00 35.90
ATOM   1633  C   ASP A 207     -32.097  12.843  34.376  1.00 35.01
ATOM   1634  O   ASP A 207     -32.025  12.573  35.591  1.00 34.09
ATOM   1635  CB  ASP A 207     -33.457  14.917  34.475  1.00 38.97
ATOM   1636  CG  ASP A 207     -33.287  16.369  34.922  1.00 38.97
ATOM   1637  OD1 ASP A 207     -32.177  16.683  35.412  1.00 38.97
ATOM   1638  OD2 ASP A 207     -34.217  17.206  34.762  1.00 38.97
ATOM   1639  N   THR A 208     -32.090  11.905  33.426  1.00 33.40
ATOM   1640  CA  THR A 208     -31.881  10.496  33.758  1.00 32.63
ATOM   1641  C   THR A 208     -30.383  10.084  33.735  1.00 33.62
ATOM   1642  O   THR A 208     -30.029   8.925  34.067  1.00 33.76
ATOM   1643  CB  THR A 208     -32.690   9.536  32.832  1.00 32.60
ATOM   1644  OG1 THR A 208     -32.140   9.552  31.510  1.00 32.60
ATOM   1645  CG2 THR A 208     -34.128   9.937  32.754  1.00 32.60
ATOM   1646  N   LEU A 209     -29.506  11.005  33.342  1.00 32.85
ATOM   1647  CA  LEU A 209     -28.058  10.704  33.340  1.00 34.09
ATOM   1648  C   LEU A 209     -27.630  10.254  34.732  1.00 34.56
ATOM   1649  O   LEU A 209     -28.129  10.777  35.748  1.00 34.93
ATOM   1650  CB  LEU A 209     -27.253  11.960  32.978  1.00 34.64
ATOM   1651  CG  LEU A 209     -27.316  12.432  31.528  1.00 34.64
ATOM   1652  CD1 LEU A 209     -26.535  13.757  31.468  1.00 34.64
ATOM   1653  CD2 LEU A 209     -26.711  11.430  30.531  1.00 34.64
ATOM   1654  N   SER A 210     -26.717   9.293  34.781  1.00 34.37
ATOM   1655  CA  SER A 210     -26.286   8.753  36.077  1.00 34.57
ATOM   1656  C   SER A 210     -24.920   9.283  36.459  1.00 34.22
ATOM   1657  O   SER A 210     -24.037   9.426  35.605  1.00 34.67
ATOM   1658  CB  SER A 210     -26.261   7.215  36.028  1.00 34.70
ATOM   1659  OG  SER A 210     -27.571   6.677  35.808  1.00 34.70
ATOM   1660  N   GLU A 211     -24.720   9.559  37.754  1.00 34.79
ATOM   1661  CA  GLU A 211     -23.383   9.894  38.263  1.00 34.68
ATOM   1662  C   GLU A 211     -22.311   8.868  37.849  1.00 34.87
ATOM   1663  O   GLU A 211     -21.154   9.239  37.538  1.00 35.21
ATOM   1664  CB  GLU A 211     -23.446  10.074  39.809  1.00 37.43
ATOM   1665  CG  GLU A 211     -23.823   8.760  40.513  1.00 37.43
ATOM   1666  CD  GLU A 211     -25.320   8.694  40.925  1.00 37.43
ATOM   1667  OE1 GLU A 211     -26.170   9.479  40.397  1.00 37.43
ATOM   1668  OE2 GLU A 211     -25.639   7.837  41.785  1.00 37.43
ATOM   1669  N   GLU A 212     -22.698   7.590  37.774  1.00 35.02
ATOM   1670  CA  GLU A 212     -21.752   6.515  37.449  1.00 34.66
ATOM   1671  C   GLU A 212     -21.216   6.564  36.030  1.00 35.53
ATOM   1672  O   GLU A 212     -20.105   6.054  35.753  1.00 36.03
ATOM   1673  CB  GLU A 212     -22.396   5.139  37.662  1.00 32.90
ATOM   1674  CG  GLU A 212     -21.860   4.409  38.869  1.00 32.90
ATOM   1675  CD  GLU A 212     -21.002   3.209  38.500  1.00 32.90
ATOM   1676  OE1 GLU A 212     -20.188   3.285  37.557  1.00 32.90
ATOM   1677  OE2 GLU A 212     -21.197   2.185  39.150  1.00 32.90
ATOM   1678  N   SER A 213     -22.000   7.147  35.116  1.00 35.94
ATOM   1679  CA  SER A 213     -21.751   6.918  33.688  1.00 35.68
ATOM   1680  C   SER A 213     -21.958   8.153  32.814  1.00 35.82
ATOM   1681  O   SER A 213     -21.920   8.039  31.576  1.00 34.74
ATOM   1682  CB  SER A 213     -22.704   5.806  33.175  1.00 35.99
ATOM   1683  OG  SER A 213     -22.015   4.565  33.002  1.00 35.99
ATOM   1684  N   TYR A 214     -22.180   9.324  33.399  1.00 35.91
ATOM   1685  CA  TYR A 214     -22.472  10.452  32.498  1.00 36.66
ATOM   1686  C   TYR A 214     -21.369  10.752  31.487  1.00 35.73
ATOM   1687  O   TYR A 214     -21.654  11.245  30.411  1.00 36.42
ATOM   1688  CB  TYR A 214     -22.893  11.688  33.228  1.00 39.22
ATOM   1689  CG  TYR A 214     -21.764  12.502  33.738  1.00 39.22
ATOM   1690  CD1 TYR A 214     -20.922  11.995  34.725  1.00 39.22
ATOM   1691  CD2 TYR A 214     -21.566  13.814  33.283  1.00 39.22
ATOM   1692  CE1 TYR A 214     -19.873  12.772  35.248  1.00 39.22
ATOM   1693  CE2 TYR A 214     -20.503  14.597  33.774  1.00 39.22
ATOM   1694  CZ  TYR A 214     -19.668  14.070  34.763  1.00 39.22
ATOM   1695  OH  TYR A 214     -18.642  14.853  35.271  1.00 39.22
ATOM   1696  N   LYS A 215     -20.111  10.505  31.832  1.00 35.37
ATOM   1697  CA  LYS A 215     -19.056  10.746  30.848  1.00 35.29
ATOM   1698  C   LYS A 215     -19.142   9.741  29.723  1.00 35.07
ATOM   1699  O   LYS A 215     -18.919  10.091  28.572  1.00 35.80
ATOM   1700  CB  LYS A 215     -17.667  10.776  31.495  1.00 35.66
ATOM   1701  CG  LYS A 215     -17.554  11.730  32.671  1.00 35.66
ATOM   1702  CD  LYS A 215     -17.501  13.175  32.204  1.00 35.66
ATOM   1703  CE  LYS A 215     -16.633  14.021  33.120  1.00 35.66
ATOM   1704  NZ  LYS A 215     -15.181  13.812  32.858  1.00 35.66
ATOM   1705  N   ASP A 216     -19.487   8.499  30.059  1.00 34.24
ATOM   1706  CA  ASP A 216     -19.668   7.464  29.061  1.00 34.86
ATOM   1707  C   ASP A 216     -20.850   7.783  28.165  1.00 33.05
ATOM   1708  O   ASP A 216     -20.742   7.585  26.959  1.00 34.73
ATOM   1709  CB  ASP A 216     -19.844   6.107  29.716  1.00 38.80
ATOM   1710  CG  ASP A 216     -18.962   5.949  30.983  1.00 38.80
ATOM   1711  OD1 ASP A 216     -17.723   6.126  30.872  1.00 38.80
ATOM   1712  OD2 ASP A 216     -19.519   5.651  32.078  1.00 38.80
ATOM   1713  N   SER A 217     -21.958   8.273  28.735  1.00 30.89
ATOM   1714  CA  SER A 217     -23.123   8.684  27.921  1.00 31.94
ATOM   1715  C   SER A 217     -22.763   9.825  26.976  1.00 32.42
ATOM   1716  O   SER A 217     -23.149   9.821  25.811  1.00 31.84
ATOM   1717  CB  SER A 217     -24.268   9.133  28.825  1.00 32.08
ATOM   1718  OG  SER A 217     -24.786   7.921  29.407  1.00 32.08
ATOM   1719  N   THR A 218     -22.004  10.790  27.492  1.00 31.38
ATOM   1720  CA  THR A 218     -21.642  11.964  26.708  1.00 32.06
ATOM   1721  C   THR A 218     -20.811  11.563  25.540  1.00 31.48
ATOM   1722  O   THR A 218     -21.045  12.039  24.395  1.00 31.14
ATOM   1723  CB  THR A 218     -20.897  12.989  27.597  1.00 32.99
ATOM   1724  OG1 THR A 218     -21.774  13.336  28.670  1.00 32.99
ATOM   1725  CG2 THR A 218     -20.620  14.246  26.850  1.00 32.99
ATOM   1726  N   LEU A 219     -19.867  10.672  25.805  1.00 30.63
ATOM   1727  CA  LEU A 219     -18.981  10.216  24.774  1.00 31.49
ATOM   1728  C   LEU A 219     -19.836   9.549  23.738  1.00 29.96
ATOM   1729  O   LEU A 219     -19.616   9.779  22.560  1.00 28.31
ATOM   1730  CB  LEU A 219     -17.931   9.235  25.312  1.00 32.71
ATOM   1731  CG  LEU A 219     -16.952   8.590  24.321  1.00 32.71
ATOM   1732  CD1 LEU A 219     -17.477   7.267  23.759  1.00 32.71
ATOM   1733  CD2 LEU A 219     -16.582   9.611  23.179  1.00 32.71
ATOM   1734  N   ILE A 220     -20.769   8.681  24.157  1.00 27.52
ATOM   1735  CA  ILE A 220     -21.527   7.910  23.146  1.00 28.06
ATOM   1736  C   ILE A 220     -22.392   8.818  22.304  1.00 25.56
ATOM   1737  O   ILE A 220     -22.500   8.601  21.108  1.00 27.55
ATOM   1738  CB  ILE A 220     -22.302   6.703  23.727  1.00 28.58
ATOM   1739  CG1 ILE A 220     -21.341   5.821  24.538  1.00 28.58
ATOM   1740  CG2 ILE A 220     -22.941   5.837  22.611  1.00 28.58
ATOM   1741  CD1 ILE A 220     -22.011   5.017  25.622  1.00 28.58
ATOM   1742  N   MET A 221     -23.010   9.807  22.931  1.00 25.07
ATOM   1743  CA  MET A 221     -23.828  10.806  22.240  1.00 24.43
ATOM   1744  C   MET A 221     -22.974  11.526  21.202  1.00 24.02
ATOM   1745  O   MET A 221     -23.450  11.783  20.087  1.00 22.51
ATOM   1746  CB  MET A 221     -24.416  11.803  23.214  1.00 24.65
ATOM   1747  CG  MET A 221     -25.716  11.177  23.845  1.00 24.65
ATOM   1748  SD  MET A 221     -27.212  11.233  22.862  1.00 24.65
ATOM   1749  CE  MET A 221     -27.824  12.844  23.252  1.00 24.65
ATOM   1750  N   GLN A 222     -21.742  11.863  21.566  1.00 24.05
ATOM   1751  CA  GLN A 222     -20.783  12.457  20.574  1.00 25.10
ATOM   1752  C   GLN A 222     -20.496  11.514  19.411  1.00 25.08
ATOM   1753  O   GLN A 222     -20.441  11.940  18.243  1.00 24.76
ATOM   1754  CB  GLN A 222     -19.489  12.908  21.278  1.00 29.20
ATOM   1755  CG  GLN A 222     -18.465  13.486  20.337  1.00 29.20
ATOM   1756  CD  GLN A 222     -18.788  14.934  19.917  1.00 29.20
ATOM   1757  OE1 GLN A 222     -19.127  15.780  20.758  1.00 29.20
ATOM   1758  NE2 GLN A 222     -18.670  15.225  18.619  1.00 29.20
ATOM   1759  N   LEU A 223     -20.377  10.232  19.710  1.00 23.16
ATOM   1760  CA  LEU A 223     -20.108   9.253  18.651  1.00 22.84
ATOM   1761  C   LEU A 223     -21.314   9.086  17.697  1.00 23.16
ATOM   1762  O   LEU A 223     -21.132   8.996  16.476  1.00 22.84
ATOM   1763  CB  LEU A 223     -19.768   7.921  19.250  1.00 25.07
ATOM   1764  CG  LEU A 223     -18.520   7.904  20.140  1.00 25.07
ATOM   1765  CD1 LEU A 223     -18.296   6.456  20.485  1.00 25.07
ATOM   1766  CD2 LEU A 223     -17.346   8.462  19.422  1.00 25.07
ATOM   1767  N   LEU A 224     -22.530   9.085  18.248  1.00 22.35
ATOM   1768  CA  LEU A 224     -23.763   9.125  17.433  1.00 22.02
ATOM   1769  C   LEU A 224     -23.759  10.355  16.515  1.00 22.26
ATOM   1770  O   LEU A 224     -24.013  10.216  15.287  1.00 23.00
ATOM   1771  CB  LEU A 224     -24.994   9.160  18.375  1.00 23.05
ATOM   1772  CG  LEU A 224     -25.319   7.833  19.017  1.00 23.05
ATOM   1773  CD1 LEU A 224     -26.300   8.046  20.193  1.00 23.05
ATOM   1774  CD2 LEU A 224     -26.035   6.914  18.008  1.00 23.05
ATOM   1775  N   ARG A 225     -23.435  11.536  17.063  1.00 20.48
ATOM   1776  CA  ARG A 225     -23.446  12.748  16.297  1.00 21.15
ATOM   1777  C   ARG A 225     -22.374  12.696  15.191  1.00 22.50
ATOM   1778  O   ARG A 225     -22.621  13.112  14.061  1.00 23.28
ATOM   1779  CB  ARG A 225     -23.216  13.957  17.212  1.00 23.10
ATOM   1780  CG  ARG A 225     -23.258  15.242  16.454  1.00 23.10
ATOM   1781  CD  ARG A 225     -24.007  16.261  17.313  1.00 23.10
ATOM   1782  NE  ARG A 225     -24.977  16.898  16.470  1.00 23.10
ATOM   1783  CZ  ARG A 225     -26.209  16.466  16.234  1.00 23.10
ATOM   1784  NH1 ARG A 225     -26.688  15.380  16.827  1.00 23.10
ATOM   1785  NH2 ARG A 225     -26.983  17.158  15.431  1.00 23.10
ATOM   1786  N   ASP A 226     -21.192  12.190  15.533  1.00 23.29
ATOM   1787  CA  ASP A 226     -20.072  12.067  14.558  1.00 25.80
ATOM   1788  C   ASP A 226     -20.467  11.154  13.400  1.00 25.75
ATOM   1789  O   ASP A 226     -20.264  11.517  12.238  1.00 25.92
ATOM   1790  CB  ASP A 226     -18.863  11.463  15.234  1.00 27.99
ATOM   1791  CG  ASP A 226     -17.824  12.510  15.640  1.00 27.99
ATOM   1792  OD1 ASP A 226     -18.122  13.367  16.491  1.00 27.99
ATOM   1793  OD2 ASP A 226     -16.710  12.476  15.057  1.00 27.99
ATOM   1794  N   ASN A 227     -21.026   9.981  13.701  1.00 25.21
ATOM   1795  CA  ASN A 227     -21.492   9.104  12.612  1.00 26.22
ATOM   1796  C   ASN A 227     -22.549   9.738  11.744  1.00 26.88
ATOM   1797  O   ASN A 227     -22.480   9.657  10.500  1.00 27.19
ATOM   1798  CB  ASN A 227     -22.052   7.795  13.171  1.00 27.14
ATOM   1799  CG  ASN A 227     -21.003   6.760  13.440  1.00 27.14
ATOM   1800  OD1 ASN A 227     -20.780   5.808  12.660  1.00 27.14
ATOM   1801  ND2 ASN A 227     -20.313   6.951  14.571  1.00 27.14
ATOM   1802  N   LEU A 228     -23.545  10.369  12.376  1.00 24.62
ATOM   1803  CA  LEU A 228     -24.568  11.108  11.636  1.00 27.17
ATOM   1804  C   LEU A 228     -23.963  12.171  10.740  1.00 27.78
ATOM   1805  O   LEU A 228     -24.443  12.393   9.593  1.00 27.41
ATOM   1806  CB  LEU A 228     -25.570  11.793  12.594  1.00 27.81
ATOM   1807  CG  LEU A 228     -26.363  10.780  13.438  1.00 27.81
ATOM   1808  CD1 LEU A 228     -27.038  11.474  14.616  1.00 27.81
ATOM   1809  CD2 LEU A 228     -27.390  10.105  12.542  1.00 27.81
ATOM   1810  N   THR A 229     -22.908  12.830  11.240  1.00 28.82
ATOM   1811  CA  THR A 229     -22.191  13.815  10.422  1.00 30.10
ATOM   1812  C   THR A 229     -21.595  13.137   9.176  1.00 32.06
ATOM   1813  O   THR A 229     -21.762  13.641   8.028  1.00 33.12
ATOM   1814  CB  THR A 229     -21.098  14.575  11.225  1.00 31.05
ATOM   1815  OG1 THR A 229     -21.733  15.455  12.163  1.00 31.05
ATOM   1816  CG2 THR A 229     -20.265  15.451  10.311  1.00 31.05
ATOM   1817  N   LEU A 230     -20.905  12.029   9.398  1.00 33.10
ATOM   1818  CA  LEU A 230     -20.292  11.237   8.312  1.00 33.77
ATOM   1819  C   LEU A 230     -21.374  10.819   7.315  1.00 34.05
ATOM   1820  O   LEU A 230     -21.223  11.019   6.114  1.00 33.01
ATOM   1821  CB  LEU A 230     -19.576  10.006   8.915  1.00 34.77
ATOM   1822  CG  LEU A 230     -19.286   8.794   8.023  1.00 34.77
ATOM   1823  CD1 LEU A 230     -18.006   9.002   7.226  1.00 34.77
ATOM   1824  CD2 LEU A 230     -19.158   7.547   8.867  1.00 34.77
ATOM   1825  N   TRP A 231     -22.480  10.261   7.809  1.00 33.46
ATOM   1826  CA  TRP A 231     -23.519   9.689   6.918  1.00 33.51
ATOM   1827  C   TRP A 231     -24.453  10.669   6.162  1.00 35.28
ATOM   1828  O   TRP A 231     -25.131  10.265   5.183  1.00 35.07
ATOM   1829  CB  TRP A 231     -24.378   8.709   7.718  1.00 30.74
ATOM   1830  CG  TRP A 231     -23.614   7.580   8.293  1.00 30.74
ATOM   1831  CD1 TRP A 231     -22.400   7.130   7.915  1.00 30.74
ATOM   1832  CD2 TRP A 231     -24.057   6.715   9.342  1.00 30.74
ATOM   1833  NE1 TRP A 231     -22.033   6.029   8.661  1.00 30.74
ATOM   1834  CE2 TRP A 231     -23.042   5.762   9.550  1.00 30.74
ATOM   1835  CE3 TRP A 231     -25.202   6.676  10.138  1.00 30.74
ATOM   1836  CZ2 TRP A 231     -23.149   4.748  10.505  1.00 30.74
ATOM   1837  CZ3 TRP A 231     -25.293   5.675  11.137  1.00 30.74
ATOM   1838  CH2 TRP A 231     -24.260   4.732  11.293  1.00 30.74
ATOM   1839  N   THR A 232     -24.529  11.920   6.620  1.00 35.08
ATOM   1840  CA  THR A 232     -25.521  12.865   6.091  1.00 36.58
ATOM   1841  C   THR A 232     -24.801  14.077   5.497  1.00 37.17
ATOM   1842  O   THR A 232     -25.444  14.961   4.896  1.00 39.10
ATOM   1843  CB  THR A 232     -26.509  13.364   7.174  1.00 37.32
ATOM   1844  OG1 THR A 232     -25.800  14.200   8.100  1.00 37.32
ATOM   1845  CG2 THR A 232     -27.175  12.227   7.917  1.00 37.32
ATOM   1846  OXT THR A 232     -23.553  14.128   5.612  1.00 39.10
TER
ATOM   1847  N   ASP B   3      11.380 -17.161  -4.367  1.00 36.55
ATOM   1848  CA  ASP B   3      10.861 -17.534  -3.013  1.00 35.06
ATOM   1849  C   ASP B   3      11.465 -16.737  -1.856  1.00 33.73
ATOM   1850  O   ASP B   3      10.752 -16.368  -0.981  1.00 32.38
ATOM   1851  CB  ASP B   3      11.003 -19.002  -2.749  1.00 36.20
ATOM   1852  CG  ASP B   3      12.415 -19.490  -2.893  1.00 37.08
ATOM   1853  OD1 ASP B   3      13.216 -18.876  -3.641  1.00 43.59
ATOM   1854  OD2 ASP B   3      12.754 -20.479  -2.216  1.00 37.52
ATOM   1855  N   ARG B   4      12.770 -16.482  -1.862  1.00 31.38
ATOM   1856  CA  ARG B   4      13.327 -15.421  -1.049  1.00 29.67
ATOM   1857  C   ARG B   4      12.530 -14.095  -1.204  1.00 28.64
ATOM   1858  O   ARG B   4      12.207 -13.436  -0.224  1.00 27.63
ATOM   1859  CB  ARG B   4      14.802 -15.230  -1.413  1.00 30.13
ATOM   1860  CG  ARG B   4      15.513 -14.157  -0.688  1.00 28.25
ATOM   1861  CD  ARG B   4      17.009 -14.156  -1.041  1.00 32.30
ATOM   1862  NE  ARG B   4      17.763 -13.221  -0.211  1.00 31.54
ATOM   1863  CZ  ARG B   4      19.092 -13.217  -0.086  1.00 30.64
ATOM   1864  NH1 ARG B   4      19.833 -14.118  -0.746  1.00 30.18
ATOM   1865  NH2 ARG B   4      19.671 -12.336   0.705  1.00 31.51
ATOM   1866  N   GLU B   5      12.203 -13.713  -2.438  1.00 27.94
ATOM   1867  CA  GLU B   5      11.427 -12.464  -2.677  1.00 27.35
ATOM   1868  C   GLU B   5      10.014 -12.573  -2.102  1.00 26.39
ATOM   1869  O   GLU B   5       9.502 -11.616  -1.490  1.00 27.05
ATOM   1870  CB  GLU B   5      11.368 -12.147  -4.181  1.00 27.57
ATOM   1871  CG  GLU B   5      12.702 -12.290  -4.889  1.00 27.57
ATOM   1872  CD  GLU B   5      12.859 -13.645  -5.550  1.00 27.57
ATOM   1873  OE1 GLU B   5      13.288 -14.597  -4.863  1.00 27.57
ATOM   1874  OE2 GLU B   5      12.550 -13.757  -6.756  1.00 27.57
ATOM   1875  N   ASP B   6       9.454 -13.766  -2.228  1.00 25.01
ATOM   1876  CA  ASP B   6       8.136 -14.136  -1.663  1.00 25.00
ATOM   1877  C   ASP B   6       8.157 -14.046  -0.149  1.00 24.57
ATOM   1878  O   ASP B   6       7.245 -13.476   0.449  1.00 23.85
ATOM   1879  CB  ASP B   6       7.724 -15.570  -2.013  1.00 24.42
ATOM   1880  CG  ASP B   6       7.692 -15.864  -3.514  1.00 28.52
ATOM   1881  OD1 ASP B   6       7.471 -14.937  -4.326  1.00 29.81
ATOM   1882  OD2 ASP B   6       7.900 -17.051  -3.874  1.00 30.35
ATOM   1883  N   LEU B   7       9.209 -14.559   0.491  1.00 23.45
ATOM   1884  CA  LEU B   7       9.270 -14.448   1.964  1.00 21.93
ATOM   1885  C   LEU B   7       9.375 -13.007   2.444  1.00 22.04
ATOM   1886  O   LEU B   7       8.796 -12.618   3.495  1.00 22.22
ATOM   1887  CB  LEU B   7      10.464 -15.236   2.494  1.00 22.41
ATOM   1888  CG  LEU B   7      10.267 -16.762   2.389  1.00 21.13
ATOM   1889  CD1 LEU B   7      11.694 -17.350   2.563  1.00 24.01
ATOM   1890  CD2 LEU B   7       9.276 -17.233   3.413  1.00 25.23
ATOM   1891  N   VAL B   8      10.178 -12.227   1.740  1.00 20.67
ATOM   1892  CA  VAL B   8      10.349 -10.804   2.093  1.00 21.51
ATOM   1893  C   VAL B   8       9.003 -10.075   1.938  1.00 20.74
ATOM   1894  O   VAL B   8       8.648  -9.219   2.784  1.00 22.22
ATOM   1895  CB  VAL B   8      11.454 -10.127   1.268  1.00 20.78
ATOM   1896  CG1 VAL B   8      11.520  -8.630   1.560  1.00 22.62
ATOM   1897  CG2 VAL B   8      12.826 -10.723   1.718  1.00 22.67
ATOM   1898  N   TYR B   9       8.305 -10.367   0.863  1.00 21.74
ATOM   1899  CA  TYR B   9       6.984  -9.755   0.667  1.00 22.12
ATOM   1900  C   TYR B   9       6.030 -10.171   1.787  1.00 21.65
ATOM   1901  O   TYR B   9       5.317  -9.318   2.347  1.00 22.22
ATOM   1902  CB  TYR B   9       6.385 -10.094  -0.657  1.00 22.76
ATOM   1903  CG  TYR B   9       5.109  -9.335  -0.948  1.00 21.76
ATOM   1904  CD1 TYR B   9       5.160  -8.055  -1.440  1.00 22.64
ATOM   1905  CD2 TYR B   9       3.845  -9.931  -0.742  1.00 22.58
ATOM   1906  CE1 TYR B   9       3.985  -7.336  -1.687  1.00 24.86
ATOM   1907  CE2 TYR B   9       2.685  -9.233  -0.983  1.00 21.36
ATOM   1908  CZ  TYR B   9       2.754  -7.951  -1.463  1.00 24.34
ATOM   1909  OH  TYR B   9       1.599  -7.262  -1.761  1.00 23.47
ATOM   1910  N   GLN B  10       5.995 -11.470   2.114  1.00 21.39
ATOM   1911  CA  GLN B  10       5.195 -11.918   3.329  1.00 21.16
ATOM   1912  C   GLN B  10       5.601 -11.217   4.622  1.00 22.01
ATOM   1913  O   GLN B  10       4.717 -10.867   5.451  1.00 21.49
ATOM   1914  CB  GLN B  10       5.276 -13.434   3.470  1.00 22.12
ATOM   1915  CG  GLN B  10       4.617 -13.971   4.763  1.00 23.67
ATOM   1916  CD  GLN B  10       3.096 -13.784   4.736  1.00 33.82
ATOM   1917  OE1 GLN B  10       2.362 -14.709   4.366  1.00 38.51
ATOM   1918  NE2 GLN B  10       2.625 -12.588   5.106  1.00 35.23
ATOM   1919  N   ALA B  11       6.901 -10.970   4.815  1.00 21.50
ATOM   1920  CA  ALA B  11       7.362 -10.245   5.995  1.00 22.01
ATOM   1921  C   ALA B  11       6.816  -8.799   6.029  1.00 22.32
ATOM   1922  O   ALA B  11       6.328  -8.297   7.101  1.00 22.86
ATOM   1923  CB  ALA B  11       8.869 -10.255   6.088  1.00 22.68
ATOM   1924  N   LYS B  12       6.859  -8.163   4.884  1.00 22.47
ATOM   1925  CA  LYS B  12       6.347  -6.773   4.747  1.00 22.71
ATOM   1926  C   LYS B  12       4.833  -6.700   4.950  1.00 22.77
ATOM   1927  O   LYS B  12       4.330  -5.745   5.538  1.00 23.88
ATOM   1928  CB  LYS B  12       6.698  -6.255   3.363  1.00 23.08
ATOM   1929  CG  LYS B  12       8.184  -6.100   3.170  1.00 26.36
ATOM   1930  CD  LYS B  12       8.459  -5.852   1.714  1.00 27.46
ATOM   1931  CE  LYS B  12       9.840  -5.271   1.530  1.00 29.86
ATOM   1932  NZ  LYS B  12       9.716  -4.189   0.461  1.00 28.49
ATOM   1933  N   LEU B  13       4.107  -7.725   4.520  1.00 20.78
ATOM   1934  CA  LEU B  13       2.644  -7.753   4.708  1.00 22.24
ATOM   1935  C   LEU B  13       2.378  -7.900   6.191  1.00 21.56
ATOM   1936  O   LEU B  13       1.523  -7.232   6.743  1.00 21.89
ATOM   1937  CB  LEU B  13       1.969  -8.927   3.991  1.00 20.44
ATOM   1938  CG  LEU B  13       1.793  -8.967   2.471  1.00 25.71
ATOM   1939  CD1 LEU B  13       0.987 -10.225   2.115  1.00 25.72
ATOM   1940  CD2 LEU B  13       1.066  -7.698   1.927  1.00 29.75
ATOM   1941  N   ALA B  14       3.107  -8.813   6.830  1.00 22.18
ATOM   1942  CA  ALA B  14       2.955  -9.006   8.266  1.00 21.59
ATOM   1943  C   ALA B  14       3.295  -7.717   9.022  1.00 23.42
ATOM   1944  O   ALA B  14       2.607  -7.351   9.994  1.00 22.80
ATOM   1945  CB  ALA B  14       3.827 -10.167   8.752  1.00 23.84
ATOM   1946  N   GLU B  15       4.303  -6.997   8.570  1.00 22.54
ATOM   1947  CA  GLU B  15       4.717  -5.758   9.261  1.00 23.38
ATOM   1948  C   GLU B  15       3.570  -4.720   9.153  1.00 22.41
ATOM   1949  O   GLU B  15       3.239  -4.061  10.140  1.00 24.09
ATOM   1950  CB  GLU B  15       5.984  -5.197   8.628  1.00 22.40
ATOM   1951  CG  GLU B  15       6.568  -4.054   9.495  1.00 24.37
ATOM   1952  CD  GLU B  15       7.237  -2.992   8.662  1.00 31.39
ATOM   1953  OE1 GLU B  15       6.518  -2.167   8.047  1.00 33.51
ATOM   1954  OE2 GLU B  15       8.493  -3.018   8.656  1.00 31.69
ATOM   1955  N   GLN B  16       3.013  -4.573   7.961  1.00 22.16
ATOM   1956  CA  GLN B  16       1.886  -3.689   7.675  1.00 22.34
ATOM   1957  C   GLN B  16       0.679  -4.007   8.586  1.00 23.04
ATOM   1958  O   GLN B  16       0.034  -3.100   9.138  1.00 23.73
ATOM   1959  CB  GLN B  16       1.468  -3.799   6.203  1.00 23.18
ATOM   1960  CG  GLN B  16       2.462  -3.202   5.214  1.00 25.51
ATOM   1961  CD  GLN B  16       1.817  -2.287   4.188  1.00 30.84
ATOM   1962  OE1 GLN B  16       1.643  -1.093   4.425  1.00 29.22
ATOM   1963  NE2 GLN B  16       1.467  -2.847   3.050  1.00 32.11
ATOM   1964  N   ALA B  17       0.435  -5.302   8.768  1.00 22.40
ATOM   1965  CA  ALA B  17      -0.670  -5.825   9.606  1.00 22.19
ATOM   1966  C   ALA B  17      -0.370  -5.812  11.110  1.00 22.83
ATOM   1967  O   ALA B  17      -1.276  -6.080  11.923  1.00 23.90
ATOM   1968  CB  ALA B  17      -1.052  -7.246   9.132  1.00 21.89
ATOM   1969  N   GLU B  18       0.875  -5.493  11.466  1.00 23.00
ATOM   1970  CA  GLU B  18       1.402  -5.546  12.834  1.00 25.05
ATOM   1971  C   GLU B  18       1.266  -6.912  13.451  1.00 25.91
ATOM   1972  O   GLU B  18       0.892  -7.069  14.636  1.00 24.98
ATOM   1973  CB  GLU B  18       0.818  -4.431  13.705  1.00 27.26
ATOM   1974  CG  GLU B  18       1.796  -3.244  13.626  1.00 34.07
ATOM   1975  CD  GLU B  18       1.908  -2.446  14.892  1.00 43.96
ATOM   1976  OE1 GLU B  18       0.895  -2.386  15.635  1.00 48.11
ATOM   1977  OE2 GLU B  18       2.990  -1.865  15.124  1.00 45.91
ATOM   1978  N   ARG B  19       1.539  -7.907  12.615  1.00 24.05
ATOM   1979  CA  ARG B  19       1.590  -9.269  13.092  1.00 23.94
ATOM   1980  C   ARG B  19       3.026  -9.747  13.149  1.00 23.74
ATOM   1981  O   ARG B  19       3.543 -10.421  12.256  1.00 24.35
ATOM   1982  CB  ARG B  19       0.680 -10.130  12.250  1.00 23.00
ATOM   1983  CG  ARG B  19      -0.856  -9.751  12.475  1.00 21.62
ATOM   1984  CD  ARG B  19      -1.693 -10.614  11.627  1.00 24.17
ATOM   1985  NE  ARG B  19      -1.542 -12.056  11.897  1.00 23.80
ATOM   1986  CZ  ARG B  19      -2.459 -12.829  12.463  1.00 29.53
ATOM   1987  NH1 ARG B  19      -3.612 -12.305  12.867  1.00 26.32
ATOM   1988  NH2 ARG B  19      -2.214 -14.139  12.628  1.00 28.38
ATOM   1989  N   TYR B  20       3.753  -9.279  14.169  1.00 25.16
ATOM   1990  CA  TYR B  20       5.206  -9.452  14.201  1.00 24.47
ATOM   1991  C   TYR B  20       5.687 -10.890  14.402  1.00 26.13
ATOM   1992  O   TYR B  20       6.800 -11.239  13.935  1.00 26.48
ATOM   1993  CB  TYR B  20       5.805  -8.495  15.233  1.00 23.89
ATOM   1994  CG  TYR B  20       5.537  -7.077  14.892  1.00 26.42
ATOM   1995  CD1 TYR B  20       6.233  -6.478  13.879  1.00 28.56
ATOM   1996  CD2 TYR B  20       4.579  -6.310  15.598  1.00 29.84
ATOM   1997  CE1 TYR B  20       5.991  -5.171  13.536  1.00 32.46
ATOM   1998  CE2 TYR B  20       4.354  -4.978  15.256  1.00 31.90
ATOM   1999  CZ  TYR B  20       5.089  -4.441  14.222  1.00 32.48
ATOM   2000  OH  TYR B  20       4.937  -3.137  13.855  1.00 35.16
ATOM   2001  N   ASP B  21       4.813 -11.744  14.956  1.00 27.56
ATOM   2002  CA  ASP B  21       5.104 -13.191  15.082  1.00 29.52
ATOM   2003  C   ASP B  21       5.302 -13.780  13.700  1.00 28.53
ATOM   2004  O   ASP B  21       6.256 -14.534  13.459  1.00 28.72
ATOM   2005  CB  ASP B  21       3.943 -13.947  15.725  1.00 30.73
ATOM   2006  CG  ASP B  21       3.487 -13.339  17.004  1.00 36.05
ATOM   2007  OD1 ASP B  21       2.754 -12.323  16.984  1.00 43.66
ATOM   2008  OD2 ASP B  21       3.866 -13.900  18.067  1.00 43.18
ATOM   2009  N   GLU B  22       4.384 -13.442  12.792  1.00 28.13
ATOM   2010  CA  GLU B  22       4.481 -13.951  11.436  1.00 26.49
ATOM   2011  C   GLU B  22       5.647 -13.348  10.694  1.00 26.08
ATOM   2012  O   GLU B  22       6.253 -14.023   9.869  1.00 26.00
ATOM   2013  CB  GLU B  22       3.179 -13.728  10.645  1.00 27.51
ATOM   2014  CG  GLU B  22       2.174 -14.781  10.990  1.00 29.76
ATOM   2015  CD  GLU B  22       0.777 -14.273  11.110  1.00 35.51
ATOM   2016  OE1 GLU B  22      -0.031 -15.058  11.632  1.00 34.32
ATOM   2017  OE2 GLU B  22       0.476 -13.120  10.704  1.00 33.94
ATOM   2018  N   MET B  23       5.906 -12.070  10.952  1.00 23.96
ATOM   2019  CA  MET B  23       7.061 -11.399  10.404  1.00 24.48
ATOM   2020  C   MET B  23       8.383 -12.128  10.748  1.00 23.93
ATOM   2021  O   MET B  23       9.260 -12.347   9.885  1.00 24.56
ATOM   2022  CB  MET B  23       7.090  -9.942  10.906  1.00 24.10
ATOM   2023  CG  MET B  23       7.899  -9.043   9.946  1.00 24.59
ATOM   2024  SD  MET B  23       8.062  -7.395  10.719  1.00 27.55
ATOM   2025  CE  MET B  23       9.287  -6.693   9.573  1.00 26.28
ATOM   2026  N   VAL B  24       8.510 -12.529  12.008  1.00 23.69
ATOM   2027  CA  VAL B  24       9.658 -13.317  12.465  1.00 24.54
ATOM   2028  C   VAL B  24       9.759 -14.626  11.701  1.00 24.50
ATOM   2029  O   VAL B  24      10.844 -14.986  11.264  1.00 24.36
ATOM   2030  CB  VAL B  24       9.579 -13.554  14.055  1.00 23.59
ATOM   2031  CG1 VAL B  24      10.510 -14.694  14.490  1.00 28.89
ATOM   2032  CG2 VAL B  24       9.922 -12.284  14.828  1.00 25.92
ATOM   2033  N   GLU B  25       8.634 -15.329  11.513  1.00 24.83
ATOM   2034  CA  GLU B  25       8.621 -16.659  10.865  1.00 25.08
ATOM   2035  C   GLU B  25       9.139 -16.510   9.456  1.00 25.72
ATOM   2036  O   GLU B  25       9.949 -17.322   9.030  1.00 25.06
ATOM   2037  CB  GLU B  25       7.202 -17.252  10.843  1.00 26.55
ATOM   2038  CG  GLU B  25       6.641 -17.330  12.263  1.00 32.89
ATOM   2039  CD  GLU B  25       5.802 -18.567  12.536  1.00 44.10
ATOM   2040  OE1 GLU B  25       5.336 -19.245  11.572  1.00 47.91
ATOM   2041  OE2 GLU B  25       5.589 -18.840  13.751  1.00 49.88
ATOM   2042  N   SER B  26       8.702 -15.452   8.752  1.00 24.16
ATOM   2043  CA  SER B  26       9.108 -15.275   7.361  1.00 24.09
ATOM   2044  C   SER B  26      10.588 -14.956   7.247  1.00 23.77
ATOM   2045  O   SER B  26      11.292 -15.504   6.368  1.00 24.48
ATOM   2046  CB  SER B  26       8.271 -14.162   6.668  1.00 23.01
ATOM   2047  OG  SER B  26       8.359 -12.963   7.398  1.00 27.37
ATOM   2048  N   MET B  27      11.065 -14.078   8.107  1.00 22.84
ATOM   2049  CA  MET B  27      12.467 -13.645   8.113  1.00 24.71
ATOM   2050  C   MET B  27      13.396 -14.738   8.662  1.00 24.60
ATOM   2051  O   MET B  27      14.514 -14.840   8.202  1.00 25.40
ATOM   2052  CB  MET B  27      12.680 -12.318   8.888  1.00 24.18
ATOM   2053  CG  MET B  27      12.007 -11.082   8.293  1.00 23.65
ATOM   2054  SD  MET B  27      12.221 -11.022   6.446  1.00 27.62
ATOM   2055  CE  MET B  27      13.991 -10.837   6.272  1.00 27.83
ATOM   2056  N   LYS B  28      12.950 -15.537   9.649  1.00 25.10
ATOM   2057  CA  LYS B  28      13.718 -16.741   9.989  1.00 27.24
ATOM   2058  C   LYS B  28      13.990 -17.678   8.809  1.00 27.08
ATOM   2059  O   LYS B  28      15.098 -18.192   8.667  1.00 28.15
ATOM   2060  CB  LYS B  28      13.093 -17.555  11.132  1.00 26.32
ATOM   2061  CG  LYS B  28      13.123 -16.874  12.416  1.00 33.45
ATOM   2062  CD  LYS B  28      12.096 -17.547  13.374  1.00 38.25
ATOM   2063  CE  LYS B  28      12.632 -18.811  13.901  1.00 41.31
ATOM   2064  NZ  LYS B  28      11.696 -19.413  14.929  1.00 42.41
ATOM   2065  N   LYS B  29      12.985 -17.928   7.972  1.00 26.50
ATOM   2066  CA  LYS B  29      13.176 -18.680   6.739  1.00 26.51
ATOM   2067  C   LYS B  29      14.256 -18.120   5.796  1.00 26.50
ATOM   2068  O   LYS B  29      15.022 -18.884   5.217  1.00 26.78
ATOM   2069  CB  LYS B  29      11.849 -18.805   6.001  1.00 25.98
ATOM   2070  CG  LYS B  29      10.801 -19.494   6.819  1.00 28.79
ATOM   2071  CD  LYS B  29       9.348 -19.030   6.544  1.00 30.67
ATOM   2072  CE  LYS B  29       8.396 -19.889   7.463  1.00 35.83
ATOM   2073  NZ  LYS B  29       7.875 -21.128   6.790  1.00 38.16
ATOM   2074  N   VAL B  30      14.303 -16.802   5.649  1.00 26.40
ATOM   2075  CA  VAL B  30      15.315 -16.143   4.824  1.00 26.15
ATOM   2076  C   VAL B  30      16.694 -16.382   5.467  1.00 26.19
ATOM   2077  O   VAL B  30      17.646 -16.766   4.804  1.00 26.71
ATOM   2078  CB  VAL B  30      15.016 -14.606   4.712  1.00 26.75
ATOM   2079  CG1 VAL B  30      15.901 -13.965   3.685  1.00 28.59
ATOM   2080  CG2 VAL B  30      13.600 -14.393   4.252  1.00 27.63
ATOM   2081  N   ALA B  31      16.765 -16.212   6.783  1.00 26.15
ATOM   2082  CA  ALA B  31      18.038 -16.350   7.496  1.00 26.53
ATOM   2083  C   ALA B  31      18.491 -17.824   7.317  1.00 27.55
ATOM   2084  O   ALA B  31      19.682 -18.077   7.164  1.00 28.31
ATOM   2085  CB  ALA B  31      17.903 -16.017   8.950  1.00 26.41
ATOM   2086  N   GLY B  32      17.532 -18.738   7.307  1.00 26.70
ATOM   2087  CA  GLY B  32      17.771 -20.188   7.120  1.00 27.67
ATOM   2088  C   GLY B  32      18.445 -20.566   5.809  1.00 28.99
ATOM   2089  O   GLY B  32      19.006 -21.657   5.682  1.00 30.17
ATOM   2090  N   MET B  33      18.422 -19.672   4.829  1.00 29.11
ATOM   2091  CA  MET B  33      19.017 -19.954   3.496  1.00 30.47
ATOM   2092  C   MET B  33      20.553 -19.903   3.484  1.00 29.37
ATOM   2093  O   MET B  33      21.195 -20.216   2.466  1.00 28.08
ATOM   2094  CB  MET B  33      18.463 -18.964   2.479  1.00 30.52
ATOM   2095  CG  MET B  33      16.984 -19.106   2.281  1.00 32.30
ATOM   2096  SD  MET B  33      16.299 -17.867   1.149  1.00 34.93
ATOM   2097  CE  MET B  33      14.689 -18.583   0.895  1.00 34.81
ATOM   2098  N   ASP B  34      21.149 -19.436   4.578  1.00 29.61
ATOM   2099  CA  ASP B  34      22.618 -19.393   4.777  1.00 30.32
ATOM   2100  C   ASP B  34      23.352 -18.544   3.743  1.00 30.93
ATOM   2101  O   ASP B  34      24.402 -18.937   3.208  1.00 30.57
ATOM   2102  CB  ASP B  34      23.216 -20.816   4.819  1.00 30.81
ATOM   2103  CG  ASP B  34      23.366 -21.339   6.241  1.00 32.66
ATOM   2104  OD1 ASP B  34      22.515 -21.006   7.084  1.00 31.39
ATOM   2105  OD2 ASP B  34      24.329 -22.089   6.503  1.00 33.34
ATOM   2106  N   VAL B  35      22.781 -17.376   3.474  1.00 30.28
ATOM   2107  CA  VAL B  35      23.345 -16.452   2.519  1.00 31.15
ATOM   2108  C   VAL B  35      23.362 -15.083   3.174  1.00 29.70
ATOM   2109  O   VAL B  35      22.659 -14.833   4.181  1.00 31.11
ATOM   2110  CB  VAL B  35      22.505 -16.399   1.222  1.00 31.99
ATOM   2111  CG1 VAL B  35      22.539 -17.752   0.513  1.00 33.32
ATOM   2112  CG2 VAL B  35      21.092 -15.933   1.554  1.00 31.94
ATOM   2113  N   GLU B  36      24.195 -14.214   2.623  1.00 28.83
ATOM   2114  CA  GLU B  36      24.248 -12.822   3.067  1.00 28.44
ATOM   2115  C   GLU B  36      22.893 -12.142   2.839  1.00 27.04
ATOM   2116  O   GLU B  36      22.362 -12.146   1.721  1.00 25.59
ATOM   2117  CB  GLU B  36      25.334 -12.073   2.311  1.00 29.18
ATOM   2118  CG  GLU B  36      25.411 -10.573   2.660  1.00 30.62
ATOM   2119  CD  GLU B  36      26.351 -10.296   3.813  1.00 36.65
ATOM   2120  OE1 GLU B  36      27.590 -10.329   3.643  1.00 39.25
ATOM   2121  OE2 GLU B  36      25.822 -10.085   4.906  1.00 36.60
ATOM   2122  N   LEU B  37      22.333 -11.588   3.919  1.00 25.96
ATOM   2123  CA  LEU B  37      21.071 -10.907   3.797  1.00 24.88
ATOM   2124  C   LEU B  37      21.316  -9.530   3.215  1.00 25.36
ATOM   2125  O   LEU B  37      22.371  -8.937   3.420  1.00 24.58
ATOM   2126  CB  LEU B  37      20.369 -10.768   5.152  1.00 25.84
ATOM   2127  CG  LEU B  37      19.857 -12.081   5.727  1.00 24.89
ATOM   2128  CD1 LEU B  37      19.228 -11.606   7.064  1.00 27.92
ATOM   2129  CD2 LEU B  37      18.830 -12.709   4.953  1.00 30.92
ATOM   2130  N   THR B  38      20.356  -9.036   2.444  1.00 24.99
ATOM   2131  CA  THR B  38      20.423  -7.615   2.023  1.00 26.13
ATOM   2132  C   THR B  38      20.227  -6.640   3.213  1.00 26.93
ATOM   2133  O   THR B  38      19.825  -7.028   4.318  1.00 26.76
ATOM   2134  CB  THR B  38      19.370  -7.318   0.960  1.00 25.68
ATOM   2135  OG1 THR B  38      18.088  -7.368   1.618  1.00 26.68
ATOM   2136  CG2 THR B  38      19.357  -8.343  -0.162  1.00 22.85
ATOM   2137  N   VAL B  39      20.482  -5.344   3.011  1.00 27.28
ATOM   2138  CA  VAL B  39      20.232  -4.376   4.096  1.00 27.29
ATOM   2139  C   VAL B  39      18.753  -4.397   4.459  1.00 28.06
ATOM   2140  O   VAL B  39      18.390  -4.353   5.637  1.00 28.01
ATOM   2141  CB  VAL B  39      20.621  -2.905   3.666  1.00 29.01
ATOM   2142  CG1 VAL B  39      20.011  -2.522   2.323  1.00 28.08
ATOM   2143  CG2 VAL B  39      20.169  -1.915   4.738  1.00 29.05
ATOM   2144  N   GLU B  40      17.907  -4.451   3.442  1.00 27.78
ATOM   2145  CA  GLU B  40      16.455  -4.512   3.689  1.00 27.41
ATOM   2146  C   GLU B  40      16.083  -5.722   4.534  1.00 27.87
ATOM   2147  O   GLU B  40      15.343  -5.576   5.492  1.00 26.92
ATOM   2148  CB  GLU B  40      15.683  -4.477   2.371  1.00 27.89
ATOM   2149  CG  GLU B  40      15.551  -3.079   1.809  1.00 32.04
ATOM   2150  CD  GLU B  40      16.816  -2.634   1.098  1.00 40.41
ATOM   2151  OE1 GLU B  40      17.563  -3.531   0.668  1.00 44.18
ATOM   2152  OE2 GLU B  40      17.064  -1.400   0.956  1.00 43.18
ATOM   2153  N   GLU B  41      16.613  -6.897   4.181  1.00 26.40
ATOM   2154  CA  GLU B  41      16.336  -8.137   4.929  1.00 26.12
ATOM   2155  C   GLU B  41      16.884  -8.095   6.368  1.00 27.06
ATOM   2156  O   GLU B  41      16.148  -8.474   7.331  1.00 24.88
ATOM   2157  CB  GLU B  41      16.894  -9.341   4.187  1.00 25.58
ATOM   2158  CG  GLU B  41      16.180  -9.621   2.866  1.00 24.05
ATOM   2159  CD  GLU B  41      17.000 -10.615   2.022  1.00 27.13
ATOM   2160  OE1 GLU B  41      18.210 -10.782   2.350  1.00 26.84
ATOM   2161  OE2 GLU B  41      16.441 -11.183   1.062  1.00 27.43
ATOM   2162  N   ARG B  42      18.110  -7.598   6.565  1.00 25.65
ATOM   2163  CA  ARG B  42      18.606  -7.448   7.940  1.00 29.01
ATOM   2164  C   ARG B  42      17.700  -6.545   8.762  1.00 28.89
ATOM   2165  O   ARG B  42      17.431  -6.793   9.968  1.00 29.04
ATOM   2166  CB  ARG B  42      20.022  -6.800   7.966  1.00 28.76
ATOM   2167  CG  ARG B  42      21.105  -7.742   7.593  1.00 37.30
ATOM   2168  CD  ARG B  42      22.386  -7.001   7.192  1.00 41.57
ATOM   2169  NE  ARG B  42      22.903  -7.390   5.884  1.00 48.17
ATOM   2170  CZ  ARG B  42      23.806  -6.694   5.207  1.00 48.81
ATOM   2171  NH1 ARG B  42      24.257  -5.565   5.709  1.00 49.96
ATOM   2172  NH2 ARG B  42      24.250  -7.125   4.036  1.00 48.31
ATOM   2173  N   ASN B  43      17.276  -5.439   8.171  1.00 28.27
ATOM   2174  CA  ASN B  43      16.425  -4.537   8.910  1.00 29.86
ATOM   2175  C   ASN B  43      15.025  -5.122   9.233  1.00 27.76
ATOM   2176  O   ASN B  43      14.523  -4.938  10.376  1.00 28.68
ATOM   2177  CB  ASN B  43      16.328  -3.191   8.201  1.00 30.74
ATOM   2178  CG  ASN B  43      17.541  -2.290   8.496  1.00 35.26
ATOM   2179  OD1 ASN B  43      17.505  -1.467   9.413  1.00 37.11
ATOM   2180  ND2 ASN B  43      18.596  -2.415   7.681  1.00 40.01
ATOM   2181  N   LEU B  44      14.453  -5.894   8.316  1.00 26.03
ATOM   2182  CA  LEU B  44      13.151  -6.545   8.539  1.00 25.98
ATOM   2183  C   LEU B  44      13.310  -7.600   9.617  1.00 26.34
ATOM   2184  O   LEU B  44      12.497  -7.674  10.515  1.00 24.96
ATOM   2185  CB  LEU B  44      12.636  -7.168   7.253  1.00 26.13
ATOM   2186  CG  LEU B  44      12.094  -6.192   6.211  1.00 28.50
ATOM   2187  CD1 LEU B  44      11.967  -6.936   4.897  1.00 28.97
ATOM   2188  CD2 LEU B  44      10.725  -5.642   6.599  1.00 29.56
ATOM   2189  N   LEU B  45      14.393  -8.385   9.554  1.00 26.46
ATOM   2190  CA  LEU B  45      14.646  -9.397  10.602  1.00 27.01
ATOM   2191  C   LEU B  45      14.789  -8.681  11.967  1.00 27.47
ATOM   2192  O   LEU B  45      14.151  -9.046  12.957  1.00 25.39
ATOM   2193  CB  LEU B  45      15.898 -10.238  10.220  1.00 27.58
ATOM   2194  CG  LEU B  45      16.446 -10.984  11.436  1.00 30.31
ATOM   2195  CD1 LEU B  45      15.426 -12.130  11.647  1.00 35.97
ATOM   2196  CD2 LEU B  45      17.750 -11.472  10.945  1.00 35.93
ATOM   2197  N   SER B  46      15.563  -7.601  12.012  1.00 28.56
ATOM   2198  CA  SER B  46      15.763  -6.839  13.261  1.00 29.79
ATOM   2199  C   SER B  46      14.443  -6.247  13.782  1.00 29.24
ATOM   2200  O   SER B  46      14.103  -6.350  14.981  1.00 28.88
ATOM   2201  CB  SER B  46      16.721  -5.689  13.042  1.00 32.05
ATOM   2202  OG  SER B  46      17.428  -5.435  14.238  1.00 37.06
ATOM   2203  N   VAL B  47      13.669  -5.649  12.890  1.00 27.79
ATOM   2204  CA  VAL B  47      12.391  -5.057  13.303  1.00 28.29
ATOM   2205  C   VAL B  47      11.459  -6.098  13.888  1.00 27.24
ATOM   2206  O   VAL B  47      10.775  -5.840  14.917  1.00 27.30
ATOM   2207  CB  VAL B  47      11.758  -4.319  12.121  1.00 29.64
ATOM   2208  CG1 VAL B  47      10.242  -4.095  12.345  1.00 31.88
ATOM   2209  CG2 VAL B  47      12.505  -3.019  11.906  1.00 32.78
ATOM   2210  N   ALA B  48      11.428  -7.282  13.259  1.00 25.41
ATOM   2211  CA  ALA B  48      10.463  -8.321  13.634  1.00 25.22
ATOM   2212  C   ALA B  48      10.770  -8.748  15.064  1.00 26.07
ATOM   2213  O   ALA B  48       9.882  -8.763  15.917  1.00 25.67
ATOM   2214  CB  ALA B  48      10.578  -9.504  12.644  1.00 24.53
ATOM   2215  N   TYR B  49      12.031  -9.076  15.340  1.00 24.77
ATOM   2216  CA  TYR B  49      12.382  -9.553  16.667  1.00 26.13
ATOM   2217  C   TYR B  49      12.316  -8.427  17.675  1.00 25.64
ATOM   2218  O   TYR B  49      11.960  -8.651  18.855  1.00 26.32
ATOM   2219  CB  TYR B  49      13.768 -10.188  16.678  1.00 26.79
ATOM   2220  CG  TYR B  49      13.744 -11.661  16.282  1.00 27.48
ATOM   2221  CD1 TYR B  49      13.118 -12.626  17.090  1.00 26.84
ATOM   2222  CD2 TYR B  49      14.371 -12.080  15.108  1.00 25.21
ATOM   2223  CE1 TYR B  49      13.087 -13.977  16.724  1.00 29.38
ATOM   2224  CE2 TYR B  49      14.378 -13.469  14.742  1.00 27.35
ATOM   2225  CZ  TYR B  49      13.728 -14.391  15.563  1.00 28.01
ATOM   2226  OH  TYR B  49      13.712 -15.734  15.214  1.00 31.00
ATOM   2227  N   LYS B  50      12.602  -7.184  17.232  1.00 25.55
ATOM   2228  CA  LYS B  50      12.618  -6.058  18.184  1.00 25.94
ATOM   2229  C   LYS B  50      11.185  -5.892  18.718  1.00 25.92
ATOM   2230  O   LYS B  50      10.997  -5.615  19.904  1.00 24.61
ATOM   2231  CB  LYS B  50      12.959  -4.734  17.489  1.00 28.76
ATOM   2232  CG  LYS B  50      12.998  -3.539  18.423  1.00 28.76
ATOM   2233  CD  LYS B  50      13.426  -2.280  17.689  1.00 28.76
ATOM   2234  CE  LYS B  50      12.388  -1.859  16.661  1.00 28.76
ATOM   2235  NZ  LYS B  50      12.544  -0.432  16.266  1.00 28.76
ATOM   2236  N   ASN B  51      10.181  -6.008  17.834  1.00 24.89
ATOM   2237  CA  ASN B  51       8.776  -5.889  18.255  1.00 26.17
ATOM   2238  C   ASN B  51       8.293  -7.081  19.066  1.00 26.56
ATOM   2239  O   ASN B  51       7.549  -6.929  20.058  1.00 26.77
ATOM   2240  CB  ASN B  51       7.960  -5.703  16.998  1.00 25.47
ATOM   2241  CG  ASN B  51       7.901  -4.267  16.580  1.00 31.36
ATOM   2242  OD1 ASN B  51       7.054  -3.521  17.079  1.00 32.73
ATOM   2243  ND2 ASN B  51       8.759  -3.864  15.664  1.00 29.63
ATOM   2244  N   VAL B  52       8.706  -8.295  18.688  1.00 24.98
ATOM   2245  CA  VAL B  52       8.275  -9.464  19.429  1.00 27.28
ATOM   2246  C   VAL B  52       8.843  -9.484  20.868  1.00 27.78
ATOM   2247  O   VAL B  52       8.108  -9.689  21.840  1.00 26.66
ATOM   2248  CB  VAL B  52       8.622 -10.772  18.631  1.00 26.71
ATOM   2249  CG1 VAL B  52       8.487 -12.016  19.522  1.00 30.23
ATOM   2250  CG2 VAL B  52       7.670 -10.859  17.424  1.00 25.17
ATOM   2251  N   ILE B  53      10.128  -9.192  21.011  1.00 27.57
ATOM   2252  CA  ILE B  53      10.725  -9.177  22.337  1.00 26.66
ATOM   2253  C   ILE B  53      10.312  -7.895  23.085  1.00 26.41
ATOM   2254  O   ILE B  53      10.128  -7.962  24.314  1.00 26.57
ATOM   2255  CB  ILE B  53      12.272  -9.268  22.244  1.00 27.58
ATOM   2256  CG1 ILE B  53      12.874  -9.551  23.643  1.00 28.46
ATOM   2257  CG2 ILE B  53      12.804  -7.925  21.734  1.00 27.50
ATOM   2258  CD1 ILE B  53      13.054 -11.009  23.977  1.00 34.23
ATOM   2259  N   GLY B  54      10.153  -6.767  22.373  1.00 24.28
ATOM   2260  CA  GLY B  54       9.847  -5.462  22.959  1.00 25.21
ATOM   2261  C   GLY B  54       8.539  -5.560  23.709  1.00 25.92
ATOM   2262  O   GLY B  54       8.399  -5.030  24.792  1.00 26.93
ATOM   2263  N   ALA B  55       7.578  -6.284  23.143  1.00 25.23
ATOM   2264  CA  ALA B  55       6.275  -6.386  23.801  1.00 27.50
ATOM   2265  C   ALA B  55       6.434  -7.104  25.151  1.00 26.49
ATOM   2266  O   ALA B  55       5.789  -6.703  26.161  1.00 27.18
ATOM   2267  CB  ALA B  55       5.245  -7.178  22.863  1.00 27.25
ATOM   2268  N   ARG B  56       7.244  -8.158  25.188  1.00 26.16
ATOM   2269  CA  ARG B  56       7.411  -8.898  26.424  1.00 27.32
ATOM   2270  C   ARG B  56       8.249  -8.116  27.417  1.00 25.55
ATOM   2271  O   ARG B  56       7.993  -8.158  28.631  1.00 25.04
ATOM   2272  CB  ARG B  56       8.047 -10.261  26.221  1.00 25.36
ATOM   2273  CG  ARG B  56       7.031 -11.345  25.894  1.00 28.09
ATOM   2274  CD  ARG B  56       6.496 -11.130  24.520  1.00 31.64
ATOM   2275  NE  ARG B  56       5.818 -12.343  24.060  1.00 30.29
ATOM   2276  CZ  ARG B  56       5.720 -12.685  22.792  1.00 33.52
ATOM   2277  NH1 ARG B  56       5.041 -13.780  22.480  1.00 32.01
ATOM   2278  NH2 ARG B  56       6.317 -11.957  21.848  1.00 29.22
ATOM   2279  N   ARG B  57       9.241  -7.351  26.923  1.00 25.89
ATOM   2280  CA  ARG B  57      10.091  -6.601  27.877  1.00 24.91
ATOM   2281  C   ARG B  57       9.209  -5.507  28.511  1.00 24.88
ATOM   2282  O   ARG B  57       9.354  -5.182  29.687  1.00 26.21
ATOM   2283  CB  ARG B  57      11.278  -5.969  27.108  1.00 24.97
ATOM   2284  CG  ARG B  57      12.233  -7.026  26.612  1.00 24.86
ATOM   2285  CD  ARG B  57      13.299  -6.337  25.675  1.00 30.54
ATOM   2286  NE  ARG B  57      14.294  -5.543  26.420  1.00 29.23
ATOM   2287  CZ  ARG B  57      14.799  -4.368  25.992  1.00 29.37
ATOM   2288  NH1 ARG B  57      14.434  -3.810  24.851  1.00 26.67
ATOM   2289  NH2 ARG B  57      15.701  -3.741  26.727  1.00 26.01
ATOM   2290  N   ALA B  58       8.305  -4.923  27.716  1.00 25.06
ATOM   2291  CA  ALA B  58       7.442  -3.857  28.270  1.00 25.88
ATOM   2292  C   ALA B  58       6.531  -4.485  29.309  1.00 25.84
ATOM   2293  O   ALA B  58       6.353  -3.920  30.388  1.00 25.54
ATOM   2294  CB  ALA B  58       6.630  -3.158  27.174  1.00 26.92
ATOM   2295  N   SER B  59       5.960  -5.651  28.963  1.00 24.49
ATOM   2296  CA  SER B  59       5.111  -6.401  29.933  1.00 23.13
ATOM   2297  C   SER B  59       5.880  -6.688  31.237  1.00 22.44
ATOM   2298  O   SER B  59       5.361  -6.478  32.333  1.00 22.07
ATOM   2299  CB  SER B  59       4.672  -7.692  29.281  1.00 23.05
ATOM   2300  OG  SER B  59       3.416  -7.448  28.640  1.00 23.19
ATOM   2301  N   TRP B  60       7.138  -7.121  31.120  1.00 22.24
ATOM   2302  CA  TRP B  60       7.928  -7.542  32.253  1.00 24.13
ATOM   2303  C   TRP B  60       8.201  -6.315  33.138  1.00 22.65
ATOM   2304  O   TRP B  60       8.145  -6.430  34.346  1.00 25.74
ATOM   2305  CB  TRP B  60       9.253  -8.130  31.774  1.00 24.88
ATOM   2306  CG  TRP B  60      10.136  -8.649  32.894  1.00 24.39
ATOM   2307  CD1 TRP B  60      10.120  -9.890  33.414  1.00 23.67
ATOM   2308  CD2 TRP B  60      11.098  -7.896  33.648  1.00 26.90
ATOM   2309  NE1 TRP B  60      11.051  -9.985  34.412  1.00 24.31
ATOM   2310  CE2 TRP B  60      11.657  -8.766  34.580  1.00 25.67
ATOM   2311  CE3 TRP B  60      11.567  -6.560  33.590  1.00 29.48
ATOM   2312  CZ2 TRP B  60      12.689  -8.370  35.464  1.00 28.80
ATOM   2313  CZ3 TRP B  60      12.590  -6.164  34.444  1.00 28.76
ATOM   2314  CH2 TRP B  60      13.121  -7.064  35.394  1.00 27.90
ATOM   2315  N   ARG B  61       8.537  -5.173  32.544  1.00 24.73
ATOM   2316  CA  ARG B  61       8.816  -3.986  33.347  1.00 23.99
ATOM   2317  C   ARG B  61       7.571  -3.533  34.063  1.00 24.19
ATOM   2318  O   ARG B  61       7.652  -3.063  35.192  1.00 24.30
ATOM   2319  CB  ARG B  61       9.360  -2.836  32.494  1.00 23.83
ATOM   2320  CG  ARG B  61      10.704  -3.176  31.781  1.00 27.17
ATOM   2321  CD  ARG B  61      11.873  -3.044  32.848  1.00 30.19
ATOM   2322  NE  ARG B  61      13.203  -3.355  32.233  1.00 46.17
ATOM   2323  CZ  ARG B  61      14.337  -3.476  32.925  1.00 47.78
ATOM   2324  NH1 ARG B  61      14.345  -3.346  34.255  1.00 51.06
ATOM   2325  NH2 ARG B  61      15.472  -3.752  32.298  1.00 52.83
ATOM   2326  N   ILE B  62       6.423  -3.549  33.374  1.00 20.88
ATOM   2327  CA  ILE B  62       5.157  -3.219  34.064  1.00 21.99
ATOM   2328  C   ILE B  62       4.898  -4.155  35.250  1.00 21.32
ATOM   2329  O   ILE B  62       4.572  -3.710  36.348  1.00 21.27
ATOM   2330  CB  ILE B  62       3.979  -3.131  33.055  1.00 19.66
ATOM   2331  CG1 ILE B  62       4.195  -1.969  32.067  1.00 23.00
ATOM   2332  CG2 ILE B  62       2.628  -3.014  33.818  1.00 22.48
ATOM   2333  CD1 ILE B  62       3.729  -2.298  30.585  1.00 23.35
ATOM   2334  N   ILE B  63       4.986  -5.479  35.017  1.00 21.02
ATOM   2335  CA  ILE B  63       4.653  -6.425  36.028  1.00 21.38
ATOM   2336  C   ILE B  63       5.628  -6.243  37.191  1.00 22.57
ATOM   2337  O   ILE B  63       5.232  -6.263  38.351  1.00 21.18
ATOM   2338  CB  ILE B  63       4.756  -7.818  35.455  1.00 22.19
ATOM   2339  CG1 ILE B  63       3.563  -8.052  34.534  1.00 22.61
ATOM   2340  CG2 ILE B  63       4.691  -8.886  36.604  1.00 22.13
ATOM   2341  CD1 ILE B  63       3.769  -9.335  33.646  1.00 24.88
ATOM   2342  N   SER B  64       6.889  -6.012  36.859  1.00 22.92
ATOM   2343  CA  SER B  64       7.905  -5.801  37.903  1.00 24.29
ATOM   2344  C   SER B  64       7.617  -4.552  38.708  1.00 23.44
ATOM   2345  O   SER B  64       7.936  -4.523  39.891  1.00 23.01
ATOM   2346  CB  SER B  64       9.333  -5.732  37.300  1.00 24.41
ATOM   2347  OG  SER B  64       9.553  -4.410  36.734  1.00 29.88
ATOM   2348  N   SER B  65       7.100  -3.488  38.076  1.00 23.62
ATOM   2349  CA  SER B  65       6.821  -2.281  38.860  1.00 22.24
ATOM   2350  C   SER B  65       5.669  -2.557  39.829  1.00 20.95
ATOM   2351  O   SER B  65       5.646  -2.091  40.928  1.00 20.24
ATOM   2352  CB  SER B  65       6.498  -1.106  37.937  1.00 22.51
ATOM   2353  OG  SER B  65       5.223  -1.286  37.320  1.00 27.64
ATOM   2354  N   ILE B  66       4.704  -3.371  39.390  1.00 21.09
ATOM   2355  CA  ILE B  66       3.553  -3.692  40.216  1.00 20.60
ATOM   2356  C   ILE B  66       4.047  -4.539  41.420  1.00 20.26
ATOM   2357  O   ILE B  66       3.568  -4.360  42.545  1.00 21.18
ATOM   2358  CB  ILE B  66       2.466  -4.459  39.384  1.00 21.68
ATOM   2359  CG1 ILE B  66       2.001  -3.568  38.200  1.00 20.23
ATOM   2360  CG2 ILE B  66       1.267  -4.778  40.295  1.00 18.48
ATOM   2361  CD1 ILE B  66       1.559  -4.315  36.909  1.00 23.76
ATOM   2362  N   GLU B  67       4.976  -5.463  41.125  1.00 21.77
ATOM   2363  CA  GLU B  67       5.606  -6.309  42.125  1.00 22.42
ATOM   2364  C   GLU B  67       6.329  -5.420  43.152  1.00 21.47
ATOM   2365  O   GLU B  67       6.212  -5.650  44.357  1.00 20.93
ATOM   2366  CB  GLU B  67       6.609  -7.255  41.437  1.00 23.09
ATOM   2367  CG  GLU B  67       7.198  -8.295  42.426  1.00 26.25
ATOM   2368  CD  GLU B  67       8.129  -9.287  41.739  1.00 27.79
ATOM   2369  OE1 GLU B  67       8.523 -10.277  42.373  1.00 34.56
ATOM   2370  OE2 GLU B  67       8.524  -9.056  40.591  1.00 33.55
ATOM   2371  N   GLN B  68       7.055  -4.397  42.690  1.00 21.52
ATOM   2372  CA  GLN B  68       7.781  -3.514  43.647  1.00 23.52
ATOM   2373  C   GLN B  68       6.818  -2.716  44.495  1.00 21.91
ATOM   2374  O   GLN B  68       7.063  -2.480  45.669  1.00 20.16
ATOM   2375  CB  GLN B  68       8.728  -2.573  42.888  1.00 24.07
ATOM   2376  CG  GLN B  68       9.806  -3.264  41.997  1.00 24.21
ATOM   2377  CD  GLN B  68      10.949  -3.802  42.907  1.00 31.88
ATOM   2378  OE1 GLN B  68      11.251  -3.204  43.938  1.00 39.43
ATOM   2379  NE2 GLN B  68      11.557  -4.933  42.527  1.00 35.51
ATOM   2380  N   LYS B  69       5.716  -2.263  43.881  1.00 21.12
ATOM   2381  CA  LYS B  69       4.666  -1.576  44.604  1.00 21.13
ATOM   2382  C   LYS B  69       4.090  -2.475  45.699  1.00 19.94
ATOM   2383  O   LYS B  69       3.983  -2.066  46.857  1.00 20.00
ATOM   2384  CB  LYS B  69       3.576  -1.081  43.633  1.00 21.24
ATOM   2385  CG  LYS B  69       4.119  -0.069  42.667  1.00 27.59
ATOM   2386  CD  LYS B  69       3.132   0.160  41.530  1.00 35.37
ATOM   2387  CE  LYS B  69       1.824   0.765  42.022  1.00 39.78
ATOM   2388  NZ  LYS B  69       0.965   1.167  40.868  1.00 43.51
ATOM   2389  N   GLU B  70       3.772  -3.733  45.375  1.00 20.16
ATOM   2390  CA  GLU B  70       3.181  -4.576  46.417  1.00 19.99
ATOM   2391  C   GLU B  70       4.160  -5.021  47.521  1.00 18.95
ATOM   2392  O   GLU B  70       3.732  -5.240  48.671  1.00 18.92
ATOM   2393  CB  GLU B  70       2.397  -5.760  45.858  1.00 20.31
ATOM   2394  CG  GLU B  70       0.926  -5.818  46.345  1.00 24.40
ATOM   2395  CD  GLU B  70      -0.021  -4.957  45.471  1.00 24.51
ATOM   2396  OE1 GLU B  70      -0.484  -5.404  44.390  1.00 27.71
ATOM   2397  OE2 GLU B  70      -0.289  -3.789  45.843  1.00 31.06
ATOM   2398  N   GLU B  71       5.423  -5.207  47.168  1.00 19.61
ATOM   2399  CA  GLU B  71       6.493  -5.544  48.131  1.00 21.46
ATOM   2400  C   GLU B  71       6.548  -4.408  49.153  1.00 22.05
ATOM   2401  O   GLU B  71       6.669  -4.627  50.344  1.00 21.92
ATOM   2402  CB  GLU B  71       7.854  -5.710  47.411  1.00 22.72
ATOM   2403  CG  GLU B  71       8.182  -7.169  47.002  1.00 26.96
ATOM   2404  CD  GLU B  71       9.405  -7.723  47.729  1.00 28.67
ATOM   2405  OE1 GLU B  71      10.346  -6.939  47.982  1.00 38.38
ATOM   2406  OE2 GLU B  71       9.455  -8.951  48.048  1.00 40.34
ATOM   2407  N   ASN B  72       6.408  -3.181  48.688  1.00 21.07
ATOM   2408  CA  ASN B  72       6.413  -2.034  49.592  1.00 22.76
ATOM   2409  C   ASN B  72       5.142  -1.883  50.416  1.00 23.72
ATOM   2410  O   ASN B  72       5.148  -1.345  51.542  1.00 25.48
ATOM   2411  CB  ASN B  72       6.741  -0.778  48.781  1.00 21.93
ATOM   2412  CG  ASN B  72       8.228  -0.601  48.623  1.00 25.26
ATOM   2413  OD1 ASN B  72       8.897  -0.033  49.488  1.00 28.74
ATOM   2414  ND2 ASN B  72       8.736  -1.063  47.562  1.00 24.09
ATOM   2415  N   LYS B  73       4.023  -2.372  49.896  1.00 24.66
ATOM   2416  CA  LYS B  73       2.739  -2.280  50.609  1.00 25.90
ATOM   2417  C   LYS B  73       2.503  -3.474  51.518  1.00 25.64
ATOM   2418  O   LYS B  73       1.629  -3.447  52.367  1.00 26.74
ATOM   2419  CB  LYS B  73       1.578  -2.213  49.603  1.00 26.11
ATOM   2420  CG  LYS B  73       1.584  -0.983  48.676  1.00 26.92
ATOM   2421  CD  LYS B  73       0.529  -1.094  47.560  1.00 29.18
ATOM   2422  CE  LYS B  73      -0.870  -1.326  48.114  1.00 33.14
ATOM   2423  NZ  LYS B  73      -1.813  -1.621  46.980  1.00 31.37
ATOM   2424  N   GLY B  74       3.271  -4.537  51.309  1.00 26.00
ATOM   2425  CA  GLY B  74       3.080  -5.768  52.053  1.00 26.46
ATOM   2426  C   GLY B  74       1.990  -6.662  51.503  1.00 26.90
ATOM   2427  O   GLY B  74       1.380  -7.413  52.254  1.00 26.81
ATOM   2428  N   GLY B  75       1.773  -6.617  50.189  1.00 27.99
ATOM   2429  CA  GLY B  75       0.648  -7.317  49.559  1.00 27.64
ATOM   2430  C   GLY B  75       0.948  -8.779  49.232  1.00 28.18
ATOM   2431  O   GLY B  75       1.048  -9.136  48.068  1.00 27.23
ATOM   2432  N   GLU B  76       1.088  -9.612  50.264  1.00 27.66
ATOM   2433  CA  GLU B  76       1.583 -10.998  50.106  1.00 27.95
ATOM   2434  C   GLU B  76       0.762 -11.901  49.156  1.00 27.91
ATOM   2435  O   GLU B  76       1.327 -12.654  48.350  1.00 28.59
ATOM   2436  CB  GLU B  76       1.721 -11.678  51.490  1.00 27.97
ATOM   2437  CG  GLU B  76       3.107 -11.556  52.085  1.00 27.97
ATOM   2438  CD  GLU B  76       4.104 -12.460  51.386  1.00 27.97
ATOM   2439  OE1 GLU B  76       3.746 -13.616  51.078  1.00 27.97
ATOM   2440  OE2 GLU B  76       5.245 -12.010  51.145  1.00 27.97
ATOM   2441  N   ASP B  77      -0.558 -11.834  49.267  1.00 28.28
ATOM   2442  CA  ASP B  77      -1.443 -12.626  48.423  1.00 27.76
ATOM   2443  C   ASP B  77      -1.338 -12.205  46.959  1.00 26.89
ATOM   2444  O   ASP B  77      -1.252 -13.056  46.055  1.00 27.78
ATOM   2445  CB  ASP B  77      -2.893 -12.514  48.921  1.00 29.77
ATOM   2446  CG  ASP B  77      -3.438 -11.102  48.796  1.00 33.29
ATOM   2447  OD1 ASP B  77      -2.629 -10.154  48.963  1.00 38.36
ATOM   2448  OD2 ASP B  77      -4.660 -10.928  48.533  1.00 39.55
ATOM   2449  N   LYS B  78      -1.305 -10.893  46.705  1.00 23.28
ATOM   2450  CA  LYS B  78      -1.138 -10.458  45.317  1.00 22.18
ATOM   2451  C   LYS B  78       0.234 -10.831  44.829  1.00 21.72
ATOM   2452  O   LYS B  78       0.397 -11.158  43.657  1.00 20.05
ATOM   2453  CB  LYS B  78      -1.324  -8.950  45.179  1.00 22.23
ATOM   2454  CG  LYS B  78      -2.627  -8.479  45.794  1.00 23.45
ATOM   2455  CD  LYS B  78      -3.819  -9.243  45.220  1.00 27.22
ATOM   2456  CE  LYS B  78      -5.117  -8.596  45.699  1.00 33.10
ATOM   2457  NZ  LYS B  78      -5.311  -8.770  47.164  1.00 34.30
ATOM   2458  N   LEU B  79       1.236 -10.761  45.708  1.00 21.91
ATOM   2459  CA  LEU B  79       2.596 -11.075  45.256  1.00 22.12
ATOM   2460  C   LEU B  79       2.768 -12.500  44.729  1.00 22.52
ATOM   2461  O   LEU B  79       3.540 -12.691  43.791  1.00 21.97
ATOM   2462  CB  LEU B  79       3.660 -10.728  46.292  1.00 23.34
ATOM   2463  CG  LEU B  79       4.027  -9.243  46.444  1.00 24.14
ATOM   2464  CD1 LEU B  79       4.762  -9.076  47.718  1.00 25.16
ATOM   2465  CD2 LEU B  79       4.881  -8.758  45.294  1.00 23.50
ATOM   2466  N   LYS B  80       2.079 -13.478  45.314  1.00 23.01
ATOM   2467  CA  LYS B  80       2.090 -14.861  44.753  1.00 23.98
ATOM   2468  C   LYS B  80       1.652 -14.872  43.282  1.00 24.53
ATOM   2469  O   LYS B  80       2.378 -15.421  42.424  1.00 23.75
ATOM   2470  CB  LYS B  80       1.276 -15.827  45.618  1.00 24.01
ATOM   2471  CG  LYS B  80       1.143 -17.232  44.930  1.00 25.41
ATOM   2472  CD  LYS B  80      -0.260 -17.518  44.443  1.00 27.00
ATOM   2473  CE  LYS B  80      -0.201 -18.710  43.441  1.00 29.78
ATOM   2474  NZ  LYS B  80      -1.503 -19.238  42.939  1.00 35.92
ATOM   2475  N   MET B  81       0.551 -14.176  42.968  1.00 23.36
ATOM   2476  CA  MET B  81       0.110 -14.071  41.553  1.00 24.40
ATOM   2477  C   MET B  81       1.018 -13.241  40.694  1.00 23.27
ATOM   2478  O   MET B  81       1.261 -13.557  39.507  1.00 22.57
ATOM   2479  CB  MET B  81      -1.309 -13.525  41.464  1.00 23.43
ATOM   2480  CG  MET B  81      -2.367 -14.631  41.507  1.00 26.75
ATOM   2481  SD  MET B  81      -4.042 -14.021  41.313  1.00 27.44
ATOM   2482  CE  MET B  81      -4.275 -13.109  42.834  1.00 23.83
ATOM   2483  N   ILE B  82       1.508 -12.136  41.248  1.00 22.13
ATOM   2484  CA  ILE B  82       2.409 -11.287  40.450  1.00 21.06
ATOM   2485  C   ILE B  82       3.694 -12.008  40.043  1.00 21.34
ATOM   2486  O   ILE B  82       4.132 -11.933  38.901  1.00 22.42
ATOM   2487  CB  ILE B  82       2.744  -9.975  41.257  1.00 18.59
ATOM   2488  CG1 ILE B  82       1.472  -9.147  41.472  1.00 21.04
ATOM   2489  CG2 ILE B  82       3.694  -9.143  40.364  1.00 21.35
ATOM   2490  CD1 ILE B  82       1.666  -7.978  42.511  1.00 21.01
ATOM   2491  N   ARG B  83       4.290 -12.736  40.994  1.00 22.19
ATOM   2492  CA  ARG B  83       5.541 -13.425  40.751  1.00 24.42
ATOM   2493  C   ARG B  83       5.354 -14.549  39.746  1.00 24.21
ATOM   2494  O   ARG B  83       6.209 -14.727  38.877  1.00 23.26
ATOM   2495  CB  ARG B  83       6.150 -13.918  42.057  1.00 25.37
ATOM   2496  CG  ARG B  83       6.633 -12.698  42.841  1.00 27.24
ATOM   2497  CD  ARG B  83       7.646 -13.067  43.904  1.00 32.73
ATOM   2498  NE  ARG B  83       8.309 -11.850  44.386  1.00 38.25
ATOM   2499  CZ  ARG B  83       8.656 -11.653  45.650  1.00 39.19
ATOM   2500  NH1 ARG B  83       8.372 -12.578  46.565  1.00 36.27
ATOM   2501  NH2 ARG B  83       9.268 -10.521  45.990  1.00 41.69
ATOM   2502  N   GLU B  84       4.245 -15.274  39.824  1.00 23.58
ATOM   2503  CA  GLU B  84       4.006 -16.378  38.868  1.00 25.68
ATOM   2504  C   GLU B  84       3.837 -15.795  37.480  1.00 25.27
ATOM   2505  O   GLU B  84       4.272 -16.368  36.464  1.00 27.76
ATOM   2506  CB  GLU B  84       2.745 -17.158  39.222  1.00 26.32
ATOM   2507  CG  GLU B  84       2.890 -17.879  40.508  1.00 34.03
ATOM   2508  CD  GLU B  84       3.958 -18.973  40.475  1.00 40.69
ATOM   2509  OE1 GLU B  84       4.316 -19.474  39.379  1.00 44.08
ATOM   2510  OE2 GLU B  84       4.435 -19.339  41.568  1.00 45.49
ATOM   2511  N   TYR B  85       3.238 -14.622  37.446  1.00 23.53
ATOM   2512  CA  TYR B  85       2.962 -13.971  36.172  1.00 24.38
ATOM   2513  C   TYR B  85       4.270 -13.495  35.528  1.00 24.27
ATOM   2514  O   TYR B  85       4.550 -13.755  34.348  1.00 22.74
ATOM   2515  CB  TYR B  85       2.028 -12.791  36.357  1.00 24.85
ATOM   2516  CG  TYR B  85       1.435 -12.388  35.055  1.00 29.10
ATOM   2517  CD1 TYR B  85       1.256 -13.319  34.028  1.00 35.41
ATOM   2518  CD2 TYR B  85       1.080 -11.077  34.815  1.00 31.19
ATOM   2519  CE1 TYR B  85       0.725 -12.906  32.769  1.00 32.17
ATOM   2520  CE2 TYR B  85       0.532 -10.685  33.610  1.00 32.85
ATOM   2521  CZ  TYR B  85       0.363 -11.598  32.608  1.00 31.37
ATOM   2522  OH  TYR B  85      -0.204 -11.171  31.446  1.00 31.36
ATOM   2523  N   ARG B  86       5.092 -12.847  36.343  1.00 23.25
ATOM   2524  CA  ARG B  86       6.407 -12.409  35.888  1.00 25.99
ATOM   2525  C   ARG B  86       7.216 -13.593  35.342  1.00 25.17
ATOM   2526  O   ARG B  86       7.869 -13.490  34.281  1.00 25.67
ATOM   2527  CB  ARG B  86       7.168 -11.688  37.005  1.00 25.62
ATOM   2528  CG  ARG B  86       8.540 -11.121  36.524  1.00 27.21
ATOM   2529  CD  ARG B  86       9.336 -10.382  37.639  1.00 28.70
ATOM   2530  NE  ARG B  86       9.177 -10.956  38.958  1.00 32.38
ATOM   2531  CZ  ARG B  86       9.678 -12.130  39.331  1.00 34.11
ATOM   2532  NH1 ARG B  86      10.355 -12.882  38.463  1.00 37.35
ATOM   2533  NH2 ARG B  86       9.490 -12.550  40.575  1.00 35.42
ATOM   2534  N   GLN B  87       7.183 -14.694  36.070  1.00 25.65
ATOM   2535  CA  GLN B  87       7.988 -15.868  35.738  1.00 28.69
ATOM   2536  C   GLN B  87       7.523 -16.443  34.394  1.00 27.77
ATOM   2537  O   GLN B  87       8.348 -16.885  33.557  1.00 26.69
ATOM   2538  CB  GLN B  87       7.922 -16.907  36.878  1.00 28.32
ATOM   2539  CG  GLN B  87       8.790 -16.502  38.105  1.00 32.62
ATOM   2540  CD  GLN B  87      10.266 -16.180  37.794  1.00 35.25
ATOM   2541  OE1 GLN B  87      10.923 -15.397  38.489  1.00 44.85
ATOM   2542  NE2 GLN B  87      10.788 -16.790  36.726  1.00 41.63
ATOM   2543  N   MET B  88       6.218 -16.418  34.149  1.00 27.61
ATOM   2544  CA  MET B  88       5.708 -16.820  32.828  1.00 31.47
ATOM   2545  C   MET B  88       6.270 -15.920  31.676  1.00 27.32
ATOM   2546  O   MET B  88       6.673 -16.418  30.593  1.00 25.41
ATOM   2547  CB  MET B  88       4.170 -16.859  32.827  1.00 31.09
ATOM   2548  CG  MET B  88       3.613 -17.258  31.462  1.00 39.20
ATOM   2549  SD  MET B  88       2.251 -16.266  30.884  1.00 47.32
ATOM   2550  CE  MET B  88       1.236 -16.344  32.361  1.00 44.55
ATOM   2551  N   VAL B  89       6.321 -14.612  31.925  1.00 24.56
ATOM   2552  CA  VAL B  89       6.770 -13.696  30.889  1.00 25.01
ATOM   2553  C   VAL B  89       8.263 -13.894  30.671  1.00 24.99
ATOM   2554  O   VAL B  89       8.767 -13.808  29.525  1.00 26.28
ATOM   2555  CB  VAL B  89       6.371 -12.193  31.208  1.00 24.24
ATOM   2556  CG1 VAL B  89       6.891 -11.266  30.132  1.00 22.31
ATOM   2557  CG2 VAL B  89       4.857 -12.042  31.223  1.00 22.61
ATOM   2558  N   GLU B  90       9.013 -14.155  31.741  1.00 23.82
ATOM   2559  CA  GLU B  90      10.463 -14.447  31.616  1.00 25.50
ATOM   2560  C   GLU B  90      10.713 -15.714  30.797  1.00 24.88
ATOM   2561  O   GLU B  90      11.688 -15.779  30.044  1.00 26.75
ATOM   2562  CB  GLU B  90      11.073 -14.627  33.010  1.00 24.24
ATOM   2563  CG  GLU B  90      10.943 -13.302  33.808  1.00 24.50
ATOM   2564  CD  GLU B  90      11.514 -13.412  35.209  1.00 31.57
ATOM   2565  OE1 GLU B  90      12.122 -14.473  35.576  1.00 30.45
ATOM   2566  OE2 GLU B  90      11.337 -12.426  35.945  1.00 24.63
ATOM   2567  N   THR B  91       9.863 -16.724  30.946  1.00 24.81
ATOM   2568  CA  THR B  91      10.008 -17.942  30.093  1.00 25.45
ATOM   2569  C   THR B  91       9.850 -17.617  28.601  1.00 25.27
ATOM   2570  O   THR B  91      10.668 -18.065  27.734  1.00 24.31
ATOM   2571  CB  THR B  91       9.013 -19.003  30.523  1.00 26.67
ATOM   2572  OG1 THR B  91       9.329 -19.459  31.851  1.00 25.65
ATOM   2573  CG2 THR B  91       9.066 -20.239  29.534  1.00 26.14
ATOM   2574  N   GLU B  92       8.844 -16.784  28.306  1.00 24.56
ATOM   2575  CA  GLU B  92       8.657 -16.271  26.953  1.00 26.05
ATOM   2576  C   GLU B  92       9.858 -15.477  26.501  1.00 26.41
ATOM   2577  O   GLU B  92      10.347 -15.655  25.379  1.00 24.71
ATOM   2578  CB  GLU B  92       7.430 -15.383  26.893  1.00 27.38
ATOM   2579  CG  GLU B  92       6.212 -16.081  26.318  1.00 28.21
ATOM   2580  CD  GLU B  92       4.936 -15.255  26.436  1.00 28.50
ATOM   2581  OE1 GLU B  92       5.020 -14.015  26.282  1.00 31.16
ATOM   2582  OE2 GLU B  92       3.828 -15.812  26.588  1.00 31.13
ATOM   2583  N   LEU B  93      10.346 -14.580  27.354  1.00 25.17
ATOM   2584  CA  LEU B  93      11.585 -13.831  26.998  1.00 24.86
ATOM   2585  C   LEU B  93      12.757 -14.752  26.708  1.00 25.78
ATOM   2586  O   LEU B  93      13.473 -14.504  25.712  1.00 25.24
ATOM   2587  CB  LEU B  93      12.012 -12.872  28.116  1.00 25.45
ATOM   2588  CG  LEU B  93      11.173 -11.627  28.290  1.00 26.16
ATOM   2589  CD1 LEU B  93      11.369 -11.008  29.729  1.00 25.55
ATOM   2590  CD2 LEU B  93      11.446 -10.581  27.163  1.00 28.49
ATOM   2591  N   LYS B  94      12.987 -15.745  27.567  1.00 25.66
ATOM   2592  CA  LYS B  94      14.129 -16.646  27.380  1.00 26.56
ATOM   2593  C   LYS B  94      13.993 -17.368  26.027  1.00 26.85
ATOM   2594  O   LYS B  94      15.000 -17.474  25.277  1.00 25.42
ATOM   2595  CB  LYS B  94      14.199 -17.643  28.523  1.00 26.65
ATOM   2596  CG  LYS B  94      15.176 -18.792  28.301  1.00 26.65
ATOM   2597  CD  LYS B  94      16.620 -18.331  28.408  1.00 26.65
ATOM   2598  CE  LYS B  94      17.576 -19.512  28.460  1.00 26.65
ATOM   2599  NZ  LYS B  94      18.121 -19.724  29.830  1.00 26.65
ATOM   2600  N   LEU B  95      12.778 -17.848  25.714  1.00 25.56
ATOM   2601  CA  LEU B  95      12.538 -18.582  24.437  1.00 25.47
ATOM   2602  C   LEU B  95      12.778 -17.679  23.244  1.00 25.02
ATOM   2603  O   LEU B  95      13.472 -18.119  22.296  1.00 26.52
ATOM   2604  CB  LEU B  95      11.130 -19.179  24.334  1.00 26.52
ATOM   2605  CG  LEU B  95      10.868 -20.163  25.489  1.00 27.39
ATOM   2606  CD1 LEU B  95       9.477 -20.748  25.277  1.00 28.11
ATOM   2607  CD2 LEU B  95      11.893 -21.304  25.605  1.00 28.43
ATOM   2608  N   ILE B  96      12.260 -16.459  23.289  1.00 24.60
ATOM   2609  CA  ILE B  96      12.481 -15.524  22.162  1.00 25.53
ATOM   2610  C   ILE B  96      13.967 -15.215  21.954  1.00 25.36
ATOM   2611  O   ILE B  96      14.510 -15.285  20.810  1.00 24.02
ATOM   2612  CB  ILE B  96      11.669 -14.204  22.266  1.00 25.84
ATOM   2613  CG1 ILE B  96      10.148 -14.480  22.294  1.00 27.20
ATOM   2614  CG2 ILE B  96      12.062 -13.251  21.071  1.00 27.33
ATOM   2615  CD1 ILE B  96       9.351 -13.242  22.914  1.00 26.74
ATOM   2616  N   CYS B  97      14.663 -14.880  23.035  1.00 24.95
ATOM   2617  CA  CYS B  97      16.119 -14.668  22.925  1.00 25.69
ATOM   2618  C   CYS B  97      16.882 -15.872  22.390  1.00 25.83
ATOM   2619  O   CYS B  97      17.757 -15.714  21.530  1.00 26.83
ATOM   2620  CB  CYS B  97      16.677 -14.284  24.270  1.00 25.07
ATOM   2621  SG  CYS B  97      16.136 -12.652  24.880  1.00 28.30
ATOM   2622  N   CYS B  98      16.614 -17.090  22.914  1.00 25.17
ATOM   2623  CA  CYS B  98      17.247 -18.312  22.452  1.00 26.51
ATOM   2624  C   CYS B  98      16.983 -18.555  20.986  1.00 25.89
ATOM   2625  O   CYS B  98      17.842 -19.075  20.294  1.00 27.36
ATOM   2626  CB  CYS B  98      16.746 -19.475  23.269  1.00 27.34
ATOM   2627  SG  CYS B  98      17.423 -19.333  24.967  1.00 35.78
ATOM   2628  N   ASP B  99      15.795 -18.205  20.538  1.00 24.22
ATOM   2629  CA  ASP B  99      15.427 -18.376  19.135  1.00 25.92
ATOM   2630  C   ASP B  99      16.358 -17.585  18.255  1.00 24.05
ATOM   2631  O   ASP B  99      17.050 -18.156  17.375  1.00 26.22
ATOM   2632  CB  ASP B  99      13.972 -17.974  18.922  1.00 24.98
ATOM   2633  CG  ASP B  99      13.401 -18.464  17.565  1.00 29.38
ATOM   2634  OD1 ASP B  99      13.593 -19.652  17.143  1.00 30.65
ATOM   2635  OD2 ASP B  99      12.746 -17.631  16.886  1.00 33.78
ATOM   2636  N   ILE B 100      16.418 -16.273  18.476  1.00 23.98
ATOM   2637  CA  ILE B 100      17.270 -15.447  17.611  1.00 24.83
ATOM   2638  C   ILE B 100      18.771 -15.736  17.819  1.00 24.71
ATOM   2639  O   ILE B 100      19.557 -15.689  16.856  1.00 24.45
ATOM   2640  CB  ILE B 100      16.940 -13.937  17.754  1.00 24.58
ATOM   2641  CG1 ILE B 100      17.799 -13.096  16.813  1.00 23.52
ATOM   2642  CG2 ILE B 100      17.076 -13.424  19.180  1.00 24.09
ATOM   2643  CD1 ILE B 100      17.722 -13.445  15.312  1.00 27.92
ATOM   2644  N   LEU B 101      19.165 -16.065  19.040  1.00 24.73
ATOM   2645  CA  LEU B 101      20.544 -16.387  19.292  1.00 25.41
ATOM   2646  C   LEU B 101      20.967 -17.640  18.515  1.00 25.67
ATOM   2647  O   LEU B 101      22.119 -17.699  18.025  1.00 25.78
ATOM   2648  CB  LEU B 101      20.819 -16.473  20.807  1.00 26.15
ATOM   2649  CG  LEU B 101      20.829 -15.115  21.485  1.00 25.46
ATOM   2650  CD1 LEU B 101      20.905 -15.441  22.995  1.00 28.63
ATOM   2651  CD2 LEU B 101      21.980 -14.180  21.009  1.00 25.77
ATOM   2652  N   ASP B 102      20.050 -18.609  18.340  1.00 24.91
ATOM   2653  CA  ASP B 102      20.331 -19.804  17.548  1.00 27.08
ATOM   2654  C   ASP B 102      20.443 -19.534  16.048  1.00 26.70
ATOM   2655  O   ASP B 102      21.362 -19.995  15.395  1.00 28.09
ATOM   2656  CB  ASP B 102      19.315 -20.907  17.804  1.00 27.76
ATOM   2657  CG  ASP B 102      19.908 -21.999  18.677  1.00 30.51
ATOM   2658  OD1 ASP B 102      20.613 -21.688  19.671  1.00 36.40
ATOM   2659  OD2 ASP B 102      19.599 -23.170  18.370  1.00 33.82
ATOM   2660  N   VAL B 103      19.550 -18.701  15.538  1.00 26.76
ATOM   2661  CA  VAL B 103      19.611 -18.234  14.161  1.00 25.63
ATOM   2662  C   VAL B 103      20.916 -17.450  13.920  1.00 25.09
ATOM   2663  O   VAL B 103      21.562 -17.637  12.867  1.00 25.53
ATOM   2664  CB  VAL B 103      18.385 -17.337  13.871  1.00 25.32
ATOM   2665  CG1 VAL B 103      18.462 -16.752  12.469  1.00 27.35
ATOM   2666  CG2 VAL B 103      17.097 -18.158  14.060  1.00 25.27
ATOM   2667  N   LEU B 104      21.304 -16.562  14.849  1.00 24.14
ATOM   2668  CA  LEU B 104      22.596 -15.820  14.670  1.00 25.03
ATOM   2669  C   LEU B 104      23.784 -16.791  14.637  1.00 25.23
ATOM   2670  O   LEU B 104      24.707 -16.723  13.779  1.00 24.34
ATOM   2671  CB  LEU B 104      22.798 -14.856  15.825  1.00 25.07
ATOM   2672  CG  LEU B 104      21.929 -13.614  15.769  1.00 24.99
ATOM   2673  CD1 LEU B 104      21.808 -12.938  17.126  1.00 27.13
ATOM   2674  CD2 LEU B 104      22.396 -12.611  14.665  1.00 26.84
ATOM   2675  N   ASP B 105      23.773 -17.736  15.568  1.00 26.28
ATOM   2676  CA  ASP B 105      24.910 -18.674  15.693  1.00 27.61
ATOM   2677  C   ASP B 105      25.058 -19.681  14.524  1.00 28.40
ATOM   2678  O   ASP B 105      26.176 -19.906  14.005  1.00 27.59
ATOM   2679  CB  ASP B 105      24.983 -19.292  17.099  1.00 30.05
ATOM   2680  CG  ASP B 105      26.360 -19.951  17.402  1.00 34.07
ATOM   2681  OD1 ASP B 105      27.457 -19.301  17.370  1.00 35.54
ATOM   2682  OD2 ASP B 105      26.340 -21.165  17.703  1.00 39.49
ATOM   2683  N   LYS B 106      23.945 -20.262  14.098  1.00 27.77
ATOM   2684  CA  LYS B 106      23.953 -21.306  13.070  1.00 29.11
ATOM   2685  C   LYS B 106      23.909 -20.744  11.656  1.00 29.12
ATOM   2686  O   LYS B 106      24.274 -21.455  10.719  1.00 30.11
ATOM   2687  CB  LYS B 106      22.747 -22.242  13.199  1.00 30.53
ATOM   2688  CG  LYS B 106      22.455 -22.813  14.560  1.00 32.15
ATOM   2689  CD  LYS B 106      23.536 -23.705  15.082  1.00 36.63
ATOM   2690  CE  LYS B 106      23.245 -24.123  16.535  1.00 36.17
ATOM   2691  NZ  LYS B 106      24.289 -25.064  16.966  1.00 44.71
ATOM   2692  N   HIS B 107      23.409 -19.516  11.480  1.00 27.38
ATOM   2693  CA  HIS B 107      23.025 -19.068  10.137  1.00 26.94
ATOM   2694  C   HIS B 107      23.641 -17.718   9.754  1.00 26.42
ATOM   2695  O   HIS B 107      24.430 -17.629   8.789  1.00 26.65
ATOM   2696  CB  HIS B 107      21.505 -19.034   9.998  1.00 26.42
ATOM   2697  CG  HIS B 107      20.874 -20.399  10.106  1.00 26.69
ATOM   2698  ND1 HIS B 107      21.184 -21.414   9.235  1.00 27.57
ATOM   2699  CD2 HIS B 107      19.946 -20.893  10.952  1.00 30.85
ATOM   2700  CE1 HIS B 107      20.506 -22.501   9.566  1.00 32.27
ATOM   2701  NE2 HIS B 107      19.733 -22.204  10.599  1.00 31.94
ATOM   2702  N   LEU B 108      23.291 -16.705  10.522  1.00 25.53
ATOM   2703  CA  LEU B 108      23.641 -15.327  10.142  1.00 26.20
ATOM   2704  C   LEU B 108      25.127 -15.043  10.307  1.00 25.52
ATOM   2705  O   LEU B 108      25.798 -14.612   9.368  1.00 26.20
ATOM   2706  CB  LEU B 108      22.844 -14.334  10.967  1.00 25.34
ATOM   2707  CG  LEU B 108      21.312 -14.465  10.768  1.00 28.37
ATOM   2708  CD1 LEU B 108      20.619 -13.716  11.819  1.00 27.49
ATOM   2709  CD2 LEU B 108      20.864 -13.938   9.377  1.00 27.80
ATOM   2710  N   ILE B 109      25.668 -15.316  11.492  1.00 25.45
ATOM   2711  CA  ILE B 109      27.104 -15.056  11.688  1.00 25.66
ATOM   2712  C   ILE B 109      27.980 -15.866  10.691  1.00 27.12
ATOM   2713  O   ILE B 109      28.786 -15.281   9.977  1.00 26.88
ATOM   2714  CB  ILE B 109      27.519 -15.118  13.196  1.00 25.22
ATOM   2715  CG1 ILE B 109      26.826 -13.966  13.972  1.00 23.24
ATOM   2716  CG2 ILE B 109      29.051 -14.982  13.355  1.00 26.30
ATOM   2717  CD1 ILE B 109      26.889 -14.145  15.517  1.00 27.52
ATOM   2718  N   PRO B 110      27.808 -17.194  10.604  1.00 26.84
ATOM   2719  CA  PRO B 110      28.636 -17.937   9.623  1.00 29.03
ATOM   2720  C   PRO B 110      28.565 -17.433   8.170  1.00 29.40
ATOM   2721  O   PRO B 110      29.578 -17.469   7.475  1.00 29.60
ATOM   2722  CB  PRO B 110      28.090 -19.358   9.702  1.00 29.08
ATOM   2723  CG  PRO B 110      26.735 -19.214  10.271  1.00 28.76
ATOM   2724  CD  PRO B 110      26.838 -18.333  11.488  1.00 28.16
ATOM   2725  N   ALA B 111      27.405 -16.955   7.728  1.00 29.57
ATOM   2726  CA  ALA B 111      27.205 -16.524   6.353  1.00 29.87
ATOM   2727  C   ALA B 111      27.594 -15.060   6.114  1.00 30.30
ATOM   2728  O   ALA B 111      27.695 -14.614   4.965  1.00 31.78
ATOM   2729  CB  ALA B 111      25.733 -16.781   5.923  1.00 30.62
ATOM   2730  N   ALA B 112      27.880 -14.323   7.181  1.00 28.36
ATOM   2731  CA  ALA B 112      28.180 -12.896   7.082  1.00 29.60
ATOM   2732  C   ALA B 112      29.527 -12.655   6.413  1.00 30.93
ATOM   2733  O   ALA B 112      30.515 -13.265   6.789  1.00 31.41
ATOM   2734  CB  ALA B 112      28.186 -12.287   8.472  1.00 29.74
ATOM   2735  N   ASN B 113      29.561 -11.795   5.406  1.00 31.65
ATOM   2736  CA  ASN B 113      30.825 -11.568   4.699  1.00 33.74
ATOM   2737  C   ASN B 113      31.124 -10.099   4.371  1.00 33.56
ATOM   2738  O   ASN B 113      31.944  -9.814   3.469  1.00 35.23
ATOM   2739  CB  ASN B 113      30.904 -12.464   3.458  1.00 34.69
ATOM   2740  CG  ASN B 113      29.736 -12.218   2.478  1.00 39.64
ATOM   2741  OD1 ASN B 113      29.778 -11.295   1.640  1.00 44.50
ATOM   2742  ND2 ASN B 113      28.688 -13.035   2.589  1.00 43.11
ATOM   2743  N   THR B 114      30.492  -9.175   5.094  1.00 32.93
ATOM   2744  CA  THR B 114      30.850  -7.743   5.020  1.00 32.42
ATOM   2745  C   THR B 114      31.108  -7.216   6.428  1.00 32.40
ATOM   2746  O   THR B 114      30.597  -7.761   7.434  1.00 30.18
ATOM   2747  CB  THR B 114      29.745  -6.828   4.370  1.00 32.31
ATOM   2748  OG1 THR B 114      28.633  -6.632   5.267  1.00 32.55
ATOM   2749  CG2 THR B 114      29.228  -7.381   3.045  1.00 32.96
ATOM   2750  N   GLY B 115      31.844  -6.118   6.509  1.00 31.34
ATOM   2751  CA  GLY B 115      32.054  -5.450   7.786  1.00 31.02
ATOM   2752  C   GLY B 115      30.735  -5.048   8.437  1.00 30.64
ATOM   2753  O   GLY B 115      30.515  -5.351   9.620  1.00 28.43
ATOM   2754  N   GLU B 116      29.862  -4.347   7.690  1.00 29.76
ATOM   2755  CA  GLU B 116      28.543  -3.951   8.190  1.00 30.75
ATOM   2756  C   GLU B 116      27.758  -5.154   8.731  1.00 27.98
ATOM   2757  O   GLU B 116      27.178  -5.071   9.827  1.00 26.21
ATOM   2758  CB  GLU B 116      27.672  -3.290   7.084  1.00 29.90
ATOM   2759  CG  GLU B 116      27.854  -1.771   6.821  1.00 36.55
ATOM   2760  CD  GLU B 116      27.113  -1.263   5.542  1.00 37.68
ATOM   2761  OE1 GLU B 116      26.455  -2.089   4.838  1.00 47.82
ATOM   2762  OE2 GLU B 116      27.165  -0.018   5.236  1.00 47.24
ATOM   2763  N   SER B 117      27.677  -6.254   7.971  1.00 26.24
ATOM   2764  CA  SER B 117      26.753  -7.314   8.399  1.00 27.40
ATOM   2765  C   SER B 117      27.356  -8.032   9.607  1.00 26.32
ATOM   2766  O   SER B 117      26.646  -8.322  10.574  1.00 26.48
ATOM   2767  CB  SER B 117      26.420  -8.261   7.242  1.00 27.77
ATOM   2768  OG  SER B 117      27.560  -8.940   6.860  1.00 32.62
ATOM   2769  N   LYS B 118      28.686  -8.214   9.620  1.00 23.79
ATOM   2770  CA  LYS B 118      29.344  -8.817  10.795  1.00 24.82
ATOM   2771  C   LYS B 118      29.092  -7.958  12.037  1.00 23.69
ATOM   2772  O   LYS B 118      28.765  -8.470  13.147  1.00 25.41
ATOM   2773  CB  LYS B 118      30.866  -8.941  10.563  1.00 24.70
ATOM   2774  CG  LYS B 118      31.246 -10.063   9.621  1.00 24.70
ATOM   2775  CD  LYS B 118      32.740 -10.334   9.679  1.00 24.70
ATOM   2776  CE  LYS B 118      33.070 -11.392  10.720  1.00 24.70
ATOM   2777  NZ  LYS B 118      34.472 -11.880  10.590  1.00 24.70
ATOM   2778  N   VAL B 119      29.261  -6.642  11.914  1.00 23.70
ATOM   2779  CA  VAL B 119      29.055  -5.823  13.150  1.00 22.35
ATOM   2780  C   VAL B 119      27.575  -5.871  13.562  1.00 24.27
ATOM   2781  O   VAL B 119      27.224  -5.902  14.755  1.00 23.17
ATOM   2782  CB  VAL B 119      29.435  -4.341  12.894  1.00 24.56
ATOM   2783  CG1 VAL B 119      29.089  -3.456  14.116  1.00 22.21
ATOM   2784  CG2 VAL B 119      30.915  -4.205  12.577  1.00 22.54
ATOM   2785  N   PHE B 120      26.687  -5.843  12.567  1.00 22.20
ATOM   2786  CA  PHE B 120      25.234  -5.878  12.842  1.00 23.31
ATOM   2787  C   PHE B 120      24.890  -7.120  13.645  1.00 22.87
ATOM   2788  O   PHE B 120      24.157  -6.998  14.633  1.00 24.61
ATOM   2789  CB  PHE B 120      24.466  -5.883  11.515  1.00 22.98
ATOM   2790  CG  PHE B 120      22.962  -6.059  11.679  1.00 25.99
ATOM   2791  CD1 PHE B 120      22.235  -5.253  12.553  1.00 30.86
ATOM   2792  CD2 PHE B 120      22.306  -7.064  10.975  1.00 32.06
ATOM   2793  CE1 PHE B 120      20.855  -5.432  12.735  1.00 29.29
ATOM   2794  CE2 PHE B 120      20.908  -7.270  11.159  1.00 32.81
ATOM   2795  CZ  PHE B 120      20.202  -6.422  12.027  1.00 30.64
ATOM   2796  N   TYR B 121      25.381  -8.284  13.239  1.00 23.59
ATOM   2797  CA  TYR B 121      24.962  -9.516  13.888  1.00 23.64
ATOM   2798  C   TYR B 121      25.638  -9.702  15.247  1.00 24.98
ATOM   2799  O   TYR B 121      24.997 -10.197  16.177  1.00 26.16
ATOM   2800  CB  TYR B 121      25.169 -10.765  13.029  1.00 24.82
ATOM   2801  CG  TYR B 121      24.475 -10.703  11.684  1.00 25.81
ATOM   2802  CD1 TYR B 121      23.137 -10.434  11.592  1.00 24.31
ATOM   2803  CD2 TYR B 121      25.164 -11.041  10.508  1.00 27.76
ATOM   2804  CE1 TYR B 121      22.521 -10.360  10.397  1.00 27.44
ATOM   2805  CE2 TYR B 121      24.528 -10.995   9.277  1.00 28.64
ATOM   2806  CZ  TYR B 121      23.215 -10.650   9.245  1.00 29.17
ATOM   2807  OH  TYR B 121      22.510 -10.590   8.074  1.00 28.75
ATOM   2808  N   TYR B 122      26.907  -9.323  15.392  1.00 23.45
ATOM   2809  CA  TYR B 122      27.528  -9.396  16.751  1.00 23.68
ATOM   2810  C   TYR B 122      26.852  -8.408  17.727  1.00 23.07
ATOM   2811  O   TYR B 122      26.668  -8.714  18.903  1.00 22.80
ATOM   2812  CB  TYR B 122      29.030  -9.191  16.690  1.00 26.42
ATOM   2813  CG  TYR B 122      29.771 -10.429  16.291  1.00 27.18
ATOM   2814  CD1 TYR B 122      29.900 -11.487  17.184  1.00 30.90
ATOM   2815  CD2 TYR B 122      30.365 -10.543  15.018  1.00 29.00
ATOM   2816  CE1 TYR B 122      30.569 -12.678  16.797  1.00 29.30
ATOM   2817  CE2 TYR B 122      31.059 -11.683  14.654  1.00 32.21
ATOM   2818  CZ  TYR B 122      31.144 -12.741  15.533  1.00 31.82
ATOM   2819  OH  TYR B 122      31.822 -13.891  15.179  1.00 34.56
ATOM   2820  N   LYS B 123      26.523  -7.211  17.248  1.00 23.78
ATOM   2821  CA  LYS B 123      25.724  -6.272  18.040  1.00 23.74
ATOM   2822  C   LYS B 123      24.360  -6.915  18.466  1.00 25.22
ATOM   2823  O   LYS B 123      23.935  -6.822  19.638  1.00 25.12
ATOM   2824  CB  LYS B 123      25.443  -5.001  17.244  1.00 25.70
ATOM   2825  CG  LYS B 123      24.552  -4.042  17.980  1.00 23.98
ATOM   2826  CD  LYS B 123      24.171  -2.808  17.105  1.00 24.43
ATOM   2827  CE  LYS B 123      22.984  -1.954  17.675  1.00 30.44
ATOM   2828  NZ  LYS B 123      21.721  -2.863  17.747  1.00 29.05
ATOM   2829  N   MET B 124      23.692  -7.574  17.524  1.00 25.18
ATOM   2830  CA  MET B 124      22.394  -8.209  17.837  1.00 27.32
ATOM   2831  C   MET B 124      22.619  -9.308  18.877  1.00 25.49
ATOM   2832  O   MET B 124      21.836  -9.491  19.820  1.00 24.51
ATOM   2833  CB  MET B 124      21.824  -8.828  16.526  1.00 25.66
ATOM   2834  CG  MET B 124      20.383  -9.224  16.636  1.00 33.82
ATOM   2835  SD  MET B 124      19.728  -9.443  14.912  1.00 35.83
ATOM   2836  CE  MET B 124      18.027  -9.554  15.336  1.00 33.44
ATOM   2837  N   LYS B 125      23.712 -10.030  18.735  1.00 24.58
ATOM   2838  CA  LYS B 125      24.055 -11.115  19.648  1.00 23.89
ATOM   2839  C   LYS B 125      24.267 -10.526  21.066  1.00 23.72
ATOM   2840  O   LYS B 125      23.719 -11.045  22.086  1.00 24.53
ATOM   2841  CB  LYS B 125      25.259 -11.876  19.131  1.00 22.97
ATOM   2842  CG  LYS B 125      25.516 -13.155  19.918  1.00 24.63
ATOM   2843  CD  LYS B 125      26.703 -13.918  19.356  1.00 30.24
ATOM   2844  CE  LYS B 125      27.026 -15.072  20.288  1.00 31.68
ATOM   2845  NZ  LYS B 125      28.218 -15.802  19.859  1.00 36.35
ATOM   2846  N   GLY B 126      24.993  -9.396  21.138  1.00 23.19
ATOM   2847  CA  GLY B 126      25.176  -8.662  22.412  1.00 23.99
ATOM   2848  C   GLY B 126      23.813  -8.218  22.979  1.00 23.86
ATOM   2849  O   GLY B 126      23.579  -8.365  24.198  1.00 24.41
ATOM   2850  N   ASP B 127      22.959  -7.646  22.112  1.00 24.12
ATOM   2851  CA  ASP B 127      21.631  -7.192  22.518  1.00 24.00
ATOM   2852  C   ASP B 127      20.813  -8.305  23.157  1.00 24.97
ATOM   2853  O   ASP B 127      20.203  -8.064  24.182  1.00 23.72
ATOM   2854  CB  ASP B 127      20.841  -6.620  21.356  1.00 24.70
ATOM   2855  CG  ASP B 127      21.424  -5.302  20.819  1.00 26.64
ATOM   2856  OD1 ASP B 127      22.169  -4.587  21.559  1.00 26.88
ATOM   2857  OD2 ASP B 127      21.086  -4.989  19.657  1.00 26.13
ATOM   2858  N   TYR B 128      20.672  -9.446  22.472  1.00 23.89
ATOM   2859  CA  TYR B 128      19.781 -10.542  23.003  1.00 24.22
ATOM   2860  C   TYR B 128      20.359 -11.235  24.241  1.00 24.89
ATOM   2861  O   TYR B 128      19.591 -11.596  25.159  1.00 24.32
ATOM   2862  CB  TYR B 128      19.341 -11.509  21.871  1.00 24.97
ATOM   2863  CG  TYR B 128      18.320 -10.798  21.048  1.00 25.04
ATOM   2864  CD1 TYR B 128      18.694  -9.976  19.976  1.00 25.88
ATOM   2865  CD2 TYR B 128      16.928 -10.833  21.409  1.00 26.43
ATOM   2866  CE1 TYR B 128      17.732  -9.219  19.266  1.00 26.45
ATOM   2867  CE2 TYR B 128      15.979 -10.106  20.713  1.00 28.10
ATOM   2868  CZ  TYR B 128      16.357  -9.309  19.652  1.00 27.06
ATOM   2869  OH  TYR B 128      15.373  -8.567  19.018  1.00 28.07
ATOM   2870  N   HIS B 129      21.677 -11.332  24.354  1.00 23.66
ATOM   2871  CA  HIS B 129      22.245 -11.725  25.659  1.00 24.00
ATOM   2872  C   HIS B 129      22.005 -10.675  26.723  1.00 23.44
ATOM   2873  O   HIS B 129      21.794 -11.001  27.934  1.00 23.69
ATOM   2874  CB  HIS B 129      23.742 -12.068  25.534  1.00 23.67
ATOM   2875  CG  HIS B 129      24.002 -13.386  24.879  1.00 23.73
ATOM   2876  ND1 HIS B 129      24.435 -13.499  23.576  1.00 25.48
ATOM   2877  CD2 HIS B 129      23.876 -14.643  25.345  1.00 24.68
ATOM   2878  CE1 HIS B 129      24.565 -14.780  23.262  1.00 26.73
ATOM   2879  NE2 HIS B 129      24.197 -15.500  24.305  1.00 26.55
ATOM   2880  N   ARG B 130      22.060  -9.404  26.326  1.00 23.60
ATOM   2881  CA  ARG B 130      21.723  -8.336  27.277  1.00 24.33
ATOM   2882  C   ARG B 130      20.253  -8.450  27.741  1.00 24.70
ATOM   2883  O   ARG B 130      19.935  -8.274  28.907  1.00 23.86
ATOM   2884  CB  ARG B 130      22.009  -6.965  26.651  1.00 23.49
ATOM   2885  CG  ARG B 130      21.552  -5.797  27.531  1.00 24.09
ATOM   2886  CD  ARG B 130      22.072  -4.419  27.074  1.00 25.05
ATOM   2887  NE  ARG B 130      21.856  -4.193  25.642  1.00 24.04
ATOM   2888  CZ  ARG B 130      20.849  -3.478  25.149  1.00 26.25
ATOM   2889  NH1 ARG B 130      19.971  -2.848  25.961  1.00 24.49
ATOM   2890  NH2 ARG B 130      20.740  -3.313  23.807  1.00 27.24
ATOM   2891  N   TYR B 131      19.357  -8.774  26.831  1.00 24.13
ATOM   2892  CA  TYR B 131      17.946  -8.909  27.252  1.00 24.80
ATOM   2893  C   TYR B 131      17.776 -10.081  28.239  1.00 26.50
ATOM   2894  O   TYR B 131      16.987  -9.989  29.193  1.00 26.66
ATOM   2895  CB  TYR B 131      17.051  -9.022  26.045  1.00 25.54
ATOM   2896  CG  TYR B 131      17.168  -7.866  25.044  1.00 22.40
ATOM   2897  CD1 TYR B 131      16.950  -8.114  23.680  1.00 24.84
ATOM   2898  CD2 TYR B 131      17.450  -6.551  25.450  1.00 22.41
ATOM   2899  CE1 TYR B 131      17.081  -7.134  22.750  1.00 23.88
ATOM   2900  CE2 TYR B 131      17.552  -5.528  24.503  1.00 27.65
ATOM   2901  CZ  TYR B 131      17.342  -5.841  23.153  1.00 24.28
ATOM   2902  OH  TYR B 131      17.493  -4.867  22.143  1.00 24.73
ATOM   2903  N   LEU B 132      18.515 -11.167  28.002  1.00 26.62
ATOM   2904  CA  LEU B 132      18.555 -12.269  28.939  1.00 26.19
ATOM   2905  C   LEU B 132      19.034 -11.795  30.319  1.00 28.26
ATOM   2906  O   LEU B 132      18.476 -12.214  31.336  1.00 27.79
ATOM   2907  CB  LEU B 132      19.446 -13.417  28.429  1.00 26.22
ATOM   2908  CG  LEU B 132      18.826 -14.293  27.333  1.00 28.25
ATOM   2909  CD1 LEU B 132      19.906 -15.222  26.869  1.00 24.32
ATOM   2910  CD2 LEU B 132      17.522 -15.032  27.794  1.00 31.37
ATOM   2911  N   ALA B 133      20.061 -10.933  30.331  1.00 27.50
ATOM   2912  CA  ALA B 133      20.671 -10.467  31.571  1.00 27.93
ATOM   2913  C   ALA B 133      19.725  -9.509  32.340  1.00 27.67
ATOM   2914  O   ALA B 133      19.848  -9.387  33.543  1.00 27.67
ATOM   2915  CB  ALA B 133      22.051  -9.745  31.294  1.00 27.91
ATOM   2916  N   GLU B 134      18.807  -8.833  31.652  1.00 29.54
ATOM   2917  CA  GLU B 134      17.915  -7.834  32.283  1.00 29.81
ATOM   2918  C   GLU B 134      17.095  -8.476  33.404  1.00 30.57
ATOM   2919  O   GLU B 134      16.859  -7.839  34.421  1.00 31.29
ATOM   2920  CB  GLU B 134      16.963  -7.209  31.278  1.00 29.68
ATOM   2921  CG  GLU B 134      17.690  -6.428  30.139  1.00 30.57
ATOM   2922  CD  GLU B 134      16.702  -5.680  29.204  1.00 31.81
ATOM   2923  OE1 GLU B 134      17.061  -4.527  28.819  1.00 35.85
ATOM   2924  OE2 GLU B 134      15.598  -6.210  28.867  1.00 30.59
ATOM   2925  N   PHE B 135      16.622  -9.700  33.193  1.00 30.45
ATOM   2926  CA  PHE B 135      15.771 -10.405  34.191  1.00 30.62
ATOM   2927  C   PHE B 135      16.456 -11.569  34.884  1.00 30.99
ATOM   2928  O   PHE B 135      15.886 -12.155  35.809  1.00 30.26
ATOM   2929  CB  PHE B 135      14.451 -10.871  33.537  1.00 29.34
ATOM   2930  CG  PHE B 135      14.616 -11.885  32.444  1.00 28.83
ATOM   2931  CD1 PHE B 135      14.761 -11.473  31.106  1.00 30.18
ATOM   2932  CD2 PHE B 135      14.601 -13.250  32.732  1.00 30.26
ATOM   2933  CE1 PHE B 135      14.910 -12.409  30.079  1.00 33.40
ATOM   2934  CE2 PHE B 135      14.722 -14.200  31.723  1.00 30.40
ATOM   2935  CZ  PHE B 135      14.903 -13.786  30.396  1.00 29.25
ATOM   2936  N   ALA B 136      17.684 -11.896  34.479  1.00 30.47
ATOM   2937  CA  ALA B 136      18.371 -13.055  35.023  1.00 32.49
ATOM   2938  C   ALA B 136      18.859 -12.661  36.393  1.00 32.23
ATOM   2939  O   ALA B 136      19.046 -11.455  36.666  1.00 31.50
ATOM   2940  CB  ALA B 136      19.553 -13.481  34.158  1.00 32.15
ATOM   2941  N   THR B 137      19.013 -13.678  37.236  1.00 34.11
ATOM   2942  CA  THR B 137      19.559 -13.528  38.575  1.00 36.13
ATOM   2943  C   THR B 137      20.786 -14.429  38.766  1.00 36.65
ATOM   2944  O   THR B 137      20.953 -15.419  38.051  1.00 37.72
ATOM   2945  CB  THR B 137      18.497 -13.830  39.676  1.00 35.93
ATOM   2946  OG1 THR B 137      19.011 -13.472  40.970  1.00 35.57
ATOM   2947  CG2 THR B 137      18.151 -15.301  39.668  1.00 37.00
ATOM   2948  N   GLY B 138      21.649 -14.055  39.708  1.00 37.79
ATOM   2949  CA  GLY B 138      22.762 -14.915  40.150  1.00 38.26
ATOM   2950  C   GLY B 138      23.637 -15.338  38.984  1.00 38.79
ATOM   2951  O   GLY B 138      23.928 -14.525  38.110  1.00 38.97
ATOM   2952  N   ASN B 139      24.030 -16.607  38.959  1.00 38.55
ATOM   2953  CA  ASN B 139      24.950 -17.114  37.923  1.00 38.39
ATOM   2954  C   ASN B 139      24.439 -16.933  36.494  1.00 37.45
ATOM   2955  O   ASN B 139      25.248 -16.676  35.595  1.00 36.48
ATOM   2956  CB  ASN B 139      25.336 -18.587  38.146  1.00 38.52
ATOM   2957  CG  ASN B 139      26.338 -19.091  37.099  1.00 40.88
ATOM   2958  OD1 ASN B 139      27.541 -18.863  37.232  1.00 43.10
ATOM   2959  ND2 ASN B 139      25.834 -19.741  36.029  1.00 40.67
ATOM   2960  N   ASP B 140      23.119 -17.081  36.281  1.00 36.28
ATOM   2961  CA  ASP B 140      22.553 -16.934  34.931  1.00 35.39
ATOM   2962  C   ASP B 140      22.813 -15.520  34.430  1.00 33.59
ATOM   2963  O   ASP B 140      23.034 -15.322  33.237  1.00 33.27
ATOM   2964  CB  ASP B 140      21.047 -17.169  34.901  1.00 36.45
ATOM   2965  CG  ASP B 140      20.677 -18.542  35.376  1.00 40.84
ATOM   2966  OD1 ASP B 140      21.329 -19.497  34.903  1.00 42.62
ATOM   2967  OD2 ASP B 140      19.770 -18.650  36.238  1.00 45.86
ATOM   2968  N   ARG B 141      22.741 -14.557  35.335  1.00 31.46
ATOM   2969  CA  ARG B 141      22.954 -13.155  34.956  1.00 31.94
ATOM   2970  C   ARG B 141      24.435 -12.955  34.614  1.00 31.00
ATOM   2971  O   ARG B 141      24.764 -12.283  33.652  1.00 30.59
ATOM   2972  CB  ARG B 141      22.531 -12.222  36.095  1.00 30.09
ATOM   2973  CG  ARG B 141      22.392 -10.736  35.709  1.00 31.30
ATOM   2974  CD  ARG B 141      22.033  -9.863  36.962  1.00 34.61
ATOM   2975  NE  ARG B 141      21.926  -8.430  36.663  1.00 38.80
ATOM   2976  CZ  ARG B 141      20.793  -7.807  36.345  1.00 42.41
ATOM   2977  NH1 ARG B 141      19.627  -8.467  36.325  1.00 41.93
ATOM   2978  NH2 ARG B 141      20.818  -6.510  36.085  1.00 43.61
ATOM   2979  N   LYS B 142      25.324 -13.526  35.441  1.00 30.75
ATOM   2980  CA  LYS B 142      26.740 -13.432  35.166  1.00 30.89
ATOM   2981  C   LYS B 142      27.019 -14.022  33.796  1.00 30.62
ATOM   2982  O   LYS B 142      27.713 -13.366  32.992  1.00 30.87
ATOM   2983  CB  LYS B 142      27.551 -14.156  36.248  1.00 31.12
ATOM   2984  CG  LYS B 142      29.068 -14.154  35.962  1.00 33.97
ATOM   2985  CD  LYS B 142      29.736 -15.299  36.703  1.00 38.41
ATOM   2986  CE  LYS B 142      29.433 -16.666  36.073  1.00 43.86
ATOM   2987  NZ  LYS B 142      30.199 -17.748  36.767  1.00 47.88
ATOM   2988  N   GLU B 143      26.479 -15.220  33.511  1.00 28.69
ATOM   2989  CA  GLU B 143      26.702 -15.865  32.197  1.00 29.85
ATOM   2990  C   GLU B 143      26.183 -15.021  31.033  1.00 29.15
ATOM   2991  O   GLU B 143      26.885 -14.855  30.015  1.00 28.55
ATOM   2992  CB  GLU B 143      26.124 -17.292  32.113  1.00 29.35
ATOM   2993  CG  GLU B 143      26.548 -18.188  33.260  1.00 29.35
ATOM   2994  CD  GLU B 143      26.687 -19.636  32.831  1.00 29.35
ATOM   2995  OE1 GLU B 143      26.173 -19.989  31.749  1.00 29.35
ATOM   2996  OE2 GLU B 143      27.313 -20.418  33.578  1.00 29.35
ATOM   2997  N   ALA B 144      24.973 -14.472  31.170  1.00 28.91
ATOM   2998  CA  ALA B 144      24.398 -13.713  30.064  1.00 28.87
ATOM   2999  C   ALA B 144      25.235 -12.442  29.897  1.00 27.61
ATOM   3000  O   ALA B 144      25.539 -12.018  28.774  1.00 26.07
ATOM   3001  CB  ALA B 144      22.925 -13.363  30.357  1.00 29.27
ATOM   3002  N   ALA B 145      25.713 -11.884  31.007  1.00 26.76
ATOM   3003  CA  ALA B 145      26.487 -10.617  30.903  1.00 26.56
ATOM   3004  C   ALA B 145      27.830 -10.881  30.226  1.00 26.00
ATOM   3005  O   ALA B 145      28.302 -10.046  29.452  1.00 25.97
ATOM   3006  CB  ALA B 145      26.750 -10.036  32.296  1.00 27.33
ATOM   3007  N   GLU B 146      28.484 -12.005  30.587  1.00 26.99
ATOM   3008  CA  GLU B 146      29.766 -12.417  29.936  1.00 26.27
ATOM   3009  C   GLU B 146      29.567 -12.650  28.411  1.00 27.52
ATOM   3010  O   GLU B 146      30.366 -12.174  27.581  1.00 27.12
ATOM   3011  CB  GLU B 146      30.374 -13.681  30.636  1.00 27.26
ATOM   3012  CG  GLU B 146      31.219 -13.334  31.833  1.00 27.26
ATOM   3013  CD  GLU B 146      32.573 -12.797  31.411  1.00 27.26
ATOM   3014  OE1 GLU B 146      33.257 -13.468  30.610  1.00 27.26
ATOM   3015  OE2 GLU B 146      32.951 -11.704  31.883  1.00 27.26
ATOM   3016  N   ASN B 147      28.504 -13.369  28.036  1.00 26.72
ATOM   3017  CA  ASN B 147      28.242 -13.606  26.632  1.00 26.62
ATOM   3018  C   ASN B 147      27.948 -12.275  25.907  1.00 25.95
ATOM   3019  O   ASN B 147      28.320 -12.107  24.749  1.00 25.46
ATOM   3020  CB  ASN B 147      27.054 -14.565  26.485  1.00 27.23
ATOM   3021  CG  ASN B 147      27.469 -16.049  26.721  1.00 29.55
ATOM   3022  OD1 ASN B 147      27.629 -16.794  25.766  1.00 31.79
ATOM   3023  ND2 ASN B 147      27.600 -16.469  27.988  1.00 31.65
ATOM   3024  N   SER B 148      27.134 -11.406  26.512  1.00 25.14
ATOM   3025  CA  SER B 148      26.803 -10.080  25.900  1.00 24.80
ATOM   3026  C   SER B 148      28.111  -9.293  25.746  1.00 26.39
ATOM   3027  O   SER B 148      28.392  -8.708  24.684  1.00 25.92
ATOM   3028  CB  SER B 148      25.849  -9.328  26.789  1.00 24.75
ATOM   3029  OG  SER B 148      25.403  -8.100  26.239  1.00 26.12
ATOM   3030  N   LEU B 149      28.923  -9.262  26.797  1.00 25.77
ATOM   3031  CA  LEU B 149      30.196  -8.505  26.723  1.00 26.16
ATOM   3032  C   LEU B 149      31.090  -9.015  25.593  1.00 26.05
ATOM   3033  O   LEU B 149      31.591  -8.226  24.797  1.00 26.98
ATOM   3034  CB  LEU B 149      30.975  -8.590  28.041  1.00 26.85
ATOM   3035  CG  LEU B 149      32.329  -7.852  28.064  1.00 26.43
ATOM   3036  CD1 LEU B 149      32.184  -6.332  27.674  1.00 25.94
ATOM   3037  CD2 LEU B 149      32.882  -8.016  29.479  1.00 30.01
ATOM   3038  N   VAL B 150      31.316 -10.325  25.530  1.00 25.89
ATOM   3039  CA  VAL B 150      32.103 -10.891  24.443  1.00 24.64
ATOM   3040  C   VAL B 150      31.590 -10.498  23.075  1.00 24.98
ATOM   3041  O   VAL B 150      32.380 -10.078  22.192  1.00 23.87
ATOM   3042  CB  VAL B 150      32.166 -12.423  24.582  1.00 24.97
ATOM   3043  CG1 VAL B 150      32.905 -13.069  23.353  1.00 29.74
ATOM   3044  CG2 VAL B 150      32.900 -12.742  25.884  1.00 25.67
ATOM   3045  N   ALA B 151      30.253 -10.523  22.932  1.00 23.29
ATOM   3046  CA  ALA B 151      29.646 -10.217  21.616  1.00 22.90
ATOM   3047  C   ALA B 151      29.834  -8.720  21.280  1.00 22.76
ATOM   3048  O   ALA B 151      30.265  -8.347  20.141  1.00 23.65
ATOM   3049  CB  ALA B 151      28.180 -10.589  21.601  1.00 22.82
ATOM   3050  N   TYR B 152      29.583  -7.858  22.257  1.00 21.99
ATOM   3051  CA  TYR B 152      29.740  -6.419  21.985  1.00 22.92
ATOM   3052  C   TYR B 152      31.227  -6.072  21.689  1.00 24.44
ATOM   3053  O   TYR B 152      31.522  -5.176  20.899  1.00 22.97
ATOM   3054  CB  TYR B 152      29.279  -5.649  23.180  1.00 23.97
ATOM   3055  CG  TYR B 152      27.766  -5.468  23.270  1.00 21.66
ATOM   3056  CD1 TYR B 152      26.994  -5.113  22.141  1.00 20.03
ATOM   3057  CD2 TYR B 152      27.142  -5.531  24.503  1.00 25.18
ATOM   3058  CE1 TYR B 152      25.586  -4.939  22.267  1.00 21.51
ATOM   3059  CE2 TYR B 152      25.776  -5.335  24.650  1.00 24.44
ATOM   3060  CZ  TYR B 152      24.998  -5.077  23.529  1.00 26.17
ATOM   3061  OH  TYR B 152      23.672  -4.846  23.696  1.00 25.53
ATOM   3062  N   LYS B 153      32.146  -6.761  22.368  1.00 23.90
ATOM   3063  CA  LYS B 153      33.584  -6.540  22.055  1.00 24.18
ATOM   3064  C   LYS B 153      33.948  -6.959  20.643  1.00 24.66
ATOM   3065  O   LYS B 153      34.713  -6.242  19.997  1.00 24.13
ATOM   3066  CB  LYS B 153      34.477  -7.175  23.089  1.00 23.92
ATOM   3067  CG  LYS B 153      34.509  -6.376  24.388  1.00 25.76
ATOM   3068  CD  LYS B 153      34.916  -7.349  25.512  1.00 32.77
ATOM   3069  CE  LYS B 153      35.725  -6.626  26.569  1.00 35.86
ATOM   3070  NZ  LYS B 153      36.770  -7.507  27.127  1.00 37.42
ATOM   3071  N   ALA B 154      33.387  -8.076  20.163  1.00 25.09
ATOM   3072  CA  ALA B 154      33.726  -8.632  18.824  1.00 24.75
ATOM   3073  C   ALA B 154      33.157  -7.664  17.797  1.00 24.33
ATOM   3074  O   ALA B 154      33.844  -7.278  16.840  1.00 23.44
ATOM   3075  CB  ALA B 154      33.116  -9.984  18.661  1.00 25.32
ATOM   3076  N   ALA B 155      31.947  -7.176  18.047  1.00 23.20
ATOM   3077  CA  ALA B 155      31.326  -6.212  17.146  1.00 21.83
ATOM   3078  C   ALA B 155      32.143  -4.904  17.143  1.00 23.33
ATOM   3079  O   ALA B 155      32.287  -4.251  16.103  1.00 23.76
ATOM   3080  CB  ALA B 155      29.863  -5.881  17.630  1.00 22.87
ATOM   3081  N   SER B 156      32.667  -4.524  18.309  1.00 23.00
ATOM   3082  CA  SER B 156      33.354  -3.178  18.432  1.00 23.36
ATOM   3083  C   SER B 156      34.713  -3.253  17.695  1.00 22.97
ATOM   3084  O   SER B 156      35.123  -2.291  17.050  1.00 23.02
ATOM   3085  CB  SER B 156      33.566  -2.822  19.904  1.00 22.67
ATOM   3086  OG  SER B 156      34.668  -3.507  20.485  1.00 26.58
ATOM   3087  N   ASP B 157      35.373  -4.397  17.778  1.00 23.30
ATOM   3088  CA  ASP B 157      36.669  -4.667  17.055  1.00 24.81
ATOM   3089  C   ASP B 157      36.452  -4.460  15.564  1.00 25.76
ATOM   3090  O   ASP B 157      37.158  -3.629  14.928  1.00 27.01
ATOM   3091  CB  ASP B 157      37.119  -6.095  17.361  1.00 26.45
ATOM   3092  CG  ASP B 157      38.123  -6.197  18.515  1.00 29.79
ATOM   3093  OD1 ASP B 157      38.697  -5.169  18.958  1.00 34.61
ATOM   3094  OD2 ASP B 157      38.290  -7.336  19.022  1.00 36.08
ATOM   3095  N   ILE B 158      35.447  -5.136  15.003  1.00 24.45
ATOM   3096  CA  ILE B 158      35.194  -5.025  13.565  1.00 25.73
ATOM   3097  C   ILE B 158      34.758  -3.629  13.205  1.00 25.44
ATOM   3098  O   ILE B 158      35.177  -3.122  12.135  1.00 24.20
ATOM   3099  CB  ILE B 158      34.131  -6.040  13.078  1.00 25.87
ATOM   3100  CG1 ILE B 158      34.658  -7.469  13.250  1.00 27.79
ATOM   3101  CG2 ILE B 158      33.778  -5.843  11.591  1.00 24.36
ATOM   3102  CD1 ILE B 158      33.525  -8.520  13.071  1.00 28.38
ATOM   3103  N   ALA B 159      33.918  -3.020  14.063  1.00 24.73
ATOM   3104  CA  ALA B 159      33.377  -1.651  13.791  1.00 23.59
ATOM   3105  C   ALA B 159      34.524  -0.648  13.685  1.00 24.38
ATOM   3106  O   ALA B 159      34.503   0.224  12.839  1.00 23.00
ATOM   3107  CB  ALA B 159      32.373  -1.214  14.851  1.00 24.84
ATOM   3108  N   MET B 160      35.504  -0.748  14.584  1.00 23.85
ATOM   3109  CA  MET B 160      36.564   0.254  14.650  1.00 26.28
ATOM   3110  C   MET B 160      37.476   0.127  13.447  1.00 25.65
ATOM   3111  O   MET B 160      38.075   1.111  13.041  1.00 26.86
ATOM   3112  CB  MET B 160      37.350   0.132  15.958  1.00 24.15
ATOM   3113  CG  MET B 160      38.334  -1.026  15.916  1.00 27.20
ATOM   3114  SD  MET B 160      39.601  -0.866  17.216  1.00 35.15
ATOM   3115  CE  MET B 160      40.531  -2.349  17.002  1.00 33.98
ATOM   3116  N   THR B 161      37.590  -1.071  12.899  1.00 25.06
ATOM   3117  CA  THR B 161      38.462  -1.256  11.740  1.00 27.02
ATOM   3118  C   THR B 161      37.757  -1.064  10.396  1.00 27.59
ATOM   3119  O   THR B 161      38.425  -0.646   9.443  1.00 28.39
ATOM   3120  CB  THR B 161      39.229  -2.588  11.786  1.00 27.50
ATOM   3121  OG1 THR B 161      38.302  -3.639  11.580  1.00 29.94
ATOM   3122  CG2 THR B 161      39.847  -2.785  13.187  1.00 29.04
ATOM   3123  N   GLU B 162      36.455  -1.350  10.329  1.00 25.88
ATOM   3124  CA  GLU B 162      35.720  -1.406   9.063  1.00 27.39
ATOM   3125  C   GLU B 162      34.689  -0.319   8.831  1.00 27.09
ATOM   3126  O   GLU B 162      34.298  -0.125   7.683  1.00 26.38
ATOM   3127  CB  GLU B 162      35.010  -2.777   8.878  1.00 29.49
ATOM   3128  CG  GLU B 162      35.939  -3.968   9.093  1.00 35.01
ATOM   3129  CD  GLU B 162      36.480  -4.573   7.805  1.00 45.98
ATOM   3130  OE1 GLU B 162      37.084  -3.802   7.011  1.00 50.01
ATOM   3131  OE2 GLU B 162      36.281  -5.792   7.548  1.00 50.20
ATOM   3132  N   LEU B 163      34.182   0.350   9.888  1.00 24.58
ATOM   3133  CA  LEU B 163      33.117   1.313   9.700  1.00 23.27
ATOM   3134  C   LEU B 163      33.541   2.686  10.178  1.00 23.46
ATOM   3135  O   LEU B 163      34.291   2.770  11.138  1.00 23.24
ATOM   3136  CB  LEU B 163      31.883   0.901  10.499  1.00 22.94
ATOM   3137  CG  LEU B 163      31.342  -0.517  10.182  1.00 22.61
ATOM   3138  CD1 LEU B 163      30.097  -0.684  11.009  1.00 25.72
ATOM   3139  CD2 LEU B 163      30.964  -0.605   8.711  1.00 27.60
ATOM   3140  N   PRO B 164      33.097   3.759   9.493  1.00 24.27
ATOM   3141  CA  PRO B 164      33.434   5.087  10.015  1.00 23.66
ATOM   3142  C   PRO B 164      32.697   5.360  11.314  1.00 23.82
ATOM   3143  O   PRO B 164      31.656   4.741  11.587  1.00 23.21
ATOM   3144  CB  PRO B 164      32.988   6.048   8.900  1.00 24.27
ATOM   3145  CG  PRO B 164      31.761   5.468   8.362  1.00 24.64
ATOM   3146  CD  PRO B 164      31.911   3.943   8.420  1.00 24.88
ATOM   3147  N   PRO B 165      33.235   6.275  12.141  1.00 24.74
ATOM   3148  CA  PRO B 165      32.590   6.554  13.452  1.00 25.81
ATOM   3149  C   PRO B 165      31.197   7.124  13.355  1.00 25.55
ATOM   3150  O   PRO B 165      30.459   7.072  14.345  1.00 26.72
ATOM   3151  CB  PRO B 165      33.544   7.553  14.125  1.00 25.31
ATOM   3152  CG  PRO B 165      34.391   8.081  13.058  1.00 28.06
ATOM   3153  CD  PRO B 165      34.468   7.042  11.941  1.00 27.50
ATOM   3154  N   THR B 166      30.801   7.644  12.182  1.00 25.49
ATOM   3155  CA  THR B 166      29.430   8.098  11.947  1.00 26.24
ATOM   3156  C   THR B 166      28.448   7.022  11.482  1.00 26.78
ATOM   3157  O   THR B 166      27.227   7.298  11.393  1.00 26.56
ATOM   3158  CB  THR B 166      29.380   9.224  10.881  1.00 26.05
ATOM   3159  OG1 THR B 166      30.040   8.740   9.700  1.00 30.15
ATOM   3160  CG2 THR B 166      30.080  10.513  11.403  1.00 25.90
ATOM   3161  N   HIS B 167      28.928   5.798  11.186  1.00 25.74
ATOM   3162  CA  HIS B 167      28.051   4.780  10.656  1.00 24.82
ATOM   3163  C   HIS B 167      26.945   4.415  11.677  1.00 25.52
ATOM   3164  O   HIS B 167      27.254   4.213  12.810  1.00 23.02
ATOM   3165  CB  HIS B 167      28.872   3.520  10.352  1.00 25.61
ATOM   3166  CG  HIS B 167      28.180   2.602   9.407  1.00 28.86
ATOM   3167  ND1 HIS B 167      27.111   1.826   9.797  1.00 27.05
ATOM   3168  CD2 HIS B 167      28.350   2.393   8.081  1.00 27.99
ATOM   3169  CE1 HIS B 167      26.662   1.149   8.745  1.00 28.37
ATOM   3170  NE2 HIS B 167      27.401   1.476   7.696  1.00 28.74
ATOM   3171  N   PRO B 168      25.660   4.342  11.265  1.00 25.50
ATOM   3172  CA  PRO B 168      24.608   4.117  12.235  1.00 25.60
ATOM   3173  C   PRO B 168      24.769   2.792  12.946  1.00 24.33
ATOM   3174  O   PRO B 168      24.279   2.603  14.081  1.00 26.17
ATOM   3175  CB  PRO B 168      23.293   4.081  11.365  1.00 26.28
ATOM   3176  CG  PRO B 168      23.726   3.914   9.970  1.00 28.43
ATOM   3177  CD  PRO B 168      25.146   4.507   9.888  1.00 28.29
ATOM   3178  N   ILE B 169      25.343   1.788  12.278  1.00 24.76
ATOM   3179  CA  ILE B 169      25.456   0.516  12.960  1.00 24.67
ATOM   3180  C   ILE B 169      26.500   0.650  14.064  1.00 24.36
ATOM   3181  O   ILE B 169      26.328   0.154  15.166  1.00 25.84
ATOM   3182  CB  ILE B 169      25.844  -0.630  11.990  1.00 25.61
ATOM   3183  CG1 ILE B 169      24.756  -0.791  10.896  1.00 26.63
ATOM   3184  CG2 ILE B 169      26.052  -1.988  12.789  1.00 27.62
ATOM   3185  CD1 ILE B 169      25.088  -1.881   9.812  1.00 30.92
ATOM   3186  N   ARG B 170      27.614   1.298  13.724  1.00 25.30
ATOM   3187  CA  ARG B 170      28.645   1.613  14.740  1.00 23.66
ATOM   3188  C   ARG B 170      28.172   2.493  15.916  1.00 23.61
ATOM   3189  O   ARG B 170      28.466   2.184  17.104  1.00 24.51
ATOM   3190  CB  ARG B 170      29.847   2.262  14.020  1.00 22.82
ATOM   3191  CG  ARG B 170      30.956   2.516  15.019  1.00 22.87
ATOM   3192  CD  ARG B 170      32.270   2.827  14.345  1.00 21.53
ATOM   3193  NE  ARG B 170      33.276   3.299  15.329  1.00 20.93
ATOM   3194  CZ  ARG B 170      34.495   3.723  14.996  1.00 24.35
ATOM   3195  NH1 ARG B 170      34.865   3.757  13.700  1.00 22.62
ATOM   3196  NH2 ARG B 170      35.353   4.164  15.942  1.00 27.43
ATOM   3197  N   LEU B 171      27.469   3.580  15.618  1.00 23.34
ATOM   3198  CA  LEU B 171      26.863   4.386  16.642  1.00 23.78
ATOM   3199  C   LEU B 171      25.812   3.632  17.491  1.00 24.68
ATOM   3200  O   LEU B 171      25.808   3.773  18.703  1.00 23.74
ATOM   3201  CB  LEU B 171      26.246   5.642  16.043  1.00 24.57
ATOM   3202  CG  LEU B 171      27.234   6.683  15.503  1.00 23.68
ATOM   3203  CD1 LEU B 171      26.523   7.772  14.701  1.00 25.26
ATOM   3204  CD2 LEU B 171      27.957   7.396  16.715  1.00 23.51
ATOM   3205  N   GLY B 172      24.915   2.886  16.851  1.00 24.36
ATOM   3206  CA  GLY B 172      23.933   2.036  17.582  1.00 24.96
ATOM   3207  C   GLY B 172      24.609   1.023  18.483  1.00 25.35
ATOM   3208  O   GLY B 172      24.181   0.804  19.627  1.00 25.62
ATOM   3209  N   LEU B 173      25.720   0.443  17.996  1.00 24.56
ATOM   3210  CA  LEU B 173      26.529  -0.489  18.762  1.00 23.69
ATOM   3211  C   LEU B 173      27.062   0.275  19.999  1.00 24.57
ATOM   3212  O   LEU B 173      26.882  -0.182  21.112  1.00 25.31
ATOM   3213  CB  LEU B 173      27.732  -1.052  17.940  1.00 23.95
ATOM   3214  CG  LEU B 173      28.864  -1.712  18.781  1.00 24.10
ATOM   3215  CD1 LEU B 173      28.289  -2.906  19.514  1.00 24.47
ATOM   3216  CD2 LEU B 173      29.942  -2.149  17.784  1.00 25.69
ATOM   3217  N   ALA B 174      27.631   1.469  19.806  1.00 23.53
ATOM   3218  CA  ALA B 174      28.154   2.266  20.949  1.00 23.52
ATOM   3219  C   ALA B 174      27.057   2.586  21.979  1.00 23.62
ATOM   3220  O   ALA B 174      27.297   2.459  23.181  1.00 23.03
ATOM   3221  CB  ALA B 174      28.703   3.604  20.468  1.00 23.94
ATOM   3222  N   LEU B 175      25.876   2.954  21.481  1.00 22.70
ATOM   3223  CA  LEU B 175      24.742   3.293  22.331  1.00 22.47
ATOM   3224  C   LEU B 175      24.349   2.070  23.165  1.00 23.88
ATOM   3225  O   LEU B 175      24.187   2.163  24.352  1.00 24.93
ATOM   3226  CB  LEU B 175      23.552   3.738  21.444  1.00 24.07
ATOM   3227  CG  LEU B 175      22.227   4.022  22.222  1.00 20.69
ATOM   3228  CD1 LEU B 175      22.411   5.246  23.114  1.00 27.21
ATOM   3229  CD2 LEU B 175      21.177   4.448  21.140  1.00 22.61
ATOM   3230  N   ASN B 176      24.193   0.927  22.515  1.00 22.46
ATOM   3231  CA  ASN B 176      23.728  -0.288  23.204  1.00 23.75
ATOM   3232  C   ASN B 176      24.773  -0.830  24.195  1.00 22.97
ATOM   3233  O   ASN B 176      24.444  -1.312  25.286  1.00 24.04
ATOM   3234  CB  ASN B 176      23.282  -1.320  22.169  1.00 25.52
ATOM   3235  CG  ASN B 176      21.955  -0.930  21.519  1.00 23.60
ATOM   3236  OD1 ASN B 176      21.534   0.249  21.574  1.00 26.14
ATOM   3237  ND2 ASN B 176      21.272  -1.926  20.897  1.00 26.33
ATOM   3238  N   PHE B 177      26.045  -0.736  23.830  1.00 24.57
ATOM   3239  CA  PHE B 177      27.135  -1.206  24.664  1.00 22.53
ATOM   3240  C   PHE B 177      27.241  -0.288  25.890  1.00 22.33
ATOM   3241  O   PHE B 177      27.487  -0.739  27.002  1.00 21.61
ATOM   3242  CB  PHE B 177      28.411  -1.241  23.780  1.00 24.81
ATOM   3243  CG  PHE B 177      29.543  -2.076  24.303  1.00 20.93
ATOM   3244  CD1 PHE B 177      29.468  -2.806  25.494  1.00 24.41
ATOM   3245  CD2 PHE B 177      30.748  -2.154  23.545  1.00 22.03
ATOM   3246  CE1 PHE B 177      30.604  -3.577  25.929  1.00 24.97
ATOM   3247  CE2 PHE B 177      31.827  -2.894  23.983  1.00 23.80
ATOM   3248  CZ  PHE B 177      31.753  -3.625  25.170  1.00 26.36
ATOM   3249  N   SER B 178      27.044   1.009  25.705  1.00 22.42
ATOM   3250  CA  SER B 178      27.050   1.914  26.858  1.00 24.17
ATOM   3251  C   SER B 178      25.863   1.601  27.767  1.00 23.82
ATOM   3252  O   SER B 178      26.042   1.540  28.991  1.00 24.51
ATOM   3253  CB  SER B 178      27.052   3.388  26.435  1.00 23.19
ATOM   3254  OG  SER B 178      25.752   3.688  25.939  1.00 32.93
ATOM   3255  N   VAL B 179      24.683   1.315  27.211  1.00 24.41
ATOM   3256  CA  VAL B 179      23.517   0.873  28.040  1.00 24.18
ATOM   3257  C   VAL B 179      23.850  -0.417  28.755  1.00 24.57
ATOM   3258  O   VAL B 179      23.515  -0.585  29.946  1.00 25.63
ATOM   3259  CB  VAL B 179      22.174   0.742  27.179  1.00 24.32
ATOM   3260  CG1 VAL B 179      21.028   0.139  28.075  1.00 26.88
ATOM   3261  CG2 VAL B 179      21.808   2.244  26.673  1.00 24.87
ATOM   3262  N   PHE B 180      24.511  -1.320  28.050  1.00 23.28
ATOM   3263  CA  PHE B 180      25.008  -2.532  28.722  1.00 22.94
ATOM   3264  C   PHE B 180      25.858  -2.246  29.990  1.00 24.66
ATOM   3265  O   PHE B 180      25.582  -2.794  31.069  1.00 26.62
ATOM   3266  CB  PHE B 180      25.744  -3.399  27.735  1.00 23.19
ATOM   3267  CG  PHE B 180      26.371  -4.619  28.363  1.00 24.92
ATOM   3268  CD1 PHE B 180      25.599  -5.663  28.779  1.00 25.53
ATOM   3269  CD2 PHE B 180      27.772  -4.733  28.433  1.00 26.05
ATOM   3270  CE1 PHE B 180      26.215  -6.862  29.365  1.00 24.14
ATOM   3271  CE2 PHE B 180      28.384  -5.883  28.974  1.00 31.54
ATOM   3272  CZ  PHE B 180      27.608  -6.948  29.436  1.00 24.02
ATOM   3273  N   TYR B 181      26.888  -1.404  29.858  1.00 25.21
ATOM   3274  CA  TYR B 181      27.768  -1.049  31.004  1.00 27.48
ATOM   3275  C   TYR B 181      26.925  -0.454  32.134  1.00 28.23
ATOM   3276  O   TYR B 181      27.199  -0.728  33.299  1.00 29.93
ATOM   3277  CB  TYR B 181      28.818  -0.044  30.575  1.00 27.99
ATOM   3278  CG  TYR B 181      29.961  -0.670  29.827  1.00 29.18
ATOM   3279  CD1 TYR B 181      30.624  -1.786  30.340  1.00 30.98
ATOM   3280  CD2 TYR B 181      30.397  -0.132  28.625  1.00 31.10
ATOM   3281  CE1 TYR B 181      31.676  -2.357  29.645  1.00 30.49
ATOM   3282  CE2 TYR B 181      31.470  -0.671  27.938  1.00 31.38
ATOM   3283  CZ  TYR B 181      32.082  -1.794  28.437  1.00 31.74
ATOM   3284  OH  TYR B 181      33.144  -2.356  27.779  1.00 32.55
ATOM   3285  N   TYR B 182      25.946   0.395  31.777  1.00 28.23
ATOM   3286  CA  TYR B 182      25.152   1.099  32.776  1.00 30.05
ATOM   3287  C   TYR B 182      24.169   0.165  33.505  1.00 30.18
ATOM   3288  O   TYR B 182      24.206   0.066  34.733  1.00 31.99
ATOM   3289  CB  TYR B 182      24.419   2.301  32.166  1.00 31.65
ATOM   3290  CG  TYR B 182      23.925   3.253  33.227  1.00 32.11
ATOM   3291  CD1 TYR B 182      24.766   4.264  33.723  1.00 31.76
ATOM   3292  CD2 TYR B 182      22.635   3.131  33.753  1.00 35.35
ATOM   3293  CE1 TYR B 182      24.345   5.152  34.700  1.00 35.96
ATOM   3294  CE2 TYR B 182      22.194   4.049  34.773  1.00 37.17
ATOM   3295  CZ  TYR B 182      23.067   5.043  35.221  1.00 36.49
ATOM   3296  OH  TYR B 182      22.671   5.947  36.204  1.00 38.88
ATOM   3297  N   GLU B 183      23.379  -0.589  32.745  1.00 29.30
ATOM   3298  CA  GLU B 183      22.252  -1.342  33.290  1.00 30.89
ATOM   3299  C   GLU B 183      22.649  -2.725  33.728  1.00 29.92
ATOM   3300  O   GLU B 183      22.058  -3.223  34.676  1.00 30.77
ATOM   3301  CB  GLU B 183      21.102  -1.452  32.283  1.00 31.22
ATOM   3302  CG  GLU B 183      20.755  -0.160  31.583  1.00 36.46
ATOM   3303  CD  GLU B 183      19.512   0.493  32.181  1.00 45.02
ATOM   3304  OE1 GLU B 183      19.523   0.797  33.408  1.00 48.15
ATOM   3305  OE2 GLU B 183      18.518   0.695  31.429  1.00 42.43
ATOM   3306  N   ILE B 184      23.568  -3.373  33.019  1.00 29.83
ATOM   3307  CA  ILE B 184      23.977  -4.742  33.404  1.00 30.04
ATOM   3308  C   ILE B 184      25.231  -4.771  34.251  1.00 31.61
ATOM   3309  O   ILE B 184      25.295  -5.504  35.252  1.00 31.57
ATOM   3310  CB  ILE B 184      24.152  -5.677  32.182  1.00 29.85
ATOM   3311  CG1 ILE B 184      22.932  -5.613  31.272  1.00 29.40
ATOM   3312  CG2 ILE B 184      24.401  -7.117  32.640  1.00 29.49
ATOM   3313  CD1 ILE B 184      21.618  -5.892  31.972  1.00 26.50
ATOM   3314  N   LEU B 185      26.273  -4.037  33.856  1.00 31.50
ATOM   3315  CA  LEU B 185      27.520  -4.138  34.593  1.00 32.62
ATOM   3316  C   LEU B 185      27.605  -3.127  35.742  1.00 33.55
ATOM   3317  O   LEU B 185      28.592  -3.084  36.464  1.00 33.56
ATOM   3318  CB  LEU B 185      28.730  -4.042  33.657  1.00 32.39
ATOM   3319  CG  LEU B 185      28.851  -5.132  32.574  1.00 33.58
ATOM   3320  CD1 LEU B 185      30.207  -5.030  31.818  1.00 34.34
ATOM   3321  CD2 LEU B 185      28.663  -6.565  33.194  1.00 36.89
ATOM   3322  N   ASN B 186      26.559  -2.309  35.880  1.00 34.50
ATOM   3323  CA  ASN B 186      26.479  -1.365  36.955  1.00 35.77
ATOM   3324  C   ASN B 186      27.678  -0.396  36.943  1.00 35.65
ATOM   3325  O   ASN B 186      28.312  -0.102  37.977  1.00 34.12
ATOM   3326  CB  ASN B 186      26.386  -2.151  38.268  1.00 37.10
ATOM   3327  CG  ASN B 186      26.065  -1.278  39.403  1.00 40.89
ATOM   3328  OD1 ASN B 186      25.143  -0.458  39.294  1.00 47.37
ATOM   3329  ND2 ASN B 186      26.823  -1.391  40.495  1.00 44.81
ATOM   3330  N   SER B 187      28.035   0.080  35.759  1.00 32.85
ATOM   3331  CA  SER B 187      29.262   0.826  35.641  1.00 33.49
ATOM   3332  C   SER B 187      29.008   2.171  34.924  1.00 33.97
ATOM   3333  O   SER B 187      29.327   2.283  33.753  1.00 32.85
ATOM   3334  CB  SER B 187      30.278   0.015  34.831  1.00 33.47
ATOM   3335  OG  SER B 187      30.923  -0.992  35.594  1.00 35.95
ATOM   3336  N   PRO B 188      28.418   3.180  35.616  1.00 34.61
ATOM   3337  CA  PRO B 188      28.133   4.482  34.943  1.00 34.40
ATOM   3338  C   PRO B 188      29.366   5.177  34.370  1.00 33.66
ATOM   3339  O   PRO B 188      29.277   5.849  33.331  1.00 33.51
ATOM   3340  CB  PRO B 188      27.516   5.337  36.058  1.00 34.97
ATOM   3341  CG  PRO B 188      26.754   4.340  36.941  1.00 35.55
ATOM   3342  CD  PRO B 188      27.498   3.048  36.780  1.00 35.34
ATOM   3343  N   ASP B 189      30.506   5.053  35.043  1.00 32.78
ATOM   3344  CA  ASP B 189      31.761   5.596  34.537  1.00 31.35
ATOM   3345  C   ASP B 189      32.074   5.088  33.130  1.00 30.70
ATOM   3346  O   ASP B 189      32.285   5.884  32.185  1.00 30.13
ATOM   3347  CB  ASP B 189      32.914   5.222  35.477  1.00 31.47
ATOM   3348  CG  ASP B 189      33.316   6.366  36.384  1.00 31.47
ATOM   3349  OD1 ASP B 189      33.309   7.527  35.920  1.00 31.47
ATOM   3350  OD2 ASP B 189      33.641   6.103  37.560  1.00 31.47
ATOM   3351  N   ARG B 190      32.098   3.764  32.982  1.00 29.36
ATOM   3352  CA  ARG B 190      32.415   3.140  31.697  1.00 28.87
ATOM   3353  C   ARG B 190      31.326   3.446  30.685  1.00 28.45
ATOM   3354  O   ARG B 190      31.635   3.739  29.537  1.00 25.93
ATOM   3355  CB  ARG B 190      32.600   1.615  31.838  1.00 30.36
ATOM   3356  CG  ARG B 190      33.956   1.265  32.406  1.00 32.25
ATOM   3357  CD  ARG B 190      34.210  -0.266  32.463  1.00 34.58
ATOM   3358  NE  ARG B 190      33.587  -0.911  33.626  1.00 44.01
ATOM   3359  CZ  ARG B 190      33.611  -2.234  33.852  1.00 45.97
ATOM   3360  NH1 ARG B 190      34.197  -3.059  32.989  1.00 46.26
ATOM   3361  NH2 ARG B 190      33.037  -2.744  34.936  1.00 45.64
ATOM   3362  N   ALA B 191      30.078   3.465  31.136  1.00 26.25
ATOM   3363  CA  ALA B 191      28.981   3.776  30.204  1.00 26.04
ATOM   3364  C   ALA B 191      29.137   5.190  29.654  1.00 26.50
ATOM   3365  O   ALA B 191      28.984   5.416  28.437  1.00 25.70
ATOM   3366  CB  ALA B 191      27.690   3.665  30.901  1.00 25.56
ATOM   3367  N   CYS B 192      29.363   6.165  30.528  1.00 26.40
ATOM   3368  CA  CYS B 192      29.460   7.554  30.057  1.00 27.38
ATOM   3369  C   CYS B 192      30.686   7.720  29.173  1.00 26.90
ATOM   3370  O   CYS B 192      30.645   8.479  28.168  1.00 27.71
ATOM   3371  CB  CYS B 192      29.527   8.536  31.225  1.00 27.53
ATOM   3372  SG  CYS B 192      27.944   8.953  31.866  1.00 30.78
ATOM   3373  N   ARG B 193      31.782   7.040  29.508  1.00 24.85
ATOM   3374  CA  ARG B 193      33.019   7.206  28.726  1.00 25.40
ATOM   3375  C   ARG B 193      32.806   6.692  27.279  1.00 24.84
ATOM   3376  O   ARG B 193      33.259   7.330  26.312  1.00 25.23
ATOM   3377  CB  ARG B 193      34.188   6.458  29.379  1.00 25.31
ATOM   3378  CG  ARG B 193      34.853   7.221  30.511  1.00 25.31
ATOM   3379  CD  ARG B 193      35.721   6.302  31.356  1.00 25.31
ATOM   3380  NE  ARG B 193      36.355   7.014  32.462  1.00 25.31
ATOM   3381  CZ  ARG B 193      35.703   7.483  33.521  1.00 25.31
ATOM   3382  NH1 ARG B 193      34.392   7.319  33.618  1.00 25.31
ATOM   3383  NH2 ARG B 193      36.366   8.117  34.479  1.00 25.31
ATOM   3384  N   LEU B 194      32.172   5.521  27.159  1.00 24.43
ATOM   3385  CA  LEU B 194      31.966   4.925  25.840  1.00 25.11
ATOM   3386  C   LEU B 194      31.029   5.797  25.023  1.00 25.63
ATOM   3387  O   LEU B 194      31.318   6.095  23.870  1.00 25.38
ATOM   3388  CB  LEU B 194      31.425   3.476  25.997  1.00 25.07
ATOM   3389  CG  LEU B 194      31.145   2.722  24.694  1.00 28.76
ATOM   3390  CD1 LEU B 194      32.361   2.744  23.835  1.00 27.71
ATOM   3391  CD2 LEU B 194      30.786   1.293  25.065  1.00 26.85
ATOM   3392  N   ALA B 195      29.915   6.221  25.632  1.00 24.47
ATOM   3393  CA  ALA B 195      28.909   7.001  24.927  1.00 24.69
ATOM   3394  C   ALA B 195      29.544   8.342  24.530  1.00 23.68
ATOM   3395  O   ALA B 195      29.422   8.772  23.366  1.00 24.06
ATOM   3396  CB  ALA B 195      27.674   7.245  25.850  1.00 23.84
ATOM   3397  N   LYS B 196      30.264   8.995  25.438  1.00 23.91
ATOM   3398  CA  LYS B 196      30.904  10.281  25.070  1.00 23.92
ATOM   3399  C   LYS B 196      31.973  10.113  23.984  1.00 24.36
ATOM   3400  O   LYS B 196      32.041  10.909  23.053  1.00 23.27
ATOM   3401  CB  LYS B 196      31.549  10.937  26.306  1.00 23.81
ATOM   3402  CG  LYS B 196      30.723  12.148  26.897  1.00 24.81
ATOM   3403  CD  LYS B 196      30.620  12.074  28.388  1.00 32.25
ATOM   3404  CE  LYS B 196      29.955  13.339  29.010  1.00 31.46
ATOM   3405  NZ  LYS B 196      30.819  14.564  28.777  1.00 37.05
ATOM   3406  N   ALA B 197      32.756   9.027  24.043  1.00 24.37
ATOM   3407  CA  ALA B 197      33.825   8.776  23.073  1.00 23.40
ATOM   3408  C   ALA B 197      33.192   8.588  21.686  1.00 24.10
ATOM   3409  O   ALA B 197      33.704   9.172  20.708  1.00 23.23
ATOM   3410  CB  ALA B 197      34.576   7.506  23.450  1.00 24.01
ATOM   3411  N   ALA B 198      32.146   7.756  21.627  1.00 22.63
ATOM   3412  CA  ALA B 198      31.458   7.450  20.325  1.00 22.41
ATOM   3413  C   ALA B 198      30.895   8.737  19.711  1.00 23.89
ATOM   3414  O   ALA B 198      31.008   8.955  18.491  1.00 22.96
ATOM   3415  CB  ALA B 198      30.388   6.414  20.491  1.00 23.63
ATOM   3416  N   PHE B 199      30.236   9.539  20.555  1.00 22.76
ATOM   3417  CA  PHE B 199      29.702  10.847  20.126  1.00 23.85
ATOM   3418  C   PHE B 199      30.780  11.787  19.589  1.00 22.60
ATOM   3419  O   PHE B 199      30.701  12.306  18.483  1.00 22.68
ATOM   3420  CB  PHE B 199      28.945  11.451  21.311  1.00 22.47
ATOM   3421  CG  PHE B 199      28.090  12.644  20.946  1.00 23.41
ATOM   3422  CD1 PHE B 199      28.692  13.897  20.714  1.00 25.15
ATOM   3423  CD2 PHE B 199      26.708  12.504  20.833  1.00 23.39
ATOM   3424  CE1 PHE B 199      27.901  15.022  20.366  1.00 23.63
ATOM   3425  CE2 PHE B 199      25.914  13.626  20.505  1.00 26.12
ATOM   3426  CZ  PHE B 199      26.553  14.883  20.263  1.00 26.22
ATOM   3427  N   ASP B 200      31.856  11.974  20.356  1.00 21.46
ATOM   3428  CA  ASP B 200      32.920  12.887  19.961  1.00 22.55
ATOM   3429  C   ASP B 200      33.610  12.395  18.702  1.00 21.30
ATOM   3430  O   ASP B 200      34.043  13.209  17.936  1.00 21.07
ATOM   3431  CB  ASP B 200      33.929  12.952  21.106  1.00 23.33
ATOM   3432  CG  ASP B 200      33.837  14.258  21.866  1.00 27.82
ATOM   3433  OD1 ASP B 200      33.654  15.317  21.187  1.00 29.46
ATOM   3434  OD2 ASP B 200      33.920  14.227  23.125  1.00 32.69
ATOM   3435  N   ASP B 201      33.722  11.068  18.515  1.00 21.75
ATOM   3436  CA  ASP B 201      34.437  10.528  17.338  1.00 21.47
ATOM   3437  C   ASP B 201      33.608  10.826  16.107  1.00 21.59
ATOM   3438  O   ASP B 201      34.158  11.129  15.062  1.00 21.65
ATOM   3439  CB  ASP B 201      34.613   8.999  17.454  1.00 24.03
ATOM   3440  CG  ASP B 201      35.989   8.629  18.006  1.00 26.79
ATOM   3441  OD1 ASP B 201      36.940   9.366  17.668  1.00 29.18
ATOM   3442  OD2 ASP B 201      36.110   7.620  18.745  1.00 30.94
ATOM   3443  N   ALA B 202      32.290  10.720  16.235  1.00 20.71
ATOM   3444  CA  ALA B 202      31.387  11.096  15.110  1.00 20.61
ATOM   3445  C   ALA B 202      31.436  12.572  14.808  1.00 21.46
ATOM   3446  O   ALA B 202      31.532  12.960  13.640  1.00 22.28
ATOM   3447  CB  ALA B 202      29.965  10.674  15.407  1.00 19.92
ATOM   3448  N   ILE B 203      31.389  13.418  15.846  1.00 20.51
ATOM   3449  CA  ILE B 203      31.459  14.888  15.634  1.00 22.34
ATOM   3450  C   ILE B 203      32.735  15.232  14.820  1.00 22.32
ATOM   3451  O   ILE B 203      32.719  16.077  13.889  1.00 23.77
ATOM   3452  CB  ILE B 203      31.469  15.649  17.012  1.00 23.79
ATOM   3453  CG1 ILE B 203      30.119  15.487  17.717  1.00 25.91
ATOM   3454  CG2 ILE B 203      31.802  17.158  16.836  1.00 24.72
ATOM   3455  CD1 ILE B 203      28.967  16.312  17.058  1.00 28.97
ATOM   3456  N   ALA B 204      33.846  14.553  15.144  1.00 22.45
ATOM   3457  CA  ALA B 204      35.150  14.846  14.545  1.00 23.86
ATOM   3458  C   ALA B 204      35.224  14.485  13.072  1.00 24.90
ATOM   3459  O   ALA B 204      36.095  14.975  12.371  1.00 25.03
ATOM   3460  CB  ALA B 204      36.249  14.079  15.292  1.00 24.50
ATOM   3461  N   GLU B 205      34.315  13.640  12.602  1.00 26.21
ATOM   3462  CA  GLU B 205      34.419  13.099  11.232  1.00 29.11
ATOM   3463  C   GLU B 205      33.068  13.162  10.549  1.00 29.46
ATOM   3464  O   GLU B 205      32.616  12.189   9.914  1.00 28.90
ATOM   3465  CB  GLU B 205      34.950  11.652  11.265  1.00 28.40
ATOM   3466  CG  GLU B 205      36.285  11.485  12.001  1.00 31.63
ATOM   3467  CD  GLU B 205      37.316  10.703  11.151  1.00 34.77
ATOM   3468  OE1 GLU B 205      37.967  11.303  10.251  1.00 39.88
ATOM   3469  OE2 GLU B 205      37.465   9.480  11.393  1.00 38.11
ATOM   3470  N   LEU B 206      32.398  14.289  10.726  1.00 28.70
ATOM   3471  CA  LEU B 206      31.048  14.376  10.241  1.00 31.84
ATOM   3472  C   LEU B 206      30.978  14.221   8.726  1.00 33.19
ATOM   3473  O   LEU B 206      29.950  13.793   8.217  1.00 34.31
ATOM   3474  CB  LEU B 206      30.397  15.672  10.675  1.00 30.49
ATOM   3475  CG  LEU B 206      29.823  15.680  12.086  1.00 32.09
ATOM   3476  CD1 LEU B 206      28.972  16.938  12.183  1.00 35.75
ATOM   3477  CD2 LEU B 206      29.042  14.438  12.477  1.00 31.15
ATOM   3478  N   ASP B 207      32.075  14.526   8.028  1.00 34.68
ATOM   3479  CA  ASP B 207      32.183  14.314   6.559  1.00 35.90
ATOM   3480  C   ASP B 207      32.097  12.843   6.107  1.00 35.01
ATOM   3481  O   ASP B 207      32.025  12.573   4.892  1.00 34.09
ATOM   3482  CB  ASP B 207      33.457  14.917   6.008  1.00 37.22
ATOM   3483  CG  ASP B 207      33.464  16.445   6.053  1.00 41.80
ATOM   3484  OD1 ASP B 207      32.645  17.036   5.310  1.00 47.90
ATOM   3485  OD2 ASP B 207      34.238  17.063   6.833  1.00 45.18
ATOM   3486  N   THR B 208      32.090  11.905   7.057  1.00 33.40
ATOM   3487  CA  THR B 208      31.881  10.496   6.725  1.00 32.63
ATOM   3488  C   THR B 208      30.383  10.084   6.748  1.00 33.62
ATOM   3489  O   THR B 208      30.029   8.925   6.416  1.00 33.76
ATOM   3490  CB  THR B 208      32.690   9.536   7.651  1.00 32.14
ATOM   3491  OG1 THR B 208      32.312   9.740   9.017  1.00 31.78
ATOM   3492  CG2 THR B 208      34.162   9.767   7.524  1.00 30.87
ATOM   3493  N   LEU B 209      29.506  11.005   7.141  1.00 32.85
ATOM   3494  CA  LEU B 209      28.058  10.704   7.143  1.00 34.09
ATOM   3495  C   LEU B 209      27.630  10.254   5.751  1.00 34.56
ATOM   3496  O   LEU B 209      28.129  10.777   4.735  1.00 34.93
ATOM   3497  CB  LEU B 209      27.253  11.960   7.505  1.00 35.11
ATOM   3498  CG  LEU B 209      27.204  12.354   8.979  1.00 34.85
ATOM   3499  CD1 LEU B 209      26.764  13.828   9.021  1.00 35.33
ATOM   3500  CD2 LEU B 209      26.231  11.500   9.809  1.00 35.41
ATOM   3501  N   SER B 210      26.717   9.293   5.702  1.00 34.37
ATOM   3502  CA  SER B 210      26.286   8.753   4.406  1.00 34.57
ATOM   3503  C   SER B 210      24.920   9.283   4.024  1.00 34.22
ATOM   3504  O   SER B 210      24.037   9.426   4.878  1.00 34.67
ATOM   3505  CB  SER B 210      26.261   7.215   4.455  1.00 34.64
ATOM   3506  OG  SER B 210      25.532   6.668   3.349  1.00 35.72
ATOM   3507  N   GLU B 211      24.720   9.559   2.729  1.00 34.79
ATOM   3508  CA  GLU B 211      23.383   9.894   2.220  1.00 34.68
ATOM   3509  C   GLU B 211      22.311   8.868   2.634  1.00 34.87
ATOM   3510  O   GLU B 211      21.154   9.239   2.945  1.00 35.21
ATOM   3511  CB  GLU B 211      23.446  10.074   0.674  1.00 33.80
ATOM   3512  CG  GLU B 211      22.056  10.361   0.084  1.00 37.17
ATOM   3513  CD  GLU B 211      21.597  11.833   0.288  1.00 41.68
ATOM   3514  OE1 GLU B 211      22.450  12.776   0.329  1.00 41.14
ATOM   3515  OE2 GLU B 211      20.363  12.036   0.401  1.00 43.52
ATOM   3516  N   GLU B 212      22.698   7.590   2.709  1.00 35.02
ATOM   3517  CA  GLU B 212      21.752   6.515   3.034  1.00 34.66
ATOM   3518  C   GLU B 212      21.216   6.564   4.453  1.00 35.53
ATOM   3519  O   GLU B 212      20.105   6.054   4.730  1.00 36.03
ATOM   3520  CB  GLU B 212      22.396   5.139   2.821  1.00 33.98
ATOM   3521  CG  GLU B 212      23.098   5.007   1.491  1.00 32.59
ATOM   3522  CD  GLU B 212      24.337   4.129   1.563  1.00 29.07
ATOM   3523  OE1 GLU B 212      24.956   4.001   2.640  1.00 29.06
ATOM   3524  OE2 GLU B 212      24.693   3.610   0.508  1.00 30.19
ATOM   3525  N   SER B 213      22.000   7.147   5.367  1.00 35.94
ATOM   3526  CA  SER B 213      21.751   6.918   6.795  1.00 35.68
ATOM   3527  C   SER B 213      21.958   8.153   7.669  1.00 35.82
ATOM   3528  O   SER B 213      21.920   8.039   8.907  1.00 34.74
ATOM   3529  CB  SER B 213      22.704   5.806   7.308  1.00 35.81
ATOM   3530  OG  SER B 213      22.324   4.521   6.810  1.00 37.98
ATOM   3531  N   TYR B 214      22.180   9.324   7.084  1.00 35.91
ATOM   3532  CA  TYR B 214      22.472  10.452   7.985  1.00 36.66
ATOM   3533  C   TYR B 214      21.369  10.752   8.996  1.00 35.73
ATOM   3534  O   TYR B 214      21.654  11.245  10.072  1.00 36.42
ATOM   3535  CB  TYR B 214      22.893  11.688   7.255  1.00 38.09
ATOM   3536  CG  TYR B 214      21.957  12.104   6.183  1.00 39.97
ATOM   3537  CD1 TYR B 214      20.721  12.658   6.506  1.00 40.52
ATOM   3538  CD2 TYR B 214      22.275  11.888   4.834  1.00 40.36
ATOM   3539  CE1 TYR B 214      19.806  13.017   5.501  1.00 40.10
ATOM   3540  CE2 TYR B 214      21.384  12.269   3.812  1.00 43.04
ATOM   3541  CZ  TYR B 214      20.147  12.824   4.155  1.00 41.96
ATOM   3542  OH  TYR B 214      19.256  13.169   3.151  1.00 41.93
ATOM   3543  N   LYS B 215      20.111  10.505   8.651  1.00 35.37
ATOM   3544  CA  LYS B 215      19.056  10.746   9.635  1.00 35.29
ATOM   3545  C   LYS B 215      19.142   9.741  10.760  1.00 35.07
ATOM   3546  O   LYS B 215      18.919  10.091  11.911  1.00 35.80
ATOM   3547  CB  LYS B 215      17.667  10.776   8.988  1.00 35.66
ATOM   3548  CG  LYS B 215      17.313  12.105   8.345  1.00 35.66
ATOM   3549  CD  LYS B 215      16.861  11.917   6.906  1.00 35.66
ATOM   3550  CE  LYS B 215      16.368  13.225   6.307  1.00 35.66
ATOM   3551  NZ  LYS B 215      16.346  13.179   4.818  1.00 35.66
ATOM   3552  N   ASP B 216      19.487   8.499  10.424  1.00 34.24
ATOM   3553  CA  ASP B 216      19.668   7.464  11.422  1.00 34.86
ATOM   3554  C   ASP B 216      20.850   7.783  12.318  1.00 33.05
ATOM   3555  O   ASP B 216      20.742   7.585  13.524  1.00 34.73
ATOM   3556  CB  ASP B 216      19.844   6.107  10.767  1.00 36.49
ATOM   3557  CG  ASP B 216      18.891   5.039  11.366  1.00 42.40
ATOM   3558  OD1 ASP B 216      17.702   5.369  11.605  1.00 45.44
ATOM   3559  OD2 ASP B 216      19.340   3.879  11.588  1.00 49.15
ATOM   3560  N   SER B 217      21.958   8.273  11.748  1.00 30.89
ATOM   3561  CA  SER B 217      23.123   8.684  12.562  1.00 31.94
ATOM   3562  C   SER B 217      22.763   9.825  13.507  1.00 32.42
ATOM   3563  O   SER B 217      23.149   9.821  14.672  1.00 31.84
ATOM   3564  CB  SER B 217      24.268   9.133  11.658  1.00 32.20
ATOM   3565  OG  SER B 217      24.776   7.923  11.065  1.00 33.19
ATOM   3566  N   THR B 218      22.004  10.790  12.991  1.00 31.38
ATOM   3567  CA  THR B 218      21.642  11.964  13.775  1.00 32.06
ATOM   3568  C   THR B 218      20.811  11.563  14.943  1.00 31.48
ATOM   3569  O   THR B 218      21.045  12.039  16.088  1.00 31.14
ATOM   3570  CB  THR B 218      20.897  12.989  12.886  1.00 32.95
ATOM   3571  OG1 THR B 218      21.773  13.333  11.811  1.00 36.74
ATOM   3572  CG2 THR B 218      20.623  14.247  13.632  1.00 35.15
ATOM   3573  N   LEU B 219      19.867  10.672  14.678  1.00 30.63
ATOM   3574  CA  LEU B 219      18.981  10.216  15.709  1.00 31.49
ATOM   3575  C   LEU B 219      19.836   9.549  16.745  1.00 29.96
ATOM   3576  O   LEU B 219      19.616   9.779  17.923  1.00 28.31
ATOM   3577  CB  LEU B 219      17.931   9.235  15.171  1.00 31.55
ATOM   3578  CG  LEU B 219      16.968   8.571  16.166  1.00 34.87
ATOM   3579  CD1 LEU B 219      17.540   7.280  16.759  1.00 39.01
ATOM   3580  CD2 LEU B 219      16.547   9.597  17.283  1.00 35.85
ATOM   3581  N   ILE B 220      20.769   8.681  16.326  1.00 27.52
ATOM   3582  CA  ILE B 220      21.527   7.910  17.337  1.00 28.06
ATOM   3583  C   ILE B 220      22.392   8.818  18.179  1.00 25.56
ATOM   3584  O   ILE B 220      22.500   8.601  19.375  1.00 27.55
ATOM   3585  CB  ILE B 220      22.302   6.703  16.756  1.00 27.91
ATOM   3586  CG1 ILE B 220      21.307   5.694  16.164  1.00 31.24
ATOM   3587  CG2 ILE B 220      23.145   5.984  17.840  1.00 26.07
ATOM   3588  CD1 ILE B 220      20.281   5.193  17.148  1.00 34.76
ATOM   3589  N   MET B 221      23.010   9.807  17.552  1.00 25.07
ATOM   3590  CA  MET B 221      23.828  10.806  18.243  1.00 24.43
ATOM   3591  C   MET B 221      22.974  11.526  19.281  1.00 24.02
ATOM   3592  O   MET B 221      23.450  11.783  20.396  1.00 22.51
ATOM   3593  CB  MET B 221      24.416  11.803  17.269  1.00 26.09
ATOM   3594  CG  MET B 221      25.616  11.116  16.515  1.00 23.76
ATOM   3595  SD  MET B 221      26.546  12.126  15.365  1.00 25.49
ATOM   3596  CE  MET B 221      27.266  13.318  16.452  1.00 25.81
ATOM   3597  N   GLN B 222      21.742  11.863  18.917  1.00 24.05
ATOM   3598  CA  GLN B 222      20.783  12.457  19.909  1.00 25.10
ATOM   3599  C   GLN B 222      20.496  11.514  21.072  1.00 25.08
ATOM   3600  O   GLN B 222      20.441  11.940  22.240  1.00 24.76
ATOM   3601  CB  GLN B 222      19.489  12.908  19.205  1.00 26.72
ATOM   3602  CG  GLN B 222      18.551  13.669  20.105  1.00 28.87
ATOM   3603  CD  GLN B 222      19.152  14.997  20.609  1.00 34.77
ATOM   3604  OE1 GLN B 222      19.601  15.835  19.813  1.00 37.95
ATOM   3605  NE2 GLN B 222      19.147  15.196  21.930  1.00 35.49
ATOM   3606  N   LEU B 223      20.377  10.232  20.773  1.00 23.16
ATOM   3607  CA  LEU B 223      20.108   9.253  21.832  1.00 22.84
ATOM   3608  C   LEU B 223      21.314   9.086  22.786  1.00 23.16
ATOM   3609  O   LEU B 223      21.132   8.996  24.007  1.00 22.84
ATOM   3610  CB  LEU B 223      19.768   7.921  21.233  1.00 23.90
ATOM   3611  CG  LEU B 223      18.455   7.876  20.443  1.00 26.33
ATOM   3612  CD1 LEU B 223      18.225   6.420  20.136  1.00 28.05
ATOM   3613  CD2 LEU B 223      17.333   8.429  21.243  1.00 30.31
ATOM   3614  N   LEU B 224      22.530   9.085  22.235  1.00 22.35
ATOM   3615  CA  LEU B 224      23.763   9.125  23.050  1.00 22.02
ATOM   3616  C   LEU B 224      23.759  10.355  23.968  1.00 22.26
ATOM   3617  O   LEU B 224      24.013  10.216  25.196  1.00 23.00
ATOM   3618  CB  LEU B 224      24.994   9.160  22.108  1.00 21.80
ATOM   3619  CG  LEU B 224      25.261   7.859  21.391  1.00 22.11
ATOM   3620  CD1 LEU B 224      26.365   8.063  20.328  1.00 24.77
ATOM   3621  CD2 LEU B 224      25.793   6.804  22.381  1.00 26.10
ATOM   3622  N   ARG B 225      23.435  11.536  23.420  1.00 20.48
ATOM   3623  CA  ARG B 225      23.446  12.748  24.186  1.00 21.15
ATOM   3624  C   ARG B 225      22.374  12.696  25.292  1.00 22.50
ATOM   3625  O   ARG B 225      22.621  13.112  26.422  1.00 23.28
ATOM   3626  CB  ARG B 225      23.216  13.957  23.271  1.00 20.04
ATOM   3627  CG  ARG B 225      23.884  15.184  23.796  1.00 19.81
ATOM   3628  CD  ARG B 225      25.394  14.978  23.668  1.00 22.65
ATOM   3629  NE  ARG B 225      26.027  16.198  24.083  1.00 27.04
ATOM   3630  CZ  ARG B 225      27.319  16.478  23.988  1.00 23.09
ATOM   3631  NH1 ARG B 225      28.172  15.629  23.427  1.00 28.90
ATOM   3632  NH2 ARG B 225      27.752  17.640  24.418  1.00 25.11
ATOM   3633  N   ASP B 226      21.192  12.190  24.950  1.00 23.29
ATOM   3634  CA  ASP B 226      20.072  12.067  25.925  1.00 25.80
ATOM   3635  C   ASP B 226      20.467  11.154  27.083  1.00 25.75
ATOM   3636  O   ASP B 226      20.264  11.517  28.245  1.00 25.92
ATOM   3637  CB  ASP B 226      18.863  11.463  25.249  1.00 26.46
ATOM   3638  CG  ASP B 226      18.157  12.441  24.308  1.00 32.44
ATOM   3639  OD1 ASP B 226      18.539  13.625  24.260  1.00 28.52
ATOM   3640  OD2 ASP B 226      17.184  12.004  23.642  1.00 35.71
ATOM   3641  N   ASN B 227      21.026   9.981  26.782  1.00 25.21
ATOM   3642  CA  ASN B 227      21.492   9.104  27.871  1.00 26.22
ATOM   3643  C   ASN B 227      22.549   9.738  28.739  1.00 26.88
ATOM   3644  O   ASN B 227      22.480   9.657  29.983  1.00 27.19
ATOM   3645  CB  ASN B 227      22.052   7.795  27.312  1.00 25.17
ATOM   3646  CG  ASN B 227      21.005   6.755  27.055  1.00 28.04
ATOM   3647  OD1 ASN B 227      20.783   5.812  27.846  1.00 29.15
ATOM   3648  ND2 ASN B 227      20.314   6.932  25.922  1.00 29.24
ATOM   3649  N   LEU B 228      23.545  10.369  28.107  1.00 24.62
ATOM   3650  CA  LEU B 228      24.568  11.108  28.847  1.00 27.17
ATOM   3651  C   LEU B 228      23.963  12.171  29.743  1.00 27.78
ATOM   3652  O   LEU B 228      24.443  12.393  30.890  1.00 27.41
ATOM   3653  CB  LEU B 228      25.570  11.793  27.889  1.00 26.51
ATOM   3654  CG  LEU B 228      26.572  10.799  27.277  1.00 27.17
ATOM   3655  CD1 LEU B 228      27.293  11.426  26.089  1.00 29.25
ATOM   3656  CD2 LEU B 228      27.560  10.383  28.356  1.00 32.54
ATOM   3657  N   THR B 229      22.908  12.830  29.243  1.00 28.82
ATOM   3658  CA  THR B 229      22.191  13.815  30.061  1.00 30.10
ATOM   3659  C   THR B 229      21.595  13.137  31.307  1.00 32.06
ATOM   3660  O   THR B 229      21.762  13.641  32.455  1.00 33.12
ATOM   3661  CB  THR B 229      21.098  14.575  29.258  1.00 31.55
ATOM   3662  OG1 THR B 229      21.733  15.457  28.322  1.00 29.38
ATOM   3663  CG2 THR B 229      20.263  15.449  30.172  1.00 32.29
ATOM   3664  N   LEU B 230      20.905  12.029  31.085  1.00 33.10
ATOM   3665  CA  LEU B 230      20.292  11.237  32.171  1.00 33.77
ATOM   3666  C   LEU B 230      21.374  10.819  33.168  1.00 34.05
ATOM   3667  O   LEU B 230      21.223  11.019  34.369  1.00 33.01
ATOM   3668  CB  LEU B 230      19.576  10.006  31.568  1.00 34.12
ATOM   3669  CG  LEU B 230      18.576  10.205  30.424  1.00 34.95
ATOM   3670  CD1 LEU B 230      18.318   8.895  29.695  1.00 39.03
ATOM   3671  CD2 LEU B 230      17.272  10.748  30.963  1.00 36.09
ATOM   3672  N   TRP B 231      22.480  10.261  32.674  1.00 33.46
ATOM   3673  CA  TRP B 231      23.519   9.689  33.565  1.00 33.51
ATOM   3674  C   TRP B 231      24.453  10.669  34.321  1.00 35.28
ATOM   3675  O   TRP B 231      25.131  10.265  35.300  1.00 35.07
ATOM   3676  CB  TRP B 231      24.378   8.709  32.765  1.00 32.51
ATOM   3677  CG  TRP B 231      23.607   7.606  32.150  1.00 30.80
ATOM   3678  CD1 TRP B 231      22.430   7.094  32.564  1.00 29.19
ATOM   3679  CD2 TRP B 231      24.004   6.837  31.012  1.00 27.38
ATOM   3680  NE1 TRP B 231      22.043   6.043  31.758  1.00 29.71
ATOM   3681  CE2 TRP B 231      23.001   5.874  30.791  1.00 27.32
ATOM   3682  CE3 TRP B 231      25.098   6.892  30.148  1.00 28.99
ATOM   3683  CZ2 TRP B 231      23.073   4.940  29.755  1.00 29.27
ATOM   3684  CZ3 TRP B 231      25.151   5.974  29.070  1.00 28.32
ATOM   3685  CH2 TRP B 231      24.133   5.017  28.903  1.00 29.52
ATOM   3686  N   THR B 232      24.529  11.920  33.863  1.00 35.08
ATOM   3687  CA  THR B 232      25.521  12.865  34.392  1.00 36.58
ATOM   3688  C   THR B 232      24.801  14.077  34.986  1.00 37.17
ATOM   3689  O   THR B 232      25.444  14.961  35.587  1.00 39.10
ATOM   3690  CB  THR B 232      26.509  13.364  33.309  1.00 36.42
ATOM   3691  OG1 THR B 232      25.801  14.204  32.386  1.00 38.07
ATOM   3692  CG2 THR B 232      27.171  12.227  32.562  1.00 38.84
ATOM   3693  OXT THR B 232      23.553  14.128  34.871  1.00 39.10
