# Supplementary material for: A recombinant Fasciola gigantica 14-3-3 epsilon protein (rFg14-3-3e) modulates various functions of goat peripheral blood mononuclear cells
Source: Parasit Vectors. 2018 Mar 6;11:152. doi: 10.1186/s13071-018-2745-4 (PMC5840819; doi:10.1186/s13071-018-2745-4)
Supplement: Supplementary file 1 — Dataset S1. Structure files, FoldX configuration files and associated energy calculations for complexes between YWAHE and rFg14-3-3, and the 18 human protein interactors of YWAHE. (TGZ 5273 kb) [file 13071_2018_2745_MOESM1_ESM.tgz › foldx_model_files/individual_listP30307-P62258-MDL-5jiv.pdb1-C-0-B-0.txt]

DB19E,RB20R,EB21K,DB22K,LB23K,VB24S,YB25D,QB26F,AB27A,KB28K,LB29I,AB30A,EB31E,QB32Q,AB33S,EB34E,RB35R,YB36Y,DB37D,EB38E,MB39M,VB40V,EB41K,SB42V,MB43M,KB44N,KB45E,VB46V,AB47A,GB48K,MB49M,DB50P,VB51G,EB52E,LB53M,TB54S,VB55V,EB56E,EB57E,RB58R,NB59N,LB60L,LB61L,SB62S,VB63V,AB64A,YB65Y,KB66K,NB67N,VB68V,IB69I,GB70G,AB71A,RB72R,RB73R,AB74S,SB75S,WB76W,RB77R,IB78M,IB79L,SB80N,SB81S,IB82I,EB83E,QB84Q,KB85K,EB86D,EB87E,NB88N,KB89S,GB90A,GB91K,EB92Q,DB93Q,KB94A,LB95L,KB96K,MB97L,IB98M,RB99Q,EB100E,YB101H,VB105I,EB106E,TB107K,EB108E,LB109L,KB110E,LB111E,IB112I,CB113C,CB114S,DB115S,IB116I,LB117L,DB118S,VB119L,LB120L,DB121D,KB122E,HB123H,LB124L,IB125I,PB126P,AB127S,AB128S,NB129V,TB130S,GB131A,EB132E,SB133C,KB134K,VB135V,FB136F,YB137F,YB138Y,KB139K,MB140M,KB141K,GB142A,DB143D,YB144Y,HB145Y,RB146R,YB147Y,LB148L,AB149A,EB150E,FB151F,AB152Q,TB153V,GB154G,NB155E,DB156K,RB157R,KB158N,EB159K,AB160T,AB161A,EB162E,NB163Q,SB164S,LB165L,VB166V,AB167A,YB168Y,KB169K,AB170T,AB171A,SB172S,DB173D,IB174I,AB175A,MB176T,TB177A,EB178D,LB179L,PB180P,PB181A,TB182T,HB183N,PB184P,IB185I,RB186R,LB187L,GB188G,LB189L,AB190S,LB191L,NB192N,FB193F,SB194S,VB195V,FB196F,YB197Y,YB198Y,EB199E,IB200I,LB201L,NB202N,SB203T,PB204P,DB205E,RB206R,AB207A,CB208C,RB209K,LB210L,AB211A,KB212N,AB213D,AB214A,FB215F,DB216H,DB217S,AB218A,IB219T,AB220A,EB221E,LB222L,DB223D,TB224T,LB225L,SB226A,EB227N,EB228D,SB229S,YB230F,KB231K,DB232D,SB233S,TB234T,LB235L,IB236I,MB237M,QB238Q,LB239L,LB240L,RB241R,DB242D,NB243N,LB244L,TB245T,LB246L,WB247W,TB248T;
