# Supplementary material for: A recombinant Fasciola gigantica 14-3-3 epsilon protein (rFg14-3-3e) modulates various functions of goat peripheral blood mononuclear cells
Source: Parasit Vectors. 2018 Mar 6;11:152. doi: 10.1186/s13071-018-2745-4 (PMC5840819; doi:10.1186/s13071-018-2745-4)
Supplement: Supplementary file 1 — Dataset S1. Structure files, FoldX configuration files and associated energy calculations for complexes between YWAHE and rFg14-3-3, and the 18 human protein interactors of YWAHE. (TGZ 5273 kb) [file 13071_2018_2745_MOESM1_ESM.tgz › foldx_model_files/individual_listP27348-P62258-MDL-5iqp.pdb1-A-0-B-0.txt]

DB231E,RB232R,EB233K,DB234K,LB235K,VB236S,YB237D,QB238F,AB239A,KB240K,LB241I,AB242A,EB243E,QB244Q,AB245S,EB246E,RB247R,YB248Y,DB249D,EB250E,MB251M,VB252V,EB253K,SB254V,MB255M,KB256N,KB257E,VB258V,AB259A,GB260K,MB261M,DB262P,VB263G,EB264E,LB265M,TB266S,VB267V,EB268E,EB269E,RB270R,NB271N,LB272L,LB273L,SB274S,VB275V,AB276A,YB277Y,KB278K,NB279N,VB280V,IB281I,GB282G,AB283A,RB284R,RB285R,AB286S,SB287S,WB288W,RB289R,IB290M,IB291L,SB292N,SB293S,IB294I,EB295E,QB296Q,KB297K,EB298D,EB299E,NB300N,KB301S,GB302A,GB303K,EB304Q,DB305Q,KB306A,LB307L,KB308K,MB309L,IB310M,RB311Q,EB312E,YB313H,VB317I,EB318E,TB319K,EB320E,LB321L,KB322E,LB323E,IB324I,CB325C,CB326S,DB327S,IB328I,LB329L,DB330S,VB331L,LB332L,DB333D,KB334E,HB335H,LB336L,IB337I,PB338P,AB339S,AB340S,NB341V,TB342S,GB343A,EB344E,SB345C,KB346K,VB347V,FB348F,YB349F,YB350Y,KB351K,MB352M,KB353K,GB354A,DB355D,YB356Y,HB357Y,RB358R,YB359Y,LB360L,AB361A,EB362E,FB363F,AB364Q,TB365V,GB366G,NB367E,DB368K,RB369R,KB370N,EB371K,AB372T,AB373A,EB374E,NB375Q,SB376S,LB377L,VB378V,AB379A,YB380Y,KB381K,AB382T,AB383A,SB384S,DB385D,IB386I,AB387A,MB388T,TB389A,EB390D,LB391L,PB392P,PB393A,TB394T,HB395N,PB396P,IB397I,RB398R,LB399L,GB400G,LB401L,AB402S,LB403L,NB404N,FB405F,SB406S,VB407V,FB408F,YB409Y,YB410Y,EB411E,IB412I,LB413L,NB414N,SB415T,PB416P,DB417E,RB418R,AB419A,CB420C,RB421K,LB422L,AB423A,KB424N,AB425D,AB426A,FB427F,DB428H,DB429S,AB430A,IB431T,AB432A,EB433E,LB434L,DB435D,TB436T,LB437L,SB438A,EB439N,EB440D,SB441S,YB442F,KB443K,DB444D,SB445S,TB446T,LB447L,IB448I,MB449M,QB450Q,LB451L,LB452L,RB453R,DB454D,NB455N,LB456L,TB457T,LB458L,WB459W,TB460T,SB461S;
