# Supplementary material for: A recombinant Fasciola gigantica 14-3-3 epsilon protein (rFg14-3-3e) modulates various functions of goat peripheral blood mononuclear cells
Source: Parasit Vectors. 2018 Mar 6;11:152. doi: 10.1186/s13071-018-2745-4 (PMC5840819; doi:10.1186/s13071-018-2745-4)
Supplement: Supplementary file 1 — Dataset S1. Structure files, FoldX configuration files and associated energy calculations for complexes between YWAHE and rFg14-3-3, and the 18 human protein interactors of YWAHE. (TGZ 5273 kb) [file 13071_2018_2745_MOESM1_ESM.tgz › foldx_model_files/P62258-Q9UQC2-MDL-5exa.pdb]

FoldX generated pdb file

Output generated by <BuildModel>
ATOM      0  N   GLU A   1       2.818 -17.236  23.238  1.00101.35
ATOM      1  CA  GLU A   1       2.322 -16.335  24.303  1.00101.35
ATOM      2  C   GLU A   1       1.534 -15.230  23.700  1.00101.35
ATOM      3  O   GLU A   1       1.661 -14.936  22.515  1.00101.35
ATOM      4  CB  GLU A   1       3.492 -15.665  25.043  1.00101.35
ATOM      5  CG  GLU A   1       3.753 -16.239  26.423  1.00101.35
ATOM      6  CD  GLU A   1       2.805 -15.680  27.466  1.00101.35
ATOM      7  OE1 GLU A   1       1.581 -15.673  27.216  1.00101.35
ATOM      8  OE2 GLU A   1       3.286 -15.250  28.536  1.00101.35
ATOM      9  N   ARG A   2       0.714 -14.566  24.529  1.00 84.07
ATOM     10  CA  ARG A   2      -0.114 -13.510  24.046  1.00 84.07
ATOM     11  C   ARG A   2       0.775 -12.463  23.459  1.00 84.07
ATOM     12  O   ARG A   2       0.545 -11.998  22.345  1.00 84.07
ATOM     13  CB  ARG A   2      -0.905 -12.844  25.188  1.00 84.07
ATOM     14  CG  ARG A   2      -2.076 -11.961  24.746  1.00 84.07
ATOM     15  CD  ARG A   2      -3.099 -11.740  25.867  1.00 84.07
ATOM     16  NE  ARG A   2      -3.673 -10.372  25.716  1.00 84.07
ATOM     17  CZ  ARG A   2      -4.719  -9.969  26.496  1.00 84.07
ATOM     18  NH1 ARG A   2      -5.214 -10.797  27.462  1.00 84.07
ATOM     19  NH2 ARG A   2      -5.284  -8.743  26.292  1.00 84.07
ATOM     20  N   LYS A   3       1.851 -12.098  24.180  1.00 87.21
ATOM     21  CA  LYS A   3       2.704 -11.037  23.729  1.00 87.21
ATOM     22  C   LYS A   3       3.355 -11.437  22.448  1.00 87.21
ATOM     23  O   LYS A   3       3.533 -10.612  21.555  1.00 87.21
ATOM     24  CB  LYS A   3       3.850 -10.679  24.697  1.00 87.21
ATOM     25  CG  LYS A   3       4.565 -11.887  25.267  1.00 87.21
ATOM     26  CD  LYS A   3       6.064 -11.649  25.330  1.00 87.21
ATOM     27  CE  LYS A   3       6.749 -12.674  26.221  1.00 87.21
ATOM     28  NZ  LYS A   3       7.168 -12.085  27.523  1.00 87.21
ATOM     29  N   LYS A   4       3.740 -12.719  22.327  1.00 76.57
ATOM     30  CA  LYS A   4       4.440 -13.165  21.159  1.00 76.57
ATOM     31  C   LYS A   4       3.568 -12.984  19.956  1.00 76.57
ATOM     32  O   LYS A   4       4.009 -12.462  18.932  1.00 76.57
ATOM     33  CB  LYS A   4       4.797 -14.657  21.226  1.00 76.57
ATOM     34  CG  LYS A   4       5.870 -14.987  22.247  1.00 76.57
ATOM     35  CD  LYS A   4       7.159 -14.240  21.948  1.00 76.57
ATOM     36  CE  LYS A   4       8.121 -15.098  21.142  1.00 76.57
ATOM     37  NZ  LYS A   4       9.459 -14.457  21.011  1.00 76.57
ATOM     38  N   LYS A   5       2.289 -13.388  20.053  1.00 94.38
ATOM     39  CA  LYS A   5       1.426 -13.280  18.911  1.00 94.38
ATOM     40  C   LYS A   5       1.266 -11.842  18.538  1.00 94.38
ATOM     41  O   LYS A   5       1.200 -11.504  17.359  1.00 94.38
ATOM     42  CB  LYS A   5       0.014 -13.852  19.120  1.00 94.38
ATOM     43  CG  LYS A   5      -0.005 -15.332  19.449  1.00 94.38
ATOM     44  CD  LYS A   5       0.408 -16.164  18.247  1.00 94.38
ATOM     45  CE  LYS A   5      -0.388 -17.457  18.169  1.00 94.38
ATOM     46  NZ  LYS A   5       0.413 -18.568  17.585  1.00 94.38
ATOM     47  N   SER A   6       1.181 -10.950  19.535  1.00 37.30
ATOM     48  CA  SER A   6       0.998  -9.554  19.259  1.00 37.30
ATOM     49  C   SER A   6       2.174  -9.026  18.492  1.00 37.30
ATOM     50  O   SER A   6       2.008  -8.241  17.560  1.00 37.30
ATOM     51  CB  SER A   6       0.853  -8.743  20.512  1.00 37.30
ATOM     52  OG  SER A   6      -0.291  -7.888  20.473  1.00 37.30
ATOM     53  N   ASP A   7       3.404  -9.432  18.862  1.00130.48
ATOM     54  CA  ASP A   7       4.563  -8.933  18.177  1.00130.48
ATOM     55  C   ASP A   7       4.525  -9.420  16.765  1.00130.48
ATOM     56  O   ASP A   7       4.844  -8.678  15.838  1.00130.48
ATOM     57  CB  ASP A   7       5.898  -9.396  18.790  1.00130.48
ATOM     58  CG  ASP A   7       6.397  -8.448  19.857  1.00130.48
ATOM     59  OD1 ASP A   7       6.113  -7.235  19.765  1.00130.48
ATOM     60  OD2 ASP A   7       7.079  -8.921  20.790  1.00130.48
ATOM     61  N   PHE A   8       4.134 -10.693  16.565  1.00 79.48
ATOM     62  CA  PHE A   8       4.085 -11.274  15.253  1.00 79.48
ATOM     63  C   PHE A   8       3.074 -10.514  14.450  1.00 79.48
ATOM     64  O   PHE A   8       3.273 -10.261  13.263  1.00 79.48
ATOM     65  CB  PHE A   8       3.685 -12.764  15.286  1.00 79.48
ATOM     66  CG  PHE A   8       4.566 -13.595  16.164  1.00 79.48
ATOM     67  CD1 PHE A   8       5.908 -13.287  16.316  1.00 79.48
ATOM     68  CD2 PHE A   8       4.061 -14.695  16.835  1.00 79.48
ATOM     69  CE1 PHE A   8       6.723 -14.061  17.118  1.00 79.48
ATOM     70  CE2 PHE A   8       4.874 -15.471  17.639  1.00 79.48
ATOM     71  CZ  PHE A   8       6.207 -15.153  17.781  1.00 79.48
ATOM     72  N   ALA A   9       1.957 -10.115  15.084  1.00 25.81
ATOM     73  CA  ALA A   9       0.929  -9.398  14.385  1.00 25.81
ATOM     74  C   ALA A   9       1.491  -8.102  13.885  1.00 25.81
ATOM     75  O   ALA A   9       1.211  -7.693  12.761  1.00 25.81
ATOM     76  CB  ALA A   9      -0.280  -9.062  15.277  1.00 25.81
ATOM     77  N   LYS A  10       2.303  -7.415  14.709  1.00 43.69
ATOM     78  CA  LYS A  10       2.851  -6.152  14.306  1.00 43.69
ATOM     79  C   LYS A  10       3.785  -6.333  13.151  1.00 43.69
ATOM     80  O   LYS A  10       3.829  -5.492  12.254  1.00 43.69
ATOM     81  CB  LYS A  10       3.598  -5.414  15.429  1.00 43.69
ATOM     82  CG  LYS A  10       2.717  -5.181  16.659  1.00 43.69
ATOM     83  CD  LYS A  10       1.981  -3.842  16.658  1.00 43.69
ATOM     84  CE  LYS A  10       2.740  -2.737  17.394  1.00 43.69
ATOM     85  NZ  LYS A  10       1.969  -1.476  17.343  1.00 43.69
ATOM     86  N   ILE A  11       4.575  -7.424  13.147  1.00 40.95
ATOM     87  CA  ILE A  11       5.496  -7.656  12.069  1.00 40.95
ATOM     88  C   ILE A  11       4.738  -7.908  10.804  1.00 40.95
ATOM     89  O   ILE A  11       5.122  -7.436   9.735  1.00 40.95
ATOM     90  CB  ILE A  11       6.428  -8.850  12.345  1.00 40.95
ATOM     91  CG1 ILE A  11       7.190  -8.641  13.655  1.00 40.95
ATOM     92  CG2 ILE A  11       7.439  -9.008  11.220  1.00 40.95
ATOM     93  CD1 ILE A  11       7.369  -9.905  14.466  1.00 40.95
ATOM     94  N   ALA A  12       3.626  -8.656  10.899  1.00 26.67
ATOM     95  CA  ALA A  12       2.839  -8.995   9.750  1.00 26.67
ATOM     96  C   ALA A  12       2.339  -7.727   9.138  1.00 26.67
ATOM     97  O   ALA A  12       2.268  -7.609   7.916  1.00 26.67
ATOM     98  CB  ALA A  12       1.613  -9.855  10.103  1.00 26.67
ATOM     99  N   GLU A  13       1.970  -6.744   9.980  1.00 37.46
ATOM    100  CA  GLU A  13       1.439  -5.514   9.469  1.00 37.46
ATOM    101  C   GLU A  13       2.488  -4.811   8.656  1.00 37.46
ATOM    102  O   GLU A  13       2.194  -4.278   7.587  1.00 37.46
ATOM    103  CB  GLU A  13       0.965  -4.545  10.564  1.00 37.46
ATOM    104  CG  GLU A  13       0.006  -3.472  10.040  1.00 37.46
ATOM    105  CD  GLU A  13       0.132  -2.245  10.932  1.00 37.46
ATOM    106  OE1 GLU A  13       1.241  -1.645  10.961  1.00 37.46
ATOM    107  OE2 GLU A  13      -0.878  -1.892  11.598  1.00 37.46
ATOM    108  N   GLN A  14       3.750  -4.805   9.127  1.00 81.90
ATOM    109  CA  GLN A  14       4.802  -4.119   8.423  1.00 81.90
ATOM    110  C   GLN A  14       4.947  -4.770   7.081  1.00 81.90
ATOM    111  O   GLN A  14       5.105  -4.101   6.061  1.00 81.90
ATOM    112  CB  GLN A  14       6.170  -4.257   9.119  1.00 81.90
ATOM    113  CG  GLN A  14       6.135  -4.111  10.641  1.00 81.90
ATOM    114  CD  GLN A  14       5.573  -2.741  10.991  1.00 81.90
ATOM    115  OE1 GLN A  14       6.107  -1.717  10.568  1.00 81.90
ATOM    116  NE2 GLN A  14       4.461  -2.717  11.776  1.00 81.90
ATOM    117  N   SER A  15       4.879  -6.113   7.076  1.00 49.68
ATOM    118  CA  SER A  15       4.992  -6.979   5.934  1.00 49.68
ATOM    119  C   SER A  15       3.838  -6.723   5.017  1.00 49.68
ATOM    120  O   SER A  15       3.928  -6.952   3.813  1.00 49.68
ATOM    121  CB  SER A  15       4.967  -8.472   6.311  1.00 49.68
ATOM    122  OG  SER A  15       6.178  -9.101   5.941  1.00 49.68
ATOM    123  N   GLU A  16       2.711  -6.251   5.573  1.00 71.57
ATOM    124  CA  GLU A  16       1.511  -6.063   4.814  1.00 71.57
ATOM    125  C   GLU A  16       0.955  -7.403   4.449  1.00 71.57
ATOM    126  O   GLU A  16       0.389  -7.585   3.371  1.00 71.57
ATOM    127  CB  GLU A  16       1.711  -5.211   3.546  1.00 71.57
ATOM    128  CG  GLU A  16       1.478  -3.719   3.810  1.00 71.57
ATOM    129  CD  GLU A  16       0.999  -3.040   2.533  1.00 71.57
ATOM    130  OE1 GLU A  16      -0.197  -3.217   2.172  1.00 71.57
ATOM    131  OE2 GLU A  16       1.831  -2.338   1.898  1.00 71.57
ATOM    132  N   ARG A  17       1.125  -8.387   5.359  1.00102.76
ATOM    133  CA  ARG A  17       0.488  -9.660   5.187  1.00102.76
ATOM    134  C   ARG A  17      -0.614  -9.678   6.202  1.00102.76
ATOM    135  O   ARG A  17      -0.440 -10.132   7.331  1.00102.76
ATOM    136  CB  ARG A  17       1.412 -10.858   5.455  1.00102.76
ATOM    137  CG  ARG A  17       2.133 -11.340   4.196  1.00102.76
ATOM    138  CD  ARG A  17       3.097 -10.314   3.599  1.00102.76
ATOM    139  NE  ARG A  17       3.961 -11.029   2.617  1.00102.76
ATOM    140  CZ  ARG A  17       4.915 -10.351   1.911  1.00102.76
ATOM    141  NH1 ARG A  17       5.093  -9.013   2.108  1.00102.76
ATOM    142  NH2 ARG A  17       5.683 -11.016   0.997  1.00102.76
ATOM    143  N   TYR A  18      -1.794  -9.174   5.795  1.00 82.15
ATOM    144  CA  TYR A  18      -2.929  -8.998   6.658  1.00 82.15
ATOM    145  C   TYR A  18      -3.523 -10.305   7.073  1.00 82.15
ATOM    146  O   TYR A  18      -4.051 -10.428   8.178  1.00 82.15
ATOM    147  CB  TYR A  18      -4.030  -8.121   6.042  1.00 82.15
ATOM    148  CG  TYR A  18      -3.354  -6.838   5.696  1.00 82.15
ATOM    149  CD1 TYR A  18      -2.820  -6.020   6.669  1.00 82.15
ATOM    150  CD2 TYR A  18      -3.251  -6.460   4.377  1.00 82.15
ATOM    151  CE1 TYR A  18      -2.196  -4.839   6.326  1.00 82.15
ATOM    152  CE2 TYR A  18      -2.632  -5.285   4.027  1.00 82.15
ATOM    153  CZ  TYR A  18      -2.101  -4.477   5.002  1.00 82.15
ATOM    154  OH  TYR A  18      -1.467  -3.273   4.631  1.00 82.15
ATOM    155  N   ASP A  19      -3.509 -11.308   6.178  1.00 48.95
ATOM    156  CA  ASP A  19      -4.098 -12.563   6.539  1.00 48.95
ATOM    157  C   ASP A  19      -3.365 -13.106   7.730  1.00 48.95
ATOM    158  O   ASP A  19      -3.984 -13.590   8.676  1.00 48.95
ATOM    159  CB  ASP A  19      -4.065 -13.584   5.388  1.00 48.95
ATOM    160  CG  ASP A  19      -4.789 -12.943   4.204  1.00 48.95
ATOM    161  OD1 ASP A  19      -6.039 -13.078   4.139  1.00 48.95
ATOM    162  OD2 ASP A  19      -4.104 -12.322   3.347  1.00 48.95
ATOM    163  N   GLU A  20      -2.021 -13.012   7.728  1.00 77.05
ATOM    164  CA  GLU A  20      -1.230 -13.503   8.823  1.00 77.05
ATOM    165  C   GLU A  20      -1.524 -12.693  10.055  1.00 77.05
ATOM    166  O   GLU A  20      -1.610 -13.229  11.159  1.00 77.05
ATOM    167  CB  GLU A  20       0.281 -13.417   8.537  1.00 77.05
ATOM    168  CG  GLU A  20       0.833 -14.652   7.823  1.00 77.05
ATOM    169  CD  GLU A  20       0.311 -14.675   6.394  1.00 77.05
ATOM    170  OE1 GLU A  20      -0.031 -13.579   5.868  1.00 77.05
ATOM    171  OE2 GLU A  20       0.247 -15.787   5.808  1.00 77.05
ATOM    172  N   MET A  21      -1.690 -11.367   9.896  1.00 40.42
ATOM    173  CA  MET A  21      -1.935 -10.496  11.014  1.00 40.42
ATOM    174  C   MET A  21      -3.241 -10.859  11.665  1.00 40.42
ATOM    175  O   MET A  21      -3.351 -10.883  12.892  1.00 40.42
ATOM    176  CB  MET A  21      -2.001  -9.019  10.588  1.00 40.42
ATOM    177  CG  MET A  21      -2.249  -8.054  11.746  1.00 40.42
ATOM    178  SD  MET A  21      -2.414  -6.316  11.246  1.00 40.42
ATOM    179  CE  MET A  21      -1.718  -5.652  12.786  1.00 40.42
ATOM    180  N   VAL A  22      -4.268 -11.148  10.845  1.00 36.68
ATOM    181  CA  VAL A  22      -5.581 -11.486  11.321  1.00 36.68
ATOM    182  C   VAL A  22      -5.525 -12.759  12.111  1.00 36.68
ATOM    183  O   VAL A  22      -6.146 -12.877  13.169  1.00 36.68
ATOM    184  CB  VAL A  22      -6.535 -11.705  10.183  1.00 36.68
ATOM    185  CG1 VAL A  22      -7.354 -12.974  10.451  1.00 36.68
ATOM    186  CG2 VAL A  22      -7.383 -10.435  10.005  1.00 36.68
ATOM    187  N   LYS A  23      -4.765 -13.753  11.620  1.00 67.60
ATOM    188  CA  LYS A  23      -4.730 -15.027  12.276  1.00 67.60
ATOM    189  C   LYS A  23      -4.152 -14.867  13.644  1.00 67.60
ATOM    190  O   LYS A  23      -4.618 -15.487  14.599  1.00 67.60
ATOM    191  CB  LYS A  23      -3.891 -16.077  11.529  1.00 67.60
ATOM    192  CG  LYS A  23      -4.401 -16.390  10.136  1.00 67.60
ATOM    193  CD  LYS A  23      -3.286 -16.931   9.255  1.00 67.60
ATOM    194  CE  LYS A  23      -3.785 -17.226   7.850  1.00 67.60
ATOM    195  NZ  LYS A  23      -4.947 -18.158   7.859  1.00 67.60
ATOM    196  N   VAL A  24      -3.106 -14.032  13.773  1.00 79.54
ATOM    197  CA  VAL A  24      -2.471 -13.839  15.043  1.00 79.54
ATOM    198  C   VAL A  24      -3.435 -13.222  16.011  1.00 79.54
ATOM    199  O   VAL A  24      -3.552 -13.669  17.151  1.00 79.54
ATOM    200  CB  VAL A  24      -1.222 -12.945  14.936  1.00 79.54
ATOM    201  CG1 VAL A  24      -0.016 -13.637  15.551  1.00 79.54
ATOM    202  CG2 VAL A  24      -0.909 -12.640  13.479  1.00 79.54
ATOM    203  N   MET A  25      -4.147 -12.161  15.588  1.00 61.39
ATOM    204  CA  MET A  25      -5.040 -11.497  16.495  1.00 61.39
ATOM    205  C   MET A  25      -6.193 -12.384  16.832  1.00 61.39
ATOM    206  O   MET A  25      -6.735 -12.320  17.934  1.00 61.39
ATOM    207  CB  MET A  25      -5.550 -10.132  16.015  1.00 61.39
ATOM    208  CG  MET A  25      -4.497  -9.042  16.224  1.00 61.39
ATOM    209  SD  MET A  25      -4.248  -8.567  17.966  1.00 61.39
ATOM    210  CE  MET A  25      -2.625  -9.352  18.185  1.00 61.39
ATOM    211  N   ASN A  26      -6.623 -13.220  15.875  1.00 70.26
ATOM    212  CA  ASN A  26      -7.709 -14.120  16.133  1.00 70.26
ATOM    213  C   ASN A  26      -7.282 -15.043  17.238  1.00 70.26
ATOM    214  O   ASN A  26      -8.063 -15.348  18.139  1.00 70.26
ATOM    215  CB  ASN A  26      -8.064 -14.948  14.887  1.00 70.26
ATOM    216  CG  ASN A  26      -9.480 -15.479  14.933  1.00 70.26
ATOM    217  OD1 ASN A  26     -10.330 -15.090  14.133  1.00 70.26
ATOM    218  ND2 ASN A  26      -9.739 -16.374  15.878  1.00 70.26
ATOM    219  N   GLU A  27      -6.013 -15.499  17.206  1.00 59.27
ATOM    220  CA  GLU A  27      -5.508 -16.403  18.207  1.00 59.27
ATOM    221  C   GLU A  27      -5.505 -15.724  19.544  1.00 59.27
ATOM    222  O   GLU A  27      -5.832 -16.339  20.558  1.00 59.27
ATOM    223  CB  GLU A  27      -4.076 -16.886  17.912  1.00 59.27
ATOM    224  CG  GLU A  27      -3.992 -17.887  16.776  1.00 59.27
ATOM    225  CD  GLU A  27      -3.926 -19.317  17.276  1.00 59.27
ATOM    226  OE1 GLU A  27      -4.988 -19.969  17.356  1.00 59.27
ATOM    227  OE2 GLU A  27      -2.811 -19.787  17.586  1.00 59.27
ATOM    228  N   VAL A  28      -5.124 -14.433  19.582  1.00 37.36
ATOM    229  CA  VAL A  28      -5.070 -13.700  20.816  1.00 37.36
ATOM    230  C   VAL A  28      -6.450 -13.595  21.405  1.00 37.36
ATOM    231  O   VAL A  28      -6.630 -13.770  22.608  1.00 37.36
ATOM    232  CB  VAL A  28      -4.544 -12.303  20.648  1.00 37.36
ATOM    233  CG1 VAL A  28      -4.440 -11.655  22.040  1.00 37.36
ATOM    234  CG2 VAL A  28      -3.199 -12.375  19.903  1.00 37.36
ATOM    235  N   ALA A  29      -7.468 -13.313  20.568  1.00 37.01
ATOM    236  CA  ALA A  29      -8.822 -13.147  21.035  1.00 37.01
ATOM    237  C   ALA A  29      -9.317 -14.428  21.651  1.00 37.01
ATOM    238  O   ALA A  29     -10.022 -14.418  22.658  1.00 37.01
ATOM    239  CB  ALA A  29      -9.802 -12.772  19.913  1.00 37.01
ATOM    240  N   LYS A  30      -8.937 -15.571  21.055  1.00 46.56
ATOM    241  CA  LYS A  30      -9.342 -16.900  21.438  1.00 46.56
ATOM    242  C   LYS A  30      -8.898 -17.215  22.841  1.00 46.56
ATOM    243  O   LYS A  30      -9.465 -18.091  23.494  1.00 46.56
ATOM    244  CB  LYS A  30      -8.780 -17.937  20.463  1.00 46.56
ATOM    245  CG  LYS A  30      -9.453 -17.936  19.101  1.00 46.56
ATOM    246  CD  LYS A  30     -10.816 -18.606  19.157  1.00 46.56
ATOM    247  CE  LYS A  30     -11.351 -18.889  17.763  1.00 46.56
ATOM    248  NZ  LYS A  30     -11.382 -20.348  17.466  1.00 46.56
ATOM    249  N   MET A  31      -7.836 -16.542  23.319  1.00 59.18
ATOM    250  CA  MET A  31      -7.262 -16.775  24.619  1.00 59.18
ATOM    251  C   MET A  31      -8.312 -16.468  25.648  1.00 59.18
ATOM    252  O   MET A  31      -8.279 -17.000  26.757  1.00 59.18
ATOM    253  CB  MET A  31      -6.020 -15.912  24.891  1.00 59.18
ATOM    254  CG  MET A  31      -4.957 -16.058  23.799  1.00 59.18
ATOM    255  SD  MET A  31      -3.583 -14.871  23.900  1.00 59.18
ATOM    256  CE  MET A  31      -2.610 -15.660  22.586  1.00 59.18
ATOM    257  N   PRO A  32      -9.273 -15.592  25.290  1.00 77.45
ATOM    258  CA  PRO A  32     -10.408 -15.246  26.104  1.00 77.45
ATOM    259  C   PRO A  32     -10.140 -14.170  27.115  1.00 77.45
ATOM    260  O   PRO A  32     -11.009 -13.881  27.937  1.00 77.45
ATOM    261  CB  PRO A  32     -10.739 -16.588  26.761  1.00 77.45
ATOM    262  CG  PRO A  32     -10.433 -17.609  25.688  1.00 77.45
ATOM    263  CD  PRO A  32      -9.219 -17.019  24.993  1.00 77.45
ATOM    264  N   GLY A  33      -8.973 -13.504  27.060  1.00101.08
ATOM    265  CA  GLY A  33      -8.727 -12.407  27.954  1.00101.08
ATOM    266  C   GLY A  33      -9.212 -11.162  27.269  1.00101.08
ATOM    267  O   GLY A  33      -9.239 -11.093  26.042  1.00101.08
ATOM    268  N   GLU A  34      -9.621 -10.143  28.052  1.00 77.36
ATOM    269  CA  GLU A  34     -10.044  -8.893  27.485  1.00 77.36
ATOM    270  C   GLU A  34      -8.842  -8.316  26.786  1.00 77.36
ATOM    271  O   GLU A  34      -7.716  -8.470  27.256  1.00 77.36
ATOM    272  CB  GLU A  34     -10.523  -7.901  28.563  1.00 77.36
ATOM    273  CG  GLU A  34     -11.349  -8.513  29.695  1.00 77.36
ATOM    274  CD  GLU A  34     -10.395  -8.796  30.849  1.00 77.36
ATOM    275  OE1 GLU A  34     -10.025  -7.821  31.558  1.00 77.36
ATOM    276  OE2 GLU A  34     -10.017  -9.983  31.031  1.00 77.36
ATOM    277  N   MET A  35      -9.051  -7.671  25.617  1.00 66.90
ATOM    278  CA  MET A  35      -7.970  -7.127  24.829  1.00 66.90
ATOM    279  C   MET A  35      -7.573  -5.783  25.345  1.00 66.90
ATOM    280  O   MET A  35      -8.383  -5.037  25.889  1.00 66.90
ATOM    281  CB  MET A  35      -8.336  -6.896  23.349  1.00 66.90
ATOM    282  CG  MET A  35      -8.070  -8.096  22.462  1.00 66.90
ATOM    283  SD  MET A  35      -8.769  -7.916  20.811  1.00 66.90
ATOM    284  CE  MET A  35      -7.345  -8.308  19.797  1.00 66.90
ATOM    285  N   SER A  36      -6.285  -5.441  25.154  1.00 39.44
ATOM    286  CA  SER A  36      -5.767  -4.158  25.526  1.00 39.44
ATOM    287  C   SER A  36      -6.148  -3.254  24.396  1.00 39.44
ATOM    288  O   SER A  36      -6.662  -3.709  23.377  1.00 39.44
ATOM    289  CB  SER A  36      -4.267  -4.178  25.656  1.00 39.44
ATOM    290  OG  SER A  36      -3.627  -4.451  24.411  1.00 39.44
ATOM    291  N   VAL A  37      -5.925  -1.938  24.552  1.00 25.09
ATOM    292  CA  VAL A  37      -6.291  -1.009  23.528  1.00 25.09
ATOM    293  C   VAL A  37      -5.525  -1.360  22.297  1.00 25.09
ATOM    294  O   VAL A  37      -6.072  -1.370  21.196  1.00 25.09
ATOM    295  CB  VAL A  37      -5.932   0.404  23.886  1.00 25.09
ATOM    296  CG1 VAL A  37      -6.382   1.333  22.745  1.00 25.09
ATOM    297  CG2 VAL A  37      -6.558   0.738  25.250  1.00 25.09
ATOM    298  N   GLU A  38      -4.229  -1.675  22.466  1.00 37.52
ATOM    299  CA  GLU A  38      -3.360  -1.956  21.361  1.00 37.52
ATOM    300  C   GLU A  38      -3.839  -3.174  20.633  1.00 37.52
ATOM    301  O   GLU A  38      -3.860  -3.205  19.404  1.00 37.52
ATOM    302  CB  GLU A  38      -1.917  -2.217  21.828  1.00 37.52
ATOM    303  CG  GLU A  38      -1.481  -1.360  23.017  1.00 37.52
ATOM    304  CD  GLU A  38      -1.786  -2.144  24.287  1.00 37.52
ATOM    305  OE1 GLU A  38      -1.173  -3.229  24.480  1.00 37.52
ATOM    306  OE2 GLU A  38      -2.643  -1.670  25.080  1.00 37.52
ATOM    307  N   GLU A  39      -4.250  -4.213  21.379  1.00 91.30
ATOM    308  CA  GLU A  39      -4.669  -5.446  20.779  1.00 91.30
ATOM    309  C   GLU A  39      -5.884  -5.222  19.945  1.00 91.30
ATOM    310  O   GLU A  39      -5.965  -5.691  18.810  1.00 91.30
ATOM    311  CB  GLU A  39      -5.067  -6.491  21.831  1.00 91.30
ATOM    312  CG  GLU A  39      -4.282  -7.791  21.719  1.00 91.30
ATOM    313  CD  GLU A  39      -3.279  -7.771  22.851  1.00 91.30
ATOM    314  OE1 GLU A  39      -3.709  -7.983  24.013  1.00 91.30
ATOM    315  OE2 GLU A  39      -2.076  -7.523  22.575  1.00 91.30
ATOM    316  N   ARG A  40      -6.866  -4.484  20.487  1.00160.51
ATOM    317  CA  ARG A  40      -8.086  -4.331  19.762  1.00160.51
ATOM    318  C   ARG A  40      -7.826  -3.599  18.489  1.00160.51
ATOM    319  O   ARG A  40      -8.367  -3.970  17.450  1.00160.51
ATOM    320  CB  ARG A  40      -9.200  -3.635  20.571  1.00160.51
ATOM    321  CG  ARG A  40      -8.981  -2.147  20.835  1.00160.51
ATOM    322  CD  ARG A  40      -9.846  -1.592  21.970  1.00160.51
ATOM    323  NE  ARG A  40      -9.444  -2.310  23.213  1.00160.51
ATOM    324  CZ  ARG A  40     -10.113  -2.095  24.383  1.00160.51
ATOM    325  NH1 ARG A  40     -11.177  -1.242  24.413  1.00160.51
ATOM    326  NH2 ARG A  40      -9.711  -2.726  25.526  1.00160.51
ATOM    327  N   ASN A  41      -6.977  -2.554  18.508  1.00109.58
ATOM    328  CA  ASN A  41      -6.776  -1.837  17.282  1.00109.58
ATOM    329  C   ASN A  41      -6.105  -2.703  16.257  1.00109.58
ATOM    330  O   ASN A  41      -6.414  -2.611  15.070  1.00109.58
ATOM    331  CB  ASN A  41      -6.041  -0.487  17.421  1.00109.58
ATOM    332  CG  ASN A  41      -6.985   0.579  17.925  1.00109.58
ATOM    333  OD1 ASN A  41      -7.497   1.375  17.142  1.00109.58
ATOM    334  ND2 ASN A  41      -7.230   0.601  19.262  1.00109.58
ATOM    335  N   LEU A  42      -5.165  -3.574  16.674  1.00 45.12
ATOM    336  CA  LEU A  42      -4.473  -4.427  15.741  1.00 45.12
ATOM    337  C   LEU A  42      -5.464  -5.358  15.110  1.00 45.12
ATOM    338  O   LEU A  42      -5.375  -5.662  13.921  1.00 45.12
ATOM    339  CB  LEU A  42      -3.406  -5.312  16.408  1.00 45.12
ATOM    340  CG  LEU A  42      -2.183  -4.547  16.946  1.00 45.12
ATOM    341  CD1 LEU A  42      -1.271  -5.487  17.751  1.00 45.12
ATOM    342  CD2 LEU A  42      -1.433  -3.806  15.827  1.00 45.12
ATOM    343  N   LEU A  43      -6.427  -5.858  15.907  1.00 45.94
ATOM    344  CA  LEU A  43      -7.432  -6.758  15.417  1.00 45.94
ATOM    345  C   LEU A  43      -8.251  -6.042  14.389  1.00 45.94
ATOM    346  O   LEU A  43      -8.543  -6.576  13.319  1.00 45.94
ATOM    347  CB  LEU A  43      -8.386  -7.200  16.541  1.00 45.94
ATOM    348  CG  LEU A  43      -9.494  -8.169  16.100  1.00 45.94
ATOM    349  CD1 LEU A  43      -8.910  -9.508  15.628  1.00 45.94
ATOM    350  CD2 LEU A  43     -10.555  -8.333  17.198  1.00 45.94
ATOM    351  N   SER A  44      -8.622  -4.787  14.687  1.00 37.30
ATOM    352  CA  SER A  44      -9.476  -4.037  13.812  1.00 37.30
ATOM    353  C   SER A  44      -8.781  -3.807  12.503  1.00 37.30
ATOM    354  O   SER A  44      -9.380  -3.968  11.441  1.00 37.30
ATOM    355  CB  SER A  44      -9.853  -2.667  14.401  1.00 37.30
ATOM    356  OG  SER A  44      -8.725  -1.803  14.399  1.00 37.30
ATOM    357  N   VAL A  45      -7.489  -3.423  12.536  1.00 98.79
ATOM    358  CA  VAL A  45      -6.795  -3.117  11.317  1.00 98.79
ATOM    359  C   VAL A  45      -6.658  -4.347  10.469  1.00 98.79
ATOM    360  O   VAL A  45      -6.858  -4.294   9.255  1.00 98.79
ATOM    361  CB  VAL A  45      -5.417  -2.545  11.529  1.00 98.79
ATOM    362  CG1 VAL A  45      -4.750  -2.249  10.174  1.00 98.79
ATOM    363  CG2 VAL A  45      -5.557  -1.301  12.424  1.00 98.79
ATOM    364  N   ALA A  46      -6.318  -5.496  11.087  1.00 44.33
ATOM    365  CA  ALA A  46      -6.062  -6.680  10.316  1.00 44.33
ATOM    366  C   ALA A  46      -7.296  -7.096   9.571  1.00 44.33
ATOM    367  O   ALA A  46      -7.264  -7.293   8.358  1.00 44.33
ATOM    368  CB  ALA A  46      -5.633  -7.872  11.187  1.00 44.33
ATOM    369  N   TYR A  47      -8.440  -7.191  10.267  1.00 73.21
ATOM    370  CA  TYR A  47      -9.649  -7.623   9.622  1.00 73.21
ATOM    371  C   TYR A  47     -10.104  -6.626   8.605  1.00 73.21
ATOM    372  O   TYR A  47     -10.651  -6.983   7.564  1.00 73.21
ATOM    373  CB  TYR A  47     -10.818  -7.912  10.580  1.00 73.21
ATOM    374  CG  TYR A  47     -10.728  -9.332  11.029  1.00 73.21
ATOM    375  CD1 TYR A  47     -10.789 -10.388  10.151  1.00 73.21
ATOM    376  CD2 TYR A  47     -10.581  -9.596  12.371  1.00 73.21
ATOM    377  CE1 TYR A  47     -10.693 -11.683  10.611  1.00 73.21
ATOM    378  CE2 TYR A  47     -10.484 -10.885  12.837  1.00 73.21
ATOM    379  CZ  TYR A  47     -10.545 -11.933  11.954  1.00 73.21
ATOM    380  OH  TYR A  47     -10.448 -13.258  12.426  1.00 73.21
ATOM    381  N   LYS A  48      -9.911  -5.333   8.886  1.00128.18
ATOM    382  CA  LYS A  48     -10.371  -4.321   7.984  1.00128.18
ATOM    383  C   LYS A  48      -9.706  -4.543   6.649  1.00128.18
ATOM    384  O   LYS A  48     -10.349  -4.459   5.604  1.00128.18
ATOM    385  CB  LYS A  48      -9.964  -2.927   8.492  1.00128.18
ATOM    386  CG  LYS A  48     -10.297  -1.757   7.566  1.00128.18
ATOM    387  CD  LYS A  48     -11.785  -1.486   7.376  1.00128.18
ATOM    388  CE  LYS A  48     -12.109  -1.004   5.961  1.00128.18
ATOM    389  NZ  LYS A  48     -13.367  -0.230   5.961  1.00128.18
ATOM    390  N   ASN A  49      -8.390  -4.834   6.644  1.00 64.78
ATOM    391  CA  ASN A  49      -7.681  -5.029   5.408  1.00 64.78
ATOM    392  C   ASN A  49      -8.137  -6.278   4.709  1.00 64.78
ATOM    393  O   ASN A  49      -8.290  -6.277   3.488  1.00 64.78
ATOM    394  CB  ASN A  49      -6.154  -5.110   5.586  1.00 64.78
ATOM    395  CG  ASN A  49      -5.612  -3.687   5.649  1.00 64.78
ATOM    396  OD1 ASN A  49      -5.164  -3.135   4.645  1.00 64.78
ATOM    397  ND2 ASN A  49      -5.654  -3.072   6.861  1.00 64.78
ATOM    398  N   VAL A  50      -8.356  -7.387   5.449  1.00115.72
ATOM    399  CA  VAL A  50      -8.751  -8.601   4.784  1.00115.72
ATOM    400  C   VAL A  50     -10.078  -8.413   4.107  1.00115.72
ATOM    401  O   VAL A  50     -10.244  -8.752   2.936  1.00115.72
ATOM    402  CB  VAL A  50      -8.873  -9.804   5.686  1.00115.72
ATOM    403  CG1 VAL A  50      -9.122 -11.048   4.829  1.00115.72
ATOM    404  CG2 VAL A  50      -7.617  -9.918   6.558  1.00115.72
ATOM    405  N   ILE A  51     -11.067  -7.863   4.832  1.00 99.93
ATOM    406  CA  ILE A  51     -12.381  -7.670   4.284  1.00 99.93
ATOM    407  C   ILE A  51     -12.342  -6.654   3.179  1.00 99.93
ATOM    408  O   ILE A  51     -12.967  -6.831   2.134  1.00 99.93
ATOM    409  CB  ILE A  51     -13.364  -7.182   5.315  1.00 99.93
ATOM    410  CG1 ILE A  51     -13.295  -8.050   6.582  1.00 99.93
ATOM    411  CG2 ILE A  51     -14.759  -7.139   4.672  1.00 99.93
ATOM    412  CD1 ILE A  51     -14.325  -7.661   7.642  1.00 99.93
ATOM    413  N   GLY A  52     -11.577  -5.565   3.376  1.00 28.13
ATOM    414  CA  GLY A  52     -11.567  -4.452   2.465  1.00 28.13
ATOM    415  C   GLY A  52     -11.135  -4.883   1.100  1.00 28.13
ATOM    416  O   GLY A  52     -11.658  -4.391   0.102  1.00 28.13
ATOM    417  N   ALA A  53     -10.155  -5.797   1.007  1.00 30.28
ATOM    418  CA  ALA A  53      -9.701  -6.203  -0.293  1.00 30.28
ATOM    419  C   ALA A  53     -10.850  -6.817  -1.034  1.00 30.28
ATOM    420  O   ALA A  53     -11.046  -6.550  -2.219  1.00 30.28
ATOM    421  CB  ALA A  53      -8.575  -7.248  -0.236  1.00 30.28
ATOM    422  N   ARG A  54     -11.652  -7.654  -0.349  1.00115.33
ATOM    423  CA  ARG A  54     -12.765  -8.295  -0.993  1.00115.33
ATOM    424  C   ARG A  54     -13.755  -7.262  -1.426  1.00115.33
ATOM    425  O   ARG A  54     -14.321  -7.349  -2.515  1.00115.33
ATOM    426  CB  ARG A  54     -13.548  -9.262  -0.079  1.00115.33
ATOM    427  CG  ARG A  54     -12.891 -10.620   0.186  1.00115.33
ATOM    428  CD  ARG A  54     -11.574 -10.567   0.959  1.00115.33
ATOM    429  NE  ARG A  54     -11.092 -11.972   1.082  1.00115.33
ATOM    430  CZ  ARG A  54      -9.994 -12.261   1.840  1.00115.33
ATOM    431  NH1 ARG A  54      -9.315 -11.257   2.469  1.00115.33
ATOM    432  NH2 ARG A  54      -9.573 -13.554   1.966  1.00115.33
ATOM    433  N   ARG A  55     -13.993  -6.251  -0.573  1.00105.92
ATOM    434  CA  ARG A  55     -14.981  -5.256  -0.869  1.00105.92
ATOM    435  C   ARG A  55     -14.588  -4.536  -2.120  1.00105.92
ATOM    436  O   ARG A  55     -15.423  -4.265  -2.982  1.00105.92
ATOM    437  CB  ARG A  55     -15.113  -4.215   0.253  1.00105.92
ATOM    438  CG  ARG A  55     -16.258  -4.519   1.223  1.00105.92
ATOM    439  CD  ARG A  55     -17.081  -3.283   1.588  1.00105.92
ATOM    440  NE  ARG A  55     -17.898  -2.935   0.394  1.00105.92
ATOM    441  CZ  ARG A  55     -18.424  -1.682   0.271  1.00105.92
ATOM    442  NH1 ARG A  55     -18.217  -0.751   1.247  1.00105.92
ATOM    443  NH2 ARG A  55     -19.150  -1.359  -0.837  1.00105.92
ATOM    444  N   SER A  56     -13.292  -4.205  -2.254  1.00 27.45
ATOM    445  CA  SER A  56     -12.848  -3.464  -3.398  1.00 27.45
ATOM    446  C   SER A  56     -13.063  -4.268  -4.645  1.00 27.45
ATOM    447  O   SER A  56     -13.578  -3.761  -5.642  1.00 27.45
ATOM    448  CB  SER A  56     -11.352  -3.112  -3.332  1.00 27.45
ATOM    449  OG  SER A  56     -10.561  -4.285  -3.313  1.00 27.45
ATOM    450  N   SER A  57     -12.696  -5.561  -4.608  1.00 26.75
ATOM    451  CA  SER A  57     -12.791  -6.387  -5.777  1.00 26.75
ATOM    452  C   SER A  57     -14.227  -6.557  -6.155  1.00 26.75
ATOM    453  O   SER A  57     -14.572  -6.577  -7.335  1.00 26.75
ATOM    454  CB  SER A  57     -12.188  -7.785  -5.562  1.00 26.75
ATOM    455  OG  SER A  57     -12.966  -8.510  -4.621  1.00 26.75
ATOM    456  N   TRP A  58     -15.114  -6.657  -5.151  1.00 55.67
ATOM    457  CA  TRP A  58     -16.503  -6.897  -5.410  1.00 55.67
ATOM    458  C   TRP A  58     -17.057  -5.764  -6.212  1.00 55.67
ATOM    459  O   TRP A  58     -17.765  -5.981  -7.195  1.00 55.67
ATOM    460  CB  TRP A  58     -17.335  -7.008  -4.117  1.00 55.67
ATOM    461  CG  TRP A  58     -18.723  -7.589  -4.282  1.00 55.67
ATOM    462  CD1 TRP A  58     -19.152  -8.871  -4.102  1.00 55.67
ATOM    463  CD2 TRP A  58     -19.877  -6.823  -4.654  1.00 55.67
ATOM    464  NE1 TRP A  58     -20.507  -8.952  -4.333  1.00 55.67
ATOM    465  CE2 TRP A  58     -20.966  -7.696  -4.672  1.00 55.67
ATOM    466  CE3 TRP A  58     -20.021  -5.498  -4.951  1.00 55.67
ATOM    467  CZ2 TRP A  58     -22.220  -7.256  -4.989  1.00 55.67
ATOM    468  CZ3 TRP A  58     -21.285  -5.056  -5.274  1.00 55.67
ATOM    469  CH2 TRP A  58     -22.363  -5.917  -5.291  1.00 55.67
ATOM    470  N   ARG A  59     -16.731  -4.516  -5.825  1.00167.61
ATOM    471  CA  ARG A  59     -17.320  -3.402  -6.505  1.00167.61
ATOM    472  C   ARG A  59     -16.905  -3.384  -7.943  1.00167.61
ATOM    473  O   ARG A  59     -17.720  -3.084  -8.814  1.00167.61
ATOM    474  CB  ARG A  59     -17.047  -2.034  -5.846  1.00167.61
ATOM    475  CG  ARG A  59     -17.301  -0.799  -6.706  1.00167.61
ATOM    476  CD  ARG A  59     -18.740  -0.746  -7.228  1.00167.61
ATOM    477  NE  ARG A  59     -19.252   0.635  -6.996  1.00167.61
ATOM    478  CZ  ARG A  59     -20.022   1.251  -7.940  1.00167.61
ATOM    479  NH1 ARG A  59     -20.427   0.568  -9.049  1.00167.61
ATOM    480  NH2 ARG A  59     -20.402   2.550  -7.764  1.00167.61
ATOM    481  N   MET A  60     -15.632  -3.700  -8.248  1.00 93.21
ATOM    482  CA  MET A  60     -15.211  -3.646  -9.622  1.00 93.21
ATOM    483  C   MET A  60     -15.917  -4.697 -10.432  1.00 93.21
ATOM    484  O   MET A  60     -16.437  -4.413 -11.510  1.00 93.21
ATOM    485  CB  MET A  60     -13.730  -3.833  -9.788  1.00 93.21
ATOM    486  CG  MET A  60     -13.238  -3.858 -11.238  1.00 93.21
ATOM    487  SD  MET A  60     -11.866  -5.000 -11.477  1.00 93.21
ATOM    488  CE  MET A  60     -12.705  -6.575 -11.312  1.00 93.21
ATOM    489  N   LEU A  61     -15.972  -5.947  -9.927  1.00 88.23
ATOM    490  CA  LEU A  61     -16.565  -7.031 -10.662  1.00 88.23
ATOM    491  C   LEU A  61     -18.031  -6.799 -10.840  1.00 88.23
ATOM    492  O   LEU A  61     -18.575  -7.059 -11.911  1.00 88.23
ATOM    493  CB  LEU A  61     -16.403  -8.366 -10.001  1.00 88.23
ATOM    494  CG  LEU A  61     -14.970  -8.803  -9.626  1.00 88.23
ATOM    495  CD1 LEU A  61     -14.940  -9.562  -8.308  1.00 88.23
ATOM    496  CD2 LEU A  61     -14.395  -9.703 -10.707  1.00 88.23
ATOM    497  N   ASN A  62     -18.719  -6.318  -9.789  1.00 83.31
ATOM    498  CA  ASN A  62     -20.142  -6.144  -9.867  1.00 83.31
ATOM    499  C   ASN A  62     -20.464  -5.138 -10.923  1.00 83.31
ATOM    500  O   ASN A  62     -21.420  -5.307 -11.679  1.00 83.31
ATOM    501  CB  ASN A  62     -20.745  -5.620  -8.557  1.00 83.31
ATOM    502  CG  ASN A  62     -22.250  -5.778  -8.509  1.00 83.31
ATOM    503  OD1 ASN A  62     -22.766  -6.888  -8.368  1.00 83.31
ATOM    504  ND2 ASN A  62     -22.962  -4.665  -8.627  1.00 83.31
ATOM    505  N   SER A  63     -19.660  -4.063 -11.005  1.00 28.24
ATOM    506  CA  SER A  63     -19.908  -3.018 -11.954  1.00 28.24
ATOM    507  C   SER A  63     -19.840  -3.597 -13.331  1.00 28.24
ATOM    508  O   SER A  63     -20.634  -3.245 -14.202  1.00 28.24
ATOM    509  CB  SER A  63     -18.866  -1.894 -11.879  1.00 28.24
ATOM    510  OG  SER A  63     -18.805  -1.376 -10.559  1.00 28.24
ATOM    511  N   ILE A  64     -18.882  -4.511 -13.557  1.00 35.67
ATOM    512  CA  ILE A  64     -18.688  -5.119 -14.840  1.00 35.67
ATOM    513  C   ILE A  64     -19.912  -5.918 -15.170  1.00 35.67
ATOM    514  O   ILE A  64     -20.388  -5.910 -16.305  1.00 35.67
ATOM    515  CB  ILE A  64     -17.524  -6.069 -14.849  1.00 35.67
ATOM    516  CG1 ILE A  64     -16.247  -5.366 -14.358  1.00 35.67
ATOM    517  CG2 ILE A  64     -17.402  -6.653 -16.265  1.00 35.67
ATOM    518  CD1 ILE A  64     -15.112  -6.333 -14.024  1.00 35.67
ATOM    519  N   GLU A  65     -20.459  -6.623 -14.161  1.00 91.75
ATOM    520  CA  GLU A  65     -21.601  -7.475 -14.342  1.00 91.75
ATOM    521  C   GLU A  65     -22.751  -6.649 -14.823  1.00 91.75
ATOM    522  O   GLU A  65     -23.532  -7.097 -15.661  1.00 91.75
ATOM    523  CB  GLU A  65     -22.110  -8.104 -13.034  1.00 91.75
ATOM    524  CG  GLU A  65     -23.363  -8.968 -13.153  1.00 91.75
ATOM    525  CD  GLU A  65     -23.837  -9.261 -11.736  1.00 91.75
ATOM    526  OE1 GLU A  65     -24.126  -8.287 -10.995  1.00 91.75
ATOM    527  OE2 GLU A  65     -23.916 -10.464 -11.370  1.00 91.75
ATOM    528  N   GLN A  66     -22.869  -5.418 -14.292  1.00122.98
ATOM    529  CA  GLN A  66     -23.967  -4.520 -14.532  1.00122.98
ATOM    530  C   GLN A  66     -24.064  -4.165 -15.984  1.00122.98
ATOM    531  O   GLN A  66     -25.153  -4.150 -16.555  1.00122.98
ATOM    532  CB  GLN A  66     -23.775  -3.203 -13.760  1.00122.98
ATOM    533  CG  GLN A  66     -24.777  -2.102 -14.099  1.00122.98
ATOM    534  CD  GLN A  66     -26.149  -2.560 -13.623  1.00122.98
ATOM    535  OE1 GLN A  66     -26.564  -2.264 -12.503  1.00122.98
ATOM    536  NE2 GLN A  66     -26.878  -3.300 -14.500  1.00122.98
ATOM    537  N   LYS A  67     -22.921  -3.868 -16.622  1.00 65.16
ATOM    538  CA  LYS A  67     -22.914  -3.472 -18.001  1.00 65.16
ATOM    539  C   LYS A  67     -23.359  -4.625 -18.842  1.00 65.16
ATOM    540  O   LYS A  67     -24.029  -4.454 -19.858  1.00 65.16
ATOM    541  CB  LYS A  67     -21.514  -3.075 -18.493  1.00 65.16
ATOM    542  CG  LYS A  67     -20.762  -2.182 -17.507  1.00 65.16
ATOM    543  CD  LYS A  67     -21.558  -0.952 -17.068  1.00 65.16
ATOM    544  CE  LYS A  67     -20.714   0.078 -16.314  1.00 65.16
ATOM    545  NZ  LYS A  67     -19.951  -0.588 -15.236  1.00 65.16
ATOM    546  N   ASP A  68     -23.003  -5.840 -18.401  1.00114.57
ATOM    547  CA  ASP A  68     -23.166  -7.074 -19.116  1.00114.57
ATOM    548  C   ASP A  68     -24.603  -7.380 -19.401  1.00114.57
ATOM    549  O   ASP A  68     -24.887  -8.021 -20.410  1.00114.57
ATOM    550  CB  ASP A  68     -22.616  -8.272 -18.325  1.00114.57
ATOM    551  CG  ASP A  68     -21.195  -8.616 -18.716  1.00114.57
ATOM    552  OD1 ASP A  68     -20.850  -8.470 -19.908  1.00114.57
ATOM    553  OD2 ASP A  68     -20.425  -9.036 -17.828  1.00114.57
ATOM    554  N   GLU A  69     -25.542  -7.020 -18.504  1.00171.48
ATOM    555  CA  GLU A  69     -26.919  -7.280 -18.820  1.00171.48
ATOM    556  C   GLU A  69     -27.202  -6.456 -20.018  1.00171.48
ATOM    557  O   GLU A  69     -27.832  -6.911 -20.972  1.00171.48
ATOM    558  CB  GLU A  69     -27.891  -6.860 -17.701  1.00171.48
ATOM    559  CG  GLU A  69     -27.957  -7.858 -16.540  1.00171.48
ATOM    560  CD  GLU A  69     -29.312  -8.557 -16.588  1.00171.48
ATOM    561  OE1 GLU A  69     -30.349  -7.841 -16.610  1.00171.48
ATOM    562  OE2 GLU A  69     -29.325  -9.817 -16.598  1.00171.48
ATOM    563  N   ASN A  70     -26.700  -5.210 -20.000  1.00203.76
ATOM    564  CA  ASN A  70     -26.888  -4.363 -21.131  1.00203.76
ATOM    565  C   ASN A  70     -26.102  -5.003 -22.222  1.00203.76
ATOM    566  O   ASN A  70     -25.076  -5.634 -21.977  1.00203.76
ATOM    567  CB  ASN A  70     -26.354  -2.934 -20.922  1.00203.76
ATOM    568  CG  ASN A  70     -26.719  -2.116 -22.153  1.00203.76
ATOM    569  OD1 ASN A  70     -27.755  -2.337 -22.777  1.00203.76
ATOM    570  ND2 ASN A  70     -25.844  -1.142 -22.518  1.00203.76
ATOM    571  N   SER A  71     -26.592  -4.875 -23.467  1.00227.17
ATOM    572  CA  SER A  71     -25.956  -5.482 -24.596  1.00227.17
ATOM    573  C   SER A  71     -26.203  -6.959 -24.527  1.00227.17
ATOM    574  O   SER A  71     -25.803  -7.702 -25.421  1.00227.17
ATOM    575  CB  SER A  71     -24.439  -5.217 -24.613  1.00227.17
ATOM    576  OG  SER A  71     -24.016  -4.817 -25.901  1.00227.17
ATOM    577  N   ALA A  72     -26.889  -7.413 -23.459  1.00 58.98
ATOM    578  CA  ALA A  72     -27.338  -8.770 -23.359  1.00 58.98
ATOM    579  C   ALA A  72     -26.236  -9.740 -23.636  1.00 58.98
ATOM    580  O   ALA A  72     -26.403 -10.627 -24.472  1.00 58.98
ATOM    581  CB  ALA A  72     -28.505  -9.012 -24.318  1.00 58.98
ATOM    582  N   LYS A  73     -25.076  -9.611 -22.967  1.00 29.07
ATOM    583  CA  LYS A  73     -24.062 -10.592 -23.226  1.00 29.07
ATOM    584  C   LYS A  73     -24.179 -11.608 -22.136  1.00 29.07
ATOM    585  O   LYS A  73     -23.726 -11.391 -21.012  1.00 29.07
ATOM    586  CB  LYS A  73     -22.649 -10.006 -23.249  1.00 29.07
ATOM    587  CG  LYS A  73     -21.741 -10.617 -24.303  1.00 29.07
ATOM    588  CD  LYS A  73     -20.428  -9.859 -24.409  1.00 29.07
ATOM    589  CE  LYS A  73     -19.497 -10.504 -25.423  1.00 29.07
ATOM    590  NZ  LYS A  73     -18.176  -9.820 -25.476  1.00 29.07
ATOM    591  N   GLN A  74     -24.790 -12.765 -22.455  1.00 94.58
ATOM    592  CA  GLN A  74     -25.023 -13.773 -21.462  1.00 94.58
ATOM    593  C   GLN A  74     -23.741 -14.374 -20.988  1.00 94.58
ATOM    594  O   GLN A  74     -23.522 -14.502 -19.786  1.00 94.58
ATOM    595  CB  GLN A  74     -25.876 -14.946 -21.974  1.00 94.58
ATOM    596  CG  GLN A  74     -26.168 -15.996 -20.919  1.00 94.58
ATOM    597  CD  GLN A  74     -26.868 -15.413 -19.707  1.00 94.58
ATOM    598  OE1 GLN A  74     -28.192 -15.534 -19.695  1.00 94.58
ATOM    599  NE2 GLN A  74     -26.084 -14.935 -18.746  1.00 94.58
ATOM    600  N   GLN A  75     -22.847 -14.754 -21.919  1.00 41.38
ATOM    601  CA  GLN A  75     -21.655 -15.433 -21.502  1.00 41.38
ATOM    602  C   GLN A  75     -20.800 -14.522 -20.680  1.00 41.38
ATOM    603  O   GLN A  75     -20.289 -14.922 -19.635  1.00 41.38
ATOM    604  CB  GLN A  75     -20.815 -15.972 -22.674  1.00 41.38
ATOM    605  CG  GLN A  75     -20.603 -14.965 -23.787  1.00 41.38
ATOM    606  CD  GLN A  75     -21.575 -15.165 -24.934  1.00 41.38
ATOM    607  OE1 GLN A  75     -22.797 -15.558 -24.588  1.00 41.38
ATOM    608  NE2 GLN A  75     -21.135 -14.836 -26.144  1.00 41.38
ATOM    609  N   ALA A  76     -20.635 -13.261 -21.119  1.00 63.40
ATOM    610  CA  ALA A  76     -19.772 -12.353 -20.420  1.00 63.40
ATOM    611  C   ALA A  76     -20.346 -12.095 -19.063  1.00 63.40
ATOM    612  O   ALA A  76     -19.630 -12.061 -18.063  1.00 63.40
ATOM    613  CB  ALA A  76     -19.615 -11.017 -21.163  1.00 63.40
ATOM    614  N   LEU A  77     -21.678 -11.929 -19.000  1.00 95.20
ATOM    615  CA  LEU A  77     -22.350 -11.647 -17.770  1.00 95.20
ATOM    616  C   LEU A  77     -22.154 -12.805 -16.845  1.00 95.20
ATOM    617  O   LEU A  77     -21.864 -12.618 -15.666  1.00 95.20
ATOM    618  CB  LEU A  77     -23.867 -11.463 -17.989  1.00 95.20
ATOM    619  CG  LEU A  77     -24.716 -11.325 -16.707  1.00 95.20
ATOM    620  CD1 LEU A  77     -24.805  -9.876 -16.193  1.00 95.20
ATOM    621  CD2 LEU A  77     -26.094 -11.981 -16.900  1.00 95.20
ATOM    622  N   LYS A  78     -22.288 -14.041 -17.360  1.00 69.70
ATOM    623  CA  LYS A  78     -22.219 -15.186 -16.497  1.00 69.70
ATOM    624  C   LYS A  78     -20.862 -15.254 -15.866  1.00 69.70
ATOM    625  O   LYS A  78     -20.736 -15.585 -14.689  1.00 69.70
ATOM    626  CB  LYS A  78     -22.453 -16.532 -17.209  1.00 69.70
ATOM    627  CG  LYS A  78     -23.906 -17.011 -17.186  1.00 69.70
ATOM    628  CD  LYS A  78     -24.357 -17.587 -18.532  1.00 69.70
ATOM    629  CE  LYS A  78     -23.780 -18.965 -18.853  1.00 69.70
ATOM    630  NZ  LYS A  78     -23.908 -19.849 -17.672  1.00 69.70
ATOM    631  N   LEU A  79     -19.802 -14.950 -16.638  1.00 67.44
ATOM    632  CA  LEU A  79     -18.459 -15.050 -16.133  1.00 67.44
ATOM    633  C   LEU A  79     -18.245 -14.090 -15.005  1.00 67.44
ATOM    634  O   LEU A  79     -17.716 -14.450 -13.953  1.00 67.44
ATOM    635  CB  LEU A  79     -17.427 -14.735 -17.236  1.00 67.44
ATOM    636  CG  LEU A  79     -15.987 -14.560 -16.769  1.00 67.44
ATOM    637  CD1 LEU A  79     -15.031 -15.225 -17.747  1.00 67.44
ATOM    638  CD2 LEU A  79     -15.623 -13.086 -16.677  1.00 67.44
ATOM    639  N   MET A  80     -18.677 -12.833 -15.190  1.00125.25
ATOM    640  CA  MET A  80     -18.448 -11.832 -14.195  1.00125.25
ATOM    641  C   MET A  80     -19.237 -12.178 -12.970  1.00125.25
ATOM    642  O   MET A  80     -18.778 -11.983 -11.845  1.00125.25
ATOM    643  CB  MET A  80     -18.827 -10.467 -14.693  1.00125.25
ATOM    644  CG  MET A  80     -18.289  -9.300 -13.860  1.00125.25
ATOM    645  SD  MET A  80     -16.513  -9.420 -13.579  1.00125.25
ATOM    646  CE  MET A  80     -15.928  -9.730 -15.244  1.00125.25
ATOM    647  N   GLN A  81     -20.466 -12.693 -13.170  1.00110.65
ATOM    648  CA  GLN A  81     -21.333 -13.018 -12.073  1.00110.65
ATOM    649  C   GLN A  81     -20.735 -14.098 -11.230  1.00110.65
ATOM    650  O   GLN A  81     -20.747 -14.006 -10.005  1.00110.65
ATOM    651  CB  GLN A  81     -22.716 -13.515 -12.516  1.00110.65
ATOM    652  CG  GLN A  81     -23.673 -13.774 -11.367  1.00110.65
ATOM    653  CD  GLN A  81     -25.120 -13.813 -11.818  1.00110.65
ATOM    654  OE1 GLN A  81     -25.688 -15.016 -11.824  1.00110.65
ATOM    655  NE2 GLN A  81     -25.693 -12.640 -12.064  1.00110.65
ATOM    656  N   GLU A  82     -20.181 -15.148 -11.863  1.00 70.09
ATOM    657  CA  GLU A  82     -19.642 -16.247 -11.114  1.00 70.09
ATOM    658  C   GLU A  82     -18.521 -15.734 -10.273  1.00 70.09
ATOM    659  O   GLU A  82     -18.378 -16.104  -9.109  1.00 70.09
ATOM    660  CB  GLU A  82     -19.057 -17.346 -12.016  1.00 70.09
ATOM    661  CG  GLU A  82     -18.382 -18.473 -11.237  1.00 70.09
ATOM    662  CD  GLU A  82     -17.869 -19.513 -12.228  1.00 70.09
ATOM    663  OE1 GLU A  82     -18.638 -19.890 -13.153  1.00 70.09
ATOM    664  OE2 GLU A  82     -16.699 -19.950 -12.063  1.00 70.09
ATOM    665  N   HIS A  83     -17.692 -14.852 -10.856  1.00 46.86
ATOM    666  CA  HIS A  83     -16.547 -14.339 -10.163  1.00 46.86
ATOM    667  C   HIS A  83     -16.998 -13.514  -8.996  1.00 46.86
ATOM    668  O   HIS A  83     -16.435 -13.607  -7.906  1.00 46.86
ATOM    669  CB  HIS A  83     -15.651 -13.484 -11.071  1.00 46.86
ATOM    670  CG  HIS A  83     -14.654 -14.280 -11.850  1.00 46.86
ATOM    671  ND1 HIS A  83     -14.962 -14.901 -13.041  1.00 46.86
ATOM    672  CD2 HIS A  83     -13.352 -14.561 -11.606  1.00 46.86
ATOM    673  CE1 HIS A  83     -13.892 -15.529 -13.494  1.00 46.86
ATOM    674  NE2 HIS A  83     -12.903 -15.339 -12.645  1.00 46.86
ATOM    675  N   ARG A  84     -18.039 -12.683  -9.191  1.00123.92
ATOM    676  CA  ARG A  84     -18.513 -11.841  -8.129  1.00123.92
ATOM    677  C   ARG A  84     -19.012 -12.699  -7.004  1.00123.92
ATOM    678  O   ARG A  84     -18.772 -12.399  -5.836  1.00123.92
ATOM    679  CB  ARG A  84     -19.686 -10.950  -8.560  1.00123.92
ATOM    680  CG  ARG A  84     -20.132  -9.964  -7.479  1.00123.92
ATOM    681  CD  ARG A  84     -21.615  -9.609  -7.577  1.00123.92
ATOM    682  NE  ARG A  84     -22.351 -10.848  -7.211  1.00123.92
ATOM    683  CZ  ARG A  84     -23.711 -10.902  -7.265  1.00123.92
ATOM    684  NH1 ARG A  84     -24.426  -9.834  -7.726  1.00123.92
ATOM    685  NH2 ARG A  84     -24.352 -12.032  -6.851  1.00123.92
ATOM    686  N   GLN A  85     -19.719 -13.796  -7.334  1.00 47.33
ATOM    687  CA  GLN A  85     -20.309 -14.645  -6.337  1.00 47.33
ATOM    688  C   GLN A  85     -19.244 -15.260  -5.492  1.00 47.33
ATOM    689  O   GLN A  85     -19.401 -15.362  -4.276  1.00 47.33
ATOM    690  CB  GLN A  85     -21.114 -15.800  -6.950  1.00 47.33
ATOM    691  CG  GLN A  85     -22.122 -16.419  -5.988  1.00 47.33
ATOM    692  CD  GLN A  85     -22.884 -15.274  -5.344  1.00 47.33
ATOM    693  OE1 GLN A  85     -23.776 -14.687  -5.953  1.00 47.33
ATOM    694  NE2 GLN A  85     -22.535 -14.953  -4.069  1.00 47.33
ATOM    695  N   MET A  86     -18.137 -15.715  -6.107  1.00134.31
ATOM    696  CA  MET A  86     -17.123 -16.317  -5.296  1.00134.31
ATOM    697  C   MET A  86     -16.554 -15.280  -4.385  1.00134.31
ATOM    698  O   MET A  86     -16.290 -15.554  -3.216  1.00134.31
ATOM    699  CB  MET A  86     -15.971 -16.970  -6.078  1.00134.31
ATOM    700  CG  MET A  86     -16.460 -17.920  -7.173  1.00134.31
ATOM    701  SD  MET A  86     -17.483 -19.300  -6.563  1.00134.31
ATOM    702  CE  MET A  86     -19.062 -18.645  -7.177  1.00134.31
ATOM    703  N   ILE A  87     -16.356 -14.047  -4.888  1.00 29.06
ATOM    704  CA  ILE A  87     -15.788 -13.022  -4.059  1.00 29.06
ATOM    705  C   ILE A  87     -16.726 -12.767  -2.919  1.00 29.06
ATOM    706  O   ILE A  87     -16.300 -12.562  -1.783  1.00 29.06
ATOM    707  CB  ILE A  87     -15.543 -11.703  -4.815  1.00 29.06
ATOM    708  CG1 ILE A  87     -14.427 -11.879  -5.846  1.00 29.06
ATOM    709  CG2 ILE A  87     -15.137 -10.602  -3.848  1.00 29.06
ATOM    710  CD1 ILE A  87     -13.097 -12.276  -5.246  1.00 29.06
ATOM    711  N   GLU A  88     -18.041 -12.781  -3.208  1.00 80.12
ATOM    712  CA  GLU A  88     -19.068 -12.517  -2.241  1.00 80.12
ATOM    713  C   GLU A  88     -19.018 -13.540  -1.153  1.00 80.12
ATOM    714  O   GLU A  88     -19.216 -13.221   0.018  1.00 80.12
ATOM    715  CB  GLU A  88     -20.471 -12.573  -2.865  1.00 80.12
ATOM    716  CG  GLU A  88     -21.431 -11.540  -2.280  1.00 80.12
ATOM    717  CD  GLU A  88     -22.655 -11.473  -3.179  1.00 80.12
ATOM    718  OE1 GLU A  88     -23.485 -12.422  -3.147  1.00 80.12
ATOM    719  OE2 GLU A  88     -22.771 -10.465  -3.924  1.00 80.12
ATOM    720  N   LYS A  89     -18.767 -14.806  -1.509  1.00 84.96
ATOM    721  CA  LYS A  89     -18.748 -15.844  -0.522  1.00 84.96
ATOM    722  C   LYS A  89     -17.616 -15.596   0.426  1.00 84.96
ATOM    723  O   LYS A  89     -17.757 -15.752   1.638  1.00 84.96
ATOM    724  CB  LYS A  89     -18.540 -17.194  -1.138  1.00 84.96
ATOM    725  CG  LYS A  89     -19.694 -17.697  -2.012  1.00 84.96
ATOM    726  CD  LYS A  89     -19.206 -18.403  -3.266  1.00 84.96
ATOM    727  CE  LYS A  89     -20.025 -19.651  -3.552  1.00 84.96
ATOM    728  NZ  LYS A  89     -19.977 -20.618  -2.421  1.00 84.96
ATOM    729  N   GLU A  90     -16.460 -15.189  -0.123  1.00 94.14
ATOM    730  CA  GLU A  90     -15.271 -14.985   0.650  1.00 94.14
ATOM    731  C   GLU A  90     -15.493 -13.867   1.627  1.00 94.14
ATOM    732  O   GLU A  90     -15.100 -13.962   2.790  1.00 94.14
ATOM    733  CB  GLU A  90     -14.082 -14.643  -0.261  1.00 94.14
ATOM    734  CG  GLU A  90     -13.159 -15.822  -0.548  1.00 94.14
ATOM    735  CD  GLU A  90     -11.770 -15.241  -0.774  1.00 94.14
ATOM    736  OE1 GLU A  90     -11.324 -14.431   0.082  1.00 94.14
ATOM    737  OE2 GLU A  90     -11.137 -15.600  -1.804  1.00 94.14
ATOM    738  N   LEU A  91     -16.156 -12.782   1.180  1.00 95.33
ATOM    739  CA  LEU A  91     -16.407 -11.636   2.008  1.00 95.33
ATOM    740  C   LEU A  91     -17.298 -12.065   3.139  1.00 95.33
ATOM    741  O   LEU A  91     -17.068 -11.700   4.292  1.00 95.33
ATOM    742  CB  LEU A  91     -17.100 -10.515   1.193  1.00 95.33
ATOM    743  CG  LEU A  91     -16.852  -9.040   1.601  1.00 95.33
ATOM    744  CD1 LEU A  91     -17.288  -8.098   0.466  1.00 95.33
ATOM    745  CD2 LEU A  91     -17.535  -8.646   2.922  1.00 95.33
ATOM    746  N   GLU A  92     -18.335 -12.870   2.836  1.00 45.49
ATOM    747  CA  GLU A  92     -19.266 -13.288   3.848  1.00 45.49
ATOM    748  C   GLU A  92     -18.536 -14.079   4.890  1.00 45.49
ATOM    749  O   GLU A  92     -18.784 -13.928   6.086  1.00 45.49
ATOM    750  CB  GLU A  92     -20.364 -14.237   3.328  1.00 45.49
ATOM    751  CG  GLU A  92     -21.428 -14.559   4.358  1.00 45.49
ATOM    752  CD  GLU A  92     -22.407 -15.605   3.861  1.00 45.49
ATOM    753  OE1 GLU A  92     -21.970 -16.739   3.570  1.00 45.49
ATOM    754  OE2 GLU A  92     -23.612 -15.291   3.763  1.00 45.49
ATOM    755  N   GLU A  93     -17.606 -14.947   4.454  1.00 37.64
ATOM    756  CA  GLU A  93     -16.904 -15.796   5.374  1.00 37.64
ATOM    757  C   GLU A  93     -16.155 -14.935   6.331  1.00 37.64
ATOM    758  O   GLU A  93     -16.142 -15.196   7.533  1.00 37.64
ATOM    759  CB  GLU A  93     -15.829 -16.673   4.704  1.00 37.64
ATOM    760  CG  GLU A  93     -16.398 -17.782   3.841  1.00 37.64
ATOM    761  CD  GLU A  93     -15.325 -18.737   3.356  1.00 37.64
ATOM    762  OE1 GLU A  93     -14.357 -18.977   4.108  1.00 37.64
ATOM    763  OE2 GLU A  93     -15.453 -19.248   2.223  1.00 37.64
ATOM    764  N   ILE A  94     -15.502 -13.878   5.813  1.00 99.35
ATOM    765  CA  ILE A  94     -14.693 -13.039   6.651  1.00 99.35
ATOM    766  C   ILE A  94     -15.568 -12.353   7.655  1.00 99.35
ATOM    767  O   ILE A  94     -15.247 -12.315   8.841  1.00 99.35
ATOM    768  CB  ILE A  94     -13.982 -11.948   5.905  1.00 99.35
ATOM    769  CG1 ILE A  94     -13.336 -12.468   4.611  1.00 99.35
ATOM    770  CG2 ILE A  94     -12.963 -11.334   6.881  1.00 99.35
ATOM    771  CD1 ILE A  94     -12.045 -13.252   4.828  1.00 99.35
ATOM    772  N   CYS A  95     -16.712 -11.794   7.212  1.00 31.49
ATOM    773  CA  CYS A  95     -17.546 -11.067   8.128  1.00 31.49
ATOM    774  C   CYS A  95     -18.030 -12.001   9.189  1.00 31.49
ATOM    775  O   CYS A  95     -18.069 -11.652  10.366  1.00 31.49
ATOM    776  CB  CYS A  95     -18.785 -10.450   7.460  1.00 31.49
ATOM    777  SG  CYS A  95     -18.416  -8.844   6.693  1.00 31.49
ATOM    778  N   SER A  96     -18.396 -13.233   8.802  1.00 28.86
ATOM    779  CA  SER A  96     -18.934 -14.164   9.754  1.00 28.86
ATOM    780  C   SER A  96     -17.906 -14.443  10.806  1.00 28.86
ATOM    781  O   SER A  96     -18.236 -14.580  11.982  1.00 28.86
ATOM    782  CB  SER A  96     -19.306 -15.516   9.122  1.00 28.86
ATOM    783  OG  SER A  96     -18.145 -16.223   8.729  1.00 28.86
ATOM    784  N   SER A  97     -16.629 -14.539  10.398  1.00 50.82
ATOM    785  CA  SER A  97     -15.544 -14.867  11.280  1.00 50.82
ATOM    786  C   SER A  97     -15.435 -13.816  12.349  1.00 50.82
ATOM    787  O   SER A  97     -15.332 -14.130  13.535  1.00 50.82
ATOM    788  CB  SER A  97     -14.217 -14.879  10.497  1.00 50.82
ATOM    789  OG  SER A  97     -13.730 -16.199  10.361  1.00 50.82
ATOM    790  N   ILE A  98     -15.454 -12.528  11.949  1.00137.77
ATOM    791  CA  ILE A  98     -15.310 -11.440  12.877  1.00137.77
ATOM    792  C   ILE A  98     -16.505 -11.355  13.775  1.00137.77
ATOM    793  O   ILE A  98     -16.375 -11.148  14.980  1.00137.77
ATOM    794  CB  ILE A  98     -15.103 -10.111  12.192  1.00137.77
ATOM    795  CG1 ILE A  98     -14.193 -10.223  10.949  1.00137.77
ATOM    796  CG2 ILE A  98     -14.607  -9.104  13.240  1.00137.77
ATOM    797  CD1 ILE A  98     -14.409  -9.153   9.877  1.00137.77
ATOM    798  N   LEU A  99     -17.718 -11.500  13.217  1.00 49.21
ATOM    799  CA  LEU A  99     -18.888 -11.368  14.033  1.00 49.21
ATOM    800  C   LEU A  99     -18.893 -12.442  15.072  1.00 49.21
ATOM    801  O   LEU A  99     -19.308 -12.206  16.205  1.00 49.21
ATOM    802  CB  LEU A  99     -20.203 -11.418  13.240  1.00 49.21
ATOM    803  CG  LEU A  99     -20.349 -10.213  12.292  1.00 49.21
ATOM    804  CD1 LEU A  99     -21.161 -10.575  11.039  1.00 49.21
ATOM    805  CD2 LEU A  99     -20.916  -8.991  13.037  1.00 49.21
ATOM    806  N   SER A 100     -18.436 -13.656  14.715  1.00 30.52
ATOM    807  CA  SER A 100     -18.426 -14.739  15.658  1.00 30.52
ATOM    808  C   SER A 100     -17.521 -14.393  16.801  1.00 30.52
ATOM    809  O   SER A 100     -17.867 -14.615  17.960  1.00 30.52
ATOM    810  CB  SER A 100     -17.912 -16.056  15.050  1.00 30.52
ATOM    811  OG  SER A 100     -18.723 -16.456  13.963  1.00 30.52
ATOM    812  N   LEU A 101     -16.331 -13.831  16.511  1.00 96.30
ATOM    813  CA  LEU A 101     -15.419 -13.535  17.578  1.00 96.30
ATOM    814  C   LEU A 101     -16.019 -12.482  18.457  1.00 96.30
ATOM    815  O   LEU A 101     -15.889 -12.541  19.678  1.00 96.30
ATOM    816  CB  LEU A 101     -14.060 -13.071  17.128  1.00 96.30
ATOM    817  CG  LEU A 101     -13.252 -14.028  16.229  1.00 96.30
ATOM    818  CD1 LEU A 101     -12.705 -13.313  15.003  1.00 96.30
ATOM    819  CD2 LEU A 101     -12.080 -14.613  17.001  1.00 96.30
ATOM    820  N   LEU A 102     -16.697 -11.485  17.858  1.00 57.53
ATOM    821  CA  LEU A 102     -17.284 -10.426  18.629  1.00 57.53
ATOM    822  C   LEU A 102     -18.304 -10.990  19.564  1.00 57.53
ATOM    823  O   LEU A 102     -18.297 -10.683  20.755  1.00 57.53
ATOM    824  CB  LEU A 102     -18.047  -9.409  17.762  1.00 57.53
ATOM    825  CG  LEU A 102     -17.166  -8.411  16.993  1.00 57.53
ATOM    826  CD1 LEU A 102     -17.903  -7.861  15.762  1.00 57.53
ATOM    827  CD2 LEU A 102     -16.687  -7.279  17.915  1.00 57.53
ATOM    828  N   ASP A 103     -19.217 -11.836  19.052  1.00 46.91
ATOM    829  CA  ASP A 103     -20.261 -12.341  19.894  1.00 46.91
ATOM    830  C   ASP A 103     -19.702 -13.225  20.956  1.00 46.91
ATOM    831  O   ASP A 103     -20.065 -13.102  22.125  1.00 46.91
ATOM    832  CB  ASP A 103     -21.331 -13.136  19.126  1.00 46.91
ATOM    833  CG  ASP A 103     -22.251 -12.137  18.438  1.00 46.91
ATOM    834  OD1 ASP A 103     -22.689 -11.175  19.123  1.00 46.91
ATOM    835  OD2 ASP A 103     -22.541 -12.327  17.227  1.00 46.91
ATOM    836  N   GLU A 104     -18.821 -14.168  20.582  1.00 75.70
ATOM    837  CA  GLU A 104     -18.363 -15.077  21.586  1.00 75.70
ATOM    838  C   GLU A 104     -17.457 -14.416  22.591  1.00 75.70
ATOM    839  O   GLU A 104     -17.746 -14.418  23.785  1.00 75.70
ATOM    840  CB  GLU A 104     -17.631 -16.284  20.970  1.00 75.70
ATOM    841  CG  GLU A 104     -18.520 -17.164  20.114  1.00 75.70
ATOM    842  CD  GLU A 104     -17.752 -18.306  19.477  1.00 75.70
ATOM    843  OE1 GLU A 104     -16.996 -18.991  20.198  1.00 75.70
ATOM    844  OE2 GLU A 104     -17.908 -18.518  18.255  1.00 75.70
ATOM    845  N   HIS A 105     -16.304 -13.878  22.136  1.00104.99
ATOM    846  CA  HIS A 105     -15.315 -13.344  23.041  1.00104.99
ATOM    847  C   HIS A 105     -15.495 -11.921  23.500  1.00104.99
ATOM    848  O   HIS A 105     -15.579 -11.627  24.691  1.00104.99
ATOM    849  CB  HIS A 105     -13.903 -13.313  22.428  1.00104.99
ATOM    850  CG  HIS A 105     -13.557 -14.551  21.668  1.00104.99
ATOM    851  ND1 HIS A 105     -13.471 -15.792  22.262  1.00104.99
ATOM    852  CD2 HIS A 105     -13.266 -14.741  20.359  1.00104.99
ATOM    853  CE1 HIS A 105     -13.142 -16.689  21.350  1.00104.99
ATOM    854  NE2 HIS A 105     -13.012 -16.080  20.190  1.00104.99
ATOM    855  N   LEU A 106     -15.512 -11.007  22.510  1.00 88.87
ATOM    856  CA  LEU A 106     -15.343  -9.592  22.709  1.00 88.87
ATOM    857  C   LEU A 106     -16.457  -8.887  23.422  1.00 88.87
ATOM    858  O   LEU A 106     -16.232  -8.226  24.435  1.00 88.87
ATOM    859  CB  LEU A 106     -15.168  -8.876  21.360  1.00 88.87
ATOM    860  CG  LEU A 106     -13.818  -9.184  20.682  1.00 88.87
ATOM    861  CD1 LEU A 106     -14.001 -10.097  19.459  1.00 88.87
ATOM    862  CD2 LEU A 106     -13.051  -7.893  20.343  1.00 88.87
ATOM    863  N   ILE A 107     -17.696  -9.002  22.913  1.00 65.89
ATOM    864  CA  ILE A 107     -18.766  -8.223  23.469  1.00 65.89
ATOM    865  C   ILE A 107     -19.089  -8.654  24.867  1.00 65.89
ATOM    866  O   ILE A 107     -19.174  -7.809  25.756  1.00 65.89
ATOM    867  CB  ILE A 107     -20.033  -8.281  22.661  1.00 65.89
ATOM    868  CG1 ILE A 107     -19.731  -7.980  21.180  1.00 65.89
ATOM    869  CG2 ILE A 107     -21.031  -7.290  23.289  1.00 65.89
ATOM    870  CD1 ILE A 107     -20.858  -8.363  20.219  1.00 65.89
ATOM    871  N   PRO A 108     -19.250  -9.920  25.134  1.00148.62
ATOM    872  CA  PRO A 108     -19.637 -10.350  26.450  1.00148.62
ATOM    873  C   PRO A 108     -18.628 -10.010  27.501  1.00148.62
ATOM    874  O   PRO A 108     -19.017  -9.736  28.634  1.00148.62
ATOM    875  CB  PRO A 108     -19.945 -11.847  26.327  1.00148.62
ATOM    876  CG  PRO A 108     -20.461 -12.030  24.884  1.00148.62
ATOM    877  CD  PRO A 108     -19.389 -11.345  24.019  1.00148.62
ATOM    878  N   SER A 109     -17.334 -10.073  27.145  1.00 61.96
ATOM    879  CA  SER A 109     -16.193  -9.815  27.978  1.00 61.96
ATOM    880  C   SER A 109     -16.032  -8.362  28.323  1.00 61.96
ATOM    881  O   SER A 109     -15.465  -8.046  29.366  1.00 61.96
ATOM    882  CB  SER A 109     -14.874 -10.273  27.332  1.00 61.96
ATOM    883  OG  SER A 109     -14.432  -9.332  26.373  1.00 61.96
ATOM    884  N   SER A 110     -16.461  -7.440  27.435  1.00 57.23
ATOM    885  CA  SER A 110     -16.167  -6.038  27.595  1.00 57.23
ATOM    886  C   SER A 110     -16.672  -5.513  28.901  1.00 57.23
ATOM    887  O   SER A 110     -17.876  -5.392  29.123  1.00 57.23
ATOM    888  CB  SER A 110     -16.783  -5.166  26.486  1.00 57.23
ATOM    889  OG  SER A 110     -16.613  -3.793  26.777  1.00 57.23
ATOM    890  N   VAL A 111     -15.716  -5.202  29.801  1.00105.50
ATOM    891  CA  VAL A 111     -15.938  -4.668  31.116  1.00105.50
ATOM    892  C   VAL A 111     -16.244  -3.201  31.085  1.00105.50
ATOM    893  O   VAL A 111     -17.078  -2.721  31.853  1.00105.50
ATOM    894  CB  VAL A 111     -14.717  -4.909  32.022  1.00105.50
ATOM    895  CG1 VAL A 111     -14.514  -6.398  32.260  1.00105.50
ATOM    896  CG2 VAL A 111     -13.457  -4.350  31.379  1.00105.50
ATOM    897  N   SER A 112     -15.571  -2.446  30.192  1.00111.06
ATOM    898  CA  SER A 112     -15.691  -1.016  30.227  1.00111.06
ATOM    899  C   SER A 112     -16.532  -0.544  29.089  1.00111.06
ATOM    900  O   SER A 112     -16.724  -1.242  28.096  1.00111.06
ATOM    901  CB  SER A 112     -14.372  -0.309  30.138  1.00111.06
ATOM    902  OG  SER A 112     -14.312   0.833  30.995  1.00111.06
ATOM    903  N   ALA A 113     -17.073   0.681  29.239  1.00 26.43
ATOM    904  CA  ALA A 113     -17.951   1.259  28.268  1.00 26.43
ATOM    905  C   ALA A 113     -17.230   1.473  26.975  1.00 26.43
ATOM    906  O   ALA A 113     -17.803   1.289  25.903  1.00 26.43
ATOM    907  CB  ALA A 113     -18.530   2.582  28.773  1.00 26.43
ATOM    908  N   GLU A 114     -15.954   1.892  27.041  1.00 49.45
ATOM    909  CA  GLU A 114     -15.210   2.209  25.856  1.00 49.45
ATOM    910  C   GLU A 114     -15.074   0.994  24.984  1.00 49.45
ATOM    911  O   GLU A 114     -15.276   1.066  23.772  1.00 49.45
ATOM    912  CB  GLU A 114     -13.790   2.680  26.185  1.00 49.45
ATOM    913  CG  GLU A 114     -13.716   3.700  27.318  1.00 49.45
ATOM    914  CD  GLU A 114     -13.488   2.904  28.592  1.00 49.45
ATOM    915  OE1 GLU A 114     -12.311   2.523  28.830  1.00 49.45
ATOM    916  OE2 GLU A 114     -14.471   2.674  29.344  1.00 49.45
ATOM    917  N   CYS A 115     -14.721  -0.160  25.583  1.00 38.61
ATOM    918  CA  CYS A 115     -14.518  -1.372  24.835  1.00 38.61
ATOM    919  C   CYS A 115     -15.833  -1.823  24.286  1.00 38.61
ATOM    920  O   CYS A 115     -15.923  -2.283  23.148  1.00 38.61
ATOM    921  CB  CYS A 115     -13.960  -2.507  25.709  1.00 38.61
ATOM    922  SG  CYS A 115     -12.816  -1.952  27.009  1.00 38.61
ATOM    923  N   LYS A 116     -16.903  -1.678  25.087  1.00131.13
ATOM    924  CA  LYS A 116     -18.190  -2.129  24.654  1.00131.13
ATOM    925  C   LYS A 116     -18.584  -1.380  23.414  1.00131.13
ATOM    926  O   LYS A 116     -19.100  -1.973  22.468  1.00131.13
ATOM    927  CB  LYS A 116     -19.282  -1.961  25.726  1.00131.13
ATOM    928  CG  LYS A 116     -20.525  -2.806  25.445  1.00131.13
ATOM    929  CD  LYS A 116     -20.398  -4.275  25.860  1.00131.13
ATOM    930  CE  LYS A 116     -20.278  -4.501  27.366  1.00131.13
ATOM    931  NZ  LYS A 116     -20.255  -5.950  27.664  1.00131.13
ATOM    932  N   VAL A 117     -18.339  -0.056  23.377  1.00 37.70
ATOM    933  CA  VAL A 117     -18.687   0.743  22.230  1.00 37.70
ATOM    934  C   VAL A 117     -17.856   0.326  21.048  1.00 37.70
ATOM    935  O   VAL A 117     -18.340   0.255  19.919  1.00 37.70
ATOM    936  CB  VAL A 117     -18.447   2.210  22.455  1.00 37.70
ATOM    937  CG1 VAL A 117     -18.747   2.974  21.153  1.00 37.70
ATOM    938  CG2 VAL A 117     -19.305   2.661  23.649  1.00 37.70
ATOM    939  N   PHE A 118     -16.567   0.035  21.284  1.00125.03
ATOM    940  CA  PHE A 118     -15.652  -0.311  20.233  1.00125.03
ATOM    941  C   PHE A 118     -16.164  -1.539  19.531  1.00125.03
ATOM    942  O   PHE A 118     -16.259  -1.572  18.304  1.00125.03
ATOM    943  CB  PHE A 118     -14.266  -0.625  20.836  1.00125.03
ATOM    944  CG  PHE A 118     -13.211  -0.761  19.790  1.00125.03
ATOM    945  CD1 PHE A 118     -12.864   0.306  18.995  1.00125.03
ATOM    946  CD2 PHE A 118     -12.584  -1.971  19.592  1.00125.03
ATOM    947  CE1 PHE A 118     -11.898   0.172  18.023  1.00125.03
ATOM    948  CE2 PHE A 118     -11.618  -2.115  18.621  1.00125.03
ATOM    949  CZ  PHE A 118     -11.269  -1.037  17.839  1.00125.03
ATOM    950  N   PHE A 119     -16.518  -2.588  20.299  1.00 77.37
ATOM    951  CA  PHE A 119     -16.953  -3.837  19.731  1.00 77.37
ATOM    952  C   PHE A 119     -18.294  -3.719  19.063  1.00 77.37
ATOM    953  O   PHE A 119     -18.511  -4.301  18.000  1.00 77.37
ATOM    954  CB  PHE A 119     -16.978  -4.981  20.758  1.00 77.37
ATOM    955  CG  PHE A 119     -15.726  -5.080  21.574  1.00 77.37
ATOM    956  CD1 PHE A 119     -14.499  -4.735  21.033  1.00 77.37
ATOM    957  CD2 PHE A 119     -15.769  -5.522  22.885  1.00 77.37
ATOM    958  CE1 PHE A 119     -13.344  -4.831  21.784  1.00 77.37
ATOM    959  CE2 PHE A 119     -14.615  -5.620  23.639  1.00 77.37
ATOM    960  CZ  PHE A 119     -13.400  -5.274  23.088  1.00 77.37
ATOM    961  N   TYR A 120     -19.241  -2.980  19.674  1.00106.94
ATOM    962  CA  TYR A 120     -20.538  -2.829  19.071  1.00106.94
ATOM    963  C   TYR A 120     -20.405  -2.115  17.760  1.00106.94
ATOM    964  O   TYR A 120     -21.115  -2.426  16.804  1.00106.94
ATOM    965  CB  TYR A 120     -21.581  -2.113  19.952  1.00106.94
ATOM    966  CG  TYR A 120     -22.397  -3.179  20.607  1.00106.94
ATOM    967  CD1 TYR A 120     -23.156  -4.066  19.876  1.00106.94
ATOM    968  CD2 TYR A 120     -22.407  -3.279  21.981  1.00106.94
ATOM    969  CE1 TYR A 120     -23.901  -5.038  20.507  1.00106.94
ATOM    970  CE2 TYR A 120     -23.148  -4.246  22.619  1.00106.94
ATOM    971  CZ  TYR A 120     -23.901  -5.127  21.881  1.00106.94
ATOM    972  OH  TYR A 120     -24.664  -6.120  22.530  1.00106.94
ATOM    973  N   LYS A 121     -19.506  -1.117  17.680  1.00 63.02
ATOM    974  CA  LYS A 121     -19.318  -0.414  16.441  1.00 63.02
ATOM    975  C   LYS A 121     -18.830  -1.382  15.403  1.00 63.02
ATOM    976  O   LYS A 121     -19.270  -1.362  14.255  1.00 63.02
ATOM    977  CB  LYS A 121     -18.262   0.698  16.535  1.00 63.02
ATOM    978  CG  LYS A 121     -18.021   1.405  15.200  1.00 63.02
ATOM    979  CD  LYS A 121     -16.741   2.239  15.165  1.00 63.02
ATOM    980  CE  LYS A 121     -15.652   1.627  14.282  1.00 63.02
ATOM    981  NZ  LYS A 121     -14.429   2.458  14.348  1.00 63.02
ATOM    982  N   MET A 122     -17.898  -2.271  15.790  1.00 48.98
ATOM    983  CA  MET A 122     -17.324  -3.233  14.888  1.00 48.98
ATOM    984  C   MET A 122     -18.414  -4.149  14.407  1.00 48.98
ATOM    985  O   MET A 122     -18.462  -4.520  13.234  1.00 48.98
ATOM    986  CB  MET A 122     -16.257  -4.083  15.595  1.00 48.98
ATOM    987  CG  MET A 122     -14.958  -3.343  15.912  1.00 48.98
ATOM    988  SD  MET A 122     -13.494  -4.421  15.922  1.00 48.98
ATOM    989  CE  MET A 122     -13.872  -5.227  17.504  1.00 48.98
ATOM    990  N   LYS A 123     -19.328  -4.533  15.317  1.00127.53
ATOM    991  CA  LYS A 123     -20.419  -5.412  15.002  1.00127.53
ATOM    992  C   LYS A 123     -21.244  -4.725  13.956  1.00127.53
ATOM    993  O   LYS A 123     -21.658  -5.321  12.961  1.00127.53
ATOM    994  CB  LYS A 123     -21.297  -5.625  16.253  1.00127.53
ATOM    995  CG  LYS A 123     -22.387  -6.696  16.160  1.00127.53
ATOM    996  CD  LYS A 123     -22.917  -7.231  17.486  1.00127.53
ATOM    997  CE  LYS A 123     -24.095  -8.188  17.291  1.00127.53
ATOM    998  NZ  LYS A 123     -23.600  -9.515  16.856  1.00127.53
ATOM    999  N   ALA A 124     -21.482  -3.418  14.154  1.00 26.40
ATOM   1000  CA  ALA A 124     -22.278  -2.671  13.229  1.00 26.40
ATOM   1001  C   ALA A 124     -21.602  -2.635  11.888  1.00 26.40
ATOM   1002  O   ALA A 124     -22.264  -2.728  10.856  1.00 26.40
ATOM   1003  CB  ALA A 124     -22.524  -1.247  13.733  1.00 26.40
ATOM   1004  N   ASP A 125     -20.265  -2.466  11.863  1.00 67.87
ATOM   1005  CA  ASP A 125     -19.545  -2.337  10.621  1.00 67.87
ATOM   1006  C   ASP A 125     -19.597  -3.616   9.817  1.00 67.87
ATOM   1007  O   ASP A 125     -19.819  -3.583   8.607  1.00 67.87
ATOM   1008  CB  ASP A 125     -18.055  -2.005  10.839  1.00 67.87
ATOM   1009  CG  ASP A 125     -17.474  -1.393   9.567  1.00 67.87
ATOM   1010  OD1 ASP A 125     -18.263  -0.898   8.720  1.00 67.87
ATOM   1011  OD2 ASP A 125     -16.222  -1.400   9.432  1.00 67.87
ATOM   1012  N   TYR A 126     -19.380  -4.785  10.456  1.00 77.40
ATOM   1013  CA  TYR A 126     -19.353  -6.027   9.723  1.00 77.40
ATOM   1014  C   TYR A 126     -20.696  -6.368   9.157  1.00 77.40
ATOM   1015  O   TYR A 126     -20.782  -6.860   8.033  1.00 77.40
ATOM   1016  CB  TYR A 126     -18.765  -7.211  10.508  1.00 77.40
ATOM   1017  CG  TYR A 126     -17.430  -6.701  10.923  1.00 77.40
ATOM   1018  CD1 TYR A 126     -16.584  -6.095  10.024  1.00 77.40
ATOM   1019  CD2 TYR A 126     -17.017  -6.863  12.226  1.00 77.40
ATOM   1020  CE1 TYR A 126     -15.346  -5.649  10.428  1.00 77.40
ATOM   1021  CE2 TYR A 126     -15.784  -6.421  12.634  1.00 77.40
ATOM   1022  CZ  TYR A 126     -14.946  -5.811  11.733  1.00 77.40
ATOM   1023  OH  TYR A 126     -13.676  -5.355  12.146  1.00 77.40
ATOM   1024  N   TYR A 127     -21.785  -6.143   9.914  1.00 89.20
ATOM   1025  CA  TYR A 127     -23.086  -6.401   9.355  1.00 89.20
ATOM   1026  C   TYR A 127     -23.322  -5.469   8.210  1.00 89.20
ATOM   1027  O   TYR A 127     -24.004  -5.818   7.250  1.00 89.20
ATOM   1028  CB  TYR A 127     -24.260  -6.273  10.338  1.00 89.20
ATOM   1029  CG  TYR A 127     -24.316  -7.380  11.364  1.00 89.20
ATOM   1030  CD1 TYR A 127     -24.498  -8.701  10.975  1.00 89.20
ATOM   1031  CD2 TYR A 127     -24.192  -7.101  12.718  1.00 89.20
ATOM   1032  CE1 TYR A 127     -24.555  -9.719  11.907  1.00 89.20
ATOM   1033  CE2 TYR A 127     -24.247  -8.106  13.665  1.00 89.20
ATOM   1034  CZ  TYR A 127     -24.428  -9.414  13.257  1.00 89.20
ATOM   1035  OH  TYR A 127     -24.484 -10.423  14.190  1.00 89.20
ATOM   1036  N   ARG A 128     -22.781  -4.244   8.295  1.00121.81
ATOM   1037  CA  ARG A 128     -22.925  -3.263   7.261  1.00121.81
ATOM   1038  C   ARG A 128     -22.307  -3.802   5.996  1.00121.81
ATOM   1039  O   ARG A 128     -22.856  -3.643   4.906  1.00121.81
ATOM   1040  CB  ARG A 128     -22.189  -1.970   7.639  1.00121.81
ATOM   1041  CG  ARG A 128     -22.659  -0.719   6.907  1.00121.81
ATOM   1042  CD  ARG A 128     -21.887   0.528   7.340  1.00121.81
ATOM   1043  NE  ARG A 128     -20.576   0.500   6.639  1.00121.81
ATOM   1044  CZ  ARG A 128     -20.400   1.123   5.439  1.00121.81
ATOM   1045  NH1 ARG A 128     -21.393   1.896   4.908  1.00121.81
ATOM   1046  NH2 ARG A 128     -19.220   0.968   4.770  1.00121.81
ATOM   1047  N   TYR A 129     -21.136  -4.459   6.103  1.00 80.32
ATOM   1048  CA  TYR A 129     -20.470  -4.980   4.941  1.00 80.32
ATOM   1049  C   TYR A 129     -21.308  -6.074   4.346  1.00 80.32
ATOM   1050  O   TYR A 129     -21.391  -6.216   3.128  1.00 80.32
ATOM   1051  CB  TYR A 129     -19.069  -5.558   5.232  1.00 80.32
ATOM   1052  CG  TYR A 129     -18.168  -4.462   5.707  1.00 80.32
ATOM   1053  CD1 TYR A 129     -18.095  -3.258   5.045  1.00 80.32
ATOM   1054  CD2 TYR A 129     -17.351  -4.659   6.798  1.00 80.32
ATOM   1055  CE1 TYR A 129     -17.254  -2.263   5.484  1.00 80.32
ATOM   1056  CE2 TYR A 129     -16.506  -3.669   7.242  1.00 80.32
ATOM   1057  CZ  TYR A 129     -16.457  -2.464   6.586  1.00 80.32
ATOM   1058  OH  TYR A 129     -15.592  -1.445   7.037  1.00 80.32
ATOM   1059  N   LEU A 130     -21.932  -6.903   5.201  1.00 54.10
ATOM   1060  CA  LEU A 130     -22.771  -7.970   4.736  1.00 54.10
ATOM   1061  C   LEU A 130     -23.917  -7.362   3.986  1.00 54.10
ATOM   1062  O   LEU A 130     -24.344  -7.879   2.955  1.00 54.10
ATOM   1063  CB  LEU A 130     -23.392  -8.782   5.889  1.00 54.10
ATOM   1064  CG  LEU A 130     -22.399  -9.595   6.746  1.00 54.10
ATOM   1065  CD1 LEU A 130     -23.014  -9.936   8.113  1.00 54.10
ATOM   1066  CD2 LEU A 130     -21.917 -10.860   6.017  1.00 54.10
ATOM   1067  N   ALA A 131     -24.445  -6.232   4.493  1.00 36.26
ATOM   1068  CA  ALA A 131     -25.598  -5.596   3.913  1.00 36.26
ATOM   1069  C   ALA A 131     -25.296  -5.169   2.509  1.00 36.26
ATOM   1070  O   ALA A 131     -26.130  -5.309   1.618  1.00 36.26
ATOM   1071  CB  ALA A 131     -26.039  -4.341   4.685  1.00 36.26
ATOM   1072  N   GLU A 132     -24.088  -4.641   2.252  1.00137.13
ATOM   1073  CA  GLU A 132     -23.811  -4.178   0.924  1.00137.13
ATOM   1074  C   GLU A 132     -23.891  -5.315  -0.058  1.00137.13
ATOM   1075  O   GLU A 132     -24.221  -5.104  -1.225  1.00137.13
ATOM   1076  CB  GLU A 132     -22.500  -3.368   0.829  1.00137.13
ATOM   1077  CG  GLU A 132     -22.631  -1.863   1.052  1.00137.13
ATOM   1078  CD  GLU A 132     -23.053  -1.239  -0.274  1.00137.13
ATOM   1079  OE1 GLU A 132     -22.149  -0.901  -1.086  1.00137.13
ATOM   1080  OE2 GLU A 132     -24.284  -1.108  -0.502  1.00137.13
ATOM   1081  N   PHE A 133     -23.530  -6.542   0.360  1.00178.81
ATOM   1082  CA  PHE A 133     -23.599  -7.690  -0.509  1.00178.81
ATOM   1083  C   PHE A 133     -24.948  -8.346  -0.579  1.00178.81
ATOM   1084  O   PHE A 133     -25.154  -9.150  -1.481  1.00178.81
ATOM   1085  CB  PHE A 133     -22.544  -8.797  -0.269  1.00178.81
ATOM   1086  CG  PHE A 133     -22.887  -9.696   0.872  1.00178.81
ATOM   1087  CD1 PHE A 133     -23.940 -10.579   0.762  1.00178.81
ATOM   1088  CD2 PHE A 133     -22.144  -9.700   2.028  1.00178.81
ATOM   1089  CE1 PHE A 133     -24.271 -11.432   1.786  1.00178.81
ATOM   1090  CE2 PHE A 133     -22.473 -10.554   3.051  1.00178.81
ATOM   1091  CZ  PHE A 133     -23.537 -11.412   2.944  1.00178.81
ATOM   1092  N   GLN A 134     -25.844  -8.145   0.415  1.00 58.75
ATOM   1093  CA  GLN A 134     -27.101  -8.863   0.487  1.00 58.75
ATOM   1094  C   GLN A 134     -28.178  -8.280  -0.387  1.00 58.75
ATOM   1095  O   GLN A 134     -28.050  -7.189  -0.941  1.00 58.75
ATOM   1096  CB  GLN A 134     -27.663  -8.961   1.917  1.00 58.75
ATOM   1097  CG  GLN A 134     -27.277 -10.238   2.638  1.00 58.75
ATOM   1098  CD  GLN A 134     -28.193 -11.394   2.287  1.00 58.75
ATOM   1099  OE1 GLN A 134     -28.621 -11.425   1.028  1.00 58.75
ATOM   1100  NE2 GLN A 134     -28.391 -12.300   3.239  1.00 58.75
ATOM   1101  N   VAL A 135     -29.268  -9.064  -0.568  1.00107.29
ATOM   1102  CA  VAL A 135     -30.421  -8.631  -1.310  1.00107.29
ATOM   1103  C   VAL A 135     -31.641  -9.212  -0.651  1.00107.29
ATOM   1104  O   VAL A 135     -31.539 -10.104   0.190  1.00107.29
ATOM   1105  CB  VAL A 135     -30.390  -9.067  -2.786  1.00107.29
ATOM   1106  CG1 VAL A 135     -29.232  -8.402  -3.515  1.00107.29
ATOM   1107  CG2 VAL A 135     -30.221 -10.575  -2.894  1.00107.29
ATOM   1108  N   GLY A 136     -32.832  -8.676  -0.997  1.00 33.50
ATOM   1109  CA  GLY A 136     -34.087  -9.232  -0.573  1.00 33.50
ATOM   1110  C   GLY A 136     -34.410  -8.922   0.853  1.00 33.50
ATOM   1111  O   GLY A 136     -33.984  -7.920   1.424  1.00 33.50
ATOM   1112  N   GLU A 137     -35.250  -9.805   1.432  1.00 92.45
ATOM   1113  CA  GLU A 137     -35.721  -9.764   2.786  1.00 92.45
ATOM   1114  C   GLU A 137     -34.556 -10.016   3.684  1.00 92.45
ATOM   1115  O   GLU A 137     -34.494  -9.503   4.801  1.00 92.45
ATOM   1116  CB  GLU A 137     -36.783 -10.842   3.065  1.00 92.45
ATOM   1117  CG  GLU A 137     -36.348 -12.243   2.679  1.00 92.45
ATOM   1118  CD  GLU A 137     -36.941 -12.683   1.355  1.00 92.45
ATOM   1119  OE1 GLU A 137     -37.116 -11.824   0.465  1.00 92.45
ATOM   1120  OE2 GLU A 137     -37.229 -13.890   1.205  1.00 92.45
ATOM   1121  N   LYS A 138     -33.604 -10.835   3.198  1.00 35.12
ATOM   1122  CA  LYS A 138     -32.430 -11.190   3.939  1.00 35.12
ATOM   1123  C   LYS A 138     -31.677  -9.931   4.225  1.00 35.12
ATOM   1124  O   LYS A 138     -31.104  -9.766   5.301  1.00 35.12
ATOM   1125  CB  LYS A 138     -31.500 -12.120   3.142  1.00 35.12
ATOM   1126  CG  LYS A 138     -32.165 -13.402   2.680  1.00 35.12
ATOM   1127  CD  LYS A 138     -32.551 -14.274   3.863  1.00 35.12
ATOM   1128  CE  LYS A 138     -33.678 -15.228   3.502  1.00 35.12
ATOM   1129  NZ  LYS A 138     -33.242 -16.254   2.515  1.00 35.12
ATOM   1130  N   ARG A 139     -31.663  -8.998   3.258  1.00 92.84
ATOM   1131  CA  ARG A 139     -30.953  -7.772   3.460  1.00 92.84
ATOM   1132  C   ARG A 139     -31.578  -7.026   4.602  1.00 92.84
ATOM   1133  O   ARG A 139     -30.873  -6.435   5.417  1.00 92.84
ATOM   1134  CB  ARG A 139     -30.959  -6.848   2.226  1.00 92.84
ATOM   1135  CG  ARG A 139     -29.915  -5.732   2.316  1.00 92.84
ATOM   1136  CD  ARG A 139     -29.862  -4.818   1.090  1.00 92.84
ATOM   1137  NE  ARG A 139     -28.475  -4.290   0.962  1.00 92.84
ATOM   1138  CZ  ARG A 139     -28.282  -2.976   0.645  1.00 92.84
ATOM   1139  NH1 ARG A 139     -29.358  -2.166   0.424  1.00 92.84
ATOM   1140  NH2 ARG A 139     -27.016  -2.472   0.548  1.00 92.84
ATOM   1141  N   ASN A 140     -32.921  -7.045   4.713  1.00142.20
ATOM   1142  CA  ASN A 140     -33.561  -6.292   5.756  1.00142.20
ATOM   1143  C   ASN A 140     -33.115  -6.773   7.102  1.00142.20
ATOM   1144  O   ASN A 140     -32.907  -5.969   8.009  1.00142.20
ATOM   1145  CB  ASN A 140     -35.097  -6.347   5.721  1.00142.20
ATOM   1146  CG  ASN A 140     -35.724  -5.706   6.940  1.00142.20
ATOM   1147  OD1 ASN A 140     -35.996  -4.505   6.956  1.00142.20
ATOM   1148  ND2 ASN A 140     -35.954  -6.509   7.970  1.00142.20
ATOM   1149  N   LYS A 141     -32.962  -8.099   7.270  1.00110.13
ATOM   1150  CA  LYS A 141     -32.549  -8.669   8.525  1.00110.13
ATOM   1151  C   LYS A 141     -31.193  -8.147   8.887  1.00110.13
ATOM   1152  O   LYS A 141     -30.968  -7.687  10.007  1.00110.13
ATOM   1153  CB  LYS A 141     -32.396 -10.198   8.413  1.00110.13
ATOM   1154  CG  LYS A 141     -33.612 -10.892   7.834  1.00110.13
ATOM   1155  CD  LYS A 141     -33.313 -12.351   7.533  1.00110.13
ATOM   1156  CE  LYS A 141     -34.584 -13.185   7.523  1.00110.13
ATOM   1157  NZ  LYS A 141     -34.716 -14.011   8.755  1.00110.13
ATOM   1158  N   THR A 142     -30.255  -8.195   7.924  1.00 29.29
ATOM   1159  CA  THR A 142     -28.894  -7.806   8.165  1.00 29.29
ATOM   1160  C   THR A 142     -28.822  -6.353   8.506  1.00 29.29
ATOM   1161  O   THR A 142     -28.093  -5.958   9.415  1.00 29.29
ATOM   1162  CB  THR A 142     -27.993  -8.083   6.948  1.00 29.29
ATOM   1163  OG1 THR A 142     -28.323  -7.177   5.888  1.00 29.29
ATOM   1164  CG2 THR A 142     -28.186  -9.509   6.455  1.00 29.29
ATOM   1165  N   ALA A 143     -29.587  -5.513   7.788  1.00 29.40
ATOM   1166  CA  ALA A 143     -29.545  -4.097   8.018  1.00 29.40
ATOM   1167  C   ALA A 143     -29.981  -3.816   9.425  1.00 29.40
ATOM   1168  O   ALA A 143     -29.415  -2.958  10.101  1.00 29.40
ATOM   1169  CB  ALA A 143     -30.476  -3.311   7.079  1.00 29.40
ATOM   1170  N   GLU A 144     -31.006  -4.542   9.904  1.00 62.86
ATOM   1171  CA  GLU A 144     -31.521  -4.315  11.224  1.00 62.86
ATOM   1172  C   GLU A 144     -30.458  -4.631  12.227  1.00 62.86
ATOM   1173  O   GLU A 144     -30.312  -3.929  13.226  1.00 62.86
ATOM   1174  CB  GLU A 144     -32.732  -5.208  11.558  1.00 62.86
ATOM   1175  CG  GLU A 144     -34.087  -4.592  11.196  1.00 62.86
ATOM   1176  CD  GLU A 144     -35.198  -5.563  11.571  1.00 62.86
ATOM   1177  OE1 GLU A 144     -35.081  -6.217  12.642  1.00 62.86
ATOM   1178  OE2 GLU A 144     -36.180  -5.665  10.789  1.00 62.86
ATOM   1179  N   GLN A 145     -29.687  -5.707  11.982  1.00 38.49
ATOM   1180  CA  GLN A 145     -28.667  -6.133  12.901  1.00 38.49
ATOM   1181  C   GLN A 145     -27.638  -5.050  13.009  1.00 38.49
ATOM   1182  O   GLN A 145     -27.164  -4.710  14.093  1.00 38.49
ATOM   1183  CB  GLN A 145     -27.924  -7.375  12.385  1.00 38.49
ATOM   1184  CG  GLN A 145     -28.831  -8.558  12.101  1.00 38.49
ATOM   1185  CD  GLN A 145     -29.929  -8.703  13.136  1.00 38.49
ATOM   1186  OE1 GLN A 145     -29.518  -8.841  14.394  1.00 38.49
ATOM   1187  NE2 GLN A 145     -31.176  -8.580  12.695  1.00 38.49
ATOM   1188  N   SER A 146     -27.251  -4.475  11.861  1.00 39.38
ATOM   1189  CA  SER A 146     -26.233  -3.469  11.872  1.00 39.38
ATOM   1190  C   SER A 146     -26.729  -2.274  12.640  1.00 39.38
ATOM   1191  O   SER A 146     -26.037  -1.742  13.508  1.00 39.38
ATOM   1192  CB  SER A 146     -25.876  -3.032  10.443  1.00 39.38
ATOM   1193  OG  SER A 146     -24.955  -1.955  10.467  1.00 39.38
ATOM   1194  N   LEU A 147     -27.978  -1.847  12.370  1.00 96.85
ATOM   1195  CA  LEU A 147     -28.503  -0.649  12.964  1.00 96.85
ATOM   1196  C   LEU A 147     -28.565  -0.814  14.452  1.00 96.85
ATOM   1197  O   LEU A 147     -28.246   0.113  15.195  1.00 96.85
ATOM   1198  CB  LEU A 147     -29.905  -0.294  12.429  1.00 96.85
ATOM   1199  CG  LEU A 147     -30.511   1.008  12.996  1.00 96.85
ATOM   1200  CD1 LEU A 147     -29.697   2.252  12.607  1.00 96.85
ATOM   1201  CD2 LEU A 147     -32.001   1.132  12.630  1.00 96.85
ATOM   1202  N   VAL A 148     -28.972  -2.003  14.931  1.00 81.98
ATOM   1203  CA  VAL A 148     -29.121  -2.203  16.344  1.00 81.98
ATOM   1204  C   VAL A 148     -27.797  -2.081  17.042  1.00 81.98
ATOM   1205  O   VAL A 148     -27.714  -1.465  18.103  1.00 81.98
ATOM   1206  CB  VAL A 148     -29.727  -3.536  16.689  1.00 81.98
ATOM   1207  CG1 VAL A 148     -29.677  -3.740  18.211  1.00 81.98
ATOM   1208  CG2 VAL A 148     -31.151  -3.588  16.107  1.00 81.98
ATOM   1209  N   ALA A 149     -26.725  -2.671  16.475  1.00 28.21
ATOM   1210  CA  ALA A 149     -25.432  -2.639  17.106  1.00 28.21
ATOM   1211  C   ALA A 149     -24.950  -1.221  17.178  1.00 28.21
ATOM   1212  O   ALA A 149     -24.405  -0.791  18.194  1.00 28.21
ATOM   1213  CB  ALA A 149     -24.377  -3.452  16.337  1.00 28.21
ATOM   1214  N   TYR A 150     -25.139  -0.454  16.086  1.00 76.30
ATOM   1215  CA  TYR A 150     -24.696   0.913  16.039  1.00 76.30
ATOM   1216  C   TYR A 150     -25.443   1.732  17.043  1.00 76.30
ATOM   1217  O   TYR A 150     -24.860   2.575  17.723  1.00 76.30
ATOM   1218  CB  TYR A 150     -24.941   1.610  14.689  1.00 76.30
ATOM   1219  CG  TYR A 150     -23.720   1.616  13.833  1.00 76.30
ATOM   1220  CD1 TYR A 150     -22.641   2.400  14.173  1.00 76.30
ATOM   1221  CD2 TYR A 150     -23.661   0.874  12.677  1.00 76.30
ATOM   1222  CE1 TYR A 150     -21.513   2.432  13.387  1.00 76.30
ATOM   1223  CE2 TYR A 150     -22.535   0.904  11.889  1.00 76.30
ATOM   1224  CZ  TYR A 150     -21.459   1.681  12.239  1.00 76.30
ATOM   1225  OH  TYR A 150     -20.310   1.705  11.419  1.00 76.30
ATOM   1226  N   LYS A 151     -26.768   1.521  17.143  1.00 35.49
ATOM   1227  CA  LYS A 151     -27.591   2.311  18.015  1.00 35.49
ATOM   1228  C   LYS A 151     -27.170   2.111  19.440  1.00 35.49
ATOM   1229  O   LYS A 151     -27.052   3.074  20.197  1.00 35.49
ATOM   1230  CB  LYS A 151     -29.080   1.933  17.899  1.00 35.49
ATOM   1231  CG  LYS A 151     -29.778   2.426  16.627  1.00 35.49
ATOM   1232  CD  LYS A 151     -31.074   1.664  16.330  1.00 35.49
ATOM   1233  CE  LYS A 151     -32.016   1.518  17.528  1.00 35.49
ATOM   1234  NZ  LYS A 151     -33.250   2.304  17.295  1.00 35.49
ATOM   1235  N   THR A 152     -26.917   0.851  19.842  1.00 25.12
ATOM   1236  CA  THR A 152     -26.559   0.568  21.204  1.00 25.12
ATOM   1237  C   THR A 152     -25.267   1.253  21.530  1.00 25.12
ATOM   1238  O   THR A 152     -25.119   1.830  22.606  1.00 25.12
ATOM   1239  CB  THR A 152     -26.411  -0.941  21.472  1.00 25.12
ATOM   1240  OG1 THR A 152     -25.379  -1.479  20.636  1.00 25.12
ATOM   1241  CG2 THR A 152     -27.714  -1.666  21.172  1.00 25.12
ATOM   1242  N   ALA A 153     -24.291   1.207  20.606  1.00 26.52
ATOM   1243  CA  ALA A 153     -23.015   1.818  20.846  1.00 26.52
ATOM   1244  C   ALA A 153     -23.211   3.297  20.985  1.00 26.52
ATOM   1245  O   ALA A 153     -22.580   3.941  21.822  1.00 26.52
ATOM   1246  CB  ALA A 153     -22.014   1.588  19.699  1.00 26.52
ATOM   1247  N   SER A 154     -24.101   3.876  20.158  1.00 68.40
ATOM   1248  CA  SER A 154     -24.325   5.294  20.168  1.00 68.40
ATOM   1249  C   SER A 154     -24.844   5.714  21.513  1.00 68.40
ATOM   1250  O   SER A 154     -24.389   6.711  22.072  1.00 68.40
ATOM   1251  CB  SER A 154     -25.353   5.742  19.112  1.00 68.40
ATOM   1252  OG  SER A 154     -26.673   5.482  19.568  1.00 68.40
ATOM   1253  N   ASP A 155     -25.804   4.950  22.072  1.00 31.48
ATOM   1254  CA  ASP A 155     -26.422   5.311  23.318  1.00 31.48
ATOM   1255  C   ASP A 155     -25.412   5.305  24.424  1.00 31.48
ATOM   1256  O   ASP A 155     -25.352   6.234  25.228  1.00 31.48
ATOM   1257  CB  ASP A 155     -27.527   4.328  23.754  1.00 31.48
ATOM   1258  CG  ASP A 155     -28.206   4.865  25.003  1.00 31.48
ATOM   1259  OD1 ASP A 155     -28.779   5.984  24.933  1.00 31.48
ATOM   1260  OD2 ASP A 155     -28.164   4.157  26.045  1.00 31.48
ATOM   1261  N   ILE A 156     -24.581   4.251  24.483  1.00 39.08
ATOM   1262  CA  ILE A 156     -23.625   4.090  25.539  1.00 39.08
ATOM   1263  C   ILE A 156     -22.624   5.195  25.467  1.00 39.08
ATOM   1264  O   ILE A 156     -22.273   5.797  26.480  1.00 39.08
ATOM   1265  CB  ILE A 156     -22.877   2.803  25.395  1.00 39.08
ATOM   1266  CG1 ILE A 156     -23.873   1.633  25.366  1.00 39.08
ATOM   1267  CG2 ILE A 156     -21.837   2.717  26.525  1.00 39.08
ATOM   1268  CD1 ILE A 156     -23.321   0.377  24.702  1.00 39.08
ATOM   1269  N   ALA A 157     -22.143   5.497  24.250  1.00 28.60
ATOM   1270  CA  ALA A 157     -21.115   6.482  24.098  1.00 28.60
ATOM   1271  C   ALA A 157     -21.614   7.816  24.552  1.00 28.60
ATOM   1272  O   ALA A 157     -20.898   8.552  25.229  1.00 28.60
ATOM   1273  CB  ALA A 157     -20.642   6.624  22.642  1.00 28.60
ATOM   1274  N   THR A 158     -22.867   8.162  24.209  1.00 41.73
ATOM   1275  CA  THR A 158     -23.351   9.465  24.557  1.00 41.73
ATOM   1276  C   THR A 158     -23.358   9.600  26.050  1.00 41.73
ATOM   1277  O   THR A 158     -23.027  10.656  26.586  1.00 41.73
ATOM   1278  CB  THR A 158     -24.769   9.733  24.020  1.00 41.73
ATOM   1279  OG1 THR A 158     -25.668   8.733  24.514  1.00 41.73
ATOM   1280  CG2 THR A 158     -24.779   9.696  22.500  1.00 41.73
ATOM   1281  N   ALA A 159     -23.793   8.553  26.775  1.00 50.19
ATOM   1282  CA  ALA A 159     -23.802   8.660  28.206  1.00 50.19
ATOM   1283  C   ALA A 159     -22.413   8.597  28.784  1.00 50.19
ATOM   1284  O   ALA A 159     -22.046   9.406  29.634  1.00 50.19
ATOM   1285  CB  ALA A 159     -24.601   7.576  28.867  1.00 50.19
ATOM   1286  N   ASP A 160     -21.634   7.585  28.351  1.00145.52
ATOM   1287  CA  ASP A 160     -20.339   7.234  28.877  1.00145.52
ATOM   1288  C   ASP A 160     -19.151   8.059  28.464  1.00145.52
ATOM   1289  O   ASP A 160     -18.266   8.279  29.290  1.00145.52
ATOM   1290  CB  ASP A 160     -19.974   5.773  28.579  1.00145.52
ATOM   1291  CG  ASP A 160     -20.649   4.804  29.527  1.00145.52
ATOM   1292  OD1 ASP A 160     -20.091   4.544  30.613  1.00145.52
ATOM   1293  OD2 ASP A 160     -21.739   4.302  29.181  1.00145.52
ATOM   1294  N   LEU A 161     -19.048   8.507  27.195  1.00101.45
ATOM   1295  CA  LEU A 161     -17.794   9.100  26.802  1.00101.45
ATOM   1296  C   LEU A 161     -17.939  10.530  26.372  1.00101.45
ATOM   1297  O   LEU A 161     -19.009  10.998  25.989  1.00101.45
ATOM   1298  CB  LEU A 161     -17.077   8.347  25.667  1.00101.45
ATOM   1299  CG  LEU A 161     -17.119   6.815  25.830  1.00101.45
ATOM   1300  CD1 LEU A 161     -17.598   6.126  24.543  1.00101.45
ATOM   1301  CD2 LEU A 161     -15.781   6.265  26.350  1.00101.45
ATOM   1302  N   PRO A 162     -16.827  11.228  26.452  1.00157.72
ATOM   1303  CA  PRO A 162     -16.791  12.615  26.063  1.00157.72
ATOM   1304  C   PRO A 162     -16.871  12.760  24.572  1.00157.72
ATOM   1305  O   PRO A 162     -16.555  11.806  23.863  1.00157.72
ATOM   1306  CB  PRO A 162     -15.513  13.192  26.668  1.00157.72
ATOM   1307  CG  PRO A 162     -14.495  12.048  26.520  1.00157.72
ATOM   1308  CD  PRO A 162     -15.231  10.813  27.067  1.00157.72
ATOM   1309  N   ALA A 163     -17.269  13.912  24.098  1.00 87.51
ATOM   1310  CA  ALA A 163     -17.471  14.131  22.690  1.00 87.51
ATOM   1311  C   ALA A 163     -16.249  13.955  21.838  1.00 87.51
ATOM   1312  O   ALA A 163     -16.386  13.545  20.687  1.00 87.51
ATOM   1313  CB  ALA A 163     -18.087  15.525  22.584  1.00 87.51
ATOM   1314  N   THR A 164     -15.064  14.304  22.364  1.00 90.86
ATOM   1315  CA  THR A 164     -13.803  14.218  21.678  1.00 90.86
ATOM   1316  C   THR A 164     -13.264  12.820  21.633  1.00 90.86
ATOM   1317  O   THR A 164     -12.279  12.581  20.935  1.00 90.86
ATOM   1318  CB  THR A 164     -12.733  15.055  22.291  1.00 90.86
ATOM   1319  OG1 THR A 164     -12.469  14.596  23.606  1.00 90.86
ATOM   1320  CG2 THR A 164     -13.209  16.517  22.289  1.00 90.86
ATOM   1321  N   ASN A 165     -13.795  11.886  22.449  1.00 74.18
ATOM   1322  CA  ASN A 165     -13.216  10.564  22.475  1.00 74.18
ATOM   1323  C   ASN A 165     -13.214  10.008  21.078  1.00 74.18
ATOM   1324  O   ASN A 165     -14.211  10.061  20.358  1.00 74.18
ATOM   1325  CB  ASN A 165     -13.955   9.584  23.406  1.00 74.18
ATOM   1326  CG  ASN A 165     -13.125   8.362  23.726  1.00 74.18
ATOM   1327  OD1 ASN A 165     -12.465   7.794  22.854  1.00 74.18
ATOM   1328  ND2 ASN A 165     -13.157   7.948  24.986  1.00 74.18
ATOM   1329  N   PRO A 166     -12.093   9.468  20.674  1.00106.77
ATOM   1330  CA  PRO A 166     -11.957   8.973  19.330  1.00106.77
ATOM   1331  C   PRO A 166     -12.903   7.862  18.996  1.00106.77
ATOM   1332  O   PRO A 166     -13.301   7.750  17.837  1.00106.77
ATOM   1333  CB  PRO A 166     -10.481   8.610  19.175  1.00106.77
ATOM   1334  CG  PRO A 166      -9.762   9.661  20.041  1.00106.77
ATOM   1335  CD  PRO A 166     -10.608   9.748  21.325  1.00106.77
ATOM   1336  N   ILE A 167     -13.256   7.018  19.978  1.00111.26
ATOM   1337  CA  ILE A 167     -14.141   5.920  19.724  1.00111.26
ATOM   1338  C   ILE A 167     -15.502   6.467  19.409  1.00111.26
ATOM   1339  O   ILE A 167     -16.181   6.003  18.494  1.00111.26
ATOM   1340  CB  ILE A 167     -14.207   4.979  20.903  1.00111.26
ATOM   1341  CG1 ILE A 167     -14.616   5.713  22.178  1.00111.26
ATOM   1342  CG2 ILE A 167     -12.883   4.219  21.054  1.00111.26
ATOM   1343  CD1 ILE A 167     -14.597   4.781  23.389  1.00111.26
ATOM   1344  N   ARG A 168     -15.933   7.489  20.170  1.00 54.78
ATOM   1345  CA  ARG A 168     -17.230   8.071  19.994  1.00 54.78
ATOM   1346  C   ARG A 168     -17.296   8.732  18.650  1.00 54.78
ATOM   1347  O   ARG A 168     -18.292   8.625  17.936  1.00 54.78
ATOM   1348  CB  ARG A 168     -17.555   9.112  21.076  1.00 54.78
ATOM   1349  CG  ARG A 168     -19.039   9.467  21.148  1.00 54.78
ATOM   1350  CD  ARG A 168     -19.363  10.463  22.260  1.00 54.78
ATOM   1351  NE  ARG A 168     -20.512  11.289  21.803  1.00 54.78
ATOM   1352  CZ  ARG A 168     -21.312  11.901  22.723  1.00 54.78
ATOM   1353  NH1 ARG A 168     -21.059  11.738  24.055  1.00 54.78
ATOM   1354  NH2 ARG A 168     -22.370  12.661  22.318  1.00 54.78
ATOM   1355  N   LEU A 169     -16.221   9.439  18.272  1.00 47.08
ATOM   1356  CA  LEU A 169     -16.180  10.122  17.011  1.00 47.08
ATOM   1357  C   LEU A 169     -16.215   9.122  15.894  1.00 47.08
ATOM   1358  O   LEU A 169     -16.897   9.326  14.891  1.00 47.08
ATOM   1359  CB  LEU A 169     -14.905  10.965  16.849  1.00 47.08
ATOM   1360  CG  LEU A 169     -14.953  12.299  17.618  1.00 47.08
ATOM   1361  CD1 LEU A 169     -13.558  12.723  18.102  1.00 47.08
ATOM   1362  CD2 LEU A 169     -15.627  13.393  16.773  1.00 47.08
ATOM   1363  N   GLY A 170     -15.465   8.011  16.037  1.00 26.09
ATOM   1364  CA  GLY A 170     -15.388   7.016  15.004  1.00 26.09
ATOM   1365  C   GLY A 170     -16.735   6.387  14.815  1.00 26.09
ATOM   1366  O   GLY A 170     -17.126   6.060  13.696  1.00 26.09
ATOM   1367  N   LEU A 171     -17.470   6.163  15.919  1.00 48.01
ATOM   1368  CA  LEU A 171     -18.775   5.571  15.822  1.00 48.01
ATOM   1369  C   LEU A 171     -19.652   6.485  15.015  1.00 48.01
ATOM   1370  O   LEU A 171     -20.354   6.045  14.107  1.00 48.01
ATOM   1371  CB  LEU A 171     -19.442   5.380  17.195  1.00 48.01
ATOM   1372  CG  LEU A 171     -20.781   4.621  17.138  1.00 48.01
ATOM   1373  CD1 LEU A 171     -20.584   3.145  16.762  1.00 48.01
ATOM   1374  CD2 LEU A 171     -21.573   4.799  18.444  1.00 48.01
ATOM   1375  N   SER A 172     -19.602   7.799  15.297  1.00 31.47
ATOM   1376  CA  SER A 172     -20.448   8.745  14.624  1.00 31.47
ATOM   1377  C   SER A 172     -20.146   8.727  13.162  1.00 31.47
ATOM   1378  O   SER A 172     -21.048   8.813  12.329  1.00 31.47
ATOM   1379  CB  SER A 172     -20.233  10.187  15.115  1.00 31.47
ATOM   1380  OG  SER A 172     -19.007  10.703  14.635  1.00 31.47
ATOM   1381  N   LEU A 173     -18.855   8.623  12.807  1.00 53.38
ATOM   1382  CA  LEU A 173     -18.499   8.660  11.422  1.00 53.38
ATOM   1383  C   LEU A 173     -19.110   7.500  10.689  1.00 53.38
ATOM   1384  O   LEU A 173     -19.732   7.680   9.645  1.00 53.38
ATOM   1385  CB  LEU A 173     -16.974   8.573  11.206  1.00 53.38
ATOM   1386  CG  LEU A 173     -16.524   8.775   9.744  1.00 53.38
ATOM   1387  CD1 LEU A 173     -17.099  10.070   9.146  1.00 53.38
ATOM   1388  CD2 LEU A 173     -14.993   8.695   9.620  1.00 53.38
ATOM   1389  N   ASN A 174     -18.952   6.272  11.214  1.00 67.75
ATOM   1390  CA  ASN A 174     -19.444   5.113  10.512  1.00 67.75
ATOM   1391  C   ASN A 174     -20.941   5.022  10.534  1.00 67.75
ATOM   1392  O   ASN A 174     -21.560   4.597   9.561  1.00 67.75
ATOM   1393  CB  ASN A 174     -18.894   3.777  11.040  1.00 67.75
ATOM   1394  CG  ASN A 174     -17.376   3.824  10.938  1.00 67.75
ATOM   1395  OD1 ASN A 174     -16.816   3.952   9.851  1.00 67.75
ATOM   1396  ND2 ASN A 174     -16.689   3.691  12.104  1.00 67.75
ATOM   1397  N   PHE A 175     -21.572   5.389  11.660  1.00 98.11
ATOM   1398  CA  PHE A 175     -22.997   5.280  11.805  1.00 98.11
ATOM   1399  C   PHE A 175     -23.618   6.211  10.810  1.00 98.11
ATOM   1400  O   PHE A 175     -24.607   5.884  10.152  1.00 98.11
ATOM   1401  CB  PHE A 175     -23.385   5.632  13.254  1.00 98.11
ATOM   1402  CG  PHE A 175     -24.735   5.115  13.600  1.00 98.11
ATOM   1403  CD1 PHE A 175     -25.499   4.454  12.670  1.00 98.11
ATOM   1404  CD2 PHE A 175     -25.201   5.220  14.889  1.00 98.11
ATOM   1405  CE1 PHE A 175     -26.734   3.951  13.004  1.00 98.11
ATOM   1406  CE2 PHE A 175     -26.434   4.720  15.233  1.00 98.11
ATOM   1407  CZ  PHE A 175     -27.206   4.090  14.287  1.00 98.11
ATOM   1408  N   SER A 176     -23.019   7.405  10.657  1.00 90.26
ATOM   1409  CA  SER A 176     -23.518   8.364   9.718  1.00 90.26
ATOM   1410  C   SER A 176     -23.455   7.776   8.341  1.00 90.26
ATOM   1411  O   SER A 176     -24.371   7.947   7.539  1.00 90.26
ATOM   1412  CB  SER A 176     -22.675   9.647   9.648  1.00 90.26
ATOM   1413  OG  SER A 176     -22.582  10.257  10.922  1.00 90.26
ATOM   1414  N   VAL A 177     -22.353   7.072   8.024  1.00 47.25
ATOM   1415  CA  VAL A 177     -22.202   6.474   6.727  1.00 47.25
ATOM   1416  C   VAL A 177     -23.258   5.427   6.540  1.00 47.25
ATOM   1417  O   VAL A 177     -23.799   5.257   5.447  1.00 47.25
ATOM   1418  CB  VAL A 177     -20.861   5.823   6.538  1.00 47.25
ATOM   1419  CG1 VAL A 177     -20.835   5.158   5.154  1.00 47.25
ATOM   1420  CG2 VAL A 177     -19.768   6.890   6.727  1.00 47.25
ATOM   1421  N   PHE A 178     -23.580   4.691   7.616  1.00 71.29
ATOM   1422  CA  PHE A 178     -24.559   3.639   7.566  1.00 71.29
ATOM   1423  C   PHE A 178     -25.857   4.264   7.130  1.00 71.29
ATOM   1424  O   PHE A 178     -26.516   3.781   6.209  1.00 71.29
ATOM   1425  CB  PHE A 178     -24.704   2.999   8.964  1.00 71.29
ATOM   1426  CG  PHE A 178     -25.847   2.049   9.053  1.00 71.29
ATOM   1427  CD1 PHE A 178     -27.074   2.452   9.527  1.00 71.29
ATOM   1428  CD2 PHE A 178     -25.698   0.754   8.614  1.00 71.29
ATOM   1429  CE1 PHE A 178     -28.126   1.569   9.590  1.00 71.29
ATOM   1430  CE2 PHE A 178     -26.747  -0.132   8.675  1.00 71.29
ATOM   1431  CZ  PHE A 178     -27.962   0.272   9.167  1.00 71.29
ATOM   1432  N   TYR A 179     -26.237   5.400   7.743  1.00 82.77
ATOM   1433  CA  TYR A 179     -27.475   6.039   7.382  1.00 82.77
ATOM   1434  C   TYR A 179     -27.457   6.467   5.949  1.00 82.77
ATOM   1435  O   TYR A 179     -28.446   6.307   5.236  1.00 82.77
ATOM   1436  CB  TYR A 179     -27.809   7.293   8.210  1.00 82.77
ATOM   1437  CG  TYR A 179     -28.272   6.865   9.559  1.00 82.77
ATOM   1438  CD1 TYR A 179     -29.189   5.846   9.659  1.00 82.77
ATOM   1439  CD2 TYR A 179     -27.840   7.491  10.706  1.00 82.77
ATOM   1440  CE1 TYR A 179     -29.654   5.428  10.881  1.00 82.77
ATOM   1441  CE2 TYR A 179     -28.306   7.079  11.935  1.00 82.77
ATOM   1442  CZ  TYR A 179     -29.209   6.044  12.023  1.00 82.77
ATOM   1443  OH  TYR A 179     -29.691   5.617  13.279  1.00 82.77
ATOM   1444  N   TYR A 180     -26.342   7.063   5.494  1.00 71.75
ATOM   1445  CA  TYR A 180     -26.285   7.595   4.163  1.00 71.75
ATOM   1446  C   TYR A 180     -26.344   6.493   3.139  1.00 71.75
ATOM   1447  O   TYR A 180     -27.204   6.495   2.259  1.00 71.75
ATOM   1448  CB  TYR A 180     -24.955   8.346   3.957  1.00 71.75
ATOM   1449  CG  TYR A 180     -25.039   9.296   2.814  1.00 71.75
ATOM   1450  CD1 TYR A 180     -25.542  10.564   3.012  1.00 71.75
ATOM   1451  CD2 TYR A 180     -24.605   8.941   1.556  1.00 71.75
ATOM   1452  CE1 TYR A 180     -25.617  11.460   1.975  1.00 71.75
ATOM   1453  CE2 TYR A 180     -24.679   9.835   0.513  1.00 71.75
ATOM   1454  CZ  TYR A 180     -25.188  11.095   0.723  1.00 71.75
ATOM   1455  OH  TYR A 180     -25.265  12.015  -0.345  1.00 71.75
ATOM   1456  N   GLU A 181     -25.409   5.525   3.225  1.00 96.21
ATOM   1457  CA  GLU A 181     -25.321   4.488   2.232  1.00 96.21
ATOM   1458  C   GLU A 181     -26.331   3.386   2.390  1.00 96.21
ATOM   1459  O   GLU A 181     -26.930   2.937   1.412  1.00 96.21
ATOM   1460  CB  GLU A 181     -23.918   3.849   2.172  1.00 96.21
ATOM   1461  CG  GLU A 181     -22.791   4.883   2.271  1.00 96.21
ATOM   1462  CD  GLU A 181     -21.451   4.204   2.008  1.00 96.21
ATOM   1463  OE1 GLU A 181     -21.201   3.117   2.594  1.00 96.21
ATOM   1464  OE2 GLU A 181     -20.654   4.774   1.214  1.00 96.21
ATOM   1465  N   ILE A 182     -26.487   2.842   3.612  1.00 87.66
ATOM   1466  CA  ILE A 182     -27.398   1.739   3.736  1.00 87.66
ATOM   1467  C   ILE A 182     -28.835   2.164   3.793  1.00 87.66
ATOM   1468  O   ILE A 182     -29.666   1.652   3.047  1.00 87.66
ATOM   1469  CB  ILE A 182     -27.097   0.844   4.898  1.00 87.66
ATOM   1470  CG1 ILE A 182     -25.627   0.410   4.805  1.00 87.66
ATOM   1471  CG2 ILE A 182     -28.080  -0.340   4.872  1.00 87.66
ATOM   1472  CD1 ILE A 182     -25.295  -0.394   3.556  1.00 87.66
ATOM   1473  N   LEU A 183     -29.160   3.103   4.706  1.00120.67
ATOM   1474  CA  LEU A 183     -30.497   3.593   4.922  1.00120.67
ATOM   1475  C   LEU A 183     -30.924   4.515   3.822  1.00120.67
ATOM   1476  O   LEU A 183     -32.116   4.685   3.579  1.00120.67
ATOM   1477  CB  LEU A 183     -30.700   4.293   6.275  1.00120.67
ATOM   1478  CG  LEU A 183     -31.536   3.429   7.235  1.00120.67
ATOM   1479  CD1 LEU A 183     -30.820   2.108   7.532  1.00120.67
ATOM   1480  CD2 LEU A 183     -31.959   4.195   8.495  1.00120.67
ATOM   1481  N   ASN A 184     -29.964   5.162   3.141  1.00 69.73
ATOM   1482  CA  ASN A 184     -30.275   6.086   2.086  1.00 69.73
ATOM   1483  C   ASN A 184     -30.952   7.313   2.625  1.00 69.73
ATOM   1484  O   ASN A 184     -31.828   7.869   1.964  1.00 69.73
ATOM   1485  CB  ASN A 184     -31.193   5.492   0.999  1.00 69.73
ATOM   1486  CG  ASN A 184     -30.769   6.016  -0.367  1.00 69.73
ATOM   1487  OD1 ASN A 184     -29.853   5.487  -0.997  1.00 69.73
ATOM   1488  ND2 ASN A 184     -31.450   7.098  -0.835  1.00 69.73
ATOM   1489  N   THR A 185     -30.570   7.781   3.834  1.00 58.95
ATOM   1490  CA  THR A 185     -31.150   9.009   4.309  1.00 58.95
ATOM   1491  C   THR A 185     -30.047  10.017   4.428  1.00 58.95
ATOM   1492  O   THR A 185     -29.307  10.043   5.413  1.00 58.95
ATOM   1493  CB  THR A 185     -31.850   8.865   5.673  1.00 58.95
ATOM   1494  OG1 THR A 185     -32.221  10.160   6.162  1.00 58.95
ATOM   1495  CG2 THR A 185     -30.923   8.204   6.681  1.00 58.95
ATOM   1496  N   PRO A 186     -29.916  10.876   3.457  1.00 75.00
ATOM   1497  CA  PRO A 186     -28.857  11.841   3.518  1.00 75.00
ATOM   1498  C   PRO A 186     -29.006  12.789   4.660  1.00 75.00
ATOM   1499  O   PRO A 186     -27.995  13.177   5.245  1.00 75.00
ATOM   1500  CB  PRO A 186     -28.816  12.495   2.140  1.00 75.00
ATOM   1501  CG  PRO A 186     -30.229  12.235   1.585  1.00 75.00
ATOM   1502  CD  PRO A 186     -30.668  10.915   2.247  1.00 75.00
ATOM   1503  N   GLU A 187     -30.250  13.157   5.009  1.00 79.34
ATOM   1504  CA  GLU A 187     -30.460  14.141   6.029  1.00 79.34
ATOM   1505  C   GLU A 187     -29.991  13.643   7.362  1.00 79.34
ATOM   1506  O   GLU A 187     -29.316  14.370   8.089  1.00 79.34
ATOM   1507  CB  GLU A 187     -31.938  14.550   6.167  1.00 79.34
ATOM   1508  CG  GLU A 187     -32.414  15.495   5.081  1.00 79.34
ATOM   1509  CD  GLU A 187     -32.438  14.833   3.716  1.00 79.34
ATOM   1510  OE1 GLU A 187     -32.561  13.591   3.659  1.00 79.34
ATOM   1511  OE2 GLU A 187     -32.336  15.557   2.703  1.00 79.34
ATOM   1512  N   ARG A 188     -30.339  12.395   7.731  1.00164.55
ATOM   1513  CA  ARG A 188     -29.967  11.923   9.035  1.00164.55
ATOM   1514  C   ARG A 188     -28.487  11.707   9.137  1.00164.55
ATOM   1515  O   ARG A 188     -27.901  11.909  10.200  1.00164.55
ATOM   1516  CB  ARG A 188     -30.768  10.698   9.524  1.00164.55
ATOM   1517  CG  ARG A 188     -32.272  10.875   9.712  1.00164.55
ATOM   1518  CD  ARG A 188     -32.994   9.526   9.817  1.00164.55
ATOM   1519  NE  ARG A 188     -33.583   9.221   8.481  1.00164.55
ATOM   1520  CZ  ARG A 188     -34.606   8.323   8.361  1.00164.55
ATOM   1521  NH1 ARG A 188     -35.065   7.650   9.456  1.00164.55
ATOM   1522  NH2 ARG A 188     -35.176   8.099   7.140  1.00164.55
ATOM   1523  N   ALA A 189     -27.833  11.275   8.044  1.00 33.56
ATOM   1524  CA  ALA A 189     -26.414  11.057   8.092  1.00 33.56
ATOM   1525  C   ALA A 189     -25.724  12.364   8.359  1.00 33.56
ATOM   1526  O   ALA A 189     -24.792  12.433   9.160  1.00 33.56
ATOM   1527  CB  ALA A 189     -25.861  10.501   6.770  1.00 33.56
ATOM   1528  N   CYS A 190     -26.170  13.445   7.691  1.00 34.33
ATOM   1529  CA  CYS A 190     -25.535  14.726   7.850  1.00 34.33
ATOM   1530  C   CYS A 190     -25.706  15.222   9.251  1.00 34.33
ATOM   1531  O   CYS A 190     -24.777  15.772   9.841  1.00 34.33
ATOM   1532  CB  CYS A 190     -26.095  15.807   6.907  1.00 34.33
ATOM   1533  SG  CYS A 190     -26.067  15.300   5.161  1.00 34.33
ATOM   1534  N   LYS A 191     -26.909  15.046   9.825  1.00153.72
ATOM   1535  CA  LYS A 191     -27.162  15.580  11.132  1.00153.72
ATOM   1536  C   LYS A 191     -26.287  14.902  12.143  1.00153.72
ATOM   1537  O   LYS A 191     -25.729  15.555  13.023  1.00153.72
ATOM   1538  CB  LYS A 191     -28.630  15.423  11.569  1.00153.72
ATOM   1539  CG  LYS A 191     -29.619  16.100  10.642  1.00153.72
ATOM   1540  CD  LYS A 191     -30.945  15.357  10.623  1.00153.72
ATOM   1541  CE  LYS A 191     -31.886  15.932   9.577  1.00153.72
ATOM   1542  NZ  LYS A 191     -32.598  17.141  10.077  1.00153.72
ATOM   1543  N   LEU A 192     -26.131  13.568  12.039  1.00 99.19
ATOM   1544  CA  LEU A 192     -25.361  12.840  13.010  1.00 99.19
ATOM   1545  C   LEU A 192     -23.936  13.308  12.929  1.00 99.19
ATOM   1546  O   LEU A 192     -23.294  13.533  13.954  1.00 99.19
ATOM   1547  CB  LEU A 192     -25.394  11.320  12.748  1.00 99.19
ATOM   1548  CG  LEU A 192     -24.304  10.482  13.459  1.00 99.19
ATOM   1549  CD1 LEU A 192     -24.322  10.756  14.972  1.00 99.19
ATOM   1550  CD2 LEU A 192     -24.372   8.982  13.132  1.00 99.19
ATOM   1551  N   ALA A 193     -23.396  13.455  11.703  1.00 37.91
ATOM   1552  CA  ALA A 193     -22.029  13.863  11.530  1.00 37.91
ATOM   1553  C   ALA A 193     -21.822  15.269  12.010  1.00 37.91
ATOM   1554  O   ALA A 193     -20.832  15.559  12.680  1.00 37.91
ATOM   1555  CB  ALA A 193     -21.562  13.792  10.067  1.00 37.91
ATOM   1556  N   ASN A 194     -22.752  16.188  11.685  1.00120.64
ATOM   1557  CA  ASN A 194     -22.553  17.565  12.052  1.00120.64
ATOM   1558  C   ASN A 194     -22.553  17.711  13.544  1.00120.64
ATOM   1559  O   ASN A 194     -21.722  18.427  14.100  1.00120.64
ATOM   1560  CB  ASN A 194     -23.605  18.527  11.464  1.00120.64
ATOM   1561  CG  ASN A 194     -23.106  19.229  10.222  1.00120.64
ATOM   1562  OD1 ASN A 194     -22.235  20.097  10.288  1.00120.64
ATOM   1563  ND2 ASN A 194     -23.663  18.855   9.078  1.00120.64
ATOM   1564  N   ASP A 195     -23.478  17.029  14.243  1.00 27.63
ATOM   1565  CA  ASP A 195     -23.551  17.167  15.672  1.00 27.63
ATOM   1566  C   ASP A 195     -22.286  16.658  16.294  1.00 27.63
ATOM   1567  O   ASP A 195     -21.761  17.253  17.234  1.00 27.63
ATOM   1568  CB  ASP A 195     -24.717  16.378  16.291  1.00 27.63
ATOM   1569  CG  ASP A 195     -26.042  17.091  16.131  1.00 27.63
ATOM   1570  OD1 ASP A 195     -26.067  18.337  16.217  1.00 27.63
ATOM   1571  OD2 ASP A 195     -27.061  16.400  15.922  1.00 27.63
ATOM   1572  N   ALA A 196     -21.759  15.531  15.782  1.00 27.18
ATOM   1573  CA  ALA A 196     -20.588  14.946  16.369  1.00 27.18
ATOM   1574  C   ALA A 196     -19.448  15.911  16.253  1.00 27.18
ATOM   1575  O   ALA A 196     -18.680  16.097  17.197  1.00 27.18
ATOM   1576  CB  ALA A 196     -20.172  13.638  15.674  1.00 27.18
ATOM   1577  N   PHE A 197     -19.312  16.552  15.078  1.00 54.03
ATOM   1578  CA  PHE A 197     -18.233  17.461  14.822  1.00 54.03
ATOM   1579  C   PHE A 197     -18.380  18.663  15.707  1.00 54.03
ATOM   1580  O   PHE A 197     -17.421  19.112  16.334  1.00 54.03
ATOM   1581  CB  PHE A 197     -18.232  17.946  13.361  1.00 54.03
ATOM   1582  CG  PHE A 197     -17.098  18.892  13.167  1.00 54.03
ATOM   1583  CD1 PHE A 197     -15.799  18.435  13.148  1.00 54.03
ATOM   1584  CD2 PHE A 197     -17.334  20.238  13.006  1.00 54.03
ATOM   1585  CE1 PHE A 197     -14.753  19.309  12.966  1.00 54.03
ATOM   1586  CE2 PHE A 197     -16.290  21.115  12.824  1.00 54.03
ATOM   1587  CZ  PHE A 197     -14.995  20.652  12.804  1.00 54.03
ATOM   1588  N   HIS A 198     -19.611  19.198  15.796  1.00 40.97
ATOM   1589  CA  HIS A 198     -19.880  20.413  16.515  1.00 40.97
ATOM   1590  C   HIS A 198     -19.565  20.238  17.970  1.00 40.97
ATOM   1591  O   HIS A 198     -18.958  21.113  18.586  1.00 40.97
ATOM   1592  CB  HIS A 198     -21.359  20.824  16.415  1.00 40.97
ATOM   1593  CG  HIS A 198     -21.677  21.613  15.187  1.00 40.97
ATOM   1594  ND1 HIS A 198     -21.807  21.037  13.942  1.00 40.97
ATOM   1595  CD2 HIS A 198     -21.886  22.940  15.010  1.00 40.97
ATOM   1596  CE1 HIS A 198     -22.081  21.976  13.055  1.00 40.97
ATOM   1597  NE2 HIS A 198     -22.135  23.136  13.674  1.00 40.97
ATOM   1598  N   SER A 199     -19.965  19.094  18.556  1.00 45.37
ATOM   1599  CA  SER A 199     -19.787  18.854  19.961  1.00 45.37
ATOM   1600  C   SER A 199     -18.327  18.819  20.302  1.00 45.37
ATOM   1601  O   SER A 199     -17.903  19.389  21.305  1.00 45.37
ATOM   1602  CB  SER A 199     -20.331  17.483  20.402  1.00 45.37
ATOM   1603  OG  SER A 199     -21.677  17.325  19.998  1.00 45.37
ATOM   1604  N   ALA A 200     -17.523  18.115  19.486  1.00 40.57
ATOM   1605  CA  ALA A 200     -16.122  17.935  19.742  1.00 40.57
ATOM   1606  C   ALA A 200     -15.381  19.231  19.638  1.00 40.57
ATOM   1607  O   ALA A 200     -14.498  19.523  20.441  1.00 40.57
ATOM   1608  CB  ALA A 200     -15.457  16.952  18.763  1.00 40.57
ATOM   1609  N   THR A 201     -15.740  20.061  18.649  1.00 54.55
ATOM   1610  CA  THR A 201     -15.013  21.265  18.373  1.00 54.55
ATOM   1611  C   THR A 201     -15.058  22.186  19.556  1.00 54.55
ATOM   1612  O   THR A 201     -14.112  22.931  19.804  1.00 54.55
ATOM   1613  CB  THR A 201     -15.568  22.001  17.140  1.00 54.55
ATOM   1614  OG1 THR A 201     -15.432  21.169  15.981  1.00 54.55
ATOM   1615  CG2 THR A 201     -14.809  23.298  16.906  1.00 54.55
ATOM   1616  N   ALA A 202     -16.187  22.223  20.282  1.00 57.67
ATOM   1617  CA  ALA A 202     -16.283  23.073  21.439  1.00 57.67
ATOM   1618  C   ALA A 202     -15.338  22.617  22.523  1.00 57.67
ATOM   1619  O   ALA A 202     -14.739  23.425  23.228  1.00 57.67
ATOM   1620  CB  ALA A 202     -17.693  23.081  22.054  1.00 57.67
ATOM   1621  N   GLU A 203     -15.222  21.286  22.659  1.00193.67
ATOM   1622  CA  GLU A 203     -14.597  20.447  23.652  1.00193.67
ATOM   1623  C   GLU A 203     -13.089  20.314  23.635  1.00193.67
ATOM   1624  O   GLU A 203     -12.575  19.543  24.441  1.00193.67
ATOM   1625  CB  GLU A 203     -15.168  19.024  23.606  1.00193.67
ATOM   1626  CG  GLU A 203     -15.258  18.344  24.969  1.00193.67
ATOM   1627  CD  GLU A 203     -15.847  16.953  24.764  1.00193.67
ATOM   1628  OE1 GLU A 203     -17.085  16.858  24.550  1.00193.67
ATOM   1629  OE2 GLU A 203     -15.063  15.966  24.821  1.00193.67
ATOM   1630  N   LEU A 204     -12.320  20.975  22.752  1.00147.95
ATOM   1631  CA  LEU A 204     -10.924  20.637  22.553  1.00147.95
ATOM   1632  C   LEU A 204     -10.086  20.495  23.796  1.00147.95
ATOM   1633  O   LEU A 204      -9.201  19.639  23.812  1.00147.95
ATOM   1634  CB  LEU A 204     -10.168  21.602  21.626  1.00147.95
ATOM   1635  CG  LEU A 204     -10.102  21.116  20.171  1.00147.95
ATOM   1636  CD1 LEU A 204      -9.034  20.022  20.026  1.00147.95
ATOM   1637  CD2 LEU A 204     -11.470  20.661  19.652  1.00147.95
ATOM   1638  N   ASP A 205     -10.324  21.270  24.868  1.00 70.28
ATOM   1639  CA  ASP A 205      -9.468  21.219  26.027  1.00 70.28
ATOM   1640  C   ASP A 205      -9.369  19.809  26.537  1.00 70.28
ATOM   1641  O   ASP A 205      -8.363  19.433  27.136  1.00 70.28
ATOM   1642  CB  ASP A 205      -9.978  22.089  27.186  1.00 70.28
ATOM   1643  CG  ASP A 205      -9.106  23.334  27.247  1.00 70.28
ATOM   1644  OD1 ASP A 205      -8.032  23.273  27.901  1.00 70.28
ATOM   1645  OD2 ASP A 205      -9.496  24.364  26.637  1.00 70.28
ATOM   1646  N   THR A 206     -10.417  18.999  26.303  1.00143.55
ATOM   1647  CA  THR A 206     -10.538  17.637  26.745  1.00143.55
ATOM   1648  C   THR A 206      -9.546  16.728  26.071  1.00143.55
ATOM   1649  O   THR A 206      -9.321  15.617  26.546  1.00143.55
ATOM   1650  CB  THR A 206     -11.900  17.069  26.518  1.00143.55
ATOM   1651  OG1 THR A 206     -12.884  17.909  27.092  1.00143.55
ATOM   1652  CG2 THR A 206     -11.963  15.702  27.186  1.00143.55
ATOM   1653  N   LEU A 207      -8.980  17.111  24.913  1.00111.25
ATOM   1654  CA  LEU A 207      -8.069  16.216  24.253  1.00111.25
ATOM   1655  C   LEU A 207      -6.833  16.016  25.071  1.00111.25
ATOM   1656  O   LEU A 207      -6.429  16.869  25.861  1.00111.25
ATOM   1657  CB  LEU A 207      -7.661  16.674  22.846  1.00111.25
ATOM   1658  CG  LEU A 207      -8.648  16.193  21.768  1.00111.25
ATOM   1659  CD1 LEU A 207      -8.967  14.702  21.917  1.00111.25
ATOM   1660  CD2 LEU A 207      -9.903  17.067  21.725  1.00111.25
ATOM   1661  N   ALA A 208      -6.219  14.826  24.898  1.00 84.10
ATOM   1662  CA  ALA A 208      -5.042  14.412  25.606  1.00 84.10
ATOM   1663  C   ALA A 208      -3.957  14.237  24.591  1.00 84.10
ATOM   1664  O   ALA A 208      -4.209  14.201  23.388  1.00 84.10
ATOM   1665  CB  ALA A 208      -5.237  13.059  26.310  1.00 84.10
ATOM   1666  N   ASN A 209      -2.704  14.121  25.065  1.00 71.48
ATOM   1667  CA  ASN A 209      -1.602  13.992  24.162  1.00 71.48
ATOM   1668  C   ASN A 209      -1.813  12.762  23.347  1.00 71.48
ATOM   1669  O   ASN A 209      -1.588  12.762  22.139  1.00 71.48
ATOM   1670  CB  ASN A 209      -0.253  13.813  24.881  1.00 71.48
ATOM   1671  CG  ASN A 209      -0.050  14.830  25.981  1.00 71.48
ATOM   1672  OD1 ASN A 209      -0.394  16.003  25.834  1.00 71.48
ATOM   1673  ND2 ASN A 209       0.516  14.382  27.094  1.00 71.48
ATOM   1674  N   ASP A 210      -2.240  11.662  23.989  1.00 96.86
ATOM   1675  CA  ASP A 210      -2.409  10.455  23.237  1.00 96.86
ATOM   1676  C   ASP A 210      -3.563  10.535  22.275  1.00 96.86
ATOM   1677  O   ASP A 210      -3.456  10.027  21.162  1.00 96.86
ATOM   1678  CB  ASP A 210      -2.574   9.187  24.102  1.00 96.86
ATOM   1679  CG  ASP A 210      -3.809   9.247  24.970  1.00 96.86
ATOM   1680  OD1 ASP A 210      -4.164  10.350  25.439  1.00 96.86
ATOM   1681  OD2 ASP A 210      -4.424   8.183  25.187  1.00 96.86
ATOM   1682  N   SER A 211      -4.700  11.139  22.680  1.00 68.01
ATOM   1683  CA  SER A 211      -5.916  11.144  21.898  1.00 68.01
ATOM   1684  C   SER A 211      -6.016  12.169  20.790  1.00 68.01
ATOM   1685  O   SER A 211      -6.772  11.958  19.842  1.00 68.01
ATOM   1686  CB  SER A 211      -7.167  11.326  22.777  1.00 68.01
ATOM   1687  OG  SER A 211      -6.913  12.277  23.799  1.00 68.01
ATOM   1688  N   PHE A 212      -5.268  13.291  20.839  1.00 73.62
ATOM   1689  CA  PHE A 212      -5.556  14.383  19.938  1.00 73.62
ATOM   1690  C   PHE A 212      -5.424  14.036  18.482  1.00 73.62
ATOM   1691  O   PHE A 212      -6.250  14.459  17.674  1.00 73.62
ATOM   1692  CB  PHE A 212      -4.761  15.682  20.217  1.00 73.62
ATOM   1693  CG  PHE A 212      -5.009  16.752  19.204  1.00 73.62
ATOM   1694  CD1 PHE A 212      -6.287  17.239  18.986  1.00 73.62
ATOM   1695  CD2 PHE A 212      -3.968  17.268  18.452  1.00 73.62
ATOM   1696  CE1 PHE A 212      -6.517  18.217  18.039  1.00 73.62
ATOM   1697  CE2 PHE A 212      -4.195  18.246  17.503  1.00 73.62
ATOM   1698  CZ  PHE A 212      -5.471  18.722  17.296  1.00 73.62
ATOM   1699  N   LYS A 213      -4.395  13.276  18.079  1.00 72.43
ATOM   1700  CA  LYS A 213      -4.225  13.031  16.673  1.00 72.43
ATOM   1701  C   LYS A 213      -5.393  12.284  16.095  1.00 72.43
ATOM   1702  O   LYS A 213      -5.895  12.653  15.035  1.00 72.43
ATOM   1703  CB  LYS A 213      -2.936  12.258  16.360  1.00 72.43
ATOM   1704  CG  LYS A 213      -1.696  13.142  16.507  1.00 72.43
ATOM   1705  CD  LYS A 213      -1.706  14.391  15.631  1.00 72.43
ATOM   1706  CE  LYS A 213      -1.427  15.673  16.415  1.00 72.43
ATOM   1707  NZ  LYS A 213       0.032  15.889  16.533  1.00 72.43
ATOM   1708  N   ASP A 214      -5.863  11.215  16.767  1.00 41.94
ATOM   1709  CA  ASP A 214      -6.952  10.437  16.239  1.00 41.94
ATOM   1710  C   ASP A 214      -8.213  11.248  16.219  1.00 41.94
ATOM   1711  O   ASP A 214      -8.952  11.230  15.237  1.00 41.94
ATOM   1712  CB  ASP A 214      -7.249   9.175  17.068  1.00 41.94
ATOM   1713  CG  ASP A 214      -6.104   8.191  16.885  1.00 41.94
ATOM   1714  OD1 ASP A 214      -5.749   7.901  15.711  1.00 41.94
ATOM   1715  OD2 ASP A 214      -5.573   7.710  17.921  1.00 41.94
ATOM   1716  N   SER A 215      -8.488  11.997  17.305  1.00 38.27
ATOM   1717  CA  SER A 215      -9.719  12.728  17.397  1.00 38.27
ATOM   1718  C   SER A 215      -9.791  13.732  16.290  1.00 38.27
ATOM   1719  O   SER A 215     -10.812  13.844  15.617  1.00 38.27
ATOM   1720  CB  SER A 215      -9.849  13.526  18.710  1.00 38.27
ATOM   1721  OG  SER A 215      -8.806  14.482  18.817  1.00 38.27
ATOM   1722  N   THR A 216      -8.699  14.488  16.071  1.00 46.50
ATOM   1723  CA  THR A 216      -8.698  15.530  15.083  1.00 46.50
ATOM   1724  C   THR A 216      -8.866  14.949  13.710  1.00 46.50
ATOM   1725  O   THR A 216      -9.529  15.547  12.865  1.00 46.50
ATOM   1726  CB  THR A 216      -7.440  16.362  15.079  1.00 46.50
ATOM   1727  OG1 THR A 216      -7.510  17.389  14.100  1.00 46.50
ATOM   1728  CG2 THR A 216      -6.246  15.431  14.787  1.00 46.50
ATOM   1729  N   LEU A 217      -8.254  13.785  13.431  1.00 99.41
ATOM   1730  CA  LEU A 217      -8.350  13.217  12.116  1.00 99.41
ATOM   1731  C   LEU A 217      -9.782  12.861  11.849  1.00 99.41
ATOM   1732  O   LEU A 217     -10.301  13.140  10.770  1.00 99.41
ATOM   1733  CB  LEU A 217      -7.519  11.926  11.969  1.00 99.41
ATOM   1734  CG  LEU A 217      -7.911  10.968  10.816  1.00 99.41
ATOM   1735  CD1 LEU A 217      -6.757  10.851   9.815  1.00 99.41
ATOM   1736  CD2 LEU A 217      -8.403   9.584  11.278  1.00 99.41
ATOM   1737  N   ILE A 218     -10.464  12.242  12.830  1.00 45.23
ATOM   1738  CA  ILE A 218     -11.817  11.799  12.638  1.00 45.23
ATOM   1739  C   ILE A 218     -12.699  12.982  12.396  1.00 45.23
ATOM   1740  O   ILE A 218     -13.606  12.931  11.568  1.00 45.23
ATOM   1741  CB  ILE A 218     -12.365  11.035  13.808  1.00 45.23
ATOM   1742  CG1 ILE A 218     -11.411   9.895  14.202  1.00 45.23
ATOM   1743  CG2 ILE A 218     -13.776  10.549  13.442  1.00 45.23
ATOM   1744  CD1 ILE A 218     -11.524   9.482  15.670  1.00 45.23
ATOM   1745  N   MET A 219     -12.454  14.088  13.117  1.00 43.01
ATOM   1746  CA  MET A 219     -13.261  15.265  12.980  1.00 43.01
ATOM   1747  C   MET A 219     -13.160  15.731  11.558  1.00 43.01
ATOM   1748  O   MET A 219     -14.156  16.111  10.941  1.00 43.01
ATOM   1749  CB  MET A 219     -12.761  16.401  13.890  1.00 43.01
ATOM   1750  CG  MET A 219     -13.592  16.589  15.163  1.00 43.01
ATOM   1751  SD  MET A 219     -12.875  17.745  16.375  1.00 43.01
ATOM   1752  CE  MET A 219     -11.510  16.660  16.890  1.00 43.01
ATOM   1753  N   GLN A 220     -11.946  15.693  10.985  1.00 79.51
ATOM   1754  CA  GLN A 220     -11.770  16.156   9.639  1.00 79.51
ATOM   1755  C   GLN A 220     -12.542  15.274   8.703  1.00 79.51
ATOM   1756  O   GLN A 220     -13.162  15.754   7.754  1.00 79.51
ATOM   1757  CB  GLN A 220     -10.298  16.149   9.202  1.00 79.51
ATOM   1758  CG  GLN A 220     -10.095  16.530   7.736  1.00 79.51
ATOM   1759  CD  GLN A 220     -10.447  18.004   7.600  1.00 79.51
ATOM   1760  OE1 GLN A 220     -10.056  18.828   8.424  1.00 79.51
ATOM   1761  NE2 GLN A 220     -11.206  18.345   6.523  1.00 79.51
ATOM   1762  N   LEU A 221     -12.526  13.952   8.954  1.00 48.89
ATOM   1763  CA  LEU A 221     -13.202  13.005   8.112  1.00 48.89
ATOM   1764  C   LEU A 221     -14.681  13.248   8.188  1.00 48.89
ATOM   1765  O   LEU A 221     -15.393  13.103   7.196  1.00 48.89
ATOM   1766  CB  LEU A 221     -12.930  11.547   8.527  1.00 48.89
ATOM   1767  CG  LEU A 221     -11.432  11.174   8.521  1.00 48.89
ATOM   1768  CD1 LEU A 221     -11.194   9.792   9.150  1.00 48.89
ATOM   1769  CD2 LEU A 221     -10.819  11.300   7.116  1.00 48.89
ATOM   1770  N   LEU A 222     -15.193  13.603   9.384  1.00 45.88
ATOM   1771  CA  LEU A 222     -16.597  13.861   9.535  1.00 45.88
ATOM   1772  C   LEU A 222     -16.964  15.028   8.664  1.00 45.88
ATOM   1773  O   LEU A 222     -17.950  14.976   7.929  1.00 45.88
ATOM   1774  CB  LEU A 222     -16.981  14.209  10.986  1.00 45.88
ATOM   1775  CG  LEU A 222     -16.906  13.006  11.948  1.00 45.88
ATOM   1776  CD1 LEU A 222     -16.355  13.422  13.323  1.00 45.88
ATOM   1777  CD2 LEU A 222     -18.268  12.300  12.064  1.00 45.88
ATOM   1778  N   ARG A 223     -16.157  16.106   8.699  1.00172.45
ATOM   1779  CA  ARG A 223     -16.449  17.280   7.923  1.00172.45
ATOM   1780  C   ARG A 223     -16.397  16.937   6.466  1.00172.45
ATOM   1781  O   ARG A 223     -17.221  17.407   5.683  1.00172.45
ATOM   1782  CB  ARG A 223     -15.438  18.423   8.137  1.00172.45
ATOM   1783  CG  ARG A 223     -15.615  19.206   9.437  1.00172.45
ATOM   1784  CD  ARG A 223     -16.403  20.508   9.267  1.00172.45
ATOM   1785  NE  ARG A 223     -15.492  21.496   8.620  1.00172.45
ATOM   1786  CZ  ARG A 223     -15.959  22.728   8.260  1.00172.45
ATOM   1787  NH1 ARG A 223     -17.230  23.099   8.591  1.00172.45
ATOM   1788  NH2 ARG A 223     -15.152  23.593   7.577  1.00172.45
ATOM   1789  N   ASP A 224     -15.421  16.100   6.068  1.00 31.00
ATOM   1790  CA  ASP A 224     -15.244  15.769   4.683  1.00 31.00
ATOM   1791  C   ASP A 224     -16.487  15.114   4.172  1.00 31.00
ATOM   1792  O   ASP A 224     -16.921  15.394   3.056  1.00 31.00
ATOM   1793  CB  ASP A 224     -14.078  14.793   4.440  1.00 31.00
ATOM   1794  CG  ASP A 224     -12.848  15.605   4.059  1.00 31.00
ATOM   1795  OD1 ASP A 224     -12.554  16.603   4.771  1.00 31.00
ATOM   1796  OD2 ASP A 224     -12.186  15.237   3.052  1.00 31.00
ATOM   1797  N   ASN A 225     -17.095  14.215   4.970  1.00 54.52
ATOM   1798  CA  ASN A 225     -18.297  13.567   4.528  1.00 54.52
ATOM   1799  C   ASN A 225     -19.364  14.602   4.356  1.00 54.52
ATOM   1800  O   ASN A 225     -20.109  14.576   3.378  1.00 54.52
ATOM   1801  CB  ASN A 225     -18.840  12.529   5.526  1.00 54.52
ATOM   1802  CG  ASN A 225     -18.200  11.185   5.213  1.00 54.52
ATOM   1803  OD1 ASN A 225     -17.613  10.996   4.150  1.00 54.52
ATOM   1804  ND2 ASN A 225     -18.308  10.227   6.171  1.00 54.52
ATOM   1805  N   LEU A 226     -19.452  15.566   5.292  1.00 41.96
ATOM   1806  CA  LEU A 226     -20.479  16.566   5.222  1.00 41.96
ATOM   1807  C   LEU A 226     -20.321  17.301   3.928  1.00 41.96
ATOM   1808  O   LEU A 226     -21.298  17.560   3.227  1.00 41.96
ATOM   1809  CB  LEU A 226     -20.372  17.604   6.356  1.00 41.96
ATOM   1810  CG  LEU A 226     -20.632  17.033   7.765  1.00 41.96
ATOM   1811  CD1 LEU A 226     -20.336  18.077   8.856  1.00 41.96
ATOM   1812  CD2 LEU A 226     -22.050  16.456   7.886  1.00 41.96
ATOM   1813  N   THR A 227     -19.070  17.637   3.566  1.00 27.70
ATOM   1814  CA  THR A 227     -18.817  18.375   2.360  1.00 27.70
ATOM   1815  C   THR A 227     -19.268  17.564   1.186  1.00 27.70
ATOM   1816  O   THR A 227     -19.945  18.070   0.292  1.00 27.70
ATOM   1817  CB  THR A 227     -17.356  18.658   2.166  1.00 27.70
ATOM   1818  OG1 THR A 227     -16.840  19.360   3.288  1.00 27.70
ATOM   1819  CG2 THR A 227     -17.165  19.482   0.881  1.00 27.70
ATOM   1820  N   LEU A 228     -18.920  16.266   1.176  1.00 38.26
ATOM   1821  CA  LEU A 228     -19.240  15.415   0.067  1.00 38.26
ATOM   1822  C   LEU A 228     -20.727  15.300  -0.080  1.00 38.26
ATOM   1823  O   LEU A 228     -21.265  15.415  -1.180  1.00 38.26
ATOM   1824  CB  LEU A 228     -18.685  13.994   0.258  1.00 38.26
ATOM   1825  CG  LEU A 228     -17.286  13.777  -0.346  1.00 38.26
ATOM   1826  CD1 LEU A 228     -16.317  14.897   0.069  1.00 38.26
ATOM   1827  CD2 LEU A 228     -16.749  12.374  -0.020  1.00 38.26
ATOM   1828  N   TRP A 229     -21.432  15.086   1.043  1.00 94.80
ATOM   1829  CA  TRP A 229     -22.847  14.865   1.040  1.00 94.80
ATOM   1830  C   TRP A 229     -23.571  16.091   0.604  1.00 94.80
ATOM   1831  O   TRP A 229     -24.596  15.995  -0.069  1.00 94.80
ATOM   1832  CB  TRP A 229     -23.349  14.384   2.419  1.00 94.80
ATOM   1833  CG  TRP A 229     -22.746  13.041   2.784  1.00 94.80
ATOM   1834  CD1 TRP A 229     -22.214  12.111   1.941  1.00 94.80
ATOM   1835  CD2 TRP A 229     -22.599  12.507   4.114  1.00 94.80
ATOM   1836  NE1 TRP A 229     -21.742  11.036   2.656  1.00 94.80
ATOM   1837  CE2 TRP A 229     -21.971  11.268   3.995  1.00 94.80
ATOM   1838  CE3 TRP A 229     -22.947  13.009   5.336  1.00 94.80
ATOM   1839  CZ2 TRP A 229     -21.682  10.508   5.094  1.00 94.80
ATOM   1840  CZ3 TRP A 229     -22.660  12.238   6.442  1.00 94.80
ATOM   1841  CH2 TRP A 229     -22.038  11.012   6.324  1.00 94.80
ATOM   1842  N   THR A 230     -23.093  17.281   1.006  1.00130.85
ATOM   1843  CA  THR A 230     -23.767  18.445   0.524  1.00130.85
ATOM   1844  C   THR A 230     -22.860  19.098  -0.470  1.00130.85
ATOM   1845  O   THR A 230     -22.001  19.918  -0.147  1.00130.85
ATOM   1846  CB  THR A 230     -24.179  19.385   1.628  1.00130.85
ATOM   1847  OG1 THR A 230     -24.848  18.664   2.647  1.00130.85
ATOM   1848  CG2 THR A 230     -25.047  20.535   1.087  1.00130.85
ATOM   1849  N   SER A 231     -23.042  18.733  -1.749  1.00 59.40
ATOM   1850  CA  SER A 231     -22.184  19.264  -2.755  1.00 59.40
ATOM   1851  C   SER A 231     -23.098  19.726  -3.882  1.00 59.40
ATOM   1852  O   SER A 231     -23.864  20.703  -3.668  1.00 59.40
ATOM   1853  CB  SER A 231     -21.231  18.200  -3.322  1.00 59.40
ATOM   1854  OG  SER A 231     -20.051  18.133  -2.541  1.00 59.40
ATOM   1855  OXT SER A 231     -23.042  19.096  -4.973  1.00 59.40
TER
ATOM   1856  N   PRO B 232     -14.353  12.377  -4.473  1.00 31.92
ATOM   1857  CA  PRO B 232     -13.582  11.585  -3.474  1.00 31.92
ATOM   1858  C   PRO B 232     -14.525  10.549  -2.961  1.00 31.92
ATOM   1859  O   PRO B 232     -15.677  10.525  -3.390  1.00 31.92
ATOM   1860  CB  PRO B 232     -13.153  12.574  -2.392  1.00 31.92
ATOM   1861  CG  PRO B 232     -14.289  13.599  -2.327  1.00 31.92
ATOM   1862  CD  PRO B 232     -14.507  14.012  -3.789  1.00 31.92
ATOM   1863  N   ARG B 233     -14.055   9.681  -2.045  1.00 90.56
ATOM   1864  CA  ARG B 233     -14.903   8.660  -1.502  1.00 90.56
ATOM   1865  C   ARG B 233     -15.250   9.069  -0.105  1.00 90.56
ATOM   1866  O   ARG B 233     -14.518   9.826   0.530  1.00 90.56
ATOM   1867  CB  ARG B 233     -14.224   7.282  -1.397  1.00 90.56
ATOM   1868  CG  ARG B 233     -13.566   6.825  -2.703  1.00 90.56
ATOM   1869  CD  ARG B 233     -12.397   5.855  -2.506  1.00 90.56
ATOM   1870  NE  ARG B 233     -11.202   6.444  -3.177  1.00 90.56
ATOM   1871  CZ  ARG B 233      -9.966   5.911  -2.954  1.00 90.56
ATOM   1872  NH1 ARG B 233      -9.834   4.807  -2.161  1.00 90.56
ATOM   1873  NH2 ARG B 233      -8.863   6.475  -3.527  1.00 90.56
ATOM   1874  N   ARG B 234     -16.402   8.590   0.402  1.00136.66
ATOM   1875  CA  ARG B 234     -16.786   8.905   1.745  1.00136.66
ATOM   1876  C   ARG B 234     -15.838   8.172   2.642  1.00136.66
ATOM   1877  O   ARG B 234     -15.243   7.175   2.239  1.00136.66
ATOM   1878  CB  ARG B 234     -18.236   8.517   2.112  1.00136.66
ATOM   1879  CG  ARG B 234     -19.326   9.017   1.153  1.00136.66
ATOM   1880  CD  ARG B 234     -20.389   7.974   0.800  1.00136.66
ATOM   1881  NE  ARG B 234     -20.940   8.333  -0.535  1.00136.66
ATOM   1882  CZ  ARG B 234     -21.406   7.369  -1.382  1.00136.66
ATOM   1883  NH1 ARG B 234     -21.324   6.052  -1.037  1.00136.66
ATOM   1884  NH2 ARG B 234     -21.945   7.729  -2.581  1.00136.66
ATOM   1885  N   ASN B 235     -15.668   8.660   3.883  1.00 98.69
ATOM   1886  CA  ASN B 235     -14.677   8.075   4.739  1.00 98.69
ATOM   1887  C   ASN B 235     -15.296   7.261   5.824  1.00 98.69
ATOM   1888  O   ASN B 235     -16.359   7.592   6.354  1.00 98.69
ATOM   1889  CB  ASN B 235     -13.825   9.128   5.469  1.00 98.69
ATOM   1890  CG  ASN B 235     -12.441   9.161   4.834  1.00 98.69
ATOM   1891  OD1 ASN B 235     -12.247   9.733   3.763  1.00 98.69
ATOM   1892  ND2 ASN B 235     -11.446   8.545   5.529  1.00 98.69
ATOM   1893  N   THR B 236     -14.619   6.137   6.147  1.00199.45
ATOM   1894  CA  THR B 236     -15.043   5.225   7.167  1.00199.45
ATOM   1895  C   THR B 236     -13.781   4.844   7.889  1.00199.45
ATOM   1896  O   THR B 236     -12.696   4.814   7.309  1.00199.45
ATOM   1897  CB  THR B 236     -15.637   3.959   6.644  1.00199.45
ATOM   1898  OG1 THR B 236     -15.846   3.056   7.711  1.00199.45
ATOM   1899  CG2 THR B 236     -14.665   3.349   5.622  1.00199.45
ATOM   1900  N   LEU B 237     -13.877   4.554   9.203  1.00107.78
ATOM   1901  CA  LEU B 237     -12.710   4.166   9.951  1.00107.78
ATOM   1902  C   LEU B 237     -13.060   2.893  10.646  1.00107.78
ATOM   1903  O   LEU B 237     -14.109   2.834  11.286  1.00107.78
ATOM   1904  CB  LEU B 237     -12.382   5.168  11.070  1.00107.78
ATOM   1905  CG  LEU B 237     -11.955   6.562  10.570  1.00107.78
ATOM   1906  CD1 LEU B 237     -12.247   7.643  11.622  1.00107.78
ATOM   1907  CD2 LEU B 237     -10.483   6.574  10.132  1.00107.78
ATOM   1908  N   PRO B 238     -12.224   1.886  10.631  1.00 81.86
ATOM   1909  CA  PRO B 238     -10.912   1.897  10.034  1.00 81.86
ATOM   1910  C   PRO B 238     -10.934   1.871   8.540  1.00 81.86
ATOM   1911  O   PRO B 238     -11.913   1.419   7.947  1.00 81.86
ATOM   1912  CB  PRO B 238     -10.192   0.678  10.618  1.00 81.86
ATOM   1913  CG  PRO B 238     -11.265  -0.425  10.655  1.00 81.86
ATOM   1914  CD  PRO B 238     -12.478   0.279  11.276  1.00 81.86
ATOM   1915  N   ALA B 239      -9.865   2.408   7.922  1.00 40.68
ATOM   1916  CA  ALA B 239      -9.681   2.359   6.503  1.00 40.68
ATOM   1917  C   ALA B 239      -8.701   1.268   6.249  1.00 40.68
ATOM   1918  O   ALA B 239      -8.044   0.788   7.172  1.00 40.68
ATOM   1919  CB  ALA B 239      -9.097   3.653   5.912  1.00 40.68
ATOM   1920  N   MET B 240      -8.593   0.821   4.987  1.00120.02
ATOM   1921  CA  MET B 240      -7.614  -0.179   4.709  1.00120.02
ATOM   1922  C   MET B 240      -6.321   0.522   4.327  1.00120.02
ATOM   1923  O   MET B 240      -5.242   0.029   4.755  1.00120.02
ATOM   1924  CB  MET B 240      -8.033  -1.169   3.605  1.00120.02
ATOM   1925  CG  MET B 240      -9.391  -1.835   3.794  1.00120.02
ATOM   1926  SD  MET B 240     -10.658  -1.225   2.643  1.00120.02
ATOM   1927  CE  MET B 240      -9.799  -1.796   1.147  1.00120.02
ATOM   1928  OXT MET B 240      -6.392   1.565   3.625  1.00120.02
