# Supplementary material for: A recombinant Fasciola gigantica 14-3-3 epsilon protein (rFg14-3-3e) modulates various functions of goat peripheral blood mononuclear cells
Source: Parasit Vectors. 2018 Mar 6;11:152. doi: 10.1186/s13071-018-2745-4 (PMC5840819; doi:10.1186/s13071-018-2745-4)
Supplement: Supplementary file 1 — Dataset S1. Structure files, FoldX configuration files and associated energy calculations for complexes between YWAHE and rFg14-3-3, and the 18 human protein interactors of YWAHE. (TGZ 5273 kb) [file 13071_2018_2745_MOESM1_ESM.tgz › foldx_model_files/Raw_P62258-P68431-MDL-2c1j.pdb1-A-0-C-0.fxout]

FoldX 4 (2011)
by the FoldX Consortium 
Jesper Borg, Frederic Rousseau, Joost Schymkowitz,
Luis Serrano and Francois Stricher
------------------------------------------------------

PDB file analysed: batch
Output type: BuildModel
Pdb	total energy	Backbone Hbond	Sidechain Hbond	Van der Waals	Electrostatics	Solvation Polar	Solvation Hydrophobic	Van der Waals clashes	entropy sidechain	entropy mainchain	sloop_entropy	mloop_entropy	cis_bond	torsional clash	backbone clash	helix dipole	water bridge	disulfide	electrostatic kon	partial covalent bonds	energy Ionisation	Entropy Complex
P62258-P68431-MDL-2c1j.pdb	0.111585	-228.022	-69.6169	-297.578	-13.415	404.857	-383.163	48.3959	161.09	361.043	0	0	1.1072	17.8072	312.856	-3.12429	0	0	-0.267883	0	0.998167	0
WT_P62258-P68431-MDL-2c1j.pdb	-18.4752	-224.326	-74.7049	-294.122	-13.9685	398.391	-379.948	35.8593	158.386	354.262	0	0	0.978621	26.799	309.917	-6.02344	0	0	-0.39155	0	0.333591	0
P62258-P68431-MDL-2c1j.pdb	0.111585	-228.022	-69.6169	-297.578	-13.415	404.857	-383.163	48.3959	161.09	361.043	0	0	1.1072	17.8072	312.856	-3.12429	0	0	-0.267883	0	0.998167	0
WT_P62258-P68431-MDL-2c1j.pdb	-18.4752	-224.326	-74.7049	-294.122	-13.9685	398.391	-379.948	35.8593	158.386	354.262	0	0	0.978621	26.799	309.917	-6.02344	0	0	-0.39155	0	0.333591	0
