# Supplementary material for: A recombinant Fasciola gigantica 14-3-3 epsilon protein (rFg14-3-3e) modulates various functions of goat peripheral blood mononuclear cells
Source: Parasit Vectors. 2018 Mar 6;11:152. doi: 10.1186/s13071-018-2745-4 (PMC5840819; doi:10.1186/s13071-018-2745-4)
Supplement: Supplementary file 1 — Dataset S1. Structure files, FoldX configuration files and associated energy calculations for complexes between YWAHE and rFg14-3-3, and the 18 human protein interactors of YWAHE. (TGZ 5273 kb) [file 13071_2018_2745_MOESM1_ESM.tgz › foldx_model_files/individual_listP13612-P62258-MDL-4hkc.pdb1-B-0-A-0.txt]

DB9E,RB10R,EB11K,DB12K,LB13K,VB14S,YB15D,QB16F,AB17A,KB18K,LB19I,AB20A,EB21E,QB22Q,AB23S,EB24E,RB25R,YB26Y,DB27D,EB28E,MB29M,VB30V,EB31K,SB32V,MB33M,KB34N,KB35E,VB36V,AB37A,GB38K,MB39M,DB40P,VB41G,EB42E,LB43M,TB44S,VB45V,EB46E,EB47E,RB48R,NB49N,LB50L,LB51L,SB52S,VB53V,AB54A,YB55Y,KB56K,NB57N,VB58V,IB59I,GB60G,AB61A,RB62R,RB63R,AB64S,SB65S,WB66W,RB67R,IB68M,IB69L,SB70N,SB71S,IB72I,EB73E,QB74Q,KB75K,EB76D,EB77E,NB78N,KB79S,GB80A,GB81K,EB82Q,DB83Q,KB84A,LB85L,KB86K,MB87L,IB88M,RB89Q,EB90E,YB91H,VB95I,EB96E,TB97K,EB98E,LB99L,KB100E,LB101E,IB102I,CB103C,CB104S,DB105S,IB106I,LB107L,DB108S,VB109L,LB110L,DB111D,KB112E,HB113H,LB114L,IB115I,PB116P,AB117S,AB118S,NB119V,TB120S,GB121A,EB122E,SB123C,KB124K,VB125V,FB126F,YB127F,YB128Y,KB129K,MB130M,KB131K,GB132A,DB133D,YB134Y,HB135Y,RB136R,YB137Y,LB138L,AB139A,EB140E,FB141F,AB142Q,TB143V,GB144G,NB145E,DB146K,RB147R,KB148N,EB149K,AB150T,AB151A,EB152E,NB153Q,SB154S,LB155L,VB156V,AB157A,YB158Y,KB159K,AB160T,AB161A,SB162S,DB163D,IB164I,AB165A,MB166T,TB167A,EB168D,LB169L,PB170P,PB171A,TB172T,HB173N,PB174P,IB175I,RB176R,LB177L,GB178G,LB179L,AB180S,LB181L,NB182N,FB183F,SB184S,VB185V,FB186F,YB187Y,YB188Y,EB189E,IB190I,LB191L,NB192N,SB193T,PB194P,DB195E,RB196R,AB197A,CB198C,RB199K,LB200L,AB201A,KB202N,AB203D,AB204A,FB205F,DB206H,DB207S,AB208A,IB209T,AB210A,EB211E,LB212L,DB213D,TB214T,LB215L,SB216A,EB217N,EB218D,SB219S,YB220F,KB221K,DB222D,SB223S,TB224T,LB225L,IB226I,MB227M,QB228Q,LB229L,LB230L,RB231R,DB232D,NB233N,LB234L,TB235T,LB236L,WB237W,TB238T,SB239S;
