# Supplementary material for: A recombinant Fasciola gigantica 14-3-3 epsilon protein (rFg14-3-3e) modulates various functions of goat peripheral blood mononuclear cells
Source: Parasit Vectors. 2018 Mar 6;11:152. doi: 10.1186/s13071-018-2745-4 (PMC5840819; doi:10.1186/s13071-018-2745-4)
Supplement: Supplementary file 1 — Dataset S1. Structure files, FoldX configuration files and associated energy calculations for complexes between YWAHE and rFg14-3-3, and the 18 human protein interactors of YWAHE. (TGZ 5273 kb) [file 13071_2018_2745_MOESM1_ESM.tgz › foldx_model_files/WT_P62258-Q9UQC2-MDL-5exa_Repair.pdb]

FoldX generated pdb file


ATOM      0  N   ASP A   1       2.818 -17.236  23.238  1.00101.35
ATOM      1  CA  ASP A   1       2.322 -16.335  24.303  1.00101.35
ATOM      2  C   ASP A   1       1.534 -15.230  23.700  1.00101.35
ATOM      3  O   ASP A   1       1.661 -14.936  22.515  1.00101.35
ATOM      4  CB  ASP A   1       3.492 -15.665  25.043  1.00101.35
ATOM      5  CG  ASP A   1       2.992 -15.057  26.341  1.00101.35
ATOM      6  OD1 ASP A   1       2.641 -15.833  27.269  1.00101.35
ATOM      7  OD2 ASP A   1       2.952 -13.800  26.417  1.00101.35
ATOM      8  N   ARG A   2       0.714 -14.566  24.529  1.00 84.07
ATOM      9  CA  ARG A   2      -0.114 -13.510  24.046  1.00 84.07
ATOM     10  C   ARG A   2       0.775 -12.463  23.459  1.00 84.07
ATOM     11  O   ARG A   2       0.545 -11.998  22.345  1.00 84.07
ATOM     12  CB  ARG A   2      -0.905 -12.844  25.188  1.00 84.07
ATOM     13  CG  ARG A   2      -2.023 -11.896  24.745  1.00 84.07
ATOM     14  CD  ARG A   2      -1.982 -10.554  25.484  1.00 84.07
ATOM     15  NE  ARG A   2      -3.183  -9.763  25.092  1.00 84.07
ATOM     16  CZ  ARG A   2      -4.213  -9.583  25.970  1.00 84.07
ATOM     17  NH1 ARG A   2      -4.130 -10.082  27.237  1.00 84.07
ATOM     18  NH2 ARG A   2      -5.339  -8.924  25.569  1.00 84.07
ATOM     19  N   GLU A   3       1.851 -12.098  24.180  1.00 87.21
ATOM     20  CA  GLU A   3       2.704 -11.037  23.729  1.00 87.21
ATOM     21  C   GLU A   3       3.355 -11.437  22.448  1.00 87.21
ATOM     22  O   GLU A   3       3.533 -10.612  21.555  1.00 87.21
ATOM     23  CB  GLU A   3       3.850 -10.679  24.697  1.00 87.21
ATOM     24  CG  GLU A   3       3.798  -9.242  25.224  1.00 87.21
ATOM     25  CD  GLU A   3       4.538  -8.355  24.233  1.00 87.21
ATOM     26  OE1 GLU A   3       5.629  -8.777  23.762  1.00 87.21
ATOM     27  OE2 GLU A   3       4.028  -7.241  23.939  1.00 87.21
ATOM     28  N   ASP A   4       3.740 -12.719  22.327  1.00 76.57
ATOM     29  CA  ASP A   4       4.440 -13.165  21.159  1.00 76.57
ATOM     30  C   ASP A   4       3.568 -12.984  19.956  1.00 76.57
ATOM     31  O   ASP A   4       4.009 -12.462  18.932  1.00 76.57
ATOM     32  CB  ASP A   4       4.797 -14.657  21.226  1.00 76.57
ATOM     33  CG  ASP A   4       5.705 -14.954  20.045  1.00 76.57
ATOM     34  OD1 ASP A   4       6.776 -14.298  19.949  1.00 76.57
ATOM     35  OD2 ASP A   4       5.342 -15.837  19.224  1.00 76.57
ATOM     36  N   LEU A   5       2.289 -13.388  20.053  1.00 94.38
ATOM     37  CA  LEU A   5       1.426 -13.280  18.911  1.00 94.38
ATOM     38  C   LEU A   5       1.266 -11.842  18.538  1.00 94.38
ATOM     39  O   LEU A   5       1.200 -11.504  17.359  1.00 94.38
ATOM     40  CB  LEU A   5       0.014 -13.852  19.120  1.00 94.38
ATOM     41  CG  LEU A   5      -0.117 -15.352  18.798  1.00 94.38
ATOM     42  CD1 LEU A   5       0.389 -15.693  17.392  1.00 94.38
ATOM     43  CD2 LEU A   5       0.555 -16.197  19.887  1.00 94.38
ATOM     44  N   VAL A   6       1.181 -10.950  19.535  1.00 37.30
ATOM     45  CA  VAL A   6       0.998  -9.554  19.259  1.00 37.30
ATOM     46  C   VAL A   6       2.174  -9.026  18.492  1.00 37.30
ATOM     47  O   VAL A   6       2.008  -8.241  17.560  1.00 37.30
ATOM     48  CB  VAL A   6       0.853  -8.743  20.512  1.00 37.30
ATOM     49  CG1 VAL A   6       0.766  -7.253  20.142  1.00 37.30
ATOM     50  CG2 VAL A   6      -0.374  -9.270  21.271  1.00 37.30
ATOM     51  N   TYR A   7       3.404  -9.432  18.862  1.00130.48
ATOM     52  CA  TYR A   7       4.563  -8.933  18.177  1.00130.48
ATOM     53  C   TYR A   7       4.525  -9.420  16.765  1.00130.48
ATOM     54  O   TYR A   7       4.844  -8.678  15.838  1.00130.48
ATOM     55  CB  TYR A   7       5.898  -9.396  18.790  1.00130.48
ATOM     56  CG  TYR A   7       6.985  -8.741  18.005  1.00130.48
ATOM     57  CD1 TYR A   7       6.957  -7.384  17.775  1.00130.48
ATOM     58  CD2 TYR A   7       8.026  -9.478  17.489  1.00130.48
ATOM     59  CE1 TYR A   7       7.953  -6.771  17.051  1.00130.48
ATOM     60  CE2 TYR A   7       9.024  -8.871  16.763  1.00130.48
ATOM     61  CZ  TYR A   7       8.989  -7.515  16.541  1.00130.48
ATOM     62  OH  TYR A   7      10.012  -6.891  15.798  1.00130.48
ATOM     63  N   GLN A   8       4.134 -10.693  16.565  1.00 79.48
ATOM     64  CA  GLN A   8       4.085 -11.274  15.253  1.00 79.48
ATOM     65  C   GLN A   8       3.074 -10.514  14.450  1.00 79.48
ATOM     66  O   GLN A   8       3.273 -10.261  13.263  1.00 79.48
ATOM     67  CB  GLN A   8       3.685 -12.764  15.286  1.00 79.48
ATOM     68  CG  GLN A   8       4.723 -13.699  15.917  1.00 79.48
ATOM     69  CD  GLN A   8       4.384 -15.128  15.501  1.00 79.48
ATOM     70  OE1 GLN A   8       3.998 -15.387  14.362  1.00 79.48
ATOM     71  NE2 GLN A   8       4.537 -16.087  16.454  1.00 79.48
ATOM     72  N   ALA A   9       1.957 -10.115  15.084  1.00 25.81
ATOM     73  CA  ALA A   9       0.929  -9.398  14.385  1.00 25.81
ATOM     74  C   ALA A   9       1.491  -8.102  13.885  1.00 25.81
ATOM     75  O   ALA A   9       1.211  -7.693  12.761  1.00 25.81
ATOM     76  CB  ALA A   9      -0.280  -9.062  15.277  1.00 25.81
ATOM     77  N   LYS A  10       2.303  -7.415  14.709  1.00 43.69
ATOM     78  CA  LYS A  10       2.851  -6.152  14.306  1.00 43.69
ATOM     79  C   LYS A  10       3.785  -6.333  13.151  1.00 43.69
ATOM     80  O   LYS A  10       3.829  -5.492  12.254  1.00 43.69
ATOM     81  CB  LYS A  10       3.598  -5.414  15.429  1.00 43.69
ATOM     82  CG  LYS A  10       2.699  -5.124  16.633  1.00 43.69
ATOM     83  CD  LYS A  10       3.446  -4.609  17.863  1.00 43.69
ATOM     84  CE  LYS A  10       2.520  -4.012  18.924  1.00 43.69
ATOM     85  NZ  LYS A  10       3.256  -3.013  19.730  1.00 43.69
ATOM     86  N   LEU A  11       4.575  -7.424  13.147  1.00 40.95
ATOM     87  CA  LEU A  11       5.496  -7.656  12.069  1.00 40.95
ATOM     88  C   LEU A  11       4.738  -7.908  10.804  1.00 40.95
ATOM     89  O   LEU A  11       5.122  -7.436   9.735  1.00 40.95
ATOM     90  CB  LEU A  11       6.434  -8.853  12.295  1.00 40.95
ATOM     91  CG  LEU A  11       7.525  -8.585  13.348  1.00 40.95
ATOM     92  CD1 LEU A  11       8.442  -9.805  13.527  1.00 40.95
ATOM     93  CD2 LEU A  11       8.303  -7.299  13.020  1.00 40.95
ATOM     94  N   ALA A  12       3.626  -8.656  10.899  1.00 26.67
ATOM     95  CA  ALA A  12       2.839  -8.995   9.750  1.00 26.67
ATOM     96  C   ALA A  12       2.339  -7.727   9.138  1.00 26.67
ATOM     97  O   ALA A  12       2.268  -7.609   7.916  1.00 26.67
ATOM     98  CB  ALA A  12       1.613  -9.855  10.103  1.00 26.67
ATOM     99  N   GLU A  13       1.970  -6.744   9.980  1.00 37.46
ATOM    100  CA  GLU A  13       1.439  -5.514   9.469  1.00 37.46
ATOM    101  C   GLU A  13       2.488  -4.811   8.656  1.00 37.46
ATOM    102  O   GLU A  13       2.194  -4.278   7.587  1.00 37.46
ATOM    103  CB  GLU A  13       0.965  -4.545  10.564  1.00 37.46
ATOM    104  CG  GLU A  13      -0.036  -3.506  10.051  1.00 37.46
ATOM    105  CD  GLU A  13       0.099  -2.253  10.906  1.00 37.46
ATOM    106  OE1 GLU A  13       1.213  -1.664  10.922  1.00 37.46
ATOM    107  OE2 GLU A  13      -0.910  -1.871  11.558  1.00 37.46
ATOM    108  N   GLN A  14       3.750  -4.805   9.127  1.00 81.90
ATOM    109  CA  GLN A  14       4.802  -4.119   8.423  1.00 81.90
ATOM    110  C   GLN A  14       4.947  -4.770   7.081  1.00 81.90
ATOM    111  O   GLN A  14       5.105  -4.101   6.061  1.00 81.90
ATOM    112  CB  GLN A  14       6.170  -4.257   9.119  1.00 81.90
ATOM    113  CG  GLN A  14       7.363  -3.769   8.295  1.00 81.90
ATOM    114  CD  GLN A  14       7.216  -2.274   8.054  1.00 81.90
ATOM    115  OE1 GLN A  14       7.742  -1.462   8.814  1.00 81.90
ATOM    116  NE2 GLN A  14       6.491  -1.897   6.966  1.00 81.90
ATOM    117  N   ALA A  15       4.879  -6.113   7.076  1.00 49.68
ATOM    118  CA  ALA A  15       4.992  -6.979   5.934  1.00 49.68
ATOM    119  C   ALA A  15       3.838  -6.723   5.017  1.00 49.68
ATOM    120  O   ALA A  15       3.928  -6.952   3.813  1.00 49.68
ATOM    121  CB  ALA A  15       4.967  -8.472   6.311  1.00 49.68
ATOM    122  N   GLU A  16       2.711  -6.251   5.573  1.00 71.57
ATOM    123  CA  GLU A  16       1.511  -6.063   4.814  1.00 71.57
ATOM    124  C   GLU A  16       0.955  -7.403   4.449  1.00 71.57
ATOM    125  O   GLU A  16       0.389  -7.585   3.371  1.00 71.57
ATOM    126  CB  GLU A  16       1.711  -5.211   3.546  1.00 71.57
ATOM    127  CG  GLU A  16       2.313  -3.837   3.863  1.00 71.57
ATOM    128  CD  GLU A  16       1.249  -2.759   3.690  1.00 71.57
ATOM    129  OE1 GLU A  16       0.880  -2.463   2.520  1.00 71.57
ATOM    130  OE2 GLU A  16       0.796  -2.215   4.732  1.00 71.57
ATOM    131  N   ARG A  17       1.125  -8.387   5.359  1.00102.76
ATOM    132  CA  ARG A  17       0.488  -9.660   5.187  1.00102.76
ATOM    133  C   ARG A  17      -0.614  -9.678   6.202  1.00102.76
ATOM    134  O   ARG A  17      -0.440 -10.132   7.331  1.00102.76
ATOM    135  CB  ARG A  17       1.412 -10.858   5.455  1.00102.76
ATOM    136  CG  ARG A  17       2.132 -11.340   4.196  1.00102.76
ATOM    137  CD  ARG A  17       3.097 -10.314   3.599  1.00102.76
ATOM    138  NE  ARG A  17       3.928 -11.018   2.581  1.00102.76
ATOM    139  CZ  ARG A  17       4.875 -10.338   1.868  1.00102.76
ATOM    140  NH1 ARG A  17       5.076  -9.007   2.090  1.00102.76
ATOM    141  NH2 ARG A  17       5.612 -10.992   0.922  1.00102.76
ATOM    142  N   TYR A  18      -1.794  -9.174   5.795  1.00 82.15
ATOM    143  CA  TYR A  18      -2.929  -8.998   6.658  1.00 82.15
ATOM    144  C   TYR A  18      -3.523 -10.305   7.073  1.00 82.15
ATOM    145  O   TYR A  18      -4.051 -10.428   8.178  1.00 82.15
ATOM    146  CB  TYR A  18      -4.030  -8.121   6.042  1.00 82.15
ATOM    147  CG  TYR A  18      -3.348  -6.849   5.670  1.00 82.15
ATOM    148  CD1 TYR A  18      -2.805  -6.016   6.626  1.00 82.15
ATOM    149  CD2 TYR A  18      -3.248  -6.495   4.344  1.00 82.15
ATOM    150  CE1 TYR A  18      -2.176  -4.846   6.259  1.00 82.15
ATOM    151  CE2 TYR A  18      -2.624  -5.330   3.970  1.00 82.15
ATOM    152  CZ  TYR A  18      -2.084  -4.507   4.929  1.00 82.15
ATOM    153  OH  TYR A  18      -1.444  -3.314   4.534  1.00 82.15
ATOM    154  N   ASP A  19      -3.509 -11.308   6.178  1.00 48.95
ATOM    155  CA  ASP A  19      -4.098 -12.563   6.539  1.00 48.95
ATOM    156  C   ASP A  19      -3.365 -13.106   7.730  1.00 48.95
ATOM    157  O   ASP A  19      -3.984 -13.590   8.676  1.00 48.95
ATOM    158  CB  ASP A  19      -4.065 -13.584   5.388  1.00 48.95
ATOM    159  CG  ASP A  19      -4.967 -13.036   4.282  1.00 48.95
ATOM    160  OD1 ASP A  19      -4.479 -12.180   3.498  1.00 48.95
ATOM    161  OD2 ASP A  19      -6.154 -13.455   4.214  1.00 48.95
ATOM    162  N   GLU A  20      -2.021 -13.012   7.728  1.00 77.05
ATOM    163  CA  GLU A  20      -1.230 -13.503   8.823  1.00 77.05
ATOM    164  C   GLU A  20      -1.524 -12.693  10.055  1.00 77.05
ATOM    165  O   GLU A  20      -1.610 -13.229  11.159  1.00 77.05
ATOM    166  CB  GLU A  20       0.281 -13.417   8.537  1.00 77.05
ATOM    167  CG  GLU A  20       0.819 -14.619   7.759  1.00 77.05
ATOM    168  CD  GLU A  20       0.214 -14.619   6.362  1.00 77.05
ATOM    169  OE1 GLU A  20      -0.113 -13.509   5.857  1.00 77.05
ATOM    170  OE2 GLU A  20       0.071 -15.726   5.782  1.00 77.05
ATOM    171  N   MET A  21      -1.690 -11.367   9.896  1.00 40.42
ATOM    172  CA  MET A  21      -1.935 -10.496  11.014  1.00 40.42
ATOM    173  C   MET A  21      -3.241 -10.859  11.665  1.00 40.42
ATOM    174  O   MET A  21      -3.351 -10.883  12.892  1.00 40.42
ATOM    175  CB  MET A  21      -2.001  -9.019  10.588  1.00 40.42
ATOM    176  CG  MET A  21      -2.225  -8.052  11.749  1.00 40.42
ATOM    177  SD  MET A  21      -2.361  -6.310  11.253  1.00 40.42
ATOM    178  CE  MET A  21      -1.674  -5.661  12.804  1.00 40.42
ATOM    179  N   VAL A  22      -4.268 -11.148  10.845  1.00 36.68
ATOM    180  CA  VAL A  22      -5.581 -11.486  11.321  1.00 36.68
ATOM    181  C   VAL A  22      -5.525 -12.759  12.111  1.00 36.68
ATOM    182  O   VAL A  22      -6.146 -12.877  13.169  1.00 36.68
ATOM    183  CB  VAL A  22      -6.535 -11.705  10.183  1.00 36.68
ATOM    184  CG1 VAL A  22      -7.371 -12.960  10.463  1.00 36.68
ATOM    185  CG2 VAL A  22      -7.366 -10.426   9.989  1.00 36.68
ATOM    186  N   GLU A  23      -4.765 -13.753  11.620  1.00 67.60
ATOM    187  CA  GLU A  23      -4.730 -15.027  12.276  1.00 67.60
ATOM    188  C   GLU A  23      -4.152 -14.867  13.644  1.00 67.60
ATOM    189  O   GLU A  23      -4.618 -15.487  14.599  1.00 67.60
ATOM    190  CB  GLU A  23      -3.891 -16.077  11.529  1.00 67.60
ATOM    191  CG  GLU A  23      -3.823 -17.415  12.262  1.00 67.60
ATOM    192  CD  GLU A  23      -2.881 -18.316  11.482  1.00 67.60
ATOM    193  OE1 GLU A  23      -3.074 -18.430  10.242  1.00 67.60
ATOM    194  OE2 GLU A  23      -1.960 -18.902  12.110  1.00 67.60
ATOM    195  N   SER A  24      -3.106 -14.032  13.773  1.00 79.54
ATOM    196  CA  SER A  24      -2.471 -13.839  15.043  1.00 79.54
ATOM    197  C   SER A  24      -3.435 -13.222  16.011  1.00 79.54
ATOM    198  O   SER A  24      -3.552 -13.669  17.151  1.00 79.54
ATOM    199  CB  SER A  24      -1.278 -12.892  14.954  1.00 79.54
ATOM    200  OG  SER A  24      -0.690 -12.799  16.235  1.00 79.54
ATOM    201  N   MET A  25      -4.147 -12.161  15.588  1.00 61.39
ATOM    202  CA  MET A  25      -5.040 -11.497  16.495  1.00 61.39
ATOM    203  C   MET A  25      -6.193 -12.384  16.832  1.00 61.39
ATOM    204  O   MET A  25      -6.735 -12.320  17.934  1.00 61.39
ATOM    205  CB  MET A  25      -5.550 -10.132  16.015  1.00 61.39
ATOM    206  CG  MET A  25      -4.609  -9.006  16.447  1.00 61.39
ATOM    207  SD  MET A  25      -4.348  -8.898  18.248  1.00 61.39
ATOM    208  CE  MET A  25      -6.095  -8.978  18.734  1.00 61.39
ATOM    209  N   LYS A  26      -6.623 -13.220  15.875  1.00 70.26
ATOM    210  CA  LYS A  26      -7.709 -14.120  16.133  1.00 70.26
ATOM    211  C   LYS A  26      -7.282 -15.043  17.238  1.00 70.26
ATOM    212  O   LYS A  26      -8.063 -15.348  18.139  1.00 70.26
ATOM    213  CB  LYS A  26      -8.064 -14.948  14.887  1.00 70.26
ATOM    214  CG  LYS A  26      -9.552 -15.256  14.746  1.00 70.26
ATOM    215  CD  LYS A  26      -9.851 -16.248  13.621  1.00 70.26
ATOM    216  CE  LYS A  26     -11.086 -17.115  13.866  1.00 70.26
ATOM    217  NZ  LYS A  26     -11.457 -17.816  12.617  1.00 70.26
ATOM    218  N   LYS A  27      -6.013 -15.499  17.206  1.00 59.27
ATOM    219  CA  LYS A  27      -5.508 -16.403  18.207  1.00 59.27
ATOM    220  C   LYS A  27      -5.505 -15.724  19.544  1.00 59.27
ATOM    221  O   LYS A  27      -5.832 -16.339  20.558  1.00 59.27
ATOM    222  CB  LYS A  27      -4.076 -16.886  17.912  1.00 59.27
ATOM    223  CG  LYS A  27      -3.993 -17.787  16.677  1.00 59.27
ATOM    224  CD  LYS A  27      -2.574 -17.970  16.129  1.00 59.27
ATOM    225  CE  LYS A  27      -1.749 -19.007  16.894  1.00 59.27
ATOM    226  NZ  LYS A  27      -2.214 -20.371  16.562  1.00 59.27
ATOM    227  N   VAL A  28      -5.124 -14.433  19.582  1.00 37.36
ATOM    228  CA  VAL A  28      -5.070 -13.700  20.816  1.00 37.36
ATOM    229  C   VAL A  28      -6.450 -13.595  21.405  1.00 37.36
ATOM    230  O   VAL A  28      -6.630 -13.770  22.608  1.00 37.36
ATOM    231  CB  VAL A  28      -4.544 -12.303  20.648  1.00 37.36
ATOM    232  CG1 VAL A  28      -4.470 -11.644  22.036  1.00 37.36
ATOM    233  CG2 VAL A  28      -3.184 -12.377  19.931  1.00 37.36
ATOM    234  N   ALA A  29      -7.468 -13.313  20.568  1.00 37.01
ATOM    235  CA  ALA A  29      -8.822 -13.147  21.035  1.00 37.01
ATOM    236  C   ALA A  29      -9.317 -14.428  21.651  1.00 37.01
ATOM    237  O   ALA A  29     -10.022 -14.418  22.658  1.00 37.01
ATOM    238  CB  ALA A  29      -9.802 -12.772  19.913  1.00 37.01
ATOM    239  N   GLY A  30      -8.937 -15.571  21.055  1.00 46.56
ATOM    240  CA  GLY A  30      -9.342 -16.900  21.438  1.00 46.56
ATOM    241  C   GLY A  30      -8.898 -17.215  22.841  1.00 46.56
ATOM    242  O   GLY A  30      -9.465 -18.091  23.494  1.00 46.56
ATOM    243  N   MET A  31      -7.836 -16.542  23.319  1.00 59.18
ATOM    244  CA  MET A  31      -7.262 -16.775  24.619  1.00 59.18
ATOM    245  C   MET A  31      -8.312 -16.468  25.648  1.00 59.18
ATOM    246  O   MET A  31      -8.279 -17.000  26.757  1.00 59.18
ATOM    247  CB  MET A  31      -6.020 -15.912  24.891  1.00 59.18
ATOM    248  CG  MET A  31      -4.898 -16.169  23.882  1.00 59.18
ATOM    249  SD  MET A  31      -3.504 -15.004  23.968  1.00 59.18
ATOM    250  CE  MET A  31      -2.639 -15.703  22.533  1.00 59.18
ATOM    251  N   ASP A  32      -9.273 -15.592  25.290  1.00 77.45
ATOM    252  CA  ASP A  32     -10.408 -15.246  26.104  1.00 77.45
ATOM    253  C   ASP A  32     -10.140 -14.170  27.115  1.00 77.45
ATOM    254  O   ASP A  32     -11.009 -13.881  27.937  1.00 77.45
ATOM    255  CB  ASP A  32     -10.966 -16.461  26.872  1.00 77.45
ATOM    256  CG  ASP A  32     -12.282 -16.857  26.218  1.00 77.45
ATOM    257  OD1 ASP A  32     -12.341 -16.841  24.960  1.00 77.45
ATOM    258  OD2 ASP A  32     -13.245 -17.180  26.966  1.00 77.45
ATOM    259  N   VAL A  33      -8.973 -13.504  27.060  1.00101.08
ATOM    260  CA  VAL A  33      -8.727 -12.407  27.954  1.00101.08
ATOM    261  C   VAL A  33      -9.212 -11.162  27.269  1.00101.08
ATOM    262  O   VAL A  33      -9.239 -11.093  26.042  1.00101.08
ATOM    263  CB  VAL A  33      -7.272 -12.176  28.235  1.00101.08
ATOM    264  CG1 VAL A  33      -6.785 -13.229  29.242  1.00101.08
ATOM    265  CG2 VAL A  33      -6.513 -12.184  26.897  1.00101.08
ATOM    266  N   GLU A  34      -9.621 -10.143  28.052  1.00 77.36
ATOM    267  CA  GLU A  34     -10.044  -8.893  27.485  1.00 77.36
ATOM    268  C   GLU A  34      -8.842  -8.316  26.786  1.00 77.36
ATOM    269  O   GLU A  34      -7.716  -8.470  27.256  1.00 77.36
ATOM    270  CB  GLU A  34     -10.523  -7.901  28.563  1.00 77.36
ATOM    271  CG  GLU A  34     -11.349  -8.513  29.696  1.00 77.36
ATOM    272  CD  GLU A  34     -10.399  -8.773  30.858  1.00 77.36
ATOM    273  OE1 GLU A  34     -10.017  -7.781  31.537  1.00 77.36
ATOM    274  OE2 GLU A  34     -10.037  -9.959  31.078  1.00 77.36
ATOM    275  N   LEU A  35      -9.051  -7.671  25.617  1.00 66.90
ATOM    276  CA  LEU A  35      -7.970  -7.127  24.829  1.00 66.90
ATOM    277  C   LEU A  35      -7.573  -5.783  25.345  1.00 66.90
ATOM    278  O   LEU A  35      -8.383  -5.037  25.889  1.00 66.90
ATOM    279  CB  LEU A  35      -8.336  -6.896  23.349  1.00 66.90
ATOM    280  CG  LEU A  35      -8.694  -8.164  22.552  1.00 66.90
ATOM    281  CD1 LEU A  35      -9.377  -7.804  21.224  1.00 66.90
ATOM    282  CD2 LEU A  35      -7.467  -9.070  22.350  1.00 66.90
ATOM    283  N   THR A  36      -6.285  -5.441  25.154  1.00 39.44
ATOM    284  CA  THR A  36      -5.767  -4.158  25.526  1.00 39.44
ATOM    285  C   THR A  36      -6.148  -3.254  24.396  1.00 39.44
ATOM    286  O   THR A  36      -6.662  -3.709  23.377  1.00 39.44
ATOM    287  CB  THR A  36      -4.267  -4.178  25.656  1.00 39.44
ATOM    288  OG1 THR A  36      -3.685  -4.474  24.394  1.00 39.44
ATOM    289  CG2 THR A  36      -3.848  -5.254  26.673  1.00 39.44
ATOM    290  N   VAL A  37      -5.925  -1.938  24.552  1.00 25.09
ATOM    291  CA  VAL A  37      -6.291  -1.009  23.528  1.00 25.09
ATOM    292  C   VAL A  37      -5.525  -1.360  22.297  1.00 25.09
ATOM    293  O   VAL A  37      -6.072  -1.370  21.196  1.00 25.09
ATOM    294  CB  VAL A  37      -5.932   0.404  23.886  1.00 25.09
ATOM    295  CG1 VAL A  37      -6.388   1.333  22.748  1.00 25.09
ATOM    296  CG2 VAL A  37      -6.552   0.735  25.254  1.00 25.09
ATOM    297  N   GLU A  38      -4.229  -1.675  22.466  1.00 37.52
ATOM    298  CA  GLU A  38      -3.360  -1.956  21.361  1.00 37.52
ATOM    299  C   GLU A  38      -3.839  -3.174  20.633  1.00 37.52
ATOM    300  O   GLU A  38      -3.860  -3.205  19.404  1.00 37.52
ATOM    301  CB  GLU A  38      -1.917  -2.217  21.828  1.00 37.52
ATOM    302  CG  GLU A  38      -1.481  -1.360  23.017  1.00 37.52
ATOM    303  CD  GLU A  38      -1.785  -2.144  24.287  1.00 37.52
ATOM    304  OE1 GLU A  38      -1.146  -3.210  24.499  1.00 37.52
ATOM    305  OE2 GLU A  38      -2.670  -1.691  25.061  1.00 37.52
ATOM    306  N   GLU A  39      -4.250  -4.213  21.379  1.00 91.30
ATOM    307  CA  GLU A  39      -4.669  -5.446  20.779  1.00 91.30
ATOM    308  C   GLU A  39      -5.884  -5.222  19.945  1.00 91.30
ATOM    309  O   GLU A  39      -5.965  -5.691  18.810  1.00 91.30
ATOM    310  CB  GLU A  39      -5.067  -6.491  21.831  1.00 91.30
ATOM    311  CG  GLU A  39      -4.216  -7.752  21.781  1.00 91.30
ATOM    312  CD  GLU A  39      -2.878  -7.376  22.378  1.00 91.30
ATOM    313  OE1 GLU A  39      -2.099  -6.685  21.672  1.00 91.30
ATOM    314  OE2 GLU A  39      -2.605  -7.792  23.534  1.00 91.30
ATOM    315  N   ARG A  40      -6.866  -4.484  20.487  1.00160.51
ATOM    316  CA  ARG A  40      -8.086  -4.331  19.762  1.00160.51
ATOM    317  C   ARG A  40      -7.826  -3.599  18.489  1.00160.51
ATOM    318  O   ARG A  40      -8.367  -3.970  17.450  1.00160.51
ATOM    319  CB  ARG A  40      -9.200  -3.635  20.571  1.00160.51
ATOM    320  CG  ARG A  40      -8.981  -2.147  20.835  1.00160.51
ATOM    321  CD  ARG A  40      -9.864  -1.586  21.954  1.00160.51
ATOM    322  NE  ARG A  40      -9.537  -2.353  23.189  1.00160.51
ATOM    323  CZ  ARG A  40     -10.278  -2.187  24.323  1.00160.51
ATOM    324  NH1 ARG A  40     -11.345  -1.337  24.321  1.00160.51
ATOM    325  NH2 ARG A  40      -9.947  -2.862  25.463  1.00160.51
ATOM    326  N   ASN A  41      -6.977  -2.554  18.508  1.00109.58
ATOM    327  CA  ASN A  41      -6.776  -1.837  17.282  1.00109.58
ATOM    328  C   ASN A  41      -6.105  -2.703  16.257  1.00109.58
ATOM    329  O   ASN A  41      -6.414  -2.611  15.070  1.00109.58
ATOM    330  CB  ASN A  41      -6.041  -0.487  17.421  1.00109.58
ATOM    331  CG  ASN A  41      -6.984   0.578  17.926  1.00109.58
ATOM    332  OD1 ASN A  41      -7.513   1.362  17.142  1.00109.58
ATOM    333  ND2 ASN A  41      -7.209   0.615  19.267  1.00109.58
ATOM    334  N   LEU A  42      -5.165  -3.574  16.674  1.00 45.12
ATOM    335  CA  LEU A  42      -4.473  -4.427  15.741  1.00 45.12
ATOM    336  C   LEU A  42      -5.464  -5.358  15.110  1.00 45.12
ATOM    337  O   LEU A  42      -5.375  -5.662  13.921  1.00 45.12
ATOM    338  CB  LEU A  42      -3.406  -5.312  16.408  1.00 45.12
ATOM    339  CG  LEU A  42      -2.162  -4.553  16.904  1.00 45.12
ATOM    340  CD1 LEU A  42      -1.244  -5.490  17.707  1.00 45.12
ATOM    341  CD2 LEU A  42      -1.427  -3.844  15.754  1.00 45.12
ATOM    342  N   LEU A  43      -6.427  -5.858  15.907  1.00 45.94
ATOM    343  CA  LEU A  43      -7.432  -6.758  15.417  1.00 45.94
ATOM    344  C   LEU A  43      -8.251  -6.042  14.389  1.00 45.94
ATOM    345  O   LEU A  43      -8.543  -6.576  13.319  1.00 45.94
ATOM    346  CB  LEU A  43      -8.386  -7.200  16.541  1.00 45.94
ATOM    347  CG  LEU A  43      -9.628  -7.970  16.065  1.00 45.94
ATOM    348  CD1 LEU A  43      -9.327  -9.465  15.894  1.00 45.94
ATOM    349  CD2 LEU A  43     -10.830  -7.702  16.981  1.00 45.94
ATOM    350  N   SER A  44      -8.622  -4.787  14.687  1.00 37.30
ATOM    351  CA  SER A  44      -9.476  -4.037  13.812  1.00 37.30
ATOM    352  C   SER A  44      -8.781  -3.807  12.503  1.00 37.30
ATOM    353  O   SER A  44      -9.380  -3.968  11.441  1.00 37.30
ATOM    354  CB  SER A  44      -9.853  -2.667  14.401  1.00 37.30
ATOM    355  OG  SER A  44      -8.726  -1.802  14.396  1.00 37.30
ATOM    356  N   VAL A  45      -7.489  -3.423  12.536  1.00 98.79
ATOM    357  CA  VAL A  45      -6.795  -3.117  11.317  1.00 98.79
ATOM    358  C   VAL A  45      -6.658  -4.347  10.469  1.00 98.79
ATOM    359  O   VAL A  45      -6.858  -4.294   9.255  1.00 98.79
ATOM    360  CB  VAL A  45      -5.417  -2.545  11.529  1.00 98.79
ATOM    361  CG1 VAL A  45      -4.748  -2.255  10.174  1.00 98.79
ATOM    362  CG2 VAL A  45      -5.557  -1.297  12.420  1.00 98.79
ATOM    363  N   ALA A  46      -6.318  -5.496  11.087  1.00 44.33
ATOM    364  CA  ALA A  46      -6.062  -6.680  10.316  1.00 44.33
ATOM    365  C   ALA A  46      -7.296  -7.096   9.571  1.00 44.33
ATOM    366  O   ALA A  46      -7.264  -7.293   8.358  1.00 44.33
ATOM    367  CB  ALA A  46      -5.633  -7.872  11.187  1.00 44.33
ATOM    368  N   TYR A  47      -8.440  -7.191  10.267  1.00 73.21
ATOM    369  CA  TYR A  47      -9.649  -7.623   9.622  1.00 73.21
ATOM    370  C   TYR A  47     -10.104  -6.626   8.605  1.00 73.21
ATOM    371  O   TYR A  47     -10.651  -6.983   7.564  1.00 73.21
ATOM    372  CB  TYR A  47     -10.818  -7.912  10.580  1.00 73.21
ATOM    373  CG  TYR A  47     -10.720  -9.328  11.040  1.00 73.21
ATOM    374  CD1 TYR A  47     -10.732 -10.390  10.166  1.00 73.21
ATOM    375  CD2 TYR A  47     -10.616  -9.583  12.388  1.00 73.21
ATOM    376  CE1 TYR A  47     -10.630 -11.680  10.637  1.00 73.21
ATOM    377  CE2 TYR A  47     -10.514 -10.867  12.864  1.00 73.21
ATOM    378  CZ  TYR A  47     -10.526 -11.920  11.986  1.00 73.21
ATOM    379  OH  TYR A  47     -10.424 -13.242  12.468  1.00 73.21
ATOM    380  N   LYS A  48      -9.911  -5.333   8.886  1.00128.18
ATOM    381  CA  LYS A  48     -10.371  -4.321   7.984  1.00128.18
ATOM    382  C   LYS A  48      -9.706  -4.543   6.649  1.00128.18
ATOM    383  O   LYS A  48     -10.349  -4.459   5.604  1.00128.18
ATOM    384  CB  LYS A  48      -9.964  -2.927   8.492  1.00128.18
ATOM    385  CG  LYS A  48     -10.254  -1.762   7.546  1.00128.18
ATOM    386  CD  LYS A  48     -11.730  -1.520   7.249  1.00128.18
ATOM    387  CE  LYS A  48     -11.953  -0.950   5.849  1.00128.18
ATOM    388  NZ  LYS A  48     -13.184  -0.135   5.820  1.00128.18
ATOM    389  N   ASN A  49      -8.390  -4.834   6.644  1.00 64.78
ATOM    390  CA  ASN A  49      -7.681  -5.029   5.408  1.00 64.78
ATOM    391  C   ASN A  49      -8.137  -6.278   4.709  1.00 64.78
ATOM    392  O   ASN A  49      -8.290  -6.277   3.488  1.00 64.78
ATOM    393  CB  ASN A  49      -6.154  -5.110   5.586  1.00 64.78
ATOM    394  CG  ASN A  49      -5.615  -3.687   5.668  1.00 64.78
ATOM    395  OD1 ASN A  49      -5.201  -3.108   4.665  1.00 64.78
ATOM    396  ND2 ASN A  49      -5.618  -3.104   6.896  1.00 64.78
ATOM    397  N   VAL A  50      -8.356  -7.387   5.449  1.00115.72
ATOM    398  CA  VAL A  50      -8.751  -8.601   4.784  1.00115.72
ATOM    399  C   VAL A  50     -10.078  -8.413   4.107  1.00115.72
ATOM    400  O   VAL A  50     -10.244  -8.752   2.936  1.00115.72
ATOM    401  CB  VAL A  50      -8.873  -9.804   5.686  1.00115.72
ATOM    402  CG1 VAL A  50      -7.503 -10.110   6.299  1.00115.72
ATOM    403  CG2 VAL A  50      -9.957  -9.545   6.739  1.00115.72
ATOM    404  N   ILE A  51     -11.067  -7.863   4.832  1.00 99.93
ATOM    405  CA  ILE A  51     -12.381  -7.670   4.284  1.00 99.93
ATOM    406  C   ILE A  51     -12.342  -6.654   3.179  1.00 99.93
ATOM    407  O   ILE A  51     -12.967  -6.831   2.134  1.00 99.93
ATOM    408  CB  ILE A  51     -13.364  -7.182   5.315  1.00 99.93
ATOM    409  CG1 ILE A  51     -14.805  -7.345   4.808  1.00 99.93
ATOM    410  CG2 ILE A  51     -13.000  -5.736   5.686  1.00 99.93
ATOM    411  CD1 ILE A  51     -15.282  -8.796   4.785  1.00 99.93
ATOM    412  N   GLY A  52     -11.577  -5.565   3.376  1.00 28.13
ATOM    413  CA  GLY A  52     -11.567  -4.452   2.465  1.00 28.13
ATOM    414  C   GLY A  52     -11.135  -4.883   1.100  1.00 28.13
ATOM    415  O   GLY A  52     -11.658  -4.391   0.102  1.00 28.13
ATOM    416  N   ALA A  53     -10.155  -5.797   1.007  1.00 30.28
ATOM    417  CA  ALA A  53      -9.701  -6.203  -0.293  1.00 30.28
ATOM    418  C   ALA A  53     -10.850  -6.817  -1.034  1.00 30.28
ATOM    419  O   ALA A  53     -11.046  -6.550  -2.219  1.00 30.28
ATOM    420  CB  ALA A  53      -8.575  -7.248  -0.236  1.00 30.28
ATOM    421  N   ARG A  54     -11.652  -7.654  -0.349  1.00115.33
ATOM    422  CA  ARG A  54     -12.765  -8.295  -0.993  1.00115.33
ATOM    423  C   ARG A  54     -13.755  -7.262  -1.426  1.00115.33
ATOM    424  O   ARG A  54     -14.321  -7.349  -2.515  1.00115.33
ATOM    425  CB  ARG A  54     -13.548  -9.262  -0.079  1.00115.33
ATOM    426  CG  ARG A  54     -12.902 -10.628   0.167  1.00115.33
ATOM    427  CD  ARG A  54     -11.602 -10.600   0.967  1.00115.33
ATOM    428  NE  ARG A  54     -11.127 -12.010   1.067  1.00115.33
ATOM    429  CZ  ARG A  54     -10.033 -12.319   1.822  1.00115.33
ATOM    430  NH1 ARG A  54      -9.352 -11.331   2.472  1.00115.33
ATOM    431  NH2 ARG A  54      -9.621 -13.617   1.928  1.00115.33
ATOM    432  N   ARG A  55     -13.993  -6.251  -0.573  1.00105.92
ATOM    433  CA  ARG A  55     -14.981  -5.256  -0.869  1.00105.92
ATOM    434  C   ARG A  55     -14.588  -4.536  -2.120  1.00105.92
ATOM    435  O   ARG A  55     -15.423  -4.265  -2.982  1.00105.92
ATOM    436  CB  ARG A  55     -15.113  -4.215   0.253  1.00105.92
ATOM    437  CG  ARG A  55     -16.122  -3.109  -0.069  1.00105.92
ATOM    438  CD  ARG A  55     -15.847  -1.806   0.683  1.00105.92
ATOM    439  NE  ARG A  55     -17.164  -1.261   1.107  1.00105.92
ATOM    440  CZ  ARG A  55     -17.328   0.085   1.253  1.00105.92
ATOM    441  NH1 ARG A  55     -16.284   0.933   1.026  1.00105.92
ATOM    442  NH2 ARG A  55     -18.545   0.583   1.616  1.00105.92
ATOM    443  N   ALA A  56     -13.292  -4.205  -2.254  1.00 27.45
ATOM    444  CA  ALA A  56     -12.848  -3.464  -3.398  1.00 27.45
ATOM    445  C   ALA A  56     -13.063  -4.268  -4.645  1.00 27.45
ATOM    446  O   ALA A  56     -13.578  -3.761  -5.642  1.00 27.45
ATOM    447  CB  ALA A  56     -11.352  -3.112  -3.332  1.00 27.45
ATOM    448  N   SER A  57     -12.696  -5.561  -4.608  1.00 26.75
ATOM    449  CA  SER A  57     -12.791  -6.387  -5.777  1.00 26.75
ATOM    450  C   SER A  57     -14.227  -6.557  -6.155  1.00 26.75
ATOM    451  O   SER A  57     -14.572  -6.577  -7.335  1.00 26.75
ATOM    452  CB  SER A  57     -12.188  -7.785  -5.562  1.00 26.75
ATOM    453  OG  SER A  57     -12.952  -8.501  -4.603  1.00 26.75
ATOM    454  N   TRP A  58     -15.114  -6.657  -5.151  1.00 55.67
ATOM    455  CA  TRP A  58     -16.503  -6.897  -5.410  1.00 55.67
ATOM    456  C   TRP A  58     -17.057  -5.764  -6.212  1.00 55.67
ATOM    457  O   TRP A  58     -17.765  -5.981  -7.195  1.00 55.67
ATOM    458  CB  TRP A  58     -17.335  -7.008  -4.117  1.00 55.67
ATOM    459  CG  TRP A  58     -18.783  -7.408  -4.305  1.00 55.67
ATOM    460  CD1 TRP A  58     -19.325  -8.650  -4.462  1.00 55.67
ATOM    461  CD2 TRP A  58     -19.878  -6.482  -4.323  1.00 55.67
ATOM    462  NE1 TRP A  58     -20.694  -8.557  -4.572  1.00 55.67
ATOM    463  CE2 TRP A  58     -21.047  -7.226  -4.486  1.00 55.67
ATOM    464  CE3 TRP A  58     -19.908  -5.121  -4.208  1.00 55.67
ATOM    465  CZ2 TRP A  58     -22.271  -6.619  -4.536  1.00 55.67
ATOM    466  CZ3 TRP A  58     -21.141  -4.510  -4.264  1.00 55.67
ATOM    467  CH2 TRP A  58     -22.300  -5.244  -4.422  1.00 55.67
ATOM    468  N   ARG A  59     -16.731  -4.516  -5.825  1.00167.61
ATOM    469  CA  ARG A  59     -17.320  -3.402  -6.505  1.00167.61
ATOM    470  C   ARG A  59     -16.905  -3.384  -7.943  1.00167.61
ATOM    471  O   ARG A  59     -17.720  -3.084  -8.814  1.00167.61
ATOM    472  CB  ARG A  59     -17.047  -2.034  -5.846  1.00167.61
ATOM    473  CG  ARG A  59     -18.220  -1.377  -5.124  1.00167.61
ATOM    474  CD  ARG A  59     -18.169  -1.609  -3.611  1.00167.61
ATOM    475  NE  ARG A  59     -19.354  -0.930  -3.012  1.00167.61
ATOM    476  CZ  ARG A  59     -19.194   0.213  -2.281  1.00167.61
ATOM    477  NH1 ARG A  59     -17.970   0.806  -2.190  1.00167.61
ATOM    478  NH2 ARG A  59     -20.270   0.773  -1.653  1.00167.61
ATOM    479  N   ILE A  60     -15.632  -3.700  -8.248  1.00 93.21
ATOM    480  CA  ILE A  60     -15.211  -3.646  -9.622  1.00 93.21
ATOM    481  C   ILE A  60     -15.917  -4.697 -10.432  1.00 93.21
ATOM    482  O   ILE A  60     -16.437  -4.413 -11.510  1.00 93.21
ATOM    483  CB  ILE A  60     -13.730  -3.833  -9.788  1.00 93.21
ATOM    484  CG1 ILE A  60     -12.937  -2.952  -8.810  1.00 93.21
ATOM    485  CG2 ILE A  60     -13.399  -3.542 -11.262  1.00 93.21
ATOM    486  CD1 ILE A  60     -11.778  -3.697  -8.146  1.00 93.21
ATOM    487  N   ILE A  61     -15.972  -5.947  -9.927  1.00 88.23
ATOM    488  CA  ILE A  61     -16.565  -7.031 -10.662  1.00 88.23
ATOM    489  C   ILE A  61     -18.031  -6.799 -10.840  1.00 88.23
ATOM    490  O   ILE A  61     -18.575  -7.059 -11.911  1.00 88.23
ATOM    491  CB  ILE A  61     -16.403  -8.366 -10.001  1.00 88.23
ATOM    492  CG1 ILE A  61     -14.955  -8.553  -9.522  1.00 88.23
ATOM    493  CG2 ILE A  61     -16.840  -9.436 -11.015  1.00 88.23
ATOM    494  CD1 ILE A  61     -13.931  -8.394 -10.645  1.00 88.23
ATOM    495  N   SER A  62     -18.719  -6.318  -9.789  1.00 83.31
ATOM    496  CA  SER A  62     -20.142  -6.144  -9.867  1.00 83.31
ATOM    497  C   SER A  62     -20.464  -5.138 -10.923  1.00 83.31
ATOM    498  O   SER A  62     -21.420  -5.307 -11.679  1.00 83.31
ATOM    499  CB  SER A  62     -20.745  -5.620  -8.557  1.00 83.31
ATOM    500  OG  SER A  62     -20.251  -4.318  -8.295  1.00 83.31
ATOM    501  N   SER A  63     -19.660  -4.063 -11.005  1.00 28.24
ATOM    502  CA  SER A  63     -19.908  -3.018 -11.954  1.00 28.24
ATOM    503  C   SER A  63     -19.840  -3.597 -13.331  1.00 28.24
ATOM    504  O   SER A  63     -20.634  -3.245 -14.202  1.00 28.24
ATOM    505  CB  SER A  63     -18.866  -1.894 -11.879  1.00 28.24
ATOM    506  OG  SER A  63     -17.621  -2.352 -12.385  1.00 28.24
ATOM    507  N   ILE A  64     -18.882  -4.511 -13.557  1.00 35.67
ATOM    508  CA  ILE A  64     -18.688  -5.119 -14.840  1.00 35.67
ATOM    509  C   ILE A  64     -19.912  -5.918 -15.170  1.00 35.67
ATOM    510  O   ILE A  64     -20.388  -5.910 -16.305  1.00 35.67
ATOM    511  CB  ILE A  64     -17.524  -6.069 -14.849  1.00 35.67
ATOM    512  CG1 ILE A  64     -16.255  -5.376 -14.325  1.00 35.67
ATOM    513  CG2 ILE A  64     -17.381  -6.627 -16.273  1.00 35.67
ATOM    514  CD1 ILE A  64     -15.161  -6.354 -13.900  1.00 35.67
ATOM    515  N   GLU A  65     -20.459  -6.623 -14.161  1.00 91.75
ATOM    516  CA  GLU A  65     -21.601  -7.475 -14.342  1.00 91.75
ATOM    517  C   GLU A  65     -22.751  -6.649 -14.823  1.00 91.75
ATOM    518  O   GLU A  65     -23.532  -7.097 -15.661  1.00 91.75
ATOM    519  CB  GLU A  65     -22.110  -8.104 -13.034  1.00 91.75
ATOM    520  CG  GLU A  65     -22.498  -9.579 -13.110  1.00 91.75
ATOM    521  CD  GLU A  65     -23.459  -9.845 -11.959  1.00 91.75
ATOM    522  OE1 GLU A  65     -22.978 -10.216 -10.859  1.00 91.75
ATOM    523  OE2 GLU A  65     -24.692  -9.684 -12.162  1.00 91.75
ATOM    524  N   GLN A  66     -22.869  -5.418 -14.292  1.00122.98
ATOM    525  CA  GLN A  66     -23.967  -4.520 -14.532  1.00122.98
ATOM    526  C   GLN A  66     -24.064  -4.165 -15.984  1.00122.98
ATOM    527  O   GLN A  66     -25.153  -4.150 -16.555  1.00122.98
ATOM    528  CB  GLN A  66     -23.775  -3.203 -13.760  1.00122.98
ATOM    529  CG  GLN A  66     -24.792  -2.110 -14.082  1.00122.98
ATOM    530  CD  GLN A  66     -26.156  -2.592 -13.609  1.00122.98
ATOM    531  OE1 GLN A  66     -26.572  -2.316 -12.483  1.00122.98
ATOM    532  NE2 GLN A  66     -26.879  -3.329 -14.494  1.00122.98
ATOM    533  N   LYS A  67     -22.921  -3.868 -16.622  1.00 65.16
ATOM    534  CA  LYS A  67     -22.914  -3.472 -18.001  1.00 65.16
ATOM    535  C   LYS A  67     -23.359  -4.625 -18.842  1.00 65.16
ATOM    536  O   LYS A  67     -24.029  -4.454 -19.858  1.00 65.16
ATOM    537  CB  LYS A  67     -21.514  -3.075 -18.493  1.00 65.16
ATOM    538  CG  LYS A  67     -21.135  -1.639 -18.131  1.00 65.16
ATOM    539  CD  LYS A  67     -20.414  -1.519 -16.787  1.00 65.16
ATOM    540  CE  LYS A  67     -21.026  -0.462 -15.866  1.00 65.16
ATOM    541  NZ  LYS A  67     -20.255  -0.386 -14.605  1.00 65.16
ATOM    542  N   GLU A  68     -23.003  -5.840 -18.401  1.00114.57
ATOM    543  CA  GLU A  68     -23.166  -7.074 -19.116  1.00114.57
ATOM    544  C   GLU A  68     -24.603  -7.380 -19.401  1.00114.57
ATOM    545  O   GLU A  68     -24.887  -8.021 -20.410  1.00114.57
ATOM    546  CB  GLU A  68     -22.616  -8.272 -18.325  1.00114.57
ATOM    547  CG  GLU A  68     -21.089  -8.294 -18.216  1.00114.57
ATOM    548  CD  GLU A  68     -20.475  -7.818 -19.525  1.00114.57
ATOM    549  OE1 GLU A  68     -20.885  -8.330 -20.600  1.00114.57
ATOM    550  OE2 GLU A  68     -19.584  -6.930 -19.461  1.00114.57
ATOM    551  N   GLU A  69     -25.542  -7.020 -18.504  1.00171.48
ATOM    552  CA  GLU A  69     -26.919  -7.280 -18.820  1.00171.48
ATOM    553  C   GLU A  69     -27.202  -6.456 -20.018  1.00171.48
ATOM    554  O   GLU A  69     -27.832  -6.911 -20.972  1.00171.48
ATOM    555  CB  GLU A  69     -27.891  -6.860 -17.701  1.00171.48
ATOM    556  CG  GLU A  69     -27.889  -7.810 -16.499  1.00171.48
ATOM    557  CD  GLU A  69     -29.328  -8.232 -16.222  1.00171.48
ATOM    558  OE1 GLU A  69     -29.852  -9.093 -16.979  1.00171.48
ATOM    559  OE2 GLU A  69     -29.923  -7.691 -15.250  1.00171.48
ATOM    560  N   ASN A  70     -26.700  -5.210 -20.000  1.00203.76
ATOM    561  CA  ASN A  70     -26.888  -4.363 -21.131  1.00203.76
ATOM    562  C   ASN A  70     -26.102  -5.003 -22.222  1.00203.76
ATOM    563  O   ASN A  70     -25.076  -5.634 -21.977  1.00203.76
ATOM    564  CB  ASN A  70     -26.354  -2.934 -20.922  1.00203.76
ATOM    565  CG  ASN A  70     -26.908  -2.062 -22.040  1.00203.76
ATOM    566  OD1 ASN A  70     -27.967  -2.343 -22.598  1.00203.76
ATOM    567  ND2 ASN A  70     -26.173  -0.971 -22.382  1.00203.76
ATOM    568  N   LYS A  71     -26.592  -4.875 -23.467  1.00227.17
ATOM    569  CA  LYS A  71     -25.956  -5.482 -24.596  1.00227.17
ATOM    570  C   LYS A  71     -26.203  -6.959 -24.527  1.00227.17
ATOM    571  O   LYS A  71     -25.803  -7.702 -25.421  1.00227.17
ATOM    572  CB  LYS A  71     -24.439  -5.217 -24.613  1.00227.17
ATOM    573  CG  LYS A  71     -24.099  -3.734 -24.442  1.00227.17
ATOM    574  CD  LYS A  71     -22.930  -3.467 -23.491  1.00227.17
ATOM    575  CE  LYS A  71     -22.304  -2.082 -23.666  1.00227.17
ATOM    576  NZ  LYS A  71     -20.889  -2.105 -23.240  1.00227.17
ATOM    577  N   GLY A  72     -26.889  -7.413 -23.459  1.00 58.98
ATOM    578  CA  GLY A  72     -27.338  -8.770 -23.359  1.00 58.98
ATOM    579  C   GLY A  72     -26.236  -9.740 -23.636  1.00 58.98
ATOM    580  O   GLY A  72     -26.403 -10.627 -24.472  1.00 58.98
ATOM    581  N   GLY A  73     -25.076  -9.611 -22.967  1.00 29.07
ATOM    582  CA  GLY A  73     -24.062 -10.592 -23.226  1.00 29.07
ATOM    583  C   GLY A  73     -24.179 -11.608 -22.136  1.00 29.07
ATOM    584  O   GLY A  73     -23.726 -11.391 -21.012  1.00 29.07
ATOM    585  N   GLU A  74     -24.790 -12.765 -22.455  1.00 94.58
ATOM    586  CA  GLU A  74     -25.023 -13.773 -21.462  1.00 94.58
ATOM    587  C   GLU A  74     -23.741 -14.374 -20.988  1.00 94.58
ATOM    588  O   GLU A  74     -23.522 -14.502 -19.786  1.00 94.58
ATOM    589  CB  GLU A  74     -25.876 -14.946 -21.974  1.00 94.58
ATOM    590  CG  GLU A  74     -26.194 -15.963 -20.877  1.00 94.58
ATOM    591  CD  GLU A  74     -27.463 -15.518 -20.168  1.00 94.58
ATOM    592  OE1 GLU A  74     -28.419 -15.114 -20.879  1.00 94.58
ATOM    593  OE2 GLU A  74     -27.503 -15.593 -18.909  1.00 94.58
ATOM    594  N   ASP A  75     -22.847 -14.754 -21.919  1.00 41.38
ATOM    595  CA  ASP A  75     -21.655 -15.433 -21.502  1.00 41.38
ATOM    596  C   ASP A  75     -20.800 -14.522 -20.680  1.00 41.38
ATOM    597  O   ASP A  75     -20.289 -14.922 -19.635  1.00 41.38
ATOM    598  CB  ASP A  75     -20.815 -15.972 -22.674  1.00 41.38
ATOM    599  CG  ASP A  75     -21.169 -15.156 -23.912  1.00 41.38
ATOM    600  OD1 ASP A  75     -20.962 -13.913 -23.876  1.00 41.38
ATOM    601  OD2 ASP A  75     -21.652 -15.760 -24.906  1.00 41.38
ATOM    602  N   LYS A  76     -20.635 -13.261 -21.119  1.00 63.40
ATOM    603  CA  LYS A  76     -19.772 -12.353 -20.420  1.00 63.40
ATOM    604  C   LYS A  76     -20.346 -12.095 -19.063  1.00 63.40
ATOM    605  O   LYS A  76     -19.630 -12.061 -18.063  1.00 63.40
ATOM    606  CB  LYS A  76     -19.615 -11.017 -21.163  1.00 63.40
ATOM    607  CG  LYS A  76     -18.429 -10.181 -20.682  1.00 63.40
ATOM    608  CD  LYS A  76     -17.084 -10.892 -20.846  1.00 63.40
ATOM    609  CE  LYS A  76     -15.878 -10.016 -20.505  1.00 63.40
ATOM    610  NZ  LYS A  76     -14.649 -10.595 -21.094  1.00 63.40
ATOM    611  N   LEU A  77     -21.678 -11.929 -19.000  1.00 95.20
ATOM    612  CA  LEU A  77     -22.350 -11.647 -17.770  1.00 95.20
ATOM    613  C   LEU A  77     -22.154 -12.805 -16.845  1.00 95.20
ATOM    614  O   LEU A  77     -21.864 -12.618 -15.666  1.00 95.20
ATOM    615  CB  LEU A  77     -23.867 -11.463 -17.989  1.00 95.20
ATOM    616  CG  LEU A  77     -24.734 -11.480 -16.712  1.00 95.20
ATOM    617  CD1 LEU A  77     -24.664 -10.163 -15.915  1.00 95.20
ATOM    618  CD2 LEU A  77     -26.174 -11.907 -17.044  1.00 95.20
ATOM    619  N   LYS A  78     -22.288 -14.041 -17.360  1.00 69.70
ATOM    620  CA  LYS A  78     -22.219 -15.186 -16.497  1.00 69.70
ATOM    621  C   LYS A  78     -20.862 -15.254 -15.866  1.00 69.70
ATOM    622  O   LYS A  78     -20.736 -15.585 -14.689  1.00 69.70
ATOM    623  CB  LYS A  78     -22.453 -16.532 -17.209  1.00 69.70
ATOM    624  CG  LYS A  78     -23.868 -16.713 -17.761  1.00 69.70
ATOM    625  CD  LYS A  78     -24.762 -17.541 -16.833  1.00 69.70
ATOM    626  CE  LYS A  78     -25.739 -16.716 -15.996  1.00 69.70
ATOM    627  NZ  LYS A  78     -26.734 -17.610 -15.361  1.00 69.70
ATOM    628  N   MET A  79     -19.802 -14.950 -16.638  1.00 67.44
ATOM    629  CA  MET A  79     -18.459 -15.050 -16.133  1.00 67.44
ATOM    630  C   MET A  79     -18.245 -14.090 -15.005  1.00 67.44
ATOM    631  O   MET A  79     -17.716 -14.450 -13.953  1.00 67.44
ATOM    632  CB  MET A  79     -17.427 -14.735 -17.236  1.00 67.44
ATOM    633  CG  MET A  79     -15.980 -14.580 -16.761  1.00 67.44
ATOM    634  SD  MET A  79     -15.515 -12.895 -16.265  1.00 67.44
ATOM    635  CE  MET A  79     -16.137 -12.124 -17.788  1.00 67.44
ATOM    636  N   ILE A  80     -18.677 -12.833 -15.190  1.00125.25
ATOM    637  CA  ILE A  80     -18.448 -11.832 -14.195  1.00125.25
ATOM    638  C   ILE A  80     -19.237 -12.178 -12.970  1.00125.25
ATOM    639  O   ILE A  80     -18.778 -11.983 -11.845  1.00125.25
ATOM    640  CB  ILE A  80     -18.827 -10.467 -14.693  1.00125.25
ATOM    641  CG1 ILE A  80     -17.796  -9.941 -15.704  1.00125.25
ATOM    642  CG2 ILE A  80     -19.082  -9.570 -13.474  1.00125.25
ATOM    643  CD1 ILE A  80     -16.408  -9.739 -15.092  1.00125.25
ATOM    644  N   ARG A  81     -20.466 -12.693 -13.170  1.00110.65
ATOM    645  CA  ARG A  81     -21.333 -13.018 -12.073  1.00110.65
ATOM    646  C   ARG A  81     -20.735 -14.098 -11.230  1.00110.65
ATOM    647  O   ARG A  81     -20.747 -14.006 -10.005  1.00110.65
ATOM    648  CB  ARG A  81     -22.716 -13.515 -12.516  1.00110.65
ATOM    649  CG  ARG A  81     -23.652 -13.773 -11.334  1.00110.65
ATOM    650  CD  ARG A  81     -25.130 -13.766 -11.714  1.00110.65
ATOM    651  NE  ARG A  81     -25.555 -12.345 -11.850  1.00110.65
ATOM    652  CZ  ARG A  81     -26.737 -12.063 -12.475  1.00110.65
ATOM    653  NH1 ARG A  81     -27.507 -13.077 -12.967  1.00110.65
ATOM    654  NH2 ARG A  81     -27.155 -10.770 -12.597  1.00110.65
ATOM    655  N   GLU A  82     -20.181 -15.148 -11.863  1.00 70.09
ATOM    656  CA  GLU A  82     -19.642 -16.247 -11.114  1.00 70.09
ATOM    657  C   GLU A  82     -18.521 -15.734 -10.273  1.00 70.09
ATOM    658  O   GLU A  82     -18.378 -16.104  -9.109  1.00 70.09
ATOM    659  CB  GLU A  82     -19.057 -17.346 -12.016  1.00 70.09
ATOM    660  CG  GLU A  82     -18.393 -18.479 -11.236  1.00 70.09
ATOM    661  CD  GLU A  82     -17.721 -19.425 -12.227  1.00 70.09
ATOM    662  OE1 GLU A  82     -16.838 -18.959 -12.996  1.00 70.09
ATOM    663  OE2 GLU A  82     -18.092 -20.629 -12.229  1.00 70.09
ATOM    664  N   TYR A  83     -17.692 -14.852 -10.856  1.00 46.86
ATOM    665  CA  TYR A  83     -16.547 -14.339 -10.163  1.00 46.86
ATOM    666  C   TYR A  83     -16.998 -13.514  -8.996  1.00 46.86
ATOM    667  O   TYR A  83     -16.435 -13.607  -7.906  1.00 46.86
ATOM    668  CB  TYR A  83     -15.651 -13.484 -11.071  1.00 46.86
ATOM    669  CG  TYR A  83     -14.434 -13.113 -10.297  1.00 46.86
ATOM    670  CD1 TYR A  83     -13.685 -14.082  -9.669  1.00 46.86
ATOM    671  CD2 TYR A  83     -14.029 -11.802 -10.214  1.00 46.86
ATOM    672  CE1 TYR A  83     -12.555 -13.747  -8.959  1.00 46.86
ATOM    673  CE2 TYR A  83     -12.901 -11.460  -9.508  1.00 46.86
ATOM    674  CZ  TYR A  83     -12.166 -12.433  -8.875  1.00 46.86
ATOM    675  OH  TYR A  83     -11.008 -12.078  -8.149  1.00 46.86
ATOM    676  N   ARG A  84     -18.039 -12.683  -9.191  1.00123.92
ATOM    677  CA  ARG A  84     -18.513 -11.841  -8.129  1.00123.92
ATOM    678  C   ARG A  84     -19.012 -12.699  -7.004  1.00123.92
ATOM    679  O   ARG A  84     -18.772 -12.399  -5.836  1.00123.92
ATOM    680  CB  ARG A  84     -19.686 -10.950  -8.560  1.00123.92
ATOM    681  CG  ARG A  84     -20.061  -9.890  -7.523  1.00123.92
ATOM    682  CD  ARG A  84     -21.453  -9.305  -7.750  1.00123.92
ATOM    683  NE  ARG A  84     -22.407 -10.408  -7.459  1.00123.92
ATOM    684  CZ  ARG A  84     -23.748 -10.241  -7.623  1.00123.92
ATOM    685  NH1 ARG A  84     -24.241  -9.072  -8.125  1.00123.92
ATOM    686  NH2 ARG A  84     -24.595 -11.252  -7.276  1.00123.92
ATOM    687  N   GLN A  85     -19.719 -13.796  -7.334  1.00 47.33
ATOM    688  CA  GLN A  85     -20.309 -14.645  -6.337  1.00 47.33
ATOM    689  C   GLN A  85     -19.244 -15.260  -5.492  1.00 47.33
ATOM    690  O   GLN A  85     -19.401 -15.362  -4.276  1.00 47.33
ATOM    691  CB  GLN A  85     -21.114 -15.800  -6.950  1.00 47.33
ATOM    692  CG  GLN A  85     -22.470 -15.373  -7.500  1.00 47.33
ATOM    693  CD  GLN A  85     -23.021 -14.317  -6.558  1.00 47.33
ATOM    694  OE1 GLN A  85     -22.910 -13.120  -6.817  1.00 47.33
ATOM    695  NE2 GLN A  85     -23.646 -14.767  -5.437  1.00 47.33
ATOM    696  N   MET A  86     -18.137 -15.715  -6.107  1.00134.31
ATOM    697  CA  MET A  86     -17.123 -16.317  -5.296  1.00134.31
ATOM    698  C   MET A  86     -16.554 -15.280  -4.385  1.00134.31
ATOM    699  O   MET A  86     -16.290 -15.554  -3.216  1.00134.31
ATOM    700  CB  MET A  86     -15.971 -16.970  -6.078  1.00134.31
ATOM    701  CG  MET A  86     -16.460 -17.882  -7.205  1.00134.31
ATOM    702  SD  MET A  86     -17.540 -19.242  -6.650  1.00134.31
ATOM    703  CE  MET A  86     -19.077 -18.542  -7.317  1.00134.31
ATOM    704  N   VAL A  87     -16.356 -14.047  -4.888  1.00 29.06
ATOM    705  CA  VAL A  87     -15.788 -13.022  -4.059  1.00 29.06
ATOM    706  C   VAL A  87     -16.726 -12.767  -2.919  1.00 29.06
ATOM    707  O   VAL A  87     -16.300 -12.562  -1.783  1.00 29.06
ATOM    708  CB  VAL A  87     -15.583 -11.721  -4.774  1.00 29.06
ATOM    709  CG1 VAL A  87     -14.967 -10.721  -3.780  1.00 29.06
ATOM    710  CG2 VAL A  87     -14.716 -11.974  -6.019  1.00 29.06
ATOM    711  N   GLU A  88     -18.041 -12.781  -3.208  1.00 80.12
ATOM    712  CA  GLU A  88     -19.068 -12.517  -2.241  1.00 80.12
ATOM    713  C   GLU A  88     -19.018 -13.540  -1.153  1.00 80.12
ATOM    714  O   GLU A  88     -19.216 -13.221   0.018  1.00 80.12
ATOM    715  CB  GLU A  88     -20.471 -12.573  -2.865  1.00 80.12
ATOM    716  CG  GLU A  88     -21.207 -11.237  -2.810  1.00 80.12
ATOM    717  CD  GLU A  88     -22.408 -11.322  -3.739  1.00 80.12
ATOM    718  OE1 GLU A  88     -23.057 -12.402  -3.796  1.00 80.12
ATOM    719  OE2 GLU A  88     -22.686 -10.300  -4.418  1.00 80.12
ATOM    720  N   THR A  89     -18.767 -14.806  -1.509  1.00 84.96
ATOM    721  CA  THR A  89     -18.748 -15.844  -0.522  1.00 84.96
ATOM    722  C   THR A  89     -17.616 -15.596   0.426  1.00 84.96
ATOM    723  O   THR A  89     -17.757 -15.752   1.638  1.00 84.96
ATOM    724  CB  THR A  89     -18.540 -17.194  -1.138  1.00 84.96
ATOM    725  OG1 THR A  89     -19.548 -17.447  -2.106  1.00 84.96
ATOM    726  CG2 THR A  89     -18.600 -18.256  -0.029  1.00 84.96
ATOM    727  N   GLU A  90     -16.460 -15.189  -0.123  1.00 94.14
ATOM    728  CA  GLU A  90     -15.271 -14.985   0.650  1.00 94.14
ATOM    729  C   GLU A  90     -15.493 -13.867   1.627  1.00 94.14
ATOM    730  O   GLU A  90     -15.100 -13.962   2.790  1.00 94.14
ATOM    731  CB  GLU A  90     -14.082 -14.643  -0.261  1.00 94.14
ATOM    732  CG  GLU A  90     -13.173 -15.827  -0.569  1.00 94.14
ATOM    733  CD  GLU A  90     -11.776 -15.261  -0.783  1.00 94.14
ATOM    734  OE1 GLU A  90     -11.325 -14.467   0.086  1.00 94.14
ATOM    735  OE2 GLU A  90     -11.145 -15.613  -1.815  1.00 94.14
ATOM    736  N   LEU A  91     -16.156 -12.782   1.180  1.00 95.33
ATOM    737  CA  LEU A  91     -16.407 -11.636   2.008  1.00 95.33
ATOM    738  C   LEU A  91     -17.298 -12.065   3.139  1.00 95.33
ATOM    739  O   LEU A  91     -17.068 -11.700   4.292  1.00 95.33
ATOM    740  CB  LEU A  91     -17.100 -10.515   1.193  1.00 95.33
ATOM    741  CG  LEU A  91     -17.236  -9.110   1.832  1.00 95.33
ATOM    742  CD1 LEU A  91     -17.297  -8.033   0.734  1.00 95.33
ATOM    743  CD2 LEU A  91     -18.441  -8.981   2.780  1.00 95.33
ATOM    744  N   LYS A  92     -18.335 -12.870   2.836  1.00 45.49
ATOM    745  CA  LYS A  92     -19.266 -13.288   3.848  1.00 45.49
ATOM    746  C   LYS A  92     -18.536 -14.079   4.890  1.00 45.49
ATOM    747  O   LYS A  92     -18.784 -13.928   6.086  1.00 45.49
ATOM    748  CB  LYS A  92     -20.364 -14.237   3.328  1.00 45.49
ATOM    749  CG  LYS A  92     -21.415 -14.671   4.351  1.00 45.49
ATOM    750  CD  LYS A  92     -21.620 -16.189   4.347  1.00 45.49
ATOM    751  CE  LYS A  92     -21.875 -16.793   2.967  1.00 45.49
ATOM    752  NZ  LYS A  92     -23.239 -17.372   2.918  1.00 45.49
ATOM    753  N   LEU A  93     -17.606 -14.947   4.454  1.00 37.64
ATOM    754  CA  LEU A  93     -16.904 -15.796   5.374  1.00 37.64
ATOM    755  C   LEU A  93     -16.155 -14.935   6.331  1.00 37.64
ATOM    756  O   LEU A  93     -16.142 -15.196   7.533  1.00 37.64
ATOM    757  CB  LEU A  93     -15.829 -16.673   4.704  1.00 37.64
ATOM    758  CG  LEU A  93     -16.354 -17.662   3.651  1.00 37.64
ATOM    759  CD1 LEU A  93     -15.235 -18.605   3.184  1.00 37.64
ATOM    760  CD2 LEU A  93     -17.596 -18.413   4.157  1.00 37.64
ATOM    761  N   ILE A  94     -15.502 -13.878   5.813  1.00 99.35
ATOM    762  CA  ILE A  94     -14.693 -13.039   6.651  1.00 99.35
ATOM    763  C   ILE A  94     -15.568 -12.353   7.655  1.00 99.35
ATOM    764  O   ILE A  94     -15.247 -12.315   8.841  1.00 99.35
ATOM    765  CB  ILE A  94     -13.982 -11.948   5.905  1.00 99.35
ATOM    766  CG1 ILE A  94     -13.265 -12.484   4.655  1.00 99.35
ATOM    767  CG2 ILE A  94     -13.025 -11.278   6.905  1.00 99.35
ATOM    768  CD1 ILE A  94     -12.368 -13.689   4.917  1.00 99.35
ATOM    769  N   CYS A  95     -16.712 -11.794   7.212  1.00 31.49
ATOM    770  CA  CYS A  95     -17.546 -11.067   8.128  1.00 31.49
ATOM    771  C   CYS A  95     -18.030 -12.001   9.189  1.00 31.49
ATOM    772  O   CYS A  95     -18.069 -11.652  10.366  1.00 31.49
ATOM    773  CB  CYS A  95     -18.785 -10.450   7.460  1.00 31.49
ATOM    774  SG  CYS A  95     -18.469  -8.762   6.866  1.00 31.49
ATOM    775  N   CYS A  96     -18.396 -13.233   8.802  1.00 28.86
ATOM    776  CA  CYS A  96     -18.934 -14.164   9.754  1.00 28.86
ATOM    777  C   CYS A  96     -17.906 -14.443  10.806  1.00 28.86
ATOM    778  O   CYS A  96     -18.236 -14.580  11.982  1.00 28.86
ATOM    779  CB  CYS A  96     -19.306 -15.516   9.122  1.00 28.86
ATOM    780  SG  CYS A  96     -20.561 -15.357   7.820  1.00 28.86
ATOM    781  N   ASP A  97     -16.629 -14.539  10.398  1.00 50.82
ATOM    782  CA  ASP A  97     -15.544 -14.867  11.280  1.00 50.82
ATOM    783  C   ASP A  97     -15.435 -13.816  12.349  1.00 50.82
ATOM    784  O   ASP A  97     -15.332 -14.130  13.535  1.00 50.82
ATOM    785  CB  ASP A  97     -14.217 -14.879  10.497  1.00 50.82
ATOM    786  CG  ASP A  97     -13.207 -15.814  11.145  1.00 50.82
ATOM    787  OD1 ASP A  97     -13.425 -17.056  11.125  1.00 50.82
ATOM    788  OD2 ASP A  97     -12.190 -15.283  11.668  1.00 50.82
ATOM    789  N   ILE A  98     -15.454 -12.528  11.949  1.00137.77
ATOM    790  CA  ILE A  98     -15.310 -11.440  12.877  1.00137.77
ATOM    791  C   ILE A  98     -16.505 -11.355  13.775  1.00137.77
ATOM    792  O   ILE A  98     -16.375 -11.148  14.980  1.00137.77
ATOM    793  CB  ILE A  98     -15.103 -10.111  12.192  1.00137.77
ATOM    794  CG1 ILE A  98     -13.985 -10.163  11.128  1.00137.77
ATOM    795  CG2 ILE A  98     -14.884  -9.043  13.274  1.00137.77
ATOM    796  CD1 ILE A  98     -14.348  -9.574   9.762  1.00137.77
ATOM    797  N   LEU A  99     -17.718 -11.500  13.217  1.00 49.21
ATOM    798  CA  LEU A  99     -18.888 -11.368  14.033  1.00 49.21
ATOM    799  C   LEU A  99     -18.893 -12.442  15.072  1.00 49.21
ATOM    800  O   LEU A  99     -19.308 -12.206  16.205  1.00 49.21
ATOM    801  CB  LEU A  99     -20.203 -11.418  13.240  1.00 49.21
ATOM    802  CG  LEU A  99     -20.274 -10.309  12.173  1.00 49.21
ATOM    803  CD1 LEU A  99     -21.192 -10.706  11.006  1.00 49.21
ATOM    804  CD2 LEU A  99     -20.662  -8.960  12.804  1.00 49.21
ATOM    805  N   ASP A 100     -18.436 -13.656  14.715  1.00 30.52
ATOM    806  CA  ASP A 100     -18.426 -14.739  15.658  1.00 30.52
ATOM    807  C   ASP A 100     -17.521 -14.393  16.801  1.00 30.52
ATOM    808  O   ASP A 100     -17.867 -14.615  17.960  1.00 30.52
ATOM    809  CB  ASP A 100     -17.912 -16.056  15.050  1.00 30.52
ATOM    810  CG  ASP A 100     -18.548 -17.210  15.811  1.00 30.52
ATOM    811  OD1 ASP A 100     -19.794 -17.171  15.999  1.00 30.52
ATOM    812  OD2 ASP A 100     -17.797 -18.136  16.216  1.00 30.52
ATOM    813  N   VAL A 101     -16.331 -13.831  16.511  1.00 96.30
ATOM    814  CA  VAL A 101     -15.419 -13.535  17.578  1.00 96.30
ATOM    815  C   VAL A 101     -16.019 -12.482  18.457  1.00 96.30
ATOM    816  O   VAL A 101     -15.889 -12.541  19.678  1.00 96.30
ATOM    817  CB  VAL A 101     -14.060 -13.071  17.128  1.00 96.30
ATOM    818  CG1 VAL A 101     -13.157 -12.969  18.367  1.00 96.30
ATOM    819  CG2 VAL A 101     -13.527 -13.975  16.009  1.00 96.30
ATOM    820  N   LEU A 102     -16.697 -11.485  17.858  1.00 57.53
ATOM    821  CA  LEU A 102     -17.284 -10.426  18.629  1.00 57.53
ATOM    822  C   LEU A 102     -18.304 -10.990  19.564  1.00 57.53
ATOM    823  O   LEU A 102     -18.297 -10.683  20.755  1.00 57.53
ATOM    824  CB  LEU A 102     -18.047  -9.409  17.762  1.00 57.53
ATOM    825  CG  LEU A 102     -17.165  -8.425  16.976  1.00 57.53
ATOM    826  CD1 LEU A 102     -17.874  -7.953  15.696  1.00 57.53
ATOM    827  CD2 LEU A 102     -16.745  -7.239  17.857  1.00 57.53
ATOM    828  N   ASP A 103     -19.217 -11.836  19.052  1.00 46.91
ATOM    829  CA  ASP A 103     -20.261 -12.341  19.894  1.00 46.91
ATOM    830  C   ASP A 103     -19.702 -13.225  20.956  1.00 46.91
ATOM    831  O   ASP A 103     -20.065 -13.102  22.125  1.00 46.91
ATOM    832  CB  ASP A 103     -21.331 -13.136  19.126  1.00 46.91
ATOM    833  CG  ASP A 103     -22.525 -13.326  20.051  1.00 46.91
ATOM    834  OD1 ASP A 103     -22.977 -12.310  20.641  1.00 46.91
ATOM    835  OD2 ASP A 103     -22.992 -14.487  20.193  1.00 46.91
ATOM    836  N   LYS A 104     -18.821 -14.168  20.582  1.00 75.70
ATOM    837  CA  LYS A 104     -18.363 -15.077  21.586  1.00 75.70
ATOM    838  C   LYS A 104     -17.457 -14.416  22.591  1.00 75.70
ATOM    839  O   LYS A 104     -17.746 -14.418  23.785  1.00 75.70
ATOM    840  CB  LYS A 104     -17.631 -16.284  20.970  1.00 75.70
ATOM    841  CG  LYS A 104     -18.569 -17.414  20.540  1.00 75.70
ATOM    842  CD  LYS A 104     -19.365 -17.095  19.271  1.00 75.70
ATOM    843  CE  LYS A 104     -20.278 -18.237  18.819  1.00 75.70
ATOM    844  NZ  LYS A 104     -19.557 -19.133  17.888  1.00 75.70
ATOM    845  N   HIS A 105     -16.304 -13.878  22.136  1.00104.99
ATOM    846  CA  HIS A 105     -15.315 -13.344  23.041  1.00104.99
ATOM    847  C   HIS A 105     -15.495 -11.921  23.500  1.00104.99
ATOM    848  O   HIS A 105     -15.579 -11.627  24.691  1.00104.99
ATOM    849  CB  HIS A 105     -13.903 -13.313  22.428  1.00104.99
ATOM    850  CG  HIS A 105     -13.473 -14.549  21.698  1.00104.99
ATOM    851  ND1 HIS A 105     -13.056 -15.716  22.298  1.00104.99
ATOM    852  CD2 HIS A 105     -13.359 -14.757  20.358  1.00104.99
ATOM    853  CE1 HIS A 105     -12.711 -16.567  21.297  1.00104.99
ATOM    854  NE2 HIS A 105     -12.876 -16.029  20.102  1.00104.99
ATOM    855  N   LEU A 106     -15.512 -11.007  22.510  1.00 88.87
ATOM    856  CA  LEU A 106     -15.343  -9.592  22.709  1.00 88.87
ATOM    857  C   LEU A 106     -16.457  -8.887  23.422  1.00 88.87
ATOM    858  O   LEU A 106     -16.232  -8.226  24.435  1.00 88.87
ATOM    859  CB  LEU A 106     -15.168  -8.876  21.360  1.00 88.87
ATOM    860  CG  LEU A 106     -14.025  -9.462  20.508  1.00 88.87
ATOM    861  CD1 LEU A 106     -13.885  -8.718  19.170  1.00 88.87
ATOM    862  CD2 LEU A 106     -12.704  -9.509  21.295  1.00 88.87
ATOM    863  N   ILE A 107     -17.696  -9.002  22.913  1.00 65.89
ATOM    864  CA  ILE A 107     -18.766  -8.223  23.469  1.00 65.89
ATOM    865  C   ILE A 107     -19.089  -8.654  24.867  1.00 65.89
ATOM    866  O   ILE A 107     -19.174  -7.809  25.756  1.00 65.89
ATOM    867  CB  ILE A 107     -20.033  -8.281  22.661  1.00 65.89
ATOM    868  CG1 ILE A 107     -19.730  -7.987  21.179  1.00 65.89
ATOM    869  CG2 ILE A 107     -21.029  -7.285  23.285  1.00 65.89
ATOM    870  CD1 ILE A 107     -20.889  -8.291  20.228  1.00 65.89
ATOM    871  N   PRO A 108     -19.250  -9.920  25.134  1.00148.62
ATOM    872  CA  PRO A 108     -19.637 -10.350  26.450  1.00148.62
ATOM    873  C   PRO A 108     -18.628 -10.010  27.501  1.00148.62
ATOM    874  O   PRO A 108     -19.017  -9.736  28.634  1.00148.62
ATOM    875  CB  PRO A 108     -19.945 -11.847  26.327  1.00148.62
ATOM    876  CG  PRO A 108     -20.520 -12.020  24.905  1.00148.62
ATOM    877  CD  PRO A 108     -19.474 -11.346  24.000  1.00148.62
ATOM    878  N   ALA A 109     -17.334 -10.073  27.145  1.00 61.96
ATOM    879  CA  ALA A 109     -16.193  -9.815  27.978  1.00 61.96
ATOM    880  C   ALA A 109     -16.032  -8.362  28.323  1.00 61.96
ATOM    881  O   ALA A 109     -15.465  -8.046  29.366  1.00 61.96
ATOM    882  CB  ALA A 109     -14.874 -10.273  27.332  1.00 61.96
ATOM    883  N   ALA A 110     -16.461  -7.440  27.435  1.00 57.23
ATOM    884  CA  ALA A 110     -16.167  -6.038  27.595  1.00 57.23
ATOM    885  C   ALA A 110     -16.672  -5.513  28.901  1.00 57.23
ATOM    886  O   ALA A 110     -17.876  -5.392  29.123  1.00 57.23
ATOM    887  CB  ALA A 110     -16.783  -5.166  26.486  1.00 57.23
ATOM    888  N   ASN A 111     -15.716  -5.202  29.801  1.00105.50
ATOM    889  CA  ASN A 111     -15.938  -4.668  31.116  1.00105.50
ATOM    890  C   ASN A 111     -16.244  -3.201  31.085  1.00105.50
ATOM    891  O   ASN A 111     -17.078  -2.721  31.853  1.00105.50
ATOM    892  CB  ASN A 111     -14.710  -4.856  32.018  1.00105.50
ATOM    893  CG  ASN A 111     -15.006  -6.019  32.953  1.00105.50
ATOM    894  OD1 ASN A 111     -15.045  -5.855  34.171  1.00105.50
ATOM    895  ND2 ASN A 111     -15.228  -7.226  32.370  1.00105.50
ATOM    896  N   THR A 112     -15.571  -2.446  30.192  1.00111.06
ATOM    897  CA  THR A 112     -15.691  -1.016  30.227  1.00111.06
ATOM    898  C   THR A 112     -16.532  -0.544  29.089  1.00111.06
ATOM    899  O   THR A 112     -16.724  -1.242  28.096  1.00111.06
ATOM    900  CB  THR A 112     -14.372  -0.309  30.138  1.00111.06
ATOM    901  OG1 THR A 112     -13.819  -0.461  28.839  1.00111.06
ATOM    902  CG2 THR A 112     -13.426  -0.911  31.190  1.00111.06
ATOM    903  N   GLY A 113     -17.073   0.681  29.239  1.00 26.43
ATOM    904  CA  GLY A 113     -17.951   1.259  28.268  1.00 26.43
ATOM    905  C   GLY A 113     -17.230   1.473  26.975  1.00 26.43
ATOM    906  O   GLY A 113     -17.803   1.289  25.903  1.00 26.43
ATOM    907  N   GLU A 114     -15.954   1.892  27.041  1.00 49.45
ATOM    908  CA  GLU A 114     -15.210   2.209  25.856  1.00 49.45
ATOM    909  C   GLU A 114     -15.074   0.994  24.984  1.00 49.45
ATOM    910  O   GLU A 114     -15.276   1.066  23.772  1.00 49.45
ATOM    911  CB  GLU A 114     -13.790   2.680  26.185  1.00 49.45
ATOM    912  CG  GLU A 114     -13.722   3.753  27.268  1.00 49.45
ATOM    913  CD  GLU A 114     -13.423   3.025  28.568  1.00 49.45
ATOM    914  OE1 GLU A 114     -12.220   2.735  28.803  1.00 49.45
ATOM    915  OE2 GLU A 114     -14.378   2.759  29.344  1.00 49.45
ATOM    916  N   SER A 115     -14.721  -0.160  25.583  1.00 38.61
ATOM    917  CA  SER A 115     -14.518  -1.372  24.835  1.00 38.61
ATOM    918  C   SER A 115     -15.833  -1.823  24.286  1.00 38.61
ATOM    919  O   SER A 115     -15.923  -2.283  23.148  1.00 38.61
ATOM    920  CB  SER A 115     -13.960  -2.507  25.709  1.00 38.61
ATOM    921  OG  SER A 115     -12.896  -2.015  26.511  1.00 38.61
ATOM    922  N   LYS A 116     -16.903  -1.678  25.087  1.00131.13
ATOM    923  CA  LYS A 116     -18.190  -2.129  24.654  1.00131.13
ATOM    924  C   LYS A 116     -18.584  -1.380  23.414  1.00131.13
ATOM    925  O   LYS A 116     -19.100  -1.973  22.468  1.00131.13
ATOM    926  CB  LYS A 116     -19.282  -1.961  25.726  1.00131.13
ATOM    927  CG  LYS A 116     -20.544  -2.768  25.420  1.00131.13
ATOM    928  CD  LYS A 116     -20.454  -4.249  25.799  1.00131.13
ATOM    929  CE  LYS A 116     -20.274  -4.513  27.293  1.00131.13
ATOM    930  NZ  LYS A 116     -20.292  -5.969  27.559  1.00131.13
ATOM    931  N   VAL A 117     -18.339  -0.056  23.377  1.00 37.70
ATOM    932  CA  VAL A 117     -18.687   0.743  22.230  1.00 37.70
ATOM    933  C   VAL A 117     -17.856   0.326  21.048  1.00 37.70
ATOM    934  O   VAL A 117     -18.340   0.255  19.919  1.00 37.70
ATOM    935  CB  VAL A 117     -18.447   2.210  22.455  1.00 37.70
ATOM    936  CG1 VAL A 117     -18.770   2.976  21.160  1.00 37.70
ATOM    937  CG2 VAL A 117     -19.287   2.655  23.664  1.00 37.70
ATOM    938  N   PHE A 118     -16.567   0.035  21.284  1.00125.03
ATOM    939  CA  PHE A 118     -15.652  -0.311  20.233  1.00125.03
ATOM    940  C   PHE A 118     -16.164  -1.539  19.531  1.00125.03
ATOM    941  O   PHE A 118     -16.259  -1.572  18.304  1.00125.03
ATOM    942  CB  PHE A 118     -14.266  -0.625  20.836  1.00125.03
ATOM    943  CG  PHE A 118     -13.247  -0.923  19.788  1.00125.03
ATOM    944  CD1 PHE A 118     -13.048  -2.210  19.344  1.00125.03
ATOM    945  CD2 PHE A 118     -12.472   0.089  19.267  1.00125.03
ATOM    946  CE1 PHE A 118     -12.098  -2.481  18.386  1.00125.03
ATOM    947  CE2 PHE A 118     -11.519  -0.174  18.309  1.00125.03
ATOM    948  CZ  PHE A 118     -11.336  -1.463  17.861  1.00125.03
ATOM    949  N   TYR A 119     -16.518  -2.588  20.299  1.00 77.37
ATOM    950  CA  TYR A 119     -16.953  -3.837  19.731  1.00 77.37
ATOM    951  C   TYR A 119     -18.294  -3.719  19.063  1.00 77.37
ATOM    952  O   TYR A 119     -18.511  -4.301  18.000  1.00 77.37
ATOM    953  CB  TYR A 119     -16.978  -4.981  20.758  1.00 77.37
ATOM    954  CG  TYR A 119     -15.541  -5.174  21.106  1.00 77.37
ATOM    955  CD1 TYR A 119     -14.615  -5.408  20.114  1.00 77.37
ATOM    956  CD2 TYR A 119     -15.112  -5.130  22.412  1.00 77.37
ATOM    957  CE1 TYR A 119     -13.284  -5.578  20.419  1.00 77.37
ATOM    958  CE2 TYR A 119     -13.784  -5.299  22.724  1.00 77.37
ATOM    959  CZ  TYR A 119     -12.864  -5.523  21.727  1.00 77.37
ATOM    960  OH  TYR A 119     -11.500  -5.696  22.040  1.00 77.37
ATOM    961  N   TYR A 120     -19.241  -2.980  19.674  1.00106.94
ATOM    962  CA  TYR A 120     -20.538  -2.829  19.071  1.00106.94
ATOM    963  C   TYR A 120     -20.405  -2.115  17.760  1.00106.94
ATOM    964  O   TYR A 120     -21.115  -2.426  16.804  1.00106.94
ATOM    965  CB  TYR A 120     -21.581  -2.113  19.952  1.00106.94
ATOM    966  CG  TYR A 120     -22.294  -3.174  20.726  1.00106.94
ATOM    967  CD1 TYR A 120     -22.852  -4.271  20.109  1.00106.94
ATOM    968  CD2 TYR A 120     -22.410  -3.055  22.093  1.00106.94
ATOM    969  CE1 TYR A 120     -23.506  -5.233  20.848  1.00106.94
ATOM    970  CE2 TYR A 120     -23.060  -4.010  22.838  1.00106.94
ATOM    971  CZ  TYR A 120     -23.614  -5.102  22.214  1.00106.94
ATOM    972  OH  TYR A 120     -24.284  -6.084  22.973  1.00106.94
ATOM    973  N   LYS A 121     -19.506  -1.117  17.680  1.00 63.02
ATOM    974  CA  LYS A 121     -19.318  -0.414  16.441  1.00 63.02
ATOM    975  C   LYS A 121     -18.830  -1.382  15.403  1.00 63.02
ATOM    976  O   LYS A 121     -19.270  -1.362  14.255  1.00 63.02
ATOM    977  CB  LYS A 121     -18.262   0.698  16.535  1.00 63.02
ATOM    978  CG  LYS A 121     -18.180   1.550  15.267  1.00 63.02
ATOM    979  CD  LYS A 121     -16.910   2.395  15.172  1.00 63.02
ATOM    980  CE  LYS A 121     -16.463   2.645  13.731  1.00 63.02
ATOM    981  NZ  LYS A 121     -15.624   1.519  13.264  1.00 63.02
ATOM    982  N   MET A 122     -17.898  -2.271  15.790  1.00 48.98
ATOM    983  CA  MET A 122     -17.324  -3.233  14.888  1.00 48.98
ATOM    984  C   MET A 122     -18.414  -4.149  14.407  1.00 48.98
ATOM    985  O   MET A 122     -18.462  -4.520  13.234  1.00 48.98
ATOM    986  CB  MET A 122     -16.257  -4.083  15.595  1.00 48.98
ATOM    987  CG  MET A 122     -14.823  -3.586  15.416  1.00 48.98
ATOM    988  SD  MET A 122     -13.582  -4.655  16.204  1.00 48.98
ATOM    989  CE  MET A 122     -13.952  -6.128  15.209  1.00 48.98
ATOM    990  N   LYS A 123     -19.328  -4.533  15.317  1.00127.53
ATOM    991  CA  LYS A 123     -20.419  -5.412  15.002  1.00127.53
ATOM    992  C   LYS A 123     -21.244  -4.725  13.956  1.00127.53
ATOM    993  O   LYS A 123     -21.658  -5.321  12.961  1.00127.53
ATOM    994  CB  LYS A 123     -21.297  -5.625  16.253  1.00127.53
ATOM    995  CG  LYS A 123     -21.520  -7.070  16.705  1.00127.53
ATOM    996  CD  LYS A 123     -22.972  -7.513  16.843  1.00127.53
ATOM    997  CE  LYS A 123     -23.090  -8.997  17.202  1.00127.53
ATOM    998  NZ  LYS A 123     -24.514  -9.359  17.388  1.00127.53
ATOM    999  N   GLY A 124     -21.482  -3.418  14.154  1.00 26.40
ATOM   1000  CA  GLY A 124     -22.278  -2.671  13.229  1.00 26.40
ATOM   1001  C   GLY A 124     -21.602  -2.635  11.888  1.00 26.40
ATOM   1002  O   GLY A 124     -22.264  -2.728  10.856  1.00 26.40
ATOM   1003  N   ASP A 125     -20.265  -2.466  11.863  1.00 67.87
ATOM   1004  CA  ASP A 125     -19.545  -2.337  10.621  1.00 67.87
ATOM   1005  C   ASP A 125     -19.597  -3.616   9.817  1.00 67.87
ATOM   1006  O   ASP A 125     -19.819  -3.583   8.607  1.00 67.87
ATOM   1007  CB  ASP A 125     -18.055  -2.005  10.839  1.00 67.87
ATOM   1008  CG  ASP A 125     -17.927  -0.652  11.534  1.00 67.87
ATOM   1009  OD1 ASP A 125     -18.694   0.283  11.181  1.00 67.87
ATOM   1010  OD2 ASP A 125     -17.064  -0.540  12.444  1.00 67.87
ATOM   1011  N   TYR A 126     -19.380  -4.785  10.456  1.00 77.40
ATOM   1012  CA  TYR A 126     -19.353  -6.027   9.723  1.00 77.40
ATOM   1013  C   TYR A 126     -20.696  -6.368   9.157  1.00 77.40
ATOM   1014  O   TYR A 126     -20.782  -6.860   8.033  1.00 77.40
ATOM   1015  CB  TYR A 126     -18.765  -7.211  10.508  1.00 77.40
ATOM   1016  CG  TYR A 126     -17.391  -6.741  10.834  1.00 77.40
ATOM   1017  CD1 TYR A 126     -16.382  -6.773   9.899  1.00 77.40
ATOM   1018  CD2 TYR A 126     -17.112  -6.291  12.104  1.00 77.40
ATOM   1019  CE1 TYR A 126     -15.116  -6.351  10.231  1.00 77.40
ATOM   1020  CE2 TYR A 126     -15.850  -5.869  12.441  1.00 77.40
ATOM   1021  CZ  TYR A 126     -14.849  -5.897  11.501  1.00 77.40
ATOM   1022  OH  TYR A 126     -13.549  -5.467  11.841  1.00 77.40
ATOM   1023  N   HIS A 127     -21.785  -6.143   9.914  1.00 89.20
ATOM   1024  CA  HIS A 127     -23.086  -6.401   9.355  1.00 89.20
ATOM   1025  C   HIS A 127     -23.322  -5.469   8.210  1.00 89.20
ATOM   1026  O   HIS A 127     -24.004  -5.818   7.250  1.00 89.20
ATOM   1027  CB  HIS A 127     -24.260  -6.273  10.338  1.00 89.20
ATOM   1028  CG  HIS A 127     -24.353  -7.460  11.250  1.00 89.20
ATOM   1029  ND1 HIS A 127     -23.718  -7.576  12.465  1.00 89.20
ATOM   1030  CD2 HIS A 127     -25.041  -8.622  11.076  1.00 89.20
ATOM   1031  CE1 HIS A 127     -24.049  -8.796  12.962  1.00 89.20
ATOM   1032  NE2 HIS A 127     -24.850  -9.466  12.156  1.00 89.20
ATOM   1033  N   ARG A 128     -22.781  -4.244   8.295  1.00121.81
ATOM   1034  CA  ARG A 128     -22.925  -3.263   7.261  1.00121.81
ATOM   1035  C   ARG A 128     -22.307  -3.802   5.996  1.00121.81
ATOM   1036  O   ARG A 128     -22.856  -3.643   4.906  1.00121.81
ATOM   1037  CB  ARG A 128     -22.189  -1.970   7.639  1.00121.81
ATOM   1038  CG  ARG A 128     -22.373  -0.812   6.666  1.00121.81
ATOM   1039  CD  ARG A 128     -22.236   0.547   7.355  1.00121.81
ATOM   1040  NE  ARG A 128     -20.870   0.611   7.937  1.00121.81
ATOM   1041  CZ  ARG A 128     -19.788   0.933   7.175  1.00121.81
ATOM   1042  NH1 ARG A 128     -19.948   1.327   5.877  1.00121.81
ATOM   1043  NH2 ARG A 128     -18.538   0.857   7.718  1.00121.81
ATOM   1044  N   TYR A 129     -21.136  -4.459   6.103  1.00 80.32
ATOM   1045  CA  TYR A 129     -20.470  -4.980   4.941  1.00 80.32
ATOM   1046  C   TYR A 129     -21.308  -6.074   4.346  1.00 80.32
ATOM   1047  O   TYR A 129     -21.391  -6.216   3.128  1.00 80.32
ATOM   1048  CB  TYR A 129     -19.069  -5.558   5.232  1.00 80.32
ATOM   1049  CG  TYR A 129     -18.036  -4.501   4.995  1.00 80.32
ATOM   1050  CD1 TYR A 129     -17.790  -3.520   5.928  1.00 80.32
ATOM   1051  CD2 TYR A 129     -17.343  -4.464   3.806  1.00 80.32
ATOM   1052  CE1 TYR A 129     -16.847  -2.547   5.693  1.00 80.32
ATOM   1053  CE2 TYR A 129     -16.399  -3.492   3.564  1.00 80.32
ATOM   1054  CZ  TYR A 129     -16.147  -2.530   4.510  1.00 80.32
ATOM   1055  OH  TYR A 129     -15.180  -1.532   4.267  1.00 80.32
ATOM   1056  N   LEU A 130     -21.932  -6.903   5.201  1.00 54.10
ATOM   1057  CA  LEU A 130     -22.771  -7.970   4.736  1.00 54.10
ATOM   1058  C   LEU A 130     -23.917  -7.362   3.986  1.00 54.10
ATOM   1059  O   LEU A 130     -24.344  -7.879   2.955  1.00 54.10
ATOM   1060  CB  LEU A 130     -23.392  -8.782   5.889  1.00 54.10
ATOM   1061  CG  LEU A 130     -22.389  -9.425   6.870  1.00 54.10
ATOM   1062  CD1 LEU A 130     -22.881  -9.283   8.320  1.00 54.10
ATOM   1063  CD2 LEU A 130     -22.107 -10.895   6.517  1.00 54.10
ATOM   1064  N   ALA A 131     -24.445  -6.232   4.493  1.00 36.26
ATOM   1065  CA  ALA A 131     -25.598  -5.596   3.913  1.00 36.26
ATOM   1066  C   ALA A 131     -25.296  -5.169   2.509  1.00 36.26
ATOM   1067  O   ALA A 131     -26.130  -5.309   1.618  1.00 36.26
ATOM   1068  CB  ALA A 131     -26.039  -4.341   4.685  1.00 36.26
ATOM   1069  N   GLU A 132     -24.088  -4.641   2.252  1.00137.13
ATOM   1070  CA  GLU A 132     -23.811  -4.178   0.924  1.00137.13
ATOM   1071  C   GLU A 132     -23.891  -5.315  -0.058  1.00137.13
ATOM   1072  O   GLU A 132     -24.221  -5.104  -1.225  1.00137.13
ATOM   1073  CB  GLU A 132     -22.500  -3.368   0.829  1.00137.13
ATOM   1074  CG  GLU A 132     -22.060  -2.663   2.111  1.00137.13
ATOM   1075  CD  GLU A 132     -20.971  -1.665   1.732  1.00137.13
ATOM   1076  OE1 GLU A 132     -21.318  -0.487   1.447  1.00137.13
ATOM   1077  OE2 GLU A 132     -19.777  -2.061   1.741  1.00137.13
ATOM   1078  N   PHE A 133     -23.530  -6.542   0.360  1.00178.81
ATOM   1079  CA  PHE A 133     -23.599  -7.690  -0.509  1.00178.81
ATOM   1080  C   PHE A 133     -24.948  -8.346  -0.579  1.00178.81
ATOM   1081  O   PHE A 133     -25.154  -9.150  -1.481  1.00178.81
ATOM   1082  CB  PHE A 133     -22.544  -8.797  -0.269  1.00178.81
ATOM   1083  CG  PHE A 133     -22.812  -9.606   0.957  1.00178.81
ATOM   1084  CD1 PHE A 133     -23.957 -10.369   1.042  1.00178.81
ATOM   1085  CD2 PHE A 133     -21.914  -9.649   1.995  1.00178.81
ATOM   1086  CE1 PHE A 133     -24.226 -11.138   2.147  1.00178.81
ATOM   1087  CE2 PHE A 133     -22.181 -10.419   3.100  1.00178.81
ATOM   1088  CZ  PHE A 133     -23.334 -11.156   3.189  1.00178.81
ATOM   1089  N   ALA A 134     -25.844  -8.145   0.415  1.00 58.75
ATOM   1090  CA  ALA A 134     -27.101  -8.863   0.487  1.00 58.75
ATOM   1091  C   ALA A 134     -28.178  -8.280  -0.387  1.00 58.75
ATOM   1092  O   ALA A 134     -28.050  -7.189  -0.941  1.00 58.75
ATOM   1093  CB  ALA A 134     -27.663  -8.961   1.917  1.00 58.75
ATOM   1094  N   THR A 135     -29.268  -9.064  -0.568  1.00107.29
ATOM   1095  CA  THR A 135     -30.421  -8.631  -1.310  1.00107.29
ATOM   1096  C   THR A 135     -31.641  -9.212  -0.651  1.00107.29
ATOM   1097  O   THR A 135     -31.539 -10.104   0.190  1.00107.29
ATOM   1098  CB  THR A 135     -30.420  -9.114  -2.730  1.00107.29
ATOM   1099  OG1 THR A 135     -29.093  -9.193  -3.229  1.00107.29
ATOM   1100  CG2 THR A 135     -31.255  -8.137  -3.577  1.00107.29
ATOM   1101  N   GLY A 136     -32.832  -8.676  -0.997  1.00 33.50
ATOM   1102  CA  GLY A 136     -34.087  -9.232  -0.573  1.00 33.50
ATOM   1103  C   GLY A 136     -34.410  -8.922   0.853  1.00 33.50
ATOM   1104  O   GLY A 136     -33.984  -7.920   1.424  1.00 33.50
ATOM   1105  N   ASN A 137     -35.250  -9.805   1.432  1.00 92.45
ATOM   1106  CA  ASN A 137     -35.721  -9.764   2.786  1.00 92.45
ATOM   1107  C   ASN A 137     -34.556 -10.016   3.684  1.00 92.45
ATOM   1108  O   ASN A 137     -34.494  -9.503   4.801  1.00 92.45
ATOM   1109  CB  ASN A 137     -36.783 -10.842   3.065  1.00 92.45
ATOM   1110  CG  ASN A 137     -37.427 -10.542   4.413  1.00 92.45
ATOM   1111  OD1 ASN A 137     -38.352  -9.737   4.506  1.00 92.45
ATOM   1112  ND2 ASN A 137     -36.930 -11.210   5.488  1.00 92.45
ATOM   1113  N   ASP A 138     -33.604 -10.835   3.198  1.00 35.12
ATOM   1114  CA  ASP A 138     -32.430 -11.190   3.939  1.00 35.12
ATOM   1115  C   ASP A 138     -31.677  -9.931   4.225  1.00 35.12
ATOM   1116  O   ASP A 138     -31.104  -9.766   5.301  1.00 35.12
ATOM   1117  CB  ASP A 138     -31.500 -12.120   3.142  1.00 35.12
ATOM   1118  CG  ASP A 138     -30.422 -12.660   4.072  1.00 35.12
ATOM   1119  OD1 ASP A 138     -30.762 -13.073   5.213  1.00 35.12
ATOM   1120  OD2 ASP A 138     -29.239 -12.686   3.638  1.00 35.12
ATOM   1121  N   ARG A 139     -31.663  -8.998   3.258  1.00 92.84
ATOM   1122  CA  ARG A 139     -30.953  -7.772   3.460  1.00 92.84
ATOM   1123  C   ARG A 139     -31.578  -7.026   4.602  1.00 92.84
ATOM   1124  O   ARG A 139     -30.873  -6.435   5.417  1.00 92.84
ATOM   1125  CB  ARG A 139     -30.959  -6.848   2.226  1.00 92.84
ATOM   1126  CG  ARG A 139     -29.965  -5.690   2.348  1.00 92.84
ATOM   1127  CD  ARG A 139     -29.861  -4.815   1.096  1.00 92.84
ATOM   1128  NE  ARG A 139     -28.467  -4.296   1.007  1.00 92.84
ATOM   1129  CZ  ARG A 139     -28.255  -2.993   0.657  1.00 92.84
ATOM   1130  NH1 ARG A 139     -29.318  -2.187   0.366  1.00 92.84
ATOM   1131  NH2 ARG A 139     -26.983  -2.499   0.594  1.00 92.84
ATOM   1132  N   LYS A 140     -32.921  -7.045   4.713  1.00142.20
ATOM   1133  CA  LYS A 140     -33.561  -6.292   5.756  1.00142.20
ATOM   1134  C   LYS A 140     -33.115  -6.773   7.102  1.00142.20
ATOM   1135  O   LYS A 140     -32.907  -5.969   8.009  1.00142.20
ATOM   1136  CB  LYS A 140     -35.097  -6.347   5.721  1.00142.20
ATOM   1137  CG  LYS A 140     -35.734  -5.487   6.817  1.00142.20
ATOM   1138  CD  LYS A 140     -35.225  -4.044   6.843  1.00142.20
ATOM   1139  CE  LYS A 140     -36.031  -3.106   7.741  1.00142.20
ATOM   1140  NZ  LYS A 140     -35.711  -1.699   7.407  1.00142.20
ATOM   1141  N   GLU A 141     -32.962  -8.099   7.270  1.00110.13
ATOM   1142  CA  GLU A 141     -32.549  -8.669   8.525  1.00110.13
ATOM   1143  C   GLU A 141     -31.193  -8.147   8.887  1.00110.13
ATOM   1144  O   GLU A 141     -30.968  -7.687  10.007  1.00110.13
ATOM   1145  CB  GLU A 141     -32.396 -10.198   8.413  1.00110.13
ATOM   1146  CG  GLU A 141     -31.631 -10.860   9.564  1.00110.13
ATOM   1147  CD  GLU A 141     -32.393 -10.674  10.864  1.00110.13
ATOM   1148  OE1 GLU A 141     -33.648 -10.582  10.812  1.00110.13
ATOM   1149  OE2 GLU A 141     -31.727 -10.635  11.932  1.00110.13
ATOM   1150  N   ALA A 142     -30.255  -8.195   7.924  1.00 29.29
ATOM   1151  CA  ALA A 142     -28.894  -7.806   8.165  1.00 29.29
ATOM   1152  C   ALA A 142     -28.822  -6.353   8.506  1.00 29.29
ATOM   1153  O   ALA A 142     -28.093  -5.958   9.415  1.00 29.29
ATOM   1154  CB  ALA A 142     -27.985  -8.035   6.945  1.00 29.29
ATOM   1155  N   ALA A 143     -29.587  -5.513   7.788  1.00 29.40
ATOM   1156  CA  ALA A 143     -29.545  -4.097   8.018  1.00 29.40
ATOM   1157  C   ALA A 143     -29.981  -3.816   9.425  1.00 29.40
ATOM   1158  O   ALA A 143     -29.415  -2.958  10.101  1.00 29.40
ATOM   1159  CB  ALA A 143     -30.476  -3.311   7.079  1.00 29.40
ATOM   1160  N   GLU A 144     -31.006  -4.542   9.904  1.00 62.86
ATOM   1161  CA  GLU A 144     -31.521  -4.315  11.224  1.00 62.86
ATOM   1162  C   GLU A 144     -30.458  -4.631  12.227  1.00 62.86
ATOM   1163  O   GLU A 144     -30.312  -3.929  13.226  1.00 62.86
ATOM   1164  CB  GLU A 144     -32.732  -5.208  11.558  1.00 62.86
ATOM   1165  CG  GLU A 144     -33.967  -4.943  10.692  1.00 62.86
ATOM   1166  CD  GLU A 144     -35.149  -4.606  11.588  1.00 62.86
ATOM   1167  OE1 GLU A 144     -34.963  -3.798  12.539  1.00 62.86
ATOM   1168  OE2 GLU A 144     -36.256  -5.152  11.336  1.00 62.86
ATOM   1169  N   ASN A 145     -29.687  -5.707  11.982  1.00 38.49
ATOM   1170  CA  ASN A 145     -28.667  -6.133  12.901  1.00 38.49
ATOM   1171  C   ASN A 145     -27.638  -5.050  13.009  1.00 38.49
ATOM   1172  O   ASN A 145     -27.164  -4.710  14.093  1.00 38.49
ATOM   1173  CB  ASN A 145     -27.924  -7.375  12.385  1.00 38.49
ATOM   1174  CG  ASN A 145     -28.719  -8.608  12.786  1.00 38.49
ATOM   1175  OD1 ASN A 145     -28.461  -9.224  13.820  1.00 38.49
ATOM   1176  ND2 ASN A 145     -29.720  -8.981  11.945  1.00 38.49
ATOM   1177  N   SER A 146     -27.251  -4.475  11.861  1.00 39.38
ATOM   1178  CA  SER A 146     -26.233  -3.469  11.872  1.00 39.38
ATOM   1179  C   SER A 146     -26.729  -2.274  12.640  1.00 39.38
ATOM   1180  O   SER A 146     -26.037  -1.742  13.508  1.00 39.38
ATOM   1181  CB  SER A 146     -25.876  -3.032  10.443  1.00 39.38
ATOM   1182  OG  SER A 146     -24.966  -1.946  10.467  1.00 39.38
ATOM   1183  N   LEU A 147     -27.978  -1.847  12.370  1.00 96.85
ATOM   1184  CA  LEU A 147     -28.503  -0.649  12.964  1.00 96.85
ATOM   1185  C   LEU A 147     -28.565  -0.814  14.452  1.00 96.85
ATOM   1186  O   LEU A 147     -28.246   0.113  15.195  1.00 96.85
ATOM   1187  CB  LEU A 147     -29.905  -0.294  12.429  1.00 96.85
ATOM   1188  CG  LEU A 147     -30.546   0.963  13.056  1.00 96.85
ATOM   1189  CD1 LEU A 147     -29.707   2.229  12.818  1.00 96.85
ATOM   1190  CD2 LEU A 147     -32.008   1.124  12.606  1.00 96.85
ATOM   1191  N   VAL A 148     -28.972  -2.003  14.931  1.00 81.98
ATOM   1192  CA  VAL A 148     -29.121  -2.203  16.344  1.00 81.98
ATOM   1193  C   VAL A 148     -27.797  -2.081  17.042  1.00 81.98
ATOM   1194  O   VAL A 148     -27.714  -1.465  18.103  1.00 81.98
ATOM   1195  CB  VAL A 148     -29.727  -3.536  16.689  1.00 81.98
ATOM   1196  CG1 VAL A 148     -29.685  -3.737  18.212  1.00 81.98
ATOM   1197  CG2 VAL A 148     -31.148  -3.591  16.100  1.00 81.98
ATOM   1198  N   ALA A 149     -26.725  -2.671  16.475  1.00 28.21
ATOM   1199  CA  ALA A 149     -25.432  -2.639  17.106  1.00 28.21
ATOM   1200  C   ALA A 149     -24.950  -1.221  17.178  1.00 28.21
ATOM   1201  O   ALA A 149     -24.405  -0.791  18.194  1.00 28.21
ATOM   1202  CB  ALA A 149     -24.377  -3.452  16.337  1.00 28.21
ATOM   1203  N   TYR A 150     -25.139  -0.454  16.086  1.00 76.30
ATOM   1204  CA  TYR A 150     -24.696   0.913  16.039  1.00 76.30
ATOM   1205  C   TYR A 150     -25.443   1.732  17.043  1.00 76.30
ATOM   1206  O   TYR A 150     -24.860   2.575  17.723  1.00 76.30
ATOM   1207  CB  TYR A 150     -24.941   1.610  14.689  1.00 76.30
ATOM   1208  CG  TYR A 150     -23.940   1.204  13.660  1.00 76.30
ATOM   1209  CD1 TYR A 150     -22.596   1.240  13.952  1.00 76.30
ATOM   1210  CD2 TYR A 150     -24.334   0.824  12.400  1.00 76.30
ATOM   1211  CE1 TYR A 150     -21.658   0.887  13.011  1.00 76.30
ATOM   1212  CE2 TYR A 150     -23.400   0.469  11.457  1.00 76.30
ATOM   1213  CZ  TYR A 150     -22.060   0.500  11.756  1.00 76.30
ATOM   1214  OH  TYR A 150     -21.110   0.136  10.778  1.00 76.30
ATOM   1215  N   LYS A 151     -26.768   1.521  17.143  1.00 35.49
ATOM   1216  CA  LYS A 151     -27.591   2.311  18.015  1.00 35.49
ATOM   1217  C   LYS A 151     -27.170   2.111  19.440  1.00 35.49
ATOM   1218  O   LYS A 151     -27.052   3.074  20.197  1.00 35.49
ATOM   1219  CB  LYS A 151     -29.080   1.933  17.899  1.00 35.49
ATOM   1220  CG  LYS A 151     -29.772   2.405  16.615  1.00 35.49
ATOM   1221  CD  LYS A 151     -31.093   1.674  16.352  1.00 35.49
ATOM   1222  CE  LYS A 151     -32.041   1.616  17.553  1.00 35.49
ATOM   1223  NZ  LYS A 151     -33.258   2.412  17.270  1.00 35.49
ATOM   1224  N   ALA A 152     -26.917   0.851  19.842  1.00 25.12
ATOM   1225  CA  ALA A 152     -26.559   0.568  21.204  1.00 25.12
ATOM   1226  C   ALA A 152     -25.267   1.253  21.530  1.00 25.12
ATOM   1227  O   ALA A 152     -25.119   1.830  22.606  1.00 25.12
ATOM   1228  CB  ALA A 152     -26.357  -0.936  21.462  1.00 25.12
ATOM   1229  N   ALA A 153     -24.291   1.207  20.606  1.00 26.52
ATOM   1230  CA  ALA A 153     -23.015   1.818  20.846  1.00 26.52
ATOM   1231  C   ALA A 153     -23.211   3.297  20.985  1.00 26.52
ATOM   1232  O   ALA A 153     -22.580   3.941  21.822  1.00 26.52
ATOM   1233  CB  ALA A 153     -22.014   1.588  19.699  1.00 26.52
ATOM   1234  N   SER A 154     -24.101   3.876  20.158  1.00 68.40
ATOM   1235  CA  SER A 154     -24.325   5.294  20.168  1.00 68.40
ATOM   1236  C   SER A 154     -24.844   5.714  21.513  1.00 68.40
ATOM   1237  O   SER A 154     -24.389   6.711  22.072  1.00 68.40
ATOM   1238  CB  SER A 154     -25.353   5.742  19.112  1.00 68.40
ATOM   1239  OG  SER A 154     -26.674   5.488  19.571  1.00 68.40
ATOM   1240  N   ASP A 155     -25.804   4.950  22.072  1.00 31.48
ATOM   1241  CA  ASP A 155     -26.422   5.311  23.318  1.00 31.48
ATOM   1242  C   ASP A 155     -25.412   5.305  24.424  1.00 31.48
ATOM   1243  O   ASP A 155     -25.352   6.234  25.228  1.00 31.48
ATOM   1244  CB  ASP A 155     -27.527   4.328  23.754  1.00 31.48
ATOM   1245  CG  ASP A 155     -28.527   5.061  24.633  1.00 31.48
ATOM   1246  OD1 ASP A 155     -29.159   6.029  24.134  1.00 31.48
ATOM   1247  OD2 ASP A 155     -28.675   4.657  25.818  1.00 31.48
ATOM   1248  N   ILE A 156     -24.581   4.251  24.483  1.00 39.08
ATOM   1249  CA  ILE A 156     -23.625   4.090  25.539  1.00 39.08
ATOM   1250  C   ILE A 156     -22.624   5.195  25.467  1.00 39.08
ATOM   1251  O   ILE A 156     -22.273   5.797  26.480  1.00 39.08
ATOM   1252  CB  ILE A 156     -22.877   2.803  25.395  1.00 39.08
ATOM   1253  CG1 ILE A 156     -23.873   1.633  25.366  1.00 39.08
ATOM   1254  CG2 ILE A 156     -21.837   2.717  26.525  1.00 39.08
ATOM   1255  CD1 ILE A 156     -23.329   0.384  24.681  1.00 39.08
ATOM   1256  N   ALA A 157     -22.143   5.497  24.250  1.00 28.60
ATOM   1257  CA  ALA A 157     -21.115   6.482  24.098  1.00 28.60
ATOM   1258  C   ALA A 157     -21.614   7.816  24.552  1.00 28.60
ATOM   1259  O   ALA A 157     -20.898   8.552  25.229  1.00 28.60
ATOM   1260  CB  ALA A 157     -20.642   6.624  22.642  1.00 28.60
ATOM   1261  N   MET A 158     -22.867   8.162  24.209  1.00 41.73
ATOM   1262  CA  MET A 158     -23.351   9.465  24.557  1.00 41.73
ATOM   1263  C   MET A 158     -23.358   9.600  26.050  1.00 41.73
ATOM   1264  O   MET A 158     -23.027  10.656  26.586  1.00 41.73
ATOM   1265  CB  MET A 158     -24.775   9.728  24.041  1.00 41.73
ATOM   1266  CG  MET A 158     -25.329  11.076  24.508  1.00 41.73
ATOM   1267  SD  MET A 158     -26.370  11.009  25.996  1.00 41.73
ATOM   1268  CE  MET A 158     -27.491   9.750  25.326  1.00 41.73
ATOM   1269  N   THR A 159     -23.793   8.553  26.775  1.00 50.19
ATOM   1270  CA  THR A 159     -23.802   8.660  28.206  1.00 50.19
ATOM   1271  C   THR A 159     -22.413   8.597  28.784  1.00 50.19
ATOM   1272  O   THR A 159     -22.046   9.406  29.634  1.00 50.19
ATOM   1273  CB  THR A 159     -24.601   7.576  28.867  1.00 50.19
ATOM   1274  OG1 THR A 159     -24.046   6.306  28.560  1.00 50.19
ATOM   1275  CG2 THR A 159     -26.049   7.653  28.355  1.00 50.19
ATOM   1276  N   GLU A 160     -21.634   7.585  28.351  1.00145.52
ATOM   1277  CA  GLU A 160     -20.339   7.234  28.877  1.00145.52
ATOM   1278  C   GLU A 160     -19.151   8.059  28.464  1.00145.52
ATOM   1279  O   GLU A 160     -18.266   8.279  29.290  1.00145.52
ATOM   1280  CB  GLU A 160     -19.974   5.773  28.579  1.00145.52
ATOM   1281  CG  GLU A 160     -20.979   4.792  29.171  1.00145.52
ATOM   1282  CD  GLU A 160     -20.470   4.458  30.566  1.00145.52
ATOM   1283  OE1 GLU A 160     -20.203   5.418  31.337  1.00145.52
ATOM   1284  OE2 GLU A 160     -20.361   3.245  30.885  1.00145.52
ATOM   1285  N   LEU A 161     -19.048   8.507  27.195  1.00101.45
ATOM   1286  CA  LEU A 161     -17.794   9.100  26.802  1.00101.45
ATOM   1287  C   LEU A 161     -17.939  10.530  26.372  1.00101.45
ATOM   1288  O   LEU A 161     -19.009  10.998  25.989  1.00101.45
ATOM   1289  CB  LEU A 161     -17.077   8.347  25.667  1.00101.45
ATOM   1290  CG  LEU A 161     -16.829   6.859  25.983  1.00101.45
ATOM   1291  CD1 LEU A 161     -17.949   5.971  25.420  1.00101.45
ATOM   1292  CD2 LEU A 161     -15.425   6.414  25.546  1.00101.45
ATOM   1293  N   PRO A 162     -16.827  11.228  26.452  1.00157.72
ATOM   1294  CA  PRO A 162     -16.791  12.615  26.063  1.00157.72
ATOM   1295  C   PRO A 162     -16.871  12.760  24.572  1.00157.72
ATOM   1296  O   PRO A 162     -16.555  11.806  23.863  1.00157.72
ATOM   1297  CB  PRO A 162     -15.513  13.192  26.668  1.00157.72
ATOM   1298  CG  PRO A 162     -14.468  12.089  26.426  1.00157.72
ATOM   1299  CD  PRO A 162     -15.134  10.812  26.968  1.00157.72
ATOM   1300  N   PRO A 163     -17.269  13.912  24.098  1.00 87.51
ATOM   1301  CA  PRO A 163     -17.471  14.131  22.690  1.00 87.51
ATOM   1302  C   PRO A 163     -16.249  13.955  21.838  1.00 87.51
ATOM   1303  O   PRO A 163     -16.386  13.545  20.687  1.00 87.51
ATOM   1304  CB  PRO A 163     -18.087  15.525  22.584  1.00 87.51
ATOM   1305  CG  PRO A 163     -17.703  16.199  23.914  1.00 87.51
ATOM   1306  CD  PRO A 163     -17.822  15.078  24.960  1.00 87.51
ATOM   1307  N   THR A 164     -15.064  14.304  22.364  1.00 90.86
ATOM   1308  CA  THR A 164     -13.803  14.218  21.678  1.00 90.86
ATOM   1309  C   THR A 164     -13.264  12.820  21.633  1.00 90.86
ATOM   1310  O   THR A 164     -12.279  12.581  20.935  1.00 90.86
ATOM   1311  CB  THR A 164     -12.733  15.055  22.291  1.00 90.86
ATOM   1312  OG1 THR A 164     -12.682  14.809  23.687  1.00 90.86
ATOM   1313  CG2 THR A 164     -13.047  16.530  21.989  1.00 90.86
ATOM   1314  N   HIS A 165     -13.795  11.886  22.449  1.00 74.18
ATOM   1315  CA  HIS A 165     -13.216  10.564  22.475  1.00 74.18
ATOM   1316  C   HIS A 165     -13.214  10.008  21.078  1.00 74.18
ATOM   1317  O   HIS A 165     -14.211  10.061  20.358  1.00 74.18
ATOM   1318  CB  HIS A 165     -13.955   9.584  23.406  1.00 74.18
ATOM   1319  CG  HIS A 165     -13.119   8.402  23.799  1.00 74.18
ATOM   1320  ND1 HIS A 165     -12.890   7.320  22.981  1.00 74.18
ATOM   1321  CD2 HIS A 165     -12.453   8.143  24.957  1.00 74.18
ATOM   1322  CE1 HIS A 165     -12.103   6.463  23.678  1.00 74.18
ATOM   1323  NE2 HIS A 165     -11.813   6.919  24.883  1.00 74.18
ATOM   1324  N   PRO A 166     -12.093   9.468  20.674  1.00106.77
ATOM   1325  CA  PRO A 166     -11.957   8.973  19.330  1.00106.77
ATOM   1326  C   PRO A 166     -12.903   7.862  18.996  1.00106.77
ATOM   1327  O   PRO A 166     -13.301   7.750  17.837  1.00106.77
ATOM   1328  CB  PRO A 166     -10.481   8.610  19.175  1.00106.77
ATOM   1329  CG  PRO A 166      -9.782   9.499  20.220  1.00106.77
ATOM   1330  CD  PRO A 166     -10.828   9.675  21.338  1.00106.77
ATOM   1331  N   ILE A 167     -13.256   7.018  19.978  1.00111.26
ATOM   1332  CA  ILE A 167     -14.141   5.920  19.724  1.00111.26
ATOM   1333  C   ILE A 167     -15.502   6.467  19.409  1.00111.26
ATOM   1334  O   ILE A 167     -16.181   6.003  18.494  1.00111.26
ATOM   1335  CB  ILE A 167     -14.207   4.979  20.903  1.00111.26
ATOM   1336  CG1 ILE A 167     -12.846   4.349  21.188  1.00111.26
ATOM   1337  CG2 ILE A 167     -15.312   3.936  20.692  1.00111.26
ATOM   1338  CD1 ILE A 167     -12.911   3.396  22.381  1.00111.26
ATOM   1339  N   ARG A 168     -15.933   7.489  20.170  1.00 54.78
ATOM   1340  CA  ARG A 168     -17.230   8.071  19.994  1.00 54.78
ATOM   1341  C   ARG A 168     -17.296   8.732  18.650  1.00 54.78
ATOM   1342  O   ARG A 168     -18.292   8.625  17.936  1.00 54.78
ATOM   1343  CB  ARG A 168     -17.555   9.112  21.076  1.00 54.78
ATOM   1344  CG  ARG A 168     -18.963   9.693  20.953  1.00 54.78
ATOM   1345  CD  ARG A 168     -19.351  10.575  22.139  1.00 54.78
ATOM   1346  NE  ARG A 168     -20.557  11.353  21.743  1.00 54.78
ATOM   1347  CZ  ARG A 168     -21.176  12.149  22.662  1.00 54.78
ATOM   1348  NH1 ARG A 168     -20.692  12.214  23.937  1.00 54.78
ATOM   1349  NH2 ARG A 168     -22.282  12.868  22.314  1.00 54.78
ATOM   1350  N   LEU A 169     -16.221   9.439  18.272  1.00 47.08
ATOM   1351  CA  LEU A 169     -16.180  10.122  17.011  1.00 47.08
ATOM   1352  C   LEU A 169     -16.215   9.122  15.894  1.00 47.08
ATOM   1353  O   LEU A 169     -16.897   9.326  14.891  1.00 47.08
ATOM   1354  CB  LEU A 169     -14.905  10.965  16.849  1.00 47.08
ATOM   1355  CG  LEU A 169     -15.026  12.377  17.452  1.00 47.08
ATOM   1356  CD1 LEU A 169     -13.744  12.787  18.194  1.00 47.08
ATOM   1357  CD2 LEU A 169     -15.420  13.401  16.374  1.00 47.08
ATOM   1358  N   GLY A 170     -15.465   8.011  16.037  1.00 26.09
ATOM   1359  CA  GLY A 170     -15.388   7.016  15.004  1.00 26.09
ATOM   1360  C   GLY A 170     -16.735   6.387  14.815  1.00 26.09
ATOM   1361  O   GLY A 170     -17.126   6.060  13.696  1.00 26.09
ATOM   1362  N   LEU A 171     -17.470   6.163  15.919  1.00 48.01
ATOM   1363  CA  LEU A 171     -18.775   5.571  15.822  1.00 48.01
ATOM   1364  C   LEU A 171     -19.652   6.485  15.015  1.00 48.01
ATOM   1365  O   LEU A 171     -20.354   6.045  14.107  1.00 48.01
ATOM   1366  CB  LEU A 171     -19.442   5.380  17.195  1.00 48.01
ATOM   1367  CG  LEU A 171     -20.890   4.861  17.119  1.00 48.01
ATOM   1368  CD1 LEU A 171     -20.983   3.548  16.325  1.00 48.01
ATOM   1369  CD2 LEU A 171     -21.512   4.751  18.520  1.00 48.01
ATOM   1370  N   ALA A 172     -19.602   7.799  15.297  1.00 31.47
ATOM   1371  CA  ALA A 172     -20.448   8.745  14.624  1.00 31.47
ATOM   1372  C   ALA A 172     -20.146   8.727  13.162  1.00 31.47
ATOM   1373  O   ALA A 172     -21.048   8.813  12.329  1.00 31.47
ATOM   1374  CB  ALA A 172     -20.233  10.187  15.115  1.00 31.47
ATOM   1375  N   LEU A 173     -18.855   8.623  12.807  1.00 53.38
ATOM   1376  CA  LEU A 173     -18.499   8.660  11.422  1.00 53.38
ATOM   1377  C   LEU A 173     -19.110   7.500  10.689  1.00 53.38
ATOM   1378  O   LEU A 173     -19.732   7.680   9.645  1.00 53.38
ATOM   1379  CB  LEU A 173     -16.974   8.573  11.206  1.00 53.38
ATOM   1380  CG  LEU A 173     -16.529   8.707   9.735  1.00 53.38
ATOM   1381  CD1 LEU A 173     -16.549  10.173   9.267  1.00 53.38
ATOM   1382  CD2 LEU A 173     -15.167   8.032   9.504  1.00 53.38
ATOM   1383  N   ASN A 174     -18.952   6.272  11.214  1.00 67.75
ATOM   1384  CA  ASN A 174     -19.444   5.113  10.512  1.00 67.75
ATOM   1385  C   ASN A 174     -20.941   5.022  10.534  1.00 67.75
ATOM   1386  O   ASN A 174     -21.560   4.597   9.561  1.00 67.75
ATOM   1387  CB  ASN A 174     -18.894   3.777  11.040  1.00 67.75
ATOM   1388  CG  ASN A 174     -17.497   3.587  10.466  1.00 67.75
ATOM   1389  OD1 ASN A 174     -16.842   4.546  10.061  1.00 67.75
ATOM   1390  ND2 ASN A 174     -17.038   2.309  10.405  1.00 67.75
ATOM   1391  N   PHE A 175     -21.572   5.389  11.660  1.00 98.11
ATOM   1392  CA  PHE A 175     -22.997   5.280  11.805  1.00 98.11
ATOM   1393  C   PHE A 175     -23.618   6.211  10.810  1.00 98.11
ATOM   1394  O   PHE A 175     -24.607   5.884  10.152  1.00 98.11
ATOM   1395  CB  PHE A 175     -23.385   5.632  13.254  1.00 98.11
ATOM   1396  CG  PHE A 175     -24.740   5.126  13.596  1.00 98.11
ATOM   1397  CD1 PHE A 175     -25.491   4.437  12.675  1.00 98.11
ATOM   1398  CD2 PHE A 175     -25.224   5.268  14.875  1.00 98.11
ATOM   1399  CE1 PHE A 175     -26.731   3.943  13.007  1.00 98.11
ATOM   1400  CE2 PHE A 175     -26.462   4.779  15.217  1.00 98.11
ATOM   1401  CZ  PHE A 175     -27.220   4.121  14.278  1.00 98.11
ATOM   1402  N   SER A 176     -23.019   7.405  10.657  1.00 90.26
ATOM   1403  CA  SER A 176     -23.518   8.364   9.718  1.00 90.26
ATOM   1404  C   SER A 176     -23.455   7.776   8.341  1.00 90.26
ATOM   1405  O   SER A 176     -24.371   7.947   7.539  1.00 90.26
ATOM   1406  CB  SER A 176     -22.675   9.647   9.648  1.00 90.26
ATOM   1407  OG  SER A 176     -22.576  10.254  10.924  1.00 90.26
ATOM   1408  N   VAL A 177     -22.353   7.072   8.024  1.00 47.25
ATOM   1409  CA  VAL A 177     -22.202   6.474   6.727  1.00 47.25
ATOM   1410  C   VAL A 177     -23.258   5.427   6.540  1.00 47.25
ATOM   1411  O   VAL A 177     -23.799   5.257   5.447  1.00 47.25
ATOM   1412  CB  VAL A 177     -20.861   5.823   6.538  1.00 47.25
ATOM   1413  CG1 VAL A 177     -20.846   5.132   5.167  1.00 47.25
ATOM   1414  CG2 VAL A 177     -19.769   6.896   6.696  1.00 47.25
ATOM   1415  N   PHE A 178     -23.580   4.691   7.616  1.00 71.29
ATOM   1416  CA  PHE A 178     -24.559   3.639   7.566  1.00 71.29
ATOM   1417  C   PHE A 178     -25.857   4.264   7.130  1.00 71.29
ATOM   1418  O   PHE A 178     -26.516   3.781   6.209  1.00 71.29
ATOM   1419  CB  PHE A 178     -24.704   2.999   8.964  1.00 71.29
ATOM   1420  CG  PHE A 178     -25.691   1.884   8.994  1.00 71.29
ATOM   1421  CD1 PHE A 178     -25.591   0.820   8.128  1.00 71.29
ATOM   1422  CD2 PHE A 178     -26.698   1.886   9.929  1.00 71.29
ATOM   1423  CE1 PHE A 178     -26.500  -0.211   8.175  1.00 71.29
ATOM   1424  CE2 PHE A 178     -27.609   0.858   9.981  1.00 71.29
ATOM   1425  CZ  PHE A 178     -27.514  -0.191   9.101  1.00 71.29
ATOM   1426  N   TYR A 179     -26.237   5.400   7.743  1.00 82.77
ATOM   1427  CA  TYR A 179     -27.475   6.039   7.382  1.00 82.77
ATOM   1428  C   TYR A 179     -27.457   6.467   5.949  1.00 82.77
ATOM   1429  O   TYR A 179     -28.446   6.307   5.236  1.00 82.77
ATOM   1430  CB  TYR A 179     -27.809   7.293   8.210  1.00 82.77
ATOM   1431  CG  TYR A 179     -28.281   6.865   9.555  1.00 82.77
ATOM   1432  CD1 TYR A 179     -29.412   6.092   9.652  1.00 82.77
ATOM   1433  CD2 TYR A 179     -27.639   7.258  10.708  1.00 82.77
ATOM   1434  CE1 TYR A 179     -29.892   5.686  10.874  1.00 82.77
ATOM   1435  CE2 TYR A 179     -28.116   6.857  11.936  1.00 82.77
ATOM   1436  CZ  TYR A 179     -29.240   6.066  12.019  1.00 82.77
ATOM   1437  OH  TYR A 179     -29.735   5.652  13.273  1.00 82.77
ATOM   1438  N   TYR A 180     -26.342   7.063   5.494  1.00 71.75
ATOM   1439  CA  TYR A 180     -26.285   7.595   4.163  1.00 71.75
ATOM   1440  C   TYR A 180     -26.344   6.493   3.139  1.00 71.75
ATOM   1441  O   TYR A 180     -27.204   6.495   2.259  1.00 71.75
ATOM   1442  CB  TYR A 180     -24.955   8.346   3.957  1.00 71.75
ATOM   1443  CG  TYR A 180     -25.005   9.219   2.751  1.00 71.75
ATOM   1444  CD1 TYR A 180     -25.617  10.451   2.823  1.00 71.75
ATOM   1445  CD2 TYR A 180     -24.431   8.827   1.562  1.00 71.75
ATOM   1446  CE1 TYR A 180     -25.665  11.278   1.727  1.00 71.75
ATOM   1447  CE2 TYR A 180     -24.477   9.651   0.461  1.00 71.75
ATOM   1448  CZ  TYR A 180     -25.096  10.876   0.543  1.00 71.75
ATOM   1449  OH  TYR A 180     -25.143  11.724  -0.584  1.00 71.75
ATOM   1450  N   GLU A 181     -25.409   5.525   3.225  1.00 96.21
ATOM   1451  CA  GLU A 181     -25.321   4.488   2.232  1.00 96.21
ATOM   1452  C   GLU A 181     -26.331   3.386   2.390  1.00 96.21
ATOM   1453  O   GLU A 181     -26.930   2.937   1.412  1.00 96.21
ATOM   1454  CB  GLU A 181     -23.918   3.849   2.172  1.00 96.21
ATOM   1455  CG  GLU A 181     -22.791   4.880   2.296  1.00 96.21
ATOM   1456  CD  GLU A 181     -21.447   4.200   2.056  1.00 96.21
ATOM   1457  OE1 GLU A 181     -21.203   3.121   2.658  1.00 96.21
ATOM   1458  OE2 GLU A 181     -20.643   4.760   1.263  1.00 96.21
ATOM   1459  N   ILE A 182     -26.487   2.842   3.612  1.00 87.66
ATOM   1460  CA  ILE A 182     -27.398   1.739   3.736  1.00 87.66
ATOM   1461  C   ILE A 182     -28.835   2.164   3.793  1.00 87.66
ATOM   1462  O   ILE A 182     -29.666   1.652   3.047  1.00 87.66
ATOM   1463  CB  ILE A 182     -27.097   0.844   4.898  1.00 87.66
ATOM   1464  CG1 ILE A 182     -25.638   0.379   4.784  1.00 87.66
ATOM   1465  CG2 ILE A 182     -28.104  -0.320   4.894  1.00 87.66
ATOM   1466  CD1 ILE A 182     -25.334  -0.411   3.520  1.00 87.66
ATOM   1467  N   LEU A 183     -29.160   3.103   4.706  1.00120.67
ATOM   1468  CA  LEU A 183     -30.497   3.593   4.922  1.00120.67
ATOM   1469  C   LEU A 183     -30.924   4.515   3.822  1.00120.67
ATOM   1470  O   LEU A 183     -32.116   4.685   3.579  1.00120.67
ATOM   1471  CB  LEU A 183     -30.700   4.293   6.275  1.00120.67
ATOM   1472  CG  LEU A 183     -30.678   3.286   7.437  1.00120.67
ATOM   1473  CD1 LEU A 183     -29.239   3.027   7.898  1.00120.67
ATOM   1474  CD2 LEU A 183     -31.624   3.685   8.577  1.00120.67
ATOM   1475  N   ASN A 184     -29.964   5.162   3.141  1.00 69.73
ATOM   1476  CA  ASN A 184     -30.275   6.086   2.086  1.00 69.73
ATOM   1477  C   ASN A 184     -30.952   7.313   2.625  1.00 69.73
ATOM   1478  O   ASN A 184     -31.828   7.869   1.964  1.00 69.73
ATOM   1479  CB  ASN A 184     -31.193   5.492   0.999  1.00 69.73
ATOM   1480  CG  ASN A 184     -30.458   5.477  -0.335  1.00 69.73
ATOM   1481  OD1 ASN A 184     -30.911   6.060  -1.320  1.00 69.73
ATOM   1482  ND2 ASN A 184     -29.291   4.779  -0.371  1.00 69.73
ATOM   1483  N   SER A 185     -30.570   7.781   3.834  1.00 58.95
ATOM   1484  CA  SER A 185     -31.150   9.009   4.309  1.00 58.95
ATOM   1485  C   SER A 185     -30.047  10.017   4.428  1.00 58.95
ATOM   1486  O   SER A 185     -29.307  10.043   5.413  1.00 58.95
ATOM   1487  CB  SER A 185     -31.801   8.873   5.697  1.00 58.95
ATOM   1488  OG  SER A 185     -32.333  10.120   6.116  1.00 58.95
ATOM   1489  N   PRO A 186     -29.916  10.876   3.457  1.00 75.00
ATOM   1490  CA  PRO A 186     -28.857  11.841   3.518  1.00 75.00
ATOM   1491  C   PRO A 186     -29.006  12.789   4.660  1.00 75.00
ATOM   1492  O   PRO A 186     -27.995  13.177   5.245  1.00 75.00
ATOM   1493  CB  PRO A 186     -28.816  12.495   2.140  1.00 75.00
ATOM   1494  CG  PRO A 186     -29.004  11.305   1.180  1.00 75.00
ATOM   1495  CD  PRO A 186     -29.832  10.285   1.986  1.00 75.00
ATOM   1496  N   ASP A 187     -30.250  13.157   5.009  1.00 79.34
ATOM   1497  CA  ASP A 187     -30.460  14.141   6.029  1.00 79.34
ATOM   1498  C   ASP A 187     -29.991  13.643   7.362  1.00 79.34
ATOM   1499  O   ASP A 187     -29.316  14.370   8.089  1.00 79.34
ATOM   1500  CB  ASP A 187     -31.938  14.550   6.167  1.00 79.34
ATOM   1501  CG  ASP A 187     -32.768  13.307   6.479  1.00 79.34
ATOM   1502  OD1 ASP A 187     -32.967  12.466   5.562  1.00 79.34
ATOM   1503  OD2 ASP A 187     -33.224  13.187   7.647  1.00 79.34
ATOM   1504  N   ARG A 188     -30.339  12.395   7.731  1.00164.55
ATOM   1505  CA  ARG A 188     -29.967  11.923   9.035  1.00164.55
ATOM   1506  C   ARG A 188     -28.487  11.707   9.137  1.00164.55
ATOM   1507  O   ARG A 188     -27.901  11.909  10.200  1.00164.55
ATOM   1508  CB  ARG A 188     -30.768  10.698   9.524  1.00164.55
ATOM   1509  CG  ARG A 188     -32.217  10.931   9.942  1.00164.55
ATOM   1510  CD  ARG A 188     -33.119   9.754   9.546  1.00164.55
ATOM   1511  NE  ARG A 188     -33.850  10.140   8.305  1.00164.55
ATOM   1512  CZ  ARG A 188     -35.104  10.679   8.375  1.00164.55
ATOM   1513  NH1 ARG A 188     -35.727  10.817   9.582  1.00164.55
ATOM   1514  NH2 ARG A 188     -35.738  11.084   7.235  1.00164.55
ATOM   1515  N   ALA A 189     -27.833  11.275   8.044  1.00 33.56
ATOM   1516  CA  ALA A 189     -26.414  11.057   8.092  1.00 33.56
ATOM   1517  C   ALA A 189     -25.724  12.364   8.359  1.00 33.56
ATOM   1518  O   ALA A 189     -24.792  12.433   9.160  1.00 33.56
ATOM   1519  CB  ALA A 189     -25.861  10.501   6.770  1.00 33.56
ATOM   1520  N   CYS A 190     -26.170  13.445   7.691  1.00 34.33
ATOM   1521  CA  CYS A 190     -25.535  14.726   7.850  1.00 34.33
ATOM   1522  C   CYS A 190     -25.706  15.222   9.251  1.00 34.33
ATOM   1523  O   CYS A 190     -24.777  15.772   9.841  1.00 34.33
ATOM   1524  CB  CYS A 190     -26.095  15.807   6.907  1.00 34.33
ATOM   1525  SG  CYS A 190     -26.074  15.297   5.162  1.00 34.33
ATOM   1526  N   ARG A 191     -26.909  15.046   9.825  1.00153.72
ATOM   1527  CA  ARG A 191     -27.162  15.580  11.132  1.00153.72
ATOM   1528  C   ARG A 191     -26.287  14.902  12.143  1.00153.72
ATOM   1529  O   ARG A 191     -25.729  15.555  13.023  1.00153.72
ATOM   1530  CB  ARG A 191     -28.630  15.423  11.569  1.00153.72
ATOM   1531  CG  ARG A 191     -29.557  16.471  10.951  1.00153.72
ATOM   1532  CD  ARG A 191     -30.886  15.908  10.445  1.00153.72
ATOM   1533  NE  ARG A 191     -31.714  17.051   9.971  1.00153.72
ATOM   1534  CZ  ARG A 191     -31.520  17.555   8.717  1.00153.72
ATOM   1535  NH1 ARG A 191     -30.604  16.978   7.884  1.00153.72
ATOM   1536  NH2 ARG A 191     -32.237  18.637   8.296  1.00153.72
ATOM   1537  N   LEU A 192     -26.131  13.568  12.039  1.00 99.19
ATOM   1538  CA  LEU A 192     -25.361  12.840  13.010  1.00 99.19
ATOM   1539  C   LEU A 192     -23.936  13.308  12.929  1.00 99.19
ATOM   1540  O   LEU A 192     -23.294  13.533  13.954  1.00 99.19
ATOM   1541  CB  LEU A 192     -25.394  11.320  12.748  1.00 99.19
ATOM   1542  CG  LEU A 192     -24.312  10.481  13.468  1.00 99.19
ATOM   1543  CD1 LEU A 192     -24.361  10.732  14.984  1.00 99.19
ATOM   1544  CD2 LEU A 192     -24.360   8.985  13.119  1.00 99.19
ATOM   1545  N   ALA A 193     -23.396  13.455  11.703  1.00 37.91
ATOM   1546  CA  ALA A 193     -22.029  13.863  11.530  1.00 37.91
ATOM   1547  C   ALA A 193     -21.822  15.269  12.010  1.00 37.91
ATOM   1548  O   ALA A 193     -20.832  15.559  12.680  1.00 37.91
ATOM   1549  CB  ALA A 193     -21.562  13.792  10.067  1.00 37.91
ATOM   1550  N   LYS A 194     -22.752  16.188  11.685  1.00120.64
ATOM   1551  CA  LYS A 194     -22.553  17.565  12.052  1.00120.64
ATOM   1552  C   LYS A 194     -22.553  17.711  13.544  1.00120.64
ATOM   1553  O   LYS A 194     -21.722  18.427  14.100  1.00120.64
ATOM   1554  CB  LYS A 194     -23.605  18.527  11.464  1.00120.64
ATOM   1555  CG  LYS A 194     -23.607  18.630   9.939  1.00120.64
ATOM   1556  CD  LYS A 194     -24.805  19.407   9.380  1.00120.64
ATOM   1557  CE  LYS A 194     -24.587  19.963   7.972  1.00120.64
ATOM   1558  NZ  LYS A 194     -24.135  21.371   8.041  1.00120.64
ATOM   1559  N   ALA A 195     -23.478  17.029  14.243  1.00 27.63
ATOM   1560  CA  ALA A 195     -23.551  17.167  15.672  1.00 27.63
ATOM   1561  C   ALA A 195     -22.286  16.658  16.294  1.00 27.63
ATOM   1562  O   ALA A 195     -21.761  17.253  17.234  1.00 27.63
ATOM   1563  CB  ALA A 195     -24.717  16.378  16.291  1.00 27.63
ATOM   1564  N   ALA A 196     -21.759  15.531  15.782  1.00 27.18
ATOM   1565  CA  ALA A 196     -20.588  14.946  16.369  1.00 27.18
ATOM   1566  C   ALA A 196     -19.448  15.911  16.253  1.00 27.18
ATOM   1567  O   ALA A 196     -18.680  16.097  17.197  1.00 27.18
ATOM   1568  CB  ALA A 196     -20.172  13.638  15.674  1.00 27.18
ATOM   1569  N   PHE A 197     -19.312  16.552  15.078  1.00 54.03
ATOM   1570  CA  PHE A 197     -18.233  17.461  14.822  1.00 54.03
ATOM   1571  C   PHE A 197     -18.380  18.663  15.707  1.00 54.03
ATOM   1572  O   PHE A 197     -17.421  19.112  16.334  1.00 54.03
ATOM   1573  CB  PHE A 197     -18.232  17.946  13.361  1.00 54.03
ATOM   1574  CG  PHE A 197     -17.099  18.893  13.167  1.00 54.03
ATOM   1575  CD1 PHE A 197     -15.797  18.458  13.266  1.00 54.03
ATOM   1576  CD2 PHE A 197     -17.340  20.219  12.889  1.00 54.03
ATOM   1577  CE1 PHE A 197     -14.751  19.332  13.085  1.00 54.03
ATOM   1578  CE2 PHE A 197     -16.297  21.097  12.707  1.00 54.03
ATOM   1579  CZ  PHE A 197     -14.998  20.655  12.805  1.00 54.03
ATOM   1580  N   ASP A 198     -19.611  19.198  15.796  1.00 40.97
ATOM   1581  CA  ASP A 198     -19.880  20.413  16.515  1.00 40.97
ATOM   1582  C   ASP A 198     -19.565  20.238  17.970  1.00 40.97
ATOM   1583  O   ASP A 198     -18.958  21.113  18.586  1.00 40.97
ATOM   1584  CB  ASP A 198     -21.359  20.824  16.415  1.00 40.97
ATOM   1585  CG  ASP A 198     -21.458  22.011  15.466  1.00 40.97
ATOM   1586  OD1 ASP A 198     -20.644  22.960  15.619  1.00 40.97
ATOM   1587  OD2 ASP A 198     -22.349  21.986  14.574  1.00 40.97
ATOM   1588  N   ASP A 199     -19.965  19.094  18.556  1.00 45.37
ATOM   1589  CA  ASP A 199     -19.787  18.854  19.961  1.00 45.37
ATOM   1590  C   ASP A 199     -18.327  18.819  20.302  1.00 45.37
ATOM   1591  O   ASP A 199     -17.903  19.389  21.305  1.00 45.37
ATOM   1592  CB  ASP A 199     -20.331  17.483  20.402  1.00 45.37
ATOM   1593  CG  ASP A 199     -21.761  17.628  20.897  1.00 45.37
ATOM   1594  OD1 ASP A 199     -22.072  18.661  21.549  1.00 45.37
ATOM   1595  OD2 ASP A 199     -22.567  16.700  20.621  1.00 45.37
ATOM   1596  N   ALA A 200     -17.523  18.115  19.486  1.00 40.57
ATOM   1597  CA  ALA A 200     -16.122  17.935  19.742  1.00 40.57
ATOM   1598  C   ALA A 200     -15.381  19.231  19.638  1.00 40.57
ATOM   1599  O   ALA A 200     -14.498  19.523  20.441  1.00 40.57
ATOM   1600  CB  ALA A 200     -15.457  16.952  18.763  1.00 40.57
ATOM   1601  N   ILE A 201     -15.740  20.061  18.649  1.00 54.55
ATOM   1602  CA  ILE A 201     -15.013  21.265  18.373  1.00 54.55
ATOM   1603  C   ILE A 201     -15.058  22.186  19.556  1.00 54.55
ATOM   1604  O   ILE A 201     -14.112  22.931  19.804  1.00 54.55
ATOM   1605  CB  ILE A 201     -15.506  21.983  17.148  1.00 54.55
ATOM   1606  CG1 ILE A 201     -14.558  23.144  16.801  1.00 54.55
ATOM   1607  CG2 ILE A 201     -16.965  22.413  17.378  1.00 54.55
ATOM   1608  CD1 ILE A 201     -13.123  22.691  16.532  1.00 54.55
ATOM   1609  N   ALA A 202     -16.187  22.223  20.282  1.00 57.67
ATOM   1610  CA  ALA A 202     -16.283  23.073  21.439  1.00 57.67
ATOM   1611  C   ALA A 202     -15.338  22.617  22.523  1.00 57.67
ATOM   1612  O   ALA A 202     -14.739  23.425  23.228  1.00 57.67
ATOM   1613  CB  ALA A 202     -17.693  23.081  22.054  1.00 57.67
ATOM   1614  N   GLU A 203     -15.222  21.286  22.659  1.00193.67
ATOM   1615  CA  GLU A 203     -14.597  20.447  23.652  1.00193.67
ATOM   1616  C   GLU A 203     -13.089  20.314  23.635  1.00193.67
ATOM   1617  O   GLU A 203     -12.575  19.543  24.441  1.00193.67
ATOM   1618  CB  GLU A 203     -15.168  19.024  23.606  1.00193.67
ATOM   1619  CG  GLU A 203     -15.319  18.368  24.975  1.00193.67
ATOM   1620  CD  GLU A 203     -16.396  19.125  25.744  1.00193.67
ATOM   1621  OE1 GLU A 203     -17.594  18.757  25.607  1.00193.67
ATOM   1622  OE2 GLU A 203     -16.033  20.084  26.478  1.00193.67
ATOM   1623  N   LEU A 204     -12.320  20.975  22.752  1.00147.95
ATOM   1624  CA  LEU A 204     -10.924  20.637  22.553  1.00147.95
ATOM   1625  C   LEU A 204     -10.086  20.495  23.796  1.00147.95
ATOM   1626  O   LEU A 204      -9.201  19.639  23.812  1.00147.95
ATOM   1627  CB  LEU A 204     -10.168  21.602  21.626  1.00147.95
ATOM   1628  CG  LEU A 204     -10.230  21.194  20.148  1.00147.95
ATOM   1629  CD1 LEU A 204      -9.371  19.942  19.908  1.00147.95
ATOM   1630  CD2 LEU A 204     -11.670  21.008  19.659  1.00147.95
ATOM   1631  N   ASP A 205     -10.324  21.270  24.868  1.00 70.28
ATOM   1632  CA  ASP A 205      -9.468  21.219  26.027  1.00 70.28
ATOM   1633  C   ASP A 205      -9.369  19.809  26.537  1.00 70.28
ATOM   1634  O   ASP A 205      -8.363  19.433  27.136  1.00 70.28
ATOM   1635  CB  ASP A 205      -9.978  22.089  27.186  1.00 70.28
ATOM   1636  CG  ASP A 205      -9.081  23.314  27.273  1.00 70.28
ATOM   1637  OD1 ASP A 205      -9.042  24.090  26.282  1.00 70.28
ATOM   1638  OD2 ASP A 205      -8.425  23.497  28.331  1.00 70.28
ATOM   1639  N   THR A 206     -10.417  18.999  26.303  1.00143.55
ATOM   1640  CA  THR A 206     -10.538  17.637  26.745  1.00143.55
ATOM   1641  C   THR A 206      -9.546  16.728  26.071  1.00143.55
ATOM   1642  O   THR A 206      -9.321  15.617  26.546  1.00143.55
ATOM   1643  CB  THR A 206     -11.900  17.069  26.518  1.00143.55
ATOM   1644  OG1 THR A 206     -12.884  17.911  27.089  1.00143.55
ATOM   1645  CG2 THR A 206     -11.964  15.704  27.190  1.00143.55
ATOM   1646  N   LEU A 207      -8.980  17.111  24.913  1.00111.25
ATOM   1647  CA  LEU A 207      -8.069  16.216  24.253  1.00111.25
ATOM   1648  C   LEU A 207      -6.833  16.016  25.071  1.00111.25
ATOM   1649  O   LEU A 207      -6.429  16.869  25.861  1.00111.25
ATOM   1650  CB  LEU A 207      -7.661  16.674  22.846  1.00111.25
ATOM   1651  CG  LEU A 207      -8.754  16.390  21.801  1.00111.25
ATOM   1652  CD1 LEU A 207      -8.274  16.700  20.380  1.00111.25
ATOM   1653  CD2 LEU A 207      -9.311  14.972  21.942  1.00111.25
ATOM   1654  N   SER A 208      -6.219  14.826  24.898  1.00 84.10
ATOM   1655  CA  SER A 208      -5.042  14.412  25.606  1.00 84.10
ATOM   1656  C   SER A 208      -3.957  14.237  24.591  1.00 84.10
ATOM   1657  O   SER A 208      -4.209  14.201  23.388  1.00 84.10
ATOM   1658  CB  SER A 208      -5.237  13.059  26.310  1.00 84.10
ATOM   1659  OG  SER A 208      -5.291  12.008  25.357  1.00 84.10
ATOM   1660  N   GLU A 209      -2.704  14.121  25.065  1.00 71.48
ATOM   1661  CA  GLU A 209      -1.602  13.992  24.162  1.00 71.48
ATOM   1662  C   GLU A 209      -1.813  12.762  23.347  1.00 71.48
ATOM   1663  O   GLU A 209      -1.588  12.762  22.139  1.00 71.48
ATOM   1664  CB  GLU A 209      -0.253  13.813  24.881  1.00 71.48
ATOM   1665  CG  GLU A 209      -0.077  14.754  26.074  1.00 71.48
ATOM   1666  CD  GLU A 209      -0.496  14.011  27.332  1.00 71.48
ATOM   1667  OE1 GLU A 209       0.227  13.054  27.715  1.00 71.48
ATOM   1668  OE2 GLU A 209      -1.542  14.388  27.924  1.00 71.48
ATOM   1669  N   GLU A 210      -2.240  11.662  23.989  1.00 96.86
ATOM   1670  CA  GLU A 210      -2.409  10.455  23.237  1.00 96.86
ATOM   1671  C   GLU A 210      -3.563  10.535  22.275  1.00 96.86
ATOM   1672  O   GLU A 210      -3.456  10.027  21.162  1.00 96.86
ATOM   1673  CB  GLU A 210      -2.574   9.187  24.102  1.00 96.86
ATOM   1674  CG  GLU A 210      -3.655   9.250  25.183  1.00 96.86
ATOM   1675  CD  GLU A 210      -4.216   7.843  25.338  1.00 96.86
ATOM   1676  OE1 GLU A 210      -4.587   7.239  24.297  1.00 96.86
ATOM   1677  OE2 GLU A 210      -4.285   7.355  26.498  1.00 96.86
ATOM   1678  N   SER A 211      -4.700  11.139  22.680  1.00 68.01
ATOM   1679  CA  SER A 211      -5.916  11.144  21.898  1.00 68.01
ATOM   1680  C   SER A 211      -6.016  12.169  20.790  1.00 68.01
ATOM   1681  O   SER A 211      -6.772  11.958  19.842  1.00 68.01
ATOM   1682  CB  SER A 211      -7.167  11.326  22.777  1.00 68.01
ATOM   1683  OG  SER A 211      -7.319  12.691  23.136  1.00 68.01
ATOM   1684  N   TYR A 212      -5.268  13.291  20.839  1.00 73.62
ATOM   1685  CA  TYR A 212      -5.556  14.383  19.938  1.00 73.62
ATOM   1686  C   TYR A 212      -5.424  14.036  18.482  1.00 73.62
ATOM   1687  O   TYR A 212      -6.250  14.459  17.674  1.00 73.62
ATOM   1688  CB  TYR A 212      -4.761  15.682  20.217  1.00 73.62
ATOM   1689  CG  TYR A 212      -3.383  15.640  19.645  1.00 73.62
ATOM   1690  CD1 TYR A 212      -2.354  15.029  20.321  1.00 73.62
ATOM   1691  CD2 TYR A 212      -3.113  16.234  18.435  1.00 73.62
ATOM   1692  CE1 TYR A 212      -1.084  14.999  19.795  1.00 73.62
ATOM   1693  CE2 TYR A 212      -1.846  16.209  17.902  1.00 73.62
ATOM   1694  CZ  TYR A 212      -0.829  15.586  18.581  1.00 73.62
ATOM   1695  OH  TYR A 212       0.474  15.556  18.041  1.00 73.62
ATOM   1696  N   LYS A 213      -4.395  13.276  18.079  1.00 72.43
ATOM   1697  CA  LYS A 213      -4.225  13.031  16.673  1.00 72.43
ATOM   1698  C   LYS A 213      -5.393  12.284  16.095  1.00 72.43
ATOM   1699  O   LYS A 213      -5.895  12.653  15.035  1.00 72.43
ATOM   1700  CB  LYS A 213      -2.936  12.258  16.360  1.00 72.43
ATOM   1701  CG  LYS A 213      -1.702  13.159  16.440  1.00 72.43
ATOM   1702  CD  LYS A 213      -0.568  12.757  15.502  1.00 72.43
ATOM   1703  CE  LYS A 213      -0.124  13.893  14.581  1.00 72.43
ATOM   1704  NZ  LYS A 213       0.878  14.740  15.264  1.00 72.43
ATOM   1705  N   ASP A 214      -5.863  11.215  16.767  1.00 41.94
ATOM   1706  CA  ASP A 214      -6.952  10.437  16.239  1.00 41.94
ATOM   1707  C   ASP A 214      -8.213  11.248  16.219  1.00 41.94
ATOM   1708  O   ASP A 214      -8.952  11.230  15.237  1.00 41.94
ATOM   1709  CB  ASP A 214      -7.249   9.175  17.068  1.00 41.94
ATOM   1710  CG  ASP A 214      -6.118   8.180  16.863  1.00 41.94
ATOM   1711  OD1 ASP A 214      -5.746   7.933  15.685  1.00 41.94
ATOM   1712  OD2 ASP A 214      -5.613   7.647  17.887  1.00 41.94
ATOM   1713  N   SER A 215      -8.488  11.997  17.305  1.00 38.27
ATOM   1714  CA  SER A 215      -9.719  12.728  17.397  1.00 38.27
ATOM   1715  C   SER A 215      -9.791  13.732  16.290  1.00 38.27
ATOM   1716  O   SER A 215     -10.812  13.844  15.617  1.00 38.27
ATOM   1717  CB  SER A 215      -9.849  13.526  18.710  1.00 38.27
ATOM   1718  OG  SER A 215     -10.006  12.647  19.813  1.00 38.27
ATOM   1719  N   THR A 216      -8.699  14.488  16.071  1.00 46.50
ATOM   1720  CA  THR A 216      -8.698  15.530  15.083  1.00 46.50
ATOM   1721  C   THR A 216      -8.866  14.949  13.710  1.00 46.50
ATOM   1722  O   THR A 216      -9.529  15.547  12.865  1.00 46.50
ATOM   1723  CB  THR A 216      -7.440  16.362  15.079  1.00 46.50
ATOM   1724  OG1 THR A 216      -6.284  15.541  14.989  1.00 46.50
ATOM   1725  CG2 THR A 216      -7.404  17.188  16.380  1.00 46.50
ATOM   1726  N   LEU A 217      -8.254  13.785  13.431  1.00 99.41
ATOM   1727  CA  LEU A 217      -8.350  13.217  12.116  1.00 99.41
ATOM   1728  C   LEU A 217      -9.782  12.861  11.849  1.00 99.41
ATOM   1729  O   LEU A 217     -10.301  13.140  10.770  1.00 99.41
ATOM   1730  CB  LEU A 217      -7.519  11.926  11.969  1.00 99.41
ATOM   1731  CG  LEU A 217      -7.911  10.968  10.816  1.00 99.41
ATOM   1732  CD1 LEU A 217      -6.748  10.832   9.828  1.00 99.41
ATOM   1733  CD2 LEU A 217      -8.426   9.593  11.278  1.00 99.41
ATOM   1734  N   ILE A 218     -10.464  12.242  12.830  1.00 45.23
ATOM   1735  CA  ILE A 218     -11.817  11.799  12.638  1.00 45.23
ATOM   1736  C   ILE A 218     -12.699  12.982  12.396  1.00 45.23
ATOM   1737  O   ILE A 218     -13.606  12.931  11.568  1.00 45.23
ATOM   1738  CB  ILE A 218     -12.365  11.035  13.808  1.00 45.23
ATOM   1739  CG1 ILE A 218     -11.411   9.895  14.202  1.00 45.23
ATOM   1740  CG2 ILE A 218     -13.776  10.549  13.442  1.00 45.23
ATOM   1741  CD1 ILE A 218     -11.532   9.475  15.667  1.00 45.23
ATOM   1742  N   MET A 219     -12.454  14.088  13.117  1.00 43.01
ATOM   1743  CA  MET A 219     -13.261  15.265  12.980  1.00 43.01
ATOM   1744  C   MET A 219     -13.160  15.731  11.558  1.00 43.01
ATOM   1745  O   MET A 219     -14.156  16.111  10.941  1.00 43.01
ATOM   1746  CB  MET A 219     -12.761  16.401  13.890  1.00 43.01
ATOM   1747  CG  MET A 219     -13.388  16.399  15.288  1.00 43.01
ATOM   1748  SD  MET A 219     -13.026  17.881  16.285  1.00 43.01
ATOM   1749  CE  MET A 219     -12.115  17.012  17.596  1.00 43.01
ATOM   1750  N   GLN A 220     -11.946  15.693  10.985  1.00 79.51
ATOM   1751  CA  GLN A 220     -11.770  16.156   9.639  1.00 79.51
ATOM   1752  C   GLN A 220     -12.542  15.274   8.703  1.00 79.51
ATOM   1753  O   GLN A 220     -13.162  15.754   7.754  1.00 79.51
ATOM   1754  CB  GLN A 220     -10.298  16.149   9.202  1.00 79.51
ATOM   1755  CG  GLN A 220     -10.092  16.569   7.747  1.00 79.51
ATOM   1756  CD  GLN A 220      -8.934  15.748   7.200  1.00 79.51
ATOM   1757  OE1 GLN A 220      -7.841  15.739   7.762  1.00 79.51
ATOM   1758  NE2 GLN A 220      -9.183  15.038   6.067  1.00 79.51
ATOM   1759  N   LEU A 221     -12.526  13.952   8.954  1.00 48.89
ATOM   1760  CA  LEU A 221     -13.202  13.005   8.112  1.00 48.89
ATOM   1761  C   LEU A 221     -14.681  13.248   8.188  1.00 48.89
ATOM   1762  O   LEU A 221     -15.393  13.103   7.196  1.00 48.89
ATOM   1763  CB  LEU A 221     -12.930  11.547   8.527  1.00 48.89
ATOM   1764  CG  LEU A 221     -11.432  11.173   8.517  1.00 48.89
ATOM   1765  CD1 LEU A 221     -11.195   9.785   9.133  1.00 48.89
ATOM   1766  CD2 LEU A 221     -10.820  11.312   7.113  1.00 48.89
ATOM   1767  N   LEU A 222     -15.193  13.603   9.384  1.00 45.88
ATOM   1768  CA  LEU A 222     -16.597  13.861   9.535  1.00 45.88
ATOM   1769  C   LEU A 222     -16.964  15.028   8.664  1.00 45.88
ATOM   1770  O   LEU A 222     -17.950  14.976   7.929  1.00 45.88
ATOM   1771  CB  LEU A 222     -16.981  14.209  10.986  1.00 45.88
ATOM   1772  CG  LEU A 222     -17.217  12.971  11.874  1.00 45.88
ATOM   1773  CD1 LEU A 222     -17.151  13.332  13.368  1.00 45.88
ATOM   1774  CD2 LEU A 222     -18.536  12.268  11.511  1.00 45.88
ATOM   1775  N   ARG A 223     -16.157  16.106   8.699  1.00172.45
ATOM   1776  CA  ARG A 223     -16.449  17.280   7.923  1.00172.45
ATOM   1777  C   ARG A 223     -16.397  16.937   6.466  1.00172.45
ATOM   1778  O   ARG A 223     -17.221  17.407   5.683  1.00172.45
ATOM   1779  CB  ARG A 223     -15.438  18.423   8.137  1.00172.45
ATOM   1780  CG  ARG A 223     -15.611  19.202   9.439  1.00172.45
ATOM   1781  CD  ARG A 223     -16.716  20.261   9.380  1.00172.45
ATOM   1782  NE  ARG A 223     -16.069  21.555   9.018  1.00172.45
ATOM   1783  CZ  ARG A 223     -16.832  22.621   8.630  1.00172.45
ATOM   1784  NH1 ARG A 223     -18.194  22.536   8.678  1.00172.45
ATOM   1785  NH2 ARG A 223     -16.235  23.771   8.204  1.00172.45
ATOM   1786  N   ASP A 224     -15.421  16.100   6.068  1.00 31.00
ATOM   1787  CA  ASP A 224     -15.244  15.769   4.683  1.00 31.00
ATOM   1788  C   ASP A 224     -16.487  15.114   4.172  1.00 31.00
ATOM   1789  O   ASP A 224     -16.921  15.394   3.056  1.00 31.00
ATOM   1790  CB  ASP A 224     -14.078  14.793   4.440  1.00 31.00
ATOM   1791  CG  ASP A 224     -12.829  15.608   4.136  1.00 31.00
ATOM   1792  OD1 ASP A 224     -12.934  16.571   3.329  1.00 31.00
ATOM   1793  OD2 ASP A 224     -11.755  15.279   4.705  1.00 31.00
ATOM   1794  N   ASN A 225     -17.095  14.215   4.970  1.00 54.52
ATOM   1795  CA  ASN A 225     -18.297  13.567   4.528  1.00 54.52
ATOM   1796  C   ASN A 225     -19.364  14.602   4.356  1.00 54.52
ATOM   1797  O   ASN A 225     -20.109  14.576   3.378  1.00 54.52
ATOM   1798  CB  ASN A 225     -18.840  12.529   5.526  1.00 54.52
ATOM   1799  CG  ASN A 225     -18.121  11.211   5.283  1.00 54.52
ATOM   1800  OD1 ASN A 225     -17.799  10.866   4.148  1.00 54.52
ATOM   1801  ND2 ASN A 225     -17.854  10.457   6.382  1.00 54.52
ATOM   1802  N   LEU A 226     -19.452  15.566   5.292  1.00 41.96
ATOM   1803  CA  LEU A 226     -20.479  16.566   5.222  1.00 41.96
ATOM   1804  C   LEU A 226     -20.321  17.301   3.928  1.00 41.96
ATOM   1805  O   LEU A 226     -21.298  17.560   3.227  1.00 41.96
ATOM   1806  CB  LEU A 226     -20.372  17.604   6.356  1.00 41.96
ATOM   1807  CG  LEU A 226     -20.617  17.030   7.767  1.00 41.96
ATOM   1808  CD1 LEU A 226     -20.368  18.089   8.854  1.00 41.96
ATOM   1809  CD2 LEU A 226     -22.012  16.399   7.884  1.00 41.96
ATOM   1810  N   THR A 227     -19.070  17.637   3.566  1.00 27.70
ATOM   1811  CA  THR A 227     -18.817  18.375   2.360  1.00 27.70
ATOM   1812  C   THR A 227     -19.268  17.564   1.186  1.00 27.70
ATOM   1813  O   THR A 227     -19.945  18.070   0.292  1.00 27.70
ATOM   1814  CB  THR A 227     -17.356  18.658   2.166  1.00 27.70
ATOM   1815  OG1 THR A 227     -16.842  19.367   3.284  1.00 27.70
ATOM   1816  CG2 THR A 227     -17.164  19.475   0.877  1.00 27.70
ATOM   1817  N   LEU A 228     -18.920  16.266   1.176  1.00 38.26
ATOM   1818  CA  LEU A 228     -19.240  15.415   0.067  1.00 38.26
ATOM   1819  C   LEU A 228     -20.727  15.300  -0.080  1.00 38.26
ATOM   1820  O   LEU A 228     -21.265  15.415  -1.180  1.00 38.26
ATOM   1821  CB  LEU A 228     -18.685  13.994   0.258  1.00 38.26
ATOM   1822  CG  LEU A 228     -17.296  13.771  -0.367  1.00 38.26
ATOM   1823  CD1 LEU A 228     -16.326  14.904   0.005  1.00 38.26
ATOM   1824  CD2 LEU A 228     -16.747  12.377  -0.020  1.00 38.26
ATOM   1825  N   TRP A 229     -21.432  15.086   1.043  1.00 94.80
ATOM   1826  CA  TRP A 229     -22.847  14.865   1.040  1.00 94.80
ATOM   1827  C   TRP A 229     -23.571  16.091   0.604  1.00 94.80
ATOM   1828  O   TRP A 229     -24.596  15.995  -0.069  1.00 94.80
ATOM   1829  CB  TRP A 229     -23.349  14.384   2.419  1.00 94.80
ATOM   1830  CG  TRP A 229     -22.790  13.015   2.760  1.00 94.80
ATOM   1831  CD1 TRP A 229     -22.248  12.103   1.905  1.00 94.80
ATOM   1832  CD2 TRP A 229     -22.703  12.435   4.075  1.00 94.80
ATOM   1833  NE1 TRP A 229     -21.826  10.993   2.599  1.00 94.80
ATOM   1834  CE2 TRP A 229     -22.099  11.186   3.936  1.00 94.80
ATOM   1835  CE3 TRP A 229     -23.085  12.904   5.299  1.00 94.80
ATOM   1836  CZ2 TRP A 229     -21.867  10.384   5.019  1.00 94.80
ATOM   1837  CZ3 TRP A 229     -22.855  12.090   6.389  1.00 94.80
ATOM   1838  CH2 TRP A 229     -22.257  10.855   6.252  1.00 94.80
ATOM   1839  N   THR A 230     -23.093  17.281   1.006  1.00130.85
ATOM   1840  CA  THR A 230     -23.767  18.445   0.524  1.00130.85
ATOM   1841  C   THR A 230     -22.860  19.098  -0.470  1.00130.85
ATOM   1842  O   THR A 230     -22.001  19.918  -0.147  1.00130.85
ATOM   1843  CB  THR A 230     -24.179  19.385   1.628  1.00130.85
ATOM   1844  OG1 THR A 230     -24.922  18.679   2.606  1.00130.85
ATOM   1845  CG2 THR A 230     -24.970  20.584   1.074  1.00130.85
ATOM   1846  N   SER A 231     -23.042  18.733  -1.749  1.00 59.40
ATOM   1847  CA  SER A 231     -22.184  19.264  -2.755  1.00 59.40
ATOM   1848  C   SER A 231     -23.098  19.726  -3.882  1.00 59.40
ATOM   1849  O   SER A 231     -23.864  20.703  -3.668  1.00 59.40
ATOM   1850  CB  SER A 231     -21.231  18.200  -3.322  1.00 59.40
ATOM   1851  OG  SER A 231     -20.050  18.135  -2.543  1.00 59.40
ATOM   1852  OXT SER A 231     -23.042  19.096  -4.973  1.00 59.40
TER
ATOM   1853  N   PRO B 232     -14.353  12.377  -4.473  1.00 31.92
ATOM   1854  CA  PRO B 232     -13.582  11.585  -3.474  1.00 31.92
ATOM   1855  C   PRO B 232     -14.525  10.549  -2.961  1.00 31.92
ATOM   1856  O   PRO B 232     -15.677  10.525  -3.390  1.00 31.92
ATOM   1857  CB  PRO B 232     -13.153  12.574  -2.392  1.00 31.92
ATOM   1858  CG  PRO B 232     -14.224  13.669  -2.417  1.00 31.92
ATOM   1859  CD  PRO B 232     -14.453  13.937  -3.910  1.00 31.92
ATOM   1860  N   ARG B 233     -14.055   9.681  -2.045  1.00 90.56
ATOM   1861  CA  ARG B 233     -14.903   8.660  -1.502  1.00 90.56
ATOM   1862  C   ARG B 233     -15.250   9.069  -0.105  1.00 90.56
ATOM   1863  O   ARG B 233     -14.518   9.826   0.530  1.00 90.56
ATOM   1864  CB  ARG B 233     -14.224   7.282  -1.397  1.00 90.56
ATOM   1865  CG  ARG B 233     -13.816   6.698  -2.753  1.00 90.56
ATOM   1866  CD  ARG B 233     -12.402   7.086  -3.199  1.00 90.56
ATOM   1867  NE  ARG B 233     -11.436   6.338  -2.342  1.00 90.56
ATOM   1868  CZ  ARG B 233     -10.097   6.578  -2.458  1.00 90.56
ATOM   1869  NH1 ARG B 233      -9.652   7.539  -3.318  1.00 90.56
ATOM   1870  NH2 ARG B 233      -9.207   5.864  -1.711  1.00 90.56
ATOM   1871  N   ARG B 234     -16.402   8.590   0.402  1.00136.66
ATOM   1872  CA  ARG B 234     -16.786   8.905   1.745  1.00136.66
ATOM   1873  C   ARG B 234     -15.838   8.172   2.642  1.00136.66
ATOM   1874  O   ARG B 234     -15.243   7.175   2.239  1.00136.66
ATOM   1875  CB  ARG B 234     -18.236   8.517   2.112  1.00136.66
ATOM   1876  CG  ARG B 234     -19.321   8.976   1.128  1.00136.66
ATOM   1877  CD  ARG B 234     -20.386   7.921   0.819  1.00136.66
ATOM   1878  NE  ARG B 234     -20.932   8.221  -0.533  1.00136.66
ATOM   1879  CZ  ARG B 234     -21.417   7.223  -1.329  1.00136.66
ATOM   1880  NH1 ARG B 234     -21.359   5.925  -0.917  1.00136.66
ATOM   1881  NH2 ARG B 234     -21.950   7.531  -2.545  1.00136.66
ATOM   1882  N   ASN B 235     -15.668   8.660   3.883  1.00 98.69
ATOM   1883  CA  ASN B 235     -14.677   8.075   4.739  1.00 98.69
ATOM   1884  C   ASN B 235     -15.296   7.261   5.824  1.00 98.69
ATOM   1885  O   ASN B 235     -16.359   7.592   6.354  1.00 98.69
ATOM   1886  CB  ASN B 235     -13.825   9.128   5.469  1.00 98.69
ATOM   1887  CG  ASN B 235     -12.426   9.126   4.867  1.00 98.69
ATOM   1888  OD1 ASN B 235     -12.204   9.642   3.773  1.00 98.69
ATOM   1889  ND2 ASN B 235     -11.450   8.545   5.617  1.00 98.69
ATOM   1890  N   THR B 236     -14.619   6.137   6.147  1.00199.45
ATOM   1891  CA  THR B 236     -15.043   5.225   7.167  1.00199.45
ATOM   1892  C   THR B 236     -13.781   4.844   7.889  1.00199.45
ATOM   1893  O   THR B 236     -12.696   4.814   7.309  1.00199.45
ATOM   1894  CB  THR B 236     -15.637   3.959   6.644  1.00199.45
ATOM   1895  OG1 THR B 236     -14.845   3.464   5.583  1.00199.45
ATOM   1896  CG2 THR B 236     -17.059   4.257   6.143  1.00199.45
ATOM   1897  N   LEU B 237     -13.877   4.554   9.203  1.00107.78
ATOM   1898  CA  LEU B 237     -12.710   4.166   9.951  1.00107.78
ATOM   1899  C   LEU B 237     -13.060   2.893  10.646  1.00107.78
ATOM   1900  O   LEU B 237     -14.109   2.834  11.286  1.00107.78
ATOM   1901  CB  LEU B 237     -12.382   5.168  11.070  1.00107.78
ATOM   1902  CG  LEU B 237     -11.955   6.562  10.570  1.00107.78
ATOM   1903  CD1 LEU B 237     -12.247   7.643  11.622  1.00107.78
ATOM   1904  CD2 LEU B 237     -10.483   6.574  10.132  1.00107.78
ATOM   1905  N   PRO B 238     -12.224   1.886  10.631  1.00 81.86
ATOM   1906  CA  PRO B 238     -10.912   1.897  10.034  1.00 81.86
ATOM   1907  C   PRO B 238     -10.934   1.871   8.540  1.00 81.86
ATOM   1908  O   PRO B 238     -11.913   1.419   7.947  1.00 81.86
ATOM   1909  CB  PRO B 238     -10.192   0.678  10.618  1.00 81.86
ATOM   1910  CG  PRO B 238     -11.255  -0.436  10.622  1.00 81.86
ATOM   1911  CD  PRO B 238     -12.474   0.239  11.265  1.00 81.86
ATOM   1912  N   ALA B 239      -9.865   2.408   7.922  1.00 40.68
ATOM   1913  CA  ALA B 239      -9.681   2.359   6.503  1.00 40.68
ATOM   1914  C   ALA B 239      -8.701   1.268   6.249  1.00 40.68
ATOM   1915  O   ALA B 239      -8.044   0.788   7.172  1.00 40.68
ATOM   1916  CB  ALA B 239      -9.097   3.653   5.912  1.00 40.68
ATOM   1917  N   MET B 240      -8.593   0.821   4.987  1.00120.02
ATOM   1918  CA  MET B 240      -7.614  -0.179   4.709  1.00120.02
ATOM   1919  C   MET B 240      -6.321   0.522   4.327  1.00120.02
ATOM   1920  O   MET B 240      -5.242   0.029   4.755  1.00120.02
ATOM   1921  CB  MET B 240      -8.033  -1.169   3.605  1.00120.02
ATOM   1922  CG  MET B 240      -9.391  -1.835   3.794  1.00120.02
ATOM   1923  SD  MET B 240     -10.658  -1.225   2.643  1.00120.02
ATOM   1924  CE  MET B 240      -9.799  -1.796   1.147  1.00120.02
ATOM   1925  OXT MET B 240      -6.392   1.565   3.625  1.00120.02
