# Supplementary material for: A recombinant Fasciola gigantica 14-3-3 epsilon protein (rFg14-3-3e) modulates various functions of goat peripheral blood mononuclear cells
Source: Parasit Vectors. 2018 Mar 6;11:152. doi: 10.1186/s13071-018-2745-4 (PMC5840819; doi:10.1186/s13071-018-2745-4)
Supplement: Supplementary file 1 — Dataset S1. Structure files, FoldX configuration files and associated energy calculations for complexes between YWAHE and rFg14-3-3, and the 18 human protein interactors of YWAHE. (TGZ 5273 kb) [file 13071_2018_2745_MOESM1_ESM.tgz › foldx_model_files/WT_P62258-Q5S007-MDL-5my9.pdb]

FoldX generated pdb file

Output generated by <BuildModel>
ATOM      0  N   ASP A   1     -42.180 -16.355  -8.626  1.00 22.34
ATOM      1  CA  ASP A   1     -41.803 -17.756  -8.347  1.00 22.34
ATOM      2  C   ASP A   1     -40.556 -17.812  -7.535  1.00 22.34
ATOM      3  O   ASP A   1     -39.930 -16.790  -7.259  1.00 22.34
ATOM      4  CB  ASP A   1     -41.580 -18.540  -9.651  1.00 22.34
ATOM      5  CG  ASP A   1     -42.328 -19.861  -9.533  1.00 22.34
ATOM      6  OD1 ASP A   1     -41.727 -20.835  -9.005  1.00 22.34
ATOM      7  OD2 ASP A   1     -43.505 -19.917  -9.977  1.00 22.34
ATOM      8  N   ARG A   2     -40.176 -19.033  -7.124  1.00 38.08
ATOM      9  CA  ARG A   2     -39.028 -19.224  -6.294  1.00 38.08
ATOM     10  C   ARG A   2     -37.813 -18.792  -7.047  1.00 38.08
ATOM     11  O   ARG A   2     -36.924 -18.141  -6.501  1.00 38.08
ATOM     12  CB  ARG A   2     -38.841 -20.694  -5.894  1.00 38.08
ATOM     13  CG  ARG A   2     -37.769 -20.907  -4.831  1.00 38.08
ATOM     14  CD  ARG A   2     -37.660 -22.363  -4.383  1.00 38.08
ATOM     15  NE  ARG A   2     -37.023 -22.362  -3.038  1.00 38.08
ATOM     16  CZ  ARG A   2     -36.062 -23.277  -2.725  1.00 38.08
ATOM     17  NH1 ARG A   2     -35.689 -24.222  -3.637  1.00 38.08
ATOM     18  NH2 ARG A   2     -35.477 -23.253  -1.493  1.00 38.08
ATOM     19  N   GLU A   3     -37.763 -19.137  -8.342  1.00 68.72
ATOM     20  CA  GLU A   3     -36.631 -18.849  -9.170  1.00 68.72
ATOM     21  C   GLU A   3     -36.463 -17.365  -9.272  1.00 68.72
ATOM     22  O   GLU A   3     -35.347 -16.852  -9.210  1.00 68.72
ATOM     23  CB  GLU A   3     -36.841 -19.418 -10.581  1.00 68.72
ATOM     24  CG  GLU A   3     -36.719 -20.935 -10.701  1.00 68.72
ATOM     25  CD  GLU A   3     -35.336 -21.288 -10.172  1.00 68.72
ATOM     26  OE1 GLU A   3     -34.348 -20.668 -10.651  1.00 68.72
ATOM     27  OE2 GLU A   3     -35.244 -22.190  -9.297  1.00 68.72
ATOM     28  N   ASP A   4     -37.576 -16.629  -9.428  1.00 71.93
ATOM     29  CA  ASP A   4     -37.486 -15.205  -9.558  1.00 71.93
ATOM     30  C   ASP A   4     -36.974 -14.624  -8.279  1.00 71.93
ATOM     31  O   ASP A   4     -36.198 -13.671  -8.289  1.00 71.93
ATOM     32  CB  ASP A   4     -38.833 -14.536  -9.876  1.00 71.93
ATOM     33  CG  ASP A   4     -39.106 -14.726 -11.361  1.00 71.93
ATOM     34  OD1 ASP A   4     -38.184 -14.449 -12.175  1.00 71.93
ATOM     35  OD2 ASP A   4     -40.246 -15.138 -11.701  1.00 71.93
ATOM     36  N   LEU A   5     -37.391 -15.198  -7.135  1.00 42.14
ATOM     37  CA  LEU A   5     -37.005 -14.668  -5.857  1.00 42.14
ATOM     38  C   LEU A   5     -35.515 -14.747  -5.716  1.00 42.14
ATOM     39  O   LEU A   5     -34.876 -13.798  -5.262  1.00 42.14
ATOM     40  CB  LEU A   5     -37.601 -15.472  -4.687  1.00 42.14
ATOM     41  CG  LEU A   5     -39.129 -15.329  -4.545  1.00 42.14
ATOM     42  CD1 LEU A   5     -39.717 -16.445  -3.665  1.00 42.14
ATOM     43  CD2 LEU A   5     -39.519 -13.922  -4.067  1.00 42.14
ATOM     44  N   VAL A   6     -34.916 -15.892  -6.098  1.00 90.15
ATOM     45  CA  VAL A   6     -33.498 -16.057  -5.947  1.00 90.15
ATOM     46  C   VAL A   6     -32.780 -15.101  -6.847  1.00 90.15
ATOM     47  O   VAL A   6     -31.771 -14.514  -6.460  1.00 90.15
ATOM     48  CB  VAL A   6     -33.009 -17.443  -6.258  1.00 90.15
ATOM     49  CG1 VAL A   6     -31.514 -17.522  -5.911  1.00 90.15
ATOM     50  CG2 VAL A   6     -33.892 -18.470  -5.538  1.00 90.15
ATOM     51  N   TYR A   7     -33.283 -14.916  -8.082  1.00 34.09
ATOM     52  CA  TYR A   7     -32.615 -14.049  -9.010  1.00 34.09
ATOM     53  C   TYR A   7     -32.629 -12.658  -8.452  1.00 34.09
ATOM     54  O   TYR A   7     -31.626 -11.949  -8.507  1.00 34.09
ATOM     55  CB  TYR A   7     -33.273 -14.028 -10.400  1.00 34.09
ATOM     56  CG  TYR A   7     -32.457 -13.123 -11.261  1.00 34.09
ATOM     57  CD1 TYR A   7     -31.083 -13.205 -11.250  1.00 34.09
ATOM     58  CD2 TYR A   7     -33.060 -12.205 -12.091  1.00 34.09
ATOM     59  CE1 TYR A   7     -30.318 -12.379 -12.041  1.00 34.09
ATOM     60  CE2 TYR A   7     -32.302 -11.376 -12.886  1.00 34.09
ATOM     61  CZ  TYR A   7     -30.930 -11.461 -12.861  1.00 34.09
ATOM     62  OH  TYR A   7     -30.160 -10.606 -13.680  1.00 34.09
ATOM     63  N   GLN A   8     -33.776 -12.242  -7.886  1.00111.67
ATOM     64  CA  GLN A   8     -33.954 -10.930  -7.322  1.00111.67
ATOM     65  C   GLN A   8     -33.012 -10.750  -6.170  1.00111.67
ATOM     66  O   GLN A   8     -32.447  -9.674  -5.984  1.00111.67
ATOM     67  CB  GLN A   8     -35.382 -10.733  -6.777  1.00111.67
ATOM     68  CG  GLN A   8     -35.591  -9.451  -5.966  1.00111.67
ATOM     69  CD  GLN A   8     -35.362  -8.243  -6.861  1.00111.67
ATOM     70  OE1 GLN A   8     -36.288  -7.721  -7.480  1.00111.67
ATOM     71  NE2 GLN A   8     -34.083  -7.785  -6.929  1.00111.67
ATOM     72  N   ALA A   9     -32.815 -11.803  -5.356  1.00 26.53
ATOM     73  CA  ALA A   9     -31.961 -11.689  -4.207  1.00 26.53
ATOM     74  C   ALA A   9     -30.571 -11.364  -4.667  1.00 26.53
ATOM     75  O   ALA A   9     -29.875 -10.565  -4.043  1.00 26.53
ATOM     76  CB  ALA A   9     -31.892 -12.992  -3.390  1.00 26.53
ATOM     77  N   LYS A  10     -30.127 -11.990  -5.772  1.00134.59
ATOM     78  CA  LYS A  10     -28.808 -11.783  -6.303  1.00134.59
ATOM     79  C   LYS A  10     -28.666 -10.357  -6.743  1.00134.59
ATOM     80  O   LYS A  10     -27.633  -9.727  -6.521  1.00134.59
ATOM     81  CB  LYS A  10     -28.544 -12.655  -7.544  1.00134.59
ATOM     82  CG  LYS A  10     -28.511 -14.161  -7.267  1.00134.59
ATOM     83  CD  LYS A  10     -28.649 -15.035  -8.513  1.00134.59
ATOM     84  CE  LYS A  10     -28.919 -16.507  -8.194  1.00134.59
ATOM     85  NZ  LYS A  10     -28.372 -17.369  -9.267  1.00134.59
ATOM     86  N   LEU A  11     -29.706  -9.819  -7.406  1.00 34.30
ATOM     87  CA  LEU A  11     -29.669  -8.473  -7.899  1.00 34.30
ATOM     88  C   LEU A  11     -29.617  -7.522  -6.746  1.00 34.30
ATOM     89  O   LEU A  11     -28.890  -6.531  -6.781  1.00 34.30
ATOM     90  CB  LEU A  11     -30.896  -8.118  -8.748  1.00 34.30
ATOM     91  CG  LEU A  11     -31.031  -8.994 -10.009  1.00 34.30
ATOM     92  CD1 LEU A  11     -32.292  -8.625 -10.806  1.00 34.30
ATOM     93  CD2 LEU A  11     -29.749  -8.964 -10.858  1.00 34.30
ATOM     94  N   ALA A  12     -30.385  -7.814  -5.681  1.00 25.39
ATOM     95  CA  ALA A  12     -30.456  -6.958  -4.532  1.00 25.39
ATOM     96  C   ALA A  12     -29.095  -6.853  -3.919  1.00 25.39
ATOM     97  O   ALA A  12     -28.693  -5.782  -3.469  1.00 25.39
ATOM     98  CB  ALA A  12     -31.415  -7.491  -3.454  1.00 25.39
ATOM     99  N   GLU A  13     -28.345  -7.970  -3.883  1.00 28.22
ATOM    100  CA  GLU A  13     -27.045  -7.947  -3.279  1.00 28.22
ATOM    101  C   GLU A  13     -26.159  -7.006  -4.043  1.00 28.22
ATOM    102  O   GLU A  13     -25.397  -6.244  -3.450  1.00 28.22
ATOM    103  CB  GLU A  13     -26.366  -9.326  -3.257  1.00 28.22
ATOM    104  CG  GLU A  13     -25.192  -9.403  -2.279  1.00 28.22
ATOM    105  CD  GLU A  13     -24.191 -10.412  -2.824  1.00 28.22
ATOM    106  OE1 GLU A  13     -23.823 -10.291  -4.024  1.00 28.22
ATOM    107  OE2 GLU A  13     -23.781 -11.314  -2.049  1.00 28.22
ATOM    108  N   GLN A  14     -26.245  -7.025  -5.386  1.00 42.67
ATOM    109  CA  GLN A  14     -25.411  -6.183  -6.201  1.00 42.67
ATOM    110  C   GLN A  14     -25.743  -4.753  -5.889  1.00 42.67
ATOM    111  O   GLN A  14     -24.860  -3.903  -5.784  1.00 42.67
ATOM    112  CB  GLN A  14     -25.668  -6.411  -7.700  1.00 42.67
ATOM    113  CG  GLN A  14     -24.935  -5.408  -8.597  1.00 42.67
ATOM    114  CD  GLN A  14     -23.438  -5.608  -8.410  1.00 42.67
ATOM    115  OE1 GLN A  14     -22.807  -6.378  -9.132  1.00 42.67
ATOM    116  NE2 GLN A  14     -22.850  -4.887  -7.417  1.00 42.67
ATOM    117  N   ALA A  15     -27.050  -4.476  -5.738  1.00 54.74
ATOM    118  CA  ALA A  15     -27.640  -3.201  -5.431  1.00 54.74
ATOM    119  C   ALA A  15     -27.245  -2.779  -4.047  1.00 54.74
ATOM    120  O   ALA A  15     -27.225  -1.591  -3.736  1.00 54.74
ATOM    121  CB  ALA A  15     -29.177  -3.227  -5.494  1.00 54.74
ATOM    122  N   GLU A  16     -26.939  -3.749  -3.165  1.00 74.79
ATOM    123  CA  GLU A  16     -26.672  -3.471  -1.782  1.00 74.79
ATOM    124  C   GLU A  16     -27.952  -3.076  -1.117  1.00 74.79
ATOM    125  O   GLU A  16     -27.973  -2.244  -0.211  1.00 74.79
ATOM    126  CB  GLU A  16     -25.623  -2.367  -1.553  1.00 74.79
ATOM    127  CG  GLU A  16     -24.211  -2.806  -1.946  1.00 74.79
ATOM    128  CD  GLU A  16     -23.208  -2.012  -1.123  1.00 74.79
ATOM    129  OE1 GLU A  16     -22.896  -0.856  -1.516  1.00 74.79
ATOM    130  OE2 GLU A  16     -22.744  -2.554  -0.086  1.00 74.79
ATOM    131  N   ARG A  17     -29.066  -3.689  -1.573  1.00 98.34
ATOM    132  CA  ARG A  17     -30.349  -3.502  -0.959  1.00 98.34
ATOM    133  C   ARG A  17     -30.585  -4.751  -0.166  1.00 98.34
ATOM    134  O   ARG A  17     -31.273  -5.669  -0.610  1.00 98.34
ATOM    135  CB  ARG A  17     -31.484  -3.418  -1.990  1.00 98.34
ATOM    136  CG  ARG A  17     -31.823  -1.991  -2.418  1.00 98.34
ATOM    137  CD  ARG A  17     -30.619  -1.230  -2.968  1.00 98.34
ATOM    138  NE  ARG A  17     -31.051   0.186  -3.139  1.00 98.34
ATOM    139  CZ  ARG A  17     -30.200   1.107  -3.677  1.00 98.34
ATOM    140  NH1 ARG A  17     -28.954   0.732  -4.085  1.00 98.34
ATOM    141  NH2 ARG A  17     -30.600   2.407  -3.808  1.00 98.34
ATOM    142  N   TYR A  18     -30.015  -4.801   1.051  1.00 70.02
ATOM    143  CA  TYR A  18     -30.067  -5.968   1.885  1.00 70.02
ATOM    144  C   TYR A  18     -31.440  -6.239   2.408  1.00 70.02
ATOM    145  O   TYR A  18     -31.816  -7.398   2.580  1.00 70.02
ATOM    146  CB  TYR A  18     -29.051  -5.932   3.035  1.00 70.02
ATOM    147  CG  TYR A  18     -27.760  -5.625   2.352  1.00 70.02
ATOM    148  CD1 TYR A  18     -27.103  -6.611   1.651  1.00 70.02
ATOM    149  CD2 TYR A  18     -27.209  -4.366   2.404  1.00 70.02
ATOM    150  CE1 TYR A  18     -25.916  -6.348   1.010  1.00 70.02
ATOM    151  CE2 TYR A  18     -26.020  -4.096   1.764  1.00 70.02
ATOM    152  CZ  TYR A  18     -25.371  -5.087   1.066  1.00 70.02
ATOM    153  OH  TYR A  18     -24.153  -4.811   0.409  1.00 70.02
ATOM    154  N   ASP A  19     -32.217  -5.189   2.727  1.00 84.94
ATOM    155  CA  ASP A  19     -33.537  -5.434   3.232  1.00 84.94
ATOM    156  C   ASP A  19     -34.335  -6.135   2.171  1.00 84.94
ATOM    157  O   ASP A  19     -35.067  -7.080   2.457  1.00 84.94
ATOM    158  CB  ASP A  19     -34.265  -4.148   3.676  1.00 84.94
ATOM    159  CG  ASP A  19     -34.486  -3.221   2.485  1.00 84.94
ATOM    160  OD1 ASP A  19     -33.594  -3.162   1.596  1.00 84.94
ATOM    161  OD2 ASP A  19     -35.550  -2.547   2.459  1.00 84.94
ATOM    162  N   GLU A  20     -34.206  -5.704   0.904  1.00114.59
ATOM    163  CA  GLU A  20     -34.923  -6.348  -0.160  1.00114.59
ATOM    164  C   GLU A  20     -34.429  -7.754  -0.300  1.00114.59
ATOM    165  O   GLU A  20     -35.208  -8.684  -0.505  1.00114.59
ATOM    166  CB  GLU A  20     -34.719  -5.654  -1.517  1.00114.59
ATOM    167  CG  GLU A  20     -35.044  -4.160  -1.484  1.00114.59
ATOM    168  CD  GLU A  20     -35.828  -3.804  -2.739  1.00114.59
ATOM    169  OE1 GLU A  20     -36.924  -4.391  -2.943  1.00114.59
ATOM    170  OE2 GLU A  20     -35.335  -2.941  -3.514  1.00114.59
ATOM    171  N   MET A  21     -33.104  -7.943  -0.170  1.00 38.36
ATOM    172  CA  MET A  21     -32.512  -9.234  -0.360  1.00 38.36
ATOM    173  C   MET A  21     -33.069 -10.197   0.647  1.00 38.36
ATOM    174  O   MET A  21     -33.398 -11.333   0.308  1.00 38.36
ATOM    175  CB  MET A  21     -30.983  -9.190  -0.189  1.00 38.36
ATOM    176  CG  MET A  21     -30.271 -10.509  -0.496  1.00 38.36
ATOM    177  SD  MET A  21     -28.493 -10.490  -0.113  1.00 38.36
ATOM    178  CE  MET A  21     -28.152 -12.152  -0.763  1.00 38.36
ATOM    179  N   VAL A  22     -33.197  -9.769   1.917  1.00 89.85
ATOM    180  CA  VAL A  22     -33.683 -10.658   2.938  1.00 89.85
ATOM    181  C   VAL A  22     -35.114 -11.015   2.670  1.00 89.85
ATOM    182  O   VAL A  22     -35.524 -12.159   2.864  1.00 89.85
ATOM    183  CB  VAL A  22     -33.597 -10.091   4.325  1.00 89.85
ATOM    184  CG1 VAL A  22     -34.958 -10.241   5.021  1.00 89.85
ATOM    185  CG2 VAL A  22     -32.465 -10.817   5.058  1.00 89.85
ATOM    186  N   GLU A  23     -35.921 -10.038   2.220  1.00 91.97
ATOM    187  CA  GLU A  23     -37.316 -10.291   2.008  1.00 91.97
ATOM    188  C   GLU A  23     -37.461 -11.312   0.917  1.00 91.97
ATOM    189  O   GLU A  23     -38.299 -12.209   0.999  1.00 91.97
ATOM    190  CB  GLU A  23     -38.086  -9.027   1.589  1.00 91.97
ATOM    191  CG  GLU A  23     -38.019  -7.911   2.633  1.00 91.97
ATOM    192  CD  GLU A  23     -39.405  -7.824   3.265  1.00 91.97
ATOM    193  OE1 GLU A  23     -40.365  -7.485   2.525  1.00 91.97
ATOM    194  OE2 GLU A  23     -39.530  -8.078   4.491  1.00 91.97
ATOM    195  N   SER A  24     -36.639 -11.201  -0.144  1.00 29.15
ATOM    196  CA  SER A  24     -36.735 -12.118  -1.245  1.00 29.15
ATOM    197  C   SER A  24     -36.372 -13.497  -0.779  1.00 29.15
ATOM    198  O   SER A  24     -37.032 -14.473  -1.133  1.00 29.15
ATOM    199  CB  SER A  24     -35.793 -11.752  -2.405  1.00 29.15
ATOM    200  OG  SER A  24     -34.440 -11.865  -1.984  1.00 29.15
ATOM    201  N   MET A  25     -35.306 -13.611   0.035  1.00 43.71
ATOM    202  CA  MET A  25     -34.840 -14.885   0.509  1.00 43.71
ATOM    203  C   MET A  25     -35.860 -15.500   1.421  1.00 43.71
ATOM    204  O   MET A  25     -36.041 -16.717   1.430  1.00 43.71
ATOM    205  CB  MET A  25     -33.510 -14.788   1.272  1.00 43.71
ATOM    206  CG  MET A  25     -32.324 -14.490   0.353  1.00 43.71
ATOM    207  SD  MET A  25     -32.198 -15.597  -1.082  1.00 43.71
ATOM    208  CE  MET A  25     -32.122 -17.127  -0.106  1.00 43.71
ATOM    209  N   LYS A  26     -36.541 -14.672   2.236  1.00112.69
ATOM    210  CA  LYS A  26     -37.527 -15.184   3.144  1.00112.69
ATOM    211  C   LYS A  26     -38.605 -15.813   2.314  1.00112.69
ATOM    212  O   LYS A  26     -39.093 -16.899   2.625  1.00112.69
ATOM    213  CB  LYS A  26     -38.158 -14.066   3.993  1.00112.69
ATOM    214  CG  LYS A  26     -38.719 -14.523   5.342  1.00112.69
ATOM    215  CD  LYS A  26     -39.841 -15.558   5.262  1.00112.69
ATOM    216  CE  LYS A  26     -40.427 -15.905   6.631  1.00112.69
ATOM    217  NZ  LYS A  26     -41.686 -16.666   6.460  1.00112.69
ATOM    218  N   LYS A  27     -38.989 -15.148   1.208  1.00 79.48
ATOM    219  CA  LYS A  27     -40.018 -15.658   0.347  1.00 79.48
ATOM    220  C   LYS A  27     -39.580 -16.963  -0.241  1.00 79.48
ATOM    221  O   LYS A  27     -40.385 -17.881  -0.389  1.00 79.48
ATOM    222  CB  LYS A  27     -40.383 -14.700  -0.802  1.00 79.48
ATOM    223  CG  LYS A  27     -41.076 -13.425  -0.316  1.00 79.48
ATOM    224  CD  LYS A  27     -40.652 -12.153  -1.053  1.00 79.48
ATOM    225  CE  LYS A  27     -41.238 -10.888  -0.428  1.00 79.48
ATOM    226  NZ  LYS A  27     -42.691 -10.830  -0.669  1.00 79.48
ATOM    227  N   VAL A  28     -38.289 -17.083  -0.598  1.00 29.94
ATOM    228  CA  VAL A  28     -37.790 -18.288  -1.199  1.00 29.94
ATOM    229  C   VAL A  28     -37.911 -19.429  -0.228  1.00 29.94
ATOM    230  O   VAL A  28     -38.317 -20.527  -0.603  1.00 29.94
ATOM    231  CB  VAL A  28     -36.345 -18.177  -1.582  1.00 29.94
ATOM    232  CG1 VAL A  28     -35.886 -19.533  -2.144  1.00 29.94
ATOM    233  CG2 VAL A  28     -36.188 -17.006  -2.566  1.00 29.94
ATOM    234  N   ALA A  29     -37.563 -19.196   1.052  1.00 36.66
ATOM    235  CA  ALA A  29     -37.599 -20.228   2.053  1.00 36.66
ATOM    236  C   ALA A  29     -39.013 -20.707   2.227  1.00 36.66
ATOM    237  O   ALA A  29     -39.261 -21.900   2.394  1.00 36.66
ATOM    238  CB  ALA A  29     -37.108 -19.742   3.428  1.00 36.66
ATOM    239  N   GLY A  30     -39.976 -19.773   2.159  1.00 50.05
ATOM    240  CA  GLY A  30     -41.383 -19.989   2.383  1.00 50.05
ATOM    241  C   GLY A  30     -41.920 -20.982   1.397  1.00 50.05
ATOM    242  O   GLY A  30     -42.979 -21.573   1.603  1.00 50.05
ATOM    243  N   MET A  31     -41.220 -21.146   0.266  1.00137.21
ATOM    244  CA  MET A  31     -41.619 -22.008  -0.812  1.00137.21
ATOM    245  C   MET A  31     -41.668 -23.419  -0.297  1.00137.21
ATOM    246  O   MET A  31     -42.353 -24.262  -0.875  1.00137.21
ATOM    247  CB  MET A  31     -40.643 -21.936  -1.994  1.00137.21
ATOM    248  CG  MET A  31     -40.587 -20.555  -2.636  1.00137.21
ATOM    249  SD  MET A  31     -42.096 -20.109  -3.552  1.00137.21
ATOM    250  CE  MET A  31     -42.496 -18.657  -2.538  1.00137.21
ATOM    251  N   ASP A  32     -40.911 -23.680   0.793  1.00148.98
ATOM    252  CA  ASP A  32     -40.737 -24.892   1.561  1.00148.98
ATOM    253  C   ASP A  32     -39.916 -25.943   0.881  1.00148.98
ATOM    254  O   ASP A  32     -39.945 -27.109   1.276  1.00148.98
ATOM    255  CB  ASP A  32     -42.025 -25.519   2.154  1.00148.98
ATOM    256  CG  ASP A  32     -42.894 -24.498   2.869  1.00148.98
ATOM    257  OD1 ASP A  32     -42.378 -23.827   3.802  1.00148.98
ATOM    258  OD2 ASP A  32     -44.087 -24.371   2.485  1.00148.98
ATOM    259  N   VAL A  33     -39.112 -25.549  -0.121  1.00 42.63
ATOM    260  CA  VAL A  33     -38.181 -26.465  -0.712  1.00 42.63
ATOM    261  C   VAL A  33     -36.889 -26.239   0.017  1.00 42.63
ATOM    262  O   VAL A  33     -36.656 -25.160   0.555  1.00 42.63
ATOM    263  CB  VAL A  33     -37.917 -26.209  -2.168  1.00 42.63
ATOM    264  CG1 VAL A  33     -37.221 -27.446  -2.761  1.00 42.63
ATOM    265  CG2 VAL A  33     -39.246 -25.849  -2.854  1.00 42.63
ATOM    266  N   GLU A  34     -36.021 -27.266   0.079  1.00 42.49
ATOM    267  CA  GLU A  34     -34.763 -27.118   0.753  1.00 42.49
ATOM    268  C   GLU A  34     -33.924 -26.161  -0.038  1.00 42.49
ATOM    269  O   GLU A  34     -34.183 -25.918  -1.216  1.00 42.49
ATOM    270  CB  GLU A  34     -33.999 -28.441   0.902  1.00 42.49
ATOM    271  CG  GLU A  34     -32.619 -28.247   1.533  1.00 42.49
ATOM    272  CD  GLU A  34     -32.809 -27.728   2.948  1.00 42.49
ATOM    273  OE1 GLU A  34     -33.616 -28.341   3.698  1.00 42.49
ATOM    274  OE2 GLU A  34     -32.154 -26.712   3.298  1.00 42.49
ATOM    275  N   LEU A  35     -32.910 -25.560   0.620  1.00 58.68
ATOM    276  CA  LEU A  35     -32.082 -24.578  -0.030  1.00 58.68
ATOM    277  C   LEU A  35     -30.778 -25.199  -0.416  1.00 58.68
ATOM    278  O   LEU A  35     -30.249 -26.071   0.273  1.00 58.68
ATOM    279  CB  LEU A  35     -31.701 -23.393   0.875  1.00 58.68
ATOM    280  CG  LEU A  35     -32.867 -22.742   1.639  1.00 58.68
ATOM    281  CD1 LEU A  35     -32.380 -22.143   2.969  1.00 58.68
ATOM    282  CD2 LEU A  35     -33.620 -21.717   0.780  1.00 58.68
ATOM    283  N   THR A  36     -30.219 -24.738  -1.551  1.00 94.00
ATOM    284  CA  THR A  36     -28.945 -25.207  -2.013  1.00 94.00
ATOM    285  C   THR A  36     -27.902 -24.473  -1.231  1.00 94.00
ATOM    286  O   THR A  36     -28.214 -23.589  -0.434  1.00 94.00
ATOM    287  CB  THR A  36     -28.698 -24.924  -3.465  1.00 94.00
ATOM    288  OG1 THR A  36     -28.703 -23.524  -3.702  1.00 94.00
ATOM    289  CG2 THR A  36     -29.801 -25.610  -4.292  1.00 94.00
ATOM    290  N   VAL A  37     -26.623 -24.843  -1.440  1.00 22.63
ATOM    291  CA  VAL A  37     -25.535 -24.236  -0.728  1.00 22.63
ATOM    292  C   VAL A  37     -25.501 -22.775  -1.052  1.00 22.63
ATOM    293  O   VAL A  37     -25.362 -21.936  -0.165  1.00 22.63
ATOM    294  CB  VAL A  37     -24.206 -24.812  -1.120  1.00 22.63
ATOM    295  CG1 VAL A  37     -23.105 -24.118  -0.301  1.00 22.63
ATOM    296  CG2 VAL A  37     -24.255 -26.337  -0.944  1.00 22.63
ATOM    297  N   GLU A  38     -25.648 -22.432  -2.344  1.00 29.83
ATOM    298  CA  GLU A  38     -25.588 -21.063  -2.770  1.00 29.83
ATOM    299  C   GLU A  38     -26.709 -20.296  -2.144  1.00 29.83
ATOM    300  O   GLU A  38     -26.525 -19.174  -1.673  1.00 29.83
ATOM    301  CB  GLU A  38     -25.758 -20.927  -4.291  1.00 29.83
ATOM    302  CG  GLU A  38     -24.842 -21.849  -5.094  1.00 29.83
ATOM    303  CD  GLU A  38     -25.594 -23.141  -5.371  1.00 29.83
ATOM    304  OE1 GLU A  38     -25.562 -24.051  -4.502  1.00 29.83
ATOM    305  OE2 GLU A  38     -26.213 -23.235  -6.463  1.00 29.83
ATOM    306  N   GLU A  39     -27.913 -20.893  -2.127  1.00 46.58
ATOM    307  CA  GLU A  39     -29.072 -20.225  -1.616  1.00 46.58
ATOM    308  C   GLU A  39     -28.937 -20.000  -0.140  1.00 46.58
ATOM    309  O   GLU A  39     -29.368 -18.967   0.371  1.00 46.58
ATOM    310  CB  GLU A  39     -30.368 -20.986  -1.929  1.00 46.58
ATOM    311  CG  GLU A  39     -30.796 -20.759  -3.382  1.00 46.58
ATOM    312  CD  GLU A  39     -31.800 -21.833  -3.774  1.00 46.58
ATOM    313  OE1 GLU A  39     -31.501 -23.034  -3.538  1.00 46.58
ATOM    314  OE2 GLU A  39     -32.876 -21.465  -4.313  1.00 46.58
ATOM    315  N   ARG A  40     -28.333 -20.958   0.590  1.00 38.90
ATOM    316  CA  ARG A  40     -28.187 -20.796   2.011  1.00 38.90
ATOM    317  C   ARG A  40     -27.324 -19.600   2.278  1.00 38.90
ATOM    318  O   ARG A  40     -27.595 -18.825   3.195  1.00 38.90
ATOM    319  CB  ARG A  40     -27.560 -22.021   2.706  1.00 38.90
ATOM    320  CG  ARG A  40     -28.602 -23.000   3.253  1.00 38.90
ATOM    321  CD  ARG A  40     -28.541 -24.392   2.618  1.00 38.90
ATOM    322  NE  ARG A  40     -27.175 -24.940   2.842  1.00 38.90
ATOM    323  CZ  ARG A  40     -26.766 -26.056   2.171  1.00 38.90
ATOM    324  NH1 ARG A  40     -27.595 -26.671   1.280  1.00 38.90
ATOM    325  NH2 ARG A  40     -25.521 -26.559   2.403  1.00 38.90
ATOM    326  N   ASN A  41     -26.258 -19.416   1.476  1.00 31.35
ATOM    327  CA  ASN A  41     -25.358 -18.312   1.665  1.00 31.35
ATOM    328  C   ASN A  41     -26.073 -17.018   1.416  1.00 31.35
ATOM    329  O   ASN A  41     -25.838 -16.032   2.113  1.00 31.35
ATOM    330  CB  ASN A  41     -24.129 -18.369   0.741  1.00 31.35
ATOM    331  CG  ASN A  41     -23.064 -19.185   1.461  1.00 31.35
ATOM    332  OD1 ASN A  41     -22.092 -18.635   1.978  1.00 31.35
ATOM    333  ND2 ASN A  41     -23.247 -20.532   1.499  1.00 31.35
ATOM    334  N   LEU A  42     -26.966 -16.980   0.409  1.00 37.07
ATOM    335  CA  LEU A  42     -27.661 -15.765   0.091  1.00 37.07
ATOM    336  C   LEU A  42     -28.508 -15.376   1.262  1.00 37.07
ATOM    337  O   LEU A  42     -28.608 -14.201   1.614  1.00 37.07
ATOM    338  CB  LEU A  42     -28.582 -15.906  -1.134  1.00 37.07
ATOM    339  CG  LEU A  42     -27.821 -16.154  -2.453  1.00 37.07
ATOM    340  CD1 LEU A  42     -28.754 -16.706  -3.542  1.00 37.07
ATOM    341  CD2 LEU A  42     -27.064 -14.894  -2.905  1.00 37.07
ATOM    342  N   LEU A  43     -29.147 -16.370   1.901  1.00 46.41
ATOM    343  CA  LEU A  43     -30.010 -16.127   3.019  1.00 46.41
ATOM    344  C   LEU A  43     -29.201 -15.531   4.138  1.00 46.41
ATOM    345  O   LEU A  43     -29.618 -14.563   4.771  1.00 46.41
ATOM    346  CB  LEU A  43     -30.628 -17.443   3.527  1.00 46.41
ATOM    347  CG  LEU A  43     -31.477 -17.315   4.800  1.00 46.41
ATOM    348  CD1 LEU A  43     -32.783 -16.560   4.516  1.00 46.41
ATOM    349  CD2 LEU A  43     -31.718 -18.688   5.450  1.00 46.41
ATOM    350  N   SER A  44     -28.007 -16.096   4.403  1.00 31.80
ATOM    351  CA  SER A  44     -27.182 -15.648   5.494  1.00 31.80
ATOM    352  C   SER A  44     -26.693 -14.252   5.246  1.00 31.80
ATOM    353  O   SER A  44     -26.713 -13.409   6.142  1.00 31.80
ATOM    354  CB  SER A  44     -25.944 -16.537   5.701  1.00 31.80
ATOM    355  OG  SER A  44     -25.074 -16.426   4.585  1.00 31.80
ATOM    356  N   VAL A  45     -26.243 -13.968   4.011  1.00 32.03
ATOM    357  CA  VAL A  45     -25.685 -12.683   3.702  1.00 32.03
ATOM    358  C   VAL A  45     -26.724 -11.625   3.908  1.00 32.03
ATOM    359  O   VAL A  45     -26.443 -10.576   4.485  1.00 32.03
ATOM    360  CB  VAL A  45     -25.232 -12.587   2.274  1.00 32.03
ATOM    361  CG1 VAL A  45     -24.823 -11.133   1.984  1.00 32.03
ATOM    362  CG2 VAL A  45     -24.105 -13.611   2.046  1.00 32.03
ATOM    363  N   ALA A  46     -27.963 -11.868   3.445  1.00 35.85
ATOM    364  CA  ALA A  46     -28.969 -10.845   3.519  1.00 35.85
ATOM    365  C   ALA A  46     -29.274 -10.490   4.946  1.00 35.85
ATOM    366  O   ALA A  46     -29.277  -9.318   5.318  1.00 35.85
ATOM    367  CB  ALA A  46     -30.291 -11.277   2.862  1.00 35.85
ATOM    368  N   TYR A  47     -29.509 -11.505   5.794  1.00 68.00
ATOM    369  CA  TYR A  47     -29.858 -11.287   7.171  1.00 68.00
ATOM    370  C   TYR A  47     -28.715 -10.685   7.925  1.00 68.00
ATOM    371  O   TYR A  47     -28.916  -9.836   8.792  1.00 68.00
ATOM    372  CB  TYR A  47     -30.253 -12.580   7.908  1.00 68.00
ATOM    373  CG  TYR A  47     -31.720 -12.813   7.763  1.00 68.00
ATOM    374  CD1 TYR A  47     -32.612 -11.909   8.295  1.00 68.00
ATOM    375  CD2 TYR A  47     -32.212 -13.921   7.112  1.00 68.00
ATOM    376  CE1 TYR A  47     -33.968 -12.105   8.185  1.00 68.00
ATOM    377  CE2 TYR A  47     -33.570 -14.122   7.000  1.00 68.00
ATOM    378  CZ  TYR A  47     -34.454 -13.216   7.538  1.00 68.00
ATOM    379  OH  TYR A  47     -35.846 -13.420   7.424  1.00 68.00
ATOM    380  N   LYS A  48     -27.476 -11.128   7.637  1.00 45.84
ATOM    381  CA  LYS A  48     -26.365 -10.618   8.386  1.00 45.84
ATOM    382  C   LYS A  48     -26.281  -9.138   8.195  1.00 45.84
ATOM    383  O   LYS A  48     -26.019  -8.404   9.146  1.00 45.84
ATOM    384  CB  LYS A  48     -24.992 -11.176   7.981  1.00 45.84
ATOM    385  CG  LYS A  48     -23.889 -10.519   8.812  1.00 45.84
ATOM    386  CD  LYS A  48     -22.774  -9.836   8.024  1.00 45.84
ATOM    387  CE  LYS A  48     -23.306  -8.689   7.162  1.00 45.84
ATOM    388  NZ  LYS A  48     -22.189  -7.932   6.564  1.00 45.84
ATOM    389  N   ASN A  49     -26.478  -8.659   6.953  1.00 44.58
ATOM    390  CA  ASN A  49     -26.380  -7.253   6.683  1.00 44.58
ATOM    391  C   ASN A  49     -27.479  -6.501   7.375  1.00 44.58
ATOM    392  O   ASN A  49     -27.233  -5.443   7.951  1.00 44.58
ATOM    393  CB  ASN A  49     -26.461  -6.923   5.183  1.00 44.58
ATOM    394  CG  ASN A  49     -25.078  -7.134   4.586  1.00 44.58
ATOM    395  OD1 ASN A  49     -24.269  -6.210   4.525  1.00 44.58
ATOM    396  ND2 ASN A  49     -24.791  -8.385   4.136  1.00 44.58
ATOM    397  N   VAL A  50     -28.728  -7.010   7.338  1.00100.51
ATOM    398  CA  VAL A  50     -29.798  -6.275   7.957  1.00100.51
ATOM    399  C   VAL A  50     -29.561  -6.163   9.434  1.00100.51
ATOM    400  O   VAL A  50     -29.634  -5.072   9.999  1.00100.51
ATOM    401  CB  VAL A  50     -31.158  -6.889   7.753  1.00100.51
ATOM    402  CG1 VAL A  50     -32.218  -5.939   8.327  1.00100.51
ATOM    403  CG2 VAL A  50     -31.365  -7.191   6.261  1.00100.51
ATOM    404  N   ILE A  51     -29.242  -7.291  10.093  1.00 91.22
ATOM    405  CA  ILE A  51     -29.024  -7.328  11.513  1.00 91.22
ATOM    406  C   ILE A  51     -27.825  -6.504  11.857  1.00 91.22
ATOM    407  O   ILE A  51     -27.795  -5.844  12.895  1.00 91.22
ATOM    408  CB  ILE A  51     -28.787  -8.720  12.030  1.00 91.22
ATOM    409  CG1 ILE A  51     -29.958  -9.639  11.642  1.00 91.22
ATOM    410  CG2 ILE A  51     -28.525  -8.638  13.542  1.00 91.22
ATOM    411  CD1 ILE A  51     -30.942  -9.886  12.783  1.00 91.22
ATOM    412  N   GLY A  52     -26.787  -6.540  11.002  1.00 17.36
ATOM    413  CA  GLY A  52     -25.572  -5.837  11.297  1.00 17.36
ATOM    414  C   GLY A  52     -25.855  -4.373  11.428  1.00 17.36
ATOM    415  O   GLY A  52     -25.310  -3.711  12.309  1.00 17.36
ATOM    416  N   ALA A  53     -26.703  -3.819  10.542  1.00 20.29
ATOM    417  CA  ALA A  53     -26.991  -2.415  10.602  1.00 20.29
ATOM    418  C   ALA A  53     -27.676  -2.114  11.898  1.00 20.29
ATOM    419  O   ALA A  53     -27.367  -1.124  12.559  1.00 20.29
ATOM    420  CB  ALA A  53     -27.925  -1.950   9.473  1.00 20.29
ATOM    421  N   ARG A  54     -28.627  -2.976  12.300  1.00106.84
ATOM    422  CA  ARG A  54     -29.386  -2.749  13.496  1.00106.84
ATOM    423  C   ARG A  54     -28.484  -2.789  14.690  1.00106.84
ATOM    424  O   ARG A  54     -28.604  -1.961  15.592  1.00106.84
ATOM    425  CB  ARG A  54     -30.481  -3.804  13.716  1.00106.84
ATOM    426  CG  ARG A  54     -31.332  -4.075  12.475  1.00106.84
ATOM    427  CD  ARG A  54     -31.889  -2.807  11.823  1.00106.84
ATOM    428  NE  ARG A  54     -32.163  -3.122  10.393  1.00106.84
ATOM    429  CZ  ARG A  54     -32.789  -2.204   9.600  1.00106.84
ATOM    430  NH1 ARG A  54     -33.130  -0.984  10.108  1.00106.84
ATOM    431  NH2 ARG A  54     -33.076  -2.507   8.300  1.00106.84
ATOM    432  N   ARG A  55     -27.552  -3.759  14.729  1.00129.02
ATOM    433  CA  ARG A  55     -26.688  -3.900  15.864  1.00129.02
ATOM    434  C   ARG A  55     -25.813  -2.691  15.992  1.00129.02
ATOM    435  O   ARG A  55     -25.573  -2.205  17.096  1.00129.02
ATOM    436  CB  ARG A  55     -25.798  -5.151  15.793  1.00129.02
ATOM    437  CG  ARG A  55     -26.615  -6.445  15.774  1.00129.02
ATOM    438  CD  ARG A  55     -25.787  -7.700  15.500  1.00129.02
ATOM    439  NE  ARG A  55     -24.777  -7.838  16.583  1.00129.02
ATOM    440  CZ  ARG A  55     -23.480  -7.488  16.345  1.00129.02
ATOM    441  NH1 ARG A  55     -23.100  -7.089  15.096  1.00129.02
ATOM    442  NH2 ARG A  55     -22.567  -7.529  17.359  1.00129.02
ATOM    443  N   ALA A  56     -25.311  -2.166  14.860  1.00 21.33
ATOM    444  CA  ALA A  56     -24.436  -1.031  14.920  1.00 21.33
ATOM    445  C   ALA A  56     -25.183   0.122  15.510  1.00 21.33
ATOM    446  O   ALA A  56     -24.662   0.835  16.366  1.00 21.33
ATOM    447  CB  ALA A  56     -23.937  -0.592  13.533  1.00 21.33
ATOM    448  N   SER A  57     -26.439   0.326  15.071  1.00 62.57
ATOM    449  CA  SER A  57     -27.222   1.431  15.544  1.00 62.57
ATOM    450  C   SER A  57     -27.501   1.246  17.002  1.00 62.57
ATOM    451  O   SER A  57     -27.423   2.188  17.787  1.00 62.57
ATOM    452  CB  SER A  57     -28.581   1.548  14.832  1.00 62.57
ATOM    453  OG  SER A  57     -29.371   0.398  15.093  1.00 62.57
ATOM    454  N   TRP A  58     -27.805   0.006  17.415  1.00 57.47
ATOM    455  CA  TRP A  58     -28.158  -0.249  18.778  1.00 57.47
ATOM    456  C   TRP A  58     -27.000   0.123  19.651  1.00 57.47
ATOM    457  O   TRP A  58     -27.176   0.734  20.704  1.00 57.47
ATOM    458  CB  TRP A  58     -28.503  -1.735  19.002  1.00 57.47
ATOM    459  CG  TRP A  58     -29.022  -2.079  20.377  1.00 57.47
ATOM    460  CD1 TRP A  58     -30.301  -2.079  20.853  1.00 57.47
ATOM    461  CD2 TRP A  58     -28.183  -2.505  21.460  1.00 57.47
ATOM    462  NE1 TRP A  58     -30.310  -2.476  22.169  1.00 57.47
ATOM    463  CE2 TRP A  58     -29.012  -2.741  22.555  1.00 57.47
ATOM    464  CE3 TRP A  58     -26.831  -2.682  21.533  1.00 57.47
ATOM    465  CZ2 TRP A  58     -28.497  -3.164  23.748  1.00 57.47
ATOM    466  CZ3 TRP A  58     -26.314  -3.108  22.737  1.00 57.47
ATOM    467  CH2 TRP A  58     -27.133  -3.344  23.823  1.00 57.47
ATOM    468  N   ARG A  59     -25.773  -0.226  19.228  1.00 83.11
ATOM    469  CA  ARG A  59     -24.623   0.057  20.036  1.00 83.11
ATOM    470  C   ARG A  59     -24.441   1.536  20.198  1.00 83.11
ATOM    471  O   ARG A  59     -24.111   1.999  21.289  1.00 83.11
ATOM    472  CB  ARG A  59     -23.330  -0.562  19.474  1.00 83.11
ATOM    473  CG  ARG A  59     -23.308  -2.087  19.637  1.00 83.11
ATOM    474  CD  ARG A  59     -23.183  -2.574  21.083  1.00 83.11
ATOM    475  NE  ARG A  59     -23.047  -4.058  21.067  1.00 83.11
ATOM    476  CZ  ARG A  59     -22.752  -4.732  22.217  1.00 83.11
ATOM    477  NH1 ARG A  59     -22.603  -4.054  23.395  1.00 83.11
ATOM    478  NH2 ARG A  59     -22.599  -6.089  22.190  1.00 83.11
ATOM    479  N   ILE A  60     -24.646   2.331  19.129  1.00 85.15
ATOM    480  CA  ILE A  60     -24.421   3.745  19.265  1.00 85.15
ATOM    481  C   ILE A  60     -25.413   4.329  20.229  1.00 85.15
ATOM    482  O   ILE A  60     -25.045   5.105  21.111  1.00 85.15
ATOM    483  CB  ILE A  60     -24.519   4.508  17.972  1.00 85.15
ATOM    484  CG1 ILE A  60     -23.631   3.887  16.883  1.00 85.15
ATOM    485  CG2 ILE A  60     -24.188   5.980  18.277  1.00 85.15
ATOM    486  CD1 ILE A  60     -24.328   3.774  15.526  1.00 85.15
ATOM    487  N   ILE A  61     -26.703   3.962  20.095  1.00 77.39
ATOM    488  CA  ILE A  61     -27.726   4.484  20.960  1.00 77.39
ATOM    489  C   ILE A  61     -27.482   4.044  22.368  1.00 77.39
ATOM    490  O   ILE A  61     -27.694   4.809  23.307  1.00 77.39
ATOM    491  CB  ILE A  61     -29.120   4.067  20.578  1.00 77.39
ATOM    492  CG1 ILE A  61     -29.366   4.263  19.069  1.00 77.39
ATOM    493  CG2 ILE A  61     -30.098   4.866  21.454  1.00 77.39
ATOM    494  CD1 ILE A  61     -28.970   5.627  18.515  1.00 77.39
ATOM    495  N   SER A  62     -27.053   2.787  22.569  1.00 82.37
ATOM    496  CA  SER A  62     -26.835   2.321  23.908  1.00 82.37
ATOM    497  C   SER A  62     -25.739   3.119  24.542  1.00 82.37
ATOM    498  O   SER A  62     -25.805   3.434  25.729  1.00 82.37
ATOM    499  CB  SER A  62     -26.426   0.843  23.969  1.00 82.37
ATOM    500  OG  SER A  62     -25.142   0.683  23.391  1.00 82.37
ATOM    501  N   SER A  63     -24.700   3.478  23.766  1.00 78.72
ATOM    502  CA  SER A  63     -23.596   4.204  24.326  1.00 78.72
ATOM    503  C   SER A  63     -24.101   5.501  24.865  1.00 78.72
ATOM    504  O   SER A  63     -23.778   5.882  25.989  1.00 78.72
ATOM    505  CB  SER A  63     -22.522   4.562  23.286  1.00 78.72
ATOM    506  OG  SER A  63     -21.366   5.069  23.931  1.00 78.72
ATOM    507  N   ILE A  64     -24.924   6.210  24.071  1.00 96.28
ATOM    508  CA  ILE A  64     -25.395   7.494  24.497  1.00 96.28
ATOM    509  C   ILE A  64     -26.247   7.326  25.716  1.00 96.28
ATOM    510  O   ILE A  64     -26.177   8.122  26.650  1.00 96.28
ATOM    511  CB  ILE A  64     -26.184   8.246  23.454  1.00 96.28
ATOM    512  CG1 ILE A  64     -25.491   8.237  22.084  1.00 96.28
ATOM    513  CG2 ILE A  64     -26.438   9.660  23.998  1.00 96.28
ATOM    514  CD1 ILE A  64     -26.451   8.036  20.912  1.00 96.28
ATOM    515  N   GLU A  65     -27.079   6.273  25.745  1.00 60.09
ATOM    516  CA  GLU A  65     -27.982   6.068  26.841  1.00 60.09
ATOM    517  C   GLU A  65     -27.217   5.847  28.113  1.00 60.09
ATOM    518  O   GLU A  65     -27.585   6.370  29.162  1.00 60.09
ATOM    519  CB  GLU A  65     -28.896   4.849  26.613  1.00 60.09
ATOM    520  CG  GLU A  65     -30.103   4.778  27.551  1.00 60.09
ATOM    521  CD  GLU A  65     -30.516   3.315  27.668  1.00 60.09
ATOM    522  OE1 GLU A  65     -29.793   2.546  28.359  1.00 60.09
ATOM    523  OE2 GLU A  65     -31.555   2.943  27.060  1.00 60.09
ATOM    524  N   GLN A  66     -26.125   5.069  28.053  1.00 87.94
ATOM    525  CA  GLN A  66     -25.356   4.731  29.217  1.00 87.94
ATOM    526  C   GLN A  66     -24.725   5.960  29.785  1.00 87.94
ATOM    527  O   GLN A  66     -24.698   6.156  30.998  1.00 87.94
ATOM    528  CB  GLN A  66     -24.235   3.754  28.853  1.00 87.94
ATOM    529  CG  GLN A  66     -24.164   2.585  29.832  1.00 87.94
ATOM    530  CD  GLN A  66     -22.917   2.781  30.666  1.00 87.94
ATOM    531  OE1 GLN A  66     -21.972   1.998  30.581  1.00 87.94
ATOM    532  NE2 GLN A  66     -22.904   3.865  31.486  1.00 87.94
ATOM    533  N   LYS A  67     -24.201   6.836  28.916  1.00136.55
ATOM    534  CA  LYS A  67     -23.539   8.011  29.396  1.00136.55
ATOM    535  C   LYS A  67     -24.526   8.884  30.105  1.00136.55
ATOM    536  O   LYS A  67     -24.190   9.547  31.085  1.00136.55
ATOM    537  CB  LYS A  67     -22.793   8.778  28.282  1.00136.55
ATOM    538  CG  LYS A  67     -23.646   9.732  27.443  1.00136.55
ATOM    539  CD  LYS A  67     -22.846  10.737  26.614  1.00136.55
ATOM    540  CE  LYS A  67     -23.185  10.684  25.124  1.00136.55
ATOM    541  NZ  LYS A  67     -22.349  11.650  24.378  1.00136.55
ATOM    542  N   GLU A  68     -25.786   8.886  29.640  1.00 95.05
ATOM    543  CA  GLU A  68     -26.806   9.715  30.222  1.00 95.05
ATOM    544  C   GLU A  68     -27.072   9.303  31.639  1.00 95.05
ATOM    545  O   GLU A  68     -27.516  10.126  32.437  1.00 95.05
ATOM    546  CB  GLU A  68     -28.156   9.657  29.487  1.00 95.05
ATOM    547  CG  GLU A  68     -28.667  11.051  29.105  1.00 95.05
ATOM    548  CD  GLU A  68     -30.187  11.028  29.063  1.00 95.05
ATOM    549  OE1 GLU A  68     -30.749  10.391  28.133  1.00 95.05
ATOM    550  OE2 GLU A  68     -30.806  11.653  29.965  1.00 95.05
ATOM    551  N   GLU A  69     -26.897   8.005  31.963  1.00114.61
ATOM    552  CA  GLU A  69     -27.159   7.481  33.281  1.00114.61
ATOM    553  C   GLU A  69     -26.122   7.905  34.275  1.00114.61
ATOM    554  O   GLU A  69     -26.401   7.931  35.471  1.00114.61
ATOM    555  CB  GLU A  69     -27.257   5.945  33.370  1.00114.61
ATOM    556  CG  GLU A  69     -28.309   5.310  32.462  1.00114.61
ATOM    557  CD  GLU A  69     -28.948   4.161  33.229  1.00114.61
ATOM    558  OE1 GLU A  69     -29.682   4.442  34.214  1.00114.61
ATOM    559  OE2 GLU A  69     -28.714   2.986  32.838  1.00114.61
ATOM    560  N   ASN A  70     -24.886   8.193  33.825  1.00 37.87
ATOM    561  CA  ASN A  70     -23.831   8.508  34.748  1.00 37.87
ATOM    562  C   ASN A  70     -24.187   9.725  35.540  1.00 37.87
ATOM    563  O   ASN A  70     -24.971  10.569  35.111  1.00 37.87
ATOM    564  CB  ASN A  70     -22.472   8.761  34.076  1.00 37.87
ATOM    565  CG  ASN A  70     -21.383   8.388  35.071  1.00 37.87
ATOM    566  OD1 ASN A  70     -21.641   7.707  36.062  1.00 37.87
ATOM    567  ND2 ASN A  70     -20.131   8.839  34.799  1.00 37.87
ATOM    568  N   LYS A  71     -23.607   9.822  36.752  1.00142.87
ATOM    569  CA  LYS A  71     -23.878  10.911  37.641  1.00142.87
ATOM    570  C   LYS A  71     -23.330  12.161  37.035  1.00142.87
ATOM    571  O   LYS A  71     -22.271  12.151  36.410  1.00142.87
ATOM    572  CB  LYS A  71     -23.207  10.747  39.014  1.00142.87
ATOM    573  CG  LYS A  71     -23.831  11.649  40.082  1.00142.87
ATOM    574  CD  LYS A  71     -22.835  12.116  41.148  1.00142.87
ATOM    575  CE  LYS A  71     -23.485  12.857  42.319  1.00142.87
ATOM    576  NZ  LYS A  71     -24.310  13.978  41.818  1.00142.87
ATOM    577  N   GLY A  72     -24.062  13.280  37.205  1.00 15.35
ATOM    578  CA  GLY A  72     -23.604  14.547  36.714  1.00 15.35
ATOM    579  C   GLY A  72     -24.038  14.723  35.294  1.00 15.35
ATOM    580  O   GLY A  72     -23.708  15.725  34.661  1.00 15.35
ATOM    581  N   GLY A  73     -24.800  13.758  34.750  1.00 22.27
ATOM    582  CA  GLY A  73     -25.212  13.882  33.381  1.00 22.27
ATOM    583  C   GLY A  73     -26.489  14.654  33.358  1.00 22.27
ATOM    584  O   GLY A  73     -27.359  14.463  34.206  1.00 22.27
ATOM    585  N   GLU A  74     -26.641  15.537  32.352  1.00 74.01
ATOM    586  CA  GLU A  74     -27.816  16.354  32.264  1.00 74.01
ATOM    587  C   GLU A  74     -28.994  15.489  31.950  1.00 74.01
ATOM    588  O   GLU A  74     -28.914  14.553  31.158  1.00 74.01
ATOM    589  CB  GLU A  74     -27.725  17.438  31.177  1.00 74.01
ATOM    590  CG  GLU A  74     -26.520  18.364  31.343  1.00 74.01
ATOM    591  CD  GLU A  74     -25.430  17.868  30.405  1.00 74.01
ATOM    592  OE1 GLU A  74     -25.545  18.135  29.179  1.00 74.01
ATOM    593  OE2 GLU A  74     -24.472  17.215  30.898  1.00 74.01
ATOM    594  N   ASP A  75     -30.140  15.791  32.586  1.00115.24
ATOM    595  CA  ASP A  75     -31.323  15.020  32.364  1.00115.24
ATOM    596  C   ASP A  75     -31.849  15.365  31.016  1.00115.24
ATOM    597  O   ASP A  75     -32.082  16.528  30.689  1.00115.24
ATOM    598  CB  ASP A  75     -32.427  15.320  33.398  1.00115.24
ATOM    599  CG  ASP A  75     -31.823  15.529  34.782  1.00115.24
ATOM    600  OD1 ASP A  75     -31.311  16.645  35.058  1.00115.24
ATOM    601  OD2 ASP A  75     -31.866  14.562  35.590  1.00115.24
ATOM    602  N   LYS A  76     -32.033  14.329  30.188  1.00270.94
ATOM    603  CA  LYS A  76     -32.641  14.508  28.917  1.00270.94
ATOM    604  C   LYS A  76     -33.869  13.687  29.003  1.00270.94
ATOM    605  O   LYS A  76     -34.019  12.816  29.857  1.00270.94
ATOM    606  CB  LYS A  76     -31.822  13.998  27.715  1.00270.94
ATOM    607  CG  LYS A  76     -32.262  14.569  26.363  1.00270.94
ATOM    608  CD  LYS A  76     -32.144  13.599  25.189  1.00270.94
ATOM    609  CE  LYS A  76     -32.541  14.219  23.848  1.00270.94
ATOM    610  NZ  LYS A  76     -31.343  14.762  23.171  1.00270.94
ATOM    611  N   LEU A  77     -34.802  13.933  28.098  1.00139.76
ATOM    612  CA  LEU A  77     -36.036  13.231  28.205  1.00139.76
ATOM    613  C   LEU A  77     -35.788  11.773  27.968  1.00139.76
ATOM    614  O   LEU A  77     -34.650  11.327  27.834  1.00139.76
ATOM    615  CB  LEU A  77     -37.098  13.695  27.194  1.00139.76
ATOM    616  CG  LEU A  77     -37.318  15.220  27.200  1.00139.76
ATOM    617  CD1 LEU A  77     -36.385  15.918  26.198  1.00139.76
ATOM    618  CD2 LEU A  77     -38.798  15.574  26.984  1.00139.76
ATOM    619  N   LYS A  78     -36.894  11.004  27.979  1.00 65.95
ATOM    620  CA  LYS A  78     -36.999   9.580  27.816  1.00 65.95
ATOM    621  C   LYS A  78     -36.608   9.183  26.424  1.00 65.95
ATOM    622  O   LYS A  78     -36.429   8.001  26.140  1.00 65.95
ATOM    623  CB  LYS A  78     -38.416   9.046  28.085  1.00 65.95
ATOM    624  CG  LYS A  78     -39.507   9.867  27.394  1.00 65.95
ATOM    625  CD  LYS A  78     -40.125  10.944  28.288  1.00 65.95
ATOM    626  CE  LYS A  78     -41.636  11.100  28.108  1.00 65.95
ATOM    627  NZ  LYS A  78     -42.107  12.291  28.849  1.00 65.95
ATOM    628  N   MET A  79     -36.476  10.167  25.517  1.00127.00
ATOM    629  CA  MET A  79     -36.323   9.930  24.106  1.00127.00
ATOM    630  C   MET A  79     -35.152   9.046  23.762  1.00127.00
ATOM    631  O   MET A  79     -35.286   8.197  22.881  1.00127.00
ATOM    632  CB  MET A  79     -36.206  11.247  23.316  1.00127.00
ATOM    633  CG  MET A  79     -37.326  12.253  23.586  1.00127.00
ATOM    634  SD  MET A  79     -39.004  11.579  23.418  1.00127.00
ATOM    635  CE  MET A  79     -39.656  12.532  24.822  1.00127.00
ATOM    636  N   ILE A  80     -33.980   9.182  24.411  1.00 89.24
ATOM    637  CA  ILE A  80     -32.884   8.335  24.008  1.00 89.24
ATOM    638  C   ILE A  80     -33.272   6.902  24.230  1.00 89.24
ATOM    639  O   ILE A  80     -33.044   6.047  23.373  1.00 89.24
ATOM    640  CB  ILE A  80     -31.617   8.602  24.775  1.00 89.24
ATOM    641  CG1 ILE A  80     -31.228  10.088  24.690  1.00 89.24
ATOM    642  CG2 ILE A  80     -30.533   7.645  24.250  1.00 89.24
ATOM    643  CD1 ILE A  80     -29.836  10.388  25.241  1.00 89.24
ATOM    644  N   ARG A  81     -33.885   6.609  25.392  1.00 71.85
ATOM    645  CA  ARG A  81     -34.280   5.270  25.721  1.00 71.85
ATOM    646  C   ARG A  81     -35.320   4.806  24.751  1.00 71.85
ATOM    647  O   ARG A  81     -35.301   3.659  24.308  1.00 71.85
ATOM    648  CB  ARG A  81     -34.888   5.147  27.128  1.00 71.85
ATOM    649  CG  ARG A  81     -33.865   5.360  28.247  1.00 71.85
ATOM    650  CD  ARG A  81     -34.454   5.209  29.650  1.00 71.85
ATOM    651  NE  ARG A  81     -33.526   5.888  30.598  1.00 71.85
ATOM    652  CZ  ARG A  81     -33.584   5.609  31.932  1.00 71.85
ATOM    653  NH1 ARG A  81     -34.477   4.689  32.396  1.00 71.85
ATOM    654  NH2 ARG A  81     -32.743   6.244  32.799  1.00 71.85
ATOM    655  N   GLU A  82     -36.259   5.697  24.387  1.00 34.89
ATOM    656  CA  GLU A  82     -37.339   5.315  23.526  1.00 34.89
ATOM    657  C   GLU A  82     -36.784   4.879  22.205  1.00 34.89
ATOM    658  O   GLU A  82     -37.193   3.855  21.660  1.00 34.89
ATOM    659  CB  GLU A  82     -38.297   6.486  23.247  1.00 34.89
ATOM    660  CG  GLU A  82     -39.033   6.986  24.493  1.00 34.89
ATOM    661  CD  GLU A  82     -40.515   6.684  24.320  1.00 34.89
ATOM    662  OE1 GLU A  82     -41.064   7.012  23.234  1.00 34.89
ATOM    663  OE2 GLU A  82     -41.120   6.119  25.271  1.00 34.89
ATOM    664  N   TYR A  83     -35.826   5.652  21.661  1.00 49.95
ATOM    665  CA  TYR A  83     -35.267   5.366  20.369  1.00 49.95
ATOM    666  C   TYR A  83     -34.499   4.079  20.433  1.00 49.95
ATOM    667  O   TYR A  83     -34.581   3.253  19.526  1.00 49.95
ATOM    668  CB  TYR A  83     -34.332   6.488  19.880  1.00 49.95
ATOM    669  CG  TYR A  83     -34.109   6.329  18.415  1.00 49.95
ATOM    670  CD1 TYR A  83     -34.929   6.971  17.513  1.00 49.95
ATOM    671  CD2 TYR A  83     -33.069   5.564  17.941  1.00 49.95
ATOM    672  CE1 TYR A  83     -34.725   6.838  16.160  1.00 49.95
ATOM    673  CE2 TYR A  83     -32.860   5.427  16.589  1.00 49.95
ATOM    674  CZ  TYR A  83     -33.690   6.063  15.696  1.00 49.95
ATOM    675  OH  TYR A  83     -33.475   5.922  14.309  1.00 49.95
ATOM    676  N   ARG A  84     -33.728   3.867  21.517  1.00107.18
ATOM    677  CA  ARG A  84     -32.952   2.663  21.628  1.00107.18
ATOM    678  C   ARG A  84     -33.885   1.497  21.649  1.00107.18
ATOM    679  O   ARG A  84     -33.620   0.467  21.032  1.00107.18
ATOM    680  CB  ARG A  84     -32.135   2.569  22.926  1.00107.18
ATOM    681  CG  ARG A  84     -31.205   1.351  22.951  1.00107.18
ATOM    682  CD  ARG A  84     -30.354   1.253  24.217  1.00107.18
ATOM    683  NE  ARG A  84     -31.254   1.013  25.382  1.00107.18
ATOM    684  CZ  ARG A  84     -31.633  -0.252  25.728  1.00107.18
ATOM    685  NH1 ARG A  84     -31.071  -1.328  25.112  1.00107.18
ATOM    686  NH2 ARG A  84     -32.568  -0.449  26.702  1.00107.18
ATOM    687  N   GLN A  85     -35.011   1.633  22.371  1.00 46.54
ATOM    688  CA  GLN A  85     -35.955   0.558  22.490  1.00 46.54
ATOM    689  C   GLN A  85     -36.520   0.258  21.137  1.00 46.54
ATOM    690  O   GLN A  85     -36.740  -0.901  20.793  1.00 46.54
ATOM    691  CB  GLN A  85     -37.135   0.898  23.421  1.00 46.54
ATOM    692  CG  GLN A  85     -38.145  -0.244  23.573  1.00 46.54
ATOM    693  CD  GLN A  85     -37.451  -1.403  24.279  1.00 46.54
ATOM    694  OE1 GLN A  85     -37.364  -1.435  25.504  1.00 46.54
ATOM    695  NE2 GLN A  85     -36.937  -2.380  23.486  1.00 46.54
ATOM    696  N   MET A  86     -36.771   1.305  20.330  1.00102.05
ATOM    697  CA  MET A  86     -37.379   1.120  19.043  1.00102.05
ATOM    698  C   MET A  86     -36.481   0.282  18.184  1.00102.05
ATOM    699  O   MET A  86     -36.929  -0.672  17.548  1.00102.05
ATOM    700  CB  MET A  86     -37.607   2.467  18.331  1.00102.05
ATOM    701  CG  MET A  86     -38.223   2.367  16.933  1.00102.05
ATOM    702  SD  MET A  86     -37.045   2.189  15.562  1.00102.05
ATOM    703  CE  MET A  86     -36.228   3.780  15.883  1.00102.05
ATOM    704  N   VAL A  87     -35.175   0.607  18.159  1.00 30.38
ATOM    705  CA  VAL A  87     -34.241  -0.117  17.342  1.00 30.38
ATOM    706  C   VAL A  87     -34.129  -1.519  17.852  1.00 30.38
ATOM    707  O   VAL A  87     -34.070  -2.472  17.075  1.00 30.38
ATOM    708  CB  VAL A  87     -32.869   0.489  17.360  1.00 30.38
ATOM    709  CG1 VAL A  87     -31.945  -0.349  16.458  1.00 30.38
ATOM    710  CG2 VAL A  87     -32.990   1.963  16.935  1.00 30.38
ATOM    711  N   GLU A  88     -34.107  -1.672  19.188  1.00 56.98
ATOM    712  CA  GLU A  88     -33.932  -2.937  19.840  1.00 56.98
ATOM    713  C   GLU A  88     -35.065  -3.850  19.472  1.00 56.98
ATOM    714  O   GLU A  88     -34.856  -5.021  19.157  1.00 56.98
ATOM    715  CB  GLU A  88     -33.911  -2.739  21.369  1.00 56.98
ATOM    716  CG  GLU A  88     -33.395  -3.918  22.192  1.00 56.98
ATOM    717  CD  GLU A  88     -33.666  -3.582  23.655  1.00 56.98
ATOM    718  OE1 GLU A  88     -34.814  -3.835  24.111  1.00 56.98
ATOM    719  OE2 GLU A  88     -32.736  -3.077  24.338  1.00 56.98
ATOM    720  N   THR A  89     -36.303  -3.327  19.475  1.00 22.81
ATOM    721  CA  THR A  89     -37.445  -4.145  19.176  1.00 22.81
ATOM    722  C   THR A  89     -37.341  -4.633  17.767  1.00 22.81
ATOM    723  O   THR A  89     -37.637  -5.792  17.482  1.00 22.81
ATOM    724  CB  THR A  89     -38.743  -3.402  19.303  1.00 22.81
ATOM    725  OG1 THR A  89     -38.731  -2.250  18.474  1.00 22.81
ATOM    726  CG2 THR A  89     -38.926  -2.991  20.775  1.00 22.81
ATOM    727  N   GLU A  90     -36.914  -3.754  16.842  1.00 29.85
ATOM    728  CA  GLU A  90     -36.829  -4.117  15.455  1.00 29.85
ATOM    729  C   GLU A  90     -35.802  -5.195  15.286  1.00 29.85
ATOM    730  O   GLU A  90     -36.004  -6.140  14.525  1.00 29.85
ATOM    731  CB  GLU A  90     -36.430  -2.938  14.554  1.00 29.85
ATOM    732  CG  GLU A  90     -37.380  -1.746  14.668  1.00 29.85
ATOM    733  CD  GLU A  90     -38.268  -1.739  13.434  1.00 29.85
ATOM    734  OE1 GLU A  90     -37.832  -1.179  12.393  1.00 29.85
ATOM    735  OE2 GLU A  90     -39.394  -2.298  13.515  1.00 29.85
ATOM    736  N   LEU A  91     -34.669  -5.085  16.003  1.00 50.86
ATOM    737  CA  LEU A  91     -33.612  -6.050  15.888  1.00 50.86
ATOM    738  C   LEU A  91     -34.141  -7.379  16.330  1.00 50.86
ATOM    739  O   LEU A  91     -33.900  -8.404  15.693  1.00 50.86
ATOM    740  CB  LEU A  91     -32.438  -5.740  16.831  1.00 50.86
ATOM    741  CG  LEU A  91     -31.094  -6.331  16.369  1.00 50.86
ATOM    742  CD1 LEU A  91     -29.920  -5.397  16.699  1.00 50.86
ATOM    743  CD2 LEU A  91     -30.908  -7.766  16.878  1.00 50.86
ATOM    744  N   LYS A  92     -34.896  -7.393  17.442  1.00 90.63
ATOM    745  CA  LYS A  92     -35.418  -8.627  17.951  1.00 90.63
ATOM    746  C   LYS A  92     -36.328  -9.215  16.921  1.00 90.63
ATOM    747  O   LYS A  92     -36.378 -10.432  16.749  1.00 90.63
ATOM    748  CB  LYS A  92     -36.249  -8.463  19.234  1.00 90.63
ATOM    749  CG  LYS A  92     -36.525  -9.796  19.936  1.00 90.63
ATOM    750  CD  LYS A  92     -37.666  -9.745  20.954  1.00 90.63
ATOM    751  CE  LYS A  92     -37.483  -8.664  22.023  1.00 90.63
ATOM    752  NZ  LYS A  92     -38.720  -8.526  22.825  1.00 90.63
ATOM    753  N   LEU A  93     -37.082  -8.360  16.206  1.00115.95
ATOM    754  CA  LEU A  93     -38.024  -8.839  15.235  1.00115.95
ATOM    755  C   LEU A  93     -37.301  -9.593  14.164  1.00115.95
ATOM    756  O   LEU A  93     -37.739 -10.669  13.758  1.00115.95
ATOM    757  CB  LEU A  93     -38.783  -7.695  14.542  1.00115.95
ATOM    758  CG  LEU A  93     -39.756  -6.948  15.472  1.00115.95
ATOM    759  CD1 LEU A  93     -40.478  -5.817  14.723  1.00115.95
ATOM    760  CD2 LEU A  93     -40.726  -7.915  16.167  1.00115.95
ATOM    761  N   ILE A  94     -36.166  -9.054  13.675  1.00112.45
ATOM    762  CA  ILE A  94     -35.458  -9.711  12.610  1.00112.45
ATOM    763  C   ILE A  94     -34.932 -11.028  13.094  1.00112.45
ATOM    764  O   ILE A  94     -35.000 -12.029  12.381  1.00112.45
ATOM    765  CB  ILE A  94     -34.313  -8.912  12.042  1.00112.45
ATOM    766  CG1 ILE A  94     -34.792  -7.492  11.695  1.00112.45
ATOM    767  CG2 ILE A  94     -33.721  -9.663  10.839  1.00112.45
ATOM    768  CD1 ILE A  94     -33.679  -6.446  11.738  1.00112.45
ATOM    769  N   CYS A  95     -34.391 -11.068  14.326  1.00 26.69
ATOM    770  CA  CYS A  95     -33.844 -12.292  14.838  1.00 26.69
ATOM    771  C   CYS A  95     -34.939 -13.307  14.938  1.00 26.69
ATOM    772  O   CYS A  95     -34.749 -14.477  14.612  1.00 26.69
ATOM    773  CB  CYS A  95     -33.223 -12.125  16.235  1.00 26.69
ATOM    774  SG  CYS A  95     -31.495 -11.564  16.157  1.00 26.69
ATOM    775  N   CYS A  96     -36.131 -12.881  15.385  1.00 24.09
ATOM    776  CA  CYS A  96     -37.225 -13.798  15.531  1.00 24.09
ATOM    777  C   CYS A  96     -37.582 -14.342  14.182  1.00 24.09
ATOM    778  O   CYS A  96     -37.913 -15.519  14.048  1.00 24.09
ATOM    779  CB  CYS A  96     -38.477 -13.133  16.124  1.00 24.09
ATOM    780  SG  CYS A  96     -38.167 -12.431  17.772  1.00 24.09
ATOM    781  N   ASP A  97     -37.528 -13.491  13.141  1.00 70.57
ATOM    782  CA  ASP A  97     -37.896 -13.913  11.819  1.00 70.57
ATOM    783  C   ASP A  97     -36.967 -15.000  11.364  1.00 70.57
ATOM    784  O   ASP A  97     -37.410 -16.022  10.842  1.00 70.57
ATOM    785  CB  ASP A  97     -37.795 -12.762  10.798  1.00 70.57
ATOM    786  CG  ASP A  97     -39.166 -12.126  10.614  1.00 70.57
ATOM    787  OD1 ASP A  97     -39.837 -11.846  11.643  1.00 70.57
ATOM    788  OD2 ASP A  97     -39.560 -11.908   9.437  1.00 70.57
ATOM    789  N   ILE A  98     -35.645 -14.813  11.557  1.00117.91
ATOM    790  CA  ILE A  98     -34.705 -15.797  11.098  1.00117.91
ATOM    791  C   ILE A  98     -34.890 -17.067  11.867  1.00117.91
ATOM    792  O   ILE A  98     -34.896 -18.155  11.296  1.00117.91
ATOM    793  CB  ILE A  98     -33.265 -15.372  11.223  1.00117.91
ATOM    794  CG1 ILE A  98     -32.349 -16.469  10.659  1.00117.91
ATOM    795  CG2 ILE A  98     -32.966 -15.018  12.688  1.00117.91
ATOM    796  CD1 ILE A  98     -32.718 -16.902   9.242  1.00117.91
ATOM    797  N   LEU A  99     -35.066 -16.966  13.194  1.00 41.62
ATOM    798  CA  LEU A  99     -35.215 -18.154  13.979  1.00 41.62
ATOM    799  C   LEU A  99     -36.445 -18.875  13.527  1.00 41.62
ATOM    800  O   LEU A  99     -36.470 -20.105  13.490  1.00 41.62
ATOM    801  CB  LEU A  99     -35.326 -17.867  15.486  1.00 41.62
ATOM    802  CG  LEU A  99     -34.026 -17.278  16.069  1.00 41.62
ATOM    803  CD1 LEU A  99     -34.201 -16.867  17.540  1.00 41.62
ATOM    804  CD2 LEU A  99     -32.842 -18.240  15.865  1.00 41.62
ATOM    805  N   ASP A 100     -37.509 -18.135  13.168  1.00 74.86
ATOM    806  CA  ASP A 100     -38.715 -18.795  12.756  1.00 74.86
ATOM    807  C   ASP A 100     -38.453 -19.595  11.516  1.00 74.86
ATOM    808  O   ASP A 100     -38.941 -20.717  11.389  1.00 74.86
ATOM    809  CB  ASP A 100     -39.865 -17.834  12.414  1.00 74.86
ATOM    810  CG  ASP A 100     -40.861 -17.916  13.564  1.00 74.86
ATOM    811  OD1 ASP A 100     -40.430 -17.723  14.730  1.00 74.86
ATOM    812  OD2 ASP A 100     -42.061 -18.194  13.293  1.00 74.86
ATOM    813  N   VAL A 101     -37.678 -19.046  10.559  1.00 83.14
ATOM    814  CA  VAL A 101     -37.466 -19.767   9.333  1.00 83.14
ATOM    815  C   VAL A 101     -36.732 -21.035   9.632  1.00 83.14
ATOM    816  O   VAL A 101     -37.042 -22.087   9.075  1.00 83.14
ATOM    817  CB  VAL A 101     -36.687 -19.007   8.286  1.00 83.14
ATOM    818  CG1 VAL A 101     -36.595 -19.822   6.986  1.00 83.14
ATOM    819  CG2 VAL A 101     -37.362 -17.639   8.093  1.00 83.14
ATOM    820  N   LEU A 102     -35.734 -20.972  10.534  1.00 45.20
ATOM    821  CA  LEU A 102     -34.962 -22.138  10.850  1.00 45.20
ATOM    822  C   LEU A 102     -35.859 -23.162  11.476  1.00 45.20
ATOM    823  O   LEU A 102     -35.759 -24.349  11.171  1.00 45.20
ATOM    824  CB  LEU A 102     -33.806 -21.838  11.825  1.00 45.20
ATOM    825  CG  LEU A 102     -32.640 -21.053  11.180  1.00 45.20
ATOM    826  CD1 LEU A 102     -31.508 -20.785  12.189  1.00 45.20
ATOM    827  CD2 LEU A 102     -32.129 -21.757   9.910  1.00 45.20
ATOM    828  N   ASP A 103     -36.759 -22.721  12.376  1.00 83.65
ATOM    829  CA  ASP A 103     -37.651 -23.597  13.085  1.00 83.65
ATOM    830  C   ASP A 103     -38.595 -24.240  12.131  1.00 83.65
ATOM    831  O   ASP A 103     -38.879 -25.432  12.233  1.00 83.65
ATOM    832  CB  ASP A 103     -38.517 -22.837  14.102  1.00 83.65
ATOM    833  CG  ASP A 103     -39.162 -23.868  15.011  1.00 83.65
ATOM    834  OD1 ASP A 103     -38.414 -24.722  15.556  1.00 83.65
ATOM    835  OD2 ASP A 103     -40.409 -23.809  15.180  1.00 83.65
ATOM    836  N   LYS A 104     -39.145 -23.456  11.191  1.00168.93
ATOM    837  CA  LYS A 104     -40.033 -24.091  10.278  1.00168.93
ATOM    838  C   LYS A 104     -39.663 -23.683   8.899  1.00168.93
ATOM    839  O   LYS A 104     -39.849 -22.532   8.508  1.00168.93
ATOM    840  CB  LYS A 104     -41.518 -23.709  10.427  1.00168.93
ATOM    841  CG  LYS A 104     -41.971 -23.341  11.842  1.00168.93
ATOM    842  CD  LYS A 104     -43.367 -22.708  11.858  1.00168.93
ATOM    843  CE  LYS A 104     -43.364 -21.178  11.916  1.00168.93
ATOM    844  NZ  LYS A 104     -44.420 -20.633  11.029  1.00168.93
ATOM    845  N   HIS A 105     -39.222 -24.640   8.069  1.00261.11
ATOM    846  CA  HIS A 105     -38.864 -26.000   8.357  1.00261.11
ATOM    847  C   HIS A 105     -37.391 -26.286   8.279  1.00261.11
ATOM    848  O   HIS A 105     -37.000 -27.445   8.383  1.00261.11
ATOM    849  CB  HIS A 105     -39.653 -26.999   7.516  1.00261.11
ATOM    850  CG  HIS A 105     -40.343 -27.916   8.473  1.00261.11
ATOM    851  ND1 HIS A 105     -41.706 -27.970   8.647  1.00261.11
ATOM    852  CD2 HIS A 105     -39.816 -28.778   9.381  1.00261.11
ATOM    853  CE1 HIS A 105     -41.936 -28.855   9.651  1.00261.11
ATOM    854  NE2 HIS A 105     -40.817 -29.371  10.128  1.00261.11
ATOM    855  N   LEU A 106     -36.530 -25.281   8.029  1.00 85.94
ATOM    856  CA  LEU A 106     -35.198 -25.542   7.547  1.00 85.94
ATOM    857  C   LEU A 106     -34.406 -26.550   8.332  1.00 85.94
ATOM    858  O   LEU A 106     -33.860 -27.476   7.734  1.00 85.94
ATOM    859  CB  LEU A 106     -34.347 -24.264   7.463  1.00 85.94
ATOM    860  CG  LEU A 106     -34.740 -23.346   6.292  1.00 85.94
ATOM    861  CD1 LEU A 106     -33.984 -22.011   6.347  1.00 85.94
ATOM    862  CD2 LEU A 106     -34.576 -24.065   4.946  1.00 85.94
ATOM    863  N   ILE A 107     -34.312 -26.441   9.665  1.00 55.74
ATOM    864  CA  ILE A 107     -33.452 -27.361  10.363  1.00 55.74
ATOM    865  C   ILE A 107     -33.945 -28.776  10.274  1.00 55.74
ATOM    866  O   ILE A 107     -33.156 -29.687  10.031  1.00 55.74
ATOM    867  CB  ILE A 107     -33.266 -27.030  11.817  1.00 55.74
ATOM    868  CG1 ILE A 107     -32.974 -25.528  11.983  1.00 55.74
ATOM    869  CG2 ILE A 107     -32.144 -27.932  12.365  1.00 55.74
ATOM    870  CD1 ILE A 107     -32.518 -25.140  13.391  1.00 55.74
ATOM    871  N   PRO A 108     -35.208 -29.023  10.452  1.00132.00
ATOM    872  CA  PRO A 108     -35.666 -30.386  10.458  1.00132.00
ATOM    873  C   PRO A 108     -35.433 -31.104   9.164  1.00132.00
ATOM    874  O   PRO A 108     -35.235 -32.316   9.187  1.00132.00
ATOM    875  CB  PRO A 108     -37.119 -30.322  10.922  1.00132.00
ATOM    876  CG  PRO A 108     -37.109 -29.187  11.967  1.00132.00
ATOM    877  CD  PRO A 108     -36.398 -28.016  11.266  1.00132.00
ATOM    878  N   ALA A 109     -35.505 -30.381   8.034  1.00 55.33
ATOM    879  CA  ALA A 109     -35.298 -30.888   6.707  1.00 55.33
ATOM    880  C   ALA A 109     -33.857 -31.232   6.449  1.00 55.33
ATOM    881  O   ALA A 109     -33.574 -32.144   5.676  1.00 55.33
ATOM    882  CB  ALA A 109     -35.722 -29.882   5.622  1.00 55.33
ATOM    883  N   ALA A 110     -32.903 -30.486   7.047  1.00 61.65
ATOM    884  CA  ALA A 110     -31.519 -30.645   6.674  1.00 61.65
ATOM    885  C   ALA A 110     -30.889 -31.851   7.308  1.00 61.65
ATOM    886  O   ALA A 110     -30.622 -31.879   8.509  1.00 61.65
ATOM    887  CB  ALA A 110     -30.651 -29.428   7.039  1.00 61.65
ATOM    888  N   ASN A 111     -30.695 -32.910   6.493  1.00 66.01
ATOM    889  CA  ASN A 111     -30.026 -34.126   6.873  1.00 66.01
ATOM    890  C   ASN A 111     -28.532 -34.063   6.704  1.00 66.01
ATOM    891  O   ASN A 111     -27.793 -34.643   7.499  1.00 66.01
ATOM    892  CB  ASN A 111     -30.550 -35.365   6.123  1.00 66.01
ATOM    893  CG  ASN A 111     -29.860 -36.583   6.730  1.00 66.01
ATOM    894  OD1 ASN A 111     -30.067 -36.908   7.900  1.00 66.01
ATOM    895  ND2 ASN A 111     -29.011 -37.275   5.925  1.00 66.01
ATOM    896  N   THR A 112     -28.041 -33.373   5.651  1.00101.90
ATOM    897  CA  THR A 112     -26.631 -33.388   5.353  1.00101.90
ATOM    898  C   THR A 112     -25.897 -32.538   6.337  1.00101.90
ATOM    899  O   THR A 112     -26.452 -31.607   6.915  1.00101.90
ATOM    900  CB  THR A 112     -26.297 -32.888   3.978  1.00101.90
ATOM    901  OG1 THR A 112     -24.891 -32.923   3.774  1.00101.90
ATOM    902  CG2 THR A 112     -26.826 -31.453   3.831  1.00101.90
ATOM    903  N   GLY A 113     -24.603 -32.855   6.549  1.00 31.17
ATOM    904  CA  GLY A 113     -23.811 -32.163   7.521  1.00 31.17
ATOM    905  C   GLY A 113     -23.660 -30.720   7.147  1.00 31.17
ATOM    906  O   GLY A 113     -23.745 -29.844   8.005  1.00 31.17
ATOM    907  N   GLU A 114     -23.433 -30.431   5.854  1.00 84.45
ATOM    908  CA  GLU A 114     -23.162 -29.083   5.444  1.00 84.45
ATOM    909  C   GLU A 114     -24.341 -28.210   5.735  1.00 84.45
ATOM    910  O   GLU A 114     -24.187 -27.094   6.229  1.00 84.45
ATOM    911  CB  GLU A 114     -22.908 -28.970   3.934  1.00 84.45
ATOM    912  CG  GLU A 114     -21.704 -29.781   3.456  1.00 84.45
ATOM    913  CD  GLU A 114     -22.252 -31.020   2.764  1.00 84.45
ATOM    914  OE1 GLU A 114     -22.546 -32.014   3.483  1.00 84.45
ATOM    915  OE2 GLU A 114     -22.369 -31.001   1.511  1.00 84.45
ATOM    916  N   SER A 115     -25.552 -28.685   5.400  1.00 88.23
ATOM    917  CA  SER A 115     -26.739 -27.901   5.588  1.00 88.23
ATOM    918  C   SER A 115     -27.054 -27.781   7.046  1.00 88.23
ATOM    919  O   SER A 115     -27.349 -26.699   7.550  1.00 88.23
ATOM    920  CB  SER A 115     -27.962 -28.557   4.936  1.00 88.23
ATOM    921  OG  SER A 115     -27.834 -28.514   3.526  1.00 88.23
ATOM    922  N   LYS A 116     -26.992 -28.917   7.763  1.00 50.19
ATOM    923  CA  LYS A 116     -27.407 -28.958   9.135  1.00 50.19
ATOM    924  C   LYS A 116     -26.533 -28.080   9.981  1.00 50.19
ATOM    925  O   LYS A 116     -27.033 -27.314  10.804  1.00 50.19
ATOM    926  CB  LYS A 116     -27.379 -30.388   9.703  1.00 50.19
ATOM    927  CG  LYS A 116     -28.007 -30.511  11.093  1.00 50.19
ATOM    928  CD  LYS A 116     -29.525 -30.324  11.096  1.00 50.19
ATOM    929  CE  LYS A 116     -30.264 -31.355  11.954  1.00 50.19
ATOM    930  NZ  LYS A 116     -31.596 -31.636  11.375  1.00 50.19
ATOM    931  N   VAL A 117     -25.199 -28.156   9.804  1.00112.58
ATOM    932  CA  VAL A 117     -24.321 -27.348  10.608  1.00112.58
ATOM    933  C   VAL A 117     -24.549 -25.902  10.305  1.00112.58
ATOM    934  O   VAL A 117     -24.518 -25.058  11.199  1.00112.58
ATOM    935  CB  VAL A 117     -22.858 -27.620  10.403  1.00112.58
ATOM    936  CG1 VAL A 117     -22.035 -26.685  11.292  1.00112.58
ATOM    937  CG2 VAL A 117     -22.600 -29.094  10.710  1.00112.58
ATOM    938  N   PHE A 118     -24.788 -25.582   9.024  1.00108.62
ATOM    939  CA  PHE A 118     -24.965 -24.228   8.592  1.00108.62
ATOM    940  C   PHE A 118     -26.140 -23.631   9.317  1.00108.62
ATOM    941  O   PHE A 118     -26.047 -22.532   9.862  1.00108.62
ATOM    942  CB  PHE A 118     -25.244 -24.191   7.078  1.00108.62
ATOM    943  CG  PHE A 118     -25.638 -22.818   6.663  1.00108.62
ATOM    944  CD1 PHE A 118     -24.697 -21.823   6.537  1.00108.62
ATOM    945  CD2 PHE A 118     -26.958 -22.531   6.415  1.00108.62
ATOM    946  CE1 PHE A 118     -25.069 -20.555   6.160  1.00108.62
ATOM    947  CE2 PHE A 118     -27.337 -21.264   6.036  1.00108.62
ATOM    948  CZ  PHE A 118     -26.391 -20.275   5.907  1.00108.62
ATOM    949  N   TYR A 119     -27.280 -24.352   9.354  1.00 64.35
ATOM    950  CA  TYR A 119     -28.481 -23.854   9.974  1.00 64.35
ATOM    951  C   TYR A 119     -28.311 -23.715  11.460  1.00 64.35
ATOM    952  O   TYR A 119     -28.755 -22.729  12.047  1.00 64.35
ATOM    953  CB  TYR A 119     -29.715 -24.747   9.744  1.00 64.35
ATOM    954  CG  TYR A 119     -30.063 -24.727   8.291  1.00 64.35
ATOM    955  CD1 TYR A 119     -30.188 -23.533   7.619  1.00 64.35
ATOM    956  CD2 TYR A 119     -30.297 -25.897   7.606  1.00 64.35
ATOM    957  CE1 TYR A 119     -30.517 -23.505   6.284  1.00 64.35
ATOM    958  CE2 TYR A 119     -30.627 -25.877   6.271  1.00 64.35
ATOM    959  CZ  TYR A 119     -30.736 -24.679   5.606  1.00 64.35
ATOM    960  OH  TYR A 119     -31.075 -24.653   4.235  1.00 64.35
ATOM    961  N   TYR A 120     -27.680 -24.708  12.116  1.00101.44
ATOM    962  CA  TYR A 120     -27.498 -24.662  13.544  1.00101.44
ATOM    963  C   TYR A 120     -26.627 -23.506  13.917  1.00101.44
ATOM    964  O   TYR A 120     -26.835 -22.872  14.951  1.00101.44
ATOM    965  CB  TYR A 120     -26.873 -25.935  14.142  1.00101.44
ATOM    966  CG  TYR A 120     -27.995 -26.849  14.485  1.00101.44
ATOM    967  CD1 TYR A 120     -29.000 -26.473  15.345  1.00101.44
ATOM    968  CD2 TYR A 120     -28.024 -28.109  13.931  1.00101.44
ATOM    969  CE1 TYR A 120     -30.020 -27.346  15.643  1.00101.44
ATOM    970  CE2 TYR A 120     -29.041 -28.985  14.226  1.00101.44
ATOM    971  CZ  TYR A 120     -30.042 -28.603  15.084  1.00101.44
ATOM    972  OH  TYR A 120     -31.088 -29.497  15.390  1.00101.44
ATOM    973  N   LYS A 121     -25.595 -23.229  13.106  1.00 68.76
ATOM    974  CA  LYS A 121     -24.728 -22.120  13.369  1.00 68.76
ATOM    975  C   LYS A 121     -25.547 -20.864  13.327  1.00 68.76
ATOM    976  O   LYS A 121     -25.398 -19.988  14.178  1.00 68.76
ATOM    977  CB  LYS A 121     -23.641 -21.977  12.292  1.00 68.76
ATOM    978  CG  LYS A 121     -22.614 -20.885  12.588  1.00 68.76
ATOM    979  CD  LYS A 121     -21.569 -20.717  11.483  1.00 68.76
ATOM    980  CE  LYS A 121     -21.015 -19.295  11.381  1.00 68.76
ATOM    981  NZ  LYS A 121     -22.107 -18.357  11.034  1.00 68.76
ATOM    982  N   MET A 122     -26.451 -20.752  12.333  1.00 95.05
ATOM    983  CA  MET A 122     -27.255 -19.567  12.206  1.00 95.05
ATOM    984  C   MET A 122     -28.110 -19.414  13.420  1.00 95.05
ATOM    985  O   MET A 122     -28.289 -18.307  13.926  1.00 95.05
ATOM    986  CB  MET A 122     -28.234 -19.583  11.021  1.00 95.05
ATOM    987  CG  MET A 122     -27.594 -19.868   9.668  1.00 95.05
ATOM    988  SD  MET A 122     -27.953 -18.609   8.406  1.00 95.05
ATOM    989  CE  MET A 122     -29.759 -18.768   8.517  1.00 95.05
ATOM    990  N   LYS A 123     -28.669 -20.528  13.919  1.00 36.25
ATOM    991  CA  LYS A 123     -29.534 -20.466  15.060  1.00 36.25
ATOM    992  C   LYS A 123     -28.750 -19.906  16.210  1.00 36.25
ATOM    993  O   LYS A 123     -29.234 -19.051  16.951  1.00 36.25
ATOM    994  CB  LYS A 123     -30.041 -21.862  15.468  1.00 36.25
ATOM    995  CG  LYS A 123     -31.563 -21.988  15.561  1.00 36.25
ATOM    996  CD  LYS A 123     -32.017 -22.985  16.631  1.00 36.25
ATOM    997  CE  LYS A 123     -33.537 -23.117  16.746  1.00 36.25
ATOM    998  NZ  LYS A 123     -33.888 -23.927  17.935  1.00 36.25
ATOM    999  N   GLY A 124     -27.500 -20.370  16.388  1.00 21.95
ATOM   1000  CA  GLY A 124     -26.701 -19.898  17.482  1.00 21.95
ATOM   1001  C   GLY A 124     -26.437 -18.428  17.321  1.00 21.95
ATOM   1002  O   GLY A 124     -26.487 -17.673  18.291  1.00 21.95
ATOM   1003  N   ASP A 125     -26.141 -17.983  16.085  1.00 50.48
ATOM   1004  CA  ASP A 125     -25.796 -16.608  15.839  1.00 50.48
ATOM   1005  C   ASP A 125     -26.939 -15.693  16.180  1.00 50.48
ATOM   1006  O   ASP A 125     -26.745 -14.666  16.824  1.00 50.48
ATOM   1007  CB  ASP A 125     -25.423 -16.346  14.369  1.00 50.48
ATOM   1008  CG  ASP A 125     -24.096 -17.033  14.079  1.00 50.48
ATOM   1009  OD1 ASP A 125     -23.254 -17.122  15.010  1.00 50.48
ATOM   1010  OD2 ASP A 125     -23.896 -17.474  12.918  1.00 50.48
ATOM   1011  N   TYR A 126     -28.167 -16.033  15.754  1.00 82.35
ATOM   1012  CA  TYR A 126     -29.304 -15.183  15.984  1.00 82.35
ATOM   1013  C   TYR A 126     -29.654 -15.121  17.436  1.00 82.35
ATOM   1014  O   TYR A 126     -30.079 -14.077  17.924  1.00 82.35
ATOM   1015  CB  TYR A 126     -30.506 -15.549  15.102  1.00 82.35
ATOM   1016  CG  TYR A 126     -30.024 -15.096  13.766  1.00 82.35
ATOM   1017  CD1 TYR A 126     -29.876 -13.749  13.520  1.00 82.35
ATOM   1018  CD2 TYR A 126     -29.687 -15.993  12.780  1.00 82.35
ATOM   1019  CE1 TYR A 126     -29.416 -13.301  12.306  1.00 82.35
ATOM   1020  CE2 TYR A 126     -29.223 -15.552  11.561  1.00 82.35
ATOM   1021  CZ  TYR A 126     -29.088 -14.204  11.323  1.00 82.35
ATOM   1022  OH  TYR A 126     -28.612 -13.739  10.079  1.00 82.35
ATOM   1023  N   HIS A 127     -29.525 -16.242  18.167  1.00 73.87
ATOM   1024  CA  HIS A 127     -29.782 -16.197  19.579  1.00 73.87
ATOM   1025  C   HIS A 127     -28.749 -15.322  20.216  1.00 73.87
ATOM   1026  O   HIS A 127     -29.035 -14.615  21.180  1.00 73.87
ATOM   1027  CB  HIS A 127     -29.750 -17.571  20.270  1.00 73.87
ATOM   1028  CG  HIS A 127     -31.026 -18.333  20.073  1.00 73.87
ATOM   1029  ND1 HIS A 127     -31.236 -19.276  19.091  1.00 73.87
ATOM   1030  CD2 HIS A 127     -32.193 -18.254  20.768  1.00 73.87
ATOM   1031  CE1 HIS A 127     -32.511 -19.715  19.239  1.00 73.87
ATOM   1032  NE2 HIS A 127     -33.132 -19.124  20.244  1.00 73.87
ATOM   1033  N   ARG A 128     -27.511 -15.358  19.694  1.00101.54
ATOM   1034  CA  ARG A 128     -26.436 -14.577  20.229  1.00101.54
ATOM   1035  C   ARG A 128     -26.767 -13.121  20.081  1.00101.54
ATOM   1036  O   ARG A 128     -26.516 -12.327  20.984  1.00101.54
ATOM   1037  CB  ARG A 128     -25.103 -14.849  19.508  1.00101.54
ATOM   1038  CG  ARG A 128     -23.923 -14.059  20.073  1.00101.54
ATOM   1039  CD  ARG A 128     -23.051 -13.404  18.999  1.00101.54
ATOM   1040  NE  ARG A 128     -22.020 -14.398  18.589  1.00101.54
ATOM   1041  CZ  ARG A 128     -21.269 -14.217  17.465  1.00101.54
ATOM   1042  NH1 ARG A 128     -21.479 -13.135  16.659  1.00101.54
ATOM   1043  NH2 ARG A 128     -20.313 -15.136  17.141  1.00101.54
ATOM   1044  N   TYR A 129     -27.350 -12.728  18.934  1.00 68.69
ATOM   1045  CA  TYR A 129     -27.679 -11.348  18.702  1.00 68.69
ATOM   1046  C   TYR A 129     -28.713 -10.923  19.698  1.00 68.69
ATOM   1047  O   TYR A 129     -28.689  -9.798  20.194  1.00 68.69
ATOM   1048  CB  TYR A 129     -28.249 -11.078  17.298  1.00 68.69
ATOM   1049  CG  TYR A 129     -27.142 -11.306  16.329  1.00 68.69
ATOM   1050  CD1 TYR A 129     -25.871 -10.869  16.615  1.00 68.69
ATOM   1051  CD2 TYR A 129     -27.377 -11.929  15.123  1.00 68.69
ATOM   1052  CE1 TYR A 129     -24.844 -11.071  15.725  1.00 68.69
ATOM   1053  CE2 TYR A 129     -26.353 -12.133  14.229  1.00 68.69
ATOM   1054  CZ  TYR A 129     -25.081 -11.706  14.530  1.00 68.69
ATOM   1055  OH  TYR A 129     -24.025 -11.912  13.617  1.00 68.69
ATOM   1056  N   LEU A 130     -29.676 -11.814  19.991  1.00 40.07
ATOM   1057  CA  LEU A 130     -30.711 -11.538  20.945  1.00 40.07
ATOM   1058  C   LEU A 130     -30.076 -11.350  22.292  1.00 40.07
ATOM   1059  O   LEU A 130     -30.488 -10.491  23.071  1.00 40.07
ATOM   1060  CB  LEU A 130     -31.720 -12.696  21.060  1.00 40.07
ATOM   1061  CG  LEU A 130     -32.502 -12.965  19.758  1.00 40.07
ATOM   1062  CD1 LEU A 130     -32.917 -14.444  19.647  1.00 40.07
ATOM   1063  CD2 LEU A 130     -33.700 -12.008  19.619  1.00 40.07
ATOM   1064  N   ALA A 131     -29.045 -12.158  22.597  1.00 39.28
ATOM   1065  CA  ALA A 131     -28.378 -12.129  23.869  1.00 39.28
ATOM   1066  C   ALA A 131     -27.721 -10.800  24.090  1.00 39.28
ATOM   1067  O   ALA A 131     -27.685 -10.303  25.213  1.00 39.28
ATOM   1068  CB  ALA A 131     -27.286 -13.208  23.987  1.00 39.28
ATOM   1069  N   GLU A 132     -27.176 -10.182  23.027  1.00 77.26
ATOM   1070  CA  GLU A 132     -26.448  -8.955  23.187  1.00 77.26
ATOM   1071  C   GLU A 132     -27.332  -7.894  23.776  1.00 77.26
ATOM   1072  O   GLU A 132     -26.866  -7.044  24.535  1.00 77.26
ATOM   1073  CB  GLU A 132     -25.884  -8.421  21.858  1.00 77.26
ATOM   1074  CG  GLU A 132     -24.730  -9.267  21.309  1.00 77.26
ATOM   1075  CD  GLU A 132     -24.211  -8.620  20.030  1.00 77.26
ATOM   1076  OE1 GLU A 132     -24.930  -8.684  18.998  1.00 77.26
ATOM   1077  OE2 GLU A 132     -23.087  -8.053  20.072  1.00 77.26
ATOM   1078  N   PHE A 133     -28.607  -7.844  23.355  1.00202.51
ATOM   1079  CA  PHE A 133     -29.541  -6.873  23.862  1.00202.51
ATOM   1080  C   PHE A 133     -30.226  -7.262  25.149  1.00202.51
ATOM   1081  O   PHE A 133     -30.697  -6.379  25.860  1.00202.51
ATOM   1082  CB  PHE A 133     -30.604  -6.397  22.848  1.00202.51
ATOM   1083  CG  PHE A 133     -31.703  -7.386  22.684  1.00202.51
ATOM   1084  CD1 PHE A 133     -32.606  -7.577  23.704  1.00202.51
ATOM   1085  CD2 PHE A 133     -31.851  -8.093  21.515  1.00202.51
ATOM   1086  CE1 PHE A 133     -33.637  -8.476  23.569  1.00202.51
ATOM   1087  CE2 PHE A 133     -32.881  -8.992  21.374  1.00202.51
ATOM   1088  CZ  PHE A 133     -33.774  -9.185  22.401  1.00202.51
ATOM   1089  N   ALA A 134     -30.367  -8.576  25.453  1.00 76.20
ATOM   1090  CA  ALA A 134     -31.179  -9.065  26.554  1.00 76.20
ATOM   1091  C   ALA A 134     -30.721  -8.624  27.922  1.00 76.20
ATOM   1092  O   ALA A 134     -29.567  -8.799  28.310  1.00 76.20
ATOM   1093  CB  ALA A 134     -31.278 -10.600  26.588  1.00 76.20
ATOM   1094  N   THR A 135     -31.625  -7.914  28.635  1.00 96.83
ATOM   1095  CA  THR A 135     -31.491  -7.488  30.005  1.00 96.83
ATOM   1096  C   THR A 135     -32.177  -8.334  31.059  1.00 96.83
ATOM   1097  O   THR A 135     -31.696  -8.418  32.189  1.00 96.83
ATOM   1098  CB  THR A 135     -31.951  -6.074  30.179  1.00 96.83
ATOM   1099  OG1 THR A 135     -33.271  -5.920  29.680  1.00 96.83
ATOM   1100  CG2 THR A 135     -30.985  -5.162  29.405  1.00 96.83
ATOM   1101  N   GLY A 136     -33.320  -8.978  30.724  1.00 51.67
ATOM   1102  CA  GLY A 136     -34.222  -9.494  31.729  1.00 51.67
ATOM   1103  C   GLY A 136     -33.917 -10.875  32.228  1.00 51.67
ATOM   1104  O   GLY A 136     -32.791 -11.363  32.180  1.00 51.67
ATOM   1105  N   ASN A 137     -34.974 -11.503  32.790  1.00 89.42
ATOM   1106  CA  ASN A 137     -34.971 -12.805  33.396  1.00 89.42
ATOM   1107  C   ASN A 137     -34.709 -13.845  32.342  1.00 89.42
ATOM   1108  O   ASN A 137     -34.139 -14.893  32.636  1.00 89.42
ATOM   1109  CB  ASN A 137     -36.312 -13.148  34.068  1.00 89.42
ATOM   1110  CG  ASN A 137     -36.388 -12.407  35.397  1.00 89.42
ATOM   1111  OD1 ASN A 137     -35.395 -12.287  36.113  1.00 89.42
ATOM   1112  ND2 ASN A 137     -37.600 -11.892  35.735  1.00 89.42
ATOM   1113  N   ASP A 138     -35.163 -13.578  31.100  1.00 66.89
ATOM   1114  CA  ASP A 138     -35.094 -14.418  29.927  1.00 66.89
ATOM   1115  C   ASP A 138     -33.688 -14.554  29.417  1.00 66.89
ATOM   1116  O   ASP A 138     -33.386 -15.462  28.645  1.00 66.89
ATOM   1117  CB  ASP A 138     -35.936 -13.865  28.767  1.00 66.89
ATOM   1118  CG  ASP A 138     -35.329 -12.536  28.343  1.00 66.89
ATOM   1119  OD1 ASP A 138     -35.708 -11.490  28.935  1.00 66.89
ATOM   1120  OD2 ASP A 138     -34.477 -12.552  27.417  1.00 66.89
ATOM   1121  N   ARG A 139     -32.785 -13.648  29.819  1.00114.99
ATOM   1122  CA  ARG A 139     -31.463 -13.605  29.259  1.00114.99
ATOM   1123  C   ARG A 139     -30.790 -14.941  29.376  1.00114.99
ATOM   1124  O   ARG A 139     -30.132 -15.382  28.434  1.00114.99
ATOM   1125  CB  ARG A 139     -30.556 -12.591  29.977  1.00114.99
ATOM   1126  CG  ARG A 139     -29.318 -12.190  29.174  1.00114.99
ATOM   1127  CD  ARG A 139     -28.094 -13.055  29.478  1.00114.99
ATOM   1128  NE  ARG A 139     -26.884 -12.287  29.072  1.00114.99
ATOM   1129  CZ  ARG A 139     -25.658 -12.886  29.080  1.00114.99
ATOM   1130  NH1 ARG A 139     -25.534 -14.187  29.479  1.00114.99
ATOM   1131  NH2 ARG A 139     -24.553 -12.187  28.689  1.00114.99
ATOM   1132  N   LYS A 140     -30.933 -15.629  30.522  1.00160.79
ATOM   1133  CA  LYS A 140     -30.252 -16.879  30.703  1.00160.79
ATOM   1134  C   LYS A 140     -30.715 -17.855  29.667  1.00160.79
ATOM   1135  O   LYS A 140     -29.906 -18.575  29.083  1.00160.79
ATOM   1136  CB  LYS A 140     -30.527 -17.506  32.085  1.00160.79
ATOM   1137  CG  LYS A 140     -29.770 -18.815  32.348  1.00160.79
ATOM   1138  CD  LYS A 140     -28.322 -18.833  31.848  1.00160.79
ATOM   1139  CE  LYS A 140     -27.572 -20.133  32.153  1.00160.79
ATOM   1140  NZ  LYS A 140     -27.236 -20.203  33.593  1.00160.79
ATOM   1141  N   GLU A 141     -32.034 -17.909  29.412  1.00 70.70
ATOM   1142  CA  GLU A 141     -32.567 -18.865  28.487  1.00 70.70
ATOM   1143  C   GLU A 141     -32.073 -18.570  27.106  1.00 70.70
ATOM   1144  O   GLU A 141     -31.762 -19.481  26.343  1.00 70.70
ATOM   1145  CB  GLU A 141     -34.106 -18.885  28.463  1.00 70.70
ATOM   1146  CG  GLU A 141     -34.717 -19.499  29.724  1.00 70.70
ATOM   1147  CD  GLU A 141     -35.114 -18.360  30.649  1.00 70.70
ATOM   1148  OE1 GLU A 141     -34.199 -17.615  31.094  1.00 70.70
ATOM   1149  OE2 GLU A 141     -36.335 -18.223  30.929  1.00 70.70
ATOM   1150  N   ALA A 142     -31.987 -17.281  26.738  1.00 23.80
ATOM   1151  CA  ALA A 142     -31.555 -16.936  25.415  1.00 23.80
ATOM   1152  C   ALA A 142     -30.148 -17.407  25.216  1.00 23.80
ATOM   1153  O   ALA A 142     -29.810 -17.949  24.165  1.00 23.80
ATOM   1154  CB  ALA A 142     -31.580 -15.421  25.154  1.00 23.80
ATOM   1155  N   ALA A 143     -29.287 -17.213  26.232  1.00 29.88
ATOM   1156  CA  ALA A 143     -27.908 -17.594  26.138  1.00 29.88
ATOM   1157  C   ALA A 143     -27.815 -19.080  25.986  1.00 29.88
ATOM   1158  O   ALA A 143     -27.026 -19.579  25.186  1.00 29.88
ATOM   1159  CB  ALA A 143     -27.099 -17.204  27.386  1.00 29.88
ATOM   1160  N   GLU A 144     -28.630 -19.834  26.747  1.00 83.43
ATOM   1161  CA  GLU A 144     -28.545 -21.265  26.689  1.00 83.43
ATOM   1162  C   GLU A 144     -28.948 -21.728  25.327  1.00 83.43
ATOM   1163  O   GLU A 144     -28.393 -22.695  24.809  1.00 83.43
ATOM   1164  CB  GLU A 144     -29.436 -22.000  27.710  1.00 83.43
ATOM   1165  CG  GLU A 144     -29.033 -21.792  29.169  1.00 83.43
ATOM   1166  CD  GLU A 144     -28.788 -23.156  29.796  1.00 83.43
ATOM   1167  OE1 GLU A 144     -29.753 -23.963  29.863  1.00 83.43
ATOM   1168  OE2 GLU A 144     -27.629 -23.408  30.224  1.00 83.43
ATOM   1169  N   ASN A 145     -29.941 -21.056  24.715  1.00 41.48
ATOM   1170  CA  ASN A 145     -30.395 -21.469  23.419  1.00 41.48
ATOM   1171  C   ASN A 145     -29.282 -21.311  22.431  1.00 41.48
ATOM   1172  O   ASN A 145     -29.082 -22.169  21.573  1.00 41.48
ATOM   1173  CB  ASN A 145     -31.613 -20.675  22.917  1.00 41.48
ATOM   1174  CG  ASN A 145     -32.859 -21.457  23.311  1.00 41.48
ATOM   1175  OD1 ASN A 145     -33.489 -22.114  22.483  1.00 41.48
ATOM   1176  ND2 ASN A 145     -33.226 -21.384  24.618  1.00 41.48
ATOM   1177  N   SER A 146     -28.522 -20.204  22.519  1.00 66.40
ATOM   1178  CA  SER A 146     -27.444 -20.007  21.594  1.00 66.40
ATOM   1179  C   SER A 146     -26.434 -21.100  21.791  1.00 66.40
ATOM   1180  O   SER A 146     -25.969 -21.716  20.832  1.00 66.40
ATOM   1181  CB  SER A 146     -26.733 -18.657  21.806  1.00 66.40
ATOM   1182  OG  SER A 146     -25.734 -18.466  20.816  1.00 66.40
ATOM   1183  N   LEU A 147     -26.102 -21.396  23.060  1.00 88.75
ATOM   1184  CA  LEU A 147     -25.088 -22.363  23.380  1.00 88.75
ATOM   1185  C   LEU A 147     -25.507 -23.706  22.856  1.00 88.75
ATOM   1186  O   LEU A 147     -24.699 -24.425  22.271  1.00 88.75
ATOM   1187  CB  LEU A 147     -24.867 -22.455  24.909  1.00 88.75
ATOM   1188  CG  LEU A 147     -23.440 -22.207  25.463  1.00 88.75
ATOM   1189  CD1 LEU A 147     -23.518 -21.791  26.941  1.00 88.75
ATOM   1190  CD2 LEU A 147     -22.487 -23.401  25.281  1.00 88.75
ATOM   1191  N   VAL A 148     -26.787 -24.077  23.041  1.00 26.00
ATOM   1192  CA  VAL A 148     -27.230 -25.383  22.642  1.00 26.00
ATOM   1193  C   VAL A 148     -27.059 -25.545  21.164  1.00 26.00
ATOM   1194  O   VAL A 148     -26.545 -26.562  20.700  1.00 26.00
ATOM   1195  CB  VAL A 148     -28.684 -25.622  22.935  1.00 26.00
ATOM   1196  CG1 VAL A 148     -28.995 -27.099  22.634  1.00 26.00
ATOM   1197  CG2 VAL A 148     -28.982 -25.194  24.382  1.00 26.00
ATOM   1198  N   ALA A 149     -27.481 -24.533  20.383  1.00 27.49
ATOM   1199  CA  ALA A 149     -27.422 -24.628  18.951  1.00 27.49
ATOM   1200  C   ALA A 149     -25.999 -24.757  18.500  1.00 27.49
ATOM   1201  O   ALA A 149     -25.687 -25.582  17.642  1.00 27.49
ATOM   1202  CB  ALA A 149     -28.011 -23.390  18.253  1.00 27.49
ATOM   1203  N   TYR A 150     -25.087 -23.952  19.077  1.00 75.21
ATOM   1204  CA  TYR A 150     -23.714 -24.022  18.663  1.00 75.21
ATOM   1205  C   TYR A 150     -23.163 -25.377  18.978  1.00 75.21
ATOM   1206  O   TYR A 150     -22.427 -25.949  18.176  1.00 75.21
ATOM   1207  CB  TYR A 150     -22.760 -23.041  19.378  1.00 75.21
ATOM   1208  CG  TYR A 150     -22.937 -21.639  18.904  1.00 75.21
ATOM   1209  CD1 TYR A 150     -22.935 -21.358  17.557  1.00 75.21
ATOM   1210  CD2 TYR A 150     -23.049 -20.600  19.800  1.00 75.21
ATOM   1211  CE1 TYR A 150     -23.076 -20.068  17.104  1.00 75.21
ATOM   1212  CE2 TYR A 150     -23.190 -19.307  19.351  1.00 75.21
ATOM   1213  CZ  TYR A 150     -23.206 -19.039  18.007  1.00 75.21
ATOM   1214  OH  TYR A 150     -23.349 -17.709  17.564  1.00 75.21
ATOM   1215  N   LYS A 151     -23.483 -25.921  20.168  1.00 95.14
ATOM   1216  CA  LYS A 151     -22.888 -27.170  20.554  1.00 95.14
ATOM   1217  C   LYS A 151     -23.324 -28.265  19.634  1.00 95.14
ATOM   1218  O   LYS A 151     -22.522 -29.118  19.256  1.00 95.14
ATOM   1219  CB  LYS A 151     -23.202 -27.618  21.991  1.00 95.14
ATOM   1220  CG  LYS A 151     -22.761 -26.637  23.076  1.00 95.14
ATOM   1221  CD  LYS A 151     -23.779 -26.558  24.214  1.00 95.14
ATOM   1222  CE  LYS A 151     -23.237 -27.144  25.521  1.00 95.14
ATOM   1223  NZ  LYS A 151     -23.936 -28.404  25.853  1.00 95.14
ATOM   1224  N   ALA A 152     -24.611 -28.283  19.246  1.00 19.35
ATOM   1225  CA  ALA A 152     -25.084 -29.325  18.382  1.00 19.35
ATOM   1226  C   ALA A 152     -24.348 -29.227  17.083  1.00 19.35
ATOM   1227  O   ALA A 152     -23.946 -30.235  16.505  1.00 19.35
ATOM   1228  CB  ALA A 152     -26.588 -29.206  18.074  1.00 19.35
ATOM   1229  N   ALA A 153     -24.148 -27.992  16.587  1.00 26.36
ATOM   1230  CA  ALA A 153     -23.474 -27.798  15.336  1.00 26.36
ATOM   1231  C   ALA A 153     -22.061 -28.287  15.448  1.00 26.36
ATOM   1232  O   ALA A 153     -21.538 -28.904  14.522  1.00 26.36
ATOM   1233  CB  ALA A 153     -23.422 -26.321  14.909  1.00 26.36
ATOM   1234  N   SER A 154     -21.400 -28.015  16.588  1.00 29.98
ATOM   1235  CA  SER A 154     -20.025 -28.400  16.753  1.00 29.98
ATOM   1236  C   SER A 154     -19.900 -29.891  16.761  1.00 29.98
ATOM   1237  O   SER A 154     -18.970 -30.445  16.177  1.00 29.98
ATOM   1238  CB  SER A 154     -19.404 -27.874  18.061  1.00 29.98
ATOM   1239  OG  SER A 154     -19.974 -28.534  19.180  1.00 29.98
ATOM   1240  N   ASP A 155     -20.844 -30.590  17.416  1.00 26.11
ATOM   1241  CA  ASP A 155     -20.734 -32.017  17.520  1.00 26.11
ATOM   1242  C   ASP A 155     -20.794 -32.619  16.151  1.00 26.11
ATOM   1243  O   ASP A 155     -20.016 -33.516  15.828  1.00 26.11
ATOM   1244  CB  ASP A 155     -21.857 -32.632  18.371  1.00 26.11
ATOM   1245  CG  ASP A 155     -21.374 -32.659  19.817  1.00 26.11
ATOM   1246  OD1 ASP A 155     -20.189 -33.022  20.038  1.00 26.11
ATOM   1247  OD2 ASP A 155     -22.185 -32.318  20.720  1.00 26.11
ATOM   1248  N   ILE A 156     -21.718 -32.131  15.303  1.00 40.46
ATOM   1249  CA  ILE A 156     -21.887 -32.657  13.976  1.00 40.46
ATOM   1250  C   ILE A 156     -20.656 -32.383  13.170  1.00 40.46
ATOM   1251  O   ILE A 156     -20.136 -33.264  12.489  1.00 40.46
ATOM   1252  CB  ILE A 156     -23.020 -31.996  13.239  1.00 40.46
ATOM   1253  CG1 ILE A 156     -24.305 -32.013  14.081  1.00 40.46
ATOM   1254  CG2 ILE A 156     -23.165 -32.678  11.868  1.00 40.46
ATOM   1255  CD1 ILE A 156     -25.254 -30.861  13.760  1.00 40.46
ATOM   1256  N   ALA A 157     -20.146 -31.141  13.246  1.00 32.33
ATOM   1257  CA  ALA A 157     -19.041 -30.739  12.424  1.00 32.33
ATOM   1258  C   ALA A 157     -17.829 -31.555  12.732  1.00 32.33
ATOM   1259  O   ALA A 157     -17.085 -31.929  11.827  1.00 32.33
ATOM   1260  CB  ALA A 157     -18.674 -29.257  12.602  1.00 32.33
ATOM   1261  N   MET A 158     -17.577 -31.846  14.018  1.00144.35
ATOM   1262  CA  MET A 158     -16.387 -32.580  14.329  1.00144.35
ATOM   1263  C   MET A 158     -16.458 -33.955  13.737  1.00144.35
ATOM   1264  O   MET A 158     -15.459 -34.466  13.234  1.00144.35
ATOM   1265  CB  MET A 158     -16.094 -32.644  15.843  1.00144.35
ATOM   1266  CG  MET A 158     -15.206 -31.534  16.399  1.00144.35
ATOM   1267  SD  MET A 158     -15.826 -29.845  16.147  1.00144.35
ATOM   1268  CE  MET A 158     -14.452 -29.066  17.041  1.00144.35
ATOM   1269  N   THR A 159     -17.627 -34.616  13.803  1.00117.61
ATOM   1270  CA  THR A 159     -17.701 -35.939  13.252  1.00117.61
ATOM   1271  C   THR A 159     -17.678 -35.928  11.744  1.00117.61
ATOM   1272  O   THR A 159     -16.955 -36.700  11.117  1.00117.61
ATOM   1273  CB  THR A 159     -18.922 -36.693  13.709  1.00117.61
ATOM   1274  OG1 THR A 159     -20.097 -36.069  13.216  1.00117.61
ATOM   1275  CG2 THR A 159     -18.948 -36.762  15.245  1.00117.61
ATOM   1276  N   GLU A 160     -18.506 -35.055  11.137  1.00119.29
ATOM   1277  CA  GLU A 160     -18.773 -34.977   9.724  1.00119.29
ATOM   1278  C   GLU A 160     -17.742 -34.304   8.859  1.00119.29
ATOM   1279  O   GLU A 160     -17.568 -34.711   7.712  1.00119.29
ATOM   1280  CB  GLU A 160     -20.100 -34.257   9.441  1.00119.29
ATOM   1281  CG  GLU A 160     -20.550 -34.391   7.987  1.00119.29
ATOM   1282  CD  GLU A 160     -21.718 -35.364   7.949  1.00119.29
ATOM   1283  OE1 GLU A 160     -21.631 -36.419   8.631  1.00119.29
ATOM   1284  OE2 GLU A 160     -22.713 -35.060   7.239  1.00119.29
ATOM   1285  N   LEU A 161     -17.060 -33.238   9.329  1.00 71.41
ATOM   1286  CA  LEU A 161     -16.267 -32.482   8.393  1.00 71.41
ATOM   1287  C   LEU A 161     -14.828 -32.402   8.811  1.00 71.41
ATOM   1288  O   LEU A 161     -14.472 -32.642   9.962  1.00 71.41
ATOM   1289  CB  LEU A 161     -16.769 -31.041   8.237  1.00 71.41
ATOM   1290  CG  LEU A 161     -18.301 -30.965   8.131  1.00 71.41
ATOM   1291  CD1 LEU A 161     -18.825 -29.618   8.642  1.00 71.41
ATOM   1292  CD2 LEU A 161     -18.787 -31.308   6.715  1.00 71.41
ATOM   1293  N   PRO A 162     -13.993 -32.066   7.849  1.00 75.41
ATOM   1294  CA  PRO A 162     -12.577 -31.899   8.049  1.00 75.41
ATOM   1295  C   PRO A 162     -12.338 -30.638   8.822  1.00 75.41
ATOM   1296  O   PRO A 162     -13.204 -29.766   8.810  1.00 75.41
ATOM   1297  CB  PRO A 162     -11.955 -31.881   6.651  1.00 75.41
ATOM   1298  CG  PRO A 162     -12.955 -31.081   5.795  1.00 75.41
ATOM   1299  CD  PRO A 162     -14.309 -31.737   6.107  1.00 75.41
ATOM   1300  N   PRO A 163     -11.219 -30.525   9.486  1.00 85.67
ATOM   1301  CA  PRO A 163     -10.976 -29.357  10.292  1.00 85.67
ATOM   1302  C   PRO A 163     -10.811 -28.093   9.504  1.00 85.67
ATOM   1303  O   PRO A 163     -10.886 -27.015  10.092  1.00 85.67
ATOM   1304  CB  PRO A 163      -9.784 -29.706  11.178  1.00 85.67
ATOM   1305  CG  PRO A 163      -9.788 -31.246  11.191  1.00 85.67
ATOM   1306  CD  PRO A 163     -10.367 -31.637   9.820  1.00 85.67
ATOM   1307  N   THR A 164     -10.486 -28.205   8.205  1.00 86.20
ATOM   1308  CA  THR A 164     -10.321 -27.097   7.305  1.00 86.20
ATOM   1309  C   THR A 164     -11.625 -26.573   6.777  1.00 86.20
ATOM   1310  O   THR A 164     -11.659 -25.468   6.239  1.00 86.20
ATOM   1311  CB  THR A 164      -9.453 -27.418   6.121  1.00 86.20
ATOM   1312  OG1 THR A 164      -9.718 -28.732   5.656  1.00 86.20
ATOM   1313  CG2 THR A 164      -7.976 -27.271   6.529  1.00 86.20
ATOM   1314  N   HIS A 165     -12.711 -27.374   6.840  1.00 66.71
ATOM   1315  CA  HIS A 165     -13.967 -26.993   6.240  1.00 66.71
ATOM   1316  C   HIS A 165     -14.347 -25.617   6.713  1.00 66.71
ATOM   1317  O   HIS A 165     -14.368 -25.331   7.907  1.00 66.71
ATOM   1318  CB  HIS A 165     -15.107 -27.956   6.609  1.00 66.71
ATOM   1319  CG  HIS A 165     -16.240 -27.946   5.630  1.00 66.71
ATOM   1320  ND1 HIS A 165     -17.085 -26.880   5.428  1.00 66.71
ATOM   1321  CD2 HIS A 165     -16.669 -28.927   4.788  1.00 66.71
ATOM   1322  CE1 HIS A 165     -17.979 -27.264   4.482  1.00 66.71
ATOM   1323  NE2 HIS A 165     -17.767 -28.499   4.064  1.00 66.71
ATOM   1324  N   PRO A 166     -14.648 -24.749   5.779  1.00145.39
ATOM   1325  CA  PRO A 166     -14.971 -23.382   6.091  1.00145.39
ATOM   1326  C   PRO A 166     -16.191 -23.213   6.942  1.00145.39
ATOM   1327  O   PRO A 166     -16.226 -22.268   7.729  1.00145.39
ATOM   1328  CB  PRO A 166     -15.006 -22.639   4.750  1.00145.39
ATOM   1329  CG  PRO A 166     -13.825 -23.219   3.944  1.00145.39
ATOM   1330  CD  PRO A 166     -13.924 -24.735   4.179  1.00145.39
ATOM   1331  N   ILE A 167     -17.211 -24.081   6.797  1.00109.33
ATOM   1332  CA  ILE A 167     -18.368 -23.934   7.635  1.00109.33
ATOM   1333  C   ILE A 167     -17.971 -24.245   9.045  1.00109.33
ATOM   1334  O   ILE A 167     -18.351 -23.542   9.979  1.00109.33
ATOM   1335  CB  ILE A 167     -19.533 -24.809   7.252  1.00109.33
ATOM   1336  CG1 ILE A 167     -19.865 -24.703   5.762  1.00109.33
ATOM   1337  CG2 ILE A 167     -20.716 -24.462   8.165  1.00109.33
ATOM   1338  CD1 ILE A 167     -20.987 -25.652   5.349  1.00109.33
ATOM   1339  N   ARG A 168     -17.173 -25.315   9.227  1.00 74.46
ATOM   1340  CA  ARG A 168     -16.750 -25.726  10.534  1.00 74.46
ATOM   1341  C   ARG A 168     -15.937 -24.629  11.159  1.00 74.46
ATOM   1342  O   ARG A 168     -16.090 -24.322  12.339  1.00 74.46
ATOM   1343  CB  ARG A 168     -15.879 -26.995  10.496  1.00 74.46
ATOM   1344  CG  ARG A 168     -15.457 -27.504  11.875  1.00 74.46
ATOM   1345  CD  ARG A 168     -13.963 -27.825  11.970  1.00 74.46
ATOM   1346  NE  ARG A 168     -13.772 -29.238  11.535  1.00 74.46
ATOM   1347  CZ  ARG A 168     -13.643 -30.225  12.467  1.00 74.46
ATOM   1348  NH1 ARG A 168     -13.703 -29.916  13.796  1.00 74.46
ATOM   1349  NH2 ARG A 168     -13.444 -31.518  12.075  1.00 74.46
ATOM   1350  N   LEU A 169     -15.042 -24.005  10.373  1.00 46.08
ATOM   1351  CA  LEU A 169     -14.172 -22.975  10.874  1.00 46.08
ATOM   1352  C   LEU A 169     -14.972 -21.782  11.316  1.00 46.08
ATOM   1353  O   LEU A 169     -14.710 -21.212  12.374  1.00 46.08
ATOM   1354  CB  LEU A 169     -13.163 -22.513   9.807  1.00 46.08
ATOM   1355  CG  LEU A 169     -11.807 -23.249   9.880  1.00 46.08
ATOM   1356  CD1 LEU A 169     -11.086 -23.243   8.523  1.00 46.08
ATOM   1357  CD2 LEU A 169     -10.923 -22.670  10.996  1.00 46.08
ATOM   1358  N   GLY A 170     -15.971 -21.372  10.511  1.00 25.45
ATOM   1359  CA  GLY A 170     -16.775 -20.219  10.813  1.00 25.45
ATOM   1360  C   GLY A 170     -17.568 -20.464  12.062  1.00 25.45
ATOM   1361  O   GLY A 170     -17.783 -19.555  12.863  1.00 25.45
ATOM   1362  N   LEU A 171     -18.068 -21.701  12.237  1.00 51.97
ATOM   1363  CA  LEU A 171     -18.846 -22.045  13.392  1.00 51.97
ATOM   1364  C   LEU A 171     -17.995 -21.909  14.620  1.00 51.97
ATOM   1365  O   LEU A 171     -18.409 -21.314  15.615  1.00 51.97
ATOM   1366  CB  LEU A 171     -19.342 -23.503  13.322  1.00 51.97
ATOM   1367  CG  LEU A 171     -19.918 -24.055  14.639  1.00 51.97
ATOM   1368  CD1 LEU A 171     -21.310 -23.479  14.938  1.00 51.97
ATOM   1369  CD2 LEU A 171     -19.899 -25.592  14.639  1.00 51.97
ATOM   1370  N   ALA A 172     -16.762 -22.439  14.571  1.00 30.33
ATOM   1371  CA  ALA A 172     -15.887 -22.412  15.708  1.00 30.33
ATOM   1372  C   ALA A 172     -15.573 -20.991  16.058  1.00 30.33
ATOM   1373  O   ALA A 172     -15.519 -20.623  17.231  1.00 30.33
ATOM   1374  CB  ALA A 172     -14.550 -23.124  15.438  1.00 30.33
ATOM   1375  N   LEU A 173     -15.351 -20.147  15.038  1.00108.01
ATOM   1376  CA  LEU A 173     -15.008 -18.778  15.278  1.00108.01
ATOM   1377  C   LEU A 173     -16.138 -18.112  16.015  1.00108.01
ATOM   1378  O   LEU A 173     -15.913 -17.451  17.028  1.00108.01
ATOM   1379  CB  LEU A 173     -14.733 -18.049  13.947  1.00108.01
ATOM   1380  CG  LEU A 173     -14.322 -16.564  14.023  1.00108.01
ATOM   1381  CD1 LEU A 173     -15.578 -15.685  14.049  1.00108.01
ATOM   1382  CD2 LEU A 173     -13.426 -16.246  15.228  1.00108.01
ATOM   1383  N   ASN A 174     -17.392 -18.290  15.551  1.00 56.17
ATOM   1384  CA  ASN A 174     -18.517 -17.629  16.164  1.00 56.17
ATOM   1385  C   ASN A 174     -18.768 -18.148  17.549  1.00 56.17
ATOM   1386  O   ASN A 174     -19.155 -17.396  18.441  1.00 56.17
ATOM   1387  CB  ASN A 174     -19.834 -17.767  15.379  1.00 56.17
ATOM   1388  CG  ASN A 174     -19.849 -16.692  14.303  1.00 56.17
ATOM   1389  OD1 ASN A 174     -18.810 -16.323  13.760  1.00 56.17
ATOM   1390  ND2 ASN A 174     -21.063 -16.159  13.999  1.00 56.17
ATOM   1391  N   PHE A 175     -18.583 -19.460  17.759  1.00 81.86
ATOM   1392  CA  PHE A 175     -18.804 -20.076  19.037  1.00 81.86
ATOM   1393  C   PHE A 175     -17.812 -19.493  20.003  1.00 81.86
ATOM   1394  O   PHE A 175     -18.133 -19.223  21.159  1.00 81.86
ATOM   1395  CB  PHE A 175     -18.636 -21.606  18.915  1.00 81.86
ATOM   1396  CG  PHE A 175     -19.288 -22.328  20.041  1.00 81.86
ATOM   1397  CD1 PHE A 175     -20.033 -21.649  20.980  1.00 81.86
ATOM   1398  CD2 PHE A 175     -19.229 -23.701  20.106  1.00 81.86
ATOM   1399  CE1 PHE A 175     -20.652 -22.324  22.004  1.00 81.86
ATOM   1400  CE2 PHE A 175     -19.849 -24.381  21.125  1.00 81.86
ATOM   1401  CZ  PHE A 175     -20.562 -23.694  22.079  1.00 81.86
ATOM   1402  N   SER A 176     -16.564 -19.275  19.547  1.00 31.79
ATOM   1403  CA  SER A 176     -15.553 -18.728  20.406  1.00 31.79
ATOM   1404  C   SER A 176     -15.948 -17.334  20.804  1.00 31.79
ATOM   1405  O   SER A 176     -15.728 -16.927  21.942  1.00 31.79
ATOM   1406  CB  SER A 176     -14.172 -18.668  19.730  1.00 31.79
ATOM   1407  OG  SER A 176     -14.124 -17.582  18.819  1.00 31.79
ATOM   1408  N   VAL A 177     -16.543 -16.564  19.872  1.00 38.33
ATOM   1409  CA  VAL A 177     -16.975 -15.216  20.140  1.00 38.33
ATOM   1410  C   VAL A 177     -18.057 -15.263  21.178  1.00 38.33
ATOM   1411  O   VAL A 177     -18.119 -14.416  22.069  1.00 38.33
ATOM   1412  CB  VAL A 177     -17.540 -14.539  18.923  1.00 38.33
ATOM   1413  CG1 VAL A 177     -18.017 -13.131  19.322  1.00 38.33
ATOM   1414  CG2 VAL A 177     -16.471 -14.548  17.814  1.00 38.33
ATOM   1415  N   PHE A 178     -18.943 -16.270  21.084  1.00 59.33
ATOM   1416  CA  PHE A 178     -20.018 -16.437  22.019  1.00 59.33
ATOM   1417  C   PHE A 178     -19.438 -16.593  23.392  1.00 59.33
ATOM   1418  O   PHE A 178     -19.882 -15.940  24.335  1.00 59.33
ATOM   1419  CB  PHE A 178     -20.843 -17.695  21.687  1.00 59.33
ATOM   1420  CG  PHE A 178     -21.952 -17.851  22.671  1.00 59.33
ATOM   1421  CD1 PHE A 178     -21.858 -18.722  23.730  1.00 59.33
ATOM   1422  CD2 PHE A 178     -23.090 -17.093  22.529  1.00 59.33
ATOM   1423  CE1 PHE A 178     -22.895 -18.840  24.628  1.00 59.33
ATOM   1424  CE2 PHE A 178     -24.129 -17.206  23.423  1.00 59.33
ATOM   1425  CZ  PHE A 178     -24.033 -18.084  24.475  1.00 59.33
ATOM   1426  N   TYR A 179     -18.404 -17.441  23.546  1.00 58.01
ATOM   1427  CA  TYR A 179     -17.846 -17.649  24.854  1.00 58.01
ATOM   1428  C   TYR A 179     -17.300 -16.367  25.392  1.00 58.01
ATOM   1429  O   TYR A 179     -17.520 -16.031  26.554  1.00 58.01
ATOM   1430  CB  TYR A 179     -16.636 -18.598  24.886  1.00 58.01
ATOM   1431  CG  TYR A 179     -17.037 -20.004  24.621  1.00 58.01
ATOM   1432  CD1 TYR A 179     -18.279 -20.446  25.014  1.00 58.01
ATOM   1433  CD2 TYR A 179     -16.171 -20.884  24.012  1.00 58.01
ATOM   1434  CE1 TYR A 179     -18.668 -21.744  24.795  1.00 58.01
ATOM   1435  CE2 TYR A 179     -16.557 -22.185  23.791  1.00 58.01
ATOM   1436  CZ  TYR A 179     -17.802 -22.617  24.184  1.00 58.01
ATOM   1437  OH  TYR A 179     -18.200 -23.951  23.961  1.00 58.01
ATOM   1438  N   TYR A 180     -16.534 -15.635  24.568  1.00 72.08
ATOM   1439  CA  TYR A 180     -15.858 -14.467  25.050  1.00 72.08
ATOM   1440  C   TYR A 180     -16.823 -13.363  25.388  1.00 72.08
ATOM   1441  O   TYR A 180     -16.797 -12.823  26.493  1.00 72.08
ATOM   1442  CB  TYR A 180     -14.869 -13.951  23.987  1.00 72.08
ATOM   1443  CG  TYR A 180     -13.776 -13.168  24.626  1.00 72.08
ATOM   1444  CD1 TYR A 180     -12.626 -13.779  25.072  1.00 72.08
ATOM   1445  CD2 TYR A 180     -13.913 -11.809  24.785  1.00 72.08
ATOM   1446  CE1 TYR A 180     -11.630 -13.038  25.665  1.00 72.08
ATOM   1447  CE2 TYR A 180     -12.921 -11.064  25.377  1.00 72.08
ATOM   1448  CZ  TYR A 180     -11.776 -11.680  25.818  1.00 72.08
ATOM   1449  OH  TYR A 180     -10.757 -10.917  26.427  1.00 72.08
ATOM   1450  N   GLU A 181     -17.689 -12.980  24.428  1.00 80.71
ATOM   1451  CA  GLU A 181     -18.573 -11.862  24.626  1.00 80.71
ATOM   1452  C   GLU A 181     -19.789 -12.156  25.466  1.00 80.71
ATOM   1453  O   GLU A 181     -20.155 -11.372  26.341  1.00 80.71
ATOM   1454  CB  GLU A 181     -19.062 -11.280  23.292  1.00 80.71
ATOM   1455  CG  GLU A 181     -17.981 -10.459  22.587  1.00 80.71
ATOM   1456  CD  GLU A 181     -18.070  -9.025  23.087  1.00 80.71
ATOM   1457  OE1 GLU A 181     -18.142  -8.834  24.330  1.00 80.71
ATOM   1458  OE2 GLU A 181     -18.070  -8.101  22.231  1.00 80.71
ATOM   1459  N   ILE A 182     -20.525 -13.235  25.136  1.00128.93
ATOM   1460  CA  ILE A 182     -21.761 -13.521  25.824  1.00128.93
ATOM   1461  C   ILE A 182     -21.643 -14.270  27.122  1.00128.93
ATOM   1462  O   ILE A 182     -22.212 -13.869  28.136  1.00128.93
ATOM   1463  CB  ILE A 182     -22.745 -14.250  24.956  1.00128.93
ATOM   1464  CG1 ILE A 182     -22.833 -13.579  23.573  1.00128.93
ATOM   1465  CG2 ILE A 182     -24.095 -14.263  25.692  1.00128.93
ATOM   1466  CD1 ILE A 182     -23.482 -12.197  23.571  1.00128.93
ATOM   1467  N   LEU A 183     -20.918 -15.405  27.085  1.00122.41
ATOM   1468  CA  LEU A 183     -20.771 -16.381  28.134  1.00122.41
ATOM   1469  C   LEU A 183     -19.889 -15.904  29.246  1.00122.41
ATOM   1470  O   LEU A 183     -19.955 -16.431  30.353  1.00122.41
ATOM   1471  CB  LEU A 183     -20.208 -17.720  27.625  1.00122.41
ATOM   1472  CG  LEU A 183     -20.661 -18.931  28.463  1.00122.41
ATOM   1473  CD1 LEU A 183     -22.193 -19.005  28.557  1.00122.41
ATOM   1474  CD2 LEU A 183     -20.031 -20.234  27.947  1.00122.41
ATOM   1475  N   ASN A 184     -18.992 -14.941  28.978  1.00 76.09
ATOM   1476  CA  ASN A 184     -18.068 -14.483  29.976  1.00 76.09
ATOM   1477  C   ASN A 184     -17.104 -15.588  30.293  1.00 76.09
ATOM   1478  O   ASN A 184     -16.613 -15.684  31.417  1.00 76.09
ATOM   1479  CB  ASN A 184     -18.745 -14.037  31.284  1.00 76.09
ATOM   1480  CG  ASN A 184     -17.799 -13.079  31.996  1.00 76.09
ATOM   1481  OD1 ASN A 184     -17.269 -12.149  31.389  1.00 76.09
ATOM   1482  ND2 ASN A 184     -17.578 -13.309  33.318  1.00 76.09
ATOM   1483  N   SER A 185     -16.807 -16.457  29.299  1.00 65.93
ATOM   1484  CA  SER A 185     -15.842 -17.497  29.521  1.00 65.93
ATOM   1485  C   SER A 185     -14.741 -17.343  28.511  1.00 65.93
ATOM   1486  O   SER A 185     -14.662 -18.074  27.525  1.00 65.93
ATOM   1487  CB  SER A 185     -16.438 -18.901  29.346  1.00 65.93
ATOM   1488  OG  SER A 185     -17.297 -19.193  30.438  1.00 65.93
ATOM   1489  N   PRO A 186     -13.869 -16.406  28.762  1.00 69.26
ATOM   1490  CA  PRO A 186     -12.760 -16.102  27.898  1.00 69.26
ATOM   1491  C   PRO A 186     -11.819 -17.256  27.735  1.00 69.26
ATOM   1492  O   PRO A 186     -11.225 -17.391  26.666  1.00 69.26
ATOM   1493  CB  PRO A 186     -12.062 -14.913  28.553  1.00 69.26
ATOM   1494  CG  PRO A 186     -13.157 -14.312  29.455  1.00 69.26
ATOM   1495  CD  PRO A 186     -13.802 -15.540  30.122  1.00 69.26
ATOM   1496  N   ASP A 187     -11.638 -18.080  28.782  1.00 25.03
ATOM   1497  CA  ASP A 187     -10.696 -19.159  28.699  1.00 25.03
ATOM   1498  C   ASP A 187     -11.168 -20.125  27.667  1.00 25.03
ATOM   1499  O   ASP A 187     -10.386 -20.625  26.859  1.00 25.03
ATOM   1500  CB  ASP A 187     -10.563 -19.937  30.019  1.00 25.03
ATOM   1501  CG  ASP A 187     -10.329 -18.936  31.140  1.00 25.03
ATOM   1502  OD1 ASP A 187      -9.254 -18.280  31.128  1.00 25.03
ATOM   1503  OD2 ASP A 187     -11.223 -18.812  32.021  1.00 25.03
ATOM   1504  N   ARG A 188     -12.479 -20.411  27.676  1.00129.07
ATOM   1505  CA  ARG A 188     -13.030 -21.362  26.762  1.00129.07
ATOM   1506  C   ARG A 188     -12.892 -20.822  25.374  1.00129.07
ATOM   1507  O   ARG A 188     -12.591 -21.562  24.439  1.00129.07
ATOM   1508  CB  ARG A 188     -14.506 -21.658  27.070  1.00129.07
ATOM   1509  CG  ARG A 188     -14.658 -22.450  28.373  1.00129.07
ATOM   1510  CD  ARG A 188     -16.002 -22.261  29.079  1.00129.07
ATOM   1511  NE  ARG A 188     -16.161 -23.369  30.060  1.00129.07
ATOM   1512  CZ  ARG A 188     -16.913 -23.174  31.181  1.00129.07
ATOM   1513  NH1 ARG A 188     -17.498 -21.961  31.405  1.00129.07
ATOM   1514  NH2 ARG A 188     -17.083 -24.191  32.077  1.00129.07
ATOM   1515  N   ALA A 189     -13.101 -19.503  25.206  1.00 34.07
ATOM   1516  CA  ALA A 189     -13.022 -18.923  23.896  1.00 34.07
ATOM   1517  C   ALA A 189     -11.634 -19.085  23.353  1.00 34.07
ATOM   1518  O   ALA A 189     -11.448 -19.446  22.191  1.00 34.07
ATOM   1519  CB  ALA A 189     -13.346 -17.419  23.901  1.00 34.07
ATOM   1520  N   CYS A 190     -10.615 -18.823  24.191  1.00 75.58
ATOM   1521  CA  CYS A 190      -9.256 -18.899  23.742  1.00 75.58
ATOM   1522  C   CYS A 190      -8.917 -20.319  23.394  1.00 75.58
ATOM   1523  O   CYS A 190      -8.277 -20.583  22.376  1.00 75.58
ATOM   1524  CB  CYS A 190      -8.266 -18.403  24.807  1.00 75.58
ATOM   1525  SG  CYS A 190      -8.660 -16.722  25.356  1.00 75.58
ATOM   1526  N   ARG A 191      -9.357 -21.282  24.226  1.00147.59
ATOM   1527  CA  ARG A 191      -9.014 -22.659  24.000  1.00147.59
ATOM   1528  C   ARG A 191      -9.581 -23.101  22.690  1.00147.59
ATOM   1529  O   ARG A 191      -8.906 -23.755  21.896  1.00147.59
ATOM   1530  CB  ARG A 191      -9.604 -23.610  25.057  1.00147.59
ATOM   1531  CG  ARG A 191      -8.715 -23.839  26.279  1.00147.59
ATOM   1532  CD  ARG A 191      -9.461 -23.639  27.600  1.00147.59
ATOM   1533  NE  ARG A 191      -8.435 -23.604  28.683  1.00147.59
ATOM   1534  CZ  ARG A 191      -7.742 -22.455  28.944  1.00147.59
ATOM   1535  NH1 ARG A 191      -7.999 -21.320  28.232  1.00147.59
ATOM   1536  NH2 ARG A 191      -6.792 -22.444  29.924  1.00147.59
ATOM   1537  N   LEU A 192     -10.848 -22.738  22.430  1.00101.89
ATOM   1538  CA  LEU A 192     -11.533 -23.169  21.245  1.00101.89
ATOM   1539  C   LEU A 192     -10.822 -22.626  20.044  1.00101.89
ATOM   1540  O   LEU A 192     -10.587 -23.341  19.071  1.00101.89
ATOM   1541  CB  LEU A 192     -12.987 -22.638  21.237  1.00101.89
ATOM   1542  CG  LEU A 192     -13.756 -22.688  19.896  1.00101.89
ATOM   1543  CD1 LEU A 192     -13.696 -24.068  19.221  1.00101.89
ATOM   1544  CD2 LEU A 192     -15.183 -22.152  20.051  1.00101.89
ATOM   1545  N   ALA A 193     -10.455 -21.333  20.079  1.00 33.02
ATOM   1546  CA  ALA A 193      -9.840 -20.728  18.933  1.00 33.02
ATOM   1547  C   ALA A 193      -8.521 -21.374  18.650  1.00 33.02
ATOM   1548  O   ALA A 193      -8.187 -21.635  17.494  1.00 33.02
ATOM   1549  CB  ALA A 193      -9.579 -19.224  19.120  1.00 33.02
ATOM   1550  N   LYS A 194      -7.729 -21.644  19.704  1.00128.28
ATOM   1551  CA  LYS A 194      -6.412 -22.176  19.500  1.00128.28
ATOM   1552  C   LYS A 194      -6.488 -23.553  18.915  1.00128.28
ATOM   1553  O   LYS A 194      -5.780 -23.867  17.959  1.00128.28
ATOM   1554  CB  LYS A 194      -5.587 -22.251  20.796  1.00128.28
ATOM   1555  CG  LYS A 194      -5.061 -20.885  21.233  1.00128.28
ATOM   1556  CD  LYS A 194      -3.965 -20.345  20.308  1.00128.28
ATOM   1557  CE  LYS A 194      -3.299 -19.064  20.812  1.00128.28
ATOM   1558  NZ  LYS A 194      -2.236 -19.390  21.789  1.00128.28
ATOM   1559  N   ALA A 195      -7.364 -24.412  19.469  1.00 24.26
ATOM   1560  CA  ALA A 195      -7.457 -25.769  19.012  1.00 24.26
ATOM   1561  C   ALA A 195      -7.914 -25.784  17.587  1.00 24.26
ATOM   1562  O   ALA A 195      -7.392 -26.537  16.766  1.00 24.26
ATOM   1563  CB  ALA A 195      -8.458 -26.603  19.828  1.00 24.26
ATOM   1564  N   ALA A 196      -8.903 -24.936  17.251  1.00 25.71
ATOM   1565  CA  ALA A 196      -9.440 -24.930  15.919  1.00 25.71
ATOM   1566  C   ALA A 196      -8.368 -24.537  14.951  1.00 25.71
ATOM   1567  O   ALA A 196      -8.234 -25.134  13.884  1.00 25.71
ATOM   1568  CB  ALA A 196     -10.596 -23.931  15.745  1.00 25.71
ATOM   1569  N   PHE A 197      -7.564 -23.522  15.308  1.00 52.81
ATOM   1570  CA  PHE A 197      -6.539 -23.029  14.430  1.00 52.81
ATOM   1571  C   PHE A 197      -5.533 -24.115  14.178  1.00 52.81
ATOM   1572  O   PHE A 197      -5.158 -24.373  13.035  1.00 52.81
ATOM   1573  CB  PHE A 197      -5.802 -21.828  15.058  1.00 52.81
ATOM   1574  CG  PHE A 197      -4.761 -21.300  14.130  1.00 52.81
ATOM   1575  CD1 PHE A 197      -5.021 -21.178  12.785  1.00 52.81
ATOM   1576  CD2 PHE A 197      -3.532 -20.903  14.607  1.00 52.81
ATOM   1577  CE1 PHE A 197      -4.066 -20.683  11.929  1.00 52.81
ATOM   1578  CE2 PHE A 197      -2.577 -20.406  13.753  1.00 52.81
ATOM   1579  CZ  PHE A 197      -2.840 -20.295  12.410  1.00 52.81
ATOM   1580  N   ASP A 198      -5.080 -24.795  15.248  1.00 32.18
ATOM   1581  CA  ASP A 198      -4.046 -25.785  15.118  1.00 32.18
ATOM   1582  C   ASP A 198      -4.495 -26.943  14.281  1.00 32.18
ATOM   1583  O   ASP A 198      -3.756 -27.403  13.412  1.00 32.18
ATOM   1584  CB  ASP A 198      -3.580 -26.351  16.469  1.00 32.18
ATOM   1585  CG  ASP A 198      -2.058 -26.358  16.466  1.00 32.18
ATOM   1586  OD1 ASP A 198      -1.472 -27.377  16.011  1.00 32.18
ATOM   1587  OD2 ASP A 198      -1.460 -25.348  16.926  1.00 32.18
ATOM   1588  N   ASP A 199      -5.722 -27.443  14.508  1.00 30.43
ATOM   1589  CA  ASP A 199      -6.174 -28.589  13.773  1.00 30.43
ATOM   1590  C   ASP A 199      -6.264 -28.239  12.322  1.00 30.43
ATOM   1591  O   ASP A 199      -5.965 -29.062  11.460  1.00 30.43
ATOM   1592  CB  ASP A 199      -7.558 -29.099  14.216  1.00 30.43
ATOM   1593  CG  ASP A 199      -7.354 -30.148  15.300  1.00 30.43
ATOM   1594  OD1 ASP A 199      -6.487 -31.041  15.102  1.00 30.43
ATOM   1595  OD2 ASP A 199      -8.070 -30.078  16.336  1.00 30.43
ATOM   1596  N   ALA A 200      -6.701 -27.005  12.016  1.00 31.13
ATOM   1597  CA  ALA A 200      -6.836 -26.577  10.652  1.00 31.13
ATOM   1598  C   ALA A 200      -5.488 -26.542   9.998  1.00 31.13
ATOM   1599  O   ALA A 200      -5.335 -26.959   8.852  1.00 31.13
ATOM   1600  CB  ALA A 200      -7.447 -25.170  10.521  1.00 31.13
ATOM   1601  N   ILE A 201      -4.458 -26.070  10.724  1.00 45.66
ATOM   1602  CA  ILE A 201      -3.158 -25.926  10.132  1.00 45.66
ATOM   1603  C   ILE A 201      -2.681 -27.258   9.646  1.00 45.66
ATOM   1604  O   ILE A 201      -2.100 -27.359   8.567  1.00 45.66
ATOM   1605  CB  ILE A 201      -2.094 -25.471  11.086  1.00 45.66
ATOM   1606  CG1 ILE A 201      -2.489 -24.188  11.826  1.00 45.66
ATOM   1607  CG2 ILE A 201      -0.784 -25.349  10.292  1.00 45.66
ATOM   1608  CD1 ILE A 201      -1.647 -23.972  13.083  1.00 45.66
ATOM   1609  N   ALA A 202      -2.904 -28.317  10.442  1.00 38.34
ATOM   1610  CA  ALA A 202      -2.408 -29.622  10.110  1.00 38.34
ATOM   1611  C   ALA A 202      -3.007 -30.105   8.819  1.00 38.34
ATOM   1612  O   ALA A 202      -2.319 -30.735   8.020  1.00 38.34
ATOM   1613  CB  ALA A 202      -2.734 -30.670  11.188  1.00 38.34
ATOM   1614  N   GLU A 203      -4.312 -29.838   8.609  1.00117.02
ATOM   1615  CA  GLU A 203      -5.122 -30.263   7.491  1.00117.02
ATOM   1616  C   GLU A 203      -4.839 -29.542   6.204  1.00117.02
ATOM   1617  O   GLU A 203      -5.212 -30.016   5.134  1.00117.02
ATOM   1618  CB  GLU A 203      -6.632 -30.108   7.741  1.00117.02
ATOM   1619  CG  GLU A 203      -7.164 -31.014   8.845  1.00117.02
ATOM   1620  CD  GLU A 203      -7.232 -32.429   8.289  1.00117.02
ATOM   1621  OE1 GLU A 203      -7.969 -32.633   7.288  1.00117.02
ATOM   1622  OE2 GLU A 203      -6.553 -33.325   8.858  1.00117.02
ATOM   1623  N   LEU A 204      -4.208 -28.364   6.269  1.00177.93
ATOM   1624  CA  LEU A 204      -4.065 -27.455   5.165  1.00177.93
ATOM   1625  C   LEU A 204      -3.350 -28.084   3.992  1.00177.93
ATOM   1626  O   LEU A 204      -3.631 -27.755   2.840  1.00177.93
ATOM   1627  CB  LEU A 204      -3.352 -26.181   5.655  1.00177.93
ATOM   1628  CG  LEU A 204      -4.283 -25.035   6.049  1.00177.93
ATOM   1629  CD1 LEU A 204      -3.480 -23.810   6.489  1.00177.93
ATOM   1630  CD2 LEU A 204      -5.298 -24.741   4.931  1.00177.93
ATOM   1631  N   ASP A 205      -2.419 -29.022   4.236  1.00 81.92
ATOM   1632  CA  ASP A 205      -1.633 -29.622   3.189  1.00 81.92
ATOM   1633  C   ASP A 205      -2.523 -30.308   2.186  1.00 81.92
ATOM   1634  O   ASP A 205      -2.196 -30.360   1.001  1.00 81.92
ATOM   1635  CB  ASP A 205      -0.674 -30.698   3.726  1.00 81.92
ATOM   1636  CG  ASP A 205       0.140 -31.236   2.558  1.00 81.92
ATOM   1637  OD1 ASP A 205       0.817 -30.421   1.877  1.00 81.92
ATOM   1638  OD2 ASP A 205       0.093 -32.474   2.333  1.00 81.92
ATOM   1639  N   THR A 206      -3.656 -30.871   2.644  1.00 62.22
ATOM   1640  CA  THR A 206      -4.574 -31.662   1.863  1.00 62.22
ATOM   1641  C   THR A 206      -5.304 -30.856   0.823  1.00 62.22
ATOM   1642  O   THR A 206      -5.731 -31.400  -0.193  1.00 62.22
ATOM   1643  CB  THR A 206      -5.619 -32.331   2.710  1.00 62.22
ATOM   1644  OG1 THR A 206      -6.517 -31.370   3.243  1.00 62.22
ATOM   1645  CG2 THR A 206      -4.917 -33.084   3.854  1.00 62.22
ATOM   1646  N   LEU A 207      -5.501 -29.550   1.062  1.00 76.85
ATOM   1647  CA  LEU A 207      -6.348 -28.719   0.251  1.00 76.85
ATOM   1648  C   LEU A 207      -5.703 -28.246  -1.010  1.00 76.85
ATOM   1649  O   LEU A 207      -4.483 -28.226  -1.160  1.00 76.85
ATOM   1650  CB  LEU A 207      -6.800 -27.463   1.008  1.00 76.85
ATOM   1651  CG  LEU A 207      -7.253 -27.758   2.447  1.00 76.85
ATOM   1652  CD1 LEU A 207      -7.755 -26.483   3.139  1.00 76.85
ATOM   1653  CD2 LEU A 207      -8.274 -28.904   2.491  1.00 76.85
ATOM   1654  N   SER A 208      -6.569 -27.863  -1.971  1.00 31.48
ATOM   1655  CA  SER A 208      -6.163 -27.295  -3.219  1.00 31.48
ATOM   1656  C   SER A 208      -5.943 -25.839  -2.967  1.00 31.48
ATOM   1657  O   SER A 208      -6.092 -25.355  -1.846  1.00 31.48
ATOM   1658  CB  SER A 208      -7.226 -27.414  -4.323  1.00 31.48
ATOM   1659  OG  SER A 208      -8.399 -26.709  -3.945  1.00 31.48
ATOM   1660  N   GLU A 209      -5.563 -25.108  -4.028  1.00 35.94
ATOM   1661  CA  GLU A 209      -5.280 -23.708  -3.936  1.00 35.94
ATOM   1662  C   GLU A 209      -6.520 -22.978  -3.517  1.00 35.94
ATOM   1663  O   GLU A 209      -6.472 -22.117  -2.640  1.00 35.94
ATOM   1664  CB  GLU A 209      -4.844 -23.144  -5.299  1.00 35.94
ATOM   1665  CG  GLU A 209      -3.625 -23.826  -5.917  1.00 35.94
ATOM   1666  CD  GLU A 209      -4.120 -24.644  -7.102  1.00 35.94
ATOM   1667  OE1 GLU A 209      -4.406 -24.039  -8.170  1.00 35.94
ATOM   1668  OE2 GLU A 209      -4.211 -25.893  -6.953  1.00 35.94
ATOM   1669  N   GLU A 210      -7.674 -23.321  -4.120  1.00 46.11
ATOM   1670  CA  GLU A 210      -8.897 -22.619  -3.842  1.00 46.11
ATOM   1671  C   GLU A 210      -9.259 -22.798  -2.404  1.00 46.11
ATOM   1672  O   GLU A 210      -9.559 -21.837  -1.697  1.00 46.11
ATOM   1673  CB  GLU A 210     -10.094 -23.186  -4.629  1.00 46.11
ATOM   1674  CG  GLU A 210      -9.788 -23.574  -6.076  1.00 46.11
ATOM   1675  CD  GLU A 210      -9.477 -25.066  -6.093  1.00 46.11
ATOM   1676  OE1 GLU A 210     -10.428 -25.878  -5.939  1.00 46.11
ATOM   1677  OE2 GLU A 210      -8.275 -25.409  -6.251  1.00 46.11
ATOM   1678  N   SER A 211      -9.219 -24.056  -1.936  1.00 31.38
ATOM   1679  CA  SER A 211      -9.634 -24.378  -0.604  1.00 31.38
ATOM   1680  C   SER A 211      -8.707 -23.739   0.380  1.00 31.38
ATOM   1681  O   SER A 211      -9.130 -23.292   1.446  1.00 31.38
ATOM   1682  CB  SER A 211      -9.623 -25.893  -0.333  1.00 31.38
ATOM   1683  OG  SER A 211     -10.429 -26.567  -1.286  1.00 31.38
ATOM   1684  N   TYR A 212      -7.412 -23.661   0.034  1.00 58.92
ATOM   1685  CA  TYR A 212      -6.432 -23.114   0.925  1.00 58.92
ATOM   1686  C   TYR A 212      -6.786 -21.697   1.232  1.00 58.92
ATOM   1687  O   TYR A 212      -6.760 -21.284   2.390  1.00 58.92
ATOM   1688  CB  TYR A 212      -5.026 -23.099   0.296  1.00 58.92
ATOM   1689  CG  TYR A 212      -4.102 -22.416   1.247  1.00 58.92
ATOM   1690  CD1 TYR A 212      -3.711 -23.041   2.403  1.00 58.92
ATOM   1691  CD2 TYR A 212      -3.620 -21.154   0.982  1.00 58.92
ATOM   1692  CE1 TYR A 212      -2.858 -22.426   3.288  1.00 58.92
ATOM   1693  CE2 TYR A 212      -2.766 -20.529   1.862  1.00 58.92
ATOM   1694  CZ  TYR A 212      -2.384 -21.167   3.017  1.00 58.92
ATOM   1695  OH  TYR A 212      -1.509 -20.532   3.922  1.00 58.92
ATOM   1696  N   LYS A 213      -7.140 -20.915   0.197  1.00105.33
ATOM   1697  CA  LYS A 213      -7.424 -19.530   0.431  1.00105.33
ATOM   1698  C   LYS A 213      -8.606 -19.399   1.331  1.00105.33
ATOM   1699  O   LYS A 213      -8.590 -18.612   2.275  1.00105.33
ATOM   1700  CB  LYS A 213      -7.751 -18.734  -0.845  1.00105.33
ATOM   1701  CG  LYS A 213      -6.851 -19.049  -2.041  1.00105.33
ATOM   1702  CD  LYS A 213      -5.354 -18.950  -1.762  1.00105.33
ATOM   1703  CE  LYS A 213      -4.498 -19.280  -2.984  1.00105.33
ATOM   1704  NZ  LYS A 213      -4.554 -18.159  -3.949  1.00105.33
ATOM   1705  N   ASP A 214      -9.669 -20.180   1.076  1.00109.83
ATOM   1706  CA  ASP A 214     -10.852 -19.994   1.860  1.00109.83
ATOM   1707  C   ASP A 214     -10.612 -20.333   3.303  1.00109.83
ATOM   1708  O   ASP A 214     -11.055 -19.604   4.190  1.00109.83
ATOM   1709  CB  ASP A 214     -12.078 -20.760   1.312  1.00109.83
ATOM   1710  CG  ASP A 214     -13.356 -19.952   1.494  1.00109.83
ATOM   1711  OD1 ASP A 214     -13.384 -18.763   1.078  1.00109.83
ATOM   1712  OD2 ASP A 214     -14.333 -20.530   2.040  1.00109.83
ATOM   1713  N   SER A 215      -9.894 -21.436   3.587  1.00 43.07
ATOM   1714  CA  SER A 215      -9.703 -21.858   4.948  1.00 43.07
ATOM   1715  C   SER A 215      -8.824 -20.898   5.686  1.00 43.07
ATOM   1716  O   SER A 215      -9.091 -20.540   6.833  1.00 43.07
ATOM   1717  CB  SER A 215      -9.065 -23.255   5.050  1.00 43.07
ATOM   1718  OG  SER A 215      -9.979 -24.241   4.593  1.00 43.07
ATOM   1719  N   THR A 216      -7.752 -20.437   5.026  1.00112.98
ATOM   1720  CA  THR A 216      -6.782 -19.594   5.655  1.00112.98
ATOM   1721  C   THR A 216      -7.380 -18.275   6.034  1.00112.98
ATOM   1722  O   THR A 216      -6.998 -17.691   7.047  1.00112.98
ATOM   1723  CB  THR A 216      -5.574 -19.383   4.792  1.00112.98
ATOM   1724  OG1 THR A 216      -5.071 -20.632   4.349  1.00112.98
ATOM   1725  CG2 THR A 216      -4.504 -18.596   5.564  1.00112.98
ATOM   1726  N   LEU A 217      -8.326 -17.752   5.233  1.00 38.96
ATOM   1727  CA  LEU A 217      -8.870 -16.467   5.556  1.00 38.96
ATOM   1728  C   LEU A 217      -9.563 -16.539   6.888  1.00 38.96
ATOM   1729  O   LEU A 217      -9.414 -15.642   7.716  1.00 38.96
ATOM   1730  CB  LEU A 217      -9.882 -15.961   4.513  1.00 38.96
ATOM   1731  CG  LEU A 217     -10.557 -14.638   4.919  1.00 38.96
ATOM   1732  CD1 LEU A 217     -10.456 -13.598   3.790  1.00 38.96
ATOM   1733  CD2 LEU A 217     -12.005 -14.863   5.385  1.00 38.96
ATOM   1734  N   ILE A 218     -10.342 -17.611   7.130  1.00 44.66
ATOM   1735  CA  ILE A 218     -11.065 -17.772   8.364  1.00 44.66
ATOM   1736  C   ILE A 218     -10.099 -17.963   9.496  1.00 44.66
ATOM   1737  O   ILE A 218     -10.315 -17.469  10.602  1.00 44.66
ATOM   1738  CB  ILE A 218     -12.005 -18.942   8.354  1.00 44.66
ATOM   1739  CG1 ILE A 218     -12.896 -18.883   7.102  1.00 44.66
ATOM   1740  CG2 ILE A 218     -12.805 -18.910   9.670  1.00 44.66
ATOM   1741  CD1 ILE A 218     -13.369 -20.252   6.617  1.00 44.66
ATOM   1742  N   MET A 219      -9.000 -18.699   9.248  1.00 89.71
ATOM   1743  CA  MET A 219      -8.037 -18.984  10.275  1.00 89.71
ATOM   1744  C   MET A 219      -7.468 -17.682  10.755  1.00 89.71
ATOM   1745  O   MET A 219      -7.157 -17.528  11.935  1.00 89.71
ATOM   1746  CB  MET A 219      -6.859 -19.852   9.791  1.00 89.71
ATOM   1747  CG  MET A 219      -7.144 -21.358   9.817  1.00 89.71
ATOM   1748  SD  MET A 219      -5.771 -22.419   9.258  1.00 89.71
ATOM   1749  CE  MET A 219      -6.587 -23.045   7.762  1.00 89.71
ATOM   1750  N   GLN A 220      -7.311 -16.704   9.845  1.00 37.57
ATOM   1751  CA  GLN A 220      -6.750 -15.434  10.208  1.00 37.57
ATOM   1752  C   GLN A 220      -7.627 -14.786  11.230  1.00 37.57
ATOM   1753  O   GLN A 220      -7.133 -14.146  12.158  1.00 37.57
ATOM   1754  CB  GLN A 220      -6.645 -14.464   9.018  1.00 37.57
ATOM   1755  CG  GLN A 220      -5.647 -14.917   7.947  1.00 37.57
ATOM   1756  CD  GLN A 220      -5.792 -14.006   6.736  1.00 37.57
ATOM   1757  OE1 GLN A 220      -4.813 -13.445   6.246  1.00 37.57
ATOM   1758  NE2 GLN A 220      -7.049 -13.849   6.241  1.00 37.57
ATOM   1759  N   LEU A 221      -8.956 -14.926  11.086  1.00123.93
ATOM   1760  CA  LEU A 221      -9.857 -14.294  12.004  1.00123.93
ATOM   1761  C   LEU A 221      -9.639 -14.892  13.364  1.00123.93
ATOM   1762  O   LEU A 221      -9.672 -14.192  14.375  1.00123.93
ATOM   1763  CB  LEU A 221     -11.334 -14.498  11.619  1.00123.93
ATOM   1764  CG  LEU A 221     -11.848 -13.489  10.574  1.00123.93
ATOM   1765  CD1 LEU A 221     -11.625 -13.951   9.123  1.00123.93
ATOM   1766  CD2 LEU A 221     -13.316 -13.146  10.862  1.00123.93
ATOM   1767  N   LEU A 222      -9.414 -16.217  13.429  1.00 45.59
ATOM   1768  CA  LEU A 222      -9.206 -16.863  14.689  1.00 45.59
ATOM   1769  C   LEU A 222      -7.978 -16.274  15.318  1.00 45.59
ATOM   1770  O   LEU A 222      -7.957 -15.985  16.513  1.00 45.59
ATOM   1771  CB  LEU A 222      -8.948 -18.372  14.531  1.00 45.59
ATOM   1772  CG  LEU A 222     -10.047 -19.119  13.746  1.00 45.59
ATOM   1773  CD1 LEU A 222      -9.614 -20.559  13.421  1.00 45.59
ATOM   1774  CD2 LEU A 222     -11.399 -19.065  14.473  1.00 45.59
ATOM   1775  N   ARG A 223      -6.913 -16.080  14.518  1.00105.32
ATOM   1776  CA  ARG A 223      -5.678 -15.567  15.039  1.00105.32
ATOM   1777  C   ARG A 223      -5.860 -14.150  15.499  1.00105.32
ATOM   1778  O   ARG A 223      -5.300 -13.749  16.519  1.00105.32
ATOM   1779  CB  ARG A 223      -4.520 -15.654  14.027  1.00105.32
ATOM   1780  CG  ARG A 223      -3.758 -16.980  14.090  1.00105.32
ATOM   1781  CD  ARG A 223      -2.596 -16.981  15.089  1.00105.32
ATOM   1782  NE  ARG A 223      -1.339 -17.288  14.351  1.00105.32
ATOM   1783  CZ  ARG A 223      -0.149 -17.265  15.018  1.00105.32
ATOM   1784  NH1 ARG A 223      -0.119 -16.965  16.350  1.00105.32
ATOM   1785  NH2 ARG A 223       1.012 -17.544  14.358  1.00105.32
ATOM   1786  N   ASP A 224      -6.662 -13.352  14.768  1.00 29.99
ATOM   1787  CA  ASP A 224      -6.853 -11.976  15.133  1.00 29.99
ATOM   1788  C   ASP A 224      -7.464 -11.922  16.499  1.00 29.99
ATOM   1789  O   ASP A 224      -7.067 -11.106  17.329  1.00 29.99
ATOM   1790  CB  ASP A 224      -7.814 -11.229  14.192  1.00 29.99
ATOM   1791  CG  ASP A 224      -7.183  -9.899  13.812  1.00 29.99
ATOM   1792  OD1 ASP A 224      -5.954  -9.878  13.539  1.00 29.99
ATOM   1793  OD2 ASP A 224      -7.927  -8.882  13.796  1.00 29.99
ATOM   1794  N   ASN A 225      -8.456 -12.793  16.767  1.00 40.15
ATOM   1795  CA  ASN A 225      -9.119 -12.795  18.041  1.00 40.15
ATOM   1796  C   ASN A 225      -8.148 -13.178  19.114  1.00 40.15
ATOM   1797  O   ASN A 225      -8.119 -12.563  20.179  1.00 40.15
ATOM   1798  CB  ASN A 225     -10.294 -13.788  18.113  1.00 40.15
ATOM   1799  CG  ASN A 225     -11.475 -13.202  17.351  1.00 40.15
ATOM   1800  OD1 ASN A 225     -12.223 -12.379  17.878  1.00 40.15
ATOM   1801  ND2 ASN A 225     -11.658 -13.645  16.077  1.00 40.15
ATOM   1802  N   LEU A 226      -7.303 -14.196  18.858  1.00 46.76
ATOM   1803  CA  LEU A 226      -6.378 -14.646  19.862  1.00 46.76
ATOM   1804  C   LEU A 226      -5.465 -13.517  20.214  1.00 46.76
ATOM   1805  O   LEU A 226      -5.125 -13.324  21.380  1.00 46.76
ATOM   1806  CB  LEU A 226      -5.497 -15.822  19.396  1.00 46.76
ATOM   1807  CG  LEU A 226      -6.273 -17.121  19.109  1.00 46.76
ATOM   1808  CD1 LEU A 226      -5.510 -18.026  18.127  1.00 46.76
ATOM   1809  CD2 LEU A 226      -6.606 -17.863  20.412  1.00 46.76
ATOM   1810  N   THR A 227      -5.041 -12.733  19.210  1.00 21.76
ATOM   1811  CA  THR A 227      -4.128 -11.664  19.485  1.00 21.76
ATOM   1812  C   THR A 227      -4.787 -10.702  20.420  1.00 21.76
ATOM   1813  O   THR A 227      -4.184 -10.266  21.399  1.00 21.76
ATOM   1814  CB  THR A 227      -3.745 -10.901  18.252  1.00 21.76
ATOM   1815  OG1 THR A 227      -3.184 -11.780  17.288  1.00 21.76
ATOM   1816  CG2 THR A 227      -2.723  -9.819  18.642  1.00 21.76
ATOM   1817  N   LEU A 228      -6.056 -10.349  20.147  1.00 42.69
ATOM   1818  CA  LEU A 228      -6.724  -9.376  20.962  1.00 42.69
ATOM   1819  C   LEU A 228      -6.927  -9.910  22.348  1.00 42.69
ATOM   1820  O   LEU A 228      -6.702  -9.210  23.334  1.00 42.69
ATOM   1821  CB  LEU A 228      -8.106  -8.980  20.413  1.00 42.69
ATOM   1822  CG  LEU A 228      -8.119  -8.763  18.887  1.00 42.69
ATOM   1823  CD1 LEU A 228      -9.416  -9.299  18.258  1.00 42.69
ATOM   1824  CD2 LEU A 228      -7.848  -7.294  18.524  1.00 42.69
ATOM   1825  N   TRP A 229      -7.348 -11.181  22.444  1.00 89.27
ATOM   1826  CA  TRP A 229      -7.723 -11.823  23.672  1.00 89.27
ATOM   1827  C   TRP A 229      -6.577 -12.037  24.602  1.00 89.27
ATOM   1828  O   TRP A 229      -6.764 -11.976  25.816  1.00 89.27
ATOM   1829  CB  TRP A 229      -8.433 -13.165  23.426  1.00 89.27
ATOM   1830  CG  TRP A 229      -9.788 -12.958  22.793  1.00 89.27
ATOM   1831  CD1 TRP A 229     -10.485 -11.791  22.655  1.00 89.27
ATOM   1832  CD2 TRP A 229     -10.590 -13.981  22.186  1.00 89.27
ATOM   1833  NE1 TRP A 229     -11.670 -12.024  22.003  1.00 89.27
ATOM   1834  CE2 TRP A 229     -11.750 -13.367  21.704  1.00 89.27
ATOM   1835  CE3 TRP A 229     -10.380 -15.323  22.035  1.00 89.27
ATOM   1836  CZ2 TRP A 229     -12.716 -14.086  21.065  1.00 89.27
ATOM   1837  CZ3 TRP A 229     -11.360 -16.044  21.392  1.00 89.27
ATOM   1838  CH2 TRP A 229     -12.504 -15.438  20.916  1.00 89.27
ATOM   1839  N   THR A 230      -5.374 -12.349  24.085  1.00 86.24
ATOM   1840  CA  THR A 230      -4.297 -12.586  24.998  1.00 86.24
ATOM   1841  C   THR A 230      -3.062 -11.849  24.498  1.00 86.24
ATOM   1842  O   THR A 230      -2.133 -11.629  25.320  1.00 86.24
ATOM   1843  CB  THR A 230      -3.954 -14.040  25.104  1.00 86.24
ATOM   1844  OG1 THR A 230      -5.141 -14.809  25.225  1.00 86.24
ATOM   1845  CG2 THR A 230      -3.076 -14.249  26.345  1.00 86.24
ATOM   1846  OXT THR A 230      -3.028 -11.500  23.289  1.00 86.24
TER
ATOM   1847  N   SER B 231     -14.205  -8.468  19.588  1.00 28.72
ATOM   1848  CA  SER B 231     -13.933  -9.766  18.922  1.00 28.72
ATOM   1849  C   SER B 231     -14.495  -9.766  17.545  1.00 28.72
ATOM   1850  O   SER B 231     -15.508  -9.124  17.276  1.00 28.72
ATOM   1851  CB  SER B 231     -14.577 -10.926  19.702  1.00 28.72
ATOM   1852  OG  SER B 231     -13.985 -11.045  20.989  1.00 28.72
ATOM   1853  N   ASN B 232     -13.856 -10.514  16.619  1.00 69.24
ATOM   1854  CA  ASN B 232     -14.289 -10.488  15.253  1.00 69.24
ATOM   1855  C   ASN B 232     -15.087 -11.721  14.971  1.00 69.24
ATOM   1856  O   ASN B 232     -14.647 -12.842  15.233  1.00 69.24
ATOM   1857  CB  ASN B 232     -13.120 -10.455  14.266  1.00 69.24
ATOM   1858  CG  ASN B 232     -13.475  -9.476  13.159  1.00 69.24
ATOM   1859  OD1 ASN B 232     -12.966  -8.357  13.107  1.00 69.24
ATOM   1860  ND2 ASN B 232     -14.375  -9.915  12.237  1.00 69.24
ATOM   1861  N   SER B 233     -16.304 -11.528  14.428  1.00 93.29
ATOM   1862  CA  SER B 233     -17.160 -12.624  14.084  1.00 93.29
ATOM   1863  C   SER B 233     -16.899 -12.946  12.649  1.00 93.29
ATOM   1864  O   SER B 233     -16.177 -12.225  11.967  1.00 93.29
ATOM   1865  CB  SER B 233     -18.668 -12.313  14.240  1.00 93.29
ATOM   1866  OG  SER B 233     -19.357 -13.441  14.766  1.00 93.29
ATOM   1867  N   LEU B 234     -17.491 -14.044  12.148  1.00 52.59
ATOM   1868  CA  LEU B 234     -17.238 -14.434  10.788  1.00 52.59
ATOM   1869  C   LEU B 234     -18.081 -13.592   9.852  1.00 52.59
ATOM   1870  O   LEU B 234     -17.471 -12.855   9.030  1.00 52.59
ATOM   1871  CB  LEU B 234     -17.561 -15.910  10.498  1.00 52.59
ATOM   1872  CG  LEU B 234     -16.417 -16.621   9.757  1.00 52.59
ATOM   1873  CD1 LEU B 234     -16.232 -16.034   8.348  1.00 52.59
ATOM   1874  CD2 LEU B 234     -15.121 -16.614  10.581  1.00 52.59
ATOM   1875  OXT LEU B 234     -19.335 -13.685   9.938  1.00 52.59
