# Supplementary material for: A recombinant Fasciola gigantica 14-3-3 epsilon protein (rFg14-3-3e) modulates various functions of goat peripheral blood mononuclear cells
Source: Parasit Vectors. 2018 Mar 6;11:152. doi: 10.1186/s13071-018-2745-4 (PMC5840819; doi:10.1186/s13071-018-2745-4)
Supplement: Supplementary file 1 — Dataset S1. Structure files, FoldX configuration files and associated energy calculations for complexes between YWAHE and rFg14-3-3, and the 18 human protein interactors of YWAHE. (TGZ 5273 kb) [file 13071_2018_2745_MOESM1_ESM.tgz › foldx_model_files/WT_P61981-P62258-MDL-5d3e.pdb]

FoldX generated pdb file

Output generated by <BuildModel>
ATOM      0  N   VAL A   1      37.932  73.992  39.567  1.00 86.00
ATOM      1  CA  VAL A   1      37.719  74.549  40.920  1.00 86.00
ATOM      2  C   VAL A   1      38.814  74.088  41.829  1.00 86.00
ATOM      3  O   VAL A   1      39.445  73.061  41.583  1.00 86.00
ATOM      4  CB  VAL A   1      36.406  74.051  41.455  1.00 86.00
ATOM      5  CG1 VAL A   1      35.910  75.062  42.501  1.00 86.00
ATOM      6  CG2 VAL A   1      35.420  73.828  40.295  1.00 86.00
ATOM      7  N   ASP A   2      39.061  74.848  42.913  1.00 30.91
ATOM      8  CA  ASP A   2      40.120  74.527  43.826  1.00 30.91
ATOM      9  C   ASP A   2      39.734  73.288  44.564  1.00 30.91
ATOM     10  O   ASP A   2      38.553  73.020  44.774  1.00 30.91
ATOM     11  CB  ASP A   2      40.363  75.635  44.867  1.00 30.91
ATOM     12  CG  ASP A   2      41.341  75.133  45.918  1.00 30.91
ATOM     13  OD1 ASP A   2      42.477  74.738  45.542  1.00 30.91
ATOM     14  OD2 ASP A   2      40.961  75.141  47.120  1.00 30.91
ATOM     15  N   ARG A   3      40.743  72.491  44.971  1.00105.88
ATOM     16  CA  ARG A   3      40.475  71.259  45.649  1.00105.88
ATOM     17  C   ARG A   3      39.811  71.543  46.958  1.00105.88
ATOM     18  O   ARG A   3      38.847  70.877  47.328  1.00105.88
ATOM     19  CB  ARG A   3      41.734  70.428  45.955  1.00105.88
ATOM     20  CG  ARG A   3      41.383  68.981  46.312  1.00105.88
ATOM     21  CD  ARG A   3      41.173  68.695  47.799  1.00105.88
ATOM     22  NE  ARG A   3      42.492  68.334  48.389  1.00105.88
ATOM     23  CZ  ARG A   3      42.975  67.068  48.214  1.00105.88
ATOM     24  NH1 ARG A   3      42.325  66.201  47.384  1.00105.88
ATOM     25  NH2 ARG A   3      44.104  66.666  48.866  1.00105.88
ATOM     26  N   GLU A   4      40.303  72.557  47.693  1.00 35.30
ATOM     27  CA  GLU A   4      39.749  72.844  48.984  1.00 35.30
ATOM     28  C   GLU A   4      38.332  73.273  48.794  1.00 35.30
ATOM     29  O   GLU A   4      37.460  72.956  49.602  1.00 35.30
ATOM     30  CB  GLU A   4      40.464  73.988  49.727  1.00 35.30
ATOM     31  CG  GLU A   4      40.119  74.068  51.216  1.00 35.30
ATOM     32  CD  GLU A   4      41.172  73.280  51.985  1.00 35.30
ATOM     33  OE1 GLU A   4      42.382  73.453  51.676  1.00 35.30
ATOM     34  OE2 GLU A   4      40.780  72.492  52.886  1.00 35.30
ATOM     35  N   GLN A   5      38.068  74.014  47.705  1.00 56.03
ATOM     36  CA  GLN A   5      36.749  74.507  47.452  1.00 56.03
ATOM     37  C   GLN A   5      35.822  73.354  47.266  1.00 56.03
ATOM     38  O   GLN A   5      34.667  73.423  47.683  1.00 56.03
ATOM     39  CB  GLN A   5      36.667  75.396  46.200  1.00 56.03
ATOM     40  CG  GLN A   5      35.364  76.191  46.126  1.00 56.03
ATOM     41  CD  GLN A   5      35.749  77.629  45.812  1.00 56.03
ATOM     42  OE1 GLN A   5      36.079  77.970  44.678  1.00 56.03
ATOM     43  NE2 GLN A   5      35.705  78.507  46.848  1.00 56.03
ATOM     44  N   LEU A   6      36.294  72.276  46.606  1.00 44.01
ATOM     45  CA  LEU A   6      35.485  71.110  46.370  1.00 44.01
ATOM     46  C   LEU A   6      35.145  70.434  47.662  1.00 44.01
ATOM     47  O   LEU A   6      33.995  70.069  47.894  1.00 44.01
ATOM     48  CB  LEU A   6      36.175  70.066  45.476  1.00 44.01
ATOM     49  CG  LEU A   6      36.296  70.504  44.007  1.00 44.01
ATOM     50  CD1 LEU A   6      36.991  69.425  43.160  1.00 44.01
ATOM     51  CD2 LEU A   6      34.922  70.905  43.442  1.00 44.01
ATOM     52  N   VAL A   7      36.138  70.265  48.552  1.00 34.48
ATOM     53  CA  VAL A   7      35.894  69.592  49.796  1.00 34.48
ATOM     54  C   VAL A   7      34.884  70.392  50.555  1.00 34.48
ATOM     55  O   VAL A   7      34.004  69.842  51.214  1.00 34.48
ATOM     56  CB  VAL A   7      37.127  69.460  50.640  1.00 34.48
ATOM     57  CG1 VAL A   7      36.737  68.841  51.994  1.00 34.48
ATOM     58  CG2 VAL A   7      38.159  68.627  49.860  1.00 34.48
ATOM     59  N   GLN A   8      34.985  71.730  50.471  1.00 35.52
ATOM     60  CA  GLN A   8      34.076  72.596  51.163  1.00 35.52
ATOM     61  C   GLN A   8      32.700  72.343  50.636  1.00 35.52
ATOM     62  O   GLN A   8      31.728  72.321  51.389  1.00 35.52
ATOM     63  CB  GLN A   8      34.397  74.081  50.925  1.00 35.52
ATOM     64  CG  GLN A   8      35.714  74.526  51.564  1.00 35.52
ATOM     65  CD  GLN A   8      35.430  74.946  53.000  1.00 35.52
ATOM     66  OE1 GLN A   8      34.757  75.946  53.246  1.00 35.52
ATOM     67  NE2 GLN A   8      35.964  74.167  53.978  1.00 35.52
ATOM     68  N   LYS A   9      32.586  72.143  49.313  1.00149.46
ATOM     69  CA  LYS A   9      31.315  71.927  48.689  1.00149.46
ATOM     70  C   LYS A   9      30.739  70.641  49.199  1.00149.46
ATOM     71  O   LYS A   9      29.531  70.527  49.401  1.00149.46
ATOM     72  CB  LYS A   9      31.444  71.903  47.154  1.00149.46
ATOM     73  CG  LYS A   9      31.226  73.251  46.464  1.00149.46
ATOM     74  CD  LYS A   9      31.964  73.405  45.140  1.00149.46
ATOM     75  CE  LYS A   9      31.326  74.482  44.262  1.00149.46
ATOM     76  NZ  LYS A   9      29.975  74.048  43.835  1.00149.46
ATOM     77  N   ALA A  10      31.592  69.623  49.415  1.00 32.64
ATOM     78  CA  ALA A  10      31.101  68.362  49.892  1.00 32.64
ATOM     79  C   ALA A  10      30.532  68.528  51.268  1.00 32.64
ATOM     80  O   ALA A  10      29.435  68.058  51.564  1.00 32.64
ATOM     81  CB  ALA A  10      32.202  67.290  49.971  1.00 32.64
ATOM     82  N   ARG A  11      31.252  69.249  52.144  1.00 80.06
ATOM     83  CA  ARG A  11      30.830  69.403  53.507  1.00 80.06
ATOM     84  C   ARG A  11      29.509  70.107  53.513  1.00 80.06
ATOM     85  O   ARG A  11      28.633  69.803  54.322  1.00 80.06
ATOM     86  CB  ARG A  11      31.810  70.260  54.327  1.00 80.06
ATOM     87  CG  ARG A  11      33.154  69.577  54.597  1.00 80.06
ATOM     88  CD  ARG A  11      34.137  70.467  55.364  1.00 80.06
ATOM     89  NE  ARG A  11      33.524  70.804  56.680  1.00 80.06
ATOM     90  CZ  ARG A  11      33.686  69.951  57.735  1.00 80.06
ATOM     91  NH1 ARG A  11      34.375  68.786  57.568  1.00 80.06
ATOM     92  NH2 ARG A  11      33.154  70.256  58.955  1.00 80.06
ATOM     93  N   LEU A  12      29.345  71.095  52.617  1.00 56.07
ATOM     94  CA  LEU A  12      28.135  71.861  52.562  1.00 56.07
ATOM     95  C   LEU A  12      26.997  70.981  52.148  1.00 56.07
ATOM     96  O   LEU A  12      25.935  70.987  52.769  1.00 56.07
ATOM     97  CB  LEU A  12      28.244  73.019  51.555  1.00 56.07
ATOM     98  CG  LEU A  12      27.077  74.019  51.609  1.00 56.07
ATOM     99  CD1 LEU A  12      26.942  74.628  53.014  1.00 56.07
ATOM    100  CD2 LEU A  12      27.222  75.095  50.521  1.00 56.07
ATOM    101  N   ALA A  13      27.215  70.162  51.106  1.00 35.40
ATOM    102  CA  ALA A  13      26.192  69.319  50.558  1.00 35.40
ATOM    103  C   ALA A  13      25.755  68.351  51.604  1.00 35.40
ATOM    104  O   ALA A  13      24.586  67.975  51.661  1.00 35.40
ATOM    105  CB  ALA A  13      26.668  68.516  49.336  1.00 35.40
ATOM    106  N   GLU A  14      26.692  67.894  52.451  1.00 36.98
ATOM    107  CA  GLU A  14      26.325  66.940  53.453  1.00 36.98
ATOM    108  C   GLU A  14      25.317  67.575  54.364  1.00 36.98
ATOM    109  O   GLU A  14      24.335  66.944  54.753  1.00 36.98
ATOM    110  CB  GLU A  14      27.520  66.477  54.304  1.00 36.98
ATOM    111  CG  GLU A  14      27.229  65.225  55.134  1.00 36.98
ATOM    112  CD  GLU A  14      28.177  65.227  56.324  1.00 36.98
ATOM    113  OE1 GLU A  14      28.037  66.135  57.186  1.00 36.98
ATOM    114  OE2 GLU A  14      29.054  64.325  56.385  1.00 36.98
ATOM    115  N   GLN A  15      25.530  68.855  54.720  1.00108.90
ATOM    116  CA  GLN A  15      24.639  69.534  55.620  1.00108.90
ATOM    117  C   GLN A  15      23.287  69.689  54.980  1.00108.90
ATOM    118  O   GLN A  15      22.254  69.499  55.621  1.00108.90
ATOM    119  CB  GLN A  15      25.155  70.929  56.004  1.00108.90
ATOM    120  CG  GLN A  15      26.542  70.905  56.640  1.00108.90
ATOM    121  CD  GLN A  15      26.575  71.947  57.749  1.00108.90
ATOM    122  OE1 GLN A  15      25.931  71.792  58.785  1.00108.90
ATOM    123  NE2 GLN A  15      27.350  73.042  57.527  1.00108.90
ATOM    124  N   ALA A  16      23.274  70.035  53.682  1.00 65.45
ATOM    125  CA  ALA A  16      22.104  70.234  52.870  1.00 65.45
ATOM    126  C   ALA A  16      21.389  68.929  52.722  1.00 65.45
ATOM    127  O   ALA A  16      20.206  68.890  52.388  1.00 65.45
ATOM    128  CB  ALA A  16      22.428  70.755  51.459  1.00 65.45
ATOM    129  N   GLU A  17      22.119  67.818  52.919  1.00 71.41
ATOM    130  CA  GLU A  17      21.606  66.493  52.721  1.00 71.41
ATOM    131  C   GLU A  17      21.349  66.296  51.265  1.00 71.41
ATOM    132  O   GLU A  17      20.363  65.674  50.871  1.00 71.41
ATOM    133  CB  GLU A  17      20.312  66.191  53.499  1.00 71.41
ATOM    134  CG  GLU A  17      20.559  65.543  54.864  1.00 71.41
ATOM    135  CD  GLU A  17      19.732  64.266  54.941  1.00 71.41
ATOM    136  OE1 GLU A  17      18.482  64.367  54.817  1.00 71.41
ATOM    137  OE2 GLU A  17      20.336  63.177  55.125  1.00 71.41
ATOM    138  N   ARG A  18      22.244  66.855  50.426  1.00147.87
ATOM    139  CA  ARG A  18      22.180  66.627  49.012  1.00147.87
ATOM    140  C   ARG A  18      23.354  65.744  48.711  1.00147.87
ATOM    141  O   ARG A  18      24.444  66.207  48.379  1.00147.87
ATOM    142  CB  ARG A  18      22.305  67.927  48.201  1.00147.87
ATOM    143  CG  ARG A  18      20.983  68.699  48.125  1.00147.87
ATOM    144  CD  ARG A  18      21.129  70.137  47.626  1.00147.87
ATOM    145  NE  ARG A  18      21.259  70.094  46.140  1.00147.87
ATOM    146  CZ  ARG A  18      20.153  70.237  45.355  1.00147.87
ATOM    147  NH1 ARG A  18      18.928  70.411  45.933  1.00147.87
ATOM    148  NH2 ARG A  18      20.270  70.209  43.996  1.00147.87
ATOM    149  N   TYR A  19      23.137  64.423  48.817  1.00 68.38
ATOM    150  CA  TYR A  19      24.177  63.440  48.704  1.00 68.38
ATOM    151  C   TYR A  19      24.736  63.338  47.318  1.00 68.38
ATOM    152  O   TYR A  19      25.935  63.115  47.151  1.00 68.38
ATOM    153  CB  TYR A  19      23.726  62.053  49.191  1.00 68.38
ATOM    154  CG  TYR A  19      23.448  62.244  50.644  1.00 68.38
ATOM    155  CD1 TYR A  19      24.489  62.355  51.539  1.00 68.38
ATOM    156  CD2 TYR A  19      22.156  62.323  51.112  1.00 68.38
ATOM    157  CE1 TYR A  19      24.248  62.535  52.881  1.00 68.38
ATOM    158  CE2 TYR A  19      21.908  62.502  52.452  1.00 68.38
ATOM    159  CZ  TYR A  19      22.954  62.613  53.338  1.00 68.38
ATOM    160  OH  TYR A  19      22.699  62.799  54.713  1.00 68.38
ATOM    161  N   ASP A  20      23.890  63.465  46.281  1.00 31.52
ATOM    162  CA  ASP A  20      24.378  63.329  44.937  1.00 31.52
ATOM    163  C   ASP A  20      25.412  64.390  44.703  1.00 31.52
ATOM    164  O   ASP A  20      26.449  64.128  44.094  1.00 31.52
ATOM    165  CB  ASP A  20      23.270  63.513  43.886  1.00 31.52
ATOM    166  CG  ASP A  20      22.340  62.307  43.957  1.00 31.52
ATOM    167  OD1 ASP A  20      21.378  62.349  44.770  1.00 31.52
ATOM    168  OD2 ASP A  20      22.579  61.330  43.199  1.00 31.52
ATOM    169  N   ASP A  21      25.155  65.622  45.186  1.00 33.96
ATOM    170  CA  ASP A  21      26.088  66.700  45.015  1.00 33.96
ATOM    171  C   ASP A  21      27.353  66.368  45.747  1.00 33.96
ATOM    172  O   ASP A  21      28.450  66.619  45.251  1.00 33.96
ATOM    173  CB  ASP A  21      25.583  68.035  45.594  1.00 33.96
ATOM    174  CG  ASP A  21      24.436  68.551  44.734  1.00 33.96
ATOM    175  OD1 ASP A  21      24.426  68.251  43.511  1.00 33.96
ATOM    176  OD2 ASP A  21      23.558  69.261  45.293  1.00 33.96
ATOM    177  N   MET A  22      27.230  65.796  46.960  1.00 67.74
ATOM    178  CA  MET A  22      28.389  65.492  47.751  1.00 67.74
ATOM    179  C   MET A  22      29.209  64.446  47.061  1.00 67.74
ATOM    180  O   MET A  22      30.438  64.501  47.069  1.00 67.74
ATOM    181  CB  MET A  22      28.048  64.980  49.163  1.00 67.74
ATOM    182  CG  MET A  22      29.251  65.003  50.111  1.00 67.74
ATOM    183  SD  MET A  22      28.862  64.726  51.867  1.00 67.74
ATOM    184  CE  MET A  22      28.834  62.914  51.792  1.00 67.74
ATOM    185  N   ALA A  23      28.547  63.443  46.458  1.00 26.16
ATOM    186  CA  ALA A  23      29.264  62.397  45.785  1.00 26.16
ATOM    187  C   ALA A  23      29.990  62.985  44.616  1.00 26.16
ATOM    188  O   ALA A  23      31.132  62.624  44.333  1.00 26.16
ATOM    189  CB  ALA A  23      28.344  61.287  45.249  1.00 26.16
ATOM    190  N   ALA A  24      29.332  63.912  43.898  1.00 25.68
ATOM    191  CA  ALA A  24      29.923  64.485  42.724  1.00 25.68
ATOM    192  C   ALA A  24      31.161  65.244  43.095  1.00 25.68
ATOM    193  O   ALA A  24      32.194  65.128  42.435  1.00 25.68
ATOM    194  CB  ALA A  24      28.985  65.468  42.004  1.00 25.68
ATOM    195  N   ALA A  25      31.092  66.038  44.179  1.00 31.33
ATOM    196  CA  ALA A  25      32.207  66.851  44.574  1.00 31.33
ATOM    197  C   ALA A  25      33.366  65.979  44.941  1.00 31.33
ATOM    198  O   ALA A  25      34.503  66.237  44.547  1.00 31.33
ATOM    199  CB  ALA A  25      31.891  67.731  45.795  1.00 31.33
ATOM    200  N   MET A  26      33.098  64.903  45.700  1.00 55.10
ATOM    201  CA  MET A  26      34.128  64.024  46.173  1.00 55.10
ATOM    202  C   MET A  26      34.754  63.298  45.025  1.00 55.10
ATOM    203  O   MET A  26      35.924  62.922  45.093  1.00 55.10
ATOM    204  CB  MET A  26      33.626  62.988  47.192  1.00 55.10
ATOM    205  CG  MET A  26      33.283  63.608  48.548  1.00 55.10
ATOM    206  SD  MET A  26      34.718  64.273  49.450  1.00 55.10
ATOM    207  CE  MET A  26      34.931  65.756  48.424  1.00 55.10
ATOM    208  N   LYS A  27      33.972  63.018  43.966  1.00 59.76
ATOM    209  CA  LYS A  27      34.500  62.330  42.822  1.00 59.76
ATOM    210  C   LYS A  27      35.550  63.186  42.181  1.00 59.76
ATOM    211  O   LYS A  27      36.638  62.713  41.858  1.00 59.76
ATOM    212  CB  LYS A  27      33.428  62.049  41.758  1.00 59.76
ATOM    213  CG  LYS A  27      33.965  61.309  40.533  1.00 59.76
ATOM    214  CD  LYS A  27      32.863  60.770  39.620  1.00 59.76
ATOM    215  CE  LYS A  27      33.396  60.027  38.393  1.00 59.76
ATOM    216  NZ  LYS A  27      34.032  58.754  38.800  1.00 59.76
ATOM    217  N   ASN A  28      35.259  64.489  42.011  1.00 33.44
ATOM    218  CA  ASN A  28      36.181  65.384  41.372  1.00 33.44
ATOM    219  C   ASN A  28      37.437  65.402  42.180  1.00 33.44
ATOM    220  O   ASN A  28      38.539  65.434  41.634  1.00 33.44
ATOM    221  CB  ASN A  28      35.664  66.832  41.295  1.00 33.44
ATOM    222  CG  ASN A  28      34.478  66.870  40.340  1.00 33.44
ATOM    223  OD1 ASN A  28      34.179  65.889  39.660  1.00 33.44
ATOM    224  ND2 ASN A  28      33.786  68.039  40.280  1.00 33.44
ATOM    225  N   VAL A  29      37.301  65.378  43.517  1.00 32.31
ATOM    226  CA  VAL A  29      38.450  65.401  44.372  1.00 32.31
ATOM    227  C   VAL A  29      39.281  64.181  44.095  1.00 32.31
ATOM    228  O   VAL A  29      40.503  64.272  43.988  1.00 32.31
ATOM    229  CB  VAL A  29      38.083  65.383  45.829  1.00 32.31
ATOM    230  CG1 VAL A  29      39.372  65.282  46.663  1.00 32.31
ATOM    231  CG2 VAL A  29      37.241  66.633  46.138  1.00 32.31
ATOM    232  N   THR A  30      38.636  63.006  43.952  1.00 42.91
ATOM    233  CA  THR A  30      39.338  61.768  43.741  1.00 42.91
ATOM    234  C   THR A  30      40.072  61.813  42.430  1.00 42.91
ATOM    235  O   THR A  30      41.188  61.310  42.316  1.00 42.91
ATOM    236  CB  THR A  30      38.420  60.580  43.716  1.00 42.91
ATOM    237  OG1 THR A  30      37.704  60.495  44.939  1.00 42.91
ATOM    238  CG2 THR A  30      39.256  59.305  43.508  1.00 42.91
ATOM    239  N   GLU A  31      39.459  62.438  41.410  1.00 72.84
ATOM    240  CA  GLU A  31      39.970  62.536  40.068  1.00 72.84
ATOM    241  C   GLU A  31      41.236  63.342  40.036  1.00 72.84
ATOM    242  O   GLU A  31      41.967  63.319  39.048  1.00 72.84
ATOM    243  CB  GLU A  31      38.949  63.124  39.082  1.00 72.84
ATOM    244  CG  GLU A  31      37.804  62.146  38.807  1.00 72.84
ATOM    245  CD  GLU A  31      36.829  62.782  37.829  1.00 72.84
ATOM    246  OE1 GLU A  31      36.722  64.037  37.827  1.00 72.84
ATOM    247  OE2 GLU A  31      36.172  62.017  37.073  1.00 72.84
ATOM    248  N   LEU A  32      41.503  64.122  41.098  1.00 73.93
ATOM    249  CA  LEU A  32      42.694  64.922  41.192  1.00 73.93
ATOM    250  C   LEU A  32      43.878  64.003  41.167  1.00 73.93
ATOM    251  O   LEU A  32      44.987  64.418  40.831  1.00 73.93
ATOM    252  CB  LEU A  32      42.743  65.791  42.457  1.00 73.93
ATOM    253  CG  LEU A  32      41.660  66.884  42.440  1.00 73.93
ATOM    254  CD1 LEU A  32      41.808  67.841  43.629  1.00 73.93
ATOM    255  CD2 LEU A  32      41.631  67.614  41.087  1.00 73.93
ATOM    256  N   ASN A  33      43.671  62.726  41.544  1.00 70.62
ATOM    257  CA  ASN A  33      44.704  61.730  41.497  1.00 70.62
ATOM    258  C   ASN A  33      45.701  61.934  42.593  1.00 70.62
ATOM    259  O   ASN A  33      46.859  61.534  42.478  1.00 70.62
ATOM    260  CB  ASN A  33      45.459  61.724  40.154  1.00 70.62
ATOM    261  CG  ASN A  33      46.250  60.428  40.041  1.00 70.62
ATOM    262  OD1 ASN A  33      45.808  59.375  40.499  1.00 70.62
ATOM    263  ND2 ASN A  33      47.457  60.503  39.419  1.00 70.62
ATOM    264  N   GLU A  34      45.268  62.556  43.702  1.00101.76
ATOM    265  CA  GLU A  34      46.118  62.666  44.848  1.00101.76
ATOM    266  C   GLU A  34      45.445  61.862  45.919  1.00101.76
ATOM    267  O   GLU A  34      44.225  61.707  45.901  1.00101.76
ATOM    268  CB  GLU A  34      46.334  64.115  45.315  1.00101.76
ATOM    269  CG  GLU A  34      45.047  64.902  45.546  1.00101.76
ATOM    270  CD  GLU A  34      45.456  66.329  45.884  1.00101.76
ATOM    271  OE1 GLU A  34      46.030  66.533  46.986  1.00101.76
ATOM    272  OE2 GLU A  34      45.212  67.233  45.040  1.00101.76
ATOM    273  N   PRO A  35      46.196  61.326  46.847  1.00 66.87
ATOM    274  CA  PRO A  35      45.605  60.488  47.857  1.00 66.87
ATOM    275  C   PRO A  35      44.674  61.273  48.721  1.00 66.87
ATOM    276  O   PRO A  35      44.842  62.486  48.833  1.00 66.87
ATOM    277  CB  PRO A  35      46.777  59.842  48.591  1.00 66.87
ATOM    278  CG  PRO A  35      47.875  59.770  47.513  1.00 66.87
ATOM    279  CD  PRO A  35      47.577  60.957  46.578  1.00 66.87
ATOM    280  N   LEU A  36      43.676  60.601  49.328  1.00 56.65
ATOM    281  CA  LEU A  36      42.681  61.293  50.095  1.00 56.65
ATOM    282  C   LEU A  36      43.027  61.235  51.548  1.00 56.65
ATOM    283  O   LEU A  36      43.546  60.245  52.058  1.00 56.65
ATOM    284  CB  LEU A  36      41.273  60.686  49.955  1.00 56.65
ATOM    285  CG  LEU A  36      40.684  60.749  48.531  1.00 56.65
ATOM    286  CD1 LEU A  36      39.277  60.125  48.483  1.00 56.65
ATOM    287  CD2 LEU A  36      40.719  62.181  47.972  1.00 56.65
ATOM    288  N   SER A  37      42.724  62.341  52.249  1.00 76.95
ATOM    289  CA  SER A  37      42.932  62.469  53.660  1.00 76.95
ATOM    290  C   SER A  37      41.906  61.609  54.328  1.00 76.95
ATOM    291  O   SER A  37      40.990  61.105  53.682  1.00 76.95
ATOM    292  CB  SER A  37      42.723  63.915  54.139  1.00 76.95
ATOM    293  OG  SER A  37      42.716  63.978  55.554  1.00 76.95
ATOM    294  N   ASN A  38      42.051  61.401  55.651  1.00 24.34
ATOM    295  CA  ASN A  38      41.129  60.573  56.374  1.00 24.34
ATOM    296  C   ASN A  38      39.772  61.198  56.302  1.00 24.34
ATOM    297  O   ASN A  38      38.775  60.504  56.112  1.00 24.34
ATOM    298  CB  ASN A  38      41.499  60.410  57.859  1.00 24.34
ATOM    299  CG  ASN A  38      42.735  59.524  57.937  1.00 24.34
ATOM    300  OD1 ASN A  38      42.850  58.537  57.213  1.00 24.34
ATOM    301  ND2 ASN A  38      43.688  59.884  58.839  1.00 24.34
ATOM    302  N   GLU A  39      39.700  62.535  56.444  1.00 44.95
ATOM    303  CA  GLU A  39      38.437  63.217  56.406  1.00 44.95
ATOM    304  C   GLU A  39      37.831  63.029  55.053  1.00 44.95
ATOM    305  O   GLU A  39      36.638  62.755  54.925  1.00 44.95
ATOM    306  CB  GLU A  39      38.572  64.736  56.600  1.00 44.95
ATOM    307  CG  GLU A  39      37.230  65.470  56.555  1.00 44.95
ATOM    308  CD  GLU A  39      37.511  66.964  56.484  1.00 44.95
ATOM    309  OE1 GLU A  39      37.658  67.480  55.344  1.00 44.95
ATOM    310  OE2 GLU A  39      37.588  67.608  57.563  1.00 44.95
ATOM    311  N   GLU A  40      38.659  63.164  54.003  1.00 56.53
ATOM    312  CA  GLU A  40      38.200  63.084  52.649  1.00 56.53
ATOM    313  C   GLU A  40      37.695  61.701  52.364  1.00 56.53
ATOM    314  O   GLU A  40      36.713  61.541  51.641  1.00 56.53
ATOM    315  CB  GLU A  40      39.315  63.458  51.655  1.00 56.53
ATOM    316  CG  GLU A  40      39.692  64.940  51.775  1.00 56.53
ATOM    317  CD  GLU A  40      40.945  65.224  50.960  1.00 56.53
ATOM    318  OE1 GLU A  40      41.667  64.255  50.607  1.00 56.53
ATOM    319  OE2 GLU A  40      41.198  66.428  50.686  1.00 56.53
ATOM    320  N   ARG A  41      38.341  60.658  52.926  1.00 68.28
ATOM    321  CA  ARG A  41      37.882  59.318  52.670  1.00 68.28
ATOM    322  C   ARG A  41      36.480  59.178  53.175  1.00 68.28
ATOM    323  O   ARG A  41      35.635  58.575  52.515  1.00 68.28
ATOM    324  CB  ARG A  41      38.690  58.204  53.363  1.00 68.28
ATOM    325  CG  ARG A  41      40.084  57.952  52.784  1.00 68.28
ATOM    326  CD  ARG A  41      40.530  56.492  52.927  1.00 68.28
ATOM    327  NE  ARG A  41      40.425  56.107  54.362  1.00 68.28
ATOM    328  CZ  ARG A  41      41.527  56.138  55.166  1.00 68.28
ATOM    329  NH1 ARG A  41      42.738  56.507  54.654  1.00 68.28
ATOM    330  NH2 ARG A  41      41.415  55.798  56.483  1.00 68.28
ATOM    331  N   ASN A  42      36.202  59.734  54.368  1.00 31.18
ATOM    332  CA  ASN A  42      34.913  59.599  54.986  1.00 31.18
ATOM    333  C   ASN A  42      33.863  60.293  54.170  1.00 31.18
ATOM    334  O   ASN A  42      32.775  59.756  53.966  1.00 31.18
ATOM    335  CB  ASN A  42      34.873  60.203  56.401  1.00 31.18
ATOM    336  CG  ASN A  42      35.794  59.377  57.288  1.00 31.18
ATOM    337  OD1 ASN A  42      35.883  58.158  57.148  1.00 31.18
ATOM    338  ND2 ASN A  42      36.506  60.058  58.226  1.00 31.18
ATOM    339  N   LEU A  43      34.161  61.504  53.664  1.00 43.27
ATOM    340  CA  LEU A  43      33.174  62.248  52.933  1.00 43.27
ATOM    341  C   LEU A  43      32.787  61.466  51.721  1.00 43.27
ATOM    342  O   LEU A  43      31.613  61.418  51.355  1.00 43.27
ATOM    343  CB  LEU A  43      33.684  63.615  52.453  1.00 43.27
ATOM    344  CG  LEU A  43      33.967  64.599  53.601  1.00 43.27
ATOM    345  CD1 LEU A  43      34.475  65.947  53.065  1.00 43.27
ATOM    346  CD2 LEU A  43      32.738  64.749  54.513  1.00 43.27
ATOM    347  N   LEU A  44      33.776  60.850  51.049  1.00101.76
ATOM    348  CA  LEU A  44      33.513  60.097  49.858  1.00101.76
ATOM    349  C   LEU A  44      32.696  58.897  50.225  1.00101.76
ATOM    350  O   LEU A  44      31.689  58.595  49.585  1.00101.76
ATOM    351  CB  LEU A  44      34.833  59.658  49.184  1.00101.76
ATOM    352  CG  LEU A  44      34.724  58.954  47.813  1.00101.76
ATOM    353  CD1 LEU A  44      36.120  58.734  47.212  1.00101.76
ATOM    354  CD2 LEU A  44      33.947  57.632  47.879  1.00101.76
ATOM    355  N   SER A  45      33.095  58.202  51.304  1.00 34.99
ATOM    356  CA  SER A  45      32.427  56.996  51.699  1.00 34.99
ATOM    357  C   SER A  45      31.007  57.326  52.042  1.00 34.99
ATOM    358  O   SER A  45      30.085  56.619  51.639  1.00 34.99
ATOM    359  CB  SER A  45      33.077  56.342  52.931  1.00 34.99
ATOM    360  OG  SER A  45      32.383  55.154  53.284  1.00 34.99
ATOM    361  N   VAL A  46      30.805  58.426  52.794  1.00 36.84
ATOM    362  CA  VAL A  46      29.508  58.832  53.263  1.00 36.84
ATOM    363  C   VAL A  46      28.615  59.207  52.120  1.00 36.84
ATOM    364  O   VAL A  46      27.463  58.780  52.068  1.00 36.84
ATOM    365  CB  VAL A  46      29.582  60.024  54.172  1.00 36.84
ATOM    366  CG1 VAL A  46      28.151  60.474  54.504  1.00 36.84
ATOM    367  CG2 VAL A  46      30.425  59.653  55.405  1.00 36.84
ATOM    368  N   ALA A  47      29.122  60.009  51.164  1.00 31.67
ATOM    369  CA  ALA A  47      28.279  60.483  50.103  1.00 31.67
ATOM    370  C   ALA A  47      27.771  59.320  49.310  1.00 31.67
ATOM    371  O   ALA A  47      26.580  59.228  49.016  1.00 31.67
ATOM    372  CB  ALA A  47      29.023  61.411  49.127  1.00 31.67
ATOM    373  N   TYR A  48      28.670  58.389  48.953  1.00 68.32
ATOM    374  CA  TYR A  48      28.306  57.240  48.172  1.00 68.32
ATOM    375  C   TYR A  48      27.424  56.315  48.948  1.00 68.32
ATOM    376  O   TYR A  48      26.526  55.690  48.385  1.00 68.32
ATOM    377  CB  TYR A  48      29.511  56.436  47.651  1.00 68.32
ATOM    378  CG  TYR A  48      30.074  57.189  46.495  1.00 68.32
ATOM    379  CD1 TYR A  48      29.486  57.067  45.257  1.00 68.32
ATOM    380  CD2 TYR A  48      31.174  58.005  46.635  1.00 68.32
ATOM    381  CE1 TYR A  48      29.982  57.747  44.171  1.00 68.32
ATOM    382  CE2 TYR A  48      31.676  58.689  45.551  1.00 68.32
ATOM    383  CZ  TYR A  48      31.080  58.561  44.318  1.00 68.32
ATOM    384  OH  TYR A  48      31.590  59.260  43.204  1.00 68.32
ATOM    385  N   LYS A  49      27.678  56.166  50.260  1.00 97.25
ATOM    386  CA  LYS A  49      26.882  55.268  51.047  1.00 97.25
ATOM    387  C   LYS A  49      25.460  55.730  51.000  1.00 97.25
ATOM    388  O   LYS A  49      24.545  54.923  50.841  1.00 97.25
ATOM    389  CB  LYS A  49      27.322  55.230  52.523  1.00 97.25
ATOM    390  CG  LYS A  49      26.489  54.284  53.390  1.00 97.25
ATOM    391  CD  LYS A  49      26.570  52.819  52.961  1.00 97.25
ATOM    392  CE  LYS A  49      25.670  52.507  51.765  1.00 97.25
ATOM    393  NZ  LYS A  49      25.790  51.082  51.399  1.00 97.25
ATOM    394  N   ASN A  50      25.243  57.051  51.141  1.00 41.71
ATOM    395  CA  ASN A  50      23.918  57.601  51.144  1.00 41.71
ATOM    396  C   ASN A  50      23.287  57.497  49.789  1.00 41.71
ATOM    397  O   ASN A  50      22.101  57.194  49.684  1.00 41.71
ATOM    398  CB  ASN A  50      23.884  59.076  51.574  1.00 41.71
ATOM    399  CG  ASN A  50      24.128  59.127  53.077  1.00 41.71
ATOM    400  OD1 ASN A  50      23.399  58.516  53.858  1.00 41.71
ATOM    401  ND2 ASN A  50      25.184  59.871  53.500  1.00 41.71
ATOM    402  N   VAL A  51      24.049  57.764  48.710  1.00 42.39
ATOM    403  CA  VAL A  51      23.460  57.719  47.400  1.00 42.39
ATOM    404  C   VAL A  51      22.972  56.335  47.104  1.00 42.39
ATOM    405  O   VAL A  51      21.820  56.150  46.719  1.00 42.39
ATOM    406  CB  VAL A  51      24.427  58.078  46.308  1.00 42.39
ATOM    407  CG1 VAL A  51      23.749  57.816  44.952  1.00 42.39
ATOM    408  CG2 VAL A  51      24.871  59.537  46.504  1.00 42.39
ATOM    409  N   VAL A  52      23.838  55.320  47.289  1.00 97.80
ATOM    410  CA  VAL A  52      23.481  53.961  46.991  1.00 97.80
ATOM    411  C   VAL A  52      22.417  53.521  47.947  1.00 97.80
ATOM    412  O   VAL A  52      21.508  52.777  47.584  1.00 97.80
ATOM    413  CB  VAL A  52      24.642  53.005  47.096  1.00 97.80
ATOM    414  CG1 VAL A  52      25.058  52.860  48.570  1.00 97.80
ATOM    415  CG2 VAL A  52      24.246  51.679  46.426  1.00 97.80
ATOM    416  N   GLY A  53      22.494  53.999  49.202  1.00 24.95
ATOM    417  CA  GLY A  53      21.598  53.569  50.239  1.00 24.95
ATOM    418  C   GLY A  53      20.179  53.872  49.869  1.00 24.95
ATOM    419  O   GLY A  53      19.284  53.070  50.131  1.00 24.95
ATOM    420  N   ALA A  54      19.921  55.040  49.257  1.00 30.82
ATOM    421  CA  ALA A  54      18.569  55.388  48.931  1.00 30.82
ATOM    422  C   ALA A  54      18.032  54.367  47.977  1.00 30.82
ATOM    423  O   ALA A  54      16.871  53.970  48.073  1.00 30.82
ATOM    424  CB  ALA A  54      18.458  56.762  48.248  1.00 30.82
ATOM    425  N   ARG A  55      18.870  53.937  47.014  1.00 92.36
ATOM    426  CA  ARG A  55      18.487  52.997  45.996  1.00 92.36
ATOM    427  C   ARG A  55      18.212  51.650  46.590  1.00 92.36
ATOM    428  O   ARG A  55      17.230  51.000  46.236  1.00 92.36
ATOM    429  CB  ARG A  55      19.587  52.796  44.940  1.00 92.36
ATOM    430  CG  ARG A  55      19.554  53.834  43.816  1.00 92.36
ATOM    431  CD  ARG A  55      20.506  55.012  44.012  1.00 92.36
ATOM    432  NE  ARG A  55      20.117  56.053  43.019  1.00 92.36
ATOM    433  CZ  ARG A  55      20.167  57.371  43.365  1.00 92.36
ATOM    434  NH1 ARG A  55      20.506  57.730  44.636  1.00 92.36
ATOM    435  NH2 ARG A  55      19.890  58.336  42.441  1.00 92.36
ATOM    436  N   ARG A  56      19.083  51.188  47.507  1.00102.06
ATOM    437  CA  ARG A  56      18.911  49.898  48.108  1.00102.06
ATOM    438  C   ARG A  56      17.624  49.922  48.865  1.00102.06
ATOM    439  O   ARG A  56      16.842  48.974  48.820  1.00102.06
ATOM    440  CB  ARG A  56      20.030  49.557  49.105  1.00102.06
ATOM    441  CG  ARG A  56      21.398  49.392  48.442  1.00102.06
ATOM    442  CD  ARG A  56      22.517  49.089  49.438  1.00102.06
ATOM    443  NE  ARG A  56      22.206  47.781  50.080  1.00102.06
ATOM    444  CZ  ARG A  56      22.628  47.540  51.356  1.00102.06
ATOM    445  NH1 ARG A  56      23.311  48.503  52.042  1.00102.06
ATOM    446  NH2 ARG A  56      22.359  46.342  51.952  1.00102.06
ATOM    447  N   SER A  57      17.364  51.032  49.576  1.00 28.98
ATOM    448  CA  SER A  57      16.172  51.146  50.363  1.00 28.98
ATOM    449  C   SER A  57      14.979  51.068  49.461  1.00 28.98
ATOM    450  O   SER A  57      14.011  50.373  49.764  1.00 28.98
ATOM    451  CB  SER A  57      16.091  52.477  51.126  1.00 28.98
ATOM    452  OG  SER A  57      17.213  52.617  51.983  1.00 28.98
ATOM    453  N   SER A  58      15.014  51.780  48.321  1.00 29.15
ATOM    454  CA  SER A  58      13.892  51.770  47.427  1.00 29.15
ATOM    455  C   SER A  58      13.723  50.390  46.872  1.00 29.15
ATOM    456  O   SER A  58      12.604  49.894  46.744  1.00 29.15
ATOM    457  CB  SER A  58      14.069  52.719  46.227  1.00 29.15
ATOM    458  OG  SER A  58      13.716  54.045  46.588  1.00 29.15
ATOM    459  N   TRP A  59      14.847  49.730  46.544  1.00 61.36
ATOM    460  CA  TRP A  59      14.832  48.438  45.920  1.00 61.36
ATOM    461  C   TRP A  59      14.208  47.444  46.851  1.00 61.36
ATOM    462  O   TRP A  59      13.394  46.620  46.437  1.00 61.36
ATOM    463  CB  TRP A  59      16.253  47.963  45.558  1.00 61.36
ATOM    464  CG  TRP A  59      16.328  46.693  44.744  1.00 61.36
ATOM    465  CD1 TRP A  59      16.271  46.533  43.389  1.00 61.36
ATOM    466  CD2 TRP A  59      16.507  45.382  45.301  1.00 61.36
ATOM    467  NE1 TRP A  59      16.399  45.203  43.067  1.00 61.36
ATOM    468  CE2 TRP A  59      16.545  44.483  44.235  1.00 61.36
ATOM    469  CE3 TRP A  59      16.633  44.964  46.594  1.00 61.36
ATOM    470  CZ2 TRP A  59      16.709  43.145  44.449  1.00 61.36
ATOM    471  CZ3 TRP A  59      16.795  43.613  46.806  1.00 61.36
ATOM    472  CH2 TRP A  59      16.832  42.722  45.754  1.00 61.36
ATOM    473  N   ARG A  60      14.563  47.504  48.145  1.00181.27
ATOM    474  CA  ARG A  60      14.064  46.559  49.103  1.00181.27
ATOM    475  C   ARG A  60      12.567  46.662  49.149  1.00181.27
ATOM    476  O   ARG A  60      11.866  45.652  49.106  1.00181.27
ATOM    477  CB  ARG A  60      14.585  46.879  50.515  1.00181.27
ATOM    478  CG  ARG A  60      14.467  45.740  51.524  1.00181.27
ATOM    479  CD  ARG A  60      15.528  44.656  51.329  1.00181.27
ATOM    480  NE  ARG A  60      16.788  45.343  50.921  1.00181.27
ATOM    481  CZ  ARG A  60      17.596  45.931  51.853  1.00181.27
ATOM    482  NH1 ARG A  60      17.237  45.936  53.169  1.00181.27
ATOM    483  NH2 ARG A  60      18.759  46.530  51.465  1.00181.27
ATOM    484  N   VAL A  61      12.040  47.900  49.223  1.00 39.79
ATOM    485  CA  VAL A  61      10.625  48.133  49.343  1.00 39.79
ATOM    486  C   VAL A  61       9.908  47.650  48.122  1.00 39.79
ATOM    487  O   VAL A  61       8.904  46.946  48.216  1.00 39.79
ATOM    488  CB  VAL A  61      10.301  49.590  49.507  1.00 39.79
ATOM    489  CG1 VAL A  61       8.777  49.747  49.633  1.00 39.79
ATOM    490  CG2 VAL A  61      11.085  50.131  50.716  1.00 39.79
ATOM    491  N   ILE A  62      10.412  48.012  46.931  1.00133.71
ATOM    492  CA  ILE A  62       9.736  47.642  45.726  1.00133.71
ATOM    493  C   ILE A  62       9.781  46.152  45.582  1.00133.71
ATOM    494  O   ILE A  62       8.787  45.531  45.210  1.00133.71
ATOM    495  CB  ILE A  62      10.320  48.302  44.504  1.00133.71
ATOM    496  CG1 ILE A  62      10.318  49.823  44.691  1.00133.71
ATOM    497  CG2 ILE A  62       9.572  47.827  43.250  1.00133.71
ATOM    498  CD1 ILE A  62       8.904  50.398  44.731  1.00133.71
ATOM    499  N   SER A  63      10.939  45.534  45.889  1.00 93.70
ATOM    500  CA  SER A  63      11.094  44.116  45.724  1.00 93.70
ATOM    501  C   SER A  63      10.186  43.376  46.659  1.00 93.70
ATOM    502  O   SER A  63       9.629  42.344  46.292  1.00 93.70
ATOM    503  CB  SER A  63      12.541  43.626  45.932  1.00 93.70
ATOM    504  OG  SER A  63      12.976  43.873  47.259  1.00 93.70
ATOM    505  N   SER A  64       9.998  43.886  47.891  1.00 29.49
ATOM    506  CA  SER A  64       9.162  43.205  48.841  1.00 29.49
ATOM    507  C   SER A  64       7.770  43.187  48.304  1.00 29.49
ATOM    508  O   SER A  64       7.063  42.186  48.412  1.00 29.49
ATOM    509  CB  SER A  64       9.102  43.908  50.208  1.00 29.49
ATOM    510  OG  SER A  64       8.257  43.179  51.086  1.00 29.49
ATOM    511  N   ILE A  65       7.350  44.315  47.704  1.00 46.33
ATOM    512  CA  ILE A  65       6.037  44.465  47.159  1.00 46.33
ATOM    513  C   ILE A  65       5.877  43.523  46.013  1.00 46.33
ATOM    514  O   ILE A  65       4.813  42.936  45.831  1.00 46.33
ATOM    515  CB  ILE A  65       5.777  45.853  46.644  1.00 46.33
ATOM    516  CG1 ILE A  65       5.990  46.889  47.762  1.00 46.33
ATOM    517  CG2 ILE A  65       4.367  45.885  46.032  1.00 46.33
ATOM    518  CD1 ILE A  65       6.056  48.329  47.253  1.00 46.33
ATOM    519  N   GLU A  66       6.928  43.350  45.192  1.00107.62
ATOM    520  CA  GLU A  66       6.750  42.542  44.025  1.00107.62
ATOM    521  C   GLU A  66       6.412  41.127  44.387  1.00107.62
ATOM    522  O   GLU A  66       5.606  40.500  43.705  1.00107.62
ATOM    523  CB  GLU A  66       7.934  42.554  43.031  1.00107.62
ATOM    524  CG  GLU A  66       9.266  41.997  43.533  1.00107.62
ATOM    525  CD  GLU A  66      10.215  41.950  42.337  1.00107.62
ATOM    526  OE1 GLU A  66       9.731  42.086  41.181  1.00107.62
ATOM    527  OE2 GLU A  66      11.441  41.775  42.567  1.00107.62
ATOM    528  N   GLN A  67       7.022  40.574  45.452  1.00 99.89
ATOM    529  CA  GLN A  67       6.796  39.201  45.819  1.00 99.89
ATOM    530  C   GLN A  67       5.392  39.004  46.304  1.00 99.89
ATOM    531  O   GLN A  67       4.692  38.087  45.875  1.00 99.89
ATOM    532  CB  GLN A  67       7.712  38.767  46.977  1.00 99.89
ATOM    533  CG  GLN A  67       9.196  39.070  46.750  1.00 99.89
ATOM    534  CD  GLN A  67       9.703  38.272  45.559  1.00 99.89
ATOM    535  OE1 GLN A  67       9.487  37.065  45.461  1.00 99.89
ATOM    536  NE2 GLN A  67      10.401  38.972  44.624  1.00 99.89
ATOM    537  N   LYS A  68       4.930  39.891  47.201  1.00126.44
ATOM    538  CA  LYS A  68       3.646  39.708  47.809  1.00126.44
ATOM    539  C   LYS A  68       2.582  39.792  46.760  1.00126.44
ATOM    540  O   LYS A  68       1.618  39.030  46.777  1.00126.44
ATOM    541  CB  LYS A  68       3.360  40.744  48.910  1.00126.44
ATOM    542  CG  LYS A  68       2.160  40.378  49.784  1.00126.44
ATOM    543  CD  LYS A  68       2.119  41.127  51.117  1.00126.44
ATOM    544  CE  LYS A  68       1.903  42.634  50.973  1.00126.44
ATOM    545  NZ  LYS A  68       3.121  43.269  50.423  1.00126.44
ATOM    546  N   THR A  69       2.753  40.732  45.817  1.00 95.57
ATOM    547  CA  THR A  69       1.859  41.020  44.732  1.00 95.57
ATOM    548  C   THR A  69       1.926  39.969  43.670  1.00 95.57
ATOM    549  O   THR A  69       1.189  40.063  42.692  1.00 95.57
ATOM    550  CB  THR A  69       2.105  42.351  44.082  1.00 95.57
ATOM    551  OG1 THR A  69       3.403  42.401  43.509  1.00 95.57
ATOM    552  CG2 THR A  69       1.951  43.442  45.154  1.00 95.57
ATOM    553  N   SER A  70       2.920  39.061  43.712  1.00113.07
ATOM    554  CA  SER A  70       2.967  38.038  42.703  1.00113.07
ATOM    555  C   SER A  70       1.892  37.023  42.924  1.00113.07
ATOM    556  O   SER A  70       1.169  36.643  42.005  1.00113.07
ATOM    557  CB  SER A  70       4.317  37.301  42.632  1.00113.07
ATOM    558  OG  SER A  70       4.539  36.548  43.813  1.00113.07
ATOM    559  N   ALA A  71       1.742  36.537  44.162  1.00 47.58
ATOM    560  CA  ALA A  71       0.734  35.543  44.354  1.00 47.58
ATOM    561  C   ALA A  71      -0.584  36.173  44.063  1.00 47.58
ATOM    562  O   ALA A  71      -1.473  35.563  43.471  1.00 47.58
ATOM    563  CB  ALA A  71       0.688  35.009  45.796  1.00 47.58
ATOM    564  N   ASP A  72      -0.733  37.428  44.507  1.00158.12
ATOM    565  CA  ASP A  72      -2.001  38.076  44.477  1.00158.12
ATOM    566  C   ASP A  72      -2.649  38.343  43.158  1.00158.12
ATOM    567  O   ASP A  72      -3.391  37.539  42.596  1.00158.12
ATOM    568  CB  ASP A  72      -1.910  39.449  45.175  1.00158.12
ATOM    569  CG  ASP A  72      -3.292  40.064  45.391  1.00158.12
ATOM    570  OD1 ASP A  72      -4.023  40.355  44.406  1.00158.12
ATOM    571  OD2 ASP A  72      -3.624  40.277  46.586  1.00158.12
ATOM    572  N   GLY A  73      -2.312  39.519  42.624  1.00179.84
ATOM    573  CA  GLY A  73      -3.229  40.076  41.681  1.00179.84
ATOM    574  C   GLY A  73      -3.276  39.598  40.285  1.00179.84
ATOM    575  O   GLY A  73      -4.278  39.022  39.864  1.00179.84
ATOM    576  N   ASN A  74      -2.174  39.781  39.535  1.00134.57
ATOM    577  CA  ASN A  74      -2.405  39.614  38.134  1.00134.57
ATOM    578  C   ASN A  74      -1.186  39.996  37.343  1.00134.57
ATOM    579  O   ASN A  74      -0.226  40.556  37.867  1.00134.57
ATOM    580  CB  ASN A  74      -3.568  40.509  37.672  1.00134.57
ATOM    581  CG  ASN A  74      -4.032  40.078  36.294  1.00134.57
ATOM    582  OD1 ASN A  74      -4.097  40.883  35.367  1.00134.57
ATOM    583  ND2 ASN A  74      -4.377  38.769  36.160  1.00134.57
ATOM    584  N   GLU A  75      -1.221  39.695  36.028  1.00133.98
ATOM    585  CA  GLU A  75      -0.119  39.901  35.129  1.00133.98
ATOM    586  C   GLU A  75       0.198  41.348  34.865  1.00133.98
ATOM    587  O   GLU A  75       1.368  41.700  34.741  1.00133.98
ATOM    588  CB  GLU A  75      -0.308  39.208  33.772  1.00133.98
ATOM    589  CG  GLU A  75      -0.150  37.691  33.872  1.00133.98
ATOM    590  CD  GLU A  75       1.248  37.417  34.414  1.00133.98
ATOM    591  OE1 GLU A  75       2.236  37.788  33.725  1.00133.98
ATOM    592  OE2 GLU A  75       1.345  36.840  35.530  1.00133.98
ATOM    593  N   LYS A  76      -0.816  42.222  34.738  1.00 82.57
ATOM    594  CA  LYS A  76      -0.612  43.609  34.391  1.00 82.57
ATOM    595  C   LYS A  76       0.142  44.327  35.471  1.00 82.57
ATOM    596  O   LYS A  76       0.990  45.178  35.197  1.00 82.57
ATOM    597  CB  LYS A  76      -1.957  44.337  34.226  1.00 82.57
ATOM    598  CG  LYS A  76      -2.830  43.835  33.077  1.00 82.57
ATOM    599  CD  LYS A  76      -4.194  44.525  33.042  1.00 82.57
ATOM    600  CE  LYS A  76      -5.345  43.593  32.669  1.00 82.57
ATOM    601  NZ  LYS A  76      -5.795  42.851  33.867  1.00 82.57
ATOM    602  N   LYS A  77      -0.222  44.035  36.733  1.00104.80
ATOM    603  CA  LYS A  77       0.334  44.627  37.917  1.00104.80
ATOM    604  C   LYS A  77       1.751  44.176  38.127  1.00104.80
ATOM    605  O   LYS A  77       2.630  44.973  38.452  1.00104.80
ATOM    606  CB  LYS A  77      -0.444  44.179  39.165  1.00104.80
ATOM    607  CG  LYS A  77       0.079  44.796  40.461  1.00104.80
ATOM    608  CD  LYS A  77      -0.996  44.944  41.539  1.00104.80
ATOM    609  CE  LYS A  77      -0.460  44.759  42.960  1.00104.80
ATOM    610  NZ  LYS A  77      -1.051  45.774  43.858  1.00104.80
ATOM    611  N   ILE A  78       2.000  42.865  37.944  1.00 95.87
ATOM    612  CA  ILE A  78       3.280  42.277  38.227  1.00 95.87
ATOM    613  C   ILE A  78       4.322  42.867  37.337  1.00 95.87
ATOM    614  O   ILE A  78       5.403  43.241  37.790  1.00 95.87
ATOM    615  CB  ILE A  78       3.306  40.794  37.994  1.00 95.87
ATOM    616  CG1 ILE A  78       2.330  40.084  38.942  1.00 95.87
ATOM    617  CG2 ILE A  78       4.757  40.316  38.170  1.00 95.87
ATOM    618  CD1 ILE A  78       2.697  40.263  40.413  1.00 95.87
ATOM    619  N   GLU A  79       4.015  42.987  36.038  1.00 88.54
ATOM    620  CA  GLU A  79       4.989  43.489  35.119  1.00 88.54
ATOM    621  C   GLU A  79       5.324  44.890  35.502  1.00 88.54
ATOM    622  O   GLU A  79       6.468  45.320  35.361  1.00 88.54
ATOM    623  CB  GLU A  79       4.520  43.498  33.655  1.00 88.54
ATOM    624  CG  GLU A  79       5.569  44.083  32.705  1.00 88.54
ATOM    625  CD  GLU A  79       6.840  43.250  32.817  1.00 88.54
ATOM    626  OE1 GLU A  79       6.794  42.035  32.489  1.00 88.54
ATOM    627  OE2 GLU A  79       7.879  43.823  33.240  1.00 88.54
ATOM    628  N   MET A  80       4.325  45.643  35.992  1.00110.06
ATOM    629  CA  MET A  80       4.549  47.018  36.325  1.00110.06
ATOM    630  C   MET A  80       5.573  47.121  37.418  1.00110.06
ATOM    631  O   MET A  80       6.493  47.932  37.331  1.00110.06
ATOM    632  CB  MET A  80       3.267  47.721  36.809  1.00110.06
ATOM    633  CG  MET A  80       3.505  49.119  37.389  1.00110.06
ATOM    634  SD  MET A  80       3.862  50.419  36.170  1.00110.06
ATOM    635  CE  MET A  80       5.248  51.143  37.091  1.00110.06
ATOM    636  N   VAL A  81       5.445  46.297  38.476  1.00 46.83
ATOM    637  CA  VAL A  81       6.361  46.360  39.581  1.00 46.83
ATOM    638  C   VAL A  81       7.726  45.930  39.145  1.00 46.83
ATOM    639  O   VAL A  81       8.725  46.527  39.546  1.00 46.83
ATOM    640  CB  VAL A  81       5.964  45.477  40.730  1.00 46.83
ATOM    641  CG1 VAL A  81       7.069  45.541  41.800  1.00 46.83
ATOM    642  CG2 VAL A  81       4.579  45.921  41.235  1.00 46.83
ATOM    643  N   ARG A  82       7.806  44.874  38.312  1.00154.51
ATOM    644  CA  ARG A  82       9.091  44.355  37.937  1.00154.51
ATOM    645  C   ARG A  82       9.868  45.382  37.173  1.00154.51
ATOM    646  O   ARG A  82      11.055  45.583  37.424  1.00154.51
ATOM    647  CB  ARG A  82       9.031  43.077  37.086  1.00154.51
ATOM    648  CG  ARG A  82      10.409  42.427  36.911  1.00154.51
ATOM    649  CD  ARG A  82      10.806  42.176  35.455  1.00154.51
ATOM    650  NE  ARG A  82      11.149  43.484  34.833  1.00154.51
ATOM    651  CZ  ARG A  82      10.932  43.682  33.499  1.00154.51
ATOM    652  NH1 ARG A  82      10.330  42.710  32.752  1.00154.51
ATOM    653  NH2 ARG A  82      11.310  44.853  32.909  1.00154.51
ATOM    654  N   ALA A  83       9.210  46.081  36.233  1.00 36.58
ATOM    655  CA  ALA A  83       9.897  47.040  35.416  1.00 36.58
ATOM    656  C   ALA A  83      10.447  48.114  36.302  1.00 36.58
ATOM    657  O   ALA A  83      11.556  48.599  36.087  1.00 36.58
ATOM    658  CB  ALA A  83       8.972  47.703  34.382  1.00 36.58
ATOM    659  N   TYR A  84       9.670  48.520  37.319  1.00 71.15
ATOM    660  CA  TYR A  84      10.046  49.574  38.219  1.00 71.15
ATOM    661  C   TYR A  84      11.213  49.131  39.043  1.00 71.15
ATOM    662  O   TYR A  84      12.115  49.915  39.336  1.00 71.15
ATOM    663  CB  TYR A  84       8.883  49.965  39.151  1.00 71.15
ATOM    664  CG  TYR A  84       9.217  51.232  39.861  1.00 71.15
ATOM    665  CD1 TYR A  84       9.434  52.385  39.142  1.00 71.15
ATOM    666  CD2 TYR A  84       9.276  51.283  41.234  1.00 71.15
ATOM    667  CE1 TYR A  84       9.732  53.567  39.778  1.00 71.15
ATOM    668  CE2 TYR A  84       9.574  52.461  41.876  1.00 71.15
ATOM    669  CZ  TYR A  84       9.804  53.604  41.149  1.00 71.15
ATOM    670  OH  TYR A  84      10.108  54.814  41.808  1.00 71.15
ATOM    671  N   ARG A  85      11.217  47.854  39.465  1.00142.90
ATOM    672  CA  ARG A  85      12.314  47.389  40.256  1.00142.90
ATOM    673  C   ARG A  85      13.563  47.490  39.440  1.00142.90
ATOM    674  O   ARG A  85      14.610  47.882  39.947  1.00142.90
ATOM    675  CB  ARG A  85      12.193  45.922  40.685  1.00142.90
ATOM    676  CG  ARG A  85      13.410  45.452  41.483  1.00142.90
ATOM    677  CD  ARG A  85      13.546  43.934  41.509  1.00142.90
ATOM    678  NE  ARG A  85      13.137  43.466  40.156  1.00142.90
ATOM    679  CZ  ARG A  85      13.540  42.251  39.687  1.00142.90
ATOM    680  NH1 ARG A  85      14.451  41.513  40.382  1.00142.90
ATOM    681  NH2 ARG A  85      13.015  41.766  38.526  1.00142.90
ATOM    682  N   GLU A  86      13.478  47.133  38.147  1.00100.33
ATOM    683  CA  GLU A  86      14.614  47.132  37.270  1.00100.33
ATOM    684  C   GLU A  86      15.130  48.528  37.105  1.00100.33
ATOM    685  O   GLU A  86      16.339  48.760  37.104  1.00100.33
ATOM    686  CB  GLU A  86      14.248  46.582  35.883  1.00100.33
ATOM    687  CG  GLU A  86      15.433  46.408  34.938  1.00100.33
ATOM    688  CD  GLU A  86      14.921  45.685  33.701  1.00100.33
ATOM    689  OE1 GLU A  86      13.815  45.087  33.782  1.00100.33
ATOM    690  OE2 GLU A  86      15.629  45.720  32.659  1.00100.33
ATOM    691  N   LYS A  87      14.218  49.508  36.984  1.00 44.26
ATOM    692  CA  LYS A  87      14.623  50.869  36.785  1.00 44.26
ATOM    693  C   LYS A  87      15.492  51.266  37.935  1.00 44.26
ATOM    694  O   LYS A  87      16.548  51.868  37.751  1.00 44.26
ATOM    695  CB  LYS A  87      13.424  51.831  36.794  1.00 44.26
ATOM    696  CG  LYS A  87      12.538  51.725  35.553  1.00 44.26
ATOM    697  CD  LYS A  87      11.136  52.300  35.757  1.00 44.26
ATOM    698  CE  LYS A  87      11.121  53.824  35.881  1.00 44.26
ATOM    699  NZ  LYS A  87      11.323  54.433  34.550  1.00 44.26
ATOM    700  N   ILE A  88      15.065  50.926  39.163  1.00 50.58
ATOM    701  CA  ILE A  88      15.800  51.281  40.341  1.00 50.58
ATOM    702  C   ILE A  88      17.110  50.563  40.351  1.00 50.58
ATOM    703  O   ILE A  88      18.129  51.114  40.763  1.00 50.58
ATOM    704  CB  ILE A  88      15.067  50.938  41.603  1.00 50.58
ATOM    705  CG1 ILE A  88      13.642  51.511  41.544  1.00 50.58
ATOM    706  CG2 ILE A  88      15.889  51.462  42.792  1.00 50.58
ATOM    707  CD1 ILE A  88      12.801  51.221  42.785  1.00 50.58
ATOM    708  N   GLU A  89      17.100  49.296  39.905  1.00 90.34
ATOM    709  CA  GLU A  89      18.249  48.442  39.931  1.00 90.34
ATOM    710  C   GLU A  89      19.329  49.025  39.067  1.00 90.34
ATOM    711  O   GLU A  89      20.500  49.048  39.444  1.00 90.34
ATOM    712  CB  GLU A  89      17.878  47.040  39.416  1.00 90.34
ATOM    713  CG  GLU A  89      18.759  45.903  39.929  1.00 90.34
ATOM    714  CD  GLU A  89      18.035  44.606  39.589  1.00 90.34
ATOM    715  OE1 GLU A  89      17.884  44.322  38.371  1.00 90.34
ATOM    716  OE2 GLU A  89      17.615  43.889  40.537  1.00 90.34
ATOM    717  N   LYS A  90      18.950  49.548  37.889  1.00101.13
ATOM    718  CA  LYS A  90      19.893  50.083  36.950  1.00101.13
ATOM    719  C   LYS A  90      20.618  51.222  37.589  1.00101.13
ATOM    720  O   LYS A  90      21.832  51.352  37.447  1.00101.13
ATOM    721  CB  LYS A  90      19.192  50.619  35.693  1.00101.13
ATOM    722  CG  LYS A  90      18.476  49.556  34.864  1.00101.13
ATOM    723  CD  LYS A  90      17.267  50.114  34.110  1.00101.13
ATOM    724  CE  LYS A  90      17.136  49.569  32.685  1.00101.13
ATOM    725  NZ  LYS A  90      18.149  50.197  31.808  1.00101.13
ATOM    726  N   GLU A  91      19.885  52.085  38.315  1.00 31.26
ATOM    727  CA  GLU A  91      20.504  53.216  38.938  1.00 31.26
ATOM    728  C   GLU A  91      21.460  52.728  39.979  1.00 31.26
ATOM    729  O   GLU A  91      22.570  53.242  40.105  1.00 31.26
ATOM    730  CB  GLU A  91      19.502  54.148  39.639  1.00 31.26
ATOM    731  CG  GLU A  91      18.980  55.269  38.738  1.00 31.26
ATOM    732  CD  GLU A  91      18.320  56.315  39.626  1.00 31.26
ATOM    733  OE1 GLU A  91      19.040  56.928  40.458  1.00 31.26
ATOM    734  OE2 GLU A  91      17.086  56.518  39.478  1.00 31.26
ATOM    735  N   LEU A  92      21.055  51.698  40.744  1.00 89.60
ATOM    736  CA  LEU A  92      21.880  51.212  41.811  1.00 89.60
ATOM    737  C   LEU A  92      23.146  50.682  41.215  1.00 89.60
ATOM    738  O   LEU A  92      24.231  50.883  41.759  1.00 89.60
ATOM    739  CB  LEU A  92      21.170  50.102  42.620  1.00 89.60
ATOM    740  CG  LEU A  92      21.737  49.792  44.027  1.00 89.60
ATOM    741  CD1 LEU A  92      20.696  49.043  44.873  1.00 89.60
ATOM    742  CD2 LEU A  92      23.064  49.019  43.981  1.00 89.60
ATOM    743  N   GLU A  93      23.042  49.982  40.073  1.00 41.63
ATOM    744  CA  GLU A  93      24.214  49.422  39.468  1.00 41.63
ATOM    745  C   GLU A  93      25.125  50.509  38.988  1.00 41.63
ATOM    746  O   GLU A  93      26.344  50.400  39.108  1.00 41.63
ATOM    747  CB  GLU A  93      23.903  48.491  38.285  1.00 41.63
ATOM    748  CG  GLU A  93      23.196  47.206  38.720  1.00 41.63
ATOM    749  CD  GLU A  93      23.183  46.242  37.543  1.00 41.63
ATOM    750  OE1 GLU A  93      23.992  46.450  36.600  1.00 41.63
ATOM    751  OE2 GLU A  93      22.369  45.280  37.575  1.00 41.63
ATOM    752  N   ALA A  94      24.558  51.591  38.426  1.00 25.96
ATOM    753  CA  ALA A  94      25.366  52.645  37.882  1.00 25.96
ATOM    754  C   ALA A  94      26.167  53.277  38.974  1.00 25.96
ATOM    755  O   ALA A  94      27.350  53.563  38.794  1.00 25.96
ATOM    756  CB  ALA A  94      24.528  53.754  37.222  1.00 25.96
ATOM    757  N   VAL A  95      25.545  53.507  40.145  1.00 91.64
ATOM    758  CA  VAL A  95      26.251  54.162  41.207  1.00 91.64
ATOM    759  C   VAL A  95      27.391  53.290  41.638  1.00 91.64
ATOM    760  O   VAL A  95      28.489  53.779  41.896  1.00 91.64
ATOM    761  CB  VAL A  95      25.395  54.478  42.406  1.00 91.64
ATOM    762  CG1 VAL A  95      25.093  53.195  43.195  1.00 91.64
ATOM    763  CG2 VAL A  95      26.107  55.560  43.231  1.00 91.64
ATOM    764  N   CYS A  96      27.161  51.964  41.719  1.00 33.21
ATOM    765  CA  CYS A  96      28.182  51.049  42.151  1.00 33.21
ATOM    766  C   CYS A  96      29.314  51.045  41.170  1.00 33.21
ATOM    767  O   CYS A  96      30.480  50.993  41.557  1.00 33.21
ATOM    768  CB  CYS A  96      27.675  49.604  42.290  1.00 33.21
ATOM    769  SG  CYS A  96      26.490  49.427  43.657  1.00 33.21
ATOM    770  N   GLN A  97      29.000  51.102  39.865  1.00 83.79
ATOM    771  CA  GLN A  97      30.018  51.083  38.851  1.00 83.79
ATOM    772  C   GLN A  97      30.870  52.296  39.018  1.00 83.79
ATOM    773  O   GLN A  97      32.080  52.249  38.803  1.00 83.79
ATOM    774  CB  GLN A  97      29.438  51.150  37.429  1.00 83.79
ATOM    775  CG  GLN A  97      30.507  51.132  36.335  1.00 83.79
ATOM    776  CD  GLN A  97      29.809  51.313  34.994  1.00 83.79
ATOM    777  OE1 GLN A  97      30.409  51.774  34.024  1.00 83.79
ATOM    778  NE2 GLN A  97      28.501  50.947  34.936  1.00 83.79
ATOM    779  N   ASP A  98      30.249  53.434  39.376  1.00 51.18
ATOM    780  CA  ASP A  98      30.991  54.652  39.513  1.00 51.18
ATOM    781  C   ASP A  98      31.983  54.529  40.631  1.00 51.18
ATOM    782  O   ASP A  98      33.148  54.888  40.473  1.00 51.18
ATOM    783  CB  ASP A  98      30.091  55.864  39.823  1.00 51.18
ATOM    784  CG  ASP A  98      30.963  57.113  39.905  1.00 51.18
ATOM    785  OD1 ASP A  98      31.734  57.246  40.892  1.00 51.18
ATOM    786  OD2 ASP A  98      30.859  57.960  38.979  1.00 51.18
ATOM    787  N   VAL A  99      31.541  54.017  41.796  1.00 36.59
ATOM    788  CA  VAL A  99      32.396  53.917  42.946  1.00 36.59
ATOM    789  C   VAL A  99      33.504  52.949  42.678  1.00 36.59
ATOM    790  O   VAL A  99      34.667  53.222  42.971  1.00 36.59
ATOM    791  CB  VAL A  99      31.663  53.430  44.161  1.00 36.59
ATOM    792  CG1 VAL A  99      32.672  53.287  45.311  1.00 36.59
ATOM    793  CG2 VAL A  99      30.501  54.395  44.457  1.00 36.59
ATOM    794  N   LEU A 100      33.165  51.790  42.085  1.00 40.38
ATOM    795  CA  LEU A 100      34.137  50.768  41.833  1.00 40.38
ATOM    796  C   LEU A 100      35.178  51.321  40.913  1.00 40.38
ATOM    797  O   LEU A 100      36.366  51.047  41.073  1.00 40.38
ATOM    798  CB  LEU A 100      33.530  49.521  41.169  1.00 40.38
ATOM    799  CG  LEU A 100      32.526  48.779  42.071  1.00 40.38
ATOM    800  CD1 LEU A 100      31.949  47.538  41.369  1.00 40.38
ATOM    801  CD2 LEU A 100      33.142  48.466  43.444  1.00 40.38
ATOM    802  N   SER A 101      34.756  52.122  39.920  1.00 24.43
ATOM    803  CA  SER A 101      35.677  52.672  38.966  1.00 24.43
ATOM    804  C   SER A 101      36.658  53.555  39.678  1.00 24.43
ATOM    805  O   SER A 101      37.855  53.514  39.400  1.00 24.43
ATOM    806  CB  SER A 101      34.978  53.530  37.899  1.00 24.43
ATOM    807  OG  SER A 101      35.931  54.050  36.984  1.00 24.43
ATOM    808  N   LEU A 102      36.172  54.379  40.625  1.00 45.96
ATOM    809  CA  LEU A 102      37.030  55.273  41.350  1.00 45.96
ATOM    810  C   LEU A 102      37.995  54.473  42.168  1.00 45.96
ATOM    811  O   LEU A 102      39.164  54.835  42.291  1.00 45.96
ATOM    812  CB  LEU A 102      36.257  56.194  42.311  1.00 45.96
ATOM    813  CG  LEU A 102      35.382  57.242  41.599  1.00 45.96
ATOM    814  CD1 LEU A 102      34.643  58.127  42.612  1.00 45.96
ATOM    815  CD2 LEU A 102      36.210  58.068  40.599  1.00 45.96
ATOM    816  N   LEU A 103      37.528  53.366  42.772  1.00 48.67
ATOM    817  CA  LEU A 103      38.395  52.585  43.605  1.00 48.67
ATOM    818  C   LEU A 103      39.501  51.978  42.796  1.00 48.67
ATOM    819  O   LEU A 103      40.666  52.035  43.187  1.00 48.67
ATOM    820  CB  LEU A 103      37.661  51.434  44.316  1.00 48.67
ATOM    821  CG  LEU A 103      36.621  51.910  45.348  1.00 48.67
ATOM    822  CD1 LEU A 103      35.922  50.722  46.028  1.00 48.67
ATOM    823  CD2 LEU A 103      37.249  52.882  46.361  1.00 48.67
ATOM    824  N   ASP A 104      39.164  51.361  41.648  1.00 51.71
ATOM    825  CA  ASP A 104      40.152  50.684  40.856  1.00 51.71
ATOM    826  C   ASP A 104      41.111  51.635  40.214  1.00 51.71
ATOM    827  O   ASP A 104      42.323  51.431  40.252  1.00 51.71
ATOM    828  CB  ASP A 104      39.534  49.859  39.714  1.00 51.71
ATOM    829  CG  ASP A 104      38.826  48.653  40.309  1.00 51.71
ATOM    830  OD1 ASP A 104      38.993  48.408  41.534  1.00 51.71
ATOM    831  OD2 ASP A 104      38.114  47.954  39.539  1.00 51.71
ATOM    832  N   ASN A 105      40.588  52.688  39.565  1.00 84.58
ATOM    833  CA  ASN A 105      41.455  53.554  38.827  1.00 84.58
ATOM    834  C   ASN A 105      42.311  54.421  39.700  1.00 84.58
ATOM    835  O   ASN A 105      43.512  54.524  39.468  1.00 84.58
ATOM    836  CB  ASN A 105      40.680  54.473  37.870  1.00 84.58
ATOM    837  CG  ASN A 105      40.053  53.576  36.814  1.00 84.58
ATOM    838  OD1 ASN A 105      40.430  52.413  36.671  1.00 84.58
ATOM    839  ND2 ASN A 105      39.073  54.127  36.050  1.00 84.58
ATOM    840  N   TYR A 106      41.700  55.201  40.614  1.00115.43
ATOM    841  CA  TYR A 106      42.489  56.086  41.433  1.00115.43
ATOM    842  C   TYR A 106      42.935  55.604  42.791  1.00115.43
ATOM    843  O   TYR A 106      44.126  55.515  43.085  1.00115.43
ATOM    844  CB  TYR A 106      41.758  57.413  41.669  1.00115.43
ATOM    845  CG  TYR A 106      41.527  58.001  40.323  1.00115.43
ATOM    846  CD1 TYR A 106      40.464  57.576  39.560  1.00115.43
ATOM    847  CD2 TYR A 106      42.368  58.966  39.820  1.00115.43
ATOM    848  CE1 TYR A 106      40.238  58.110  38.314  1.00115.43
ATOM    849  CE2 TYR A 106      42.147  59.504  38.575  1.00115.43
ATOM    850  CZ  TYR A 106      41.080  59.077  37.821  1.00115.43
ATOM    851  OH  TYR A 106      40.851  59.628  36.542  1.00115.43
ATOM    852  N   LEU A 107      41.946  55.235  43.638  1.00 84.59
ATOM    853  CA  LEU A 107      42.138  55.090  45.061  1.00 84.59
ATOM    854  C   LEU A 107      43.052  53.972  45.457  1.00 84.59
ATOM    855  O   LEU A 107      43.979  54.176  46.241  1.00 84.59
ATOM    856  CB  LEU A 107      40.793  54.898  45.786  1.00 84.59
ATOM    857  CG  LEU A 107      39.856  56.120  45.657  1.00 84.59
ATOM    858  CD1 LEU A 107      38.522  55.901  46.388  1.00 84.59
ATOM    859  CD2 LEU A 107      40.558  57.410  46.116  1.00 84.59
ATOM    860  N   ILE A 108      42.797  52.756  44.950  1.00115.96
ATOM    861  CA  ILE A 108      43.589  51.603  45.269  1.00115.96
ATOM    862  C   ILE A 108      44.936  51.784  44.642  1.00115.96
ATOM    863  O   ILE A 108      45.969  51.485  45.236  1.00115.96
ATOM    864  CB  ILE A 108      43.036  50.344  44.660  1.00115.96
ATOM    865  CG1 ILE A 108      41.553  50.124  45.022  1.00115.96
ATOM    866  CG2 ILE A 108      43.949  49.184  45.102  1.00115.96
ATOM    867  CD1 ILE A 108      41.281  49.851  46.497  1.00115.96
ATOM    868  N   LYS A 109      44.943  52.283  43.394  1.00107.31
ATOM    869  CA  LYS A 109      46.137  52.403  42.603  1.00107.31
ATOM    870  C   LYS A 109      47.135  53.302  43.271  1.00107.31
ATOM    871  O   LYS A 109      48.311  52.965  43.388  1.00107.31
ATOM    872  CB  LYS A 109      45.852  53.006  41.217  1.00107.31
ATOM    873  CG  LYS A 109      47.088  53.154  40.329  1.00107.31
ATOM    874  CD  LYS A 109      47.656  51.826  39.830  1.00107.31
ATOM    875  CE  LYS A 109      48.467  51.068  40.882  1.00107.31
ATOM    876  NZ  LYS A 109      48.975  49.802  40.308  1.00107.31
ATOM    877  N   ASN A 110      46.669  54.459  43.761  1.00 73.88
ATOM    878  CA  ASN A 110      47.473  55.500  44.333  1.00 73.88
ATOM    879  C   ASN A 110      48.099  55.072  45.623  1.00 73.88
ATOM    880  O   ASN A 110      48.989  55.755  46.122  1.00 73.88
ATOM    881  CB  ASN A 110      46.682  56.791  44.609  1.00 73.88
ATOM    882  CG  ASN A 110      46.362  57.439  43.269  1.00 73.88
ATOM    883  OD1 ASN A 110      46.918  57.065  42.237  1.00 73.88
ATOM    884  ND2 ASN A 110      45.453  58.449  43.283  1.00 73.88
ATOM    885  N   CYS A 111      47.610  53.985  46.244  1.00 61.11
ATOM    886  CA  CYS A 111      48.094  53.604  47.542  1.00 61.11
ATOM    887  C   CYS A 111      49.475  53.033  47.502  1.00 61.11
ATOM    888  O   CYS A 111      49.833  52.234  46.637  1.00 61.11
ATOM    889  CB  CYS A 111      47.202  52.572  48.256  1.00 61.11
ATOM    890  SG  CYS A 111      45.586  53.252  48.734  1.00 61.11
ATOM    891  N   SER A 112      50.301  53.472  48.472  1.00 42.96
ATOM    892  CA  SER A 112      51.609  52.921  48.648  1.00 42.96
ATOM    893  C   SER A 112      51.417  51.691  49.483  1.00 42.96
ATOM    894  O   SER A 112      50.438  51.573  50.217  1.00 42.96
ATOM    895  CB  SER A 112      52.575  53.857  49.394  1.00 42.96
ATOM    896  OG  SER A 112      52.113  54.084  50.718  1.00 42.96
ATOM    897  N   GLU A 113      52.359  50.737  49.395  1.00111.93
ATOM    898  CA  GLU A 113      52.269  49.494  50.109  1.00111.93
ATOM    899  C   GLU A 113      52.349  49.727  51.582  1.00111.93
ATOM    900  O   GLU A 113      51.776  48.974  52.366  1.00111.93
ATOM    901  CB  GLU A 113      53.364  48.494  49.703  1.00111.93
ATOM    902  CG  GLU A 113      52.988  47.657  48.477  1.00111.93
ATOM    903  CD  GLU A 113      52.287  48.543  47.458  1.00111.93
ATOM    904  OE1 GLU A 113      52.993  49.228  46.670  1.00111.93
ATOM    905  OE2 GLU A 113      51.027  48.541  47.458  1.00111.93
ATOM    906  N   THR A 114      53.083  50.767  52.000  1.00100.15
ATOM    907  CA  THR A 114      53.240  51.055  53.393  1.00100.15
ATOM    908  C   THR A 114      51.899  51.382  53.974  1.00100.15
ATOM    909  O   THR A 114      51.623  51.045  55.123  1.00100.15
ATOM    910  CB  THR A 114      54.121  52.241  53.632  1.00100.15
ATOM    911  OG1 THR A 114      55.401  52.024  53.058  1.00100.15
ATOM    912  CG2 THR A 114      54.248  52.448  55.147  1.00100.15
ATOM    913  N   GLN A 115      51.033  52.059  53.192  1.00 67.87
ATOM    914  CA  GLN A 115      49.756  52.500  53.686  1.00 67.87
ATOM    915  C   GLN A 115      48.817  51.337  53.754  1.00 67.87
ATOM    916  O   GLN A 115      47.994  51.117  52.867  1.00 67.87
ATOM    917  CB  GLN A 115      49.120  53.561  52.776  1.00 67.87
ATOM    918  CG  GLN A 115      49.931  54.855  52.705  1.00 67.87
ATOM    919  CD  GLN A 115      49.328  55.729  51.616  1.00 67.87
ATOM    920  OE1 GLN A 115      49.113  55.278  50.492  1.00 67.87
ATOM    921  NE2 GLN A 115      49.045  57.016  51.954  1.00 67.87
ATOM    922  N   TYR A 116      48.913  50.559  54.843  1.00 60.68
ATOM    923  CA  TYR A 116      48.069  49.416  55.010  1.00 60.68
ATOM    924  C   TYR A 116      46.650  49.817  55.287  1.00 60.68
ATOM    925  O   TYR A 116      45.718  49.209  54.764  1.00 60.68
ATOM    926  CB  TYR A 116      48.549  48.478  56.128  1.00 60.68
ATOM    927  CG  TYR A 116      49.837  47.904  55.647  1.00 60.68
ATOM    928  CD1 TYR A 116      49.839  46.931  54.674  1.00 60.68
ATOM    929  CD2 TYR A 116      51.040  48.327  56.165  1.00 60.68
ATOM    930  CE1 TYR A 116      51.019  46.391  54.219  1.00 60.68
ATOM    931  CE2 TYR A 116      52.224  47.790  55.714  1.00 60.68
ATOM    932  CZ  TYR A 116      52.215  46.821  54.740  1.00 60.68
ATOM    933  OH  TYR A 116      53.428  46.269  54.276  1.00 60.68
ATOM    934  N   GLU A 117      46.446  50.850  56.127  1.00 51.58
ATOM    935  CA  GLU A 117      45.120  51.218  56.544  1.00 51.58
ATOM    936  C   GLU A 117      44.278  51.667  55.389  1.00 51.58
ATOM    937  O   GLU A 117      43.144  51.216  55.236  1.00 51.58
ATOM    938  CB  GLU A 117      45.113  52.340  57.597  1.00 51.58
ATOM    939  CG  GLU A 117      43.706  52.727  58.062  1.00 51.58
ATOM    940  CD  GLU A 117      43.837  53.745  59.186  1.00 51.58
ATOM    941  OE1 GLU A 117      44.259  53.342  60.303  1.00 51.58
ATOM    942  OE2 GLU A 117      43.517  54.940  58.944  1.00 51.58
ATOM    943  N   SER A 118      44.809  52.553  54.529  1.00 84.70
ATOM    944  CA  SER A 118      44.004  53.057  53.452  1.00 84.70
ATOM    945  C   SER A 118      43.692  51.936  52.509  1.00 84.70
ATOM    946  O   SER A 118      42.624  51.908  51.900  1.00 84.70
ATOM    947  CB  SER A 118      44.682  54.190  52.661  1.00 84.70
ATOM    948  OG  SER A 118      45.825  53.705  51.979  1.00 84.70
ATOM    949  N   LYS A 119      44.623  50.975  52.362  1.00 67.68
ATOM    950  CA  LYS A 119      44.432  49.899  51.432  1.00 67.68
ATOM    951  C   LYS A 119      43.307  49.008  51.877  1.00 67.68
ATOM    952  O   LYS A 119      42.541  48.512  51.053  1.00 67.68
ATOM    953  CB  LYS A 119      45.684  49.025  51.248  1.00 67.68
ATOM    954  CG  LYS A 119      45.607  48.148  49.996  1.00 67.68
ATOM    955  CD  LYS A 119      46.927  47.477  49.606  1.00 67.68
ATOM    956  CE  LYS A 119      46.814  46.658  48.319  1.00 67.68
ATOM    957  NZ  LYS A 119      47.935  45.701  48.218  1.00 67.68
ATOM    958  N   VAL A 120      43.197  48.742  53.193  1.00 41.53
ATOM    959  CA  VAL A 120      42.154  47.886  53.693  1.00 41.53
ATOM    960  C   VAL A 120      40.831  48.561  53.515  1.00 41.53
ATOM    961  O   VAL A 120      39.829  47.926  53.186  1.00 41.53
ATOM    962  CB  VAL A 120      42.304  47.565  55.153  1.00 41.53
ATOM    963  CG1 VAL A 120      41.063  46.778  55.610  1.00 41.53
ATOM    964  CG2 VAL A 120      43.624  46.801  55.353  1.00 41.53
ATOM    965  N   PHE A 121      40.806  49.884  53.742  1.00 60.62
ATOM    966  CA  PHE A 121      39.605  50.668  53.685  1.00 60.62
ATOM    967  C   PHE A 121      39.010  50.577  52.309  1.00 60.62
ATOM    968  O   PHE A 121      37.839  50.232  52.151  1.00 60.62
ATOM    969  CB  PHE A 121      39.931  52.146  53.974  1.00 60.62
ATOM    970  CG  PHE A 121      38.696  52.977  54.024  1.00 60.62
ATOM    971  CD1 PHE A 121      37.976  53.085  55.191  1.00 60.62
ATOM    972  CD2 PHE A 121      38.271  53.665  52.911  1.00 60.62
ATOM    973  CE1 PHE A 121      36.840  53.859  55.243  1.00 60.62
ATOM    974  CE2 PHE A 121      37.136  54.440  52.959  1.00 60.62
ATOM    975  CZ  PHE A 121      36.418  54.538  54.126  1.00 60.62
ATOM    976  N   TYR A 122      39.822  50.848  51.270  1.00 63.88
ATOM    977  CA  TYR A 122      39.339  50.856  49.917  1.00 63.88
ATOM    978  C   TYR A 122      38.905  49.484  49.503  1.00 63.88
ATOM    979  O   TYR A 122      37.884  49.327  48.835  1.00 63.88
ATOM    980  CB  TYR A 122      40.379  51.333  48.890  1.00 63.88
ATOM    981  CG  TYR A 122      40.678  52.763  49.181  1.00 63.88
ATOM    982  CD1 TYR A 122      39.691  53.715  49.073  1.00 63.88
ATOM    983  CD2 TYR A 122      41.948  53.159  49.535  1.00 63.88
ATOM    984  CE1 TYR A 122      39.960  55.039  49.331  1.00 63.88
ATOM    985  CE2 TYR A 122      42.224  54.482  49.792  1.00 63.88
ATOM    986  CZ  TYR A 122      41.228  55.424  49.695  1.00 63.88
ATOM    987  OH  TYR A 122      41.510  56.781  49.960  1.00 63.88
ATOM    988  N   LEU A 123      39.682  48.449  49.870  1.00 51.81
ATOM    989  CA  LEU A 123      39.371  47.104  49.474  1.00 51.81
ATOM    990  C   LEU A 123      38.070  46.692  50.090  1.00 51.81
ATOM    991  O   LEU A 123      37.279  45.987  49.465  1.00 51.81
ATOM    992  CB  LEU A 123      40.445  46.095  49.917  1.00 51.81
ATOM    993  CG  LEU A 123      41.791  46.268  49.188  1.00 51.81
ATOM    994  CD1 LEU A 123      42.823  45.235  49.664  1.00 51.81
ATOM    995  CD2 LEU A 123      41.601  46.236  47.662  1.00 51.81
ATOM    996  N   LYS A 124      37.823  47.084  51.355  1.00129.07
ATOM    997  CA  LYS A 124      36.577  46.705  51.955  1.00129.07
ATOM    998  C   LYS A 124      35.460  47.410  51.242  1.00129.07
ATOM    999  O   LYS A 124      34.415  46.819  50.975  1.00129.07
ATOM   1000  CB  LYS A 124      36.472  46.985  53.466  1.00129.07
ATOM   1001  CG  LYS A 124      36.218  48.439  53.851  1.00129.07
ATOM   1002  CD  LYS A 124      35.814  48.607  55.319  1.00129.07
ATOM   1003  CE  LYS A 124      34.406  48.097  55.634  1.00129.07
ATOM   1004  NZ  LYS A 124      33.397  48.972  54.996  1.00129.07
ATOM   1005  N   MET A 125      35.670  48.690  50.875  1.00 39.47
ATOM   1006  CA  MET A 125      34.655  49.464  50.212  1.00 39.47
ATOM   1007  C   MET A 125      34.330  48.767  48.926  1.00 39.47
ATOM   1008  O   MET A 125      33.167  48.650  48.540  1.00 39.47
ATOM   1009  CB  MET A 125      35.145  50.882  49.872  1.00 39.47
ATOM   1010  CG  MET A 125      34.054  51.808  49.333  1.00 39.47
ATOM   1011  SD  MET A 125      34.633  53.484  48.932  1.00 39.47
ATOM   1012  CE  MET A 125      35.104  53.905  50.633  1.00 39.47
ATOM   1013  N   LYS A 126      35.373  48.265  48.245  1.00 89.05
ATOM   1014  CA  LYS A 126      35.252  47.555  47.005  1.00 89.05
ATOM   1015  C   LYS A 126      34.411  46.338  47.261  1.00 89.05
ATOM   1016  O   LYS A 126      33.553  45.970  46.460  1.00 89.05
ATOM   1017  CB  LYS A 126      36.634  47.053  46.549  1.00 89.05
ATOM   1018  CG  LYS A 126      36.667  46.361  45.189  1.00 89.05
ATOM   1019  CD  LYS A 126      36.553  47.337  44.023  1.00 89.05
ATOM   1020  CE  LYS A 126      36.594  46.659  42.657  1.00 89.05
ATOM   1021  NZ  LYS A 126      36.392  47.672  41.602  1.00 89.05
ATOM   1022  N   GLY A 127      34.649  45.669  48.401  1.00 24.35
ATOM   1023  CA  GLY A 127      33.916  44.484  48.735  1.00 24.35
ATOM   1024  C   GLY A 127      32.465  44.812  48.939  1.00 24.35
ATOM   1025  O   GLY A 127      31.594  44.026  48.569  1.00 24.35
ATOM   1026  N   ASP A 128      32.172  45.963  49.575  1.00 52.78
ATOM   1027  CA  ASP A 128      30.822  46.352  49.889  1.00 52.78
ATOM   1028  C   ASP A 128      30.029  46.605  48.638  1.00 52.78
ATOM   1029  O   ASP A 128      28.912  46.112  48.490  1.00 52.78
ATOM   1030  CB  ASP A 128      30.766  47.656  50.707  1.00 52.78
ATOM   1031  CG  ASP A 128      31.374  47.409  52.082  1.00 52.78
ATOM   1032  OD1 ASP A 128      31.340  46.240  52.551  1.00 52.78
ATOM   1033  OD2 ASP A 128      31.879  48.393  52.685  1.00 52.78
ATOM   1034  N   TYR A 129      30.598  47.374  47.692  1.00 76.11
ATOM   1035  CA  TYR A 129      29.894  47.748  46.498  1.00 76.11
ATOM   1036  C   TYR A 129      29.600  46.556  45.644  1.00 76.11
ATOM   1037  O   TYR A 129      28.563  46.518  44.986  1.00 76.11
ATOM   1038  CB  TYR A 129      30.591  48.859  45.695  1.00 76.11
ATOM   1039  CG  TYR A 129      30.333  50.086  46.504  1.00 76.11
ATOM   1040  CD1 TYR A 129      31.121  50.398  47.588  1.00 76.11
ATOM   1041  CD2 TYR A 129      29.282  50.916  46.185  1.00 76.11
ATOM   1042  CE1 TYR A 129      30.868  51.526  48.334  1.00 76.11
ATOM   1043  CE2 TYR A 129      29.024  52.045  46.927  1.00 76.11
ATOM   1044  CZ  TYR A 129      29.819  52.351  48.004  1.00 76.11
ATOM   1045  OH  TYR A 129      29.560  53.507  48.771  1.00 76.11
ATOM   1046  N   TYR A 130      30.516  45.574  45.577  1.00 73.96
ATOM   1047  CA  TYR A 130      30.215  44.365  44.860  1.00 73.96
ATOM   1048  C   TYR A 130      29.110  43.647  45.566  1.00 73.96
ATOM   1049  O   TYR A 130      28.310  42.955  44.939  1.00 73.96
ATOM   1050  CB  TYR A 130      31.398  43.400  44.672  1.00 73.96
ATOM   1051  CG  TYR A 130      32.109  43.838  43.439  1.00 73.96
ATOM   1052  CD1 TYR A 130      31.598  43.472  42.215  1.00 73.96
ATOM   1053  CD2 TYR A 130      33.258  44.590  43.487  1.00 73.96
ATOM   1054  CE1 TYR A 130      32.216  43.850  41.048  1.00 73.96
ATOM   1055  CE2 TYR A 130      33.881  44.970  42.320  1.00 73.96
ATOM   1056  CZ  TYR A 130      33.362  44.604  41.101  1.00 73.96
ATOM   1057  OH  TYR A 130      34.003  44.997  39.907  1.00 73.96
ATOM   1058  N   ARG A 131      29.078  43.739  46.907  1.00100.10
ATOM   1059  CA  ARG A 131      28.043  43.109  47.674  1.00100.10
ATOM   1060  C   ARG A 131      26.721  43.744  47.335  1.00100.10
ATOM   1061  O   ARG A 131      25.710  43.057  47.200  1.00100.10
ATOM   1062  CB  ARG A 131      28.284  43.238  49.189  1.00100.10
ATOM   1063  CG  ARG A 131      27.395  42.322  50.030  1.00100.10
ATOM   1064  CD  ARG A 131      27.884  42.141  51.471  1.00100.10
ATOM   1065  NE  ARG A 131      27.062  43.016  52.352  1.00100.10
ATOM   1066  CZ  ARG A 131      27.542  44.201  52.831  1.00100.10
ATOM   1067  NH1 ARG A 131      28.810  44.607  52.534  1.00100.10
ATOM   1068  NH2 ARG A 131      26.746  44.974  53.625  1.00100.10
ATOM   1069  N   TYR A 132      26.692  45.081  47.169  1.00 79.90
ATOM   1070  CA  TYR A 132      25.468  45.774  46.875  1.00 79.90
ATOM   1071  C   TYR A 132      24.959  45.319  45.541  1.00 79.90
ATOM   1072  O   TYR A 132      23.751  45.246  45.324  1.00 79.90
ATOM   1073  CB  TYR A 132      25.607  47.306  46.850  1.00 79.90
ATOM   1074  CG  TYR A 132      26.059  47.710  48.211  1.00 79.90
ATOM   1075  CD1 TYR A 132      25.298  47.405  49.315  1.00 79.90
ATOM   1076  CD2 TYR A 132      27.227  48.418  48.381  1.00 79.90
ATOM   1077  CE1 TYR A 132      25.705  47.777  50.575  1.00 79.90
ATOM   1078  CE2 TYR A 132      27.638  48.794  49.638  1.00 79.90
ATOM   1079  CZ  TYR A 132      26.880  48.469  50.738  1.00 79.90
ATOM   1080  OH  TYR A 132      27.301  48.854  52.029  1.00 79.90
ATOM   1081  N   LEU A 133      25.871  45.064  44.584  1.00 50.93
ATOM   1082  CA  LEU A 133      25.478  44.588  43.285  1.00 50.93
ATOM   1083  C   LEU A 133      24.894  43.210  43.415  1.00 50.93
ATOM   1084  O   LEU A 133      23.939  42.857  42.725  1.00 50.93
ATOM   1085  CB  LEU A 133      26.652  44.485  42.296  1.00 50.93
ATOM   1086  CG  LEU A 133      27.235  45.846  41.883  1.00 50.93
ATOM   1087  CD1 LEU A 133      28.396  45.674  40.892  1.00 50.93
ATOM   1088  CD2 LEU A 133      26.136  46.780  41.349  1.00 50.93
ATOM   1089  N   ALA A 134      25.476  42.383  44.299  1.00 36.67
ATOM   1090  CA  ALA A 134      25.065  41.018  44.474  1.00 36.67
ATOM   1091  C   ALA A 134      23.661  40.949  44.994  1.00 36.67
ATOM   1092  O   ALA A 134      22.874  40.103  44.574  1.00 36.67
ATOM   1093  CB  ALA A 134      25.962  40.255  45.464  1.00 36.67
ATOM   1094  N   GLU A 135      23.293  41.863  45.907  1.00 63.48
ATOM   1095  CA  GLU A 135      22.007  41.790  46.539  1.00 63.48
ATOM   1096  C   GLU A 135      20.930  41.816  45.493  1.00 63.48
ATOM   1097  O   GLU A 135      19.898  41.162  45.632  1.00 63.48
ATOM   1098  CB  GLU A 135      21.778  42.954  47.519  1.00 63.48
ATOM   1099  CG  GLU A 135      22.713  42.889  48.732  1.00 63.48
ATOM   1100  CD  GLU A 135      22.434  44.073  49.645  1.00 63.48
ATOM   1101  OE1 GLU A 135      21.995  45.135  49.128  1.00 63.48
ATOM   1102  OE2 GLU A 135      22.659  43.926  50.877  1.00 63.48
ATOM   1103  N   VAL A 136      21.111  42.645  44.456  1.00 99.40
ATOM   1104  CA  VAL A 136      20.176  42.787  43.374  1.00 99.40
ATOM   1105  C   VAL A 136      20.291  41.750  42.289  1.00 99.40
ATOM   1106  O   VAL A 136      19.338  41.551  41.540  1.00 99.40
ATOM   1107  CB  VAL A 136      20.240  44.142  42.730  1.00 99.40
ATOM   1108  CG1 VAL A 136      19.893  45.189  43.801  1.00 99.40
ATOM   1109  CG2 VAL A 136      21.617  44.341  42.075  1.00 99.40
ATOM   1110  N   ALA A 137      21.469  41.120  42.116  1.00 75.07
ATOM   1111  CA  ALA A 137      21.735  40.285  40.970  1.00 75.07
ATOM   1112  C   ALA A 137      21.201  38.896  41.084  1.00 75.07
ATOM   1113  O   ALA A 137      20.897  38.393  42.164  1.00 75.07
ATOM   1114  CB  ALA A 137      23.236  40.173  40.649  1.00 75.07
ATOM   1115  N   THR A 138      21.048  38.256  39.907  1.00104.77
ATOM   1116  CA  THR A 138      20.628  36.893  39.817  1.00104.77
ATOM   1117  C   THR A 138      21.412  36.309  38.681  1.00104.77
ATOM   1118  O   THR A 138      22.021  37.043  37.904  1.00104.77
ATOM   1119  CB  THR A 138      19.174  36.761  39.478  1.00104.77
ATOM   1120  OG1 THR A 138      18.382  37.457  40.428  1.00104.77
ATOM   1121  CG2 THR A 138      18.805  35.276  39.513  1.00104.77
ATOM   1122  N   GLY A 139      21.455  34.967  38.583  1.00 26.71
ATOM   1123  CA  GLY A 139      22.083  34.325  37.463  1.00 26.71
ATOM   1124  C   GLY A 139      23.573  34.416  37.544  1.00 26.71
ATOM   1125  O   GLY A 139      24.164  34.490  38.619  1.00 26.71
ATOM   1126  N   GLU A 140      24.205  34.391  36.354  1.00104.55
ATOM   1127  CA  GLU A 140      25.626  34.422  36.168  1.00104.55
ATOM   1128  C   GLU A 140      26.143  35.728  36.662  1.00104.55
ATOM   1129  O   GLU A 140      27.236  35.802  37.222  1.00104.55
ATOM   1130  CB  GLU A 140      26.017  34.311  34.686  1.00104.55
ATOM   1131  CG  GLU A 140      27.526  34.245  34.460  1.00104.55
ATOM   1132  CD  GLU A 140      27.988  32.864  34.892  1.00104.55
ATOM   1133  OE1 GLU A 140      27.337  31.868  34.476  1.00104.55
ATOM   1134  OE2 GLU A 140      28.991  32.785  35.650  1.00104.55
ATOM   1135  N   LYS A 141      25.358  36.799  36.462  1.00 96.22
ATOM   1136  CA  LYS A 141      25.784  38.103  36.867  1.00 96.22
ATOM   1137  C   LYS A 141      26.044  38.072  38.337  1.00 96.22
ATOM   1138  O   LYS A 141      27.062  38.579  38.805  1.00 96.22
ATOM   1139  CB  LYS A 141      24.701  39.171  36.628  1.00 96.22
ATOM   1140  CG  LYS A 141      25.010  40.535  37.255  1.00 96.22
ATOM   1141  CD  LYS A 141      26.131  41.323  36.579  1.00 96.22
ATOM   1142  CE  LYS A 141      26.409  42.668  37.257  1.00 96.22
ATOM   1143  NZ  LYS A 141      25.165  43.467  37.329  1.00 96.22
ATOM   1144  N   ARG A 142      25.136  37.444  39.104  1.00 36.51
ATOM   1145  CA  ARG A 142      25.269  37.412  40.529  1.00 36.51
ATOM   1146  C   ARG A 142      26.536  36.698  40.884  1.00 36.51
ATOM   1147  O   ARG A 142      27.302  37.148  41.734  1.00 36.51
ATOM   1148  CB  ARG A 142      24.092  36.675  41.186  1.00 36.51
ATOM   1149  CG  ARG A 142      24.043  36.771  42.710  1.00 36.51
ATOM   1150  CD  ARG A 142      22.834  36.045  43.301  1.00 36.51
ATOM   1151  NE  ARG A 142      22.885  36.204  44.780  1.00 36.51
ATOM   1152  CZ  ARG A 142      23.556  35.293  45.543  1.00 36.51
ATOM   1153  NH1 ARG A 142      24.203  34.247  44.952  1.00 36.51
ATOM   1154  NH2 ARG A 142      23.573  35.431  46.900  1.00 36.51
ATOM   1155  N   ALA A 143      26.810  35.571  40.208  1.00 28.30
ATOM   1156  CA  ALA A 143      27.966  34.787  40.529  1.00 28.30
ATOM   1157  C   ALA A 143      29.198  35.602  40.297  1.00 28.30
ATOM   1158  O   ALA A 143      30.148  35.535  41.076  1.00 28.30
ATOM   1159  CB  ALA A 143      28.082  33.521  39.661  1.00 28.30
ATOM   1160  N   THR A 144      29.221  36.387  39.205  1.00 31.23
ATOM   1161  CA  THR A 144      30.397  37.142  38.879  1.00 31.23
ATOM   1162  C   THR A 144      30.675  38.153  39.950  1.00 31.23
ATOM   1163  O   THR A 144      31.791  38.239  40.461  1.00 31.23
ATOM   1164  CB  THR A 144      30.251  37.892  37.587  1.00 31.23
ATOM   1165  OG1 THR A 144      29.979  36.990  36.525  1.00 31.23
ATOM   1166  CG2 THR A 144      31.556  38.657  37.311  1.00 31.23
ATOM   1167  N   VAL A 145      29.647  38.928  40.338  1.00111.63
ATOM   1168  CA  VAL A 145      29.796  39.979  41.302  1.00111.63
ATOM   1169  C   VAL A 145      30.155  39.408  42.636  1.00111.63
ATOM   1170  O   VAL A 145      30.890  40.027  43.404  1.00111.63
ATOM   1171  CB  VAL A 145      28.547  40.795  41.456  1.00111.63
ATOM   1172  CG1 VAL A 145      27.392  39.888  41.905  1.00111.63
ATOM   1173  CG2 VAL A 145      28.845  41.912  42.457  1.00111.63
ATOM   1174  N   VAL A 146      29.615  38.219  42.959  1.00 30.55
ATOM   1175  CA  VAL A 146      29.895  37.601  44.223  1.00 30.55
ATOM   1176  C   VAL A 146      31.363  37.327  44.307  1.00 30.55
ATOM   1177  O   VAL A 146      31.989  37.565  45.339  1.00 30.55
ATOM   1178  CB  VAL A 146      29.187  36.289  44.404  1.00 30.55
ATOM   1179  CG1 VAL A 146      29.689  35.638  45.705  1.00 30.55
ATOM   1180  CG2 VAL A 146      27.670  36.543  44.386  1.00 30.55
ATOM   1181  N   GLU A 147      31.954  36.830  43.207  1.00 62.30
ATOM   1182  CA  GLU A 147      33.343  36.470  43.207  1.00 62.30
ATOM   1183  C   GLU A 147      34.179  37.689  43.455  1.00 62.30
ATOM   1184  O   GLU A 147      35.136  37.646  44.226  1.00 62.30
ATOM   1185  CB  GLU A 147      33.777  35.849  41.866  1.00 62.30
ATOM   1186  CG  GLU A 147      35.196  35.281  41.864  1.00 62.30
ATOM   1187  CD  GLU A 147      35.460  34.713  40.477  1.00 62.30
ATOM   1188  OE1 GLU A 147      34.540  34.796  39.619  1.00 62.30
ATOM   1189  OE2 GLU A 147      36.583  34.185  40.256  1.00 62.30
ATOM   1190  N   SER A 148      33.828  38.824  42.821  1.00 26.32
ATOM   1191  CA  SER A 148      34.617  40.015  42.961  1.00 26.32
ATOM   1192  C   SER A 148      34.588  40.467  44.388  1.00 26.32
ATOM   1193  O   SER A 148      35.597  40.927  44.921  1.00 26.32
ATOM   1194  CB  SER A 148      34.099  41.179  42.100  1.00 26.32
ATOM   1195  OG  SER A 148      34.211  40.853  40.722  1.00 26.32
ATOM   1196  N   SER A 149      33.421  40.351  45.045  1.00 33.79
ATOM   1197  CA  SER A 149      33.280  40.804  46.399  1.00 33.79
ATOM   1198  C   SER A 149      34.180  40.008  47.291  1.00 33.79
ATOM   1199  O   SER A 149      34.981  40.563  48.042  1.00 33.79
ATOM   1200  CB  SER A 149      31.844  40.640  46.925  1.00 33.79
ATOM   1201  OG  SER A 149      31.757  41.100  48.266  1.00 33.79
ATOM   1202  N   GLU A 150      34.102  38.671  47.186  1.00 79.80
ATOM   1203  CA  GLU A 150      34.862  37.786  48.021  1.00 79.80
ATOM   1204  C   GLU A 150      36.311  38.092  47.844  1.00 79.80
ATOM   1205  O   GLU A 150      37.063  38.150  48.816  1.00 79.80
ATOM   1206  CB  GLU A 150      34.662  36.313  47.629  1.00 79.80
ATOM   1207  CG  GLU A 150      35.652  35.355  48.294  1.00 79.80
ATOM   1208  CD  GLU A 150      35.282  35.213  49.759  1.00 79.80
ATOM   1209  OE1 GLU A 150      34.145  34.750  50.044  1.00 79.80
ATOM   1210  OE2 GLU A 150      36.136  35.566  50.614  1.00 79.80
ATOM   1211  N   LYS A 151      36.740  38.316  46.590  1.00 52.23
ATOM   1212  CA  LYS A 151      38.127  38.567  46.344  1.00 52.23
ATOM   1213  C   LYS A 151      38.540  39.824  47.043  1.00 52.23
ATOM   1214  O   LYS A 151      39.589  39.862  47.682  1.00 52.23
ATOM   1215  CB  LYS A 151      38.455  38.747  44.853  1.00 52.23
ATOM   1216  CG  LYS A 151      39.941  39.014  44.604  1.00 52.23
ATOM   1217  CD  LYS A 151      40.365  38.879  43.141  1.00 52.23
ATOM   1218  CE  LYS A 151      41.849  39.168  42.912  1.00 52.23
ATOM   1219  NZ  LYS A 151      42.675  38.163  43.619  1.00 52.23
ATOM   1220  N   ALA A 152      37.724  40.891  46.945  1.00 32.30
ATOM   1221  CA  ALA A 152      38.103  42.138  47.544  1.00 32.30
ATOM   1222  C   ALA A 152      38.177  41.988  49.033  1.00 32.30
ATOM   1223  O   ALA A 152      39.126  42.458  49.659  1.00 32.30
ATOM   1224  CB  ALA A 152      37.110  43.273  47.238  1.00 32.30
ATOM   1225  N   TYR A 153      37.178  41.319  49.646  1.00 81.69
ATOM   1226  CA  TYR A 153      37.184  41.175  51.076  1.00 81.69
ATOM   1227  C   TYR A 153      38.355  40.353  51.514  1.00 81.69
ATOM   1228  O   TYR A 153      39.050  40.715  52.461  1.00 81.69
ATOM   1229  CB  TYR A 153      35.953  40.467  51.680  1.00 81.69
ATOM   1230  CG  TYR A 153      34.757  41.358  51.671  1.00 81.69
ATOM   1231  CD1 TYR A 153      34.726  42.497  52.445  1.00 81.69
ATOM   1232  CD2 TYR A 153      33.646  41.028  50.929  1.00 81.69
ATOM   1233  CE1 TYR A 153      33.617  43.310  52.453  1.00 81.69
ATOM   1234  CE2 TYR A 153      32.534  41.837  50.933  1.00 81.69
ATOM   1235  CZ  TYR A 153      32.519  42.980  51.693  1.00 81.69
ATOM   1236  OH  TYR A 153      31.377  43.808  51.697  1.00 81.69
ATOM   1237  N   SER A 154      38.617  39.228  50.823  1.00 34.10
ATOM   1238  CA  SER A 154      39.657  38.333  51.250  1.00 34.10
ATOM   1239  C   SER A 154      40.966  39.054  51.274  1.00 34.10
ATOM   1240  O   SER A 154      41.719  38.942  52.240  1.00 34.10
ATOM   1241  CB  SER A 154      39.826  37.110  50.335  1.00 34.10
ATOM   1242  OG  SER A 154      40.870  36.280  50.829  1.00 34.10
ATOM   1243  N   GLU A 155      41.272  39.827  50.217  1.00 38.39
ATOM   1244  CA  GLU A 155      42.539  40.493  50.167  1.00 38.39
ATOM   1245  C   GLU A 155      42.616  41.490  51.281  1.00 38.39
ATOM   1246  O   GLU A 155      43.669  41.667  51.888  1.00 38.39
ATOM   1247  CB  GLU A 155      42.795  41.261  48.859  1.00 38.39
ATOM   1248  CG  GLU A 155      44.217  41.829  48.786  1.00 38.39
ATOM   1249  CD  GLU A 155      44.393  42.572  47.471  1.00 38.39
ATOM   1250  OE1 GLU A 155      43.361  42.959  46.861  1.00 38.39
ATOM   1251  OE2 GLU A 155      45.568  42.769  47.060  1.00 38.39
ATOM   1252  N   ALA A 156      41.502  42.185  51.571  1.00 33.38
ATOM   1253  CA  ALA A 156      41.494  43.187  52.599  1.00 33.38
ATOM   1254  C   ALA A 156      41.754  42.561  53.936  1.00 33.38
ATOM   1255  O   ALA A 156      42.441  43.141  54.775  1.00 33.38
ATOM   1256  CB  ALA A 156      40.150  43.929  52.690  1.00 33.38
ATOM   1257  N   HIS A 157      41.183  41.368  54.179  1.00 60.36
ATOM   1258  CA  HIS A 157      41.303  40.702  55.447  1.00 60.36
ATOM   1259  C   HIS A 157      42.731  40.316  55.695  1.00 60.36
ATOM   1260  O   HIS A 157      43.265  40.541  56.780  1.00 60.36
ATOM   1261  CB  HIS A 157      40.443  39.426  55.506  1.00 60.36
ATOM   1262  CG  HIS A 157      40.230  38.904  56.895  1.00 60.36
ATOM   1263  ND1 HIS A 157      39.588  37.719  57.181  1.00 60.36
ATOM   1264  CD2 HIS A 157      40.558  39.447  58.100  1.00 60.36
ATOM   1265  CE1 HIS A 157      39.559  37.605  58.532  1.00 60.36
ATOM   1266  NE2 HIS A 157      40.135  38.630  59.133  1.00 60.36
ATOM   1267  N   GLU A 158      43.401  39.753  54.674  1.00107.13
ATOM   1268  CA  GLU A 158      44.738  39.252  54.827  1.00107.13
ATOM   1269  C   GLU A 158      45.649  40.374  55.211  1.00107.13
ATOM   1270  O   GLU A 158      46.499  40.223  56.087  1.00107.13
ATOM   1271  CB  GLU A 158      45.271  38.637  53.524  1.00107.13
ATOM   1272  CG  GLU A 158      46.538  37.807  53.708  1.00107.13
ATOM   1273  CD  GLU A 158      46.137  36.487  54.348  1.00107.13
ATOM   1274  OE1 GLU A 158      45.720  36.510  55.537  1.00107.13
ATOM   1275  OE2 GLU A 158      46.240  35.438  53.657  1.00107.13
ATOM   1276  N   ILE A 159      45.485  41.543  54.571  1.00 38.02
ATOM   1277  CA  ILE A 159      46.329  42.668  54.848  1.00 38.02
ATOM   1278  C   ILE A 159      46.130  43.077  56.275  1.00 38.02
ATOM   1279  O   ILE A 159      47.086  43.429  56.963  1.00 38.02
ATOM   1280  CB  ILE A 159      46.001  43.853  53.987  1.00 38.02
ATOM   1281  CG1 ILE A 159      46.241  43.515  52.507  1.00 38.02
ATOM   1282  CG2 ILE A 159      46.818  45.055  54.489  1.00 38.02
ATOM   1283  CD1 ILE A 159      45.664  44.552  51.545  1.00 38.02
ATOM   1284  N   SER A 160      44.869  43.072  56.748  1.00 47.15
ATOM   1285  CA  SER A 160      44.572  43.505  58.086  1.00 47.15
ATOM   1286  C   SER A 160      45.069  42.527  59.107  1.00 47.15
ATOM   1287  O   SER A 160      45.439  42.912  60.216  1.00 47.15
ATOM   1288  CB  SER A 160      43.065  43.734  58.317  1.00 47.15
ATOM   1289  OG  SER A 160      42.338  42.528  58.139  1.00 47.15
ATOM   1290  N   LYS A 161      45.093  41.226  58.773  1.00 57.37
ATOM   1291  CA  LYS A 161      45.503  40.259  59.748  1.00 57.37
ATOM   1292  C   LYS A 161      46.919  40.538  60.128  1.00 57.37
ATOM   1293  O   LYS A 161      47.299  40.392  61.287  1.00 57.37
ATOM   1294  CB  LYS A 161      45.464  38.818  59.212  1.00 57.37
ATOM   1295  CG  LYS A 161      44.069  38.313  58.838  1.00 57.37
ATOM   1296  CD  LYS A 161      44.116  37.042  57.985  1.00 57.37
ATOM   1297  CE  LYS A 161      42.743  36.503  57.586  1.00 57.37
ATOM   1298  NZ  LYS A 161      42.901  35.361  56.659  1.00 57.37
ATOM   1299  N   GLU A 162      47.769  40.848  59.136  1.00137.56
ATOM   1300  CA  GLU A 162      49.149  41.089  59.439  1.00137.56
ATOM   1301  C   GLU A 162      49.441  42.463  59.990  1.00137.56
ATOM   1302  O   GLU A 162      50.059  42.614  61.042  1.00137.56
ATOM   1303  CB  GLU A 162      50.034  40.901  58.198  1.00137.56
ATOM   1304  CG  GLU A 162      51.504  40.647  58.528  1.00137.56
ATOM   1305  CD  GLU A 162      51.645  39.171  58.877  1.00137.56
ATOM   1306  OE1 GLU A 162      51.390  38.325  57.979  1.00137.56
ATOM   1307  OE2 GLU A 162      52.003  38.870  60.047  1.00137.56
ATOM   1308  N   HIS A 163      49.004  43.496  59.244  1.00113.38
ATOM   1309  CA  HIS A 163      49.340  44.886  59.412  1.00113.38
ATOM   1310  C   HIS A 163      48.571  45.677  60.435  1.00113.38
ATOM   1311  O   HIS A 163      49.031  46.752  60.817  1.00113.38
ATOM   1312  CB  HIS A 163      49.330  45.606  58.061  1.00113.38
ATOM   1313  CG  HIS A 163      50.269  44.879  57.147  1.00113.38
ATOM   1314  ND1 HIS A 163      51.637  45.036  57.159  1.00113.38
ATOM   1315  CD2 HIS A 163      50.013  43.921  56.214  1.00113.38
ATOM   1316  CE1 HIS A 163      52.138  44.169  56.242  1.00113.38
ATOM   1317  NE2 HIS A 163      51.190  43.471  55.643  1.00113.38
ATOM   1318  N   MET A 164      47.361  45.248  60.847  1.00 58.66
ATOM   1319  CA  MET A 164      46.591  46.083  61.735  1.00 58.66
ATOM   1320  C   MET A 164      46.254  45.340  62.997  1.00 58.66
ATOM   1321  O   MET A 164      46.196  44.111  63.018  1.00 58.66
ATOM   1322  CB  MET A 164      45.267  46.541  61.100  1.00 58.66
ATOM   1323  CG  MET A 164      45.479  47.373  59.832  1.00 58.66
ATOM   1324  SD  MET A 164      43.963  47.782  58.914  1.00 58.66
ATOM   1325  CE  MET A 164      43.379  49.045  60.079  1.00 58.66
ATOM   1326  N   GLN A 165      46.023  46.096  64.096  1.00127.21
ATOM   1327  CA  GLN A 165      45.715  45.521  65.377  1.00127.21
ATOM   1328  C   GLN A 165      44.281  45.063  65.341  1.00127.21
ATOM   1329  O   GLN A 165      43.446  45.678  64.683  1.00127.21
ATOM   1330  CB  GLN A 165      45.867  46.528  66.527  1.00127.21
ATOM   1331  CG  GLN A 165      45.958  45.875  67.902  1.00127.21
ATOM   1332  CD  GLN A 165      47.380  45.351  68.045  1.00127.21
ATOM   1333  OE1 GLN A 165      47.847  44.563  67.226  1.00127.21
ATOM   1334  NE2 GLN A 165      48.094  45.807  69.109  1.00127.21
ATOM   1335  N   PRO A 166      43.962  44.008  66.051  1.00 93.75
ATOM   1336  CA  PRO A 166      42.638  43.441  65.991  1.00 93.75
ATOM   1337  C   PRO A 166      41.564  44.343  66.507  1.00 93.75
ATOM   1338  O   PRO A 166      40.391  44.070  66.261  1.00 93.75
ATOM   1339  CB  PRO A 166      42.732  42.100  66.714  1.00 93.75
ATOM   1340  CG  PRO A 166      44.191  41.673  66.475  1.00 93.75
ATOM   1341  CD  PRO A 166      44.964  42.996  66.342  1.00 93.75
ATOM   1342  N   THR A 167      41.946  45.348  67.307  1.00 84.05
ATOM   1343  CA  THR A 167      41.077  46.339  67.874  1.00 84.05
ATOM   1344  C   THR A 167      40.767  47.440  66.900  1.00 84.05
ATOM   1345  O   THR A 167      39.832  48.208  67.122  1.00 84.05
ATOM   1346  CB  THR A 167      41.648  46.974  69.107  1.00 84.05
ATOM   1347  OG1 THR A 167      42.821  47.709  68.792  1.00 84.05
ATOM   1348  CG2 THR A 167      41.980  45.855  70.108  1.00 84.05
ATOM   1349  N   HIS A 168      41.591  47.608  65.844  1.00 67.14
ATOM   1350  CA  HIS A 168      41.428  48.725  64.945  1.00 67.14
ATOM   1351  C   HIS A 168      40.057  48.678  64.331  1.00 67.14
ATOM   1352  O   HIS A 168      39.594  47.633  63.874  1.00 67.14
ATOM   1353  CB  HIS A 168      42.482  48.741  63.821  1.00 67.14
ATOM   1354  CG  HIS A 168      42.589  50.057  63.108  1.00 67.14
ATOM   1355  ND1 HIS A 168      41.738  50.482  62.112  1.00 67.14
ATOM   1356  CD2 HIS A 168      43.494  51.060  63.274  1.00 67.14
ATOM   1357  CE1 HIS A 168      42.168  51.711  61.728  1.00 67.14
ATOM   1358  NE2 HIS A 168      43.232  52.103  62.404  1.00 67.14
ATOM   1359  N   PRO A 169      39.402  49.816  64.303  1.00 81.06
ATOM   1360  CA  PRO A 169      38.048  49.915  63.818  1.00 81.06
ATOM   1361  C   PRO A 169      37.876  49.463  62.404  1.00 81.06
ATOM   1362  O   PRO A 169      36.894  48.781  62.111  1.00 81.06
ATOM   1363  CB  PRO A 169      37.630  51.362  64.061  1.00 81.06
ATOM   1364  CG  PRO A 169      38.483  51.785  65.272  1.00 81.06
ATOM   1365  CD  PRO A 169      39.758  50.928  65.167  1.00 81.06
ATOM   1366  N   ILE A 170      38.830  49.806  61.522  1.00102.74
ATOM   1367  CA  ILE A 170      38.744  49.471  60.132  1.00102.74
ATOM   1368  C   ILE A 170      38.762  47.981  60.014  1.00102.74
ATOM   1369  O   ILE A 170      38.058  47.408  59.184  1.00102.74
ATOM   1370  CB  ILE A 170      39.925  49.964  59.341  1.00102.74
ATOM   1371  CG1 ILE A 170      40.054  51.497  59.406  1.00102.74
ATOM   1372  CG2 ILE A 170      39.781  49.423  57.909  1.00102.74
ATOM   1373  CD1 ILE A 170      38.911  52.253  58.733  1.00102.74
ATOM   1374  N   ARG A 171      39.619  47.322  60.817  1.00 55.23
ATOM   1375  CA  ARG A 171      39.754  45.893  60.783  1.00 55.23
ATOM   1376  C   ARG A 171      38.494  45.235  61.266  1.00 55.23
ATOM   1377  O   ARG A 171      38.082  44.208  60.730  1.00 55.23
ATOM   1378  CB  ARG A 171      40.916  45.387  61.658  1.00 55.23
ATOM   1379  CG  ARG A 171      41.235  43.902  61.470  1.00 55.23
ATOM   1380  CD  ARG A 171      42.417  43.425  62.318  1.00 55.23
ATOM   1381  NE  ARG A 171      42.665  41.990  61.997  1.00 55.23
ATOM   1382  CZ  ARG A 171      42.054  41.007  62.719  1.00 55.23
ATOM   1383  NH1 ARG A 171      41.196  41.334  63.727  1.00 55.23
ATOM   1384  NH2 ARG A 171      42.303  39.695  62.437  1.00 55.23
ATOM   1385  N   LEU A 172      37.877  45.786  62.330  1.00 58.82
ATOM   1386  CA  LEU A 172      36.665  45.239  62.887  1.00 58.82
ATOM   1387  C   LEU A 172      35.539  45.400  61.913  1.00 58.82
ATOM   1388  O   LEU A 172      34.792  44.461  61.641  1.00 58.82
ATOM   1389  CB  LEU A 172      36.222  45.938  64.189  1.00 58.82
ATOM   1390  CG  LEU A 172      37.111  45.674  65.421  1.00 58.82
ATOM   1391  CD1 LEU A 172      36.583  46.420  66.658  1.00 58.82
ATOM   1392  CD2 LEU A 172      37.265  44.171  65.691  1.00 58.82
ATOM   1393  N   GLY A 173      35.421  46.605  61.328  1.00 27.89
ATOM   1394  CA  GLY A 173      34.338  46.908  60.440  1.00 27.89
ATOM   1395  C   GLY A 173      34.387  45.955  59.290  1.00 27.89
ATOM   1396  O   GLY A 173      33.351  45.523  58.787  1.00 27.89
ATOM   1397  N   LEU A 174      35.603  45.623  58.824  1.00110.26
ATOM   1398  CA  LEU A 174      35.748  44.750  57.698  1.00110.26
ATOM   1399  C   LEU A 174      35.247  43.382  58.036  1.00110.26
ATOM   1400  O   LEU A 174      34.663  42.712  57.188  1.00110.26
ATOM   1401  CB  LEU A 174      37.199  44.681  57.173  1.00110.26
ATOM   1402  CG  LEU A 174      37.426  43.756  55.953  1.00110.26
ATOM   1403  CD1 LEU A 174      38.780  44.049  55.302  1.00110.26
ATOM   1404  CD2 LEU A 174      37.348  42.264  56.315  1.00110.26
ATOM   1405  N   ALA A 175      35.492  42.909  59.271  1.00 34.20
ATOM   1406  CA  ALA A 175      35.044  41.602  59.659  1.00 34.20
ATOM   1407  C   ALA A 175      33.549  41.579  59.656  1.00 34.20
ATOM   1408  O   ALA A 175      32.930  40.620  59.193  1.00 34.20
ATOM   1409  CB  ALA A 175      35.504  41.215  61.076  1.00 34.20
ATOM   1410  N   LEU A 176      32.933  42.661  60.167  1.00 48.92
ATOM   1411  CA  LEU A 176      31.508  42.717  60.291  1.00 48.92
ATOM   1412  C   LEU A 176      30.885  42.603  58.934  1.00 48.92
ATOM   1413  O   LEU A 176      29.996  41.782  58.719  1.00 48.92
ATOM   1414  CB  LEU A 176      31.030  44.040  60.913  1.00 48.92
ATOM   1415  CG  LEU A 176      29.505  44.120  61.072  1.00 48.92
ATOM   1416  CD1 LEU A 176      29.003  43.033  62.037  1.00 48.92
ATOM   1417  CD2 LEU A 176      29.049  45.529  61.472  1.00 48.92
ATOM   1418  N   ASN A 177      31.365  43.406  57.968  1.00 48.37
ATOM   1419  CA  ASN A 177      30.801  43.410  56.646  1.00 48.37
ATOM   1420  C   ASN A 177      31.068  42.104  55.969  1.00 48.37
ATOM   1421  O   ASN A 177      30.225  41.582  55.243  1.00 48.37
ATOM   1422  CB  ASN A 177      31.376  44.511  55.738  1.00 48.37
ATOM   1423  CG  ASN A 177      30.803  45.845  56.188  1.00 48.37
ATOM   1424  OD1 ASN A 177      29.934  45.900  57.057  1.00 48.37
ATOM   1425  ND2 ASN A 177      31.288  46.954  55.569  1.00 48.37
ATOM   1426  N   TYR A 178      32.276  41.563  56.180  1.00102.10
ATOM   1427  CA  TYR A 178      32.729  40.341  55.585  1.00102.10
ATOM   1428  C   TYR A 178      31.880  39.212  56.091  1.00102.10
ATOM   1429  O   TYR A 178      31.521  38.313  55.334  1.00102.10
ATOM   1430  CB  TYR A 178      34.218  40.142  55.937  1.00102.10
ATOM   1431  CG  TYR A 178      34.833  39.012  55.191  1.00102.10
ATOM   1432  CD1 TYR A 178      34.674  38.894  53.831  1.00102.10
ATOM   1433  CD2 TYR A 178      35.639  38.114  55.849  1.00102.10
ATOM   1434  CE1 TYR A 178      35.271  37.862  53.146  1.00102.10
ATOM   1435  CE2 TYR A 178      36.240  37.082  55.171  1.00102.10
ATOM   1436  CZ  TYR A 178      36.051  36.953  53.817  1.00102.10
ATOM   1437  OH  TYR A 178      36.669  35.895  53.118  1.00102.10
ATOM   1438  N   SER A 179      31.543  39.221  57.396  1.00 86.81
ATOM   1439  CA  SER A 179      30.713  38.198  57.970  1.00 86.81
ATOM   1440  C   SER A 179      29.353  38.310  57.367  1.00 86.81
ATOM   1441  O   SER A 179      28.697  37.308  57.088  1.00 86.81
ATOM   1442  CB  SER A 179      30.502  38.383  59.479  1.00 86.81
ATOM   1443  OG  SER A 179      31.747  38.393  60.155  1.00 86.81
ATOM   1444  N   VAL A 180      28.892  39.555  57.165  1.00 35.32
ATOM   1445  CA  VAL A 180      27.595  39.795  56.605  1.00 35.32
ATOM   1446  C   VAL A 180      27.583  39.213  55.227  1.00 35.32
ATOM   1447  O   VAL A 180      26.593  38.625  54.795  1.00 35.32
ATOM   1448  CB  VAL A 180      27.272  41.256  56.490  1.00 35.32
ATOM   1449  CG1 VAL A 180      25.935  41.406  55.745  1.00 35.32
ATOM   1450  CG2 VAL A 180      27.261  41.870  57.901  1.00 35.32
ATOM   1451  N   PHE A 181      28.708  39.356  54.502  1.00 54.61
ATOM   1452  CA  PHE A 181      28.823  38.847  53.167  1.00 54.61
ATOM   1453  C   PHE A 181      28.577  37.368  53.209  1.00 54.61
ATOM   1454  O   PHE A 181      27.787  36.841  52.428  1.00 54.61
ATOM   1455  CB  PHE A 181      30.233  39.106  52.601  1.00 54.61
ATOM   1456  CG  PHE A 181      30.381  38.431  51.283  1.00 54.61
ATOM   1457  CD1 PHE A 181      29.838  38.971  50.140  1.00 54.61
ATOM   1458  CD2 PHE A 181      31.087  37.254  51.194  1.00 54.61
ATOM   1459  CE1 PHE A 181      29.987  38.337  48.928  1.00 54.61
ATOM   1460  CE2 PHE A 181      31.240  36.617  49.986  1.00 54.61
ATOM   1461  CZ  PHE A 181      30.689  37.158  48.850  1.00 54.61
ATOM   1462  N   TYR A 182      29.226  36.654  54.146  1.00 74.32
ATOM   1463  CA  TYR A 182      29.035  35.234  54.217  1.00 74.32
ATOM   1464  C   TYR A 182      27.616  34.907  54.553  1.00 74.32
ATOM   1465  O   TYR A 182      27.041  33.981  53.985  1.00 74.32
ATOM   1466  CB  TYR A 182      29.904  34.533  55.278  1.00 74.32
ATOM   1467  CG  TYR A 182      31.287  34.368  54.751  1.00 74.32
ATOM   1468  CD1 TYR A 182      31.533  33.389  53.816  1.00 74.32
ATOM   1469  CD2 TYR A 182      32.332  35.147  55.190  1.00 74.32
ATOM   1470  CE1 TYR A 182      32.794  33.194  53.310  1.00 74.32
ATOM   1471  CE2 TYR A 182      33.598  34.956  54.687  1.00 74.32
ATOM   1472  CZ  TYR A 182      33.830  33.980  53.746  1.00 74.32
ATOM   1473  OH  TYR A 182      35.126  33.779  53.226  1.00 74.32
ATOM   1474  N   TYR A 183      27.019  35.623  55.522  1.00 75.47
ATOM   1475  CA  TYR A 183      25.701  35.247  55.941  1.00 75.47
ATOM   1476  C   TYR A 183      24.665  35.509  54.880  1.00 75.47
ATOM   1477  O   TYR A 183      23.975  34.589  54.444  1.00 75.47
ATOM   1478  CB  TYR A 183      25.314  36.001  57.228  1.00 75.47
ATOM   1479  CG  TYR A 183      24.068  35.422  57.799  1.00 75.47
ATOM   1480  CD1 TYR A 183      24.091  34.175  58.380  1.00 75.47
ATOM   1481  CD2 TYR A 183      22.891  36.134  57.786  1.00 75.47
ATOM   1482  CE1 TYR A 183      22.949  33.634  58.921  1.00 75.47
ATOM   1483  CE2 TYR A 183      21.747  35.598  58.327  1.00 75.47
ATOM   1484  CZ  TYR A 183      21.775  34.346  58.892  1.00 75.47
ATOM   1485  OH  TYR A 183      20.601  33.794  59.448  1.00 75.47
ATOM   1486  N   GLU A 184      24.538  36.772  54.420  1.00 66.37
ATOM   1487  CA  GLU A 184      23.500  37.116  53.481  1.00 66.37
ATOM   1488  C   GLU A 184      23.773  36.642  52.082  1.00 66.37
ATOM   1489  O   GLU A 184      22.917  36.034  51.439  1.00 66.37
ATOM   1490  CB  GLU A 184      23.291  38.635  53.381  1.00 66.37
ATOM   1491  CG  GLU A 184      22.739  39.269  54.657  1.00 66.37
ATOM   1492  CD  GLU A 184      22.633  40.765  54.408  1.00 66.37
ATOM   1493  OE1 GLU A 184      23.116  41.219  53.337  1.00 66.37
ATOM   1494  OE2 GLU A 184      22.071  41.475  55.284  1.00 66.37
ATOM   1495  N   ILE A 185      24.965  36.970  51.548  1.00118.99
ATOM   1496  CA  ILE A 185      25.236  36.677  50.165  1.00118.99
ATOM   1497  C   ILE A 185      25.539  35.234  49.900  1.00118.99
ATOM   1498  O   ILE A 185      24.926  34.607  49.038  1.00118.99
ATOM   1499  CB  ILE A 185      26.385  37.475  49.630  1.00118.99
ATOM   1500  CG1 ILE A 185      26.086  38.976  49.777  1.00118.99
ATOM   1501  CG2 ILE A 185      26.626  37.039  48.174  1.00118.99
ATOM   1502  CD1 ILE A 185      24.806  39.409  49.064  1.00118.99
ATOM   1503  N   GLN A 186      26.528  34.690  50.634  1.00 55.76
ATOM   1504  CA  GLN A 186      27.005  33.343  50.482  1.00 55.76
ATOM   1505  C   GLN A 186      26.011  32.379  51.043  1.00 55.76
ATOM   1506  O   GLN A 186      25.866  31.262  50.548  1.00 55.76
ATOM   1507  CB  GLN A 186      28.346  33.102  51.193  1.00 55.76
ATOM   1508  CG  GLN A 186      29.503  33.891  50.576  1.00 55.76
ATOM   1509  CD  GLN A 186      29.733  33.366  49.165  1.00 55.76
ATOM   1510  OE1 GLN A 186      28.922  32.614  48.627  1.00 55.76
ATOM   1511  NE2 GLN A 186      30.871  33.776  48.543  1.00 55.76
ATOM   1512  N   ASN A 187      25.290  32.802  52.096  1.00 66.48
ATOM   1513  CA  ASN A 187      24.374  31.942  52.783  1.00 66.48
ATOM   1514  C   ASN A 187      25.149  30.876  53.498  1.00 66.48
ATOM   1515  O   ASN A 187      24.698  29.734  53.591  1.00 66.48
ATOM   1516  CB  ASN A 187      23.352  31.274  51.842  1.00 66.48
ATOM   1517  CG  ASN A 187      22.237  30.658  52.681  1.00 66.48
ATOM   1518  OD1 ASN A 187      22.247  29.467  52.986  1.00 66.48
ATOM   1519  ND2 ASN A 187      21.244  31.501  53.073  1.00 66.48
ATOM   1520  N   ALA A 188      26.354  31.218  54.011  1.00 62.22
ATOM   1521  CA  ALA A 188      27.081  30.258  54.795  1.00 62.22
ATOM   1522  C   ALA A 188      27.129  30.763  56.206  1.00 62.22
ATOM   1523  O   ALA A 188      28.096  31.392  56.634  1.00 62.22
ATOM   1524  CB  ALA A 188      28.538  30.077  54.333  1.00 62.22
ATOM   1525  N   PRO A 189      26.112  30.451  56.955  1.00 73.31
ATOM   1526  CA  PRO A 189      25.980  30.889  58.318  1.00 73.31
ATOM   1527  C   PRO A 189      27.118  30.434  59.178  1.00 73.31
ATOM   1528  O   PRO A 189      27.504  31.173  60.085  1.00 73.31
ATOM   1529  CB  PRO A 189      24.657  30.296  58.797  1.00 73.31
ATOM   1530  CG  PRO A 189      24.525  29.009  57.961  1.00 73.31
ATOM   1531  CD  PRO A 189      25.210  29.359  56.629  1.00 73.31
ATOM   1532  N   GLU A 190      27.642  29.214  58.943  1.00 74.61
ATOM   1533  CA  GLU A 190      28.694  28.688  59.768  1.00 74.61
ATOM   1534  C   GLU A 190      29.921  29.516  59.564  1.00 74.61
ATOM   1535  O   GLU A 190      30.539  29.992  60.515  1.00 74.61
ATOM   1536  CB  GLU A 190      29.059  27.243  59.391  1.00 74.61
ATOM   1537  CG  GLU A 190      27.891  26.267  59.538  1.00 74.61
ATOM   1538  CD  GLU A 190      26.960  26.479  58.350  1.00 74.61
ATOM   1539  OE1 GLU A 190      27.450  26.965  57.296  1.00 74.61
ATOM   1540  OE2 GLU A 190      25.749  26.160  58.481  1.00 74.61
ATOM   1541  N   GLN A 191      30.264  29.748  58.287  1.00 83.13
ATOM   1542  CA  GLN A 191      31.442  30.478  57.929  1.00 83.13
ATOM   1543  C   GLN A 191      31.305  31.865  58.463  1.00 83.13
ATOM   1544  O   GLN A 191      32.269  32.457  58.946  1.00 83.13
ATOM   1545  CB  GLN A 191      31.598  30.588  56.403  1.00 83.13
ATOM   1546  CG  GLN A 191      32.837  31.359  55.947  1.00 83.13
ATOM   1547  CD  GLN A 191      34.055  30.476  56.139  1.00 83.13
ATOM   1548  OE1 GLN A 191      34.604  30.390  57.235  1.00 83.13
ATOM   1549  NE2 GLN A 191      34.497  29.802  55.042  1.00 83.13
ATOM   1550  N   ALA A 192      30.084  32.419  58.381  1.00 32.66
ATOM   1551  CA  ALA A 192      29.842  33.764  58.810  1.00 32.66
ATOM   1552  C   ALA A 192      30.103  33.900  60.281  1.00 32.66
ATOM   1553  O   ALA A 192      30.721  34.871  60.715  1.00 32.66
ATOM   1554  CB  ALA A 192      28.392  34.208  58.558  1.00 32.66
ATOM   1555  N   CYS A 193      29.633  32.930  61.091  1.00 34.31
ATOM   1556  CA  CYS A 193      29.793  33.006  62.519  1.00 34.31
ATOM   1557  C   CYS A 193      31.237  32.907  62.897  1.00 34.31
ATOM   1558  O   CYS A 193      31.719  33.656  63.747  1.00 34.31
ATOM   1559  CB  CYS A 193      29.041  31.899  63.278  1.00 34.31
ATOM   1560  SG  CYS A 193      27.237  32.107  63.198  1.00 34.31
ATOM   1561  N   HIS A 194      31.980  31.987  62.258  1.00 69.06
ATOM   1562  CA  HIS A 194      33.353  31.804  62.624  1.00 69.06
ATOM   1563  C   HIS A 194      34.074  33.092  62.408  1.00 69.06
ATOM   1564  O   HIS A 194      34.865  33.523  63.245  1.00 69.06
ATOM   1565  CB  HIS A 194      34.069  30.744  61.772  1.00 69.06
ATOM   1566  CG  HIS A 194      35.516  30.606  62.137  1.00 69.06
ATOM   1567  ND1 HIS A 194      35.967  30.026  63.301  1.00 69.06
ATOM   1568  CD2 HIS A 194      36.631  31.000  61.462  1.00 69.06
ATOM   1569  CE1 HIS A 194      37.322  30.098  63.273  1.00 69.06
ATOM   1570  NE2 HIS A 194      37.771  30.680  62.177  1.00 69.06
ATOM   1571  N   LEU A 195      33.792  33.754  61.277  1.00117.27
ATOM   1572  CA  LEU A 195      34.495  34.951  60.925  1.00117.27
ATOM   1573  C   LEU A 195      34.240  35.993  61.979  1.00117.27
ATOM   1574  O   LEU A 195      35.168  36.656  62.439  1.00117.27
ATOM   1575  CB  LEU A 195      33.971  35.526  59.591  1.00117.27
ATOM   1576  CG  LEU A 195      34.816  36.639  58.928  1.00117.27
ATOM   1577  CD1 LEU A 195      35.049  37.851  59.843  1.00117.27
ATOM   1578  CD2 LEU A 195      36.101  36.073  58.310  1.00117.27
ATOM   1579  N   ALA A 196      32.964  36.179  62.373  1.00 41.05
ATOM   1580  CA  ALA A 196      32.611  37.191  63.334  1.00 41.05
ATOM   1581  C   ALA A 196      33.177  36.873  64.682  1.00 41.05
ATOM   1582  O   ALA A 196      33.727  37.744  65.356  1.00 41.05
ATOM   1583  CB  ALA A 196      31.089  37.332  63.516  1.00 41.05
ATOM   1584  N   LYS A 197      33.051  35.602  65.108  1.00 97.41
ATOM   1585  CA  LYS A 197      33.480  35.198  66.418  1.00 97.41
ATOM   1586  C   LYS A 197      34.962  35.361  66.534  1.00 97.41
ATOM   1587  O   LYS A 197      35.458  35.882  67.532  1.00 97.41
ATOM   1588  CB  LYS A 197      33.127  33.729  66.721  1.00 97.41
ATOM   1589  CG  LYS A 197      33.335  33.295  68.177  1.00 97.41
ATOM   1590  CD  LYS A 197      34.790  33.266  68.643  1.00 97.41
ATOM   1591  CE  LYS A 197      34.945  32.731  70.068  1.00 97.41
ATOM   1592  NZ  LYS A 197      36.365  32.419  70.342  1.00 97.41
ATOM   1593  N   THR A 198      35.712  34.940  65.498  1.00106.14
ATOM   1594  CA  THR A 198      37.142  35.024  65.567  1.00106.14
ATOM   1595  C   THR A 198      37.551  36.457  65.684  1.00106.14
ATOM   1596  O   THR A 198      38.438  36.793  66.467  1.00106.14
ATOM   1597  CB  THR A 198      37.837  34.442  64.367  1.00106.14
ATOM   1598  OG1 THR A 198      37.402  35.073  63.172  1.00106.14
ATOM   1599  CG2 THR A 198      37.551  32.937  64.314  1.00106.14
ATOM   1600  N   ALA A 199      36.899  37.348  64.916  1.00 27.74
ATOM   1601  CA  ALA A 199      37.263  38.735  64.925  1.00 27.74
ATOM   1602  C   ALA A 199      37.046  39.283  66.298  1.00 27.74
ATOM   1603  O   ALA A 199      37.843  40.076  66.796  1.00 27.74
ATOM   1604  CB  ALA A 199      36.419  39.577  63.954  1.00 27.74
ATOM   1605  N   PHE A 200      35.938  38.871  66.938  1.00 58.56
ATOM   1606  CA  PHE A 200      35.580  39.318  68.252  1.00 58.56
ATOM   1607  C   PHE A 200      36.627  38.874  69.231  1.00 58.56
ATOM   1608  O   PHE A 200      37.119  39.659  70.040  1.00 58.56
ATOM   1609  CB  PHE A 200      34.224  38.715  68.670  1.00 58.56
ATOM   1610  CG  PHE A 200      33.826  39.171  70.032  1.00 58.56
ATOM   1611  CD1 PHE A 200      33.347  40.446  70.236  1.00 58.56
ATOM   1612  CD2 PHE A 200      33.901  38.311  71.102  1.00 58.56
ATOM   1613  CE1 PHE A 200      32.970  40.857  71.492  1.00 58.56
ATOM   1614  CE2 PHE A 200      33.524  38.716  72.360  1.00 58.56
ATOM   1615  CZ  PHE A 200      33.060  39.994  72.557  1.00 58.56
ATOM   1616  N   ASP A 201      37.016  37.592  69.152  1.00 83.45
ATOM   1617  CA  ASP A 201      37.925  37.012  70.095  1.00 83.45
ATOM   1618  C   ASP A 201      39.264  37.679  70.001  1.00 83.45
ATOM   1619  O   ASP A 201      39.880  38.005  71.014  1.00 83.45
ATOM   1620  CB  ASP A 201      38.112  35.510  69.833  1.00 83.45
ATOM   1621  CG  ASP A 201      38.589  34.879  71.123  1.00 83.45
ATOM   1622  OD1 ASP A 201      38.831  35.645  72.092  1.00 83.45
ATOM   1623  OD2 ASP A 201      38.706  33.625  71.162  1.00 83.45
ATOM   1624  N   ASP A 202      39.731  37.938  68.767  1.00 39.15
ATOM   1625  CA  ASP A 202      41.038  38.488  68.561  1.00 39.15
ATOM   1626  C   ASP A 202      41.102  39.820  69.242  1.00 39.15
ATOM   1627  O   ASP A 202      42.111  40.162  69.857  1.00 39.15
ATOM   1628  CB  ASP A 202      41.348  38.695  67.067  1.00 39.15
ATOM   1629  CG  ASP A 202      41.415  37.322  66.404  1.00 39.15
ATOM   1630  OD1 ASP A 202      41.516  36.309  67.146  1.00 39.15
ATOM   1631  OD2 ASP A 202      41.363  37.268  65.146  1.00 39.15
ATOM   1632  N   ALA A 203      40.018  40.610  69.145  1.00 39.09
ATOM   1633  CA  ALA A 203      39.984  41.923  69.723  1.00 39.09
ATOM   1634  C   ALA A 203      40.078  41.849  71.214  1.00 39.09
ATOM   1635  O   ALA A 203      40.824  42.603  71.836  1.00 39.09
ATOM   1636  CB  ALA A 203      38.687  42.687  69.395  1.00 39.09
ATOM   1637  N   ILE A 204      39.334  40.921  71.838  1.00 57.30
ATOM   1638  CA  ILE A 204      39.313  40.884  73.269  1.00 57.30
ATOM   1639  C   ILE A 204      40.653  40.541  73.818  1.00 57.30
ATOM   1640  O   ILE A 204      41.080  41.121  74.815  1.00 57.30
ATOM   1641  CB  ILE A 204      38.301  39.952  73.847  1.00 57.30
ATOM   1642  CG1 ILE A 204      36.898  40.472  73.505  1.00 57.30
ATOM   1643  CG2 ILE A 204      38.557  39.833  75.359  1.00 57.30
ATOM   1644  CD1 ILE A 204      35.782  39.590  74.045  1.00 57.30
ATOM   1645  N   ALA A 205      41.367  39.600  73.179  1.00 45.71
ATOM   1646  CA  ALA A 205      42.615  39.179  73.745  1.00 45.71
ATOM   1647  C   ALA A 205      43.529  40.363  73.851  1.00 45.71
ATOM   1648  O   ALA A 205      44.216  40.545  74.854  1.00 45.71
ATOM   1649  CB  ALA A 205      43.328  38.122  72.884  1.00 45.71
ATOM   1650  N   GLU A 206      43.554  41.172  72.783  1.00122.69
ATOM   1651  CA  GLU A 206      44.321  42.365  72.549  1.00122.69
ATOM   1652  C   GLU A 206      43.695  43.610  73.120  1.00122.69
ATOM   1653  O   GLU A 206      44.125  44.715  72.796  1.00122.69
ATOM   1654  CB  GLU A 206      44.678  42.554  71.071  1.00122.69
ATOM   1655  CG  GLU A 206      45.619  41.431  70.626  1.00122.69
ATOM   1656  CD  GLU A 206      46.211  41.768  69.272  1.00122.69
ATOM   1657  OE1 GLU A 206      46.705  42.915  69.111  1.00122.69
ATOM   1658  OE2 GLU A 206      46.184  40.878  68.380  1.00122.69
ATOM   1659  N   LEU A 207      42.638  43.480  73.940  1.00 92.39
ATOM   1660  CA  LEU A 207      41.790  44.554  74.387  1.00 92.39
ATOM   1661  C   LEU A 207      42.595  45.701  74.933  1.00 92.39
ATOM   1662  O   LEU A 207      42.148  46.846  74.889  1.00 92.39
ATOM   1663  CB  LEU A 207      40.810  44.080  75.474  1.00 92.39
ATOM   1664  CG  LEU A 207      39.692  45.083  75.805  1.00 92.39
ATOM   1665  CD1 LEU A 207      38.765  45.284  74.595  1.00 92.39
ATOM   1666  CD2 LEU A 207      38.923  44.662  77.067  1.00 92.39
ATOM   1667  N   ASP A 208      43.798  45.449  75.469  1.00 55.15
ATOM   1668  CA  ASP A 208      44.596  46.516  76.009  1.00 55.15
ATOM   1669  C   ASP A 208      44.895  47.522  74.927  1.00 55.15
ATOM   1670  O   ASP A 208      45.171  48.685  75.211  1.00 55.15
ATOM   1671  CB  ASP A 208      45.940  46.033  76.586  1.00 55.15
ATOM   1672  CG  ASP A 208      46.780  45.433  75.465  1.00 55.15
ATOM   1673  OD1 ASP A 208      46.189  44.996  74.443  1.00 55.15
ATOM   1674  OD2 ASP A 208      48.030  45.403  75.621  1.00 55.15
ATOM   1675  N   THR A 209      44.829  47.091  73.654  1.00 74.40
ATOM   1676  CA  THR A 209      45.201  47.839  72.482  1.00 74.40
ATOM   1677  C   THR A 209      44.354  49.069  72.266  1.00 74.40
ATOM   1678  O   THR A 209      44.787  49.986  71.574  1.00 74.40
ATOM   1679  CB  THR A 209      45.131  47.012  71.233  1.00 74.40
ATOM   1680  OG1 THR A 209      45.951  45.860  71.374  1.00 74.40
ATOM   1681  CG2 THR A 209      45.635  47.864  70.055  1.00 74.40
ATOM   1682  N   LEU A 210      43.125  49.126  72.810  1.00 65.02
ATOM   1683  CA  LEU A 210      42.204  50.205  72.544  1.00 65.02
ATOM   1684  C   LEU A 210      42.808  51.549  72.827  1.00 65.02
ATOM   1685  O   LEU A 210      43.563  51.737  73.780  1.00 65.02
ATOM   1686  CB  LEU A 210      40.922  50.105  73.386  1.00 65.02
ATOM   1687  CG  LEU A 210      40.099  48.830  73.122  1.00 65.02
ATOM   1688  CD1 LEU A 210      38.836  48.792  73.995  1.00 65.02
ATOM   1689  CD2 LEU A 210      39.780  48.668  71.628  1.00 65.02
ATOM   1690  N   ASN A 211      42.462  52.534  71.967  1.00 46.63
ATOM   1691  CA  ASN A 211      42.945  53.882  72.074  1.00 46.63
ATOM   1692  C   ASN A 211      41.810  54.733  72.534  1.00 46.63
ATOM   1693  O   ASN A 211      40.646  54.451  72.257  1.00 46.63
ATOM   1694  CB  ASN A 211      43.400  54.484  70.732  1.00 46.63
ATOM   1695  CG  ASN A 211      44.624  53.729  70.239  1.00 46.63
ATOM   1696  OD1 ASN A 211      45.184  52.895  70.949  1.00 46.63
ATOM   1697  ND2 ASN A 211      45.060  54.036  68.988  1.00 46.63
ATOM   1698  N   GLU A 212      42.139  55.812  73.262  1.00 79.29
ATOM   1699  CA  GLU A 212      41.138  56.717  73.733  1.00 79.29
ATOM   1700  C   GLU A 212      40.525  57.310  72.516  1.00 79.29
ATOM   1701  O   GLU A 212      39.333  57.610  72.481  1.00 79.29
ATOM   1702  CB  GLU A 212      41.719  57.857  74.582  1.00 79.29
ATOM   1703  CG  GLU A 212      42.390  57.329  75.847  1.00 79.29
ATOM   1704  CD  GLU A 212      41.452  56.285  76.430  1.00 79.29
ATOM   1705  OE1 GLU A 212      40.313  56.660  76.817  1.00 79.29
ATOM   1706  OE2 GLU A 212      41.858  55.094  76.481  1.00 79.29
ATOM   1707  N   ASP A 213      41.355  57.495  71.478  1.00 51.41
ATOM   1708  CA  ASP A 213      40.900  58.072  70.254  1.00 51.41
ATOM   1709  C   ASP A 213      39.842  57.200  69.652  1.00 51.41
ATOM   1710  O   ASP A 213      38.806  57.712  69.232  1.00 51.41
ATOM   1711  CB  ASP A 213      42.025  58.188  69.212  1.00 51.41
ATOM   1712  CG  ASP A 213      41.470  58.818  67.943  1.00 51.41
ATOM   1713  OD1 ASP A 213      40.317  59.326  67.980  1.00 51.41
ATOM   1714  OD2 ASP A 213      42.196  58.791  66.913  1.00 51.41
ATOM   1715  N   SER A 214      40.039  55.863  69.595  1.00101.45
ATOM   1716  CA  SER A 214      39.024  55.130  68.885  1.00101.45
ATOM   1717  C   SER A 214      38.520  53.932  69.640  1.00101.45
ATOM   1718  O   SER A 214      38.206  52.912  69.025  1.00101.45
ATOM   1719  CB  SER A 214      39.528  54.600  67.534  1.00101.45
ATOM   1720  OG  SER A 214      40.561  53.647  67.746  1.00101.45
ATOM   1721  N   TYR A 215      38.397  54.013  70.977  1.00 62.83
ATOM   1722  CA  TYR A 215      37.883  52.901  71.731  1.00 62.83
ATOM   1723  C   TYR A 215      36.407  52.758  71.510  1.00 62.83
ATOM   1724  O   TYR A 215      35.887  51.650  71.377  1.00 62.83
ATOM   1725  CB  TYR A 215      38.147  53.007  73.247  1.00 62.83
ATOM   1726  CG  TYR A 215      37.437  54.193  73.807  1.00 62.83
ATOM   1727  CD1 TYR A 215      37.977  55.453  73.690  1.00 62.83
ATOM   1728  CD2 TYR A 215      36.237  54.044  74.464  1.00 62.83
ATOM   1729  CE1 TYR A 215      37.328  56.548  74.210  1.00 62.83
ATOM   1730  CE2 TYR A 215      35.583  55.134  74.987  1.00 62.83
ATOM   1731  CZ  TYR A 215      36.128  56.390  74.861  1.00 62.83
ATOM   1732  OH  TYR A 215      35.459  57.511  75.397  1.00 62.83
ATOM   1733  N   LYS A 216      35.683  53.892  71.471  1.00155.48
ATOM   1734  CA  LYS A 216      34.256  53.849  71.343  1.00155.48
ATOM   1735  C   LYS A 216      33.905  53.208  70.039  1.00155.48
ATOM   1736  O   LYS A 216      32.990  52.389  69.967  1.00155.48
ATOM   1737  CB  LYS A 216      33.613  55.245  71.366  1.00155.48
ATOM   1738  CG  LYS A 216      32.090  55.210  71.236  1.00155.48
ATOM   1739  CD  LYS A 216      31.393  54.564  72.435  1.00155.48
ATOM   1740  CE  LYS A 216      31.365  55.446  73.683  1.00155.48
ATOM   1741  NZ  LYS A 216      30.361  56.519  73.517  1.00155.48
ATOM   1742  N   ASP A 217      34.639  53.561  68.971  1.00 35.55
ATOM   1743  CA  ASP A 217      34.334  53.048  67.668  1.00 35.55
ATOM   1744  C   ASP A 217      34.524  51.565  67.671  1.00 35.55
ATOM   1745  O   ASP A 217      33.706  50.822  67.130  1.00 35.55
ATOM   1746  CB  ASP A 217      35.260  53.627  66.586  1.00 35.55
ATOM   1747  CG  ASP A 217      34.997  55.123  66.496  1.00 35.55
ATOM   1748  OD1 ASP A 217      34.070  55.606  67.200  1.00 35.55
ATOM   1749  OD2 ASP A 217      35.727  55.805  65.729  1.00 35.55
ATOM   1750  N   SER A 218      35.620  51.093  68.291  1.00 31.18
ATOM   1751  CA  SER A 218      35.910  49.690  68.305  1.00 31.18
ATOM   1752  C   SER A 218      34.840  48.970  69.063  1.00 31.18
ATOM   1753  O   SER A 218      34.325  47.949  68.609  1.00 31.18
ATOM   1754  CB  SER A 218      37.250  49.373  68.987  1.00 31.18
ATOM   1755  OG  SER A 218      38.316  49.963  68.259  1.00 31.18
ATOM   1756  N   THR A 219      34.456  49.508  70.234  1.00 31.25
ATOM   1757  CA  THR A 219      33.501  48.851  71.080  1.00 31.25
ATOM   1758  C   THR A 219      32.196  48.732  70.363  1.00 31.25
ATOM   1759  O   THR A 219      31.543  47.691  70.420  1.00 31.25
ATOM   1760  CB  THR A 219      33.248  49.596  72.358  1.00 31.25
ATOM   1761  OG1 THR A 219      32.685  50.870  72.082  1.00 31.25
ATOM   1762  CG2 THR A 219      34.581  49.759  73.108  1.00 31.25
ATOM   1763  N   LEU A 220      31.784  49.793  69.646  1.00 39.55
ATOM   1764  CA  LEU A 220      30.504  49.757  69.001  1.00 39.55
ATOM   1765  C   LEU A 220      30.477  48.623  68.021  1.00 39.55
ATOM   1766  O   LEU A 220      29.519  47.854  67.980  1.00 39.55
ATOM   1767  CB  LEU A 220      30.200  51.045  68.216  1.00 39.55
ATOM   1768  CG  LEU A 220      30.057  52.296  69.102  1.00 39.55
ATOM   1769  CD1 LEU A 220      29.746  53.540  68.255  1.00 39.55
ATOM   1770  CD2 LEU A 220      29.028  52.077  70.224  1.00 39.55
ATOM   1771  N   ILE A 221      31.545  48.481  67.217  1.00 48.35
ATOM   1772  CA  ILE A 221      31.618  47.467  66.201  1.00 48.35
ATOM   1773  C   ILE A 221      31.656  46.109  66.830  1.00 48.35
ATOM   1774  O   ILE A 221      31.108  45.150  66.286  1.00 48.35
ATOM   1775  CB  ILE A 221      32.825  47.613  65.323  1.00 48.35
ATOM   1776  CG1 ILE A 221      32.800  48.983  64.624  1.00 48.35
ATOM   1777  CG2 ILE A 221      32.840  46.429  64.340  1.00 48.35
ATOM   1778  CD1 ILE A 221      34.119  49.350  63.948  1.00 48.35
ATOM   1779  N   MET A 222      32.356  45.970  67.970  1.00142.94
ATOM   1780  CA  MET A 222      32.418  44.683  68.592  1.00142.94
ATOM   1781  C   MET A 222      31.052  44.305  69.066  1.00142.94
ATOM   1782  O   MET A 222      30.675  43.135  69.027  1.00142.94
ATOM   1783  CB  MET A 222      33.492  44.568  69.693  1.00142.94
ATOM   1784  CG  MET A 222      33.495  45.668  70.748  1.00142.94
ATOM   1785  SD  MET A 222      35.009  45.696  71.757  1.00142.94
ATOM   1786  CE  MET A 222      34.760  44.060  72.507  1.00142.94
ATOM   1787  N   GLN A 223      30.263  45.294  69.518  1.00 78.34
ATOM   1788  CA  GLN A 223      28.936  45.007  69.978  1.00 78.34
ATOM   1789  C   GLN A 223      28.126  44.492  68.824  1.00 78.34
ATOM   1790  O   GLN A 223      27.358  43.543  68.971  1.00 78.34
ATOM   1791  CB  GLN A 223      28.238  46.250  70.553  1.00 78.34
ATOM   1792  CG  GLN A 223      26.843  45.965  71.105  1.00 78.34
ATOM   1793  CD  GLN A 223      26.328  47.244  71.748  1.00 78.34
ATOM   1794  OE1 GLN A 223      25.191  47.304  72.213  1.00 78.34
ATOM   1795  NE2 GLN A 223      27.190  48.296  71.780  1.00 78.34
ATOM   1796  N   LEU A 224      28.299  45.096  67.632  1.00 35.39
ATOM   1797  CA  LEU A 224      27.548  44.716  66.467  1.00 35.39
ATOM   1798  C   LEU A 224      27.877  43.296  66.128  1.00 35.39
ATOM   1799  O   LEU A 224      26.996  42.521  65.756  1.00 35.39
ATOM   1800  CB  LEU A 224      27.901  45.567  65.235  1.00 35.39
ATOM   1801  CG  LEU A 224      27.562  47.061  65.399  1.00 35.39
ATOM   1802  CD1 LEU A 224      27.935  47.857  64.139  1.00 35.39
ATOM   1803  CD2 LEU A 224      26.096  47.265  65.819  1.00 35.39
ATOM   1804  N   LEU A 225      29.159  42.911  66.257  1.00 42.82
ATOM   1805  CA  LEU A 225      29.563  41.580  65.915  1.00 42.82
ATOM   1806  C   LEU A 225      28.821  40.611  66.781  1.00 42.82
ATOM   1807  O   LEU A 225      28.350  39.582  66.300  1.00 42.82
ATOM   1808  CB  LEU A 225      31.064  41.329  66.152  1.00 42.82
ATOM   1809  CG  LEU A 225      31.990  42.081  65.178  1.00 42.82
ATOM   1810  CD1 LEU A 225      33.471  41.784  65.470  1.00 42.82
ATOM   1811  CD2 LEU A 225      31.618  41.775  63.718  1.00 42.82
ATOM   1812  N   ARG A 226      28.712  40.909  68.090  1.00127.51
ATOM   1813  CA  ARG A 226      28.051  40.020  69.005  1.00127.51
ATOM   1814  C   ARG A 226      26.598  39.908  68.667  1.00127.51
ATOM   1815  O   ARG A 226      26.056  38.806  68.594  1.00127.51
ATOM   1816  CB  ARG A 226      28.139  40.495  70.465  1.00127.51
ATOM   1817  CG  ARG A 226      27.437  39.557  71.449  1.00127.51
ATOM   1818  CD  ARG A 226      28.115  38.194  71.601  1.00127.51
ATOM   1819  NE  ARG A 226      29.290  38.376  72.498  1.00127.51
ATOM   1820  CZ  ARG A 226      29.873  37.289  73.083  1.00127.51
ATOM   1821  NH1 ARG A 226      29.380  36.039  72.841  1.00127.51
ATOM   1822  NH2 ARG A 226      30.948  37.448  73.908  1.00127.51
ATOM   1823  N   ASP A 227      25.937  41.053  68.414  1.00 25.21
ATOM   1824  CA  ASP A 227      24.526  41.046  68.159  1.00 25.21
ATOM   1825  C   ASP A 227      24.297  40.204  66.950  1.00 25.21
ATOM   1826  O   ASP A 227      23.359  39.409  66.905  1.00 25.21
ATOM   1827  CB  ASP A 227      23.968  42.448  67.862  1.00 25.21
ATOM   1828  CG  ASP A 227      24.011  43.258  69.151  1.00 25.21
ATOM   1829  OD1 ASP A 227      24.301  42.658  70.220  1.00 25.21
ATOM   1830  OD2 ASP A 227      23.746  44.488  69.083  1.00 25.21
ATOM   1831  N   ASN A 228      25.169  40.344  65.936  1.00 42.43
ATOM   1832  CA  ASN A 228      25.011  39.570  64.740  1.00 42.43
ATOM   1833  C   ASN A 228      25.132  38.125  65.094  1.00 42.43
ATOM   1834  O   ASN A 228      24.378  37.289  64.600  1.00 42.43
ATOM   1835  CB  ASN A 228      26.089  39.837  63.675  1.00 42.43
ATOM   1836  CG  ASN A 228      25.808  41.171  63.005  1.00 42.43
ATOM   1837  OD1 ASN A 228      24.906  41.906  63.403  1.00 42.43
ATOM   1838  ND2 ASN A 228      26.593  41.486  61.941  1.00 42.43
ATOM   1839  N   LEU A 229      26.098  37.784  65.960  1.00130.79
ATOM   1840  CA  LEU A 229      26.279  36.404  66.287  1.00130.79
ATOM   1841  C   LEU A 229      25.070  35.936  67.022  1.00130.79
ATOM   1842  O   LEU A 229      24.605  34.813  66.832  1.00130.79
ATOM   1843  CB  LEU A 229      27.526  36.153  67.146  1.00130.79
ATOM   1844  CG  LEU A 229      27.849  34.660  67.311  1.00130.79
ATOM   1845  CD1 LEU A 229      28.146  34.000  65.954  1.00130.79
ATOM   1846  CD2 LEU A 229      28.992  34.450  68.311  1.00130.79
ATOM   1847  N   THR A 230      24.511  36.797  67.885  1.00 31.40
ATOM   1848  CA  THR A 230      23.373  36.366  68.633  1.00 31.40
ATOM   1849  C   THR A 230      22.268  36.044  67.676  1.00 31.40
ATOM   1850  O   THR A 230      21.607  35.016  67.806  1.00 31.40
ATOM   1851  CB  THR A 230      22.866  37.416  69.577  1.00 31.40
ATOM   1852  OG1 THR A 230      23.891  37.788  70.487  1.00 31.40
ATOM   1853  CG2 THR A 230      21.662  36.845  70.346  1.00 31.40
ATOM   1854  N   LEU A 231      22.047  36.922  66.680  1.00106.94
ATOM   1855  CA  LEU A 231      20.944  36.773  65.771  1.00106.94
ATOM   1856  C   LEU A 231      21.123  35.571  64.892  1.00106.94
ATOM   1857  O   LEU A 231      20.202  34.773  64.724  1.00106.94
ATOM   1858  CB  LEU A 231      20.777  38.021  64.877  1.00106.94
ATOM   1859  CG  LEU A 231      19.468  38.136  64.061  1.00106.94
ATOM   1860  CD1 LEU A 231      19.479  39.430  63.239  1.00106.94
ATOM   1861  CD2 LEU A 231      19.163  36.914  63.177  1.00106.94
ATOM   1862  N   TRP A 232      22.327  35.389  64.325  1.00 70.90
ATOM   1863  CA  TRP A 232      22.543  34.352  63.358  1.00 70.90
ATOM   1864  C   TRP A 232      22.327  33.020  63.993  1.00 70.90
ATOM   1865  O   TRP A 232      21.792  32.106  63.366  1.00 70.90
ATOM   1866  CB  TRP A 232      23.950  34.430  62.735  1.00 70.90
ATOM   1867  CG  TRP A 232      24.109  35.670  61.881  1.00 70.90
ATOM   1868  CD1 TRP A 232      23.135  36.505  61.414  1.00 70.90
ATOM   1869  CD2 TRP A 232      25.359  36.212  61.422  1.00 70.90
ATOM   1870  NE1 TRP A 232      23.698  37.532  60.696  1.00 70.90
ATOM   1871  CE2 TRP A 232      25.066  37.365  60.693  1.00 70.90
ATOM   1872  CE3 TRP A 232      26.646  35.791  61.600  1.00 70.90
ATOM   1873  CZ2 TRP A 232      26.059  38.116  60.129  1.00 70.90
ATOM   1874  CZ3 TRP A 232      27.644  36.547  61.023  1.00 70.90
ATOM   1875  CH2 TRP A 232      27.356  37.687  60.302  1.00 70.90
ATOM   1876  N   THR A 233      22.732  32.875  65.264  1.00 29.59
ATOM   1877  CA  THR A 233      22.572  31.623  65.937  1.00 29.59
ATOM   1878  C   THR A 233      21.115  31.285  65.965  1.00 29.59
ATOM   1879  O   THR A 233      20.727  30.159  65.656  1.00 29.59
ATOM   1880  CB  THR A 233      23.044  31.683  67.358  1.00 29.59
ATOM   1881  OG1 THR A 233      24.421  32.025  67.403  1.00 29.59
ATOM   1882  CG2 THR A 233      22.812  30.312  68.010  1.00 29.59
ATOM   1883  N   SER A 234      20.259  32.262  66.317  1.00 50.60
ATOM   1884  CA  SER A 234      18.855  31.989  66.386  1.00 50.60
ATOM   1885  C   SER A 234      18.385  31.570  64.997  1.00 50.60
ATOM   1886  O   SER A 234      18.317  32.448  64.095  1.00 50.60
ATOM   1887  CB  SER A 234      18.018  33.204  66.818  1.00 50.60
ATOM   1888  OG  SER A 234      16.642  32.858  66.860  1.00 50.60
ATOM   1889  OXT SER A 234      18.077  30.361  64.821  1.00 50.60
TER
ATOM   1890  N   MET B 235      -3.914  55.942  23.572  1.00 89.55
ATOM   1891  CA  MET B 235      -2.958  56.672  24.421  1.00 89.55
ATOM   1892  C   MET B 235      -2.338  55.772  25.438  1.00 89.55
ATOM   1893  O   MET B 235      -2.311  54.554  25.269  1.00 89.55
ATOM   1894  CB  MET B 235      -3.686  57.826  25.129  1.00 89.55
ATOM   1895  CG  MET B 235      -4.700  57.339  26.166  1.00 89.55
ATOM   1896  SD  MET B 235      -5.596  58.664  27.030  1.00 89.55
ATOM   1897  CE  MET B 235      -4.940  58.255  28.673  1.00 89.55
ATOM   1898  N   ASP B 236      -1.806  56.374  26.519  1.00 87.89
ATOM   1899  CA  ASP B 236      -1.146  55.630  27.548  1.00 87.89
ATOM   1900  C   ASP B 236      -2.164  55.109  28.509  1.00 87.89
ATOM   1901  O   ASP B 236      -3.332  55.498  28.481  1.00 87.89
ATOM   1902  CB  ASP B 236      -0.132  56.454  28.360  1.00 87.89
ATOM   1903  CG  ASP B 236       1.152  55.647  28.482  1.00 87.89
ATOM   1904  OD1 ASP B 236       1.258  54.821  29.428  1.00 87.89
ATOM   1905  OD2 ASP B 236       2.055  55.864  27.628  1.00 87.89
ATOM   1906  N   ASP B 237      -1.720  54.198  29.397  1.00 41.94
ATOM   1907  CA  ASP B 237      -2.594  53.618  30.371  1.00 41.94
ATOM   1908  C   ASP B 237      -2.604  54.526  31.561  1.00 41.94
ATOM   1909  O   ASP B 237      -1.597  54.688  32.246  1.00 41.94
ATOM   1910  CB  ASP B 237      -2.129  52.226  30.830  1.00 41.94
ATOM   1911  CG  ASP B 237      -2.323  51.244  29.684  1.00 41.94
ATOM   1912  OD1 ASP B 237      -3.498  50.967  29.325  1.00 41.94
ATOM   1913  OD2 ASP B 237      -1.292  50.767  29.143  1.00 41.94
ATOM   1914  N   ARG B 238      -3.767  55.155  31.817  1.00 80.92
ATOM   1915  CA  ARG B 238      -3.958  56.086  32.897  1.00 80.92
ATOM   1916  C   ARG B 238      -3.786  55.401  34.218  1.00 80.92
ATOM   1917  O   ARG B 238      -3.105  55.909  35.108  1.00 80.92
ATOM   1918  CB  ARG B 238      -5.377  56.684  32.869  1.00 80.92
ATOM   1919  CG  ARG B 238      -5.664  57.719  33.958  1.00 80.92
ATOM   1920  CD  ARG B 238      -6.372  57.165  35.192  1.00 80.92
ATOM   1921  NE  ARG B 238      -6.635  58.323  36.092  1.00 80.92
ATOM   1922  CZ  ARG B 238      -7.658  59.186  35.825  1.00 80.92
ATOM   1923  NH1 ARG B 238      -8.431  59.009  34.715  1.00 80.92
ATOM   1924  NH2 ARG B 238      -7.901  60.233  36.668  1.00 80.92
ATOM   1925  N   GLU B 239      -4.386  54.208  34.367  1.00 68.97
ATOM   1926  CA  GLU B 239      -4.373  53.509  35.619  1.00 68.97
ATOM   1927  C   GLU B 239      -2.973  53.127  35.973  1.00 68.97
ATOM   1928  O   GLU B 239      -2.588  53.171  37.140  1.00 68.97
ATOM   1929  CB  GLU B 239      -5.213  52.221  35.591  1.00 68.97
ATOM   1930  CG  GLU B 239      -5.242  51.537  34.222  1.00 68.97
ATOM   1931  CD  GLU B 239      -6.430  52.080  33.443  1.00 68.97
ATOM   1932  OE1 GLU B 239      -7.582  51.701  33.783  1.00 68.97
ATOM   1933  OE2 GLU B 239      -6.201  52.878  32.495  1.00 68.97
ATOM   1934  N   ASP B 240      -2.174  52.729  34.969  1.00 27.74
ATOM   1935  CA  ASP B 240      -0.837  52.289  35.234  1.00 27.74
ATOM   1936  C   ASP B 240      -0.040  53.424  35.802  1.00 27.74
ATOM   1937  O   ASP B 240       0.748  53.237  36.726  1.00 27.74
ATOM   1938  CB  ASP B 240      -0.117  51.786  33.971  1.00 27.74
ATOM   1939  CG  ASP B 240       0.201  50.311  34.174  1.00 27.74
ATOM   1940  OD1 ASP B 240      -0.656  49.597  34.762  1.00 27.74
ATOM   1941  OD2 ASP B 240       1.303  49.876  33.744  1.00 27.74
ATOM   1942  N   LEU B 241      -0.242  54.644  35.275  1.00 39.96
ATOM   1943  CA  LEU B 241       0.515  55.785  35.709  1.00 39.96
ATOM   1944  C   LEU B 241       0.250  56.023  37.162  1.00 39.96
ATOM   1945  O   LEU B 241       1.157  56.372  37.917  1.00 39.96
ATOM   1946  CB  LEU B 241       0.129  57.074  34.966  1.00 39.96
ATOM   1947  CG  LEU B 241       0.398  57.028  33.450  1.00 39.96
ATOM   1948  CD1 LEU B 241      -0.265  58.216  32.733  1.00 39.96
ATOM   1949  CD2 LEU B 241       1.901  56.922  33.148  1.00 39.96
ATOM   1950  N   VAL B 242      -1.016  55.862  37.587  1.00 39.20
ATOM   1951  CA  VAL B 242      -1.382  56.100  38.955  1.00 39.20
ATOM   1952  C   VAL B 242      -0.722  55.087  39.838  1.00 39.20
ATOM   1953  O   VAL B 242      -0.307  55.394  40.954  1.00 39.20
ATOM   1954  CB  VAL B 242      -2.864  56.020  39.180  1.00 39.20
ATOM   1955  CG1 VAL B 242      -3.169  56.412  40.636  1.00 39.20
ATOM   1956  CG2 VAL B 242      -3.555  56.923  38.145  1.00 39.20
ATOM   1957  N   TYR B 243      -0.616  53.841  39.352  1.00135.43
ATOM   1958  CA  TYR B 243      -0.047  52.767  40.112  1.00135.43
ATOM   1959  C   TYR B 243       1.384  53.101  40.379  1.00135.43
ATOM   1960  O   TYR B 243       1.900  52.837  41.464  1.00135.43
ATOM   1961  CB  TYR B 243      -0.092  51.441  39.332  1.00135.43
ATOM   1962  CG  TYR B 243       0.290  50.326  40.242  1.00135.43
ATOM   1963  CD1 TYR B 243      -0.632  49.813  41.125  1.00135.43
ATOM   1964  CD2 TYR B 243       1.556  49.789  40.207  1.00135.43
ATOM   1965  CE1 TYR B 243      -0.296  48.780  41.968  1.00135.43
ATOM   1966  CE2 TYR B 243       1.898  48.755  41.048  1.00135.43
ATOM   1967  CZ  TYR B 243       0.972  48.252  41.931  1.00135.43
ATOM   1968  OH  TYR B 243       1.317  47.192  42.795  1.00135.43
ATOM   1969  N   GLN B 244       2.067  53.686  39.378  1.00 36.15
ATOM   1970  CA  GLN B 244       3.454  54.021  39.523  1.00 36.15
ATOM   1971  C   GLN B 244       3.602  55.034  40.612  1.00 36.15
ATOM   1972  O   GLN B 244       4.526  54.958  41.421  1.00 36.15
ATOM   1973  CB  GLN B 244       4.067  54.625  38.249  1.00 36.15
ATOM   1974  CG  GLN B 244       5.590  54.764  38.322  1.00 36.15
ATOM   1975  CD  GLN B 244       6.098  55.135  36.936  1.00 36.15
ATOM   1976  OE1 GLN B 244       6.883  54.404  36.333  1.00 36.15
ATOM   1977  NE2 GLN B 244       5.639  56.304  36.415  1.00 36.15
ATOM   1978  N   ALA B 245       2.681  56.010  40.673  1.00 27.61
ATOM   1979  CA  ALA B 245       2.783  57.016  41.685  1.00 27.61
ATOM   1980  C   ALA B 245       2.704  56.343  43.023  1.00 27.61
ATOM   1981  O   ALA B 245       3.458  56.671  43.937  1.00 27.61
ATOM   1982  CB  ALA B 245       1.641  58.046  41.618  1.00 27.61
ATOM   1983  N   LYS B 246       1.796  55.361  43.174  1.00 41.55
ATOM   1984  CA  LYS B 246       1.639  54.712  44.445  1.00 41.55
ATOM   1985  C   LYS B 246       2.897  53.979  44.810  1.00 41.55
ATOM   1986  O   LYS B 246       3.325  54.014  45.963  1.00 41.55
ATOM   1987  CB  LYS B 246       0.450  53.735  44.466  1.00 41.55
ATOM   1988  CG  LYS B 246      -0.893  54.470  44.404  1.00 41.55
ATOM   1989  CD  LYS B 246      -2.061  53.628  43.886  1.00 41.55
ATOM   1990  CE  LYS B 246      -2.156  52.254  44.554  1.00 41.55
ATOM   1991  NZ  LYS B 246      -2.555  52.407  45.970  1.00 41.55
ATOM   1992  N   LEU B 247       3.524  53.283  43.841  1.00 47.63
ATOM   1993  CA  LEU B 247       4.739  52.567  44.120  1.00 47.63
ATOM   1994  C   LEU B 247       5.821  53.540  44.466  1.00 47.63
ATOM   1995  O   LEU B 247       6.560  53.352  45.432  1.00 47.63
ATOM   1996  CB  LEU B 247       5.250  51.752  42.920  1.00 47.63
ATOM   1997  CG  LEU B 247       4.590  50.370  42.766  1.00 47.63
ATOM   1998  CD1 LEU B 247       5.266  49.566  41.646  1.00 47.63
ATOM   1999  CD2 LEU B 247       4.560  49.611  44.105  1.00 47.63
ATOM   2000  N   ALA B 248       5.916  54.636  43.698  1.00 34.57
ATOM   2001  CA  ALA B 248       6.959  55.599  43.889  1.00 34.57
ATOM   2002  C   ALA B 248       6.857  56.140  45.277  1.00 34.57
ATOM   2003  O   ALA B 248       7.874  56.374  45.927  1.00 34.57
ATOM   2004  CB  ALA B 248       6.859  56.788  42.918  1.00 34.57
ATOM   2005  N   GLU B 249       5.627  56.365  45.777  1.00 81.44
ATOM   2006  CA  GLU B 249       5.521  56.928  47.091  1.00 81.44
ATOM   2007  C   GLU B 249       6.055  55.967  48.115  1.00 81.44
ATOM   2008  O   GLU B 249       6.715  56.380  49.067  1.00 81.44
ATOM   2009  CB  GLU B 249       4.097  57.360  47.497  1.00 81.44
ATOM   2010  CG  GLU B 249       3.998  58.513  48.493  1.00 81.44
ATOM   2011  CD  GLU B 249       2.849  58.173  49.437  1.00 81.44
ATOM   2012  OE1 GLU B 249       1.792  57.707  48.934  1.00 81.44
ATOM   2013  OE2 GLU B 249       3.011  58.377  50.670  1.00 81.44
ATOM   2014  N   GLN B 250       5.798  54.654  47.950  1.00 51.00
ATOM   2015  CA  GLN B 250       6.250  53.683  48.913  1.00 51.00
ATOM   2016  C   GLN B 250       7.755  53.668  48.930  1.00 51.00
ATOM   2017  O   GLN B 250       8.383  53.503  49.975  1.00 51.00
ATOM   2018  CB  GLN B 250       5.788  52.254  48.579  1.00 51.00
ATOM   2019  CG  GLN B 250       4.820  51.657  49.605  1.00 51.00
ATOM   2020  CD  GLN B 250       5.621  50.978  50.709  1.00 51.00
ATOM   2021  OE1 GLN B 250       5.307  49.862  51.119  1.00 51.00
ATOM   2022  NE2 GLN B 250       6.687  51.662  51.205  1.00 51.00
ATOM   2023  N   ALA B 251       8.354  53.801  47.735  1.00 75.79
ATOM   2024  CA  ALA B 251       9.766  53.821  47.453  1.00 75.79
ATOM   2025  C   ALA B 251      10.399  55.064  48.004  1.00 75.79
ATOM   2026  O   ALA B 251      11.613  55.128  48.179  1.00 75.79
ATOM   2027  CB  ALA B 251      10.070  53.743  45.946  1.00 75.79
ATOM   2028  N   GLU B 252       9.597  56.117  48.233  1.00 77.11
ATOM   2029  CA  GLU B 252      10.100  57.391  48.664  1.00 77.11
ATOM   2030  C   GLU B 252      10.883  58.014  47.556  1.00 77.11
ATOM   2031  O   GLU B 252      11.881  58.696  47.786  1.00 77.11
ATOM   2032  CB  GLU B 252      10.978  57.333  49.926  1.00 77.11
ATOM   2033  CG  GLU B 252      10.195  57.633  51.206  1.00 77.11
ATOM   2034  CD  GLU B 252      11.048  58.529  52.088  1.00 77.11
ATOM   2035  OE1 GLU B 252      12.284  58.297  52.155  1.00 77.11
ATOM   2036  OE2 GLU B 252      10.471  59.465  52.702  1.00 77.11
ATOM   2037  N   ARG B 253      10.429  57.784  46.307  1.00149.69
ATOM   2038  CA  ARG B 253      11.028  58.418  45.169  1.00149.69
ATOM   2039  C   ARG B 253      10.024  59.418  44.684  1.00149.69
ATOM   2040  O   ARG B 253       9.190  59.136  43.825  1.00149.69
ATOM   2041  CB  ARG B 253      11.323  57.417  44.043  1.00149.69
ATOM   2042  CG  ARG B 253      12.246  56.289  44.509  1.00149.69
ATOM   2043  CD  ARG B 253      13.410  56.003  43.562  1.00149.69
ATOM   2044  NE  ARG B 253      12.831  55.825  42.202  1.00149.69
ATOM   2045  CZ  ARG B 253      13.654  55.705  41.120  1.00149.69
ATOM   2046  NH1 ARG B 253      15.008  55.756  41.276  1.00149.69
ATOM   2047  NH2 ARG B 253      13.127  55.543  39.876  1.00149.69
ATOM   2048  N   TYR B 254      10.111  60.640  45.236  1.00 87.28
ATOM   2049  CA  TYR B 254       9.162  61.691  45.002  1.00 87.28
ATOM   2050  C   TYR B 254       9.219  62.226  43.605  1.00 87.28
ATOM   2051  O   TYR B 254       8.196  62.631  43.056  1.00 87.28
ATOM   2052  CB  TYR B 254       9.295  62.835  46.018  1.00 87.28
ATOM   2053  CG  TYR B 254       9.067  62.173  47.336  1.00 87.28
ATOM   2054  CD1 TYR B 254       7.846  61.608  47.632  1.00 87.28
ATOM   2055  CD2 TYR B 254      10.071  62.117  48.275  1.00 87.28
ATOM   2056  CE1 TYR B 254       7.632  60.990  48.843  1.00 87.28
ATOM   2057  CE2 TYR B 254       9.863  61.502  49.487  1.00 87.28
ATOM   2058  CZ  TYR B 254       8.644  60.937  49.773  1.00 87.28
ATOM   2059  OH  TYR B 254       8.434  60.304  51.017  1.00 87.28
ATOM   2060  N   ASP B 255      10.416  62.305  43.000  1.00 40.19
ATOM   2061  CA  ASP B 255      10.482  62.837  41.668  1.00 40.19
ATOM   2062  C   ASP B 255       9.715  61.934  40.746  1.00 40.19
ATOM   2063  O   ASP B 255       8.991  62.401  39.868  1.00 40.19
ATOM   2064  CB  ASP B 255      11.925  62.952  41.153  1.00 40.19
ATOM   2065  CG  ASP B 255      12.543  64.155  41.849  1.00 40.19
ATOM   2066  OD1 ASP B 255      12.807  64.053  43.077  1.00 40.19
ATOM   2067  OD2 ASP B 255      12.768  65.189  41.166  1.00 40.19
ATOM   2068  N   GLU B 256       9.841  60.605  40.925  1.00 80.56
ATOM   2069  CA  GLU B 256       9.160  59.694  40.049  1.00 80.56
ATOM   2070  C   GLU B 256       7.682  59.851  40.232  1.00 80.56
ATOM   2071  O   GLU B 256       6.918  59.808  39.268  1.00 80.56
ATOM   2072  CB  GLU B 256       9.516  58.225  40.329  1.00 80.56
ATOM   2073  CG  GLU B 256      10.751  57.761  39.556  1.00 80.56
ATOM   2074  CD  GLU B 256      11.964  58.456  40.156  1.00 80.56
ATOM   2075  OE1 GLU B 256      11.888  58.859  41.347  1.00 80.56
ATOM   2076  OE2 GLU B 256      12.988  58.584  39.432  1.00 80.56
ATOM   2077  N   MET B 257       7.244  60.035  41.491  1.00 42.10
ATOM   2078  CA  MET B 257       5.851  60.163  41.821  1.00 42.10
ATOM   2079  C   MET B 257       5.297  61.392  41.171  1.00 42.10
ATOM   2080  O   MET B 257       4.188  61.381  40.636  1.00 42.10
ATOM   2081  CB  MET B 257       5.647  60.299  43.340  1.00 42.10
ATOM   2082  CG  MET B 257       4.188  60.359  43.791  1.00 42.10
ATOM   2083  SD  MET B 257       3.982  60.242  45.594  1.00 42.10
ATOM   2084  CE  MET B 257       2.317  59.518  45.541  1.00 42.10
ATOM   2085  N   VAL B 258       6.066  62.493  41.209  1.00 33.19
ATOM   2086  CA  VAL B 258       5.646  63.742  40.644  1.00 33.19
ATOM   2087  C   VAL B 258       5.484  63.583  39.165  1.00 33.19
ATOM   2088  O   VAL B 258       4.490  64.025  38.589  1.00 33.19
ATOM   2089  CB  VAL B 258       6.662  64.821  40.870  1.00 33.19
ATOM   2090  CG1 VAL B 258       6.691  65.734  39.638  1.00 33.19
ATOM   2091  CG2 VAL B 258       6.325  65.546  42.184  1.00 33.19
ATOM   2092  N   GLU B 259       6.457  62.925  38.508  1.00 79.25
ATOM   2093  CA  GLU B 259       6.388  62.806  37.081  1.00 79.25
ATOM   2094  C   GLU B 259       5.181  62.003  36.718  1.00 79.25
ATOM   2095  O   GLU B 259       4.502  62.304  35.738  1.00 79.25
ATOM   2096  CB  GLU B 259       7.602  62.113  36.439  1.00 79.25
ATOM   2097  CG  GLU B 259       8.951  62.715  36.827  1.00 79.25
ATOM   2098  CD  GLU B 259       9.755  62.897  35.546  1.00 79.25
ATOM   2099  OE1 GLU B 259      10.051  61.867  34.883  1.00 79.25
ATOM   2100  OE2 GLU B 259      10.089  64.065  35.215  1.00 79.25
ATOM   2101  N   SER B 260       4.878  60.951  37.498  1.00 73.80
ATOM   2102  CA  SER B 260       3.761  60.107  37.183  1.00 73.80
ATOM   2103  C   SER B 260       2.493  60.909  37.233  1.00 73.80
ATOM   2104  O   SER B 260       1.661  60.821  36.333  1.00 73.80
ATOM   2105  CB  SER B 260       3.603  58.942  38.176  1.00 73.80
ATOM   2106  OG  SER B 260       3.458  57.717  37.471  1.00 73.80
ATOM   2107  N   MET B 261       2.310  61.706  38.301  1.00 56.60
ATOM   2108  CA  MET B 261       1.107  62.470  38.483  1.00 56.60
ATOM   2109  C   MET B 261       0.991  63.571  37.472  1.00 56.60
ATOM   2110  O   MET B 261      -0.113  63.903  37.043  1.00 56.60
ATOM   2111  CB  MET B 261       0.969  63.067  39.891  1.00 56.60
ATOM   2112  CG  MET B 261       0.540  62.014  40.915  1.00 56.60
ATOM   2113  SD  MET B 261      -0.985  61.129  40.465  1.00 56.60
ATOM   2114  CE  MET B 261      -1.948  62.614  40.060  1.00 56.60
ATOM   2115  N   LYS B 262       2.118  64.192  37.079  1.00 58.96
ATOM   2116  CA  LYS B 262       2.062  65.257  36.116  1.00 58.96
ATOM   2117  C   LYS B 262       1.496  64.708  34.843  1.00 58.96
ATOM   2118  O   LYS B 262       0.650  65.334  34.205  1.00 58.96
ATOM   2119  CB  LYS B 262       3.454  65.820  35.783  1.00 58.96
ATOM   2120  CG  LYS B 262       3.428  66.994  34.804  1.00 58.96
ATOM   2121  CD  LYS B 262       4.626  67.934  34.952  1.00 58.96
ATOM   2122  CE  LYS B 262       5.944  67.331  34.461  1.00 58.96
ATOM   2123  NZ  LYS B 262       6.771  68.372  33.812  1.00 58.96
ATOM   2124  N   LYS B 263       1.954  63.507  34.448  1.00 64.87
ATOM   2125  CA  LYS B 263       1.516  62.878  33.235  1.00 64.87
ATOM   2126  C   LYS B 263       0.054  62.572  33.341  1.00 64.87
ATOM   2127  O   LYS B 263      -0.690  62.692  32.368  1.00 64.87
ATOM   2128  CB  LYS B 263       2.241  61.552  32.950  1.00 64.87
ATOM   2129  CG  LYS B 263       1.817  60.911  31.628  1.00 64.87
ATOM   2130  CD  LYS B 263       2.796  59.857  31.109  1.00 64.87
ATOM   2131  CE  LYS B 263       2.827  59.757  29.582  1.00 64.87
ATOM   2132  NZ  LYS B 263       4.058  60.389  29.059  1.00 64.87
ATOM   2133  N   VAL B 264      -0.391  62.151  34.537  1.00 36.10
ATOM   2134  CA  VAL B 264      -1.770  61.816  34.756  1.00 36.10
ATOM   2135  C   VAL B 264      -2.601  63.036  34.512  1.00 36.10
ATOM   2136  O   VAL B 264      -3.662  62.969  33.893  1.00 36.10
ATOM   2137  CB  VAL B 264      -2.021  61.388  36.172  1.00 36.10
ATOM   2138  CG1 VAL B 264      -3.535  61.265  36.389  1.00 36.10
ATOM   2139  CG2 VAL B 264      -1.241  60.088  36.437  1.00 36.10
ATOM   2140  N   ALA B 265      -2.134  64.188  35.017  1.00 43.65
ATOM   2141  CA  ALA B 265      -2.817  65.442  34.883  1.00 43.65
ATOM   2142  C   ALA B 265      -2.862  65.847  33.442  1.00 43.65
ATOM   2143  O   ALA B 265      -3.826  66.465  32.999  1.00 43.65
ATOM   2144  CB  ALA B 265      -2.131  66.579  35.658  1.00 43.65
ATOM   2145  N   GLY B 266      -1.797  65.529  32.682  1.00 42.10
ATOM   2146  CA  GLY B 266      -1.675  65.900  31.299  1.00 42.10
ATOM   2147  C   GLY B 266      -2.807  65.303  30.525  1.00 42.10
ATOM   2148  O   GLY B 266      -3.263  65.879  29.539  1.00 42.10
ATOM   2149  N   MET B 267      -3.239  64.084  30.893  1.00127.75
ATOM   2150  CA  MET B 267      -4.421  63.576  30.267  1.00127.75
ATOM   2151  C   MET B 267      -5.494  64.434  30.856  1.00127.75
ATOM   2152  O   MET B 267      -5.424  64.793  32.025  1.00127.75
ATOM   2153  CB  MET B 267      -4.695  62.098  30.581  1.00127.75
ATOM   2154  CG  MET B 267      -3.440  61.245  30.393  1.00127.75
ATOM   2155  SD  MET B 267      -2.911  61.071  28.662  1.00127.75
ATOM   2156  CE  MET B 267      -1.272  60.395  29.055  1.00127.75
ATOM   2157  N   ASP B 268      -6.519  64.784  30.069  1.00104.87
ATOM   2158  CA  ASP B 268      -7.484  65.785  30.432  1.00104.87
ATOM   2159  C   ASP B 268      -8.371  65.444  31.595  1.00104.87
ATOM   2160  O   ASP B 268      -8.865  66.351  32.261  1.00104.87
ATOM   2161  CB  ASP B 268      -8.385  66.177  29.254  1.00104.87
ATOM   2162  CG  ASP B 268      -8.308  67.691  29.136  1.00104.87
ATOM   2163  OD1 ASP B 268      -7.383  68.181  28.435  1.00104.87
ATOM   2164  OD2 ASP B 268      -9.176  68.377  29.737  1.00104.87
ATOM   2165  N   VAL B 269      -8.638  64.158  31.866  1.00 60.80
ATOM   2166  CA  VAL B 269      -9.577  63.783  32.894  1.00 60.80
ATOM   2167  C   VAL B 269      -9.186  64.375  34.216  1.00 60.80
ATOM   2168  O   VAL B 269      -8.014  64.626  34.486  1.00 60.80
ATOM   2169  CB  VAL B 269      -9.685  62.294  33.073  1.00 60.80
ATOM   2170  CG1 VAL B 269     -10.552  61.995  34.307  1.00 60.80
ATOM   2171  CG2 VAL B 269     -10.223  61.685  31.767  1.00 60.80
ATOM   2172  N   GLU B 270     -10.197  64.637  35.075  1.00127.85
ATOM   2173  CA  GLU B 270      -9.960  65.223  36.361  1.00127.85
ATOM   2174  C   GLU B 270      -9.420  64.202  37.307  1.00127.85
ATOM   2175  O   GLU B 270      -9.491  62.998  37.066  1.00127.85
ATOM   2176  CB  GLU B 270     -11.209  65.843  37.013  1.00127.85
ATOM   2177  CG  GLU B 270     -12.037  66.722  36.074  1.00127.85
ATOM   2178  CD  GLU B 270     -13.316  65.980  35.720  1.00127.85
ATOM   2179  OE1 GLU B 270     -14.232  65.929  36.583  1.00127.85
ATOM   2180  OE2 GLU B 270     -13.392  65.447  34.580  1.00127.85
ATOM   2181  N   LEU B 271      -8.850  64.688  38.429  1.00 60.37
ATOM   2182  CA  LEU B 271      -8.192  63.823  39.367  1.00 60.37
ATOM   2183  C   LEU B 271      -9.134  63.468  40.471  1.00 60.37
ATOM   2184  O   LEU B 271      -9.911  64.295  40.942  1.00 60.37
ATOM   2185  CB  LEU B 271      -6.972  64.484  40.034  1.00 60.37
ATOM   2186  CG  LEU B 271      -5.926  65.026  39.038  1.00 60.37
ATOM   2187  CD1 LEU B 271      -4.680  65.552  39.771  1.00 60.37
ATOM   2188  CD2 LEU B 271      -5.583  63.991  37.956  1.00 60.37
ATOM   2189  N   THR B 272      -9.069  62.202  40.919  1.00 98.93
ATOM   2190  CA  THR B 272      -9.884  61.743  42.003  1.00 98.93
ATOM   2191  C   THR B 272      -9.278  62.289  43.252  1.00 98.93
ATOM   2192  O   THR B 272      -8.214  62.904  43.222  1.00 98.93
ATOM   2193  CB  THR B 272      -9.925  60.249  42.131  1.00 98.93
ATOM   2194  OG1 THR B 272      -8.654  59.755  42.528  1.00 98.93
ATOM   2195  CG2 THR B 272     -10.330  59.649  40.774  1.00 98.93
ATOM   2196  N   VAL B 273      -9.965  62.096  44.392  1.00 81.23
ATOM   2197  CA  VAL B 273      -9.479  62.628  45.628  1.00 81.23
ATOM   2198  C   VAL B 273      -8.155  62.006  45.941  1.00 81.23
ATOM   2199  O   VAL B 273      -7.217  62.699  46.332  1.00 81.23
ATOM   2200  CB  VAL B 273     -10.408  62.374  46.780  1.00 81.23
ATOM   2201  CG1 VAL B 273      -9.792  62.989  48.049  1.00 81.23
ATOM   2202  CG2 VAL B 273     -11.798  62.934  46.431  1.00 81.23
ATOM   2203  N   GLU B 274      -8.026  60.678  45.756  1.00 67.42
ATOM   2204  CA  GLU B 274      -6.778  60.058  46.095  1.00 67.42
ATOM   2205  C   GLU B 274      -5.720  60.619  45.199  1.00 67.42
ATOM   2206  O   GLU B 274      -4.601  60.882  45.636  1.00 67.42
ATOM   2207  CB  GLU B 274      -6.750  58.528  45.915  1.00 67.42
ATOM   2208  CG  GLU B 274      -8.060  57.823  46.274  1.00 67.42
ATOM   2209  CD  GLU B 274      -8.960  57.862  45.046  1.00 67.42
ATOM   2210  OE1 GLU B 274      -8.626  57.175  44.043  1.00 67.42
ATOM   2211  OE2 GLU B 274      -9.993  58.583  45.093  1.00 67.42
ATOM   2212  N   GLU B 275      -6.063  60.826  43.914  1.00 42.46
ATOM   2213  CA  GLU B 275      -5.116  61.287  42.941  1.00 42.46
ATOM   2214  C   GLU B 275      -4.662  62.672  43.277  1.00 42.46
ATOM   2215  O   GLU B 275      -3.484  63.000  43.140  1.00 42.46
ATOM   2216  CB  GLU B 275      -5.693  61.290  41.516  1.00 42.46
ATOM   2217  CG  GLU B 275      -5.809  59.879  40.935  1.00 42.46
ATOM   2218  CD  GLU B 275      -6.255  59.979  39.484  1.00 42.46
ATOM   2219  OE1 GLU B 275      -7.068  60.885  39.163  1.00 42.46
ATOM   2220  OE2 GLU B 275      -5.776  59.143  38.671  1.00 42.46
ATOM   2221  N   ARG B 276      -5.590  63.519  43.751  1.00109.13
ATOM   2222  CA  ARG B 276      -5.250  64.877  44.052  1.00109.13
ATOM   2223  C   ARG B 276      -4.171  64.846  45.090  1.00109.13
ATOM   2224  O   ARG B 276      -3.204  65.603  45.020  1.00109.13
ATOM   2225  CB  ARG B 276      -6.446  65.654  44.627  1.00109.13
ATOM   2226  CG  ARG B 276      -7.528  65.986  43.601  1.00109.13
ATOM   2227  CD  ARG B 276      -8.808  66.542  44.233  1.00109.13
ATOM   2228  NE  ARG B 276      -9.962  65.789  43.666  1.00109.13
ATOM   2229  CZ  ARG B 276     -11.135  65.726  44.362  1.00109.13
ATOM   2230  NH1 ARG B 276     -11.245  66.352  45.570  1.00109.13
ATOM   2231  NH2 ARG B 276     -12.194  65.030  43.853  1.00109.13
ATOM   2232  N   ASN B 277      -4.315  63.950  46.084  1.00 33.55
ATOM   2233  CA  ASN B 277      -3.374  63.836  47.162  1.00 33.55
ATOM   2234  C   ASN B 277      -2.057  63.332  46.660  1.00 33.55
ATOM   2235  O   ASN B 277      -1.005  63.814  47.079  1.00 33.55
ATOM   2236  CB  ASN B 277      -3.860  62.881  48.265  1.00 33.55
ATOM   2237  CG  ASN B 277      -4.681  63.698  49.254  1.00 33.55
ATOM   2238  OD1 ASN B 277      -4.192  64.092  50.313  1.00 33.55
ATOM   2239  ND2 ASN B 277      -5.965  63.971  48.898  1.00 33.55
ATOM   2240  N   LEU B 278      -2.079  62.353  45.737  1.00 42.76
ATOM   2241  CA  LEU B 278      -0.857  61.778  45.253  1.00 42.76
ATOM   2242  C   LEU B 278      -0.057  62.871  44.614  1.00 42.76
ATOM   2243  O   LEU B 278       1.143  62.999  44.858  1.00 42.76
ATOM   2244  CB  LEU B 278      -1.111  60.689  44.196  1.00 42.76
ATOM   2245  CG  LEU B 278      -1.929  59.494  44.729  1.00 42.76
ATOM   2246  CD1 LEU B 278      -2.667  58.763  43.594  1.00 42.76
ATOM   2247  CD2 LEU B 278      -1.051  58.543  45.558  1.00 42.76
ATOM   2248  N   LEU B 279      -0.710  63.718  43.797  1.00 43.62
ATOM   2249  CA  LEU B 279      -0.014  64.778  43.124  1.00 43.62
ATOM   2250  C   LEU B 279       0.548  65.729  44.137  1.00 43.62
ATOM   2251  O   LEU B 279       1.693  66.166  44.027  1.00 43.62
ATOM   2252  CB  LEU B 279      -0.948  65.592  42.212  1.00 43.62
ATOM   2253  CG  LEU B 279      -0.221  66.610  41.317  1.00 43.62
ATOM   2254  CD1 LEU B 279      -0.638  66.454  39.846  1.00 43.62
ATOM   2255  CD2 LEU B 279      -0.400  68.042  41.840  1.00 43.62
ATOM   2256  N   SER B 280      -0.252  66.070  45.164  1.00 35.52
ATOM   2257  CA  SER B 280       0.161  67.035  46.144  1.00 35.52
ATOM   2258  C   SER B 280       1.326  66.524  46.935  1.00 35.52
ATOM   2259  O   SER B 280       2.293  67.252  47.153  1.00 35.52
ATOM   2260  CB  SER B 280      -0.958  67.375  47.143  1.00 35.52
ATOM   2261  OG  SER B 280      -1.200  66.268  47.999  1.00 35.52
ATOM   2262  N   VAL B 281       1.277  65.254  47.382  1.00111.76
ATOM   2263  CA  VAL B 281       2.334  64.752  48.215  1.00111.76
ATOM   2264  C   VAL B 281       3.635  64.791  47.480  1.00111.76
ATOM   2265  O   VAL B 281       4.638  65.258  48.017  1.00111.76
ATOM   2266  CB  VAL B 281       2.136  63.326  48.660  1.00111.76
ATOM   2267  CG1 VAL B 281       3.330  62.909  49.520  1.00111.76
ATOM   2268  CG2 VAL B 281       0.793  63.193  49.401  1.00111.76
ATOM   2269  N   ALA B 282       3.650  64.323  46.219  1.00 43.30
ATOM   2270  CA  ALA B 282       4.891  64.207  45.508  1.00 43.30
ATOM   2271  C   ALA B 282       5.530  65.553  45.354  1.00 43.30
ATOM   2272  O   ALA B 282       6.693  65.746  45.705  1.00 43.30
ATOM   2273  CB  ALA B 282       4.710  63.624  44.097  1.00 43.30
ATOM   2274  N   TYR B 283       4.766  66.548  44.877  1.00 67.74
ATOM   2275  CA  TYR B 283       5.324  67.854  44.664  1.00 67.74
ATOM   2276  C   TYR B 283       5.762  68.450  45.962  1.00 67.74
ATOM   2277  O   TYR B 283       6.754  69.178  46.013  1.00 67.74
ATOM   2278  CB  TYR B 283       4.351  68.854  44.011  1.00 67.74
ATOM   2279  CG  TYR B 283       4.348  68.649  42.534  1.00 67.74
ATOM   2280  CD1 TYR B 283       5.436  69.057  41.796  1.00 67.74
ATOM   2281  CD2 TYR B 283       3.283  68.070  41.883  1.00 67.74
ATOM   2282  CE1 TYR B 283       5.464  68.896  40.432  1.00 67.74
ATOM   2283  CE2 TYR B 283       3.307  67.906  40.518  1.00 67.74
ATOM   2284  CZ  TYR B 283       4.399  68.315  39.791  1.00 67.74
ATOM   2285  OH  TYR B 283       4.428  68.147  38.391  1.00 67.74
ATOM   2286  N   LYS B 284       5.007  68.194  47.045  1.00 93.22
ATOM   2287  CA  LYS B 284       5.327  68.800  48.304  1.00 93.22
ATOM   2288  C   LYS B 284       6.682  68.330  48.746  1.00 93.22
ATOM   2289  O   LYS B 284       7.483  69.113  49.253  1.00 93.22
ATOM   2290  CB  LYS B 284       4.323  68.440  49.412  1.00 93.22
ATOM   2291  CG  LYS B 284       4.639  69.093  50.761  1.00 93.22
ATOM   2292  CD  LYS B 284       5.056  70.561  50.682  1.00 93.22
ATOM   2293  CE  LYS B 284       5.279  71.193  52.058  1.00 93.22
ATOM   2294  NZ  LYS B 284       3.981  71.415  52.731  1.00 93.22
ATOM   2295  N   ASN B 285       6.968  67.024  48.585  1.00 46.38
ATOM   2296  CA  ASN B 285       8.231  66.471  48.992  1.00 46.38
ATOM   2297  C   ASN B 285       9.336  66.993  48.122  1.00 46.38
ATOM   2298  O   ASN B 285      10.416  67.314  48.615  1.00 46.38
ATOM   2299  CB  ASN B 285       8.248  64.935  48.908  1.00 46.38
ATOM   2300  CG  ASN B 285       7.647  64.387  50.198  1.00 46.38
ATOM   2301  OD1 ASN B 285       8.366  64.059  51.141  1.00 46.38
ATOM   2302  ND2 ASN B 285       6.292  64.286  50.249  1.00 46.38
ATOM   2303  N   VAL B 286       9.098  67.093  46.798  1.00 34.12
ATOM   2304  CA  VAL B 286      10.138  67.521  45.901  1.00 34.12
ATOM   2305  C   VAL B 286      10.581  68.905  46.274  1.00 34.12
ATOM   2306  O   VAL B 286      11.771  69.159  46.453  1.00 34.12
ATOM   2307  CB  VAL B 286       9.683  67.568  44.470  1.00 34.12
ATOM   2308  CG1 VAL B 286      10.821  68.144  43.609  1.00 34.12
ATOM   2309  CG2 VAL B 286       9.239  66.156  44.051  1.00 34.12
ATOM   2310  N   ILE B 287       9.617  69.833  46.416  1.00131.10
ATOM   2311  CA  ILE B 287       9.876  71.199  46.777  1.00131.10
ATOM   2312  C   ILE B 287      10.432  71.247  48.160  1.00131.10
ATOM   2313  O   ILE B 287      11.317  72.048  48.455  1.00131.10
ATOM   2314  CB  ILE B 287       8.628  72.041  46.774  1.00131.10
ATOM   2315  CG1 ILE B 287       7.947  72.022  45.392  1.00131.10
ATOM   2316  CG2 ILE B 287       9.009  73.454  47.242  1.00131.10
ATOM   2317  CD1 ILE B 287       7.961  73.356  44.653  1.00131.10
ATOM   2318  N   GLY B 288       9.908  70.381  49.046  1.00 26.05
ATOM   2319  CA  GLY B 288      10.245  70.401  50.437  1.00 26.05
ATOM   2320  C   GLY B 288      11.705  70.152  50.671  1.00 26.05
ATOM   2321  O   GLY B 288      12.308  70.790  51.531  1.00 26.05
ATOM   2322  N   ALA B 289      12.320  69.212  49.932  1.00 25.45
ATOM   2323  CA  ALA B 289      13.703  68.906  50.178  1.00 25.45
ATOM   2324  C   ALA B 289      14.516  70.133  49.919  1.00 25.45
ATOM   2325  O   ALA B 289      15.459  70.429  50.653  1.00 25.45
ATOM   2326  CB  ALA B 289      14.241  67.797  49.259  1.00 25.45
ATOM   2327  N   ARG B 290      14.175  70.869  48.844  1.00 99.43
ATOM   2328  CA  ARG B 290      14.884  72.062  48.474  1.00 99.43
ATOM   2329  C   ARG B 290      14.715  73.115  49.525  1.00 99.43
ATOM   2330  O   ARG B 290      15.679  73.775  49.910  1.00 99.43
ATOM   2331  CB  ARG B 290      14.386  72.671  47.152  1.00 99.43
ATOM   2332  CG  ARG B 290      14.841  71.911  45.905  1.00 99.43
ATOM   2333  CD  ARG B 290      14.199  70.532  45.743  1.00 99.43
ATOM   2334  NE  ARG B 290      15.225  69.633  45.144  1.00 99.43
ATOM   2335  CZ  ARG B 290      14.903  68.350  44.809  1.00 99.43
ATOM   2336  NH1 ARG B 290      13.634  67.889  45.006  1.00 99.43
ATOM   2337  NH2 ARG B 290      15.853  67.527  44.280  1.00 99.43
ATOM   2338  N   ARG B 291      13.480  73.291  50.029  1.00 88.72
ATOM   2339  CA  ARG B 291      13.227  74.312  51.000  1.00 88.72
ATOM   2340  C   ARG B 291      14.067  74.013  52.196  1.00 88.72
ATOM   2341  O   ARG B 291      14.700  74.902  52.762  1.00 88.72
ATOM   2342  CB  ARG B 291      11.764  74.337  51.468  1.00 88.72
ATOM   2343  CG  ARG B 291      10.778  74.771  50.382  1.00 88.72
ATOM   2344  CD  ARG B 291       9.332  74.838  50.876  1.00 88.72
ATOM   2345  NE  ARG B 291       9.265  75.874  51.944  1.00 88.72
ATOM   2346  CZ  ARG B 291       9.252  75.497  53.256  1.00 88.72
ATOM   2347  NH1 ARG B 291       9.345  74.177  53.588  1.00 88.72
ATOM   2348  NH2 ARG B 291       9.155  76.442  54.236  1.00 88.72
ATOM   2349  N   ALA B 292      14.110  72.732  52.600  1.00 26.39
ATOM   2350  CA  ALA B 292      14.853  72.363  53.768  1.00 26.39
ATOM   2351  C   ALA B 292      16.304  72.670  53.552  1.00 26.39
ATOM   2352  O   ALA B 292      16.961  73.232  54.427  1.00 26.39
ATOM   2353  CB  ALA B 292      14.741  70.864  54.093  1.00 26.39
ATOM   2354  N   SER B 293      16.843  72.330  52.367  1.00 75.23
ATOM   2355  CA  SER B 293      18.242  72.541  52.124  1.00 75.23
ATOM   2356  C   SER B 293      18.545  74.009  52.130  1.00 75.23
ATOM   2357  O   SER B 293      19.579  74.432  52.645  1.00 75.23
ATOM   2358  CB  SER B 293      18.727  71.949  50.786  1.00 75.23
ATOM   2359  OG  SER B 293      18.194  72.675  49.689  1.00 75.23
ATOM   2360  N   TRP B 294      17.634  74.832  51.578  1.00 58.97
ATOM   2361  CA  TRP B 294      17.853  76.247  51.471  1.00 58.97
ATOM   2362  C   TRP B 294      17.966  76.835  52.840  1.00 58.97
ATOM   2363  O   TRP B 294      18.793  77.711  53.083  1.00 58.97
ATOM   2364  CB  TRP B 294      16.707  76.975  50.744  1.00 58.97
ATOM   2365  CG  TRP B 294      16.965  78.436  50.446  1.00 58.97
ATOM   2366  CD1 TRP B 294      17.493  79.011  49.327  1.00 58.97
ATOM   2367  CD2 TRP B 294      16.644  79.513  51.342  1.00 58.97
ATOM   2368  NE1 TRP B 294      17.521  80.379  49.469  1.00 58.97
ATOM   2369  CE2 TRP B 294      17.001  80.700  50.704  1.00 58.97
ATOM   2370  CE3 TRP B 294      16.093  79.510  52.591  1.00 58.97
ATOM   2371  CZ2 TRP B 294      16.811  81.910  51.311  1.00 58.97
ATOM   2372  CZ3 TRP B 294      15.906  80.732  53.201  1.00 58.97
ATOM   2373  CH2 TRP B 294      16.258  81.907  52.573  1.00 58.97
ATOM   2374  N   ARG B 295      17.120  76.376  53.777  1.00 56.12
ATOM   2375  CA  ARG B 295      17.135  76.920  55.102  1.00 56.12
ATOM   2376  C   ARG B 295      18.461  76.642  55.745  1.00 56.12
ATOM   2377  O   ARG B 295      19.028  77.511  56.405  1.00 56.12
ATOM   2378  CB  ARG B 295      16.017  76.334  55.980  1.00 56.12
ATOM   2379  CG  ARG B 295      14.623  76.669  55.441  1.00 56.12
ATOM   2380  CD  ARG B 295      14.218  78.138  55.587  1.00 56.12
ATOM   2381  NE  ARG B 295      13.935  78.386  57.028  1.00 56.12
ATOM   2382  CZ  ARG B 295      13.569  79.635  57.441  1.00 56.12
ATOM   2383  NH1 ARG B 295      13.500  80.659  56.542  1.00 56.12
ATOM   2384  NH2 ARG B 295      13.257  79.861  58.751  1.00 56.12
ATOM   2385  N   ILE B 296      19.001  75.423  55.563  1.00 83.20
ATOM   2386  CA  ILE B 296      20.244  75.062  56.188  1.00 83.20
ATOM   2387  C   ILE B 296      21.360  75.909  55.648  1.00 83.20
ATOM   2388  O   ILE B 296      22.193  76.407  56.404  1.00 83.20
ATOM   2389  CB  ILE B 296      20.617  73.632  55.944  1.00 83.20
ATOM   2390  CG1 ILE B 296      19.435  72.705  56.271  1.00 83.20
ATOM   2391  CG2 ILE B 296      21.876  73.335  56.771  1.00 83.20
ATOM   2392  CD1 ILE B 296      19.591  71.297  55.696  1.00 83.20
ATOM   2393  N   ILE B 297      21.407  76.081  54.315  1.00 92.28
ATOM   2394  CA  ILE B 297      22.444  76.818  53.646  1.00 92.28
ATOM   2395  C   ILE B 297      22.372  78.264  54.029  1.00 92.28
ATOM   2396  O   ILE B 297      23.395  78.903  54.269  1.00 92.28
ATOM   2397  CB  ILE B 297      22.306  76.756  52.152  1.00 92.28
ATOM   2398  CG1 ILE B 297      22.269  75.294  51.679  1.00 92.28
ATOM   2399  CG2 ILE B 297      23.449  77.576  51.531  1.00 92.28
ATOM   2400  CD1 ILE B 297      23.565  74.533  51.945  1.00 92.28
ATOM   2401  N   SER B 298      21.148  78.821  54.073  1.00 74.24
ATOM   2402  CA  SER B 298      20.957  80.210  54.374  1.00 74.24
ATOM   2403  C   SER B 298      21.431  80.454  55.773  1.00 74.24
ATOM   2404  O   SER B 298      22.030  81.488  56.067  1.00 74.24
ATOM   2405  CB  SER B 298      19.473  80.605  54.264  1.00 74.24
ATOM   2406  OG  SER B 298      18.727  80.064  55.341  1.00 74.24
ATOM   2407  N   SER B 299      21.176  79.492  56.680  1.00 72.54
ATOM   2408  CA  SER B 299      21.592  79.645  58.045  1.00 72.54
ATOM   2409  C   SER B 299      23.086  79.685  58.091  1.00 72.54
ATOM   2410  O   SER B 299      23.674  80.530  58.762  1.00 72.54
ATOM   2411  CB  SER B 299      21.149  78.480  58.946  1.00 72.54
ATOM   2412  OG  SER B 299      20.925  78.941  60.269  1.00 72.54
ATOM   2413  N   ILE B 300      23.737  78.779  57.341  1.00 42.75
ATOM   2414  CA  ILE B 300      25.166  78.660  57.334  1.00 42.75
ATOM   2415  C   ILE B 300      25.758  79.936  56.829  1.00 42.75
ATOM   2416  O   ILE B 300      26.806  80.371  57.304  1.00 42.75
ATOM   2417  CB  ILE B 300      25.651  77.542  56.456  1.00 42.75
ATOM   2418  CG1 ILE B 300      25.080  76.199  56.945  1.00 42.75
ATOM   2419  CG2 ILE B 300      27.188  77.590  56.421  1.00 42.75
ATOM   2420  CD1 ILE B 300      24.981  75.138  55.851  1.00 42.75
ATOM   2421  N   GLU B 301      25.110  80.565  55.832  1.00 76.32
ATOM   2422  CA  GLU B 301      25.640  81.762  55.247  1.00 76.32
ATOM   2423  C   GLU B 301      25.728  82.840  56.283  1.00 76.32
ATOM   2424  O   GLU B 301      26.731  83.546  56.368  1.00 76.32
ATOM   2425  CB  GLU B 301      24.767  82.318  54.106  1.00 76.32
ATOM   2426  CG  GLU B 301      25.295  81.987  52.710  1.00 76.32
ATOM   2427  CD  GLU B 301      24.700  82.970  51.710  1.00 76.32
ATOM   2428  OE1 GLU B 301      24.893  84.202  51.893  1.00 76.32
ATOM   2429  OE2 GLU B 301      24.044  82.498  50.743  1.00 76.32
ATOM   2430  N   GLN B 302      24.688  82.983  57.121  1.00 39.56
ATOM   2431  CA  GLN B 302      24.655  84.056  58.074  1.00 39.56
ATOM   2432  C   GLN B 302      25.781  83.912  59.050  1.00 39.56
ATOM   2433  O   GLN B 302      26.412  84.899  59.422  1.00 39.56
ATOM   2434  CB  GLN B 302      23.354  84.075  58.893  1.00 39.56
ATOM   2435  CG  GLN B 302      23.334  85.155  59.977  1.00 39.56
ATOM   2436  CD  GLN B 302      22.223  84.814  60.959  1.00 39.56
ATOM   2437  OE1 GLN B 302      22.075  83.666  61.376  1.00 39.56
ATOM   2438  NE2 GLN B 302      21.424  85.843  61.348  1.00 39.56
ATOM   2439  N   LYS B 303      26.048  82.676  59.507  1.00 87.08
ATOM   2440  CA  LYS B 303      27.050  82.445  60.510  1.00 87.08
ATOM   2441  C   LYS B 303      28.436  82.740  60.011  1.00 87.08
ATOM   2442  O   LYS B 303      29.239  83.328  60.731  1.00 87.08
ATOM   2443  CB  LYS B 303      27.032  81.000  61.040  1.00 87.08
ATOM   2444  CG  LYS B 303      25.620  80.483  61.335  1.00 87.08
ATOM   2445  CD  LYS B 303      24.889  81.239  62.445  1.00 87.08
ATOM   2446  CE  LYS B 303      23.486  80.699  62.730  1.00 87.08
ATOM   2447  NZ  LYS B 303      22.642  80.823  61.521  1.00 87.08
ATOM   2448  N   GLU B 304      28.742  82.308  58.774  1.00130.08
ATOM   2449  CA  GLU B 304      30.018  82.366  58.104  1.00130.08
ATOM   2450  C   GLU B 304      30.399  83.730  57.611  1.00130.08
ATOM   2451  O   GLU B 304      31.535  83.920  57.180  1.00130.08
ATOM   2452  CB  GLU B 304      30.102  81.382  56.927  1.00130.08
ATOM   2453  CG  GLU B 304      31.526  80.941  56.599  1.00130.08
ATOM   2454  CD  GLU B 304      31.818  79.734  57.469  1.00130.08
ATOM   2455  OE1 GLU B 304      31.167  78.681  57.236  1.00130.08
ATOM   2456  OE2 GLU B 304      32.698  79.838  58.363  1.00130.08
ATOM   2457  N   GLU B 305      29.447  84.677  57.525  1.00 88.52
ATOM   2458  CA  GLU B 305      29.764  85.996  57.048  1.00 88.52
ATOM   2459  C   GLU B 305      30.685  86.679  58.021  1.00 88.52
ATOM   2460  O   GLU B 305      31.486  87.530  57.639  1.00 88.52
ATOM   2461  CB  GLU B 305      28.529  86.888  56.830  1.00 88.52
ATOM   2462  CG  GLU B 305      27.982  86.891  55.403  1.00 88.52
ATOM   2463  CD  GLU B 305      27.472  88.297  55.121  1.00 88.52
ATOM   2464  OE1 GLU B 305      26.401  88.657  55.680  1.00 88.52
ATOM   2465  OE2 GLU B 305      28.145  89.031  54.349  1.00 88.52
ATOM   2466  N   ASN B 306      30.577  86.343  59.320  1.00 40.12
ATOM   2467  CA  ASN B 306      31.392  86.951  60.334  1.00 40.12
ATOM   2468  C   ASN B 306      32.838  86.637  60.080  1.00 40.12
ATOM   2469  O   ASN B 306      33.706  87.476  60.315  1.00 40.12
ATOM   2470  CB  ASN B 306      31.052  86.450  61.748  1.00 40.12
ATOM   2471  CG  ASN B 306      29.610  86.830  62.046  1.00 40.12
ATOM   2472  OD1 ASN B 306      29.307  87.986  62.343  1.00 40.12
ATOM   2473  ND2 ASN B 306      28.689  85.832  61.966  1.00 40.12
ATOM   2474  N   LYS B 307      33.135  85.419  59.589  1.00 67.60
ATOM   2475  CA  LYS B 307      34.492  85.000  59.365  1.00 67.60
ATOM   2476  C   LYS B 307      35.146  85.915  58.376  1.00 67.60
ATOM   2477  O   LYS B 307      36.335  86.204  58.481  1.00 67.60
ATOM   2478  CB  LYS B 307      34.614  83.549  58.864  1.00 67.60
ATOM   2479  CG  LYS B 307      36.067  83.119  58.638  1.00 67.60
ATOM   2480  CD  LYS B 307      36.233  81.882  57.754  1.00 67.60
ATOM   2481  CE  LYS B 307      35.744  80.586  58.401  1.00 67.60
ATOM   2482  NZ  LYS B 307      36.572  80.273  59.586  1.00 67.60
ATOM   2483  N   GLY B 308      34.410  86.379  57.355  1.00 25.47
ATOM   2484  CA  GLY B 308      34.998  87.335  56.466  1.00 25.47
ATOM   2485  C   GLY B 308      35.902  86.647  55.496  1.00 25.47
ATOM   2486  O   GLY B 308      36.703  87.303  54.831  1.00 25.47
ATOM   2487  N   GLY B 309      35.818  85.308  55.388  1.00 43.58
ATOM   2488  CA  GLY B 309      36.632  84.667  54.400  1.00 43.58
ATOM   2489  C   GLY B 309      35.791  84.654  53.167  1.00 43.58
ATOM   2490  O   GLY B 309      34.959  83.772  52.970  1.00 43.58
ATOM   2491  N   GLU B 310      36.054  85.607  52.259  1.00118.16
ATOM   2492  CA  GLU B 310      35.207  85.831  51.125  1.00118.16
ATOM   2493  C   GLU B 310      35.131  84.640  50.231  1.00118.16
ATOM   2494  O   GLU B 310      34.088  84.391  49.630  1.00118.16
ATOM   2495  CB  GLU B 310      35.637  87.034  50.272  1.00118.16
ATOM   2496  CG  GLU B 310      37.071  86.907  49.764  1.00118.16
ATOM   2497  CD  GLU B 310      37.961  87.666  50.742  1.00118.16
ATOM   2498  OE1 GLU B 310      38.238  87.115  51.841  1.00118.16
ATOM   2499  OE2 GLU B 310      38.386  88.802  50.400  1.00118.16
ATOM   2500  N   ASP B 311      36.221  83.874  50.090  1.00 71.76
ATOM   2501  CA  ASP B 311      36.165  82.784  49.160  1.00 71.76
ATOM   2502  C   ASP B 311      35.118  81.800  49.595  1.00 71.76
ATOM   2503  O   ASP B 311      34.350  81.300  48.774  1.00 71.76
ATOM   2504  CB  ASP B 311      37.501  82.030  49.042  1.00 71.76
ATOM   2505  CG  ASP B 311      37.774  81.753  47.569  1.00 71.76
ATOM   2506  OD1 ASP B 311      36.886  81.162  46.898  1.00 71.76
ATOM   2507  OD2 ASP B 311      38.874  82.140  47.092  1.00 71.76
ATOM   2508  N   LYS B 312      35.070  81.481  50.903  1.00 75.73
ATOM   2509  CA  LYS B 312      34.120  80.524  51.398  1.00 75.73
ATOM   2510  C   LYS B 312      32.730  81.072  51.284  1.00 75.73
ATOM   2511  O   LYS B 312      31.806  80.379  50.858  1.00 75.73
ATOM   2512  CB  LYS B 312      34.356  80.175  52.876  1.00 75.73
ATOM   2513  CG  LYS B 312      35.591  79.302  53.104  1.00 75.73
ATOM   2514  CD  LYS B 312      36.891  80.103  53.188  1.00 75.73
ATOM   2515  CE  LYS B 312      38.130  79.238  53.431  1.00 75.73
ATOM   2516  NZ  LYS B 312      39.357  80.063  53.360  1.00 75.73
ATOM   2517  N   LEU B 313      32.554  82.357  51.640  1.00 84.24
ATOM   2518  CA  LEU B 313      31.252  82.954  51.677  1.00 84.24
ATOM   2519  C   LEU B 313      30.691  82.919  50.296  1.00 84.24
ATOM   2520  O   LEU B 313      29.512  82.632  50.105  1.00 84.24
ATOM   2521  CB  LEU B 313      31.296  84.422  52.160  1.00 84.24
ATOM   2522  CG  LEU B 313      29.937  85.107  52.454  1.00 84.24
ATOM   2523  CD1 LEU B 313      29.395  85.777  51.182  1.00 84.24
ATOM   2524  CD2 LEU B 313      28.893  84.171  53.083  1.00 84.24
ATOM   2525  N   LYS B 314      31.526  83.211  49.289  1.00135.81
ATOM   2526  CA  LYS B 314      31.040  83.240  47.944  1.00135.81
ATOM   2527  C   LYS B 314      30.580  81.868  47.570  1.00135.81
ATOM   2528  O   LYS B 314      29.583  81.716  46.868  1.00135.81
ATOM   2529  CB  LYS B 314      32.106  83.705  46.939  1.00135.81
ATOM   2530  CG  LYS B 314      31.963  85.186  46.587  1.00135.81
ATOM   2531  CD  LYS B 314      32.018  86.101  47.812  1.00135.81
ATOM   2532  CE  LYS B 314      31.850  87.586  47.485  1.00135.81
ATOM   2533  NZ  LYS B 314      32.777  87.974  46.399  1.00135.81
ATOM   2534  N   MET B 315      31.301  80.829  48.028  1.00 47.34
ATOM   2535  CA  MET B 315      30.957  79.483  47.671  1.00 47.34
ATOM   2536  C   MET B 315      29.606  79.141  48.230  1.00 47.34
ATOM   2537  O   MET B 315      28.760  78.582  47.533  1.00 47.34
ATOM   2538  CB  MET B 315      31.991  78.471  48.201  1.00 47.34
ATOM   2539  CG  MET B 315      31.783  77.033  47.722  1.00 47.34
ATOM   2540  SD  MET B 315      30.601  76.059  48.698  1.00 47.34
ATOM   2541  CE  MET B 315      31.648  76.027  50.182  1.00 47.34
ATOM   2542  N   ILE B 316      29.355  79.503  49.503  1.00 84.72
ATOM   2543  CA  ILE B 316      28.107  79.186  50.137  1.00 84.72
ATOM   2544  C   ILE B 316      27.005  79.900  49.424  1.00 84.72
ATOM   2545  O   ILE B 316      25.930  79.345  49.207  1.00 84.72
ATOM   2546  CB  ILE B 316      28.056  79.615  51.573  1.00 84.72
ATOM   2547  CG1 ILE B 316      29.376  79.279  52.288  1.00 84.72
ATOM   2548  CG2 ILE B 316      26.834  78.937  52.210  1.00 84.72
ATOM   2549  CD1 ILE B 316      29.601  77.780  52.489  1.00 84.72
ATOM   2550  N   ARG B 317      27.250  81.165  49.042  1.00 37.96
ATOM   2551  CA  ARG B 317      26.235  81.957  48.408  1.00 37.96
ATOM   2552  C   ARG B 317      25.837  81.327  47.107  1.00 37.96
ATOM   2553  O   ARG B 317      24.659  81.308  46.757  1.00 37.96
ATOM   2554  CB  ARG B 317      26.694  83.395  48.117  1.00 37.96
ATOM   2555  CG  ARG B 317      26.838  84.245  49.379  1.00 37.96
ATOM   2556  CD  ARG B 317      26.605  85.737  49.137  1.00 37.96
ATOM   2557  NE  ARG B 317      26.269  86.358  50.449  1.00 37.96
ATOM   2558  CZ  ARG B 317      26.375  87.710  50.607  1.00 37.96
ATOM   2559  NH1 ARG B 317      26.814  88.485  49.574  1.00 37.96
ATOM   2560  NH2 ARG B 317      26.039  88.287  51.797  1.00 37.96
ATOM   2561  N   GLU B 318      26.816  80.788  46.357  1.00 33.84
ATOM   2562  CA  GLU B 318      26.569  80.212  45.064  1.00 33.84
ATOM   2563  C   GLU B 318      25.674  79.017  45.207  1.00 33.84
ATOM   2564  O   GLU B 318      24.769  78.803  44.404  1.00 33.84
ATOM   2565  CB  GLU B 318      27.865  79.702  44.410  1.00 33.84
ATOM   2566  CG  GLU B 318      28.816  80.813  43.963  1.00 33.84
ATOM   2567  CD  GLU B 318      29.591  80.301  42.755  1.00 33.84
ATOM   2568  OE1 GLU B 318      28.935  79.838  41.784  1.00 33.84
ATOM   2569  OE2 GLU B 318      30.848  80.363  42.789  1.00 33.84
ATOM   2570  N   TYR B 319      25.908  78.202  46.249  1.00 69.06
ATOM   2571  CA  TYR B 319      25.181  76.981  46.460  1.00 69.06
ATOM   2572  C   TYR B 319      23.740  77.316  46.718  1.00 69.06
ATOM   2573  O   TYR B 319      22.837  76.608  46.276  1.00 69.06
ATOM   2574  CB  TYR B 319      25.741  76.195  47.661  1.00 69.06
ATOM   2575  CG  TYR B 319      25.289  74.774  47.606  1.00 69.06
ATOM   2576  CD1 TYR B 319      25.949  73.882  46.791  1.00 69.06
ATOM   2577  CD2 TYR B 319      24.246  74.320  48.380  1.00 69.06
ATOM   2578  CE1 TYR B 319      25.564  72.563  46.729  1.00 69.06
ATOM   2579  CE2 TYR B 319      23.857  73.001  48.321  1.00 69.06
ATOM   2580  CZ  TYR B 319      24.516  72.120  47.495  1.00 69.06
ATOM   2581  OH  TYR B 319      24.124  70.765  47.429  1.00 69.06
ATOM   2582  N   ARG B 320      23.491  78.408  47.463  1.00 92.11
ATOM   2583  CA  ARG B 320      22.156  78.812  47.799  1.00 92.11
ATOM   2584  C   ARG B 320      21.405  79.126  46.542  1.00 92.11
ATOM   2585  O   ARG B 320      20.237  78.768  46.404  1.00 92.11
ATOM   2586  CB  ARG B 320      22.143  80.073  48.682  1.00 92.11
ATOM   2587  CG  ARG B 320      20.840  80.293  49.453  1.00 92.11
ATOM   2588  CD  ARG B 320      20.310  81.724  49.328  1.00 92.11
ATOM   2589  NE  ARG B 320      21.417  82.640  49.715  1.00 92.11
ATOM   2590  CZ  ARG B 320      21.247  83.994  49.678  1.00 92.11
ATOM   2591  NH1 ARG B 320      20.065  84.530  49.254  1.00 92.11
ATOM   2592  NH2 ARG B 320      22.259  84.812  50.092  1.00 92.11
ATOM   2593  N   GLN B 321      22.051  79.819  45.586  1.00 86.75
ATOM   2594  CA  GLN B 321      21.372  80.182  44.376  1.00 86.75
ATOM   2595  C   GLN B 321      21.062  78.957  43.572  1.00 86.75
ATOM   2596  O   GLN B 321      20.015  78.887  42.929  1.00 86.75
ATOM   2597  CB  GLN B 321      22.140  81.205  43.514  1.00 86.75
ATOM   2598  CG  GLN B 321      21.961  82.670  43.903  1.00 86.75
ATOM   2599  CD  GLN B 321      21.158  83.343  42.799  1.00 86.75
ATOM   2600  OE1 GLN B 321      21.705  83.749  41.776  1.00 86.75
ATOM   2601  NE2 GLN B 321      19.820  83.466  43.011  1.00 86.75
ATOM   2602  N   MET B 322      21.958  77.951  43.582  1.00102.59
ATOM   2603  CA  MET B 322      21.707  76.782  42.788  1.00102.59
ATOM   2604  C   MET B 322      20.461  76.120  43.294  1.00102.59
ATOM   2605  O   MET B 322      19.625  75.673  42.510  1.00102.59
ATOM   2606  CB  MET B 322      22.840  75.739  42.821  1.00102.59
ATOM   2607  CG  MET B 322      22.493  74.403  42.163  1.00102.59
ATOM   2608  SD  MET B 322      21.739  73.192  43.290  1.00102.59
ATOM   2609  CE  MET B 322      23.035  73.328  44.555  1.00102.59
ATOM   2610  N   VAL B 323      20.306  76.042  44.631  1.00 31.38
ATOM   2611  CA  VAL B 323      19.159  75.420  45.233  1.00 31.38
ATOM   2612  C   VAL B 323      17.928  76.211  44.911  1.00 31.38
ATOM   2613  O   VAL B 323      16.882  75.644  44.596  1.00 31.38
ATOM   2614  CB  VAL B 323      19.261  75.343  46.728  1.00 31.38
ATOM   2615  CG1 VAL B 323      18.010  74.626  47.263  1.00 31.38
ATOM   2616  CG2 VAL B 323      20.585  74.651  47.094  1.00 31.38
ATOM   2617  N   GLU B 324      18.029  77.552  44.962  1.00 44.97
ATOM   2618  CA  GLU B 324      16.895  78.402  44.740  1.00 44.97
ATOM   2619  C   GLU B 324      16.338  78.162  43.370  1.00 44.97
ATOM   2620  O   GLU B 324      15.122  78.107  43.191  1.00 44.97
ATOM   2621  CB  GLU B 324      17.245  79.897  44.846  1.00 44.97
ATOM   2622  CG  GLU B 324      17.246  80.420  46.285  1.00 44.97
ATOM   2623  CD  GLU B 324      18.053  81.710  46.323  1.00 44.97
ATOM   2624  OE1 GLU B 324      18.699  82.036  45.291  1.00 44.97
ATOM   2625  OE2 GLU B 324      18.034  82.386  47.385  1.00 44.97
ATOM   2626  N   THR B 325      17.212  77.998  42.362  1.00 96.35
ATOM   2627  CA  THR B 325      16.749  77.814  41.015  1.00 96.35
ATOM   2628  C   THR B 325      15.957  76.549  40.937  1.00 96.35
ATOM   2629  O   THR B 325      14.927  76.492  40.268  1.00 96.35
ATOM   2630  CB  THR B 325      17.867  77.700  40.020  1.00 96.35
ATOM   2631  OG1 THR B 325      18.670  76.568  40.315  1.00 96.35
ATOM   2632  CG2 THR B 325      18.715  78.982  40.080  1.00 96.35
ATOM   2633  N   GLU B 326      16.426  75.494  41.623  1.00 80.82
ATOM   2634  CA  GLU B 326      15.767  74.222  41.581  1.00 80.82
ATOM   2635  C   GLU B 326      14.400  74.389  42.171  1.00 80.82
ATOM   2636  O   GLU B 326      13.413  73.884  41.637  1.00 80.82
ATOM   2637  CB  GLU B 326      16.544  73.183  42.407  1.00 80.82
ATOM   2638  CG  GLU B 326      16.069  71.742  42.254  1.00 80.82
ATOM   2639  CD  GLU B 326      17.257  70.859  42.617  1.00 80.82
ATOM   2640  OE1 GLU B 326      18.081  70.574  41.708  1.00 80.82
ATOM   2641  OE2 GLU B 326      17.350  70.447  43.805  1.00 80.82
ATOM   2642  N   LEU B 327      14.312  75.135  43.290  1.00 90.31
ATOM   2643  CA  LEU B 327      13.070  75.324  43.983  1.00 90.31
ATOM   2644  C   LEU B 327      12.135  76.096  43.102  1.00 90.31
ATOM   2645  O   LEU B 327      10.948  75.786  43.016  1.00 90.31
ATOM   2646  CB  LEU B 327      13.277  76.072  45.321  1.00 90.31
ATOM   2647  CG  LEU B 327      12.144  75.958  46.369  1.00 90.31
ATOM   2648  CD1 LEU B 327      12.731  75.923  47.789  1.00 90.31
ATOM   2649  CD2 LEU B 327      11.091  77.070  46.238  1.00 90.31
ATOM   2650  N   LYS B 328      12.646  77.131  42.415  1.00 89.26
ATOM   2651  CA  LYS B 328      11.802  77.923  41.566  1.00 89.26
ATOM   2652  C   LYS B 328      11.272  77.073  40.451  1.00 89.26
ATOM   2653  O   LYS B 328      10.113  77.201  40.059  1.00 89.26
ATOM   2654  CB  LYS B 328      12.537  79.103  40.912  1.00 89.26
ATOM   2655  CG  LYS B 328      11.636  80.322  40.701  1.00 89.26
ATOM   2656  CD  LYS B 328      10.625  80.165  39.563  1.00 89.26
ATOM   2657  CE  LYS B 328       9.735  81.393  39.360  1.00 89.26
ATOM   2658  NZ  LYS B 328      10.543  82.529  38.865  1.00 89.26
ATOM   2659  N   LEU B 329      12.113  76.173  39.911  1.00 45.15
ATOM   2660  CA  LEU B 329      11.743  75.378  38.773  1.00 45.15
ATOM   2661  C   LEU B 329      10.578  74.509  39.134  1.00 45.15
ATOM   2662  O   LEU B 329       9.629  74.392  38.362  1.00 45.15
ATOM   2663  CB  LEU B 329      12.914  74.478  38.310  1.00 45.15
ATOM   2664  CG  LEU B 329      13.811  75.002  37.161  1.00 45.15
ATOM   2665  CD1 LEU B 329      14.037  76.513  37.320  1.00 45.15
ATOM   2666  CD2 LEU B 329      15.149  74.254  37.023  1.00 45.15
ATOM   2667  N   ILE B 330      10.624  73.868  40.314  1.00100.88
ATOM   2668  CA  ILE B 330       9.574  72.977  40.717  1.00100.88
ATOM   2669  C   ILE B 330       8.296  73.733  40.930  1.00100.88
ATOM   2670  O   ILE B 330       7.229  73.285  40.509  1.00100.88
ATOM   2671  CB  ILE B 330       9.990  72.175  41.910  1.00100.88
ATOM   2672  CG1 ILE B 330      11.376  71.569  41.686  1.00100.88
ATOM   2673  CG2 ILE B 330       8.899  71.124  42.171  1.00100.88
ATOM   2674  CD1 ILE B 330      12.109  71.315  42.993  1.00100.88
ATOM   2675  N   CYS B 331       8.364  74.919  41.561  1.00 29.93
ATOM   2676  CA  CYS B 331       7.170  75.685  41.773  1.00 29.93
ATOM   2677  C   CYS B 331       6.588  76.024  40.437  1.00 29.93
ATOM   2678  O   CYS B 331       5.379  75.938  40.235  1.00 29.93
ATOM   2679  CB  CYS B 331       7.430  77.000  42.525  1.00 29.93
ATOM   2680  SG  CYS B 331       7.448  76.769  44.327  1.00 29.93
ATOM   2681  N   CYS B 332       7.440  76.387  39.466  1.00 28.74
ATOM   2682  CA  CYS B 332       6.955  76.771  38.171  1.00 28.74
ATOM   2683  C   CYS B 332       6.237  75.610  37.559  1.00 28.74
ATOM   2684  O   CYS B 332       5.229  75.788  36.876  1.00 28.74
ATOM   2685  CB  CYS B 332       8.082  77.180  37.208  1.00 28.74
ATOM   2686  SG  CYS B 332       8.387  78.972  37.226  1.00 28.74
ATOM   2687  N   ASP B 333       6.744  74.383  37.776  1.00 37.94
ATOM   2688  CA  ASP B 333       6.141  73.232  37.168  1.00 37.94
ATOM   2689  C   ASP B 333       4.735  73.056  37.664  1.00 37.94
ATOM   2690  O   ASP B 333       3.820  72.836  36.872  1.00 37.94
ATOM   2691  CB  ASP B 333       6.895  71.931  37.486  1.00 37.94
ATOM   2692  CG  ASP B 333       6.364  70.837  36.570  1.00 37.94
ATOM   2693  OD1 ASP B 333       6.600  70.931  35.336  1.00 37.94
ATOM   2694  OD2 ASP B 333       5.712  69.895  37.095  1.00 37.94
ATOM   2695  N   ILE B 334       4.526  73.137  38.994  1.00 90.65
ATOM   2696  CA  ILE B 334       3.223  72.914  39.563  1.00 90.65
ATOM   2697  C   ILE B 334       2.262  74.002  39.191  1.00 90.65
ATOM   2698  O   ILE B 334       1.123  73.728  38.818  1.00 90.65
ATOM   2699  CB  ILE B 334       3.247  72.790  41.062  1.00 90.65
ATOM   2700  CG1 ILE B 334       1.828  72.542  41.601  1.00 90.65
ATOM   2701  CG2 ILE B 334       3.942  74.029  41.650  1.00 90.65
ATOM   2702  CD1 ILE B 334       1.218  71.221  41.135  1.00 90.65
ATOM   2703  N   LEU B 335       2.694  75.273  39.262  1.00 97.78
ATOM   2704  CA  LEU B 335       1.776  76.338  38.983  1.00 97.78
ATOM   2705  C   LEU B 335       1.294  76.234  37.574  1.00 97.78
ATOM   2706  O   LEU B 335       0.130  76.512  37.293  1.00 97.78
ATOM   2707  CB  LEU B 335       2.343  77.745  39.230  1.00 97.78
ATOM   2708  CG  LEU B 335       2.962  77.894  40.633  1.00 97.78
ATOM   2709  CD1 LEU B 335       3.920  79.087  40.730  1.00 97.78
ATOM   2710  CD2 LEU B 335       1.878  77.917  41.713  1.00 97.78
ATOM   2711  N   ASP B 336       2.169  75.829  36.640  1.00 66.04
ATOM   2712  CA  ASP B 336       1.734  75.721  35.278  1.00 66.04
ATOM   2713  C   ASP B 336       0.646  74.696  35.217  1.00 66.04
ATOM   2714  O   ASP B 336      -0.382  74.905  34.575  1.00 66.04
ATOM   2715  CB  ASP B 336       2.856  75.266  34.328  1.00 66.04
ATOM   2716  CG  ASP B 336       2.496  75.684  32.908  1.00 66.04
ATOM   2717  OD1 ASP B 336       2.024  76.839  32.728  1.00 66.04
ATOM   2718  OD2 ASP B 336       2.697  74.854  31.982  1.00 66.04
ATOM   2719  N   VAL B 337       0.835  73.562  35.916  1.00 28.93
ATOM   2720  CA  VAL B 337      -0.137  72.506  35.897  1.00 28.93
ATOM   2721  C   VAL B 337      -1.416  73.022  36.476  1.00 28.93
ATOM   2722  O   VAL B 337      -2.504  72.739  35.972  1.00 28.93
ATOM   2723  CB  VAL B 337       0.285  71.323  36.718  1.00 28.93
ATOM   2724  CG1 VAL B 337      -0.842  70.278  36.679  1.00 28.93
ATOM   2725  CG2 VAL B 337       1.633  70.812  36.183  1.00 28.93
ATOM   2726  N   LEU B 338      -1.310  73.802  37.566  1.00 51.13
ATOM   2727  CA  LEU B 338      -2.477  74.297  38.235  1.00 51.13
ATOM   2728  C   LEU B 338      -3.254  75.199  37.320  1.00 51.13
ATOM   2729  O   LEU B 338      -4.459  75.026  37.141  1.00 51.13
ATOM   2730  CB  LEU B 338      -2.116  75.121  39.484  1.00 51.13
ATOM   2731  CG  LEU B 338      -1.457  74.291  40.601  1.00 51.13
ATOM   2732  CD1 LEU B 338      -0.928  75.188  41.732  1.00 51.13
ATOM   2733  CD2 LEU B 338      -2.410  73.203  41.118  1.00 51.13
ATOM   2734  N   ASP B 339      -2.576  76.186  36.702  1.00 54.50
ATOM   2735  CA  ASP B 339      -3.267  77.139  35.878  1.00 54.50
ATOM   2736  C   ASP B 339      -3.816  76.508  34.639  1.00 54.50
ATOM   2737  O   ASP B 339      -4.959  76.757  34.269  1.00 54.50
ATOM   2738  CB  ASP B 339      -2.365  78.293  35.407  1.00 54.50
ATOM   2739  CG  ASP B 339      -3.134  79.595  35.552  1.00 54.50
ATOM   2740  OD1 ASP B 339      -4.139  79.765  34.809  1.00 54.50
ATOM   2741  OD2 ASP B 339      -2.735  80.436  36.402  1.00 54.50
ATOM   2742  N   LYS B 340      -2.989  75.712  33.941  1.00159.31
ATOM   2743  CA  LYS B 340      -3.320  75.136  32.667  1.00159.31
ATOM   2744  C   LYS B 340      -4.282  73.986  32.741  1.00159.31
ATOM   2745  O   LYS B 340      -5.091  73.799  31.833  1.00159.31
ATOM   2746  CB  LYS B 340      -2.078  74.638  31.910  1.00159.31
ATOM   2747  CG  LYS B 340      -1.002  75.714  31.766  1.00159.31
ATOM   2748  CD  LYS B 340      -0.775  76.118  30.307  1.00159.31
ATOM   2749  CE  LYS B 340       0.358  77.125  30.101  1.00159.31
ATOM   2750  NZ  LYS B 340       1.652  76.412  30.014  1.00159.31
ATOM   2751  N   HIS B 341      -4.218  73.149  33.793  1.00150.27
ATOM   2752  CA  HIS B 341      -5.029  71.967  33.709  1.00150.27
ATOM   2753  C   HIS B 341      -5.938  71.810  34.886  1.00150.27
ATOM   2754  O   HIS B 341      -7.152  71.704  34.720  1.00150.27
ATOM   2755  CB  HIS B 341      -4.203  70.673  33.623  1.00150.27
ATOM   2756  CG  HIS B 341      -3.605  70.446  32.266  1.00150.27
ATOM   2757  ND1 HIS B 341      -3.888  71.209  31.157  1.00150.27
ATOM   2758  CD2 HIS B 341      -2.714  69.503  31.853  1.00150.27
ATOM   2759  CE1 HIS B 341      -3.159  70.696  30.134  1.00150.27
ATOM   2760  NE2 HIS B 341      -2.431  69.659  30.508  1.00150.27
ATOM   2761  N   LEU B 342      -5.371  71.758  36.105  1.00 77.64
ATOM   2762  CA  LEU B 342      -6.146  71.419  37.264  1.00 77.64
ATOM   2763  C   LEU B 342      -7.224  72.419  37.557  1.00 77.64
ATOM   2764  O   LEU B 342      -8.394  72.056  37.656  1.00 77.64
ATOM   2765  CB  LEU B 342      -5.258  71.295  38.512  1.00 77.64
ATOM   2766  CG  LEU B 342      -4.195  70.190  38.364  1.00 77.64
ATOM   2767  CD1 LEU B 342      -3.041  70.373  39.360  1.00 77.64
ATOM   2768  CD2 LEU B 342      -4.838  68.796  38.453  1.00 77.64
ATOM   2769  N   ILE B 343      -6.866  73.711  37.654  1.00 60.18
ATOM   2770  CA  ILE B 343      -7.792  74.753  38.003  1.00 60.18
ATOM   2771  C   ILE B 343      -8.869  74.871  36.962  1.00 60.18
ATOM   2772  O   ILE B 343     -10.034  75.061  37.305  1.00 60.18
ATOM   2773  CB  ILE B 343      -7.134  76.095  38.133  1.00 60.18
ATOM   2774  CG1 ILE B 343      -6.148  76.089  39.313  1.00 60.18
ATOM   2775  CG2 ILE B 343      -8.238  77.159  38.255  1.00 60.18
ATOM   2776  CD1 ILE B 343      -5.564  77.463  39.631  1.00 60.18
ATOM   2777  N   PRO B 344      -8.549  74.757  35.705  1.00152.55
ATOM   2778  CA  PRO B 344      -9.563  74.927  34.697  1.00152.55
ATOM   2779  C   PRO B 344     -10.632  73.877  34.637  1.00152.55
ATOM   2780  O   PRO B 344     -11.492  73.984  33.764  1.00152.55
ATOM   2781  CB  PRO B 344      -8.836  75.075  33.370  1.00152.55
ATOM   2782  CG  PRO B 344      -7.474  74.450  33.660  1.00152.55
ATOM   2783  CD  PRO B 344      -7.192  74.781  35.138  1.00152.55
ATOM   2784  N   ALA B 345     -10.626  72.874  35.533  1.00107.89
ATOM   2785  CA  ALA B 345     -11.542  71.764  35.435  1.00107.89
ATOM   2786  C   ALA B 345     -12.997  72.185  35.411  1.00107.89
ATOM   2787  O   ALA B 345     -13.732  71.567  34.643  1.00107.89
ATOM   2788  CB  ALA B 345     -11.381  70.765  36.594  1.00107.89
ATOM   2789  N   ALA B 346     -13.458  73.141  36.276  1.00195.15
ATOM   2790  CA  ALA B 346     -14.761  73.799  36.216  1.00195.15
ATOM   2791  C   ALA B 346     -15.750  73.429  37.303  1.00195.15
ATOM   2792  O   ALA B 346     -15.931  72.265  37.655  1.00195.15
ATOM   2793  CB  ALA B 346     -15.491  73.650  34.868  1.00195.15
ATOM   2794  N   ASN B 347     -16.376  74.492  37.875  1.00248.57
ATOM   2795  CA  ASN B 347     -17.528  74.600  38.749  1.00248.57
ATOM   2796  C   ASN B 347     -17.503  73.723  39.971  1.00248.57
ATOM   2797  O   ASN B 347     -18.456  73.744  40.752  1.00248.57
ATOM   2798  CB  ASN B 347     -18.857  74.375  38.009  1.00248.57
ATOM   2799  CG  ASN B 347     -18.854  75.289  36.790  1.00248.57
ATOM   2800  OD1 ASN B 347     -18.547  76.476  36.889  1.00248.57
ATOM   2801  ND2 ASN B 347     -19.211  74.724  35.605  1.00248.57
ATOM   2802  N   THR B 348     -16.408  73.002  40.260  1.00261.77
ATOM   2803  CA  THR B 348     -16.517  72.131  41.398  1.00261.77
ATOM   2804  C   THR B 348     -15.749  72.755  42.521  1.00261.77
ATOM   2805  O   THR B 348     -14.621  73.206  42.339  1.00261.77
ATOM   2806  CB  THR B 348     -15.940  70.766  41.163  1.00261.77
ATOM   2807  OG1 THR B 348     -16.180  70.357  39.824  1.00261.77
ATOM   2808  CG2 THR B 348     -16.598  69.781  42.143  1.00261.77
ATOM   2809  N   GLY B 349     -16.377  72.835  43.712  1.00 67.23
ATOM   2810  CA  GLY B 349     -15.795  73.491  44.852  1.00 67.23
ATOM   2811  C   GLY B 349     -14.621  72.791  45.478  1.00 67.23
ATOM   2812  O   GLY B 349     -13.605  73.422  45.767  1.00 67.23
ATOM   2813  N   GLU B 350     -14.719  71.470  45.710  1.00 87.50
ATOM   2814  CA  GLU B 350     -13.712  70.796  46.486  1.00 87.50
ATOM   2815  C   GLU B 350     -12.385  70.852  45.805  1.00 87.50
ATOM   2816  O   GLU B 350     -11.368  71.145  46.434  1.00 87.50
ATOM   2817  CB  GLU B 350     -14.063  69.318  46.732  1.00 87.50
ATOM   2818  CG  GLU B 350     -15.501  69.086  47.197  1.00 87.50
ATOM   2819  CD  GLU B 350     -16.321  68.708  45.972  1.00 87.50
ATOM   2820  OE1 GLU B 350     -16.342  67.495  45.631  1.00 87.50
ATOM   2821  OE2 GLU B 350     -16.932  69.624  45.360  1.00 87.50
ATOM   2822  N   SER B 351     -12.354  70.563  44.495  1.00 84.54
ATOM   2823  CA  SER B 351     -11.106  70.578  43.794  1.00 84.54
ATOM   2824  C   SER B 351     -10.629  71.991  43.692  1.00 84.54
ATOM   2825  O   SER B 351      -9.437  72.270  43.819  1.00 84.54
ATOM   2826  CB  SER B 351     -11.212  70.003  42.372  1.00 84.54
ATOM   2827  OG  SER B 351     -11.369  68.595  42.423  1.00 84.54
ATOM   2828  N   LYS B 352     -11.570  72.929  43.494  1.00 85.09
ATOM   2829  CA  LYS B 352     -11.219  74.302  43.281  1.00 85.09
ATOM   2830  C   LYS B 352     -10.477  74.809  44.479  1.00 85.09
ATOM   2831  O   LYS B 352      -9.416  75.415  44.354  1.00 85.09
ATOM   2832  CB  LYS B 352     -12.468  75.188  43.114  1.00 85.09
ATOM   2833  CG  LYS B 352     -12.176  76.641  42.734  1.00 85.09
ATOM   2834  CD  LYS B 352     -13.422  77.401  42.277  1.00 85.09
ATOM   2835  CE  LYS B 352     -13.244  78.920  42.262  1.00 85.09
ATOM   2836  NZ  LYS B 352     -14.162  79.526  41.271  1.00 85.09
ATOM   2837  N   VAL B 353     -11.002  74.554  45.687  1.00 41.35
ATOM   2838  CA  VAL B 353     -10.362  75.069  46.862  1.00 41.35
ATOM   2839  C   VAL B 353      -9.016  74.437  47.006  1.00 41.35
ATOM   2840  O   VAL B 353      -8.035  75.105  47.328  1.00 41.35
ATOM   2841  CB  VAL B 353     -11.132  74.771  48.115  1.00 41.35
ATOM   2842  CG1 VAL B 353     -10.381  75.380  49.312  1.00 41.35
ATOM   2843  CG2 VAL B 353     -12.567  75.299  47.944  1.00 41.35
ATOM   2844  N   PHE B 354      -8.934  73.121  46.753  1.00115.48
ATOM   2845  CA  PHE B 354      -7.710  72.401  46.955  1.00115.48
ATOM   2846  C   PHE B 354      -6.645  72.966  46.059  1.00115.48
ATOM   2847  O   PHE B 354      -5.536  73.247  46.509  1.00115.48
ATOM   2848  CB  PHE B 354      -7.875  70.909  46.622  1.00115.48
ATOM   2849  CG  PHE B 354      -6.607  70.194  46.938  1.00115.48
ATOM   2850  CD1 PHE B 354      -5.875  70.511  48.058  1.00115.48
ATOM   2851  CD2 PHE B 354      -6.142  69.209  46.098  1.00115.48
ATOM   2852  CE1 PHE B 354      -4.703  69.847  48.336  1.00115.48
ATOM   2853  CE2 PHE B 354      -4.970  68.542  46.370  1.00115.48
ATOM   2854  CZ  PHE B 354      -4.248  68.862  47.494  1.00115.48
ATOM   2855  N   TYR B 355      -6.956  73.149  44.760  1.00 69.86
ATOM   2856  CA  TYR B 355      -5.994  73.634  43.805  1.00 69.86
ATOM   2857  C   TYR B 355      -5.617  75.062  44.062  1.00 69.86
ATOM   2858  O   TYR B 355      -4.444  75.419  43.969  1.00 69.86
ATOM   2859  CB  TYR B 355      -6.468  73.529  42.345  1.00 69.86
ATOM   2860  CG  TYR B 355      -6.501  72.079  42.003  1.00 69.86
ATOM   2861  CD1 TYR B 355      -5.388  71.297  42.205  1.00 69.86
ATOM   2862  CD2 TYR B 355      -7.627  71.500  41.465  1.00 69.86
ATOM   2863  CE1 TYR B 355      -5.400  69.959  41.889  1.00 69.86
ATOM   2864  CE2 TYR B 355      -7.645  70.162  41.146  1.00 69.86
ATOM   2865  CZ  TYR B 355      -6.531  69.386  41.362  1.00 69.86
ATOM   2866  OH  TYR B 355      -6.546  68.013  41.035  1.00 69.86
ATOM   2867  N   TYR B 356      -6.596  75.930  44.377  1.00105.50
ATOM   2868  CA  TYR B 356      -6.272  77.309  44.616  1.00105.50
ATOM   2869  C   TYR B 356      -5.373  77.392  45.802  1.00105.50
ATOM   2870  O   TYR B 356      -4.468  78.223  45.850  1.00105.50
ATOM   2871  CB  TYR B 356      -7.487  78.230  44.849  1.00105.50
ATOM   2872  CG  TYR B 356      -7.903  78.783  43.525  1.00105.50
ATOM   2873  CD1 TYR B 356      -7.110  79.663  42.826  1.00105.50
ATOM   2874  CD2 TYR B 356      -9.112  78.414  42.980  1.00105.50
ATOM   2875  CE1 TYR B 356      -7.509  80.161  41.609  1.00105.50
ATOM   2876  CE2 TYR B 356      -9.520  78.907  41.764  1.00105.50
ATOM   2877  CZ  TYR B 356      -8.718  79.786  41.076  1.00105.50
ATOM   2878  OH  TYR B 356      -9.131  80.297  39.827  1.00105.50
ATOM   2879  N   LYS B 357      -5.623  76.543  46.810  1.00147.33
ATOM   2880  CA  LYS B 357      -4.815  76.550  47.991  1.00147.33
ATOM   2881  C   LYS B 357      -3.408  76.169  47.617  1.00147.33
ATOM   2882  O   LYS B 357      -2.449  76.769  48.102  1.00147.33
ATOM   2883  CB  LYS B 357      -5.352  75.569  49.050  1.00147.33
ATOM   2884  CG  LYS B 357      -4.929  75.881  50.486  1.00147.33
ATOM   2885  CD  LYS B 357      -3.593  75.275  50.900  1.00147.33
ATOM   2886  CE  LYS B 357      -3.736  73.860  51.463  1.00147.33
ATOM   2887  NZ  LYS B 357      -2.532  73.066  51.138  1.00147.33
ATOM   2888  N   MET B 358      -3.246  75.169  46.727  1.00 40.54
ATOM   2889  CA  MET B 358      -1.933  74.745  46.316  1.00 40.54
ATOM   2890  C   MET B 358      -1.256  75.880  45.617  1.00 40.54
ATOM   2891  O   MET B 358      -0.065  76.122  45.808  1.00 40.54
ATOM   2892  CB  MET B 358      -1.940  73.565  45.330  1.00 40.54
ATOM   2893  CG  MET B 358      -2.220  72.209  45.975  1.00 40.54
ATOM   2894  SD  MET B 358      -3.194  71.089  44.926  1.00 40.54
ATOM   2895  CE  MET B 358      -1.891  70.867  43.681  1.00 40.54
ATOM   2896  N   LYS B 359      -2.011  76.619  44.787  1.00 68.66
ATOM   2897  CA  LYS B 359      -1.427  77.694  44.044  1.00 68.66
ATOM   2898  C   LYS B 359      -0.893  78.685  45.030  1.00 68.66
ATOM   2899  O   LYS B 359       0.190  79.239  44.852  1.00 68.66
ATOM   2900  CB  LYS B 359      -2.453  78.419  43.161  1.00 68.66
ATOM   2901  CG  LYS B 359      -1.863  78.998  41.877  1.00 68.66
ATOM   2902  CD  LYS B 359      -2.927  79.592  40.953  1.00 68.66
ATOM   2903  CE  LYS B 359      -2.351  80.331  39.745  1.00 68.66
ATOM   2904  NZ  LYS B 359      -1.761  81.624  40.153  1.00 68.66
ATOM   2905  N   GLY B 360      -1.657  78.941  46.105  1.00 23.97
ATOM   2906  CA  GLY B 360      -1.246  79.886  47.104  1.00 23.97
ATOM   2907  C   GLY B 360      -0.015  79.395  47.807  1.00 23.97
ATOM   2908  O   GLY B 360       0.887  80.178  48.108  1.00 23.97
ATOM   2909  N   ASP B 361       0.043  78.082  48.109  1.00 56.01
ATOM   2910  CA  ASP B 361       1.161  77.526  48.824  1.00 56.01
ATOM   2911  C   ASP B 361       2.426  77.707  48.039  1.00 56.01
ATOM   2912  O   ASP B 361       3.428  78.190  48.564  1.00 56.01
ATOM   2913  CB  ASP B 361       1.043  76.010  49.062  1.00 56.01
ATOM   2914  CG  ASP B 361      -0.171  75.719  49.927  1.00 56.01
ATOM   2915  OD1 ASP B 361      -0.532  76.583  50.770  1.00 56.01
ATOM   2916  OD2 ASP B 361      -0.750  74.613  49.761  1.00 56.01
ATOM   2917  N   TYR B 362       2.402  77.342  46.746  1.00 72.29
ATOM   2918  CA  TYR B 362       3.578  77.371  45.920  1.00 72.29
ATOM   2919  C   TYR B 362       4.066  78.766  45.709  1.00 72.29
ATOM   2920  O   TYR B 362       5.273  78.985  45.626  1.00 72.29
ATOM   2921  CB  TYR B 362       3.390  76.645  44.581  1.00 72.29
ATOM   2922  CG  TYR B 362       3.411  75.207  44.966  1.00 72.29
ATOM   2923  CD1 TYR B 362       4.589  74.631  45.385  1.00 72.29
ATOM   2924  CD2 TYR B 362       2.270  74.440  44.931  1.00 72.29
ATOM   2925  CE1 TYR B 362       4.632  73.311  45.760  1.00 72.29
ATOM   2926  CE2 TYR B 362       2.307  73.117  45.305  1.00 72.29
ATOM   2927  CZ  TYR B 362       3.489  72.549  45.717  1.00 72.29
ATOM   2928  OH  TYR B 362       3.528  71.191  46.101  1.00 72.29
ATOM   2929  N   HIS B 363       3.147  79.739  45.563  1.00 80.44
ATOM   2930  CA  HIS B 363       3.566  81.105  45.435  1.00 80.44
ATOM   2931  C   HIS B 363       4.212  81.513  46.720  1.00 80.44
ATOM   2932  O   HIS B 363       5.126  82.334  46.730  1.00 80.44
ATOM   2933  CB  HIS B 363       2.427  82.105  45.167  1.00 80.44
ATOM   2934  CG  HIS B 363       1.937  82.094  43.750  1.00 80.44
ATOM   2935  ND1 HIS B 363       2.720  82.325  42.641  1.00 80.44
ATOM   2936  CD2 HIS B 363       0.685  81.852  43.276  1.00 80.44
ATOM   2937  CE1 HIS B 363       1.908  82.208  41.559  1.00 80.44
ATOM   2938  NE2 HIS B 363       0.663  81.922  41.895  1.00 80.44
ATOM   2939  N   ARG B 364       3.713  80.984  47.851  1.00133.42
ATOM   2940  CA  ARG B 364       4.285  81.301  49.126  1.00133.42
ATOM   2941  C   ARG B 364       5.690  80.777  49.171  1.00133.42
ATOM   2942  O   ARG B 364       6.591  81.442  49.680  1.00133.42
ATOM   2943  CB  ARG B 364       3.486  80.693  50.294  1.00133.42
ATOM   2944  CG  ARG B 364       3.926  81.184  51.674  1.00133.42
ATOM   2945  CD  ARG B 364       2.803  81.173  52.715  1.00133.42
ATOM   2946  NE  ARG B 364       2.088  79.869  52.618  1.00133.42
ATOM   2947  CZ  ARG B 364       2.634  78.741  53.157  1.00133.42
ATOM   2948  NH1 ARG B 364       3.851  78.794  53.774  1.00133.42
ATOM   2949  NH2 ARG B 364       1.957  77.557  53.082  1.00133.42
ATOM   2950  N   TYR B 365       5.919  79.571  48.616  1.00 69.99
ATOM   2951  CA  TYR B 365       7.218  78.953  48.641  1.00 69.99
ATOM   2952  C   TYR B 365       8.176  79.800  47.868  1.00 69.99
ATOM   2953  O   TYR B 365       9.347  79.920  48.229  1.00 69.99
ATOM   2954  CB  TYR B 365       7.251  77.543  48.023  1.00 69.99
ATOM   2955  CG  TYR B 365       6.486  76.619  48.911  1.00 69.99
ATOM   2956  CD1 TYR B 365       6.350  76.895  50.251  1.00 69.99
ATOM   2957  CD2 TYR B 365       5.937  75.459  48.413  1.00 69.99
ATOM   2958  CE1 TYR B 365       5.655  76.042  51.075  1.00 69.99
ATOM   2959  CE2 TYR B 365       5.241  74.600  49.233  1.00 69.99
ATOM   2960  CZ  TYR B 365       5.096  74.894  50.566  1.00 69.99
ATOM   2961  OH  TYR B 365       4.384  74.019  51.414  1.00 69.99
ATOM   2962  N   LEU B 366       7.706  80.375  46.747  1.00 40.52
ATOM   2963  CA  LEU B 366       8.531  81.227  45.940  1.00 40.52
ATOM   2964  C   LEU B 366       8.897  82.428  46.753  1.00 40.52
ATOM   2965  O   LEU B 366      10.045  82.868  46.752  1.00 40.52
ATOM   2966  CB  LEU B 366       7.810  81.728  44.676  1.00 40.52
ATOM   2967  CG  LEU B 366       7.419  80.601  43.702  1.00 40.52
ATOM   2968  CD1 LEU B 366       6.159  80.965  42.899  1.00 40.52
ATOM   2969  CD2 LEU B 366       8.601  80.211  42.803  1.00 40.52
ATOM   2970  N   ALA B 367       7.918  82.955  47.510  1.00 42.41
ATOM   2971  CA  ALA B 367       8.061  84.160  48.277  1.00 42.41
ATOM   2972  C   ALA B 367       9.134  84.004  49.309  1.00 42.41
ATOM   2973  O   ALA B 367       9.818  84.968  49.647  1.00 42.41
ATOM   2974  CB  ALA B 367       6.767  84.552  49.011  1.00 42.41
ATOM   2975  N   GLU B 368       9.301  82.794  49.866  1.00 63.35
ATOM   2976  CA  GLU B 368      10.256  82.609  50.923  1.00 63.35
ATOM   2977  C   GLU B 368      11.652  82.931  50.452  1.00 63.35
ATOM   2978  O   GLU B 368      12.481  83.393  51.235  1.00 63.35
ATOM   2979  CB  GLU B 368      10.236  81.176  51.482  1.00 63.35
ATOM   2980  CG  GLU B 368       8.842  80.759  51.962  1.00 63.35
ATOM   2981  CD  GLU B 368       8.905  79.325  52.468  1.00 63.35
ATOM   2982  OE1 GLU B 368       8.944  78.394  51.620  1.00 63.35
ATOM   2983  OE2 GLU B 368       8.920  79.143  53.714  1.00 63.35
ATOM   2984  N   PHE B 369      11.994  82.574  49.200  1.00202.17
ATOM   2985  CA  PHE B 369      13.302  82.834  48.647  1.00202.17
ATOM   2986  C   PHE B 369      13.489  84.168  47.978  1.00202.17
ATOM   2987  O   PHE B 369      14.618  84.644  47.891  1.00202.17
ATOM   2988  CB  PHE B 369      13.823  81.738  47.693  1.00202.17
ATOM   2989  CG  PHE B 369      13.193  81.866  46.350  1.00202.17
ATOM   2990  CD1 PHE B 369      13.606  82.846  45.476  1.00202.17
ATOM   2991  CD2 PHE B 369      12.211  80.989  45.953  1.00202.17
ATOM   2992  CE1 PHE B 369      13.035  82.960  44.230  1.00202.17
ATOM   2993  CE2 PHE B 369      11.637  81.097  44.709  1.00202.17
ATOM   2994  CZ  PHE B 369      12.046  82.087  43.847  1.00202.17
ATOM   2995  N   ALA B 370      12.415  84.763  47.418  1.00 45.97
ATOM   2996  CA  ALA B 370      12.507  85.954  46.606  1.00 45.97
ATOM   2997  C   ALA B 370      12.835  87.170  47.412  1.00 45.97
ATOM   2998  O   ALA B 370      12.629  87.220  48.623  1.00 45.97
ATOM   2999  CB  ALA B 370      11.219  86.257  45.822  1.00 45.97
ATOM   3000  N   THR B 371      13.408  88.188  46.733  1.00 34.59
ATOM   3001  CA  THR B 371      13.716  89.426  47.383  1.00 34.59
ATOM   3002  C   THR B 371      13.346  90.537  46.452  1.00 34.59
ATOM   3003  O   THR B 371      13.244  90.349  45.240  1.00 34.59
ATOM   3004  CB  THR B 371      15.174  89.592  47.699  1.00 34.59
ATOM   3005  OG1 THR B 371      15.732  88.351  48.102  1.00 34.59
ATOM   3006  CG2 THR B 371      15.322  90.630  48.823  1.00 34.59
ATOM   3007  N   GLY B 372      13.093  91.728  47.025  1.00 28.35
ATOM   3008  CA  GLY B 372      12.860  92.911  46.255  1.00 28.35
ATOM   3009  C   GLY B 372      11.597  92.839  45.460  1.00 28.35
ATOM   3010  O   GLY B 372      10.566  92.335  45.905  1.00 28.35
ATOM   3011  N   ASN B 373      11.696  93.357  44.221  1.00 36.14
ATOM   3012  CA  ASN B 373      10.605  93.545  43.312  1.00 36.14
ATOM   3013  C   ASN B 373       9.950  92.237  43.015  1.00 36.14
ATOM   3014  O   ASN B 373       8.726  92.161  42.940  1.00 36.14
ATOM   3015  CB  ASN B 373      11.068  94.139  41.972  1.00 36.14
ATOM   3016  CG  ASN B 373       9.920  94.002  40.983  1.00 36.14
ATOM   3017  OD1 ASN B 373       8.993  94.811  40.970  1.00 36.14
ATOM   3018  ND2 ASN B 373       9.985  92.953  40.120  1.00 36.14
ATOM   3019  N   ASP B 374      10.751  91.175  42.825  1.00 27.90
ATOM   3020  CA  ASP B 374      10.224  89.882  42.490  1.00 27.90
ATOM   3021  C   ASP B 374       9.418  89.349  43.636  1.00 27.90
ATOM   3022  O   ASP B 374       8.409  88.672  43.439  1.00 27.90
ATOM   3023  CB  ASP B 374      11.329  88.856  42.190  1.00 27.90
ATOM   3024  CG  ASP B 374      11.895  89.168  40.811  1.00 27.90
ATOM   3025  OD1 ASP B 374      11.981  90.377  40.468  1.00 27.90
ATOM   3026  OD2 ASP B 374      12.247  88.201  40.083  1.00 27.90
ATOM   3027  N   ARG B 375       9.852  89.632  44.876  1.00 40.62
ATOM   3028  CA  ARG B 375       9.200  89.096  46.038  1.00 40.62
ATOM   3029  C   ARG B 375       7.793  89.604  46.119  1.00 40.62
ATOM   3030  O   ARG B 375       6.868  88.849  46.414  1.00 40.62
ATOM   3031  CB  ARG B 375       9.936  89.480  47.336  1.00 40.62
ATOM   3032  CG  ARG B 375       9.882  88.422  48.440  1.00 40.62
ATOM   3033  CD  ARG B 375       8.849  88.744  49.523  1.00 40.62
ATOM   3034  NE  ARG B 375       8.967  87.721  50.599  1.00 40.62
ATOM   3035  CZ  ARG B 375       8.476  87.978  51.847  1.00 40.62
ATOM   3036  NH1 ARG B 375       7.875  89.176  52.105  1.00 40.62
ATOM   3037  NH2 ARG B 375       8.598  87.043  52.834  1.00 40.62
ATOM   3038  N   LYS B 376       7.591  90.902  45.835  1.00125.57
ATOM   3039  CA  LYS B 376       6.295  91.506  45.954  1.00125.57
ATOM   3040  C   LYS B 376       5.332  90.862  45.008  1.00125.57
ATOM   3041  O   LYS B 376       4.168  90.656  45.348  1.00125.57
ATOM   3042  CB  LYS B 376       6.315  93.011  45.629  1.00125.57
ATOM   3043  CG  LYS B 376       4.929  93.661  45.635  1.00125.57
ATOM   3044  CD  LYS B 376       4.102  93.366  46.887  1.00125.57
ATOM   3045  CE  LYS B 376       2.864  94.254  47.025  1.00125.57
ATOM   3046  NZ  LYS B 376       3.264  95.631  47.394  1.00125.57
ATOM   3047  N   GLU B 377       5.780  90.540  43.782  1.00 33.03
ATOM   3048  CA  GLU B 377       4.865  89.994  42.822  1.00 33.03
ATOM   3049  C   GLU B 377       4.359  88.656  43.268  1.00 33.03
ATOM   3050  O   GLU B 377       3.166  88.380  43.161  1.00 33.03
ATOM   3051  CB  GLU B 377       5.471  89.835  41.417  1.00 33.03
ATOM   3052  CG  GLU B 377       5.745  91.174  40.730  1.00 33.03
ATOM   3053  CD  GLU B 377       6.554  90.905  39.470  1.00 33.03
ATOM   3054  OE1 GLU B 377       6.209  89.939  38.738  1.00 33.03
ATOM   3055  OE2 GLU B 377       7.526  91.667  39.219  1.00 33.03
ATOM   3056  N   ALA B 378       5.252  87.784  43.775  1.00 32.33
ATOM   3057  CA  ALA B 378       4.874  86.460  44.189  1.00 32.33
ATOM   3058  C   ALA B 378       3.955  86.527  45.366  1.00 32.33
ATOM   3059  O   ALA B 378       3.017  85.739  45.477  1.00 32.33
ATOM   3060  CB  ALA B 378       6.082  85.599  44.597  1.00 32.33
ATOM   3061  N   ALA B 379       4.217  87.463  46.296  1.00 26.52
ATOM   3062  CA  ALA B 379       3.409  87.557  47.476  1.00 26.52
ATOM   3063  C   ALA B 379       2.006  87.868  47.061  1.00 26.52
ATOM   3064  O   ALA B 379       1.050  87.283  47.567  1.00 26.52
ATOM   3065  CB  ALA B 379       3.874  88.675  48.426  1.00 26.52
ATOM   3066  N   GLU B 380       1.856  88.786  46.091  1.00 94.54
ATOM   3067  CA  GLU B 380       0.563  89.220  45.650  1.00 94.54
ATOM   3068  C   GLU B 380      -0.171  88.066  45.042  1.00 94.54
ATOM   3069  O   GLU B 380      -1.375  87.917  45.243  1.00 94.54
ATOM   3070  CB  GLU B 380       0.641  90.326  44.585  1.00 94.54
ATOM   3071  CG  GLU B 380       1.188  91.652  45.119  1.00 94.54
ATOM   3072  CD  GLU B 380       0.195  92.752  44.767  1.00 94.54
ATOM   3073  OE1 GLU B 380      -1.024  92.544  45.001  1.00 94.54
ATOM   3074  OE2 GLU B 380       0.643  93.813  44.252  1.00 94.54
ATOM   3075  N   ASN B 381       0.539  87.222  44.272  1.00 32.82
ATOM   3076  CA  ASN B 381      -0.068  86.106  43.603  1.00 32.82
ATOM   3077  C   ASN B 381      -0.559  85.130  44.625  1.00 32.82
ATOM   3078  O   ASN B 381      -1.583  84.476  44.437  1.00 32.82
ATOM   3079  CB  ASN B 381       0.913  85.355  42.688  1.00 32.82
ATOM   3080  CG  ASN B 381       0.790  85.933  41.285  1.00 32.82
ATOM   3081  OD1 ASN B 381       0.274  85.283  40.378  1.00 32.82
ATOM   3082  ND2 ASN B 381       1.281  87.188  41.098  1.00 32.82
ATOM   3083  N   SER B 382       0.194  84.971  45.725  1.00 32.46
ATOM   3084  CA  SER B 382      -0.183  84.039  46.746  1.00 32.46
ATOM   3085  C   SER B 382      -1.451  84.506  47.386  1.00 32.46
ATOM   3086  O   SER B 382      -2.395  83.737  47.567  1.00 32.46
ATOM   3087  CB  SER B 382       0.887  83.927  47.845  1.00 32.46
ATOM   3088  OG  SER B 382       0.535  82.917  48.778  1.00 32.46
ATOM   3089  N   LEU B 383      -1.514  85.809  47.714  1.00 92.72
ATOM   3090  CA  LEU B 383      -2.651  86.359  48.390  1.00 92.72
ATOM   3091  C   LEU B 383      -3.852  86.180  47.518  1.00 92.72
ATOM   3092  O   LEU B 383      -4.921  85.798  47.991  1.00 92.72
ATOM   3093  CB  LEU B 383      -2.475  87.861  48.693  1.00 92.72
ATOM   3094  CG  LEU B 383      -3.417  88.439  49.776  1.00 92.72
ATOM   3095  CD1 LEU B 383      -4.766  88.902  49.204  1.00 92.72
ATOM   3096  CD2 LEU B 383      -3.574  87.456  50.946  1.00 92.72
ATOM   3097  N   VAL B 384      -3.703  86.436  46.208  1.00 25.16
ATOM   3098  CA  VAL B 384      -4.824  86.345  45.321  1.00 25.16
ATOM   3099  C   VAL B 384      -5.341  84.940  45.333  1.00 25.16
ATOM   3100  O   VAL B 384      -6.550  84.728  45.391  1.00 25.16
ATOM   3101  CB  VAL B 384      -4.471  86.681  43.902  1.00 25.16
ATOM   3102  CG1 VAL B 384      -5.686  86.371  43.011  1.00 25.16
ATOM   3103  CG2 VAL B 384      -4.011  88.148  43.845  1.00 25.16
ATOM   3104  N   ALA B 385      -4.438  83.942  45.269  1.00 31.81
ATOM   3105  CA  ALA B 385      -4.849  82.564  45.223  1.00 31.81
ATOM   3106  C   ALA B 385      -5.528  82.173  46.499  1.00 31.81
ATOM   3107  O   ALA B 385      -6.571  81.520  46.482  1.00 31.81
ATOM   3108  CB  ALA B 385      -3.670  81.597  45.014  1.00 31.81
ATOM   3109  N   TYR B 386      -4.958  82.569  47.651  1.00 67.85
ATOM   3110  CA  TYR B 386      -5.542  82.191  48.905  1.00 67.85
ATOM   3111  C   TYR B 386      -6.894  82.807  49.051  1.00 67.85
ATOM   3112  O   TYR B 386      -7.829  82.159  49.516  1.00 67.85
ATOM   3113  CB  TYR B 386      -4.740  82.626  50.147  1.00 67.85
ATOM   3114  CG  TYR B 386      -3.561  81.737  50.336  1.00 67.85
ATOM   3115  CD1 TYR B 386      -3.718  80.371  50.301  1.00 67.85
ATOM   3116  CD2 TYR B 386      -2.313  82.257  50.593  1.00 67.85
ATOM   3117  CE1 TYR B 386      -2.644  79.534  50.487  1.00 67.85
ATOM   3118  CE2 TYR B 386      -1.234  81.424  50.781  1.00 67.85
ATOM   3119  CZ  TYR B 386      -1.398  80.061  50.723  1.00 67.85
ATOM   3120  OH  TYR B 386      -0.293  79.206  50.915  1.00 67.85
ATOM   3121  N   LYS B 387      -7.029  84.087  48.665  1.00 89.69
ATOM   3122  CA  LYS B 387      -8.260  84.800  48.851  1.00 89.69
ATOM   3123  C   LYS B 387      -9.348  84.152  48.059  1.00 89.69
ATOM   3124  O   LYS B 387     -10.472  84.009  48.535  1.00 89.69
ATOM   3125  CB  LYS B 387      -8.164  86.264  48.390  1.00 89.69
ATOM   3126  CG  LYS B 387      -9.459  87.056  48.583  1.00 89.69
ATOM   3127  CD  LYS B 387      -9.938  87.083  50.038  1.00 89.69
ATOM   3128  CE  LYS B 387     -11.449  86.898  50.199  1.00 89.69
ATOM   3129  NZ  LYS B 387     -11.803  86.785  51.632  1.00 89.69
ATOM   3130  N   ALA B 388      -9.038  83.747  46.818  1.00 27.66
ATOM   3131  CA  ALA B 388     -10.017  83.153  45.959  1.00 27.66
ATOM   3132  C   ALA B 388     -10.476  81.865  46.565  1.00 27.66
ATOM   3133  O   ALA B 388     -11.644  81.504  46.475  1.00 27.66
ATOM   3134  CB  ALA B 388      -9.463  82.840  44.559  1.00 27.66
ATOM   3135  N   ALA B 389      -9.552  81.101  47.161  1.00 42.13
ATOM   3136  CA  ALA B 389      -9.890  79.841  47.760  1.00 42.13
ATOM   3137  C   ALA B 389     -10.755  80.062  48.955  1.00 42.13
ATOM   3138  O   ALA B 389     -11.658  79.280  49.245  1.00 42.13
ATOM   3139  CB  ALA B 389      -8.653  79.055  48.226  1.00 42.13
ATOM   3140  N   SER B 390     -10.461  81.127  49.714  1.00 74.67
ATOM   3141  CA  SER B 390     -11.184  81.397  50.916  1.00 74.67
ATOM   3142  C   SER B 390     -12.609  81.741  50.617  1.00 74.67
ATOM   3143  O   SER B 390     -13.506  81.303  51.335  1.00 74.67
ATOM   3144  CB  SER B 390     -10.582  82.564  51.714  1.00 74.67
ATOM   3145  OG  SER B 390     -10.930  83.800  51.108  1.00 74.67
ATOM   3146  N   ASP B 391     -12.884  82.531  49.558  1.00116.17
ATOM   3147  CA  ASP B 391     -14.260  82.914  49.425  1.00116.17
ATOM   3148  C   ASP B 391     -15.097  81.721  49.094  1.00116.17
ATOM   3149  O   ASP B 391     -16.207  81.582  49.601  1.00116.17
ATOM   3150  CB  ASP B 391     -14.584  84.070  48.441  1.00116.17
ATOM   3151  CG  ASP B 391     -16.046  84.183  48.031  1.00116.17
ATOM   3152  OD1 ASP B 391     -16.880  84.666  48.834  1.00116.17
ATOM   3153  OD2 ASP B 391     -16.344  83.782  46.875  1.00116.17
ATOM   3154  N   ILE B 392     -14.585  80.819  48.238  1.00130.04
ATOM   3155  CA  ILE B 392     -15.320  79.653  47.860  1.00130.04
ATOM   3156  C   ILE B 392     -15.486  78.777  49.063  1.00130.04
ATOM   3157  O   ILE B 392     -16.550  78.200  49.283  1.00130.04
ATOM   3158  CB  ILE B 392     -14.640  78.865  46.770  1.00130.04
ATOM   3159  CG1 ILE B 392     -15.394  77.557  46.493  1.00130.04
ATOM   3160  CG2 ILE B 392     -13.166  78.658  47.144  1.00130.04
ATOM   3161  CD1 ILE B 392     -14.663  76.620  45.535  1.00130.04
ATOM   3162  N   ALA B 393     -14.430  78.668  49.888  1.00 45.11
ATOM   3163  CA  ALA B 393     -14.441  77.764  51.002  1.00 45.11
ATOM   3164  C   ALA B 393     -15.537  78.096  51.967  1.00 45.11
ATOM   3165  O   ALA B 393     -16.300  77.218  52.364  1.00 45.11
ATOM   3166  CB  ALA B 393     -13.114  77.783  51.782  1.00 45.11
ATOM   3167  N   MET B 394     -15.680  79.377  52.345  1.00125.69
ATOM   3168  CA  MET B 394     -16.652  79.713  53.345  1.00125.69
ATOM   3169  C   MET B 394     -18.039  79.439  52.848  1.00125.69
ATOM   3170  O   MET B 394     -18.900  78.992  53.604  1.00125.69
ATOM   3171  CB  MET B 394     -16.596  81.192  53.770  1.00125.69
ATOM   3172  CG  MET B 394     -16.633  82.178  52.601  1.00125.69
ATOM   3173  SD  MET B 394     -16.913  83.906  53.093  1.00125.69
ATOM   3174  CE  MET B 394     -18.723  83.808  52.973  1.00125.69
ATOM   3175  N   THR B 395     -18.322  79.746  51.572  1.00 48.24
ATOM   3176  CA  THR B 395     -19.662  79.552  51.096  1.00 48.24
ATOM   3177  C   THR B 395     -20.030  78.096  51.011  1.00 48.24
ATOM   3178  O   THR B 395     -21.066  77.675  51.521  1.00 48.24
ATOM   3179  CB  THR B 395     -19.874  80.135  49.731  1.00 48.24
ATOM   3180  OG1 THR B 395     -18.977  79.545  48.801  1.00 48.24
ATOM   3181  CG2 THR B 395     -19.632  81.652  49.802  1.00 48.24
ATOM   3182  N   GLU B 396     -19.181  77.308  50.326  1.00117.98
ATOM   3183  CA  GLU B 396     -19.378  75.923  49.987  1.00117.98
ATOM   3184  C   GLU B 396     -19.088  74.924  51.067  1.00117.98
ATOM   3185  O   GLU B 396     -19.585  73.802  50.999  1.00117.98
ATOM   3186  CB  GLU B 396     -18.528  75.507  48.774  1.00117.98
ATOM   3187  CG  GLU B 396     -18.659  76.460  47.585  1.00117.98
ATOM   3188  CD  GLU B 396     -19.838  75.998  46.741  1.00117.98
ATOM   3189  OE1 GLU B 396     -19.710  74.934  46.080  1.00117.98
ATOM   3190  OE2 GLU B 396     -20.881  76.705  46.746  1.00117.98
ATOM   3191  N   LEU B 397     -18.233  75.242  52.053  1.00173.43
ATOM   3192  CA  LEU B 397     -17.769  74.151  52.860  1.00173.43
ATOM   3193  C   LEU B 397     -17.974  74.400  54.340  1.00173.43
ATOM   3194  O   LEU B 397     -17.957  75.534  54.813  1.00173.43
ATOM   3195  CB  LEU B 397     -16.319  73.895  52.403  1.00173.43
ATOM   3196  CG  LEU B 397     -16.093  72.915  51.273  1.00173.43
ATOM   3197  CD1 LEU B 397     -14.896  73.391  50.471  1.00173.43
ATOM   3198  CD2 LEU B 397     -16.014  71.471  51.795  1.00173.43
ATOM   3199  N   PRO B 398     -18.228  73.330  55.074  1.00162.50
ATOM   3200  CA  PRO B 398     -18.484  73.435  56.495  1.00162.50
ATOM   3201  C   PRO B 398     -17.261  73.788  57.279  1.00162.50
ATOM   3202  O   PRO B 398     -16.172  73.409  56.866  1.00162.50
ATOM   3203  CB  PRO B 398     -19.112  72.107  56.907  1.00162.50
ATOM   3204  CG  PRO B 398     -18.311  71.065  56.106  1.00162.50
ATOM   3205  CD  PRO B 398     -17.894  71.804  54.822  1.00162.50
ATOM   3206  N   PRO B 399     -17.370  74.434  58.402  1.00 95.63
ATOM   3207  CA  PRO B 399     -16.164  74.871  59.045  1.00 95.63
ATOM   3208  C   PRO B 399     -15.257  73.767  59.471  1.00 95.63
ATOM   3209  O   PRO B 399     -14.075  74.020  59.689  1.00 95.63
ATOM   3210  CB  PRO B 399     -16.610  75.822  60.150  1.00 95.63
ATOM   3211  CG  PRO B 399     -17.754  76.613  59.482  1.00 95.63
ATOM   3212  CD  PRO B 399     -18.370  75.624  58.474  1.00 95.63
ATOM   3213  N   THR B 400     -15.795  72.557  59.657  1.00149.28
ATOM   3214  CA  THR B 400     -15.042  71.414  60.079  1.00149.28
ATOM   3215  C   THR B 400     -14.276  70.778  58.948  1.00149.28
ATOM   3216  O   THR B 400     -13.357  69.996  59.193  1.00149.28
ATOM   3217  CB  THR B 400     -15.914  70.357  60.666  1.00149.28
ATOM   3218  OG1 THR B 400     -17.065  70.163  59.860  1.00149.28
ATOM   3219  CG2 THR B 400     -16.364  70.881  62.028  1.00149.28
ATOM   3220  N   HIS B 401     -14.669  71.018  57.679  1.00 90.89
ATOM   3221  CA  HIS B 401     -14.053  70.271  56.611  1.00 90.89
ATOM   3222  C   HIS B 401     -12.583  70.534  56.540  1.00 90.89
ATOM   3223  O   HIS B 401     -12.096  71.662  56.607  1.00 90.89
ATOM   3224  CB  HIS B 401     -14.707  70.462  55.242  1.00 90.89
ATOM   3225  CG  HIS B 401     -14.372  69.420  54.215  1.00 90.89
ATOM   3226  ND1 HIS B 401     -13.096  69.139  53.779  1.00 90.89
ATOM   3227  CD2 HIS B 401     -15.194  68.591  53.514  1.00 90.89
ATOM   3228  CE1 HIS B 401     -13.208  68.162  52.843  1.00 90.89
ATOM   3229  NE2 HIS B 401     -14.462  67.796  52.648  1.00 90.89
ATOM   3230  N   PRO B 402     -11.878  69.444  56.379  1.00 79.65
ATOM   3231  CA  PRO B 402     -10.444  69.471  56.391  1.00 79.65
ATOM   3232  C   PRO B 402      -9.826  70.349  55.352  1.00 79.65
ATOM   3233  O   PRO B 402      -8.788  70.944  55.636  1.00 79.65
ATOM   3234  CB  PRO B 402     -10.001  68.012  56.349  1.00 79.65
ATOM   3235  CG  PRO B 402     -11.015  67.309  57.271  1.00 79.65
ATOM   3236  CD  PRO B 402     -12.367  67.960  56.926  1.00 79.65
ATOM   3237  N   ILE B 403     -10.417  70.451  54.149  1.00 39.16
ATOM   3238  CA  ILE B 403      -9.819  71.295  53.158  1.00 39.16
ATOM   3239  C   ILE B 403      -9.895  72.714  53.626  1.00 39.16
ATOM   3240  O   ILE B 403      -8.930  73.469  53.517  1.00 39.16
ATOM   3241  CB  ILE B 403     -10.493  71.218  51.818  1.00 39.16
ATOM   3242  CG1 ILE B 403     -10.624  69.753  51.364  1.00 39.16
ATOM   3243  CG2 ILE B 403      -9.694  72.094  50.838  1.00 39.16
ATOM   3244  CD1 ILE B 403     -11.399  69.585  50.058  1.00 39.16
ATOM   3245  N   ARG B 404     -11.057  73.112  54.172  1.00 72.76
ATOM   3246  CA  ARG B 404     -11.252  74.468  54.599  1.00 72.76
ATOM   3247  C   ARG B 404     -10.297  74.809  55.700  1.00 72.76
ATOM   3248  O   ARG B 404      -9.711  75.890  55.701  1.00 72.76
ATOM   3249  CB  ARG B 404     -12.658  74.729  55.150  1.00 72.76
ATOM   3250  CG  ARG B 404     -13.648  75.300  54.134  1.00 72.76
ATOM   3251  CD  ARG B 404     -14.907  75.868  54.790  1.00 72.76
ATOM   3252  NE  ARG B 404     -14.506  77.047  55.608  1.00 72.76
ATOM   3253  CZ  ARG B 404     -15.463  77.875  56.116  1.00 72.76
ATOM   3254  NH1 ARG B 404     -16.778  77.648  55.828  1.00 72.76
ATOM   3255  NH2 ARG B 404     -15.109  78.930  56.907  1.00 72.76
ATOM   3256  N   LEU B 405     -10.119  73.891  56.668  1.00 51.78
ATOM   3257  CA  LEU B 405      -9.288  74.145  57.814  1.00 51.78
ATOM   3258  C   LEU B 405      -7.866  74.333  57.389  1.00 51.78
ATOM   3259  O   LEU B 405      -7.186  75.248  57.854  1.00 51.78
ATOM   3260  CB  LEU B 405      -9.290  72.985  58.826  1.00 51.78
ATOM   3261  CG  LEU B 405     -10.458  73.021  59.828  1.00 51.78
ATOM   3262  CD1 LEU B 405     -10.295  71.933  60.902  1.00 51.78
ATOM   3263  CD2 LEU B 405     -10.629  74.423  60.435  1.00 51.78
ATOM   3264  N   GLY B 406      -7.382  73.465  56.485  1.00 22.28
ATOM   3265  CA  GLY B 406      -6.016  73.519  56.053  1.00 22.28
ATOM   3266  C   GLY B 406      -5.772  74.826  55.367  1.00 22.28
ATOM   3267  O   GLY B 406      -4.709  75.428  55.512  1.00 22.28
ATOM   3268  N   LEU B 407      -6.763  75.297  54.591  1.00108.47
ATOM   3269  CA  LEU B 407      -6.636  76.514  53.848  1.00108.47
ATOM   3270  C   LEU B 407      -6.399  77.609  54.840  1.00108.47
ATOM   3271  O   LEU B 407      -5.564  78.487  54.628  1.00108.47
ATOM   3272  CB  LEU B 407      -7.941  76.844  53.095  1.00108.47
ATOM   3273  CG  LEU B 407      -8.065  78.270  52.515  1.00108.47
ATOM   3274  CD1 LEU B 407      -6.849  78.681  51.676  1.00108.47
ATOM   3275  CD2 LEU B 407      -9.394  78.461  51.776  1.00108.47
ATOM   3276  N   ALA B 408      -7.144  77.582  55.959  1.00 36.56
ATOM   3277  CA  ALA B 408      -7.011  78.602  56.958  1.00 36.56
ATOM   3278  C   ALA B 408      -5.630  78.561  57.533  1.00 36.56
ATOM   3279  O   ALA B 408      -4.970  79.590  57.658  1.00 36.56
ATOM   3280  CB  ALA B 408      -7.999  78.423  58.123  1.00 36.56
ATOM   3281  N   LEU B 409      -5.131  77.355  57.851  1.00 48.21
ATOM   3282  CA  LEU B 409      -3.860  77.236  58.505  1.00 48.21
ATOM   3283  C   LEU B 409      -2.782  77.798  57.633  1.00 48.21
ATOM   3284  O   LEU B 409      -1.924  78.541  58.104  1.00 48.21
ATOM   3285  CB  LEU B 409      -3.502  75.772  58.811  1.00 48.21
ATOM   3286  CG  LEU B 409      -2.195  75.601  59.607  1.00 48.21
ATOM   3287  CD1 LEU B 409      -2.265  76.324  60.961  1.00 48.21
ATOM   3288  CD2 LEU B 409      -1.822  74.115  59.745  1.00 48.21
ATOM   3289  N   ASN B 410      -2.794  77.457  56.335  1.00 51.16
ATOM   3290  CA  ASN B 410      -1.764  77.914  55.445  1.00 51.16
ATOM   3291  C   ASN B 410      -1.862  79.392  55.225  1.00 51.16
ATOM   3292  O   ASN B 410      -0.847  80.076  55.116  1.00 51.16
ATOM   3293  CB  ASN B 410      -1.807  77.241  54.062  1.00 51.16
ATOM   3294  CG  ASN B 410      -1.286  75.820  54.217  1.00 51.16
ATOM   3295  OD1 ASN B 410      -1.408  75.213  55.281  1.00 51.16
ATOM   3296  ND2 ASN B 410      -0.675  75.276  53.131  1.00 51.16
ATOM   3297  N   PHE B 411      -3.097  79.912  55.134  1.00122.18
ATOM   3298  CA  PHE B 411      -3.369  81.296  54.865  1.00122.18
ATOM   3299  C   PHE B 411      -2.827  82.092  56.011  1.00122.18
ATOM   3300  O   PHE B 411      -2.227  83.148  55.827  1.00122.18
ATOM   3301  CB  PHE B 411      -4.884  81.561  54.857  1.00122.18
ATOM   3302  CG  PHE B 411      -5.211  82.684  53.936  1.00122.18
ATOM   3303  CD1 PHE B 411      -4.274  83.616  53.560  1.00122.18
ATOM   3304  CD2 PHE B 411      -6.503  82.826  53.488  1.00122.18
ATOM   3305  CE1 PHE B 411      -4.621  84.644  52.714  1.00122.18
ATOM   3306  CE2 PHE B 411      -6.855  83.852  52.645  1.00122.18
ATOM   3307  CZ  PHE B 411      -5.910  84.766  52.255  1.00122.18
ATOM   3308  N   SER B 412      -3.057  81.607  57.245  1.00 29.41
ATOM   3309  CA  SER B 412      -2.615  82.304  58.418  1.00 29.41
ATOM   3310  C   SER B 412      -1.123  82.320  58.441  1.00 29.41
ATOM   3311  O   SER B 412      -0.512  83.316  58.820  1.00 29.41
ATOM   3312  CB  SER B 412      -3.104  81.644  59.719  1.00 29.41
ATOM   3313  OG  SER B 412      -2.448  80.400  59.916  1.00 29.41
ATOM   3314  N   VAL B 413      -0.496  81.207  58.028  1.00 29.08
ATOM   3315  CA  VAL B 413       0.934  81.114  58.010  1.00 29.08
ATOM   3316  C   VAL B 413       1.433  82.125  57.034  1.00 29.08
ATOM   3317  O   VAL B 413       2.468  82.754  57.240  1.00 29.08
ATOM   3318  CB  VAL B 413       1.415  79.766  57.563  1.00 29.08
ATOM   3319  CG1 VAL B 413       2.931  79.842  57.319  1.00 29.08
ATOM   3320  CG2 VAL B 413       1.006  78.728  58.623  1.00 29.08
ATOM   3321  N   PHE B 414       0.688  82.305  55.932  1.00 50.19
ATOM   3322  CA  PHE B 414       1.063  83.235  54.911  1.00 50.19
ATOM   3323  C   PHE B 414       1.125  84.607  55.504  1.00 50.19
ATOM   3324  O   PHE B 414       2.074  85.347  55.249  1.00 50.19
ATOM   3325  CB  PHE B 414       0.039  83.247  53.759  1.00 50.19
ATOM   3326  CG  PHE B 414       0.331  84.382  52.838  1.00 50.19
ATOM   3327  CD1 PHE B 414       1.459  84.387  52.051  1.00 50.19
ATOM   3328  CD2 PHE B 414      -0.545  85.440  52.753  1.00 50.19
ATOM   3329  CE1 PHE B 414       1.713  85.436  51.199  1.00 50.19
ATOM   3330  CE2 PHE B 414      -0.297  86.491  51.904  1.00 50.19
ATOM   3331  CZ  PHE B 414       0.836  86.493  51.128  1.00 50.19
ATOM   3332  N   TYR B 415       0.109  84.994  56.300  1.00 66.88
ATOM   3333  CA  TYR B 415       0.117  86.303  56.891  1.00 66.88
ATOM   3334  C   TYR B 415       1.226  86.440  57.879  1.00 66.88
ATOM   3335  O   TYR B 415       1.927  87.449  57.893  1.00 66.88
ATOM   3336  CB  TYR B 415      -1.166  86.681  57.653  1.00 66.88
ATOM   3337  CG  TYR B 415      -2.227  87.035  56.674  1.00 66.88
ATOM   3338  CD1 TYR B 415      -1.966  87.946  55.677  1.00 66.88
ATOM   3339  CD2 TYR B 415      -3.487  86.493  56.774  1.00 66.88
ATOM   3340  CE1 TYR B 415      -2.940  88.291  54.771  1.00 66.88
ATOM   3341  CE2 TYR B 415      -4.464  86.836  55.870  1.00 66.88
ATOM   3342  CZ  TYR B 415      -4.190  87.732  54.865  1.00 66.88
ATOM   3343  OH  TYR B 415      -5.191  88.087  53.936  1.00 66.88
ATOM   3344  N   TYR B 416       1.407  85.443  58.760  1.00 60.98
ATOM   3345  CA  TYR B 416       2.392  85.620  59.783  1.00 60.98
ATOM   3346  C   TYR B 416       3.772  85.679  59.192  1.00 60.98
ATOM   3347  O   TYR B 416       4.500  86.648  59.400  1.00 60.98
ATOM   3348  CB  TYR B 416       2.365  84.462  60.795  1.00 60.98
ATOM   3349  CG  TYR B 416       3.013  84.908  62.060  1.00 60.98
ATOM   3350  CD1 TYR B 416       4.363  84.716  62.245  1.00 60.98
ATOM   3351  CD2 TYR B 416       2.283  85.521  63.051  1.00 60.98
ATOM   3352  CE1 TYR B 416       4.977  85.124  63.405  1.00 60.98
ATOM   3353  CE2 TYR B 416       2.892  85.931  64.214  1.00 60.98
ATOM   3354  CZ  TYR B 416       4.240  85.735  64.390  1.00 60.98
ATOM   3355  OH  TYR B 416       4.868  86.155  65.582  1.00 60.98
ATOM   3356  N   GLU B 417       4.168  84.643  58.423  1.00 67.39
ATOM   3357  CA  GLU B 417       5.512  84.587  57.914  1.00 67.39
ATOM   3358  C   GLU B 417       5.778  85.563  56.801  1.00 67.39
ATOM   3359  O   GLU B 417       6.752  86.314  56.840  1.00 67.39
ATOM   3360  CB  GLU B 417       5.879  83.198  57.364  1.00 67.39
ATOM   3361  CG  GLU B 417       5.495  82.040  58.287  1.00 67.39
ATOM   3362  CD  GLU B 417       6.763  81.262  58.613  1.00 67.39
ATOM   3363  OE1 GLU B 417       7.761  81.910  59.029  1.00 67.39
ATOM   3364  OE2 GLU B 417       6.750  80.013  58.459  1.00 67.39
ATOM   3365  N   ILE B 418       4.950  85.531  55.738  1.00117.77
ATOM   3366  CA  ILE B 418       5.243  86.339  54.582  1.00117.77
ATOM   3367  C   ILE B 418       4.900  87.790  54.714  1.00117.77
ATOM   3368  O   ILE B 418       5.758  88.657  54.555  1.00117.77
ATOM   3369  CB  ILE B 418       4.581  85.828  53.335  1.00117.77
ATOM   3370  CG1 ILE B 418       4.820  84.315  53.194  1.00117.77
ATOM   3371  CG2 ILE B 418       5.128  86.637  52.146  1.00117.77
ATOM   3372  CD1 ILE B 418       6.226  83.938  52.732  1.00117.77
ATOM   3373  N   LEU B 419       3.624  88.079  55.023  1.00145.61
ATOM   3374  CA  LEU B 419       3.088  89.410  55.109  1.00145.61
ATOM   3375  C   LEU B 419       3.653  90.082  56.314  1.00145.61
ATOM   3376  O   LEU B 419       3.780  91.304  56.362  1.00145.61
ATOM   3377  CB  LEU B 419       1.553  89.432  55.233  1.00145.61
ATOM   3378  CG  LEU B 419       0.866  90.420  54.269  1.00145.61
ATOM   3379  CD1 LEU B 419       0.607  89.769  52.900  1.00145.61
ATOM   3380  CD2 LEU B 419      -0.411  91.009  54.891  1.00145.61
ATOM   3381  N   ASN B 420       4.003  89.283  57.336  1.00 62.18
ATOM   3382  CA  ASN B 420       4.500  89.829  58.559  1.00 62.18
ATOM   3383  C   ASN B 420       3.409  90.603  59.235  1.00 62.18
ATOM   3384  O   ASN B 420       3.658  91.669  59.797  1.00 62.18
ATOM   3385  CB  ASN B 420       5.697  90.776  58.351  1.00 62.18
ATOM   3386  CG  ASN B 420       6.869  90.264  59.176  1.00 62.18
ATOM   3387  OD1 ASN B 420       7.394  90.968  60.037  1.00 62.18
ATOM   3388  ND2 ASN B 420       7.299  89.004  58.899  1.00 62.18
ATOM   3389  N   SER B 421       2.157  90.091  59.180  1.00 60.55
ATOM   3390  CA  SER B 421       1.087  90.726  59.899  1.00 60.55
ATOM   3391  C   SER B 421       0.581  89.742  60.912  1.00 60.55
ATOM   3392  O   SER B 421      -0.395  89.024  60.697  1.00 60.55
ATOM   3393  CB  SER B 421      -0.085  91.151  58.992  1.00 60.55
ATOM   3394  OG  SER B 421      -0.901  92.113  59.643  1.00 60.55
ATOM   3395  N   PRO B 422       1.234  89.718  62.039  1.00 72.01
ATOM   3396  CA  PRO B 422       0.921  88.776  63.078  1.00 72.01
ATOM   3397  C   PRO B 422      -0.503  88.876  63.515  1.00 72.01
ATOM   3398  O   PRO B 422      -1.125  87.844  63.760  1.00 72.01
ATOM   3399  CB  PRO B 422       1.853  89.137  64.230  1.00 72.01
ATOM   3400  CG  PRO B 422       3.174  89.467  63.510  1.00 72.01
ATOM   3401  CD  PRO B 422       2.758  90.453  62.404  1.00 72.01
ATOM   3402  N   ASP B 423      -1.035  90.104  63.633  1.00 83.42
ATOM   3403  CA  ASP B 423      -2.365  90.258  64.141  1.00 83.42
ATOM   3404  C   ASP B 423      -3.325  89.623  63.194  1.00 83.42
ATOM   3405  O   ASP B 423      -4.227  88.894  63.604  1.00 83.42
ATOM   3406  CB  ASP B 423      -2.771  91.732  64.330  1.00 83.42
ATOM   3407  CG  ASP B 423      -2.297  92.535  63.127  1.00 83.42
ATOM   3408  OD1 ASP B 423      -1.473  91.996  62.341  1.00 83.42
ATOM   3409  OD2 ASP B 423      -2.750  93.702  62.982  1.00 83.42
ATOM   3410  N   ARG B 424      -3.135  89.855  61.886  1.00 76.15
ATOM   3411  CA  ARG B 424      -4.065  89.340  60.930  1.00 76.15
ATOM   3412  C   ARG B 424      -4.011  87.849  60.969  1.00 76.15
ATOM   3413  O   ARG B 424      -5.028  87.178  60.812  1.00 76.15
ATOM   3414  CB  ARG B 424      -3.773  89.798  59.491  1.00 76.15
ATOM   3415  CG  ARG B 424      -3.854  91.316  59.314  1.00 76.15
ATOM   3416  CD  ARG B 424      -3.940  91.765  57.854  1.00 76.15
ATOM   3417  NE  ARG B 424      -2.769  92.650  57.593  1.00 76.15
ATOM   3418  CZ  ARG B 424      -2.670  93.336  56.418  1.00 76.15
ATOM   3419  NH1 ARG B 424      -3.645  93.213  55.471  1.00 76.15
ATOM   3420  NH2 ARG B 424      -1.591  94.140  56.188  1.00 76.15
ATOM   3421  N   ALA B 425      -2.806  87.290  61.166  1.00 35.85
ATOM   3422  CA  ALA B 425      -2.635  85.867  61.169  1.00 35.85
ATOM   3423  C   ALA B 425      -3.387  85.236  62.298  1.00 35.85
ATOM   3424  O   ALA B 425      -4.012  84.192  62.127  1.00 35.85
ATOM   3425  CB  ALA B 425      -1.161  85.454  61.312  1.00 35.85
ATOM   3426  N   CYS B 426      -3.331  85.832  63.501  1.00 88.80
ATOM   3427  CA  CYS B 426      -4.005  85.224  64.610  1.00 88.80
ATOM   3428  C   CYS B 426      -5.489  85.311  64.439  1.00 88.80
ATOM   3429  O   CYS B 426      -6.220  84.404  64.837  1.00 88.80
ATOM   3430  CB  CYS B 426      -3.574  85.779  65.981  1.00 88.80
ATOM   3431  SG  CYS B 426      -1.779  85.856  66.211  1.00 88.80
ATOM   3432  N   ARG B 427      -5.986  86.408  63.844  1.00 92.61
ATOM   3433  CA  ARG B 427      -7.407  86.552  63.713  1.00 92.61
ATOM   3434  C   ARG B 427      -7.946  85.471  62.822  1.00 92.61
ATOM   3435  O   ARG B 427      -8.964  84.855  63.134  1.00 92.61
ATOM   3436  CB  ARG B 427      -7.819  87.912  63.125  1.00 92.61
ATOM   3437  CG  ARG B 427      -7.891  89.023  64.176  1.00 92.61
ATOM   3438  CD  ARG B 427      -7.089  90.279  63.836  1.00 92.61
ATOM   3439  NE  ARG B 427      -7.099  91.140  65.054  1.00 92.61
ATOM   3440  CZ  ARG B 427      -6.129  91.001  66.004  1.00 92.61
ATOM   3441  NH1 ARG B 427      -5.151  90.063  65.853  1.00 92.61
ATOM   3442  NH2 ARG B 427      -6.144  91.797  67.113  1.00 92.61
ATOM   3443  N   LEU B 428      -7.264  85.204  61.690  1.00 48.49
ATOM   3444  CA  LEU B 428      -7.726  84.232  60.737  1.00 48.49
ATOM   3445  C   LEU B 428      -7.688  82.860  61.338  1.00 48.49
ATOM   3446  O   LEU B 428      -8.602  82.062  61.137  1.00 48.49
ATOM   3447  CB  LEU B 428      -6.877  84.218  59.451  1.00 48.49
ATOM   3448  CG  LEU B 428      -7.470  83.354  58.323  1.00 48.49
ATOM   3449  CD1 LEU B 428      -7.409  84.085  56.971  1.00 48.49
ATOM   3450  CD2 LEU B 428      -6.796  81.971  58.271  1.00 48.49
ATOM   3451  N   ALA B 429      -6.607  82.536  62.073  1.00 36.73
ATOM   3452  CA  ALA B 429      -6.467  81.235  62.667  1.00 36.73
ATOM   3453  C   ALA B 429      -7.500  81.032  63.734  1.00 36.73
ATOM   3454  O   ALA B 429      -8.066  79.948  63.863  1.00 36.73
ATOM   3455  CB  ALA B 429      -5.088  81.020  63.311  1.00 36.73
ATOM   3456  N   LYS B 430      -7.743  82.069  64.556  1.00 69.50
ATOM   3457  CA  LYS B 430      -8.675  81.977  65.646  1.00 69.50
ATOM   3458  C   LYS B 430     -10.075  81.819  65.143  1.00 69.50
ATOM   3459  O   LYS B 430     -10.836  80.994  65.649  1.00 69.50
ATOM   3460  CB  LYS B 430      -8.639  83.222  66.547  1.00 69.50
ATOM   3461  CG  LYS B 430      -7.602  83.147  67.669  1.00 69.50
ATOM   3462  CD  LYS B 430      -7.209  84.518  68.222  1.00 69.50
ATOM   3463  CE  LYS B 430      -6.101  84.466  69.279  1.00 69.50
ATOM   3464  NZ  LYS B 430      -6.353  85.460  70.346  1.00 69.50
ATOM   3465  N   ALA B 431     -10.454  82.601  64.117  1.00 31.31
ATOM   3466  CA  ALA B 431     -11.809  82.544  63.653  1.00 31.31
ATOM   3467  C   ALA B 431     -12.103  81.161  63.153  1.00 31.31
ATOM   3468  O   ALA B 431     -13.135  80.582  63.484  1.00 31.31
ATOM   3469  CB  ALA B 431     -12.079  83.519  62.494  1.00 31.31
ATOM   3470  N   ALA B 432     -11.181  80.585  62.359  1.00 35.57
ATOM   3471  CA  ALA B 432     -11.368  79.290  61.762  1.00 35.57
ATOM   3472  C   ALA B 432     -11.430  78.227  62.815  1.00 35.57
ATOM   3473  O   ALA B 432     -12.174  77.256  62.686  1.00 35.57
ATOM   3474  CB  ALA B 432     -10.230  78.913  60.797  1.00 35.57
ATOM   3475  N   PHE B 433     -10.598  78.359  63.862  1.00 52.28
ATOM   3476  CA  PHE B 433     -10.530  77.401  64.928  1.00 52.28
ATOM   3477  C   PHE B 433     -11.817  77.378  65.702  1.00 52.28
ATOM   3478  O   PHE B 433     -12.351  76.309  65.992  1.00 52.28
ATOM   3479  CB  PHE B 433      -9.387  77.749  65.901  1.00 52.28
ATOM   3480  CG  PHE B 433      -9.182  76.641  66.875  1.00 52.28
ATOM   3481  CD1 PHE B 433      -8.704  75.416  66.468  1.00 52.28
ATOM   3482  CD2 PHE B 433      -9.448  76.840  68.209  1.00 52.28
ATOM   3483  CE1 PHE B 433      -8.510  74.402  67.377  1.00 52.28
ATOM   3484  CE2 PHE B 433      -9.254  75.832  69.121  1.00 52.28
ATOM   3485  CZ  PHE B 433      -8.787  74.610  68.706  1.00 52.28
ATOM   3486  N   ASP B 434     -12.350  78.565  66.054  1.00 36.72
ATOM   3487  CA  ASP B 434     -13.526  78.663  66.879  1.00 36.72
ATOM   3488  C   ASP B 434     -14.717  78.082  66.182  1.00 36.72
ATOM   3489  O   ASP B 434     -15.488  77.327  66.772  1.00 36.72
ATOM   3490  CB  ASP B 434     -13.884  80.117  67.238  1.00 36.72
ATOM   3491  CG  ASP B 434     -13.305  80.442  68.611  1.00 36.72
ATOM   3492  OD1 ASP B 434     -13.294  79.535  69.485  1.00 36.72
ATOM   3493  OD2 ASP B 434     -12.871  81.608  68.803  1.00 36.72
ATOM   3494  N   ASP B 435     -14.877  78.392  64.886  1.00 38.08
ATOM   3495  CA  ASP B 435     -16.041  77.974  64.161  1.00 38.08
ATOM   3496  C   ASP B 435     -16.118  76.478  64.165  1.00 38.08
ATOM   3497  O   ASP B 435     -17.206  75.907  64.219  1.00 38.08
ATOM   3498  CB  ASP B 435     -16.023  78.429  62.691  1.00 38.08
ATOM   3499  CG  ASP B 435     -16.929  79.644  62.559  1.00 38.08
ATOM   3500  OD1 ASP B 435     -18.042  79.620  63.149  1.00 38.08
ATOM   3501  OD2 ASP B 435     -16.522  80.610  61.861  1.00 38.08
ATOM   3502  N   ALA B 436     -14.961  75.804  64.075  1.00 40.75
ATOM   3503  CA  ALA B 436     -14.911  74.371  64.004  1.00 40.75
ATOM   3504  C   ALA B 436     -15.390  73.729  65.268  1.00 40.75
ATOM   3505  O   ALA B 436     -16.096  72.723  65.226  1.00 40.75
ATOM   3506  CB  ALA B 436     -13.495  73.838  63.728  1.00 40.75
ATOM   3507  N   ILE B 437     -14.998  74.276  66.432  1.00 37.12
ATOM   3508  CA  ILE B 437     -15.371  73.693  67.689  1.00 37.12
ATOM   3509  C   ILE B 437     -16.848  73.784  67.857  1.00 37.12
ATOM   3510  O   ILE B 437     -17.486  72.851  68.340  1.00 37.12
ATOM   3511  CB  ILE B 437     -14.736  74.366  68.868  1.00 37.12
ATOM   3512  CG1 ILE B 437     -13.231  74.549  68.620  1.00 37.12
ATOM   3513  CG2 ILE B 437     -15.059  73.539  70.125  1.00 37.12
ATOM   3514  CD1 ILE B 437     -12.509  73.249  68.270  1.00 37.12
ATOM   3515  N   ALA B 438     -17.440  74.920  67.454  1.00 41.82
ATOM   3516  CA  ALA B 438     -18.843  75.087  67.680  1.00 41.82
ATOM   3517  C   ALA B 438     -19.579  73.988  66.974  1.00 41.82
ATOM   3518  O   ALA B 438     -20.516  73.405  67.514  1.00 41.82
ATOM   3519  CB  ALA B 438     -19.370  76.422  67.130  1.00 41.82
ATOM   3520  N   GLU B 439     -19.151  73.706  65.735  1.00115.50
ATOM   3521  CA  GLU B 439     -19.650  72.744  64.789  1.00115.50
ATOM   3522  C   GLU B 439     -19.178  71.339  65.044  1.00115.50
ATOM   3523  O   GLU B 439     -19.399  70.466  64.208  1.00115.50
ATOM   3524  CB  GLU B 439     -19.340  73.093  63.328  1.00115.50
ATOM   3525  CG  GLU B 439     -19.981  74.416  62.910  1.00115.50
ATOM   3526  CD  GLU B 439     -21.212  74.100  62.078  1.00115.50
ATOM   3527  OE1 GLU B 439     -22.063  73.308  62.562  1.00115.50
ATOM   3528  OE2 GLU B 439     -21.322  74.653  60.951  1.00115.50
ATOM   3529  N   LEU B 440     -18.484  71.074  66.162  1.00 93.88
ATOM   3530  CA  LEU B 440     -17.764  69.849  66.390  1.00 93.88
ATOM   3531  C   LEU B 440     -18.591  68.618  66.122  1.00 93.88
ATOM   3532  O   LEU B 440     -18.030  67.573  65.797  1.00 93.88
ATOM   3533  CB  LEU B 440     -17.208  69.753  67.820  1.00 93.88
ATOM   3534  CG  LEU B 440     -15.693  70.001  67.905  1.00 93.88
ATOM   3535  CD1 LEU B 440     -15.179  69.781  69.337  1.00 93.88
ATOM   3536  CD2 LEU B 440     -14.937  69.151  66.871  1.00 93.88
ATOM   3537  N   ASP B 441     -19.924  68.670  66.276  1.00 77.44
ATOM   3538  CA  ASP B 441     -20.756  67.517  66.040  1.00 77.44
ATOM   3539  C   ASP B 441     -20.724  67.094  64.592  1.00 77.44
ATOM   3540  O   ASP B 441     -21.052  65.950  64.281  1.00 77.44
ATOM   3541  CB  ASP B 441     -22.230  67.726  66.442  1.00 77.44
ATOM   3542  CG  ASP B 441     -22.891  66.374  66.670  1.00 77.44
ATOM   3543  OD1 ASP B 441     -22.450  65.646  67.598  1.00 77.44
ATOM   3544  OD2 ASP B 441     -23.836  66.043  65.905  1.00 77.44
ATOM   3545  N   THR B 442     -20.345  67.999  63.668  1.00 58.05
ATOM   3546  CA  THR B 442     -20.372  67.763  62.246  1.00 58.05
ATOM   3547  C   THR B 442     -19.514  66.592  61.852  1.00 58.05
ATOM   3548  O   THR B 442     -19.853  65.870  60.916  1.00 58.05
ATOM   3549  CB  THR B 442     -19.877  68.942  61.461  1.00 58.05
ATOM   3550  OG1 THR B 442     -20.599  70.111  61.823  1.00 58.05
ATOM   3551  CG2 THR B 442     -20.058  68.647  59.962  1.00 58.05
ATOM   3552  N   LEU B 443     -18.378  66.369  62.533  1.00 80.26
ATOM   3553  CA  LEU B 443     -17.443  65.347  62.138  1.00 80.26
ATOM   3554  C   LEU B 443     -17.941  63.954  62.339  1.00 80.26
ATOM   3555  O   LEU B 443     -18.848  63.687  63.127  1.00 80.26
ATOM   3556  CB  LEU B 443     -16.085  65.439  62.846  1.00 80.26
ATOM   3557  CG  LEU B 443     -15.162  66.493  62.224  1.00 80.26
ATOM   3558  CD1 LEU B 443     -14.236  67.123  63.273  1.00 80.26
ATOM   3559  CD2 LEU B 443     -14.381  65.885  61.046  1.00 80.26
ATOM   3560  N   SER B 444     -17.320  63.030  61.570  1.00 81.90
ATOM   3561  CA  SER B 444     -17.607  61.626  61.601  1.00 81.90
ATOM   3562  C   SER B 444     -16.293  60.926  61.787  1.00 81.90
ATOM   3563  O   SER B 444     -15.229  61.534  61.703  1.00 81.90
ATOM   3564  CB  SER B 444     -18.231  61.099  60.298  1.00 81.90
ATOM   3565  OG  SER B 444     -18.973  59.916  60.559  1.00 81.90
ATOM   3566  N   GLU B 445     -16.326  59.603  62.016  1.00 89.71
ATOM   3567  CA  GLU B 445     -15.124  58.897  62.340  1.00 89.71
ATOM   3568  C   GLU B 445     -14.128  59.052  61.240  1.00 89.71
ATOM   3569  O   GLU B 445     -12.927  59.130  61.493  1.00 89.71
ATOM   3570  CB  GLU B 445     -15.347  57.390  62.534  1.00 89.71
ATOM   3571  CG  GLU B 445     -16.255  56.770  61.473  1.00 89.71
ATOM   3572  CD  GLU B 445     -17.639  56.603  62.082  1.00 89.71
ATOM   3573  OE1 GLU B 445     -18.075  57.523  62.824  1.00 89.71
ATOM   3574  OE2 GLU B 445     -18.278  55.550  61.816  1.00 89.71
ATOM   3575  N   GLU B 446     -14.587  59.086  59.980  1.00 58.12
ATOM   3576  CA  GLU B 446     -13.645  59.101  58.900  1.00 58.12
ATOM   3577  C   GLU B 446     -12.792  60.342  58.883  1.00 58.12
ATOM   3578  O   GLU B 446     -11.569  60.236  58.798  1.00 58.12
ATOM   3579  CB  GLU B 446     -14.338  58.981  57.534  1.00 58.12
ATOM   3580  CG  GLU B 446     -13.366  59.205  56.375  1.00 58.12
ATOM   3581  CD  GLU B 446     -14.020  60.133  55.363  1.00 58.12
ATOM   3582  OE1 GLU B 446     -13.914  61.375  55.540  1.00 58.12
ATOM   3583  OE2 GLU B 446     -14.630  59.608  54.393  1.00 58.12
ATOM   3584  N   SER B 447     -13.413  61.541  58.942  1.00112.97
ATOM   3585  CA  SER B 447     -12.737  62.815  58.836  1.00112.97
ATOM   3586  C   SER B 447     -12.184  63.314  60.138  1.00112.97
ATOM   3587  O   SER B 447     -11.385  64.251  60.151  1.00112.97
ATOM   3588  CB  SER B 447     -13.662  63.942  58.353  1.00112.97
ATOM   3589  OG  SER B 447     -13.910  63.823  56.963  1.00112.97
ATOM   3590  N   TYR B 448     -12.579  62.701  61.265  1.00 62.28
ATOM   3591  CA  TYR B 448     -12.316  63.253  62.566  1.00 62.28
ATOM   3592  C   TYR B 448     -10.849  63.480  62.782  1.00 62.28
ATOM   3593  O   TYR B 448     -10.450  64.564  63.205  1.00 62.28
ATOM   3594  CB  TYR B 448     -12.817  62.307  63.674  1.00 62.28
ATOM   3595  CG  TYR B 448     -13.590  63.073  64.693  1.00 62.28
ATOM   3596  CD1 TYR B 448     -13.186  64.335  65.066  1.00 62.28
ATOM   3597  CD2 TYR B 448     -14.723  62.542  65.263  1.00 62.28
ATOM   3598  CE1 TYR B 448     -13.895  65.051  66.001  1.00 62.28
ATOM   3599  CE2 TYR B 448     -15.436  63.254  66.199  1.00 62.28
ATOM   3600  CZ  TYR B 448     -15.023  64.511  66.569  1.00 62.28
ATOM   3601  OH  TYR B 448     -15.751  65.246  67.530  1.00 62.28
ATOM   3602  N   LYS B 449      -9.996  62.486  62.483  1.00 77.82
ATOM   3603  CA  LYS B 449      -8.597  62.667  62.751  1.00 77.82
ATOM   3604  C   LYS B 449      -8.055  63.794  61.930  1.00 77.82
ATOM   3605  O   LYS B 449      -7.316  64.638  62.433  1.00 77.82
ATOM   3606  CB  LYS B 449      -7.741  61.424  62.445  1.00 77.82
ATOM   3607  CG  LYS B 449      -6.233  61.667  62.545  1.00 77.82
ATOM   3608  CD  LYS B 449      -5.756  62.239  63.880  1.00 77.82
ATOM   3609  CE  LYS B 449      -4.268  62.596  63.878  1.00 77.82
ATOM   3610  NZ  LYS B 449      -3.450  61.374  63.721  1.00 77.82
ATOM   3611  N   ASP B 450      -8.432  63.857  60.643  1.00 41.63
ATOM   3612  CA  ASP B 450      -7.856  64.831  59.762  1.00 41.63
ATOM   3613  C   ASP B 450      -8.178  66.214  60.240  1.00 41.63
ATOM   3614  O   ASP B 450      -7.313  67.088  60.268  1.00 41.63
ATOM   3615  CB  ASP B 450      -8.415  64.724  58.333  1.00 41.63
ATOM   3616  CG  ASP B 450      -7.265  64.404  57.390  1.00 41.63
ATOM   3617  OD1 ASP B 450      -6.531  63.418  57.663  1.00 41.63
ATOM   3618  OD2 ASP B 450      -7.109  65.141  56.380  1.00 41.63
ATOM   3619  N   SER B 451      -9.442  66.444  60.631  1.00 81.15
ATOM   3620  CA  SER B 451      -9.897  67.754  60.998  1.00 81.15
ATOM   3621  C   SER B 451      -9.238  68.226  62.263  1.00 81.15
ATOM   3622  O   SER B 451      -8.796  69.370  62.350  1.00 81.15
ATOM   3623  CB  SER B 451     -11.420  67.782  61.202  1.00 81.15
ATOM   3624  OG  SER B 451     -11.870  69.117  61.363  1.00 81.15
ATOM   3625  N   THR B 452      -9.159  67.345  63.279  1.00 42.95
ATOM   3626  CA  THR B 452      -8.626  67.665  64.575  1.00 42.95
ATOM   3627  C   THR B 452      -7.157  67.928  64.490  1.00 42.95
ATOM   3628  O   THR B 452      -6.630  68.756  65.230  1.00 42.95
ATOM   3629  CB  THR B 452      -8.835  66.566  65.575  1.00 42.95
ATOM   3630  OG1 THR B 452      -8.084  65.416  65.215  1.00 42.95
ATOM   3631  CG2 THR B 452     -10.334  66.228  65.621  1.00 42.95
ATOM   3632  N   LEU B 453      -6.448  67.203  63.608  1.00 91.98
ATOM   3633  CA  LEU B 453      -5.032  67.379  63.488  1.00 91.98
ATOM   3634  C   LEU B 453      -4.799  68.796  63.054  1.00 91.98
ATOM   3635  O   LEU B 453      -3.971  69.502  63.627  1.00 91.98
ATOM   3636  CB  LEU B 453      -4.445  66.412  62.435  1.00 91.98
ATOM   3637  CG  LEU B 453      -2.927  66.508  62.164  1.00 91.98
ATOM   3638  CD1 LEU B 453      -2.650  67.445  60.977  1.00 91.98
ATOM   3639  CD2 LEU B 453      -2.121  66.921  63.404  1.00 91.98
ATOM   3640  N   ILE B 454      -5.562  69.262  62.048  1.00 90.40
ATOM   3641  CA  ILE B 454      -5.418  70.594  61.529  1.00 90.40
ATOM   3642  C   ILE B 454      -5.780  71.565  62.607  1.00 90.40
ATOM   3643  O   ILE B 454      -5.122  72.589  62.785  1.00 90.40
ATOM   3644  CB  ILE B 454      -6.344  70.879  60.382  1.00 90.40
ATOM   3645  CG1 ILE B 454      -6.253  69.784  59.307  1.00 90.40
ATOM   3646  CG2 ILE B 454      -5.999  72.279  59.847  1.00 90.40
ATOM   3647  CD1 ILE B 454      -7.505  69.661  58.443  1.00 90.40
ATOM   3648  N   MET B 455      -6.848  71.256  63.364  1.00 31.33
ATOM   3649  CA  MET B 455      -7.321  72.139  64.388  1.00 31.33
ATOM   3650  C   MET B 455      -6.227  72.324  65.391  1.00 31.33
ATOM   3651  O   MET B 455      -6.019  73.428  65.890  1.00 31.33
ATOM   3652  CB  MET B 455      -8.554  71.587  65.126  1.00 31.33
ATOM   3653  CG  MET B 455      -9.855  72.307  64.763  1.00 31.33
ATOM   3654  SD  MET B 455     -11.358  71.583  65.490  1.00 31.33
ATOM   3655  CE  MET B 455     -11.360  70.094  64.451  1.00 31.33
ATOM   3656  N   GLN B 456      -5.490  71.245  65.715  1.00 48.79
ATOM   3657  CA  GLN B 456      -4.441  71.355  66.689  1.00 48.79
ATOM   3658  C   GLN B 456      -3.365  72.275  66.184  1.00 48.79
ATOM   3659  O   GLN B 456      -2.832  73.090  66.932  1.00 48.79
ATOM   3660  CB  GLN B 456      -3.749  70.024  67.011  1.00 48.79
ATOM   3661  CG  GLN B 456      -2.797  70.149  68.203  1.00 48.79
ATOM   3662  CD  GLN B 456      -1.772  69.032  68.120  1.00 48.79
ATOM   3663  OE1 GLN B 456      -2.119  67.869  67.920  1.00 48.79
ATOM   3664  NE2 GLN B 456      -0.470  69.391  68.278  1.00 48.79
ATOM   3665  N   LEU B 457      -2.996  72.187  64.896  1.00 93.39
ATOM   3666  CA  LEU B 457      -1.943  73.049  64.436  1.00 93.39
ATOM   3667  C   LEU B 457      -2.391  74.466  64.549  1.00 93.39
ATOM   3668  O   LEU B 457      -1.595  75.353  64.850  1.00 93.39
ATOM   3669  CB  LEU B 457      -1.505  72.800  62.987  1.00 93.39
ATOM   3670  CG  LEU B 457      -1.392  71.306  62.647  1.00 93.39
ATOM   3671  CD1 LEU B 457      -1.010  71.088  61.181  1.00 93.39
ATOM   3672  CD2 LEU B 457      -0.459  70.583  63.626  1.00 93.39
ATOM   3673  N   LEU B 458      -3.688  74.723  64.311  1.00 48.51
ATOM   3674  CA  LEU B 458      -4.177  76.064  64.393  1.00 48.51
ATOM   3675  C   LEU B 458      -3.931  76.565  65.787  1.00 48.51
ATOM   3676  O   LEU B 458      -3.591  77.733  65.963  1.00 48.51
ATOM   3677  CB  LEU B 458      -5.690  76.164  64.119  1.00 48.51
ATOM   3678  CG  LEU B 458      -6.032  76.592  62.678  1.00 48.51
ATOM   3679  CD1 LEU B 458      -5.738  75.469  61.670  1.00 48.51
ATOM   3680  CD2 LEU B 458      -7.477  77.104  62.580  1.00 48.51
ATOM   3681  N   ARG B 459      -4.137  75.712  66.818  1.00134.61
ATOM   3682  CA  ARG B 459      -3.923  76.141  68.176  1.00134.61
ATOM   3683  C   ARG B 459      -2.466  76.335  68.491  1.00134.61
ATOM   3684  O   ARG B 459      -2.095  77.312  69.139  1.00134.61
ATOM   3685  CB  ARG B 459      -4.541  75.226  69.257  1.00134.61
ATOM   3686  CG  ARG B 459      -4.331  75.672  70.703  1.00134.61
ATOM   3687  CD  ARG B 459      -5.227  76.831  71.143  1.00134.61
ATOM   3688  NE  ARG B 459      -6.233  76.274  72.090  1.00134.61
ATOM   3689  CZ  ARG B 459      -7.206  77.083  72.604  1.00134.61
ATOM   3690  NH1 ARG B 459      -7.234  78.409  72.284  1.00134.61
ATOM   3691  NH2 ARG B 459      -8.159  76.562  73.431  1.00134.61
ATOM   3692  N   ASP B 460      -1.593  75.423  68.023  1.00 36.76
ATOM   3693  CA  ASP B 460      -0.200  75.480  68.370  1.00 36.76
ATOM   3694  C   ASP B 460       0.359  76.774  67.877  1.00 36.76
ATOM   3695  O   ASP B 460       1.101  77.451  68.586  1.00 36.76
ATOM   3696  CB  ASP B 460       0.610  74.359  67.697  1.00 36.76
ATOM   3697  CG  ASP B 460       0.801  73.231  68.702  1.00 36.76
ATOM   3698  OD1 ASP B 460       1.218  73.527  69.854  1.00 36.76
ATOM   3699  OD2 ASP B 460       0.529  72.058  68.331  1.00 36.76
ATOM   3700  N   ASN B 461       0.011  77.152  66.636  1.00 34.40
ATOM   3701  CA  ASN B 461       0.525  78.364  66.077  1.00 34.40
ATOM   3702  C   ASN B 461       0.008  79.516  66.868  1.00 34.40
ATOM   3703  O   ASN B 461       0.757  80.432  67.193  1.00 34.40
ATOM   3704  CB  ASN B 461       0.087  78.598  64.620  1.00 34.40
ATOM   3705  CG  ASN B 461       1.022  77.830  63.697  1.00 34.40
ATOM   3706  OD1 ASN B 461       2.007  78.371  63.197  1.00 34.40
ATOM   3707  ND2 ASN B 461       0.692  76.534  63.449  1.00 34.40
ATOM   3708  N   LEU B 462      -1.287  79.489  67.229  1.00 42.29
ATOM   3709  CA  LEU B 462      -1.869  80.615  67.897  1.00 42.29
ATOM   3710  C   LEU B 462      -1.166  80.836  69.187  1.00 42.29
ATOM   3711  O   LEU B 462      -0.847  81.969  69.543  1.00 42.29
ATOM   3712  CB  LEU B 462      -3.364  80.431  68.209  1.00 42.29
ATOM   3713  CG  LEU B 462      -4.281  80.674  66.995  1.00 42.29
ATOM   3714  CD1 LEU B 462      -5.699  80.138  67.252  1.00 42.29
ATOM   3715  CD2 LEU B 462      -4.280  82.161  66.596  1.00 42.29
ATOM   3716  N   THR B 463      -0.892  79.753  69.926  1.00 93.34
ATOM   3717  CA  THR B 463      -0.247  79.938  71.186  1.00 93.34
ATOM   3718  C   THR B 463       1.106  80.522  70.935  1.00 93.34
ATOM   3719  O   THR B 463       1.533  81.442  71.630  1.00 93.34
ATOM   3720  CB  THR B 463      -0.112  78.659  71.971  1.00 93.34
ATOM   3721  OG1 THR B 463       0.792  77.784  71.317  1.00 93.34
ATOM   3722  CG2 THR B 463      -1.484  77.983  72.129  1.00 93.34
ATOM   3723  N   LEU B 464       1.812  80.016  69.908  1.00 38.12
ATOM   3724  CA  LEU B 464       3.141  80.482  69.644  1.00 38.12
ATOM   3725  C   LEU B 464       3.112  81.924  69.253  1.00 38.12
ATOM   3726  O   LEU B 464       3.889  82.732  69.758  1.00 38.12
ATOM   3727  CB  LEU B 464       3.817  79.720  68.492  1.00 38.12
ATOM   3728  CG  LEU B 464       4.042  78.227  68.797  1.00 38.12
ATOM   3729  CD1 LEU B 464       4.018  77.383  67.512  1.00 38.12
ATOM   3730  CD2 LEU B 464       5.310  78.013  69.637  1.00 38.12
ATOM   3731  N   TRP B 465       2.189  82.289  68.349  1.00 68.13
ATOM   3732  CA  TRP B 465       2.143  83.619  67.817  1.00 68.13
ATOM   3733  C   TRP B 465       1.809  84.608  68.881  1.00 68.13
ATOM   3734  O   TRP B 465       2.425  85.670  68.956  1.00 68.13
ATOM   3735  CB  TRP B 465       1.155  83.748  66.646  1.00 68.13
ATOM   3736  CG  TRP B 465       1.655  82.989  65.439  1.00 68.13
ATOM   3737  CD1 TRP B 465       2.908  82.499  65.218  1.00 68.13
ATOM   3738  CD2 TRP B 465       0.868  82.621  64.296  1.00 68.13
ATOM   3739  NE1 TRP B 465       2.953  81.850  64.008  1.00 68.13
ATOM   3740  CE2 TRP B 465       1.705  81.915  63.429  1.00 68.13
ATOM   3741  CE3 TRP B 465      -0.445  82.846  63.993  1.00 68.13
ATOM   3742  CZ2 TRP B 465       1.241  81.419  62.245  1.00 68.13
ATOM   3743  CZ3 TRP B 465      -0.905  82.350  62.792  1.00 68.13
ATOM   3744  CH2 TRP B 465      -0.080  81.651  61.936  1.00 68.13
ATOM   3745  N   THR B 466       0.825  84.292  69.739  1.00 20.84
ATOM   3746  CA  THR B 466       0.455  85.231  70.755  1.00 20.84
ATOM   3747  C   THR B 466       1.635  85.443  71.643  1.00 20.84
ATOM   3748  O   THR B 466       1.986  86.578  71.963  1.00 20.84
ATOM   3749  CB  THR B 466      -0.677  84.740  71.606  1.00 20.84
ATOM   3750  OG1 THR B 466      -1.772  84.347  70.790  1.00 20.84
ATOM   3751  CG2 THR B 466      -1.101  85.875  72.556  1.00 20.84
ATOM   3752  N   SER B 467       2.297  84.345  72.052  1.00 56.10
ATOM   3753  CA  SER B 467       3.426  84.475  72.921  1.00 56.10
ATOM   3754  C   SER B 467       4.686  84.479  72.063  1.00 56.10
ATOM   3755  O   SER B 467       4.801  85.375  71.185  1.00 56.10
ATOM   3756  CB  SER B 467       3.544  83.325  73.938  1.00 56.10
ATOM   3757  OG  SER B 467       3.757  82.091  73.269  1.00 56.10
ATOM   3758  OXT SER B 467       5.555  83.592  72.278  1.00 56.10
