# Supplementary material for: A recombinant Fasciola gigantica 14-3-3 epsilon protein (rFg14-3-3e) modulates various functions of goat peripheral blood mononuclear cells
Source: Parasit Vectors. 2018 Mar 6;11:152. doi: 10.1186/s13071-018-2745-4 (PMC5840819; doi:10.1186/s13071-018-2745-4)
Supplement: Supplementary file 1 — Dataset S1. Structure files, FoldX configuration files and associated energy calculations for complexes between YWAHE and rFg14-3-3, and the 18 human protein interactors of YWAHE. (TGZ 5273 kb) [file 13071_2018_2745_MOESM1_ESM.tgz › foldx_model_files/WT_P13612-P62258-MDL-4hkc_Repair.fxout]

./WT_P13612-P62258-MDL-4hkc.pdb
Starting Structure	-74.8466	-240.115	-85.7081	-296.861	-13.3218	392.644	-384.956	31.3089	161.024	346.56	0	0	0	20.8209	268.011	-6.65964	0	0	0.0872012	0	0.330862	0
Now Optimizing Residues.
LYSA1	-74.8839	-240.152	-85.7081	-296.892	-13.3217	392.67	-384.988	31.3089	161.051	346.571	0	0	0	20.8207	268.012	-6.65908	0	0	0.0851551	0	0.330862	0
ARGA2	-74.9693	-240.152	-85.6869	-296.884	-13.3332	392.595	-384.994	31.3482	161.031	346.571	0	0	0	20.784	268.013	-6.66154	0	0	0.0826579	0	0.330862	0
GLNA3	-75.0166	-240.171	-85.7056	-296.914	-13.3333	392.613	-385.047	31.3505	161.074	346.58	0	0	0	20.7842	268.015	-6.66154	0	0	0.0826579	0	0.330862	0
TYRA4	-75.043	-240.171	-85.6644	-296.918	-13.3299	392.611	-385.052	31.2996	161.075	346.58	0	0	0	20.7744	268.016	-6.66154	0	0	0.0826579	0	0.330862	0
LYSA5	-75.0747	-240.171	-85.6644	-296.905	-13.3272	392.576	-385.041	31.2996	161.075	346.579	0	0	0	20.7499	268.011	-6.66154	0	0	0.0842794	0	0.330862	0
SERA6	-75.0989	-240.171	-85.6938	-296.914	-13.3273	392.593	-385.049	31.301	161.079	346.579	0	0	0	20.75	268.011	-6.66154	0	0	0.0842794	0	0.330862	0
ILEA7	-75.1011	-240.171	-85.6938	-296.915	-13.3273	392.593	-385.051	31.2917	161.08	346.58	0	0	0	20.758	268.011	-6.66154	0	0	0.0842794	0	0.330862	0
LEUA8	-75.1222	-240.171	-85.6938	-296.928	-13.3274	392.597	-385.079	31.2939	161.092	346.582	0	0	0	20.759	268.012	-6.66154	0	0	0.0842794	0	0.330862	0
ASPB9	-75.1222	-240.171	-85.6938	-296.928	-13.3274	392.597	-385.079	31.2939	161.092	346.582	0	0	0	20.759	268.012	-6.66154	0	0	0.0842794	0	0.330862	0
ARGB10	-75.1752	-240.171	-85.6588	-296.929	-13.3145	392.628	-385.066	31.1581	161.092	346.582	0	0	0	20.7591	268.007	-6.67167	0	0	0.0842794	0	0.330862	0
GLUB11	-75.2107	-240.171	-85.6588	-296.933	-13.3251	392.619	-385.074	31.1594	161.095	346.582	0	0	0	20.7517	268.007	-6.67059	0	0	0.0842794	0	0.330862	0
ASPB12	-75.2124	-240.172	-85.6588	-296.938	-13.3246	392.635	-385.074	31.16	161.095	346.582	0	0	0	20.7389	268.035	-6.67163	0	0	0.0842794	0	0.330862	0
TYRB15	-75.2549	-240.172	-85.6588	-296.965	-13.32	392.656	-385.112	31.1751	161.099	346.582	0	0	0	20.7171	268.044	-6.67163	0	0	0.0842794	0	0.330862	0
GLNB16	-75.2679	-240.144	-85.6467	-296.94	-13.32	392.605	-385.102	31.1751	161.069	346.582	0	0	0	20.7097	268.014	-6.67163	0	0	0.0842794	0	0.330862	0
LYSB18	-75.2822	-240.145	-85.6467	-296.964	-13.317	392.618	-385.143	31.1809	161.096	346.582	0	0	0	20.7101	268.014	-6.6697	0	0	0.0842794	0	0.330862	0
LEUB19	-75.3011	-240.148	-85.6467	-296.993	-13.317	392.622	-385.204	31.1924	161.128	346.582	0	0	0	20.7374	268.017	-6.6697	0	0	0.0842794	0	0.330862	0
GLUB21	-75.3336	-240.148	-85.6467	-296.991	-13.3176	392.602	-385.205	31.1896	161.125	346.582	0	0	0	20.737	268.014	-6.67649	0	0	0.0844781	0	0.330862	0
GLNB22	-75.3439	-240.164	-85.6626	-296.99	-13.3176	392.6	-385.205	31.1896	161.141	346.582	0	0	0	20.7441	268.012	-6.67649	0	0	0.0844781	0	0.330862	0
GLUB24	-75.3667	-240.164	-85.6673	-296.995	-13.3281	392.611	-385.21	31.1896	161.152	346.582	0	0	0	20.7444	268.011	-6.6973	0	0	0.0848273	0	0.330862	0
ARGB25	-75.3875	-240.181	-85.6838	-296.964	-13.3313	392.56	-385.184	31.1806	161.148	346.582	0	0	0	20.7443	268.003	-6.67612	0	0	0.0848273	0	0.330862	0
ASPB27	-75.392	-240.181	-85.6838	-296.963	-13.3311	392.557	-385.184	31.1806	161.147	346.582	0	0	0	20.7443	268.003	-6.67704	0	0	0.0848273	0	0.330862	0
GLUB28	-75.4061	-240.194	-85.6975	-296.961	-13.3371	392.549	-385.182	31.1792	161.161	346.582	0	0	0	20.7448	268	-6.66609	0	0	0.0848273	0	0.330862	0
METB29	-75.4955	-240.194	-85.6975	-296.961	-13.3371	392.55	-385.183	31.0882	161.162	346.582	0	0	0	20.7448	268	-6.66609	0	0	0.0848273	0	0.330862	0
VALB30	-75.4955	-240.194	-85.6975	-296.961	-13.3371	392.55	-385.183	31.0882	161.162	346.582	0	0	0	20.7448	268	-6.66609	0	0	0.0848273	0	0.330862	0
GLUB31	-75.4974	-240.193	-85.6975	-296.96	-13.3359	392.546	-385.181	31.0882	161.161	346.582	0	0	0	20.7448	268.001	-6.66635	0	0	0.0848273	0	0.330862	0
SERB32	-75.4974	-240.193	-85.6975	-296.96	-13.3359	392.546	-385.181	31.0882	161.161	346.582	0	0	0	20.7448	268.001	-6.66635	0	0	0.0848273	0	0.330862	0
LYSB34	-75.5193	-240.193	-85.7812	-296.964	-13.3628	392.567	-385.184	31.1067	161.216	346.582	0	0	0	20.7449	268.001	-6.66652	0	0	0.0848273	0	0.330862	0
LYSB35	-75.5411	-240.195	-85.7812	-296.988	-13.3666	392.572	-385.218	31.1125	161.245	346.582	0	0	0	20.7449	268.001	-6.66532	0	0	0.0848273	0	0.330862	0
VALB36	-75.5641	-240.195	-85.7812	-296.978	-13.3668	392.542	-385.217	31.1509	161.246	346.582	0	0	0	20.7026	267.949	-6.66532	0	0	0.0848273	0	0.330862	0
ASPB40	-75.5748	-240.195	-85.7812	-296.971	-13.3669	392.52	-385.209	31.1509	161.246	346.579	0	0	0	20.7026	267.949	-6.66567	0	0	0.0848273	0	0.330868	0
VALB41	-75.5748	-240.195	-85.7812	-296.971	-13.3669	392.52	-385.209	31.1509	161.246	346.579	0	0	0	20.7026	267.949	-6.66567	0	0	0.0848273	0	0.330868	0
GLUB42	-75.6022	-240.195	-85.7812	-296.961	-13.3726	392.495	-385.2	31.1509	161.241	346.575	0	0	0	20.699	267.948	-6.6694	0	0	0.0848273	0	0.330868	0
THRB44	-75.6022	-240.195	-85.7812	-296.961	-13.3726	392.495	-385.2	31.1509	161.241	346.575	0	0	0	20.699	267.948	-6.6694	0	0	0.0848273	0	0.330868	0
VALB45	-75.6022	-240.195	-85.7812	-296.961	-13.3726	392.495	-385.2	31.1509	161.241	346.575	0	0	0	20.699	267.948	-6.6694	0	0	0.0848273	0	0.330868	0
GLUB46	-75.6289	-240.182	-85.7471	-296.955	-13.3777	392.477	-385.194	31.0996	161.242	346.575	0	0	0	20.695	267.95	-6.67737	0	0	0.0848273	0	0.330868	0
GLUB47	-75.6475	-240.189	-85.7221	-296.961	-13.3805	392.473	-385.209	31.0899	161.242	346.575	0	0	0	20.695	267.95	-6.6751	0	0	0.0848273	0	0.330868	0
ARGB48	-75.9843	-240.331	-85.868	-297.013	-13.3965	392.552	-385.252	31.0868	161.243	346.575	0	0	0	20.6992	267.946	-6.69514	0	0	0.0848273	0	0.330868	0
ASNB49	-75.9843	-240.331	-85.868	-297.013	-13.3965	392.552	-385.252	31.0868	161.243	346.575	0	0	0	20.6992	267.946	-6.69514	0	0	0.0848273	0	0.330868	0
SERB52	-75.9843	-240.331	-85.868	-297.013	-13.3965	392.552	-385.252	31.0868	161.243	346.575	0	0	0	20.6992	267.946	-6.69514	0	0	0.0848273	0	0.330868	0
VALB53	-75.9843	-240.331	-85.868	-297.013	-13.3965	392.552	-385.252	31.0868	161.243	346.575	0	0	0	20.6992	267.946	-6.69514	0	0	0.0848273	0	0.330868	0
LYSB56	-76.1877	-240.332	-86.2204	-297.043	-13.4038	392.525	-385.297	31.0892	161.425	346.559	0	0	0	20.7853	267.947	-6.69511	0	0	0.0894176	0	0.330868	0
ASNB57	-76.1877	-240.332	-86.2204	-297.043	-13.4038	392.525	-385.297	31.0892	161.425	346.559	0	0	0	20.7853	267.947	-6.69511	0	0	0.0894176	0	0.330868	0
VALB58	-76.1877	-240.332	-86.2204	-297.043	-13.4038	392.525	-385.297	31.0892	161.425	346.559	0	0	0	20.7853	267.947	-6.69511	0	0	0.0894176	0	0.330868	0
ILEB59	-76.2791	-240.333	-86.2204	-297.044	-13.4035	392.525	-385.302	30.9354	161.425	346.559	0	0	0	20.8545	267.947	-6.69511	0	0	0.0894176	0	0.330868	0
ARGB62	-76.3469	-240.342	-86.3655	-297.033	-13.4032	392.521	-385.29	30.9481	161.483	346.559	0	0	0	20.8511	267.938	-6.69704	0	0	0.0894176	0	0.330868	0
ARGB63	-76.3533	-240.342	-86.3677	-297.034	-13.4034	392.525	-385.291	30.9472	161.483	346.559	0	0	0	20.8465	267.939	-6.69692	0	0	0.0901684	0	0.330868	0
SERB65	-76.3533	-240.342	-86.3677	-297.034	-13.4034	392.525	-385.291	30.9472	161.483	346.559	0	0	0	20.8465	267.939	-6.69692	0	0	0.0901684	0	0.330868	0
ARGB67	-76.4245	-240.338	-86.4485	-297.036	-13.4059	392.518	-385.292	30.9356	161.518	346.556	0	0	0	20.8458	267.937	-6.69773	0	0	0.0895533	0	0.330868	0
ILEB68	-76.473	-240.338	-86.4485	-297.054	-13.4059	392.518	-385.326	30.9347	161.529	346.556	0	0	0	20.8387	267.937	-6.69773	0	0	0.0895533	0	0.330868	0
ILEB69	-76.473	-240.338	-86.4485	-297.054	-13.4059	392.518	-385.326	30.9347	161.529	346.556	0	0	0	20.8387	267.937	-6.69773	0	0	0.0895533	0	0.330868	0
SERB71	-76.473	-240.338	-86.4485	-297.054	-13.4059	392.518	-385.326	30.9347	161.529	346.556	0	0	0	20.8387	267.937	-6.69773	0	0	0.0895533	0	0.330868	0
ILEB72	-76.473	-240.338	-86.4485	-297.054	-13.4059	392.518	-385.326	30.9347	161.529	346.556	0	0	0	20.8387	267.937	-6.69773	0	0	0.0895533	0	0.330868	0
GLUB73	-76.5288	-240.338	-86.4836	-297.054	-13.4117	392.513	-385.33	30.9239	161.53	346.556	0	0	0	20.8387	267.937	-6.69401	0	0	0.0896817	0	0.330868	0
GLNB74	-76.5709	-240.301	-86.4475	-297.029	-13.4117	392.446	-385.316	30.9234	161.481	346.553	0	0	0	20.8048	267.929	-6.69401	0	0	0.0896817	0	0.330868	0
LYSB75	-76.5777	-240.301	-86.4475	-297.029	-13.4145	392.447	-385.315	30.9214	161.48	346.553	0	0	0	20.8055	267.93	-6.69677	0	0	0.0891203	0	0.330868	0
GLUB76	-76.5777	-240.301	-86.4475	-297.029	-13.4145	392.447	-385.315	30.9214	161.48	346.553	0	0	0	20.8055	267.93	-6.69677	0	0	0.0891203	0	0.330868	0
GLUB77	-76.6405	-240.308	-86.5038	-297.032	-13.419	392.457	-385.316	30.9241	161.479	346.551	0	0	0	20.803	267.93	-6.69587	0	0	0.0891203	0	0.330868	0
ASNB78	-76.6408	-240.308	-86.5038	-297.032	-13.4189	392.457	-385.316	30.9241	161.479	346.551	0	0	0	20.803	267.93	-6.69587	0	0	0.0891203	0	0.330868	0
LYSB79	-76.6583	-240.311	-86.5068	-297.038	-13.4193	392.463	-385.325	30.9242	161.484	346.556	0	0	0	20.7929	267.932	-6.69792	0	0	0.0891203	0	0.330868	0
GLUB82	-76.6669	-240.308	-86.5039	-297.044	-13.41	392.468	-385.338	30.9242	161.481	346.556	0	0	0	20.793	267.932	-6.70479	0	0	0.0891203	0	0.330868	0
ASPB83	-76.6922	-240.298	-86.5039	-297.037	-13.4148	392.421	-385.336	30.9242	161.482	346.556	0	0	0	20.7922	267.931	-6.69832	0	0	0.0891203	0	0.330868	0
LYSB84	-76.7357	-240.298	-86.5039	-297.078	-13.4148	392.422	-385.413	30.9258	161.54	346.556	0	0	0	20.807	267.931	-6.69959	0	0	0.0891203	0	0.330868	0
LEUB85	-77.1557	-240.297	-86.5039	-297.073	-13.4164	392.411	-385.399	30.4853	161.542	346.554	0	0	0	20.8194	267.929	-6.69959	0	0	0.0891203	0	0.330868	0
LYSB86	-77.1851	-240.297	-86.5039	-297.079	-13.4139	392.393	-385.414	30.4801	161.555	346.554	0	0	0	20.822	267.93	-6.70105	0	0	0.0891203	0	0.330868	0
METB87	-77.2016	-240.298	-86.5039	-297.089	-13.4139	392.395	-385.432	30.4808	161.563	346.554	0	0	0	20.8239	267.933	-6.70105	0	0	0.0891203	0	0.330868	0
ILEB88	-77.247	-240.301	-86.5039	-297.094	-13.413	392.397	-385.441	30.3705	161.566	346.554	0	0	0	20.8992	267.938	-6.70105	0	0	0.0891203	0	0.330868	0
ARGB89	-77.2669	-240.301	-86.5176	-297.102	-13.4335	392.415	-385.445	30.3928	161.566	346.554	0	0	0	20.887	267.938	-6.70251	0	0	0.0891203	0	0.330868	0
GLUB90	-77.2713	-240.301	-86.5176	-297.104	-13.4328	392.418	-385.448	30.3948	161.567	346.554	0	0	0	20.8811	267.939	-6.70248	0	0	0.0891203	0	0.330868	0
TYRB91	-77.2758	-240.301	-86.5176	-297.092	-13.4328	392.405	-385.433	30.379	161.567	346.554	0	0	0	20.8782	267.94	-6.70248	0	0	0.0891203	0	0.330868	0
ARGB92	-77.3438	-240.302	-86.527	-297.084	-13.4311	392.391	-385.428	30.3311	161.567	346.554	0	0	0	20.8664	267.94	-6.70237	0	0	0.0889551	0	0.330868	0
GLNB93	-77.419	-240.3	-86.5931	-297.091	-13.4249	392.373	-385.458	30.3311	161.607	346.554	0	0	0	20.8664	267.939	-6.70237	0	0	0.0889551	0	0.330868	0
METB94	-77.4478	-240.3	-86.5931	-297.081	-13.4249	392.335	-385.457	30.3318	161.604	346.554	0	0	0	20.8667	267.939	-6.70237	0	0	0.0889551	0	0.330868	0
VALB95	-77.5089	-240.3	-86.5922	-297.084	-13.4249	392.334	-385.463	30.4778	161.605	346.554	0	0	0	20.6676	267.939	-6.70237	0	0	0.0889551	0	0.330868	0
GLUB96	-77.6174	-240.299	-86.6278	-297.083	-13.4371	392.345	-385.453	30.3465	161.598	346.56	0	0	0	20.7151	267.939	-6.70151	0	0	0.0887816	0	0.330868	0
THRB97	-77.6174	-240.299	-86.6278	-297.083	-13.4371	392.345	-385.453	30.3465	161.598	346.56	0	0	0	20.7151	267.939	-6.70151	0	0	0.0887816	0	0.330868	0
GLUB98	-77.6234	-240.299	-86.6365	-297.085	-13.4388	392.349	-385.457	30.3465	161.604	346.56	0	0	0	20.7155	267.939	-6.70182	0	0	0.0887816	0	0.330868	0
LYSB100	-77.6521	-240.3	-86.6365	-297.093	-13.4395	392.351	-385.47	30.3441	161.61	346.56	0	0	0	20.7043	267.94	-6.70198	0	0	0.0887816	0	0.330868	0
LEUB101	-77.6521	-240.3	-86.6365	-297.093	-13.4395	392.351	-385.47	30.3441	161.61	346.56	0	0	0	20.7043	267.94	-6.70198	0	0	0.0887816	0	0.330868	0
CYSB104	-78.1319	-240.298	-86.6365	-297.086	-13.4395	392.348	-385.462	29.8562	161.604	346.56	0	0	0	20.7043	267.94	-6.70198	0	0	0.0887816	0	0.330868	0
ASPB105	-78.1319	-240.298	-86.6365	-297.086	-13.4395	392.348	-385.462	29.8562	161.604	346.56	0	0	0	20.7043	267.94	-6.70198	0	0	0.0887816	0	0.330868	0
ILEB106	-78.1466	-240.298	-86.6356	-297.086	-13.4395	392.348	-385.461	29.7966	161.604	346.56	0	0	0	20.7481	267.94	-6.70198	0	0	0.0887816	0	0.330868	0
ASPB108	-78.1469	-240.298	-86.6356	-297.086	-13.44	392.348	-385.461	29.7966	161.604	346.56	0	0	0	20.7481	267.94	-6.70218	0	0	0.0887816	0	0.330868	0
ASPB111	-78.1487	-240.298	-86.6356	-297.08	-13.4465	392.34	-385.451	29.7964	161.606	346.56	0	0	0	20.7481	267.939	-6.70673	0	0	0.0887816	0	0.330868	0
LYSB112	-78.3029	-240.298	-86.6554	-297.07	-13.4448	392.237	-385.452	29.7475	161.606	346.56	0	0	0	20.7482	267.939	-6.70149	0	0	0.0887816	0	0.33087	0
ILEB115	-78.3365	-240.298	-86.6554	-297.085	-13.4448	392.238	-385.489	29.7156	161.609	346.56	0	0	0	20.7952	267.939	-6.70149	0	0	0.0887816	0	0.33087	0
PROB116	-78.3542	-240.298	-86.6554	-297.085	-13.4448	392.241	-385.489	29.6976	161.605	346.56	0	0	0	20.7952	267.939	-6.70149	0	0	0.0887816	0	0.33087	0
ASNB119	-78.3554	-240.3	-86.6577	-297.07	-13.4448	392.224	-385.472	29.6976	161.591	346.563	0	0	0	20.7952	267.939	-6.70149	0	0	0.0887816	0	0.33087	0
THRB120	-78.3735	-240.277	-86.5759	-297.066	-13.4447	392.216	-385.467	29.6975	161.591	346.563	0	0	0	20.6707	267.937	-6.70149	0	0	0.0887816	0	0.33087	0
GLUB122	-78.3775	-240.277	-86.5774	-297.072	-13.4453	392.239	-385.471	29.6977	161.594	346.563	0	0	0	20.6723	267.941	-6.71993	0	0	0.0887816	0	0.330769	0
SERB123	-78.3775	-240.277	-86.5774	-297.072	-13.4453	392.239	-385.471	29.6977	161.594	346.563	0	0	0	20.6723	267.941	-6.71993	0	0	0.0887816	0	0.330769	0
LYSB124	-78.4555	-240.277	-86.7397	-297.095	-13.4324	392.272	-385.512	29.7025	161.694	346.562	0	0	0	20.6721	267.94	-6.72083	0	0	0.0887816	0	0.330769	0
LYSB129	-78.4737	-240.277	-86.7235	-297.086	-13.4109	392.253	-385.503	29.6771	161.662	346.562	0	0	0	20.6721	267.94	-6.71953	0	0	0.0895013	0	0.330769	0
LYSB131	-78.569	-240.28	-86.7235	-297.074	-13.4381	392.162	-385.501	29.6823	161.677	346.562	0	0	0	20.6728	267.94	-6.72731	0	0	0.0895013	0	0.330187	0
TYRB134	-78.5727	-240.28	-86.7235	-297.071	-13.4474	392.161	-385.495	29.679	161.677	346.562	0	0	0	20.6728	267.94	-6.72731	0	0	0.0895013	0	0.330187	0
ARGB136	-78.6486	-240.28	-86.7371	-297.06	-13.4766	392.115	-385.493	29.6731	161.679	346.562	0	0	0	20.6773	267.94	-6.72696	0	0	0.0885396	0	0.330187	0
GLUB140	-78.6953	-240.28	-86.7118	-297.056	-13.5088	392.098	-385.496	29.6652	161.68	346.561	0	0	0	20.6616	267.938	-6.72678	0	0	0.0874858	0	0.330187	0
PHEB141	-78.7437	-240.28	-86.7148	-297.059	-13.5241	392.108	-385.495	29.7115	161.686	346.558	0	0	0	20.5749	267.92	-6.72664	0	0	0.0874858	0	0.330187	0
THRB143	-78.7437	-240.28	-86.7148	-297.059	-13.5241	392.108	-385.495	29.7115	161.686	346.558	0	0	0	20.5749	267.92	-6.72664	0	0	0.0874858	0	0.330187	0
ASNB145	-78.7553	-240.28	-86.7569	-297.063	-13.5241	392.116	-385.497	29.7161	161.686	346.558	0	0	0	20.598	267.921	-6.72664	0	0	0.0874858	0	0.330187	0
ASPB146	-78.7577	-240.28	-86.7778	-297.063	-13.5245	392.116	-385.497	29.7161	161.686	346.558	0	0	0	20.6165	267.921	-6.72687	0	0	0.0874858	0	0.330187	0
ARGB147	-79.0315	-240.428	-86.9256	-297.145	-13.5439	392.268	-385.573	29.763	161.687	346.561	0	0	0	20.6218	267.936	-6.73453	0	0	0.0874382	0	0.330187	0
LYSB148	-79.0495	-240.428	-86.9256	-297.155	-13.5465	392.272	-385.59	29.763	161.694	346.561	0	0	0	20.6218	267.939	-6.73423	0	0	0.0874382	0	0.330187	0
GLUB149	-79.1162	-240.434	-86.9447	-297.131	-13.5452	392.18	-385.585	29.763	161.703	346.561	0	0	0	20.622	267.873	-6.72217	0	0	0.0874382	0	0.330187	0
GLUB152	-79.1208	-240.432	-86.9447	-297.121	-13.5372	392.157	-385.574	29.7631	161.687	346.561	0	0	0	20.6219	267.867	-6.72019	0	0	0.0874382	0	0.330187	0
ASNB153	-79.1329	-240.427	-86.9406	-297.12	-13.5372	392.156	-385.574	29.763	161.687	346.561	0	0	0	20.6019	267.866	-6.72019	0	0	0.0874382	0	0.330176	0
SERB154	-79.1329	-240.427	-86.9406	-297.12	-13.5372	392.156	-385.574	29.763	161.687	346.561	0	0	0	20.6019	267.866	-6.72019	0	0	0.0874382	0	0.330176	0
VALB156	-79.1329	-240.427	-86.9406	-297.12	-13.5372	392.156	-385.574	29.763	161.687	346.561	0	0	0	20.6019	267.866	-6.72019	0	0	0.0874382	0	0.330176	0
TYRB158	-79.1337	-240.427	-86.9416	-297.12	-13.5375	392.156	-385.574	29.7636	161.687	346.561	0	0	0	20.6019	267.867	-6.72019	0	0	0.0874382	0	0.330176	0
LYSB159	-79.1892	-240.427	-86.9416	-297.099	-13.5373	392.099	-385.54	29.741	161.657	346.561	0	0	0	20.601	267.867	-6.72019	0	0	0.0874382	0	0.330176	0
SERB162	-79.1892	-240.427	-86.9416	-297.099	-13.5373	392.099	-385.54	29.741	161.657	346.561	0	0	0	20.601	267.867	-6.72019	0	0	0.0874382	0	0.330176	0
ASPB163	-79.1986	-240.427	-86.9416	-297.093	-13.5369	392.083	-385.54	29.7407	161.656	346.561	0	0	0	20.601	267.841	-6.71949	0	0	0.0874382	0	0.330176	0
METB166	-79.2297	-240.427	-86.9416	-297.081	-13.5358	392.079	-385.516	29.6864	161.646	346.561	0	0	0	20.6003	267.84	-6.71949	0	0	0.0874382	0	0.330176	0
THRB167	-79.2308	-240.426	-86.9407	-297.08	-13.5358	392.078	-385.515	29.6825	161.646	346.561	0	0	0	20.6003	267.839	-6.71949	0	0	0.0874382	0	0.330176	0
GLUB168	-79.2417	-240.426	-86.9407	-297.08	-13.5319	392.079	-385.516	29.6847	161.646	346.561	0	0	0	20.6007	267.839	-6.73695	0	0	0.0874382	0	0.330176	0
PROB170	-79.2431	-240.426	-86.9407	-297.087	-13.5319	392.085	-385.53	29.6968	161.646	346.562	0	0	0	20.6011	267.841	-6.73695	0	0	0.0874382	0	0.330228	0
PROB171	-79.2904	-240.425	-86.9407	-297.086	-13.5323	392.086	-385.527	29.6446	161.646	346.562	0	0	0	20.6011	267.84	-6.73695	0	0	0.0874382	0	0.330228	0
THRB172	-79.2904	-240.425	-86.9407	-297.086	-13.5323	392.086	-385.527	29.6446	161.646	346.562	0	0	0	20.6011	267.84	-6.73695	0	0	0.0874382	0	0.330228	0
ILEB175	-79.2914	-240.425	-86.9407	-297.088	-13.5323	392.088	-385.53	29.6457	161.647	346.562	0	0	0	20.6011	267.841	-6.73695	0	0	0.0874382	0	0.33041	0
ARGB176	-79.517	-240.548	-87.0681	-297.107	-13.5191	392.109	-385.546	29.693	161.642	346.559	0	0	0	20.6053	267.888	-6.7556	0	0	0.0874382	0	0.33041	0
ASNB182	-79.517	-240.548	-87.0681	-297.107	-13.5191	392.109	-385.546	29.693	161.642	346.559	0	0	0	20.6053	267.888	-6.7556	0	0	0.0874382	0	0.33041	0
PHEB183	-79.9907	-240.548	-87.0681	-297.111	-13.5052	392.106	-385.558	29.2179	161.641	346.559	0	0	0	20.6126	267.888	-6.7556	0	0	0.0874382	0	0.33041	0
SERB184	-79.9907	-240.548	-87.0681	-297.111	-13.5052	392.106	-385.558	29.2179	161.641	346.559	0	0	0	20.6126	267.888	-6.7556	0	0	0.0874382	0	0.33041	0
VALB185	-79.9907	-240.548	-87.0681	-297.111	-13.5052	392.106	-385.558	29.2179	161.641	346.559	0	0	0	20.6126	267.888	-6.7556	0	0	0.0874382	0	0.33041	0
TYRB187	-79.9922	-240.548	-87.0681	-297.112	-13.5056	392.106	-385.559	29.2182	161.642	346.559	0	0	0	20.6126	267.888	-6.7556	0	0	0.0874382	0	0.33041	0
TYRB188	-79.996	-240.548	-87.0681	-297.112	-13.5053	392.105	-385.559	29.2337	161.642	346.559	0	0	0	20.5936	267.888	-6.75553	0	0	0.0874382	0	0.33041	0
GLUB189	-80.0186	-240.548	-87.0471	-297.111	-13.5075	392.105	-385.559	29.1968	161.637	346.559	0	0	0	20.5936	267.888	-6.75564	0	0	0.0873312	0	0.33041	0
ASNB192	-80.0186	-240.548	-87.0471	-297.111	-13.5075	392.105	-385.559	29.1968	161.637	346.559	0	0	0	20.5936	267.888	-6.75564	0	0	0.0873312	0	0.33041	0
PROB194	-80.0205	-240.548	-87.0471	-297.11	-13.5076	392.105	-385.556	29.1904	161.637	346.559	0	0	0	20.5937	267.887	-6.75564	0	0	0.0873312	0	0.33041	0
ASPB195	-80.1672	-240.615	-87.1071	-297.123	-13.5257	392.131	-385.57	29.1904	161.647	346.559	0	0	0	20.5933	267.887	-6.76636	0	0	0.0873312	0	0.33041	0
ARGB196	-80.2254	-240.615	-87.1428	-297.095	-13.5331	392.074	-385.558	29.1904	161.648	346.559	0	0	0	20.5928	267.88	-6.76314	0	0	0.0873312	0	0.33041	0
CYSB198	-80.2254	-240.615	-87.1428	-297.095	-13.5331	392.074	-385.558	29.1904	161.648	346.559	0	0	0	20.5928	267.88	-6.76314	0	0	0.0873312	0	0.33041	0
ARGB199	-80.2414	-240.625	-87.153	-297.095	-13.528	392.069	-385.559	29.1904	161.654	346.559	0	0	0	20.5923	267.88	-6.76479	0	0	0.0873312	0	0.33041	0
LYSB202	-80.248	-240.626	-87.153	-297.101	-13.5265	392.072	-385.568	29.1901	161.659	346.559	0	0	0	20.5924	267.88	-6.76471	0	0	0.0873312	0	0.33041	0
PHEB205	-80.2538	-240.626	-87.153	-297.104	-13.5292	392.071	-385.573	29.1969	161.659	346.559	0	0	0	20.5918	267.88	-6.76471	0	0	0.0873312	0	0.33041	0
ASPB206	-80.2613	-240.626	-87.153	-297.099	-13.5261	392.057	-385.573	29.1974	161.657	346.559	0	0	0	20.5917	267.855	-6.76411	0	0	0.0873312	0	0.33041	0
ASPB207	-80.2949	-240.626	-87.153	-297.096	-13.5303	392.035	-385.58	29.1973	161.657	346.559	0	0	0	20.5896	267.857	-6.76603	0	0	0.0873312	0	0.33041	0
ILEB209	-80.2998	-240.626	-87.153	-297.099	-13.5303	392.037	-385.586	29.1969	161.66	346.559	0	0	0	20.5896	267.858	-6.76603	0	0	0.0873312	0	0.33041	0
GLUB211	-80.3131	-240.627	-87.153	-297.106	-13.5328	392.054	-385.594	29.1941	161.664	346.559	0	0	0	20.5856	267.857	-6.77585	0	0	0.0873312	0	0.33041	0
LEUB212	-80.3132	-240.626	-87.153	-297.106	-13.5328	392.052	-385.594	29.1946	161.665	346.559	0	0	0	20.585	267.858	-6.77585	0	0	0.0873312	0	0.33041	0
ASPB213	-80.3138	-240.626	-87.153	-297.107	-13.5317	392.054	-385.596	29.1947	161.665	346.56	0	0	0	20.5851	267.859	-6.77633	0	0	0.0873312	0	0.33041	0
THRB214	-80.3138	-240.626	-87.153	-297.107	-13.5317	392.054	-385.596	29.1947	161.665	346.56	0	0	0	20.5851	267.859	-6.77633	0	0	0.0873312	0	0.33041	0
LEUB215	-80.4619	-240.627	-87.1533	-297.135	-13.5317	392.091	-385.632	28.9833	161.674	346.568	0	0	0	20.6597	267.919	-6.77633	0	0	0.0873312	0	0.33041	0
SERB216	-80.4626	-240.617	-87.13	-297.134	-13.5318	392.088	-385.631	28.9936	161.657	346.568	0	0	0	20.6335	267.918	-6.77633	0	0	0.0873312	0	0.33041	0
GLUB217	-80.4673	-240.617	-87.13	-297.138	-13.5422	392.098	-385.636	28.9937	161.662	346.569	0	0	0	20.6343	267.919	-6.77903	0	0	0.0873312	0	0.33041	0
GLUB218	-80.5136	-240.609	-87.1551	-297.135	-13.5445	392.088	-385.633	28.9927	161.67	346.568	0	0	0	20.6053	267.916	-6.77905	0	0	0.0873312	0	0.33041	0
SERB219	-80.5136	-240.609	-87.1551	-297.135	-13.5445	392.088	-385.633	28.9927	161.67	346.568	0	0	0	20.6053	267.916	-6.77905	0	0	0.0873312	0	0.33041	0
LYSB221	-80.5497	-240.608	-87.1949	-297.134	-13.5435	392.09	-385.63	28.9722	161.686	346.568	0	0	0	20.6053	267.916	-6.77891	0	0	0.0873312	0	0.33041	0
ASPB222	-80.5497	-240.608	-87.1949	-297.134	-13.5435	392.09	-385.63	28.9722	161.686	346.568	0	0	0	20.6053	267.916	-6.77891	0	0	0.0873312	0	0.33041	0
SERB223	-80.5497	-240.608	-87.1949	-297.134	-13.5435	392.09	-385.63	28.9722	161.686	346.568	0	0	0	20.6053	267.916	-6.77891	0	0	0.0873312	0	0.33041	0
THRB224	-80.5497	-240.608	-87.1949	-297.134	-13.5435	392.09	-385.63	28.9722	161.686	346.568	0	0	0	20.6053	267.916	-6.77891	0	0	0.0873312	0	0.33041	0
LEUB225	-80.5522	-240.608	-87.1949	-297.137	-13.5435	392.086	-385.638	28.9723	161.688	346.568	0	0	0	20.6173	267.915	-6.77891	0	0	0.0873312	0	0.33041	0
ILEB226	-80.6299	-240.607	-87.1949	-297.136	-13.5435	392.079	-385.639	28.9558	161.688	346.568	0	0	0	20.5616	267.913	-6.77891	0	0	0.0873312	0	0.33041	0
GLNB228	-80.6801	-240.593	-87.3637	-297.124	-13.5435	392.084	-385.625	28.9558	161.761	346.568	0	0	0	20.5621	267.881	-6.77891	0	0	0.0873312	0	0.33041	0
ARGB231	-80.7784	-240.593	-87.3637	-297.138	-13.5456	392.103	-385.64	28.8595	161.773	346.568	0	0	0	20.5599	267.881	-6.77866	0	0	0.0873312	0	0.33041	0
ASPB232	-80.7784	-240.593	-87.3637	-297.138	-13.5456	392.103	-385.64	28.8595	161.773	346.568	0	0	0	20.5599	267.881	-6.77866	0	0	0.0873312	0	0.33041	0
ASNB233	-80.7837	-240.59	-87.3874	-297.175	-13.5456	392.168	-385.665	28.8705	161.773	346.566	0	0	0	20.5625	267.904	-6.77866	0	0	0.0873312	0	0.33041	0
THRB235	-80.7837	-240.59	-87.3874	-297.175	-13.5456	392.168	-385.665	28.8705	161.773	346.566	0	0	0	20.5625	267.904	-6.77866	0	0	0.0873312	0	0.33041	0
LEUB236	-80.7872	-240.591	-87.3874	-297.177	-13.5456	392.167	-385.668	28.8716	161.774	346.566	0	0	0	20.5636	267.905	-6.77866	0	0	0.0873312	0	0.33041	0
TRPB237	-80.8094	-240.588	-87.3861	-297.172	-13.5456	392.163	-385.667	28.8477	161.772	346.566	0	0	0	20.561	267.9	-6.77866	0	0	0.0873312	0	0.33041	0
THRB238	-80.8094	-240.588	-87.3861	-297.172	-13.5456	392.163	-385.667	28.8477	161.772	346.566	0	0	0	20.561	267.9	-6.77866	0	0	0.0873312	0	0.33041	0
SERB239	-80.8094	-240.588	-87.3861	-297.172	-13.5456	392.163	-385.667	28.8477	161.772	346.566	0	0	0	20.561	267.9	-6.77866	0	0	0.0873312	0	0.33041	0
Now moving residues with bad energies
LYSA1	-80.8164	-240.589	-87.3861	-297.173	-13.5466	392.163	-385.669	28.844	161.774	346.566	0	0	0	20.561	267.9	-6.77842	0	0	0.0864325	0	0.33041	0
ARGA2	-80.8224	-240.589	-87.3718	-297.173	-13.5566	392.16	-385.669	28.8411	161.769	346.566	0	0	0	20.561	267.901	-6.77813	0	0	0.0860311	0	0.33041	0
GLNA3	-80.8325	-240.588	-87.3711	-297.16	-13.5566	392.139	-385.663	28.841	161.761	346.566	0	0	0	20.5611	267.899	-6.77813	0	0	0.0860311	0	0.33041	0
TYRA4	-80.8325	-240.588	-87.3711	-297.16	-13.5566	392.139	-385.663	28.841	161.761	346.566	0	0	0	20.5611	267.899	-6.77813	0	0	0.0860311	0	0.33041	0
LYSA5	-80.8413	-240.588	-87.3708	-297.152	-13.5539	392.115	-385.655	28.841	161.761	346.566	0	0	0	20.5554	267.895	-6.77813	0	0	0.0875358	0	0.33041	0
SERA6	-80.8515	-240.588	-87.394	-297.155	-13.5541	392.125	-385.654	28.8464	161.761	346.566	0	0	0	20.5554	267.896	-6.77813	0	0	0.0875358	0	0.33041	0
ILEA7	-80.8515	-240.588	-87.394	-297.155	-13.5541	392.125	-385.654	28.8464	161.761	346.566	0	0	0	20.5554	267.896	-6.77813	0	0	0.0875358	0	0.33041	0
LEUA8	-80.8515	-240.588	-87.394	-297.155	-13.5541	392.125	-385.654	28.8464	161.761	346.566	0	0	0	20.5554	267.896	-6.77813	0	0	0.0875358	0	0.33041	0
ASPB9	-80.8515	-240.588	-87.394	-297.155	-13.5541	392.125	-385.654	28.8464	161.761	346.566	0	0	0	20.5554	267.896	-6.77813	0	0	0.0875358	0	0.33041	0
ARGB10	-80.8612	-240.587	-87.4298	-297.155	-13.5541	392.128	-385.654	28.8671	161.761	346.566	0	0	0	20.5553	267.895	-6.7761	0	0	0.0875358	0	0.33041	0
GLUB11	-80.8833	-240.588	-87.4298	-297.147	-13.5762	392.124	-385.637	28.8475	161.758	346.566	0	0	0	20.5548	267.893	-6.77448	0	0	0.0875358	0	0.33041	0
ASPB12	-80.8833	-240.588	-87.4298	-297.147	-13.5762	392.124	-385.637	28.8475	161.758	346.566	0	0	0	20.5548	267.893	-6.77448	0	0	0.0875358	0	0.33041	0
TYRB15	-80.9219	-240.613	-87.4298	-297.16	-13.5775	392.147	-385.647	28.849	161.758	346.566	0	0	0	20.5414	267.933	-6.77448	0	0	0.0875358	0	0.33041	0
GLNB16	-80.9219	-240.613	-87.4298	-297.16	-13.5775	392.147	-385.647	28.849	161.758	346.566	0	0	0	20.5414	267.933	-6.77448	0	0	0.0875358	0	0.33041	0
LYSB18	-80.9223	-240.613	-87.4298	-297.161	-13.5778	392.149	-385.649	28.8491	161.759	346.566	0	0	0	20.5415	267.933	-6.77365	0	0	0.0875358	0	0.33041	0
LEUB19	-80.9223	-240.613	-87.4298	-297.161	-13.5778	392.149	-385.649	28.8491	161.759	346.566	0	0	0	20.5415	267.933	-6.77365	0	0	0.0875358	0	0.33041	0
GLUB21	-80.9223	-240.613	-87.4298	-297.161	-13.5778	392.149	-385.649	28.8491	161.759	346.566	0	0	0	20.5415	267.933	-6.77365	0	0	0.0875358	0	0.33041	0
GLNB22	-80.9259	-240.631	-87.4481	-297.162	-13.5778	392.149	-385.652	28.8491	161.778	346.566	0	0	0	20.5589	267.933	-6.77365	0	0	0.0875358	0	0.33041	0
GLUB24	-80.9565	-240.631	-87.4481	-297.196	-13.6341	392.229	-385.686	28.8608	161.819	346.566	0	0	0	20.5603	267.931	-6.81369	0	0	0.0881548	0	0.33041	0
ARGB25	-80.9588	-240.629	-87.4452	-297.195	-13.6401	392.226	-385.687	28.8609	161.818	346.566	0	0	0	20.5602	267.93	-6.81327	0	0	0.0881548	0	0.33041	0
ASPB27	-80.9699	-240.629	-87.4452	-297.215	-13.6319	392.249	-385.707	28.8614	161.827	346.566	0	0	0	20.5613	267.933	-6.82525	0	0	0.0881548	0	0.33041	0
GLUB28	-81.003	-240.652	-87.4692	-297.203	-13.6352	392.215	-385.696	28.8446	161.843	346.566	0	0	0	20.5622	267.924	-6.79672	0	0	0.0881548	0	0.33041	0
VALB30	-81.1659	-240.672	-87.4692	-297.183	-13.6352	392.239	-385.624	28.6269	161.8	346.566	0	0	0	20.5634	268.054	-6.79672	0	0	0.0881548	0	0.33041	0
GLUB31	-81.1683	-240.671	-87.4692	-297.182	-13.6339	392.235	-385.623	28.6269	161.799	346.566	0	0	0	20.5634	268.055	-6.79719	0	0	0.0881548	0	0.33041	0
SERB32	-81.1683	-240.671	-87.4692	-297.182	-13.6339	392.235	-385.623	28.6269	161.799	346.566	0	0	0	20.5634	268.055	-6.79719	0	0	0.0881548	0	0.33041	0
LYSB34	-81.1777	-240.671	-87.4825	-297.181	-13.6331	392.235	-385.623	28.6227	161.805	346.566	0	0	0	20.5631	268.055	-6.79747	0	0	0.0881548	0	0.33041	0
LYSB35	-81.1783	-240.672	-87.4825	-297.183	-13.6367	392.237	-385.625	28.6252	161.807	346.566	0	0	0	20.5631	268.055	-6.79653	0	0	0.0881548	0	0.33041	0
VALB36	-81.1788	-240.672	-87.4825	-297.183	-13.6366	392.237	-385.625	28.6225	161.807	346.566	0	0	0	20.5653	268.055	-6.79653	0	0	0.0881548	0	0.33041	0
ASPB40	-81.1788	-240.672	-87.4825	-297.183	-13.6366	392.237	-385.625	28.6225	161.807	346.566	0	0	0	20.5653	268.055	-6.79653	0	0	0.0881548	0	0.33041	0
VALB41	-81.1788	-240.672	-87.4825	-297.183	-13.6366	392.237	-385.625	28.6225	161.807	346.566	0	0	0	20.5653	268.055	-6.79653	0	0	0.0881548	0	0.33041	0
GLUB42	-81.221	-240.672	-87.4825	-297.166	-13.643	392.18	-385.603	28.6225	161.791	346.566	0	0	0	20.5645	268.056	-6.79734	0	0	0.0881548	0	0.33041	0
THRB44	-81.2393	-240.684	-87.5172	-297.169	-13.6436	392.184	-385.607	28.6344	161.791	346.566	0	0	0	20.5853	268.056	-6.79734	0	0	0.0881548	0	0.33041	0
VALB45	-81.2393	-240.684	-87.5172	-297.169	-13.6436	392.184	-385.607	28.6344	161.791	346.566	0	0	0	20.5853	268.056	-6.79734	0	0	0.0881548	0	0.33041	0
GLUB46	-81.2393	-240.684	-87.5172	-297.169	-13.6436	392.184	-385.607	28.6344	161.791	346.566	0	0	0	20.5853	268.056	-6.79734	0	0	0.0881548	0	0.33041	0
GLUB47	-81.2653	-240.72	-87.6004	-297.147	-13.6177	392.148	-385.571	28.6865	161.783	346.566	0	0	0	20.5996	268.056	-6.81071	0	0	0.0881548	0	0.33041	0
ARGB48	-81.3273	-240.753	-87.6341	-297.148	-13.6163	392.146	-385.572	28.6953	161.783	346.566	0	0	0	20.6	268.054	-6.8131	0	0	0.0881548	0	0.33041	0
ASNB49	-81.3273	-240.753	-87.6341	-297.148	-13.6163	392.146	-385.572	28.6953	161.783	346.566	0	0	0	20.6	268.054	-6.8131	0	0	0.0881548	0	0.33041	0
SERB52	-81.3273	-240.753	-87.6341	-297.148	-13.6163	392.146	-385.572	28.6953	161.783	346.566	0	0	0	20.6	268.054	-6.8131	0	0	0.0881548	0	0.33041	0
VALB53	-81.3596	-240.753	-87.6341	-297.147	-13.6163	392.146	-385.57	28.6231	161.782	346.566	0	0	0	20.6378	268.054	-6.8131	0	0	0.0881548	0	0.33041	0
LYSB56	-81.3951	-240.753	-87.6225	-297.165	-13.6175	392.142	-385.61	28.6228	161.788	346.566	0	0	0	20.6505	268.054	-6.81321	0	0	0.0876805	0	0.33041	0
ASNB57	-81.3951	-240.753	-87.6225	-297.165	-13.6175	392.142	-385.61	28.6228	161.788	346.566	0	0	0	20.6505	268.054	-6.81321	0	0	0.0876805	0	0.33041	0
VALB58	-81.3969	-240.753	-87.6225	-297.165	-13.6174	392.141	-385.609	28.632	161.787	346.566	0	0	0	20.6393	268.053	-6.81321	0	0	0.0876805	0	0.33041	0
ILEB59	-81.4257	-240.753	-87.6225	-297.161	-13.6172	392.142	-385.604	28.5106	161.788	346.566	0	0	0	20.7213	268.053	-6.81321	0	0	0.0876805	0	0.33041	0
ARGB62	-81.4452	-240.751	-87.6347	-297.162	-13.6209	392.146	-385.605	28.4931	161.798	346.566	0	0	0	20.721	268.053	-6.81346	0	0	0.0876805	0	0.33041	0
ARGB63	-81.4557	-240.75	-87.6239	-297.17	-13.6234	392.168	-385.614	28.4749	161.796	346.566	0	0	0	20.7127	268.054	-6.81338	0	0	0.0922591	0	0.33041	0
SERB65	-81.4677	-240.733	-87.6081	-297.17	-13.6234	392.169	-385.613	28.4228	161.796	346.566	0	0	0	20.7174	268.056	-6.81338	0	0	0.0922591	0	0.33041	0
ARGB67	-81.488	-240.73	-87.6328	-297.153	-13.6271	392.168	-385.595	28.4286	161.793	346.561	0	0	0	20.6931	268.056	-6.81398	0	0	0.0904984	0	0.33041	0
ILEB68	-81.488	-240.73	-87.6328	-297.153	-13.6271	392.168	-385.595	28.4286	161.793	346.561	0	0	0	20.6931	268.056	-6.81398	0	0	0.0904984	0	0.33041	0
ILEB69	-81.488	-240.73	-87.6328	-297.153	-13.6271	392.168	-385.595	28.4286	161.793	346.561	0	0	0	20.6931	268.056	-6.81398	0	0	0.0904984	0	0.33041	0
SERB71	-81.4921	-240.73	-87.6328	-297.153	-13.6272	392.166	-385.595	28.4267	161.793	346.561	0	0	0	20.6919	268.056	-6.81398	0	0	0.0904984	0	0.33041	0
ILEB72	-81.4921	-240.73	-87.6328	-297.153	-13.6272	392.166	-385.595	28.4267	161.793	346.561	0	0	0	20.6919	268.056	-6.81398	0	0	0.0904984	0	0.33041	0
GLUB73	-81.5153	-240.73	-87.6426	-297.163	-13.6277	392.182	-385.604	28.4164	161.793	346.561	0	0	0	20.6915	268.056	-6.81208	0	0	0.090461	0	0.33041	0
GLNB74	-81.5265	-240.712	-87.6399	-297.148	-13.6277	392.14	-385.603	28.4163	161.783	346.561	0	0	0	20.6953	268.015	-6.81208	0	0	0.090461	0	0.33041	0
LYSB75	-81.5265	-240.712	-87.6399	-297.148	-13.6277	392.14	-385.603	28.4163	161.783	346.561	0	0	0	20.6953	268.015	-6.81208	0	0	0.090461	0	0.33041	0
GLUB76	-81.5265	-240.712	-87.6399	-297.148	-13.6277	392.14	-385.603	28.4163	161.783	346.561	0	0	0	20.6953	268.015	-6.81208	0	0	0.090461	0	0.33041	0
GLUB77	-81.5519	-240.742	-87.6651	-297.15	-13.628	392.147	-385.605	28.4437	161.783	346.561	0	0	0	20.6952	268.015	-6.81262	0	0	0.090461	0	0.33041	0
ASNB78	-81.552	-240.742	-87.6651	-297.15	-13.628	392.147	-385.605	28.4437	161.783	346.561	0	0	0	20.6952	268.015	-6.81262	0	0	0.090461	0	0.33041	0
LYSB79	-81.5652	-240.774	-87.6967	-297.148	-13.6303	392.159	-385.599	28.4436	161.817	346.556	0	0	0	20.6986	268.016	-6.81188	0	0	0.090461	0	0.33041	0
GLUB82	-81.5672	-240.782	-87.7045	-297.149	-13.6225	392.163	-385.6	28.4436	161.825	346.556	0	0	0	20.6995	268.016	-6.81603	0	0	0.090461	0	0.33041	0
ASPB83	-81.5782	-240.782	-87.7045	-297.151	-13.62	392.159	-385.602	28.4436	161.825	346.556	0	0	0	20.7003	268.016	-6.8242	0	0	0.090461	0	0.33041	0
LYSB84	-81.5917	-240.782	-87.7045	-297.154	-13.6208	392.16	-385.608	28.4456	161.83	346.556	0	0	0	20.691	268.015	-6.82512	0	0	0.090461	0	0.33041	0
LYSB86	-81.7734	-240.782	-87.7045	-297.175	-13.6302	392.175	-385.631	28.2585	161.856	346.554	0	0	0	20.7105	268.016	-6.82529	0	0	0.090461	0	0.33041	0
METB87	-81.7862	-240.783	-87.7045	-297.19	-13.6302	392.176	-385.662	28.2606	161.869	346.554	0	0	0	20.7285	268.018	-6.82529	0	0	0.090461	0	0.33041	0
ILEB88	-81.8323	-240.785	-87.7045	-297.204	-13.6288	392.177	-385.693	28.1074	161.883	346.554	0	0	0	20.8658	268.023	-6.82529	0	0	0.090461	0	0.33041	0
ARGB89	-81.8438	-240.785	-87.7011	-297.192	-13.6212	392.149	-385.689	28.0951	161.873	346.554	0	0	0	20.8781	268.023	-6.82576	0	0	0.090461	0	0.33041	0
GLUB90	-81.8454	-240.784	-87.7011	-297.189	-13.6212	392.145	-385.685	28.0932	161.871	346.554	0	0	0	20.8764	268.02	-6.82536	0	0	0.090461	0	0.33041	0
TYRB91	-81.8516	-240.784	-87.7011	-297.199	-13.6212	392.163	-385.692	28.0791	161.872	346.554	0	0	0	20.8826	268.02	-6.82536	0	0	0.090461	0	0.33041	0
ARGB92	-81.8696	-240.783	-87.7234	-297.192	-13.613	392.15	-385.688	28.0821	161.871	346.554	0	0	0	20.876	268.02	-6.82546	0	0	0.0904528	0	0.33041	0
GLNB93	-82.0324	-240.782	-87.9371	-297.163	-13.5939	392.084	-385.668	28.0018	161.969	346.55	0	0	0	20.911	267.991	-6.82455	0	0	0.0902815	0	0.33041	0
METB94	-82.1368	-240.8	-87.9362	-297.206	-13.5939	392.044	-385.769	28.1805	162.078	346.55	0	0	0	20.7204	268.201	-6.82455	0	0	0.0902815	0	0.33041	0
VALB95	-82.1419	-240.8	-87.9357	-297.224	-13.6138	392.08	-385.788	28.2525	162.078	346.55	0	0	0	20.663	268.201	-6.82455	0	0	0.0902815	0	0.33041	0
GLUB96	-82.1419	-240.8	-87.9357	-297.224	-13.6138	392.08	-385.788	28.2525	162.078	346.55	0	0	0	20.663	268.201	-6.82455	0	0	0.0902815	0	0.33041	0
THRB97	-82.1419	-240.8	-87.9357	-297.224	-13.6138	392.08	-385.788	28.2525	162.078	346.55	0	0	0	20.663	268.201	-6.82455	0	0	0.0902815	0	0.33041	0
GLUB98	-82.1459	-240.8	-87.9447	-297.226	-13.6214	392.087	-385.788	28.2526	162.085	346.55	0	0	0	20.6629	268.201	-6.82468	0	0	0.0902815	0	0.33041	0
LYSB100	-82.1549	-240.8	-87.9447	-297.227	-13.6217	392.087	-385.79	28.2493	162.086	346.55	0	0	0	20.66	268.201	-6.82471	0	0	0.0902815	0	0.33041	0
LEUB101	-82.1549	-240.8	-87.9447	-297.227	-13.6217	392.087	-385.79	28.2493	162.086	346.55	0	0	0	20.66	268.201	-6.82471	0	0	0.0902815	0	0.33041	0
CYSB104	-82.5696	-240.796	-87.9447	-297.178	-13.6217	392.08	-385.717	27.7616	162.041	346.55	0	0	0	20.66	268.199	-6.82471	0	0	0.0902815	0	0.33041	0
ASPB105	-82.5696	-240.796	-87.9447	-297.178	-13.6217	392.08	-385.717	27.7616	162.041	346.55	0	0	0	20.66	268.199	-6.82471	0	0	0.0902815	0	0.33041	0
ILEB106	-82.5714	-240.796	-87.9448	-297.179	-13.6217	392.08	-385.718	27.7617	162.041	346.55	0	0	0	20.6599	268.199	-6.82471	0	0	0.0902815	0	0.33041	0
ASPB108	-82.5722	-240.796	-87.9448	-297.179	-13.6205	392.078	-385.718	27.7617	162.04	346.55	0	0	0	20.6599	268.2	-6.82431	0	0	0.0902815	0	0.33041	0
ASPB111	-82.5992	-240.796	-87.9448	-297.181	-13.5822	392.025	-385.734	27.7665	162.016	346.55	0	0	0	20.6597	268.206	-6.79953	0	0	0.0902815	0	0.33041	0
LYSB112	-82.6309	-240.796	-87.9525	-297.173	-13.5812	391.998	-385.72	27.747	162.011	346.55	0	0	0	20.66	268.206	-6.79543	0	0	0.0902815	0	0.330329	0
ILEB115	-82.6654	-240.796	-88.0643	-297.173	-13.5812	391.998	-385.72	27.774	162.067	346.55	0	0	0	20.6544	268.206	-6.79543	0	0	0.0902815	0	0.330329	0
PROB116	-82.6654	-240.796	-88.0643	-297.173	-13.5812	391.998	-385.72	27.774	162.067	346.55	0	0	0	20.6544	268.206	-6.79543	0	0	0.0902815	0	0.330329	0
ASNB119	-82.6654	-240.796	-88.0643	-297.173	-13.5812	391.998	-385.72	27.774	162.067	346.55	0	0	0	20.6544	268.206	-6.79543	0	0	0.0902815	0	0.330329	0
THRB120	-82.6654	-240.796	-88.0643	-297.173	-13.5812	391.998	-385.72	27.774	162.067	346.55	0	0	0	20.6544	268.206	-6.79543	0	0	0.0902815	0	0.330329	0
GLUB122	-82.6668	-240.796	-88.0643	-297.173	-13.5809	391.999	-385.72	27.7741	162.067	346.55	0	0	0	20.6544	268.206	-6.79811	0	0	0.0902815	0	0.330329	0
SERB123	-82.6668	-240.796	-88.0643	-297.173	-13.5809	391.999	-385.72	27.7741	162.067	346.55	0	0	0	20.6544	268.206	-6.79811	0	0	0.0902815	0	0.330329	0
LYSB124	-82.6876	-240.796	-88.2391	-297.196	-13.5649	392.069	-385.743	27.7909	162.166	346.549	0	0	0	20.6544	268.206	-6.79899	0	0	0.0902815	0	0.330329	0
LYSB129	-82.6876	-240.796	-88.2391	-297.196	-13.5649	392.069	-385.743	27.7909	162.166	346.549	0	0	0	20.6544	268.206	-6.79899	0	0	0.0902815	0	0.330329	0
LYSB131	-82.6884	-240.796	-88.2391	-297.197	-13.5681	392.072	-385.744	27.7909	162.169	346.549	0	0	0	20.6544	268.206	-6.80001	0	0	0.0902815	0	0.330235	0
TYRB134	-82.7011	-240.796	-88.2391	-297.203	-13.5688	392.072	-385.754	27.7938	162.169	346.549	0	0	0	20.6545	268.206	-6.80001	0	0	0.0902815	0	0.330235	0
ARGB136	-82.7296	-240.796	-88.2598	-297.182	-13.5615	392.024	-385.741	27.7881	162.168	346.549	0	0	0	20.6604	268.206	-6.79801	0	0	0.0886842	0	0.330235	0
GLUB140	-82.734	-240.796	-88.2671	-297.18	-13.5474	392.018	-385.738	27.7847	162.17	346.549	0	0	0	20.6563	268.205	-6.80111	0	0	0.0874248	0	0.330235	0
PHEB141	-82.7368	-240.785	-88.2687	-297.168	-13.5549	392.006	-385.726	27.7932	162.161	346.549	0	0	0	20.6411	268.179	-6.80104	0	0	0.0874248	0	0.330235	0
THRB143	-82.7368	-240.785	-88.2687	-297.168	-13.5549	392.006	-385.726	27.7932	162.161	346.549	0	0	0	20.6411	268.179	-6.80104	0	0	0.0874248	0	0.330235	0
ASNB145	-82.7492	-240.785	-88.257	-297.167	-13.555	392.003	-385.726	27.7875	162.161	346.548	0	0	0	20.624	268.178	-6.80104	0	0	0.0874248	0	0.330235	0
ASPB146	-82.7492	-240.785	-88.257	-297.167	-13.555	392.003	-385.726	27.7875	162.161	346.548	0	0	0	20.624	268.178	-6.80104	0	0	0.0874248	0	0.330235	0
ARGB147	-82.8325	-240.827	-88.2984	-297.204	-13.556	392.059	-385.762	27.7964	162.17	346.548	0	0	0	20.625	268.181	-6.80173	0	0	0.0872251	0	0.330235	0
LYSB148	-82.8344	-240.827	-88.2984	-297.223	-13.5549	392.085	-385.784	27.7964	162.178	346.548	0	0	0	20.6294	268.224	-6.80135	0	0	0.0872251	0	0.330235	0
GLUB149	-82.8374	-240.83	-88.3006	-297.223	-13.5546	392.087	-385.784	27.7964	162.18	346.548	0	0	0	20.6294	268.225	-6.80375	0	0	0.0872251	0	0.330235	0
GLUB152	-82.838	-240.83	-88.3006	-297.223	-13.5555	392.085	-385.783	27.7963	162.181	346.548	0	0	0	20.6294	268.225	-6.80359	0	0	0.0872251	0	0.330235	0
ASNB153	-82.838	-240.83	-88.3006	-297.223	-13.5555	392.085	-385.783	27.7963	162.181	346.548	0	0	0	20.6294	268.225	-6.80359	0	0	0.0872251	0	0.330235	0
SERB154	-82.838	-240.83	-88.3006	-297.223	-13.5555	392.085	-385.783	27.7963	162.181	346.548	0	0	0	20.6294	268.225	-6.80359	0	0	0.0872251	0	0.330235	0
VALB156	-82.838	-240.83	-88.3006	-297.223	-13.5555	392.085	-385.783	27.7963	162.181	346.548	0	0	0	20.6294	268.225	-6.80359	0	0	0.0872251	0	0.330235	0
TYRB158	-82.8381	-240.83	-88.301	-297.223	-13.5558	392.085	-385.783	27.7971	162.181	346.548	0	0	0	20.6294	268.225	-6.80359	0	0	0.0872251	0	0.330235	0
LYSB159	-82.8381	-240.83	-88.301	-297.223	-13.5558	392.085	-385.783	27.7971	162.181	346.548	0	0	0	20.6294	268.225	-6.80359	0	0	0.0872251	0	0.330235	0
SERB162	-82.8381	-240.83	-88.301	-297.223	-13.5558	392.085	-385.783	27.7971	162.181	346.548	0	0	0	20.6294	268.225	-6.80359	0	0	0.0872251	0	0.330235	0
ASPB163	-82.8788	-240.835	-88.301	-297.239	-13.5254	392.094	-385.824	27.7824	162.181	346.548	0	0	0	20.6248	268.263	-6.80172	0	0	0.0872251	0	0.330235	0
METB166	-82.8948	-240.839	-88.301	-297.242	-13.5238	392.095	-385.827	27.771	162.183	346.548	0	0	0	20.6248	268.267	-6.80172	0	0	0.0872251	0	0.330235	0
THRB167	-82.9163	-240.842	-88.3027	-297.242	-13.5238	392.069	-385.846	27.7986	162.181	346.548	0	0	0	20.6281	268.273	-6.80172	0	0	0.0872251	0	0.330235	0
GLUB168	-82.9221	-240.842	-88.3027	-297.238	-13.5207	392.062	-385.841	27.7958	162.178	346.548	0	0	0	20.6259	268.271	-6.80435	0	0	0.0872251	0	0.330235	0
PROB170	-82.9911	-240.842	-88.3027	-297.251	-13.5207	392.038	-385.87	27.7913	162.178	346.549	0	0	0	20.6262	268.272	-6.80435	0	0	0.0872251	0	0.330262	0
PROB171	-82.9945	-240.842	-88.3027	-297.253	-13.5205	392.039	-385.873	27.7916	162.178	346.55	0	0	0	20.6262	268.273	-6.80435	0	0	0.0872251	0	0.330262	0
THRB172	-82.9945	-240.842	-88.3027	-297.253	-13.5205	392.039	-385.873	27.7916	162.178	346.55	0	0	0	20.6262	268.273	-6.80435	0	0	0.0872251	0	0.330262	0
ILEB175	-82.9945	-240.842	-88.3027	-297.253	-13.5205	392.039	-385.873	27.7916	162.178	346.55	0	0	0	20.6262	268.273	-6.80435	0	0	0.0872251	0	0.330262	0
ARGB176	-83.0194	-240.854	-88.3104	-297.261	-13.5228	392.061	-385.873	27.7792	162.175	346.55	0	0	0	20.627	268.283	-6.80816	0	0	0.0872251	0	0.330262	0
ASNB182	-83.0194	-240.854	-88.3104	-297.261	-13.5228	392.061	-385.873	27.7792	162.175	346.55	0	0	0	20.627	268.283	-6.80816	0	0	0.0872251	0	0.330262	0
PHEB183	-83.0257	-240.854	-88.3104	-297.261	-13.5227	392.061	-385.874	27.7741	162.175	346.55	0	0	0	20.6272	268.283	-6.80816	0	0	0.0872251	0	0.330262	0
SERB184	-83.0257	-240.854	-88.3104	-297.261	-13.5227	392.061	-385.874	27.7741	162.175	346.55	0	0	0	20.6272	268.283	-6.80816	0	0	0.0872251	0	0.330262	0
VALB185	-83.0257	-240.854	-88.3104	-297.261	-13.5227	392.061	-385.874	27.7741	162.175	346.55	0	0	0	20.6272	268.283	-6.80816	0	0	0.0872251	0	0.330262	0
TYRB187	-83.0257	-240.854	-88.3104	-297.261	-13.5227	392.061	-385.874	27.7741	162.175	346.55	0	0	0	20.6272	268.283	-6.80816	0	0	0.0872251	0	0.330262	0
TYRB188	-83.0257	-240.854	-88.3104	-297.261	-13.5227	392.061	-385.874	27.7741	162.175	346.55	0	0	0	20.6272	268.283	-6.80816	0	0	0.0872251	0	0.330262	0
GLUB189	-83.0622	-240.854	-88.3952	-297.291	-13.5296	392.172	-385.903	27.7415	162.208	346.55	0	0	0	20.6295	268.283	-6.80789	0	0	0.0874935	0	0.330262	0
ASNB192	-83.0622	-240.854	-88.3952	-297.291	-13.5296	392.172	-385.903	27.7415	162.208	346.55	0	0	0	20.6295	268.283	-6.80789	0	0	0.0874935	0	0.330262	0
PROB194	-83.0622	-240.854	-88.3952	-297.291	-13.5296	392.172	-385.903	27.7415	162.208	346.55	0	0	0	20.6295	268.283	-6.80789	0	0	0.0874935	0	0.330262	0
ASPB195	-83.2563	-240.975	-88.5036	-297.316	-13.5732	392.276	-385.912	27.7505	162.228	346.55	0	0	0	20.6285	268.283	-6.82754	0	0	0.0874935	0	0.330262	0
ARGB196	-83.2813	-240.975	-88.4792	-297.28	-13.5591	392.198	-385.886	27.7505	162.186	346.55	0	0	0	20.6281	268.282	-6.83254	0	0	0.0874935	0	0.330262	0
CYSB198	-83.2833	-240.978	-88.4831	-297.28	-13.5591	392.198	-385.886	27.7505	162.19	346.55	0	0	0	20.629	268.281	-6.83254	0	0	0.0874935	0	0.330262	0
ARGB199	-83.3087	-240.996	-88.5004	-297.314	-13.5593	392.227	-385.916	27.7485	162.242	346.55	0	0	0	20.6263	268.281	-6.83363	0	0	0.0874935	0	0.330262	0
LYSB202	-83.3111	-240.996	-88.5004	-297.314	-13.5593	392.224	-385.916	27.7485	162.241	346.55	0	0	0	20.6263	268.281	-6.83357	0	0	0.0874935	0	0.330262	0
PHEB205	-83.3358	-240.995	-88.5004	-297.311	-13.5556	392.225	-385.909	27.7401	162.241	346.55	0	0	0	20.5959	268.281	-6.83357	0	0	0.0874935	0	0.330262	0
ASPB206	-83.3366	-240.995	-88.5004	-297.311	-13.5609	392.225	-385.909	27.7399	162.246	346.55	0	0	0	20.5959	268.281	-6.83408	0	0	0.0874935	0	0.330262	0
ASPB207	-83.35	-240.995	-88.5004	-297.304	-13.5643	392.204	-385.902	27.74	162.243	346.55	0	0	0	20.5959	268.281	-6.83402	0	0	0.0874935	0	0.330262	0
ILEB209	-83.376	-240.995	-88.5004	-297.323	-13.5643	392.204	-385.927	27.7694	162.249	346.55	0	0	0	20.5782	268.279	-6.83402	0	0	0.0874935	0	0.330262	0
GLUB211	-83.3783	-240.995	-88.5004	-297.323	-13.563	392.204	-385.928	27.7694	162.249	346.55	0	0	0	20.5782	268.279	-6.83762	0	0	0.0874935	0	0.330262	0
LEUB212	-83.3791	-240.996	-88.5004	-297.322	-13.563	392.206	-385.927	27.767	162.248	346.55	0	0	0	20.5789	268.277	-6.83762	0	0	0.0874935	0	0.330262	0
ASPB213	-83.388	-240.996	-88.5004	-297.318	-13.5624	392.192	-385.926	27.7646	162.248	346.55	0	0	0	20.5802	268.277	-6.83785	0	0	0.0874935	0	0.330262	0
THRB214	-83.388	-240.996	-88.5004	-297.318	-13.5624	392.192	-385.926	27.7646	162.248	346.55	0	0	0	20.5802	268.277	-6.83785	0	0	0.0874935	0	0.330262	0
LEUB215	-83.4024	-240.997	-88.5005	-297.316	-13.5624	392.192	-385.923	27.6998	162.247	346.55	0	0	0	20.6279	268.275	-6.83785	0	0	0.0874935	0	0.330262	0
SERB216	-83.4024	-240.997	-88.5005	-297.316	-13.5624	392.192	-385.923	27.6998	162.247	346.55	0	0	0	20.6279	268.275	-6.83785	0	0	0.0874935	0	0.330262	0
GLUB217	-83.434	-240.997	-88.5005	-297.295	-13.5271	392.106	-385.915	27.6994	162.241	346.536	0	0	0	20.6295	268.266	-6.82781	0	0	0.0874935	0	0.330262	0
GLUB218	-83.459	-240.981	-88.496	-297.295	-13.5277	392.105	-385.916	27.716	162.231	346.536	0	0	0	20.5796	268.266	-6.82806	0	0	0.0874935	0	0.330262	0
SERB219	-83.459	-240.981	-88.496	-297.295	-13.5277	392.105	-385.916	27.716	162.231	346.536	0	0	0	20.5796	268.266	-6.82806	0	0	0.0874935	0	0.330262	0
LYSB221	-83.471	-240.98	-88.5099	-297.289	-13.5285	392.103	-385.906	27.6971	162.236	346.536	0	0	0	20.5796	268.264	-6.82829	0	0	0.0874935	0	0.330262	0
ASPB222	-83.471	-240.98	-88.5099	-297.289	-13.5285	392.103	-385.906	27.6971	162.236	346.536	0	0	0	20.5796	268.264	-6.82829	0	0	0.0874935	0	0.330262	0
SERB223	-83.471	-240.98	-88.5099	-297.289	-13.5285	392.103	-385.906	27.6971	162.236	346.536	0	0	0	20.5796	268.264	-6.82829	0	0	0.0874935	0	0.330262	0
THRB224	-83.471	-240.98	-88.5099	-297.289	-13.5285	392.103	-385.906	27.6971	162.236	346.536	0	0	0	20.5796	268.264	-6.82829	0	0	0.0874935	0	0.330262	0
LEUB225	-83.4808	-240.98	-88.5099	-297.29	-13.5285	392.092	-385.908	27.6971	162.238	346.536	0	0	0	20.5845	268.265	-6.82829	0	0	0.0874935	0	0.330262	0
GLNB228	-83.4972	-240.982	-88.5149	-297.314	-13.5285	392.116	-385.94	27.6971	162.259	346.536	0	0	0	20.585	268.265	-6.82829	0	0	0.0874935	0	0.330262	0
ARGB231	-83.5647	-240.983	-88.5149	-297.32	-13.532	392.128	-385.942	27.6229	162.266	346.536	0	0	0	20.5836	268.266	-6.82794	0	0	0.0874935	0	0.330262	0
ASPB232	-83.5647	-240.983	-88.5149	-297.32	-13.532	392.128	-385.942	27.6229	162.266	346.536	0	0	0	20.5836	268.266	-6.82794	0	0	0.0874935	0	0.330262	0
ASNB233	-83.5647	-240.983	-88.5149	-297.32	-13.532	392.128	-385.942	27.6229	162.266	346.536	0	0	0	20.5836	268.266	-6.82794	0	0	0.0874935	0	0.330262	0
THRB235	-83.5647	-240.983	-88.5149	-297.32	-13.532	392.128	-385.942	27.6229	162.266	346.536	0	0	0	20.5836	268.266	-6.82794	0	0	0.0874935	0	0.330262	0
LEUB236	-83.5678	-240.982	-88.5149	-297.316	-13.532	392.125	-385.937	27.6228	162.265	346.536	0	0	0	20.5772	268.264	-6.82794	0	0	0.0874935	0	0.330262	0
TRPB237	-83.5678	-240.982	-88.5149	-297.316	-13.532	392.125	-385.937	27.6228	162.265	346.536	0	0	0	20.5772	268.264	-6.82794	0	0	0.0874935	0	0.330262	0
THRB238	-83.5678	-240.982	-88.5149	-297.316	-13.532	392.125	-385.937	27.6228	162.265	346.536	0	0	0	20.5772	268.264	-6.82794	0	0	0.0874935	0	0.330262	0
SERB239	-83.5678	-240.982	-88.5149	-297.316	-13.532	392.125	-385.937	27.6228	162.265	346.536	0	0	0	20.5772	268.264	-6.82794	0	0	0.0874935	0	0.330262	0
