# Supplementary material for: A recombinant Fasciola gigantica 14-3-3 epsilon protein (rFg14-3-3e) modulates various functions of goat peripheral blood mononuclear cells
Source: Parasit Vectors. 2018 Mar 6;11:152. doi: 10.1186/s13071-018-2745-4 (PMC5840819; doi:10.1186/s13071-018-2745-4)
Supplement: Supplementary file 1 — Dataset S1. Structure files, FoldX configuration files and associated energy calculations for complexes between YWAHE and rFg14-3-3, and the 18 human protein interactors of YWAHE. (TGZ 5273 kb) [file 13071_2018_2745_MOESM1_ESM.tgz › foldx_model_files/individual_listP04049-P62258-MDL-3nkx.pdb1-P-0-A-0.txt]

DB10E,RB11R,EB12K,DB13K,LB14K,VB15S,YB16D,QB17F,AB18A,KB19K,LB20I,AB21A,EB22E,QB23Q,AB24S,EB25E,RB26R,YB27Y,DB28D,EB29E,MB30M,VB31V,EB32K,SB33V,MB34M,KB35N,KB36E,VB37V,AB38A,GB39K,MB40M,DB41P,VB42G,EB43E,LB44M,TB45S,VB46V,EB47E,EB48E,RB49R,NB50N,LB51L,LB52L,SB53S,VB54V,AB55A,YB56Y,KB57K,NB58N,VB59V,IB60I,GB61G,AB62A,RB63R,RB64R,AB65S,SB66S,WB67W,RB68R,IB69M,IB70L,SB71N,SB72S,IB73I,EB74E,QB75Q,KB76K,EB77D,EB78E,NB79N,KB80S,GB81A,GB82K,EB83Q,DB84Q,KB85A,LB86L,KB87K,MB88L,IB89M,RB90Q,EB91E,YB92H,VB96I,EB97E,TB98K,EB99E,LB100L,KB101E,LB102E,IB103I,CB104C,CB105S,DB106S,IB107I,LB108L,DB109S,VB110L,LB111L,DB112D,KB113E,HB114H,LB115L,IB116I,PB117P,AB118S,AB119S,NB120V,TB121S,GB122A,EB123E,SB124C,KB125K,VB126V,FB127F,YB128F,YB129Y,KB130K,MB131M,KB132K,GB133A,DB134D,YB135Y,HB136Y,RB137R,YB138Y,LB139L,AB140A,EB141E,FB142F,AB143Q,TB144V,GB145G,NB146E,DB147K,RB148R,KB149N,EB150K,AB151T,AB152A,EB153E,NB154Q,SB155S,LB156L,VB157V,AB158A,YB159Y,KB160K,AB161T,AB162A,SB163S,DB164D,IB165I,AB166A,MB167T,TB168A,EB169D,LB170L,PB171P,PB172A,TB173T,HB174N,PB175P,IB176I,RB177R,LB178L,GB179G,LB180L,AB181S,LB182L,NB183N,FB184F,SB185S,VB186V,FB187F,YB188Y,YB189Y,EB190E,IB191I,LB192L,NB193N,SB194T,PB195P,DB196E,RB197R,AB198A,CB199C,RB200K,LB201L,AB202A,KB203N,AB204D,AB205A,FB206F,DB207H,DB208S,AB209A,IB210T,AB211A,EB212E,LB213L,DB214D,TB215T,LB216L,SB217A,EB218N,EB219D,SB220S,YB221F,KB222K,DB223D,SB224S,TB225T,LB226L,IB227I,MB228M,QB229Q,LB230L,LB231L,RB232R,DB233D,NB234N,LB235L,TB236T,LB237L,WB238W,TB239T,SB240S;
