# Supplementary material for: A recombinant Fasciola gigantica 14-3-3 epsilon protein (rFg14-3-3e) modulates various functions of goat peripheral blood mononuclear cells
Source: Parasit Vectors. 2018 Mar 6;11:152. doi: 10.1186/s13071-018-2745-4 (PMC5840819; doi:10.1186/s13071-018-2745-4)
Supplement: Supplementary file 1 — Dataset S1. Structure files, FoldX configuration files and associated energy calculations for complexes between YWAHE and rFg14-3-3, and the 18 human protein interactors of YWAHE. (TGZ 5273 kb) [file 13071_2018_2745_MOESM1_ESM.tgz › foldx_model_files/Average_P04637-P62258-MDL-3lw1.pdb1-P-1-A-1.fxout]

FoldX 4 (2011)
by the FoldX Consortium 
Jesper Borg, Frederic Rousseau, Joost Schymkowitz,
Luis Serrano and Francois Stricher
------------------------------------------------------

PDB file analysed: batch
Output type: BuildModel
Pdb	SD	total energy	Backbone Hbond	Sidechain Hbond	Van der Waals	Electrostatics	Solvation Polar	Solvation Hydrophobic	Van der Waals clashes	entropy sidechain	entropy mainchain	sloop_entropy	mloop_entropy	cis_bond	torsional clash	backbone clash	helix dipole	water bridge	disulfide	electrostatic kon	partial covalent bonds	energy Ionisation	Entropy Complex
P04637-P62258-MDL-3lw1	0	26.5219	-3.13202	7.78884	-2.7835	1.53831	3.22905	-2.36897	12.9606	-1.32877	7.03852	0	0	-0.375487	0.419586	1.16039	3.51772	0	0	-0.0741516	0	0.0921134	0
P04637-P62258-MDL-3lw1	0	26.5219	-3.13202	7.78884	-2.7835	1.53831	3.22905	-2.36897	12.9606	-1.32877	7.03852	0	0	-0.375487	0.419586	1.16039	3.51772	0	0	-0.0741516	0	0.0921134	0
