# Supplementary material for: A recombinant Fasciola gigantica 14-3-3 epsilon protein (rFg14-3-3e) modulates various functions of goat peripheral blood mononuclear cells
Source: Parasit Vectors. 2018 Mar 6;11:152. doi: 10.1186/s13071-018-2745-4 (PMC5840819; doi:10.1186/s13071-018-2745-4)
Supplement: Supplementary file 1 — Dataset S1. Structure files, FoldX configuration files and associated energy calculations for complexes between YWAHE and rFg14-3-3, and the 18 human protein interactors of YWAHE. (TGZ 5273 kb) [file 13071_2018_2745_MOESM1_ESM.tgz › foldx_model_files/individual_listP27348-P62258-MDL-2br9.pdb1-A-0-A-1.txt]

DB229E,RB230R,EB231K,DB232K,LB233K,VB234S,YB235D,QB236F,AB237A,KB238K,LB239I,AB240A,EB241E,QB242Q,AB243S,EB244E,RB245R,YB246Y,DB247D,EB248E,MB249M,VB250V,EB251K,SB252V,MB253M,KB254N,KB255E,VB256V,AB257A,GB258K,MB259M,DB260P,VB261G,EB262E,LB263M,TB264S,VB265V,EB266E,EB267E,RB268R,NB269N,LB270L,LB271L,SB272S,VB273V,AB274A,YB275Y,KB276K,NB277N,VB278V,IB279I,GB280G,AB281A,RB282R,RB283R,AB284S,SB285S,WB286W,RB287R,IB288M,IB289L,SB290N,SB291S,IB292I,EB293E,QB294Q,KB295K,EB296D,EB297E,NB298N,KB299S,GB300A,GB301K,EB302Q,DB303Q,KB304A,LB305L,KB306K,MB307L,IB308M,RB309Q,EB310E,YB311H,VB315I,EB316E,TB317K,EB318E,LB319L,KB320E,LB321E,IB322I,CB323C,CB324S,DB325S,IB326I,LB327L,DB328S,VB329L,LB330L,DB331D,KB332E,HB333H,LB334L,IB335I,PB336P,AB337S,AB338S,NB339V,TB340S,GB341A,EB342E,SB343C,KB344K,VB345V,FB346F,YB347F,YB348Y,KB349K,MB350M,KB351K,GB352A,DB353D,YB354Y,HB355Y,RB356R,YB357Y,LB358L,AB359A,EB360E,FB361F,AB362Q,TB363V,GB364G,NB365E,DB366K,RB367R,KB368N,EB369K,AB370T,AB371A,EB372E,NB373Q,SB374S,LB375L,VB376V,AB377A,YB378Y,KB379K,AB380T,AB381A,SB382S,DB383D,IB384I,AB385A,MB386T,TB387A,EB388D,LB389L,PB390P,PB391A,TB392T,HB393N,PB394P,IB395I,RB396R,LB397L,GB398G,LB399L,AB400S,LB401L,NB402N,FB403F,SB404S,VB405V,FB406F,YB407Y,YB408Y,EB409E,IB410I,LB411L,NB412N,SB413T,PB414P,DB415E,RB416R,AB417A,CB418C,RB419K,LB420L,AB421A,KB422N,AB423D,AB424A,FB425F,DB426H,DB427S,AB428A,IB429T,AB430A,EB431E,LB432L,DB433D,TB434T,LB435L,SB436A,EB437N,EB438D,SB439S,YB440F,KB441K,DB442D,SB443S,TB444T,LB445L,IB446I,MB447M,QB448Q,LB449L,LB450L,RB451R,DB452D,NB453N,LB454L,TB455T,LB456L,WB457W,TB458T;
