# Supplementary material for: A recombinant Fasciola gigantica 14-3-3 epsilon protein (rFg14-3-3e) modulates various functions of goat peripheral blood mononuclear cells
Source: Parasit Vectors. 2018 Mar 6;11:152. doi: 10.1186/s13071-018-2745-4 (PMC5840819; doi:10.1186/s13071-018-2745-4)
Supplement: Supplementary file 1 — Dataset S1. Structure files, FoldX configuration files and associated energy calculations for complexes between YWAHE and rFg14-3-3, and the 18 human protein interactors of YWAHE. (TGZ 5273 kb) [file 13071_2018_2745_MOESM1_ESM.tgz › foldx_model_files/Raw_P13612-P62258-MDL-4hkc.pdb1-B-0-A-0.fxout]

FoldX 4 (2011)
by the FoldX Consortium 
Jesper Borg, Frederic Rousseau, Joost Schymkowitz,
Luis Serrano and Francois Stricher
------------------------------------------------------

PDB file analysed: batch
Output type: BuildModel
Pdb	total energy	Backbone Hbond	Sidechain Hbond	Van der Waals	Electrostatics	Solvation Polar	Solvation Hydrophobic	Van der Waals clashes	entropy sidechain	entropy mainchain	sloop_entropy	mloop_entropy	cis_bond	torsional clash	backbone clash	helix dipole	water bridge	disulfide	electrostatic kon	partial covalent bonds	energy Ionisation	Entropy Complex
P13612-P62258-MDL-4hkc.pdb	-54.2133	-242.054	-77.3651	-297.982	-10.8493	394.91	-385.224	38.1423	162	349.137	0	0	0	15.6951	269.619	-1.20695	0	0	-0.0581452	0	0.64177	0
WT_P13612-P62258-MDL-4hkc.pdb	-75.8493	-240.231	-85.8514	-296.889	-13.3216	392.651	-385.017	30.5135	161.124	346.56	0	0	0	20.8536	268.011	-6.65912	0	0	0.0872256	0	0.330856	0
P13612-P62258-MDL-4hkc.pdb	-54.2133	-242.054	-77.3651	-297.982	-10.8493	394.91	-385.224	38.1423	162	349.137	0	0	0	15.6951	269.619	-1.20695	0	0	-0.0581452	0	0.64177	0
WT_P13612-P62258-MDL-4hkc.pdb	-75.8493	-240.231	-85.8514	-296.889	-13.3216	392.651	-385.017	30.5135	161.124	346.56	0	0	0	20.8536	268.011	-6.65912	0	0	0.0872256	0	0.330856	0
