# Supplementary material for: A recombinant Fasciola gigantica 14-3-3 epsilon protein (rFg14-3-3e) modulates various functions of goat peripheral blood mononuclear cells
Source: Parasit Vectors. 2018 Mar 6;11:152. doi: 10.1186/s13071-018-2745-4 (PMC5840819; doi:10.1186/s13071-018-2745-4)
Supplement: Supplementary file 1 — Dataset S1. Structure files, FoldX configuration files and associated energy calculations for complexes between YWAHE and rFg14-3-3, and the 18 human protein interactors of YWAHE. (TGZ 5273 kb) [file 13071_2018_2745_MOESM1_ESM.tgz › foldx_model_files/WT_P04792-P62258-MDL-5ltw_Repair.fxout]

./WT_P04792-P62258-MDL-5ltw.pdb
Starting Structure	140.662	-260.653	-85.5338	-389.331	-19.7369	543.511	-502.643	110.288	209.141	495.624	0	0	0	44.0059	287.982	-4.634	0	0	-0.202349	0	0.827073	0
Now Optimizing Residues.
PROA1	139.714	-260.653	-85.5338	-389.37	-19.7437	543.333	-502.719	109.654	209.144	495.633	0	0	0	43.9771	287.993	-4.634	0	0	-0.202349	0	0.827073	0
LEUA2	139.665	-260.653	-85.5338	-389.372	-19.7437	543.338	-502.721	109.623	209.145	495.63	0	0	0	43.9629	287.994	-4.634	0	0	-0.202349	0	0.827073	0
PROA3	139.661	-260.654	-85.5338	-389.375	-19.7437	543.34	-502.726	109.624	209.147	495.63	0	0	0	43.9629	287.994	-4.634	0	0	-0.202349	0	0.827073	0
PROA4	139.288	-260.654	-85.5338	-389.373	-19.7437	543.336	-502.723	109.248	209.146	495.631	0	0	0	43.9636	287.994	-4.634	0	0	-0.202349	0	0.827073	0
ILEA7	139.228	-260.654	-85.5338	-389.392	-19.7437	543.342	-502.754	109.248	209.156	495.632	0	0	0	43.9362	287.994	-4.634	0	0	-0.202349	0	0.827073	0
GLUA8	139.186	-260.643	-85.5214	-389.4	-19.7376	543.335	-502.779	109.248	209.145	495.631	0	0	0	43.9145	287.996	-4.634	0	0	-0.200669	0	0.827073	0
SERA9	139.153	-260.642	-85.5509	-389.397	-19.7376	543.328	-502.777	109.248	209.145	495.631	0	0	0	43.9143	287.996	-4.634	0	0	-0.200669	0	0.827073	0
PROA10	139.153	-260.642	-85.5509	-389.398	-19.7376	543.329	-502.779	109.248	209.145	495.631	0	0	0	43.9143	287.996	-4.634	0	0	-0.200669	0	0.827073	0
VALA12	139.153	-260.642	-85.5509	-389.398	-19.7376	543.329	-502.779	109.248	209.145	495.631	0	0	0	43.9143	287.996	-4.634	0	0	-0.200669	0	0.827073	0
TYRA17	139.153	-260.642	-85.5509	-389.398	-19.7376	543.329	-502.779	109.248	209.145	495.631	0	0	0	43.9143	287.996	-4.634	0	0	-0.200669	0	0.827073	0
SERA18	139.153	-260.642	-85.5509	-389.398	-19.7376	543.329	-502.779	109.248	209.145	495.631	0	0	0	43.9143	287.996	-4.634	0	0	-0.200669	0	0.827073	0
ARGA19	139.138	-260.642	-85.5509	-389.398	-19.7251	543.32	-502.781	109.247	209.13	495.631	0	0	0	43.9144	287.996	-4.63443	0	0	-0.200785	0	0.827073	0
LEUA21	138.96	-260.642	-85.5509	-389.388	-19.7251	543.301	-502.767	109.076	209.124	495.626	0	0	0	43.9143	287.996	-4.63443	0	0	-0.200785	0	0.827073	0
SERA22	138.955	-260.642	-85.5509	-389.388	-19.725	543.296	-502.768	109.076	209.124	495.626	0	0	0	43.9146	287.996	-4.63443	0	0	-0.200785	0	0.827052	0
ARGA23	138.841	-260.642	-85.5509	-389.33	-19.7555	543.187	-502.727	109.049	209.093	495.612	0	0	0	43.9138	287.995	-4.63443	0	0	-0.200785	0	0.827052	0
GLNA24	138.063	-260.642	-86.6919	-389.337	-19.7558	543.255	-502.735	108.93	209.521	495.613	0	0	0	43.9138	287.994	-4.63443	0	0	-0.200785	0	0.827052	0
LEUA25	137.844	-260.618	-86.6919	-389.316	-19.7558	543.215	-502.715	108.706	209.512	495.601	0	0	0	43.9138	287.994	-4.63443	0	0	-0.200785	0	0.827052	0
SERA26	137.802	-260.626	-86.7006	-389.315	-19.7558	543.214	-502.714	108.682	209.512	495.601	0	0	0	43.9138	287.994	-4.63443	0	0	-0.200785	0	0.827052	0
SERA27	137.5	-260.617	-86.6916	-389.314	-19.7558	543.212	-502.713	108.373	209.503	495.6	0	0	0	43.9138	287.994	-4.63443	0	0	-0.200785	0	0.827052	0
VALA29	137.498	-260.617	-86.6916	-389.314	-19.7558	543.211	-502.713	108.373	209.503	495.6	0	0	0	43.9124	287.994	-4.63443	0	0	-0.200785	0	0.827052	0
SERA30	137.494	-260.617	-86.6916	-389.316	-19.7558	543.215	-502.714	108.366	209.504	495.6	0	0	0	43.9124	287.994	-4.63443	0	0	-0.200785	0	0.827052	0
GLUA31	137.484	-260.617	-86.6916	-389.315	-19.7672	543.212	-502.714	108.366	209.508	495.6	0	0	0	43.9124	287.995	-4.63443	0	0	-0.200785	0	0.827052	0
ILEA32	137.465	-260.617	-86.6916	-389.319	-19.7672	543.198	-502.721	108.367	209.511	495.601	0	0	0	43.9124	287.995	-4.63443	0	0	-0.200785	0	0.827052	0
ARGA33	137.369	-260.621	-86.6953	-389.296	-19.7749	543.151	-502.707	108.307	209.504	495.599	0	0	0	43.9109	287.994	-4.63443	0	0	-0.200785	0	0.827052	0
H1SA34	137.369	-260.621	-86.6953	-389.294	-19.7745	543.161	-502.705	108.297	209.502	495.598	0	0	0	43.9099	287.994	-4.63443	0	0	-0.200785	0	0.827052	0
THRA35	137.352	-260.621	-86.7521	-389.296	-19.775	543.167	-502.707	108.297	209.531	495.598	0	0	0	43.9172	287.994	-4.63443	0	0	-0.200785	0	0.827052	0
ASPA37	137.309	-260.621	-86.7521	-389.296	-19.7755	543.166	-502.707	108.297	209.532	495.598	0	0	0	43.875	287.994	-4.63443	0	0	-0.200785	0	0.827052	0
ARGA38	135.565	-260.62	-87.1046	-389.28	-19.711	543.086	-502.699	106.799	209.642	495.591	0	0	0	43.8697	287.994	-4.63443	0	0	-0.200785	0	0.827052	0
TRPA39	134.763	-260.619	-87.1046	-389.258	-19.711	543.054	-502.689	106.04	209.636	495.566	0	0	0	43.8571	287.991	-4.63443	0	0	-0.200785	0	0.827052	0
ARGA40	134.185	-260.619	-87.1046	-389.237	-19.7188	542.912	-502.682	105.546	209.622	495.57	0	0	0	43.9039	287.991	-4.63443	0	0	-0.200785	0	0.827052	0
VALA41	134.175	-260.619	-87.1046	-389.235	-19.7188	542.909	-502.679	105.546	209.622	495.57	0	0	0	43.8921	287.991	-4.63443	0	0	-0.200785	0	0.827052	0
SERA42	134.157	-260.619	-87.1046	-389.235	-19.7188	542.909	-502.679	105.529	209.622	495.569	0	0	0	43.8923	287.991	-4.63443	0	0	-0.200785	0	0.827052	0
LEUA43	134.039	-260.622	-87.1046	-389.281	-19.7188	542.913	-502.781	105.542	209.624	495.583	0	0	0	43.8926	287.993	-4.63443	0	0	-0.200785	0	0.827052	0
ASPA44	133.81	-260.622	-87.136	-389.253	-19.7209	542.803	-502.767	105.501	209.624	495.566	0	0	0	43.8396	287.988	-4.65157	0	0	-0.200924	0	0.827052	0
VALA45	133.769	-260.622	-87.136	-389.258	-19.7208	542.806	-502.777	105.479	209.624	495.567	0	0	0	43.8323	287.991	-4.65157	0	0	-0.200924	0	0.827052	0
ASNA46	133.67	-260.623	-87.2913	-389.264	-19.7213	542.818	-502.78	105.534	209.624	495.567	0	0	0	43.8326	287.995	-4.65157	0	0	-0.200924	0	0.827052	0
H1SA47	133.459	-260.623	-87.2913	-389.234	-19.7254	542.75	-502.749	105.375	209.598	495.555	0	0	0	43.8336	287.988	-4.65157	0	0	-0.200924	0	0.822434	0
PHEA48	132.38	-260.64	-87.2913	-389.223	-19.7421	542.749	-502.717	104.268	209.599	495.557	0	0	0	43.8515	287.966	-4.65157	0	0	-0.200924	0	0.822434	0
ASPA51	132.379	-260.64	-87.2963	-389.224	-19.7414	542.752	-502.717	104.268	209.602	495.557	0	0	0	43.8492	287.966	-4.6516	0	0	-0.200442	0	0.822434	0
GLUA52	132.254	-260.646	-87.3026	-389.217	-19.7373	542.686	-502.745	104.233	209.608	495.55	0	0	0	43.8523	287.955	-4.65112	0	0	-0.197143	0	0.822434	0
LEUA53	131.978	-260.646	-87.3026	-389.257	-19.7373	542.677	-502.836	104.093	209.608	495.55	0	0	0	43.8547	287.955	-4.65112	0	0	-0.197143	0	0.822434	0
THRA54	131.92	-260.646	-87.3026	-389.258	-19.7373	542.684	-502.834	104.094	209.608	495.55	0	0	0	43.7878	287.955	-4.65112	0	0	-0.197143	0	0.822434	0
VALA55	131.864	-260.646	-87.3026	-389.262	-19.7373	542.683	-502.843	104.043	209.608	495.55	0	0	0	43.7968	287.955	-4.65112	0	0	-0.197143	0	0.822434	0
LYSA56	131.687	-260.629	-87.3026	-389.179	-19.7271	542.408	-502.771	104.044	209.521	495.552	0	0	0	43.7971	287.955	-4.65112	0	0	-0.197143	0	0.822434	0
THRA57	131.574	-260.628	-87.3026	-389.179	-19.7271	542.417	-502.769	103.91	209.521	495.551	0	0	0	43.8071	287.955	-4.65112	0	0	-0.197143	0	0.822434	0
LYSA58	130.958	-260.628	-87.261	-389.167	-19.7225	542.372	-502.762	103.365	209.469	495.55	0	0	0	43.7678	287.953	-4.65112	0	0	-0.197143	0	0.822434	0
ASPA59	130.858	-260.628	-87.2498	-389.161	-19.7158	542.352	-502.756	103.29	209.446	495.55	0	0	0	43.7561	287.953	-4.65112	0	0	-0.197143	0	0.822434	0
VALA61	130.824	-260.628	-87.2498	-389.153	-19.7158	542.314	-502.764	103.302	209.452	495.55	0	0	0	43.7419	287.953	-4.65112	0	0	-0.197143	0	0.822434	0
VALA62	130.737	-260.628	-87.2498	-389.139	-19.7158	542.312	-502.734	102.952	209.452	495.549	0	0	0	43.9641	287.952	-4.65112	0	0	-0.197143	0	0.822434	0
GLUA63	130.626	-260.628	-87.2498	-389.109	-19.7172	542.2	-502.71	102.947	209.429	495.55	0	0	0	43.9391	287.94	-4.65112	0	0	-0.197143	0	0.822434	0
ILEA64	130.046	-260.628	-87.2498	-389.089	-19.7172	542.146	-502.71	102.505	209.429	495.541	0	0	0	43.8462	287.94	-4.65112	0	0	-0.197143	0	0.822434	0
THRA65	130.041	-260.628	-87.2498	-389.09	-19.7172	542.147	-502.711	102.505	209.43	495.541	0	0	0	43.8404	287.94	-4.65112	0	0	-0.197143	0	0.822434	0
LYSA67	129.795	-260.627	-87.2498	-389.054	-19.696	541.997	-502.676	102.457	209.392	495.541	0	0	0	43.7387	287.94	-4.65112	0	0	-0.19805	0	0.822434	0
H1SA68	129.383	-260.638	-87.2582	-389.07	-19.6954	542.011	-502.7	102.069	209.395	495.537	0	0	0	43.759	287.94	-4.65112	0	0	-0.19805	0	0.82238	0
GLUA69	129.371	-260.638	-87.2582	-389.058	-19.6959	541.986	-502.69	102.069	209.39	495.537	0	0	0	43.755	287.94	-4.65112	0	0	-0.19643	0	0.82238	0
GLUA70	129.343	-260.638	-87.2582	-389.051	-19.7053	541.961	-502.683	102.065	209.385	495.537	0	0	0	43.755	287.94	-4.65085	0	0	-0.196072	0	0.82238	0
ARGA71	129.12	-260.774	-87.3805	-389.061	-19.7121	542.016	-502.668	102.058	209.369	495.537	0	0	0	43.7533	287.941	-4.64862	0	0	-0.191254	0	0.82238	0
GLNA72	129.016	-260.781	-87.3796	-389.075	-19.7123	542.04	-502.681	101.904	209.371	495.538	0	0	0	43.8086	287.942	-4.64862	0	0	-0.191254	0	0.82238	0
ASPA73	128.942	-260.784	-87.3752	-389.072	-19.7576	542.021	-502.678	101.889	209.369	495.537	0	0	0	43.8092	287.931	-4.64801	0	0	-0.191322	0	0.82238	0
GLUA74	128.89	-260.785	-87.3793	-389.082	-19.7483	541.995	-502.705	101.889	209.378	495.537	0	0	0	43.8092	287.931	-4.65282	0	0	-0.188022	0	0.82238	0
H1SA75	128.89	-260.785	-87.3793	-389.082	-19.7484	541.995	-502.706	101.889	209.379	495.537	0	0	0	43.8092	287.931	-4.65282	0	0	-0.188022	0	0.82238	0
TYRA77	128.888	-260.785	-87.3773	-389.082	-19.7491	541.995	-502.706	101.886	209.379	495.537	0	0	0	43.8091	287.931	-4.65282	0	0	-0.188022	0	0.82238	0
ILEA78	128.881	-260.784	-87.3773	-389.086	-19.7511	541.998	-502.711	101.886	209.378	495.537	0	0	0	43.8095	287.931	-4.65282	0	0	-0.188022	0	0.82238	0
SERA79	128.878	-260.785	-87.3773	-389.084	-19.7511	541.993	-502.71	101.886	209.378	495.537	0	0	0	43.8095	287.931	-4.65282	0	0	-0.188022	0	0.82238	0
ARGA80	128.826	-260.785	-87.4217	-389.1	-19.7621	542.008	-502.722	101.906	209.376	495.538	0	0	0	43.8113	287.931	-4.65283	0	0	-0.191569	0	0.822404	0
CYSA81	128.649	-260.785	-87.4217	-389.099	-19.7621	542.01	-502.72	101.723	209.374	495.54	0	0	0	43.8112	287.931	-4.65283	0	0	-0.191569	0	0.822404	0
PHEA82	128.318	-260.785	-87.4217	-389.115	-19.7643	542.014	-502.752	101.422	209.375	495.545	0	0	0	43.823	287.932	-4.65283	0	0	-0.191569	0	0.822404	0
THRA83	128.292	-260.785	-87.4217	-389.111	-19.7643	541.994	-502.755	101.422	209.377	495.545	0	0	0	43.8133	287.932	-4.65283	0	0	-0.191569	0	0.822404	0
ARGA84	125.726	-260.802	-87.4217	-389.07	-19.8581	541.986	-502.679	98.8413	209.377	495.539	0	0	0	43.8348	287.932	-4.65283	0	0	-0.191569	0	0.822404	0
LYSA85	125.646	-260.802	-87.4217	-389.079	-19.8482	541.964	-502.699	98.7985	209.382	495.539	0	0	0	43.8352	287.932	-4.65283	0	0	-0.191569	0	0.822404	0
TYRA86	125.155	-260.802	-87.4217	-389.006	-19.8933	541.902	-502.578	98.2405	209.382	495.537	0	0	0	43.816	287.932	-4.65283	0	0	-0.191569	0	0.822404	0
THRA87	125.063	-260.801	-87.4217	-389.002	-19.8933	541.903	-502.57	98.1692	209.382	495.533	0	0	0	43.7867	287.931	-4.65283	0	0	-0.191569	0	0.822404	0
LEUA88	124.982	-260.801	-87.4217	-389.017	-19.8933	541.901	-502.607	98.1273	209.382	495.542	0	0	0	43.7918	287.927	-4.65283	0	0	-0.191569	0	0.822404	0
PROA90	124.981	-260.801	-87.4217	-389.017	-19.8933	541.9	-502.607	98.1272	209.382	495.542	0	0	0	43.7918	287.926	-4.65283	0	0	-0.191569	0	0.822404	0
VALA92	124.863	-260.801	-87.4217	-389.034	-19.8934	541.901	-502.649	97.9602	209.383	495.55	0	0	0	43.8903	287.926	-4.65283	0	0	-0.191569	0	0.822404	0
ASPA93	124.59	-260.801	-87.4217	-389.013	-19.8949	541.854	-502.628	97.7269	209.364	495.548	0	0	0	43.8772	287.921	-4.65283	0	0	-0.191569	0	0.822404	0
PROA94	124.2	-260.801	-87.4217	-389.056	-19.8949	541.852	-502.728	97.4819	209.363	495.548	0	0	0	43.8785	287.92	-4.65283	0	0	-0.191569	0	0.822404	0
THRA95	124.193	-260.801	-87.4217	-389.053	-19.8949	541.846	-502.721	97.4825	209.361	495.547	0	0	0	43.8695	287.919	-4.65283	0	0	-0.191569	0	0.822404	0
GLNA96	123.437	-260.801	-87.4217	-389.004	-19.893	541.738	-502.69	96.7962	209.326	495.54	0	0	0	43.8686	287.918	-4.65283	0	0	-0.191569	0	0.822404	0
VALA97	123.437	-260.801	-87.4217	-389.004	-19.893	541.738	-502.69	96.7962	209.326	495.54	0	0	0	43.8686	287.918	-4.65283	0	0	-0.191569	0	0.822404	0
SERA98	123.433	-260.801	-87.4217	-389.003	-19.893	541.733	-502.689	96.7962	209.325	495.54	0	0	0	43.8686	287.918	-4.65283	0	0	-0.191569	0	0.822404	0
SERA99	123.433	-260.801	-87.4217	-389.003	-19.893	541.733	-502.689	96.7961	209.324	495.54	0	0	0	43.8684	287.918	-4.65283	0	0	-0.191569	0	0.822404	0
SERA100	123.407	-260.824	-87.4232	-389.004	-19.893	541.734	-502.69	96.7961	209.325	495.54	0	0	0	43.8686	287.918	-4.65283	0	0	-0.191569	0	0.822404	0
SERA102	123.371	-260.825	-87.4619	-389.006	-19.893	541.74	-502.691	96.7961	209.325	495.54	0	0	0	43.869	287.919	-4.65283	0	0	-0.191569	0	0.822404	0
PROA103	123.369	-260.825	-87.4619	-389.005	-19.893	541.737	-502.691	96.7961	209.324	495.541	0	0	0	43.869	287.918	-4.65283	0	0	-0.191569	0	0.822404	0
GLUA104	123.29	-260.825	-87.4619	-388.983	-19.8893	541.647	-502.68	96.7961	209.308	495.535	0	0	0	43.866	287.906	-4.65284	0	0	-0.192738	0	0.822404	0
THRA106	123.26	-260.825	-87.4911	-388.993	-19.8892	541.659	-502.693	96.795	209.308	495.535	0	0	0	43.8779	287.908	-4.65284	0	0	-0.192738	0	0.822404	0
THRA108	123.24	-260.825	-87.4911	-389.002	-19.8893	541.673	-502.703	96.7952	209.313	495.536	0	0	0	43.8574	287.908	-4.65284	0	0	-0.192738	0	0.822404	0
VALA109	123.119	-260.825	-87.4911	-389.02	-19.8893	541.672	-502.739	96.7231	209.313	495.535	0	0	0	43.8643	287.908	-4.65284	0	0	-0.192738	0	0.822404	0
GLUA110	122.914	-260.825	-87.5044	-389.043	-19.9412	541.714	-502.77	96.556	209.378	495.532	0	0	0	43.8417	287.908	-4.65284	0	0	-0.192738	0	0.822404	0
ASPB112	122.791	-260.842	-87.5207	-389.019	-19.9522	541.626	-502.755	96.5183	209.376	495.528	0	0	0	43.8421	287.877	-4.64108	0	0	-0.192738	0	0.822404	0
ARGB113	122.552	-260.842	-87.7404	-389.054	-20.0049	541.695	-502.777	96.5219	209.367	495.521	0	0	0	43.8695	287.879	-4.63415	0	0	-0.192738	0	0.822404	0
GLUB114	122.497	-260.883	-87.7814	-389.055	-20.0126	541.696	-502.784	96.5216	209.411	495.521	0	0	0	43.8694	287.879	-4.63434	0	0	-0.192738	0	0.822404	0
ASPB115	122.497	-260.883	-87.7814	-389.055	-20.0126	541.696	-502.784	96.5216	209.411	495.521	0	0	0	43.8694	287.879	-4.63434	0	0	-0.192738	0	0.822404	0
LEUB116	122.497	-260.883	-87.7814	-389.055	-20.0126	541.696	-502.784	96.5216	209.411	495.521	0	0	0	43.8694	287.879	-4.63434	0	0	-0.192738	0	0.822404	0
TYRB118	122.497	-260.883	-87.7814	-389.056	-20.0127	541.696	-502.785	96.5217	209.411	495.521	0	0	0	43.8694	287.879	-4.63434	0	0	-0.192738	0	0.822404	0
GLNB119	122.492	-260.882	-87.7758	-389.052	-20.0127	541.69	-502.78	96.5165	209.406	495.521	0	0	0	43.8661	287.879	-4.63434	0	0	-0.192738	0	0.822404	0
LYSB121	122.449	-260.882	-87.7758	-389.056	-20.0158	541.69	-502.791	96.4931	209.399	495.521	0	0	0	43.8661	287.879	-4.63074	0	0	-0.192738	0	0.822404	0
LEUB122	122.448	-260.882	-87.7758	-389.055	-20.0158	541.69	-502.789	96.4915	209.399	495.521	0	0	0	43.8658	287.879	-4.63074	0	0	-0.192738	0	0.822404	0
GLUB124	122.387	-260.882	-87.7758	-389.042	-20.0234	541.631	-502.778	96.4911	209.388	495.521	0	0	0	43.8644	287.878	-4.6367	0	0	-0.192724	0	0.822404	0
GLNB125	122.374	-260.883	-87.778	-389.027	-20.0234	541.6	-502.771	96.5002	209.378	495.521	0	0	0	43.8644	287.871	-4.6367	0	0	-0.192724	0	0.822404	0
GLUB127	122.291	-260.883	-87.7931	-389.015	-20.0312	541.551	-502.769	96.5024	209.388	495.521	0	0	0	43.8646	287.843	-4.67449	0	0	-0.192527	0	0.822404	0
ARGB128	122.258	-260.888	-87.7983	-388.966	-20.0288	541.461	-502.734	96.4648	209.385	495.521	0	0	0	43.8648	287.822	-4.65234	0	0	-0.192527	0	0.822404	0
ASPB130	122.248	-260.888	-87.7983	-388.961	-20.0367	541.446	-502.73	96.4648	209.384	495.521	0	0	0	43.8649	287.821	-4.6477	0	0	-0.192527	0	0.822404	0
GLUB131	122.212	-260.879	-87.7892	-388.955	-20.0375	541.43	-502.724	96.4334	209.371	495.521	0	0	0	43.8449	287.816	-4.63254	0	0	-0.192527	0	0.822404	0
VALB133	122.212	-260.879	-87.7892	-388.955	-20.0375	541.43	-502.724	96.4334	209.371	495.521	0	0	0	43.8449	287.816	-4.63254	0	0	-0.192527	0	0.822404	0
GLUB134	122.2	-260.879	-87.7892	-388.948	-20.0367	541.408	-502.722	96.4334	209.37	495.521	0	0	0	43.8449	287.787	-4.63138	0	0	-0.192527	0	0.822404	0
SERB135	122.199	-260.88	-87.79	-388.948	-20.0367	541.407	-502.722	96.4414	209.37	495.521	0	0	0	43.8369	287.787	-4.63138	0	0	-0.192527	0	0.822404	0
LYSB137	122.144	-260.88	-87.7886	-388.976	-20.0243	541.403	-502.782	96.4565	209.376	495.521	0	0	0	43.8414	287.787	-4.63223	0	0	-0.192527	0	0.822404	0
LYSB138	122.12	-260.88	-87.7886	-388.969	-20.0126	541.369	-502.774	96.4553	209.361	495.521	0	0	0	43.8414	287.787	-4.63312	0	0	-0.192527	0	0.822404	0
VALB139	122.12	-260.88	-87.7886	-388.969	-20.0126	541.369	-502.774	96.4553	209.361	495.521	0	0	0	43.8414	287.787	-4.63312	0	0	-0.192527	0	0.822404	0
ASPB143	122.119	-260.88	-87.7886	-388.968	-20.0114	541.367	-502.774	96.4553	209.361	495.521	0	0	0	43.8404	287.787	-4.63307	0	0	-0.192527	0	0.822404	0
VALB144	122.078	-260.88	-87.7886	-388.955	-20.0114	541.366	-502.745	96.3821	209.356	495.521	0	0	0	43.8362	287.787	-4.63307	0	0	-0.192527	0	0.822404	0
GLUB145	122.078	-260.88	-87.7886	-388.955	-20.0117	541.366	-502.745	96.382	209.356	495.521	0	0	0	43.8362	287.787	-4.63318	0	0	-0.192527	0	0.822404	0
THRB147	122.078	-260.88	-87.7886	-388.955	-20.0117	541.366	-502.745	96.382	209.356	495.521	0	0	0	43.8362	287.787	-4.63318	0	0	-0.192527	0	0.822404	0
VALB148	122.061	-260.88	-87.7886	-388.955	-20.0117	541.366	-502.744	96.382	209.356	495.521	0	0	0	43.8177	287.787	-4.63318	0	0	-0.192527	0	0.822404	0
GLUB149	122.051	-260.783	-87.9116	-388.977	-20.0105	541.446	-502.757	96.3789	209.359	495.521	0	0	0	43.8363	287.791	-4.67973	0	0	-0.192527	0	0.822404	0
GLUB150	122.046	-260.797	-87.9064	-388.978	-20.0118	541.447	-502.757	96.3833	209.359	495.521	0	0	0	43.8363	287.791	-4.68052	0	0	-0.192527	0	0.822404	0
ARGB151	121.749	-260.92	-88.0306	-388.997	-20.0425	541.464	-502.78	96.386	209.361	495.521	0	0	0	43.8376	287.797	-4.68091	0	0	-0.192527	0	0.822404	0
ASNB152	121.749	-260.92	-88.0306	-388.997	-20.0425	541.464	-502.78	96.386	209.361	495.521	0	0	0	43.8376	287.797	-4.68091	0	0	-0.192527	0	0.822404	0
SERB155	121.749	-260.92	-88.0306	-388.997	-20.0425	541.464	-502.78	96.386	209.361	495.521	0	0	0	43.8376	287.797	-4.68091	0	0	-0.192527	0	0.822404	0
VALB156	121.749	-260.92	-88.0306	-388.997	-20.0425	541.464	-502.78	96.386	209.361	495.521	0	0	0	43.8376	287.797	-4.68091	0	0	-0.192527	0	0.822404	0
TYRB158	121.726	-260.92	-88.0306	-388.993	-20.0427	541.464	-502.774	96.3526	209.361	495.521	0	0	0	43.8375	287.797	-4.68091	0	0	-0.192527	0	0.822404	0
LYSB159	121.691	-260.931	-88.0417	-388.998	-20.0425	541.457	-502.785	96.3525	209.374	495.519	0	0	0	43.8373	287.797	-4.68096	0	0	-0.192639	0	0.822404	0
ASNB160	121.691	-260.931	-88.0417	-388.998	-20.0425	541.457	-502.785	96.3525	209.374	495.519	0	0	0	43.8373	287.797	-4.68096	0	0	-0.192639	0	0.822404	0
ILEB162	121.5	-260.931	-88.0419	-388.998	-20.0423	541.457	-502.786	96.1846	209.376	495.519	0	0	0	43.814	287.797	-4.68096	0	0	-0.192639	0	0.822404	0
ARGB165	121.42	-260.929	-88.003	-389.046	-20.0491	541.507	-502.84	96.1279	209.374	495.519	0	0	0	43.8093	287.8	-4.6807	0	0	-0.192639	0	0.822404	0
ARGB166	121.368	-260.929	-87.9653	-389.041	-20.0678	541.495	-502.838	96.0605	209.374	495.519	0	0	0	43.8093	287.799	-4.67897	0	0	-0.192777	0	0.822404	0
SERB168	121.368	-260.929	-87.9653	-389.041	-20.0678	541.495	-502.838	96.0605	209.374	495.519	0	0	0	43.8093	287.799	-4.67897	0	0	-0.192777	0	0.822404	0
ARGB170	121.271	-260.946	-87.9846	-388.97	-20.0791	541.357	-502.794	96.0468	209.376	495.52	0	0	0	43.8092	287.761	-4.69417	0	0	-0.192795	0	0.822404	0
ILEB171	121.21	-260.946	-87.9846	-388.999	-20.0791	541.368	-502.846	96.0506	209.393	495.52	0	0	0	43.7999	287.768	-4.69417	0	0	-0.192795	0	0.822404	0
SERB173	121.21	-260.946	-87.9846	-388.999	-20.0791	541.368	-502.846	96.0506	209.393	495.52	0	0	0	43.7999	287.768	-4.69417	0	0	-0.192795	0	0.822404	0
SERB174	121.21	-260.946	-87.9846	-388.999	-20.0791	541.368	-502.846	96.0506	209.393	495.52	0	0	0	43.7999	287.768	-4.69417	0	0	-0.192795	0	0.822404	0
ILEB175	121.066	-260.946	-87.9846	-389.015	-20.0435	541.261	-502.906	96.0051	209.401	495.52	0	0	0	43.8378	287.768	-4.69417	0	0	-0.192795	0	0.822404	0
GLUB176	121.034	-260.945	-88.0289	-389.013	-20.0642	541.262	-502.901	96.0041	209.435	495.52	0	0	0	43.8374	287.766	-4.70227	0	0	-0.192795	0	0.822404	0
GLNB177	121.008	-260.969	-88.0508	-389.013	-20.0641	541.258	-502.905	96.0041	209.46	495.52	0	0	0	43.8402	287.769	-4.70227	0	0	-0.192795	0	0.822404	0
LYSB178	120.97	-260.967	-88.0508	-389.009	-20.0627	541.233	-502.903	96.0039	209.458	495.52	0	0	0	43.8177	287.766	-4.70013	0	0	-0.192795	0	0.822404	0
GLUB179	120.925	-260.957	-88.0508	-389.01	-20.0706	541.205	-502.924	96.0032	209.466	495.537	0	0	0	43.8176	287.731	-4.72057	0	0	-0.192795	0	0.822404	0
GLUB180	120.919	-260.957	-88.0508	-389.009	-20.071	541.204	-502.922	96.0028	209.465	495.537	0	0	0	43.8112	287.731	-4.7205	0	0	-0.192795	0	0.822404	0
ASNB181	120.916	-260.939	-88.0322	-389.008	-20.071	541.202	-502.921	96.0014	209.447	495.527	0	0	0	43.8013	287.731	-4.7205	0	0	-0.192795	0	0.822404	0
LYSB182	120.905	-260.939	-88.0322	-389.018	-20.0707	541.205	-502.94	96.0018	209.452	495.535	0	0	0	43.8016	287.731	-4.72056	0	0	-0.192795	0	0.822404	0
GLUB185	120.85	-260.939	-88.0983	-389.026	-20.0723	541.231	-502.947	95.9997	209.452	495.537	0	0	0	43.8016	287.734	-4.71937	0	0	-0.192795	0	0.822404	0
ASPB186	120.85	-260.939	-88.0983	-389.026	-20.0721	541.231	-502.947	95.9997	209.452	495.537	0	0	0	43.8016	287.734	-4.71938	0	0	-0.192795	0	0.822404	0
LYSB187	120.795	-260.939	-88.1062	-389.012	-20.0482	541.141	-502.944	95.9975	209.451	495.538	0	0	0	43.8016	287.692	-4.71659	0	0	-0.192795	0	0.822404	0
LEUB188	120.795	-260.939	-88.1062	-389.012	-20.0482	541.141	-502.944	95.9975	209.451	495.538	0	0	0	43.8016	287.692	-4.71659	0	0	-0.192795	0	0.822404	0
LYSB189	120.779	-260.939	-88.1062	-389.019	-20.058	541.148	-502.958	95.9982	209.462	495.539	0	0	0	43.799	287.693	-4.71544	0	0	-0.192795	0	0.822404	0
METB190	120.766	-260.939	-88.1062	-389.022	-20.058	541.147	-502.963	95.9921	209.462	495.54	0	0	0	43.7992	287.693	-4.71544	0	0	-0.192795	0	0.822404	0
ARGB192	120.738	-260.944	-88.1062	-389.048	-20.0672	541.162	-502.993	95.9921	209.493	495.54	0	0	0	43.7903	287.699	-4.71088	0	0	-0.192795	0	0.822404	0
GLUB193	120.736	-260.945	-88.1062	-389.052	-20.0692	541.168	-502.999	95.9921	209.501	495.54	0	0	0	43.79	287.7	-4.71418	0	0	-0.192795	0	0.822404	0
TYRB194	120.733	-260.945	-88.1062	-389.055	-20.0692	541.165	-503.006	95.984	209.503	495.54	0	0	0	43.8073	287.7	-4.71418	0	0	-0.192795	0	0.822404	0
ARGB195	120.682	-260.945	-88.2278	-389.042	-20.0325	541.123	-503.006	95.984	209.581	495.53	0	0	0	43.7992	287.7	-4.71168	0	0	-0.192795	0	0.822404	0
GLNB196	120.661	-260.945	-88.2246	-389.028	-20.0116	541.07	-503.003	95.9838	209.574	495.53	0	0	0	43.7978	287.7	-4.71168	0	0	-0.192795	0	0.822404	0
METB197	120.644	-260.944	-88.2246	-389.032	-20.0116	541.097	-502.988	95.9342	209.569	495.53	0	0	0	43.7975	287.7	-4.71168	0	0	-0.192795	0	0.822404	0
GLUB199	120.619	-260.943	-88.2559	-389.012	-20.0062	541.076	-502.955	95.9339	209.552	495.531	0	0	0	43.7804	287.699	-4.71148	0	0	-0.192795	0	0.822404	0
THRB200	120.584	-260.935	-88.248	-389.034	-20.0062	541.076	-503.006	95.942	209.567	495.531	0	0	0	43.7808	287.698	-4.71148	0	0	-0.192795	0	0.822404	0
GLUB201	120.575	-260.935	-88.256	-389.033	-20.0077	541.077	-503.005	95.9419	209.571	495.531	0	0	0	43.7733	287.698	-4.71143	0	0	-0.192795	0	0.822404	0
LYSB203	120.565	-260.935	-88.256	-389.032	-20.0084	541.076	-503.003	95.9419	209.569	495.531	0	0	0	43.7642	287.697	-4.7114	0	0	-0.192795	0	0.822404	0
LEUB204	120.565	-260.935	-88.256	-389.031	-20.0084	541.076	-503.001	95.9439	209.568	495.531	0	0	0	43.7596	287.698	-4.7114	0	0	-0.192795	0	0.822404	0
CYSB207	120.565	-260.935	-88.256	-389.031	-20.0084	541.076	-503.001	95.9439	209.568	495.531	0	0	0	43.7596	287.698	-4.7114	0	0	-0.192795	0	0.822404	0
ASPB208	120.558	-260.935	-88.2733	-389.031	-20.0053	541.076	-503.001	95.9439	209.575	495.531	0	0	0	43.7594	287.697	-4.71138	0	0	-0.192795	0	0.822404	0
ILEB209	120.482	-260.935	-88.2712	-389.03	-20.0053	541.075	-503	95.7114	209.576	495.531	0	0	0	43.9132	287.697	-4.71138	0	0	-0.192795	0	0.822404	0
ASPB211	120.478	-260.935	-88.2712	-389.03	-20.0036	541.072	-503	95.7114	209.573	495.531	0	0	0	43.9132	287.697	-4.71303	0	0	-0.192795	0	0.822404	0
VALB212	120.478	-260.935	-88.2712	-389.03	-20.0036	541.072	-503	95.7114	209.573	495.531	0	0	0	43.9132	287.697	-4.71303	0	0	-0.192795	0	0.822404	0
ASPB214	120.459	-260.935	-88.2514	-389.036	-19.9938	541.067	-503.014	95.6802	209.579	495.531	0	0	0	43.913	287.697	-4.71042	0	0	-0.192795	0	0.822404	0
LYSB215	120.396	-260.934	-88.2514	-389.015	-19.9872	540.975	-502.995	95.6778	209.563	495.531	0	0	0	43.913	287.697	-4.71173	0	0	-0.192795	0	0.822404	0
HISB216	120.396	-260.934	-88.2514	-389.015	-19.9872	540.975	-502.995	95.6778	209.563	495.531	0	0	0	43.913	287.697	-4.71173	0	0	-0.192795	0	0.822404	0
PROB219	120.395	-260.934	-88.2514	-389.015	-19.9872	540.975	-502.997	95.6791	209.563	495.531	0	0	0	43.913	287.696	-4.71173	0	0	-0.192795	0	0.822404	0
ASNB222	120.386	-260.939	-88.2561	-389.015	-19.9873	540.975	-502.996	95.6789	209.563	495.531	0	0	0	43.9132	287.696	-4.71173	0	0	-0.192795	0	0.822404	0
GLUB225	120.334	-260.939	-88.2963	-389.028	-19.9891	540.975	-503.022	95.6843	209.57	495.531	0	0	0	43.9131	287.695	-4.69704	0	0	-0.192795	0	0.823046	0
SERB226	120.334	-260.939	-88.2963	-389.028	-19.9891	540.975	-503.022	95.6843	209.57	495.531	0	0	0	43.9131	287.695	-4.69704	0	0	-0.192795	0	0.823046	0
LYSB227	120.283	-260.984	-88.3406	-389.034	-19.9906	541.006	-503.026	95.7015	209.57	495.533	0	0	0	43.9129	287.695	-4.69526	0	0	-0.192795	0	0.823046	0
VALB228	120.247	-260.984	-88.3406	-389.034	-19.9906	541.005	-503.026	95.693	209.57	495.533	0	0	0	43.8851	287.695	-4.69526	0	0	-0.192795	0	0.823046	0
TYRB231	120.237	-260.983	-88.3406	-389.043	-19.9906	541.016	-503.038	95.6931	209.571	495.533	0	0	0	43.8845	287.694	-4.69526	0	0	-0.192795	0	0.823046	0
LYSB232	120.083	-260.983	-88.3697	-389.026	-19.963	540.876	-503.033	95.6938	209.57	495.533	0	0	0	43.85	287.692	-4.69613	0	0	-0.192795	0	0.823046	0
LYSB234	120.036	-260.954	-88.3522	-388.998	-19.8994	540.675	-503.028	95.6931	209.571	495.533	0	0	0	43.8496	287.647	-4.68491	0	0	-0.192795	0	0.823046	0
TYRB237	120.035	-260.954	-88.3522	-388.998	-19.8988	540.675	-503.028	95.692	209.571	495.533	0	0	0	43.8496	287.647	-4.68491	0	0	-0.192795	0	0.823046	0
ARGB239	119.967	-260.954	-88.4027	-389.021	-19.9412	540.741	-503.029	95.682	209.568	495.533	0	0	0	43.8708	287.647	-4.7117	0	0	-0.192795	0	0.823046	0
TYRB240	119.926	-260.954	-88.4027	-389.017	-19.9406	540.742	-503.024	95.6096	209.568	495.533	0	0	0	43.8923	287.647	-4.71173	0	0	-0.192795	0	0.823046	0
GLUB243	119.912	-260.954	-88.4206	-389.013	-19.9193	540.722	-503.022	95.6154	209.567	495.533	0	0	0	43.8922	287.647	-4.71812	0	0	-0.192795	0	0.823046	0
PHEB244	119.855	-260.954	-88.4205	-389.006	-19.932	540.716	-503.004	95.5539	209.569	495.534	0	0	0	43.8865	287.645	-4.71766	0	0	-0.192795	0	0.823046	0
THRB246	119.855	-260.954	-88.4205	-389.006	-19.932	540.716	-503.004	95.5539	209.569	495.534	0	0	0	43.8865	287.645	-4.71766	0	0	-0.192795	0	0.823046	0
ASNB248	119.855	-260.954	-88.4205	-389.007	-19.932	540.719	-503.007	95.5539	209.569	495.534	0	0	0	43.8866	287.645	-4.71766	0	0	-0.192795	0	0.823046	0
ASPB249	119.844	-260.954	-88.4205	-388.996	-19.9393	540.662	-502.976	95.5539	209.569	495.535	0	0	0	43.8859	287.642	-4.70661	0	0	-0.192795	0	0.823046	0
ARGB250	119.593	-261.069	-88.5382	-389.035	-19.9474	540.73	-503.01	95.5524	209.572	495.545	0	0	0	43.8869	287.689	-4.72465	0	0	-0.192795	0	0.823046	0
LYSB251	119.537	-261.076	-88.5382	-389.075	-19.9898	540.754	-503.076	95.554	209.638	495.546	0	0	0	43.8941	287.702	-4.72341	0	0	-0.192795	0	0.823046	0
GLUB252	119.532	-261.077	-88.5163	-389.079	-19.9889	540.765	-503.079	95.5541	209.628	495.546	0	0	0	43.872	287.703	-4.72316	0	0	-0.192795	0	0.823046	0
GLUB255	119.524	-261.087	-88.5163	-389.092	-19.9919	540.791	-503.097	95.5521	209.643	495.546	0	0	0	43.8725	287.705	-4.72688	0	0	-0.192795	0	0.823046	0
ASNB256	119.522	-261.102	-88.5411	-389.092	-19.9919	540.791	-503.097	95.5521	209.648	495.546	0	0	0	43.9049	287.705	-4.72688	0	0	-0.192795	0	0.823046	0
SERB257	119.522	-261.102	-88.5411	-389.092	-19.9919	540.791	-503.097	95.5521	209.648	495.546	0	0	0	43.9049	287.705	-4.72688	0	0	-0.192795	0	0.823046	0
VALB259	119.522	-261.102	-88.5411	-389.092	-19.9919	540.791	-503.097	95.5521	209.648	495.546	0	0	0	43.9049	287.705	-4.72688	0	0	-0.192795	0	0.823046	0
LYSB262	119.511	-261.102	-88.5411	-389.104	-19.9952	540.794	-503.117	95.5564	209.664	495.546	0	0	0	43.9069	287.707	-4.72688	0	0	-0.192795	0	0.823046	0
SERB265	119.511	-261.102	-88.5411	-389.104	-19.9952	540.794	-503.117	95.5564	209.664	495.546	0	0	0	43.9069	287.707	-4.72688	0	0	-0.192795	0	0.823046	0
ASPB266	119.506	-261.102	-88.5411	-389.106	-19.9952	540.791	-503.122	95.5569	209.663	495.546	0	0	0	43.9122	287.707	-4.72688	0	0	-0.192795	0	0.823046	0
ILEB267	119.43	-261.104	-88.5411	-389.14	-19.9952	540.796	-503.197	95.6295	209.679	495.546	0	0	0	43.8537	287.711	-4.72688	0	0	-0.192795	0	0.823046	0
METB269	119.421	-261.1	-88.5411	-389.137	-19.9962	540.795	-503.191	95.6121	209.676	495.546	0	0	0	43.8542	287.707	-4.72688	0	0	-0.192795	0	0.823046	0
THRB270	119.421	-261.1	-88.5411	-389.137	-19.9962	540.795	-503.191	95.6121	209.676	495.546	0	0	0	43.8542	287.707	-4.72688	0	0	-0.192795	0	0.823046	0
GLUB271	119.357	-261.127	-88.5676	-389.137	-20.0006	540.801	-503.19	95.6121	209.705	495.546	0	0	0	43.8259	287.707	-4.74032	0	0	-0.192795	0	0.823046	0
PROB273	119.333	-261.127	-88.5676	-389.145	-20.0006	540.799	-503.207	95.6121	209.708	495.545	0	0	0	43.8259	287.707	-4.74032	0	0	-0.192795	0	0.823046	0
PROB274	119.329	-261.127	-88.5676	-389.147	-20.0003	540.801	-503.212	95.6121	209.71	495.546	0	0	0	43.826	287.708	-4.74032	0	0	-0.192795	0	0.823046	0
THRB275	119.329	-261.127	-88.5676	-389.147	-20.0003	540.801	-503.212	95.6121	209.71	495.546	0	0	0	43.826	287.708	-4.74032	0	0	-0.192795	0	0.823046	0
ILEB278	119.166	-261.127	-88.5676	-389.095	-20.0003	540.805	-503.092	95.5515	209.676	495.546	0	0	0	43.5798	287.708	-4.74032	0	0	-0.192795	0	0.823457	0
ARGB279	119.033	-261.144	-88.5847	-389.042	-19.9833	540.671	-503.076	95.4808	209.674	495.545	0	0	0	43.5953	287.684	-4.73622	0	0	-0.18992	0	0.823457	0
LEUB284	119.018	-261.145	-88.5847	-389.041	-19.9833	540.666	-503.076	95.472	209.674	495.544	0	0	0	43.5953	287.685	-4.73622	0	0	-0.18992	0	0.823457	0
ASNB285	119.018	-261.145	-88.5847	-389.041	-19.9833	540.666	-503.076	95.472	209.674	495.544	0	0	0	43.5953	287.685	-4.73622	0	0	-0.18992	0	0.823457	0
PHEB286	118.932	-261.145	-88.5847	-389.04	-19.9826	540.667	-503.073	95.3579	209.674	495.544	0	0	0	43.618	287.685	-4.73622	0	0	-0.18992	0	0.823457	0
SERB287	118.932	-261.145	-88.5847	-389.04	-19.9826	540.667	-503.073	95.3579	209.674	495.544	0	0	0	43.618	287.685	-4.73622	0	0	-0.18992	0	0.823457	0
VALB288	118.932	-261.145	-88.5847	-389.04	-19.9826	540.667	-503.073	95.3579	209.674	495.544	0	0	0	43.618	287.685	-4.73622	0	0	-0.18992	0	0.823457	0
TYRB290	118.823	-261.145	-88.5847	-389.051	-19.9691	540.655	-503.104	95.2803	209.681	495.544	0	0	0	43.6182	287.685	-4.73622	0	0	-0.18992	0	0.823457	0
TYRB291	118.814	-261.144	-88.5847	-389.053	-19.9658	540.655	-503.107	95.2734	209.679	495.544	0	0	0	43.6182	287.683	-4.73598	0	0	-0.18992	0	0.823457	0
GLUB292	118.813	-261.144	-88.5847	-389.064	-19.9656	540.678	-503.124	95.2736	209.683	495.544	0	0	0	43.6182	287.683	-4.73566	0	0	-0.189913	0	0.823457	0
ILEB293	118.811	-261.143	-88.5847	-389.064	-19.9654	540.677	-503.125	95.2736	209.683	495.544	0	0	0	43.6181	287.682	-4.73566	0	0	-0.189913	0	0.823457	0
ASNB295	118.811	-261.143	-88.5847	-389.064	-19.9654	540.677	-503.125	95.2736	209.682	495.544	0	0	0	43.6179	287.682	-4.73566	0	0	-0.189913	0	0.823457	0
PROB297	118.811	-261.143	-88.5847	-389.062	-19.9654	540.676	-503.122	95.2698	209.682	495.544	0	0	0	43.618	287.681	-4.73566	0	0	-0.189913	0	0.823457	0
ASPB298	118.77	-261.143	-88.5832	-389.065	-19.9726	540.683	-503.124	95.2712	209.687	495.544	0	0	0	43.5715	287.683	-4.73387	0	0	-0.189913	0	0.823457	0
ARGB299	118.727	-261.142	-88.5941	-389.036	-19.9766	540.621	-503.112	95.271	209.676	495.544	0	0	0	43.578	287.657	-4.73668	0	0	-0.189913	0	0.823457	0
CYSB301	118.714	-261.134	-88.5858	-389.036	-19.9766	540.622	-503.111	95.2482	209.668	495.544	0	0	0	43.5789	287.659	-4.73668	0	0	-0.189913	0	0.823457	0
ARGB302	118.702	-261.136	-88.5858	-389.045	-19.9777	540.633	-503.121	95.241	209.674	495.544	0	0	0	43.5758	287.663	-4.73465	0	0	-0.189913	0	0.823457	0
LYSB305	118.652	-261.139	-88.5858	-389.07	-19.9779	540.64	-503.159	95.2247	209.695	495.544	0	0	0	43.5758	287.666	-4.73308	0	0	-0.186745	0	0.823457	0
PHEB308	118.647	-261.139	-88.5858	-389.091	-19.9754	540.66	-503.199	95.2553	209.693	495.549	0	0	0	43.5746	287.662	-4.73253	0	0	-0.186745	0	0.823457	0
ASPB309	118.626	-261.139	-88.5858	-389.078	-19.9734	540.623	-503.186	95.2555	209.68	495.549	0	0	0	43.5748	287.66	-4.73069	0	0	-0.186795	0	0.823457	0
ASPB310	118.618	-261.134	-88.5858	-389.074	-19.9717	540.606	-503.187	95.2555	209.68	495.549	0	0	0	43.5748	287.659	-4.7312	0	0	-0.186828	0	0.823457	0
ILEB312	118.528	-261.135	-88.5858	-389.075	-19.9711	540.611	-503.19	95.135	209.681	495.549	0	0	0	43.6023	287.663	-4.7312	0	0	-0.186828	0	0.823457	0
GLUB314	118.518	-261.134	-88.5858	-389.075	-19.9756	540.608	-503.19	95.135	209.68	495.549	0	0	0	43.6024	287.663	-4.72985	0	0	-0.189999	0	0.823457	0
ASPB316	118.516	-261.134	-88.5858	-389.075	-19.9758	540.607	-503.19	95.135	209.68	495.549	0	0	0	43.6005	287.663	-4.72978	0	0	-0.189581	0	0.823457	0
THRB317	118.516	-261.134	-88.5858	-389.075	-19.9758	540.607	-503.19	95.135	209.68	495.549	0	0	0	43.6005	287.663	-4.72978	0	0	-0.189581	0	0.823457	0
SERB319	118.49	-261.088	-88.7684	-389.072	-19.9761	540.598	-503.189	95.115	209.816	495.549	0	0	0	43.6005	287.661	-4.72978	0	0	-0.189581	0	0.823457	0
GLUB320	118.474	-261.087	-88.766	-389.064	-19.9929	540.576	-503.184	95.115	209.816	495.549	0	0	0	43.5943	287.657	-4.71784	0	0	-0.188185	0	0.823457	0
GLUB321	118.425	-261.092	-88.7724	-389.049	-20.0194	540.518	-503.177	95.1143	209.82	495.549	0	0	0	43.5943	287.652	-4.69525	0	0	-0.189885	0	0.823457	0
SERB322	118.424	-261.092	-88.7724	-389.048	-20.0194	540.516	-503.176	95.1143	209.82	495.549	0	0	0	43.5943	287.652	-4.69525	0	0	-0.189885	0	0.823457	0
LYSB324	118.393	-261.065	-88.7656	-389.037	-19.9983	540.432	-503.18	95.1099	209.823	495.549	0	0	0	43.5943	287.651	-4.70276	0	0	-0.189853	0	0.823457	0
ASPB325	118.386	-261.065	-88.7656	-389.015	-19.9977	540.396	-503.151	95.1099	209.802	495.549	0	0	0	43.5942	287.652	-4.70305	0	0	-0.189756	0	0.823457	0
SERB326	118.386	-261.065	-88.7656	-389.015	-19.9977	540.396	-503.151	95.1099	209.802	495.549	0	0	0	43.5942	287.652	-4.70305	0	0	-0.189756	0	0.823457	0
THRB327	118.386	-261.065	-88.7656	-389.015	-19.9977	540.396	-503.151	95.1099	209.802	495.549	0	0	0	43.5942	287.652	-4.70305	0	0	-0.189756	0	0.823457	0
LEUB328	118.315	-261.066	-88.7656	-389.01	-19.9977	540.372	-503.157	95.1391	209.805	495.518	0	0	0	43.5466	287.652	-4.70305	0	0	-0.189756	0	0.823457	0
ILEB329	118.313	-261.066	-88.7656	-389.009	-19.9977	540.363	-503.154	95.1412	209.805	495.518	0	0	0	43.5469	287.653	-4.70305	0	0	-0.189756	0	0.823457	0
GLNB331	118.312	-261.066	-88.7656	-389.015	-19.9979	540.373	-503.161	95.1412	209.807	495.519	0	0	0	43.5457	287.654	-4.70305	0	0	-0.189756	0	0.823457	0
LEUB332	118.303	-261.066	-88.7656	-389.015	-19.9979	540.374	-503.159	95.1317	209.807	495.52	0	0	0	43.5436	287.654	-4.70305	0	0	-0.189756	0	0.823457	0
ARGB334	118.176	-261.066	-88.882	-389.076	-20.0716	540.484	-503.216	95.1316	209.854	495.539	0	0	0	43.5553	287.663	-4.70249	0	0	-0.197958	0	0.823457	0
ASPB335	118.176	-261.066	-88.882	-389.076	-20.0716	540.484	-503.216	95.1316	209.854	495.539	0	0	0	43.5553	287.663	-4.70249	0	0	-0.197958	0	0.823457	0
ASNB336	118.176	-261.066	-88.882	-389.076	-20.0716	540.484	-503.216	95.1316	209.854	495.539	0	0	0	43.5553	287.663	-4.70249	0	0	-0.197958	0	0.823457	0
THRB341	118.176	-261.066	-88.882	-389.076	-20.0716	540.484	-503.216	95.1316	209.854	495.539	0	0	0	43.5553	287.663	-4.70249	0	0	-0.197958	0	0.823457	0
Now moving residues with bad energies
PROA1	117.362	-261.066	-88.6856	-389.027	-20.0512	540.436	-503.141	94.277	209.632	495.546	0	0	0	43.5187	287.658	-4.70249	0	0	-0.197958	0	0.823457	0
LEUA2	116.099	-261.119	-88.6856	-389.343	-20.0512	540.602	-503.688	93.4003	209.798	495.732	0	0	0	43.5291	287.674	-4.70249	0	0	-0.197958	0	0.823457	0
PROA3	116.074	-261.119	-88.6856	-389.354	-20.0512	540.6	-503.714	93.4021	209.816	495.728	0	0	0	43.5291	287.674	-4.70249	0	0	-0.197958	0	0.823457	0
PROA4	115.284	-261.119	-88.6856	-389.338	-20.0512	540.618	-503.668	92.5172	209.806	495.729	0	0	0	43.5533	287.687	-4.70249	0	0	-0.197958	0	0.823457	0
ILEA7	114.232	-261.113	-88.6856	-389.587	-20.0476	540.819	-504.106	92.5183	209.953	495.878	0	0	0	42.6787	287.695	-4.70249	0	0	-0.197958	0	0.823457	0
GLUA8	114.197	-261.092	-88.6635	-389.584	-20.0437	540.792	-504.113	92.5187	209.926	495.877	0	0	0	42.6545	287.698	-4.70249	0	0	-0.196439	0	0.823457	0
SERA9	113.845	-261.314	-88.2027	-389.479	-20.0437	540.446	-504.071	92.5401	209.73	495.634	0	0	0	42.6805	287.696	-4.70249	0	0	-0.196439	0	0.823457	0
PROA10	113.843	-261.314	-88.2027	-389.48	-20.0437	540.446	-504.073	92.5401	209.731	495.635	0	0	0	42.6805	287.696	-4.70249	0	0	-0.196439	0	0.823457	0
VALA12	113.843	-261.314	-88.2027	-389.48	-20.0437	540.446	-504.073	92.5401	209.731	495.635	0	0	0	42.6805	287.696	-4.70249	0	0	-0.196439	0	0.823457	0
TYRA17	113.836	-261.314	-88.2027	-389.488	-20.0438	540.452	-504.087	92.5407	209.738	495.635	0	0	0	42.6817	287.696	-4.70249	0	0	-0.196439	0	0.823457	0
SERA18	113.836	-261.314	-88.2027	-389.488	-20.0438	540.452	-504.087	92.5407	209.738	495.635	0	0	0	42.6817	287.696	-4.70249	0	0	-0.196439	0	0.823457	0
ARGA19	113.836	-261.314	-88.2027	-389.489	-20.0431	540.453	-504.088	92.5407	209.738	495.635	0	0	0	42.6816	287.696	-4.70241	0	0	-0.196162	0	0.823457	0
LEUA21	112.443	-261.314	-88.2027	-389.246	-20.0436	539.841	-503.926	91.6763	209.597	495.445	0	0	0	42.692	287.683	-4.70265	0	0	-0.196378	0	0.823457	0
SERA22	112.122	-261.314	-88.4152	-389.243	-20.0437	539.564	-503.928	91.6585	209.786	495.441	0	0	0	42.6924	287.683	-4.70265	0	0	-0.196378	0	0.823493	0
ARGA23	112.031	-261.314	-88.4152	-389.155	-20.0145	539.414	-503.878	91.666	209.717	495.38	0	0	0	42.7067	287.662	-4.70265	0	0	-0.196378	0	0.823493	0
GLNA24	111.927	-261.314	-88.4493	-389.114	-20.0142	539.327	-503.852	91.6537	209.704	495.354	0	0	0	42.7089	287.638	-4.70265	0	0	-0.196378	0	0.823493	0
LEUA25	111.675	-261.315	-88.4493	-389.149	-20.0142	539.282	-503.933	91.4806	209.751	495.34	0	0	0	42.759	287.646	-4.70265	0	0	-0.196378	0	0.823493	0
SERA26	111.613	-261.333	-88.4671	-389.147	-20.0142	539.277	-503.931	91.4444	209.749	495.34	0	0	0	42.7704	287.645	-4.70265	0	0	-0.196378	0	0.823493	0
SERA27	111.54	-261.327	-88.4607	-389.146	-20.0142	539.275	-503.931	91.3663	209.743	495.339	0	0	0	42.7704	287.645	-4.70265	0	0	-0.196378	0	0.823493	0
VALA29	110.861	-261.327	-88.4607	-389.067	-20.0136	539.195	-503.849	90.6912	209.742	495.226	0	0	0	42.7999	287.644	-4.70265	0	0	-0.196378	0	0.823493	0
SERA30	109.696	-261.75	-88.8834	-389.07	-20.0136	539.16	-503.88	89.9997	210.17	495.238	0	0	0	42.7999	287.644	-4.70265	0	0	-0.196378	0	0.823493	0
GLUA31	109.555	-262.035	-88.9827	-389.153	-19.9201	539.297	-503.957	89.9997	210.257	495.284	0	0	0	42.8399	287.644	-4.70265	0	0	-0.196378	0	0.823493	0
ILEA32	109.48	-262.036	-88.9827	-389.1	-19.9236	539.2	-503.885	89.956	210.293	495.106	0	0	0	42.9272	287.637	-4.70265	0	0	-0.196378	0	0.823493	0
ARGA33	103.868	-263.135	-90.0738	-388.993	-19.8097	538.468	-504.112	86.5397	211.22	495.092	0	0	0	42.748	287.638	-4.70265	0	0	-0.196378	0	0.823493	0
H2SA34	103.675	-263.421	-90.3598	-389.008	-19.8287	538.539	-504.059	86.5352	211.518	495.089	0	0	0	42.7458	287.638	-4.70265	0	0	-0.196378	0	0.823493	0
THRA35	103.666	-263.421	-90.3873	-389.009	-19.8289	538.54	-504.06	86.5348	211.532	495.09	0	0	0	42.752	287.638	-4.70265	0	0	-0.196378	0	0.823493	0
ASPA37	102.645	-263.421	-90.3873	-389.044	-19.8246	538.571	-504.13	85.8595	211.556	495.119	0	0	0	42.4224	287.638	-4.70265	0	0	-0.196378	0	0.823493	0
ARGA38	94.8297	-264.696	-90.8746	-387.981	-19.6884	534.716	-503.173	82.4916	211.368	495.175	0	0	0	41.568	287.674	-4.70265	0	0	-0.196378	0	0.823493	0
TRPA39	89.4456	-264.642	-90.8746	-387.293	-19.6994	534.703	-501.646	75.0103	211.395	495.381	0	0	0	41.1878	287.726	-4.70265	0	0	-0.196378	0	0.823493	0
ARGA40	89.4313	-264.642	-90.8746	-387.293	-19.7097	534.687	-501.647	75.0165	211.403	495.379	0	0	0	41.1864	287.725	-4.70265	0	0	-0.196378	0	0.823493	0
VALA41	88.9804	-264.587	-90.8746	-387.104	-19.7102	534.489	-501.316	74.0336	211.435	495.387	0	0	0	41.3029	287.72	-4.70265	0	0	-0.196378	0	0.823493	0
SERA42	88.8306	-264.589	-90.8746	-387.082	-19.7102	534.413	-501.309	73.9575	211.425	495.371	0	0	0	41.3047	287.72	-4.70265	0	0	-0.196378	0	0.823493	0
LEUA43	87.4435	-264.655	-90.8746	-387.066	-19.674	533.974	-501.483	73.4281	211.368	495.295	0	0	0	41.2062	287.763	-4.70265	0	0	-0.196378	0	0.823493	0
ASPA44	87.2756	-264.655	-90.8789	-387.049	-19.6661	533.913	-501.464	73.3468	211.36	495.282	0	0	0	41.1624	287.756	-4.70229	0	0	-0.196695	0	0.823493	0
VALA45	87.2756	-264.655	-90.8789	-387.049	-19.6661	533.913	-501.464	73.3468	211.36	495.282	0	0	0	41.1624	287.756	-4.70229	0	0	-0.196695	0	0.823493	0
ASNA46	87.2715	-264.655	-90.93	-387.064	-19.666	533.933	-501.479	73.364	211.367	495.315	0	0	0	41.1624	287.755	-4.70229	0	0	-0.196695	0	0.823493	0
H1SA47	87.216	-264.655	-91.0247	-387.062	-19.6623	533.935	-501.475	73.348	211.415	495.311	0	0	0	41.1616	287.757	-4.70229	0	0	-0.196695	0	0.823029	0
ASPA51	86.9292	-264.657	-91.0247	-387.036	-19.6686	533.902	-501.439	73.0438	211.424	495.291	0	0	0	41.1705	287.707	-4.70229	0	0	-0.196695	0	0.823029	0
GLUA52	86.8468	-264.657	-91.0247	-387.004	-19.6744	533.795	-501.432	73.0438	211.426	495.277	0	0	0	41.1701	287.67	-4.70163	0	0	-0.193647	0	0.823029	0
LEUA53	83.7581	-264.657	-91.0247	-387.067	-19.6743	533.936	-501.449	71.2673	211.465	495.401	0	0	0	39.6324	287.929	-4.70163	0	0	-0.193647	0	0.823029	0
THRA54	81.6888	-264.525	-91.0247	-386.707	-19.6732	533.147	-500.981	70.5899	211.121	495.365	0	0	0	38.4498	287.96	-4.70163	0	0	-0.193647	0	0.823029	0
LYSA56	81.4416	-264.502	-91.0247	-386.631	-19.5145	532.918	-500.949	70.5739	210.926	495.362	0	0	0	38.3551	287.96	-4.70163	0	0	-0.193647	0	0.823029	0
THRA57	78.8295	-264.405	-91.2888	-386.676	-19.5146	532.215	-501.35	70.0736	210.867	495.299	0	0	0	37.6809	287.856	-4.70163	0	0	-0.193647	0	0.823029	0
LYSA58	75.294	-264.405	-91.2888	-386.389	-19.2677	531.2	-501.188	68.4907	210.448	495.289	0	0	0	36.4773	287.777	-4.70163	0	0	-0.193647	0	0.823029	0
ASPA59	74.623	-264.981	-91.8649	-386.36	-19.182	531.276	-501.071	68.496	210.632	495.289	0	0	0	36.4611	287.809	-4.70163	0	0	-0.193647	0	0.823029	0
VALA61	72.8123	-264.944	-91.8649	-386.294	-19.1655	531.343	-500.896	66.399	210.651	495.169	0	0	0	36.4863	287.866	-4.70163	0	0	-0.193647	0	0.823029	0
VALA62	72.8123	-264.944	-91.8649	-386.294	-19.1655	531.343	-500.896	66.399	210.651	495.169	0	0	0	36.4863	287.866	-4.70163	0	0	-0.193647	0	0.823029	0
GLUA63	72.811	-264.944	-91.8649	-386.294	-19.1625	531.344	-500.896	66.3956	210.649	495.169	0	0	0	36.4862	287.866	-4.70163	0	0	-0.193647	0	0.823029	0
ILEA64	63.5072	-265.011	-91.8649	-386.424	-19.1674	531.432	-501.207	58.2215	210.557	495.137	0	0	0	35.9064	287.866	-4.70163	0	0	-0.193647	0	0.823029	0
THRA65	62.7036	-265.028	-91.8649	-386.424	-19.1674	531.412	-501.236	58.2234	210.522	495.179	0	0	0	35.1598	287.866	-4.70163	0	0	-0.193647	0	0.823029	0
LYSA67	60.8175	-265.008	-91.8649	-386.144	-18.9311	530.363	-501.012	58.0776	210.333	495.157	0	0	0	33.9493	287.866	-4.70163	0	0	-0.223585	0	0.823029	0
H1SA68	60.8163	-265.008	-91.8701	-386.144	-18.9311	530.363	-501.012	58.0741	210.333	495.157	0	0	0	33.9564	287.866	-4.70163	0	0	-0.223585	0	0.823044	0
GLUA69	59.0662	-266.429	-93.3099	-386.348	-18.9283	530.62	-501.194	58.0801	211.501	495.191	0	0	0	33.9658	287.871	-4.70163	0	0	-0.205048	0	0.823044	0
GLUA70	58.9224	-266.431	-93.2273	-386.333	-18.8446	530.467	-501.209	57.9812	211.462	495.195	0	0	0	33.9678	287.869	-4.72012	0	0	-0.209574	0	0.823044	0
ARGA71	58.9079	-266.454	-93.2488	-386.322	-18.8473	530.462	-501.198	58.0024	211.462	495.195	0	0	0	33.9623	287.869	-4.72009	0	0	-0.208912	0	0.823044	0
GLNA72	58.9079	-266.454	-93.2488	-386.322	-18.8473	530.462	-501.198	58.0024	211.462	495.195	0	0	0	33.9623	287.869	-4.72009	0	0	-0.208912	0	0.823044	0
ASPA73	58.8428	-266.454	-93.3143	-386.317	-18.8374	530.429	-501.198	58.0024	211.465	495.195	0	0	0	33.9806	287.869	-4.71996	0	0	-0.21213	0	0.823044	0
GLUA74	58.8313	-266.454	-93.304	-386.314	-18.8542	530.422	-501.196	58.0024	211.462	495.195	0	0	0	33.9805	287.869	-4.71766	0	0	-0.213013	0	0.823044	0
H2SA75	58.8313	-266.454	-93.304	-386.314	-18.8542	530.422	-501.196	58.0024	211.462	495.195	0	0	0	33.9805	287.869	-4.71766	0	0	-0.213013	0	0.823044	0
TYRA77	58.8166	-266.453	-93.2978	-386.305	-18.8443	530.392	-501.189	57.9894	211.457	495.195	0	0	0	33.98	287.868	-4.71766	0	0	-0.213013	0	0.823044	0
ILEA78	58.7911	-266.452	-93.2978	-386.322	-18.8527	530.408	-501.215	57.9844	211.455	495.196	0	0	0	33.9941	287.868	-4.71766	0	0	-0.213013	0	0.823044	0
SERA79	58.7911	-266.452	-93.2978	-386.322	-18.8527	530.408	-501.215	57.9844	211.455	495.196	0	0	0	33.9941	287.868	-4.71766	0	0	-0.213013	0	0.823044	0
ARGA80	58.7911	-266.452	-93.2978	-386.322	-18.8527	530.408	-501.215	57.9844	211.455	495.196	0	0	0	33.9941	287.868	-4.71766	0	0	-0.213013	0	0.823044	0
CYSA81	57.6669	-266.591	-93.4583	-386.609	-18.8527	530.582	-501.741	57.9519	211.926	495.218	0	0	0	33.349	287.868	-4.71766	0	0	-0.213013	0	0.823044	0
THRA83	56.4022	-266.574	-93.4583	-386.599	-18.8407	530.508	-501.765	57.9074	211.918	495.194	0	0	0	32.2193	287.868	-4.71766	0	0	-0.213013	0	0.823044	0
ARGA84	47.0652	-267.12	-94.2795	-384.84	-19.1229	526.999	-500.224	51.9457	211.465	495.479	0	0	0	30.8714	287.599	-4.71766	0	0	-0.213013	0	0.823044	0
LYSA85	46.9782	-267.126	-94.2795	-384.904	-19.1912	527.035	-500.35	51.9488	211.596	495.482	0	0	0	30.8745	287.599	-4.71766	0	0	-0.213013	0	0.823044	0
TYRA86	46.9763	-267.126	-94.2795	-384.904	-19.1912	527.033	-500.35	51.9488	211.596	495.482	0	0	0	30.8745	287.599	-4.71766	0	0	-0.213013	0	0.823044	0
THRA87	46.7467	-267.126	-94.2795	-384.913	-19.1912	527.036	-500.371	51.7717	211.597	495.478	0	0	0	30.8516	287.6	-4.71766	0	0	-0.213013	0	0.823044	0
LEUA88	45.7224	-267.123	-94.2795	-384.949	-19.1912	527.052	-500.436	51.1279	211.597	495.516	0	0	0	30.5157	287.588	-4.71766	0	0	-0.213013	0	0.823044	0
PROA90	45.6667	-267.123	-94.2795	-384.927	-19.1912	526.98	-500.421	51.1258	211.597	495.499	0	0	0	30.5157	287.588	-4.71766	0	0	-0.213013	0	0.823044	0
VALA92	44.3052	-267.103	-94.2795	-384.964	-19.1932	527.228	-500.356	50.066	211.661	495.597	0	0	0	29.7562	287.628	-4.71766	0	0	-0.213013	0	0.823044	0
ASPA93	41.2335	-267.919	-96.7356	-384.783	-19.1944	526.441	-500.14	49.465	212.227	495.578	0	0	0	30.4014	287.558	-4.71766	0	0	-0.213013	0	0.823044	0
PROA94	41.2189	-267.919	-96.7356	-384.77	-19.1945	526.415	-500.129	49.4651	212.223	495.572	0	0	0	30.4007	287.514	-4.71766	0	0	-0.213013	0	0.823044	0
THRA95	41.2189	-267.919	-96.7356	-384.77	-19.1945	526.415	-500.129	49.4651	212.223	495.572	0	0	0	30.4007	287.514	-4.71766	0	0	-0.213013	0	0.823044	0
GLNA96	41.2007	-267.913	-96.7293	-384.787	-19.1945	526.417	-500.168	49.48	212.221	495.579	0	0	0	30.4028	287.517	-4.71766	0	0	-0.213013	0	0.823044	0
VALA97	41.2007	-267.913	-96.7293	-384.787	-19.1945	526.417	-500.168	49.48	212.221	495.579	0	0	0	30.4028	287.517	-4.71766	0	0	-0.213013	0	0.823044	0
SERA98	41.1559	-267.913	-96.7293	-384.717	-19.1945	526.291	-500.121	49.48	212.153	495.609	0	0	0	30.4059	287.54	-4.71766	0	0	-0.213013	0	0.823044	0
SERA99	40.536	-268.091	-96.9467	-384.748	-19.1945	526.11	-500.179	49.4813	212.178	495.622	0	0	0	30.4123	287.539	-4.71766	0	0	-0.213013	0	0.823044	0
SERA100	39.753	-268.549	-97.2587	-384.768	-19.1945	526.128	-500.212	49.4813	212.199	495.622	0	0	0	30.412	287.539	-4.71766	0	0	-0.213013	0	0.823044	0
SERA102	36.1869	-269.732	-98.4667	-384.938	-19.2151	525.312	-500.631	50.3946	212.115	495.725	0	0	0	29.7526	287.446	-4.73365	0	0	-0.218903	0	0.823044	0
PROA103	36.186	-269.732	-98.4667	-384.939	-19.2151	525.314	-500.633	50.3946	212.116	495.725	0	0	0	29.7527	287.447	-4.73365	0	0	-0.218903	0	0.823044	0
GLUA104	36.1695	-269.732	-98.4667	-384.934	-19.2141	525.296	-500.627	50.4006	212.112	495.724	0	0	0	29.7391	287.444	-4.73393	0	0	-0.21904	0	0.823044	0
THRA106	36.0667	-269.731	-98.4933	-384.926	-19.2141	525.294	-500.618	50.2949	212.111	495.725	0	0	0	29.7552	287.445	-4.73393	0	0	-0.21904	0	0.823044	0
THRA108	35.5756	-269.727	-98.4933	-385.008	-19.2331	525.351	-500.768	50.3076	212.199	495.746	0	0	0	29.3299	287.446	-4.73393	0	0	-0.21904	0	0.823044	0
GLUA110	35.5203	-269.728	-98.4933	-385.003	-19.1612	525.3	-500.778	50.3054	212.132	495.746	0	0	0	29.3311	287.446	-4.73393	0	0	-0.21904	0	0.823044	0
ASPB112	35.5018	-269.728	-98.4933	-384.997	-19.1689	525.29	-500.771	50.2864	212.131	495.746	0	0	0	29.3315	287.445	-4.72792	0	0	-0.21904	0	0.823044	0
ARGB113	35.2869	-269.757	-98.775	-385.131	-19.2804	525.604	-500.844	50.3204	212.113	495.768	0	0	0	29.4142	287.443	-4.7481	0	0	-0.21904	0	0.823044	0
GLUB114	35.2385	-269.801	-98.8182	-385.118	-19.2804	525.586	-500.834	50.3207	212.153	495.768	0	0	0	29.4138	287.449	-4.75523	0	0	-0.21904	0	0.823044	0
ASPB115	35.2385	-269.801	-98.8182	-385.118	-19.2804	525.586	-500.834	50.3207	212.153	495.768	0	0	0	29.4138	287.449	-4.75523	0	0	-0.21904	0	0.823044	0
LEUB116	35.2385	-269.801	-98.8182	-385.118	-19.2804	525.586	-500.834	50.3207	212.153	495.768	0	0	0	29.4138	287.449	-4.75523	0	0	-0.21904	0	0.823044	0
TYRB118	35.2385	-269.801	-98.8182	-385.118	-19.2804	525.586	-500.834	50.3207	212.153	495.768	0	0	0	29.4138	287.449	-4.75523	0	0	-0.21904	0	0.823044	0
GLNB119	35.2385	-269.801	-98.8182	-385.118	-19.2804	525.586	-500.834	50.3207	212.153	495.768	0	0	0	29.4138	287.449	-4.75523	0	0	-0.21904	0	0.823044	0
LYSB121	35.212	-269.801	-98.8182	-385.135	-19.2791	525.586	-500.869	50.3207	212.174	495.768	0	0	0	29.4138	287.449	-4.75336	0	0	-0.21904	0	0.823044	0
LEUB122	35.1834	-269.802	-98.8182	-385.158	-19.2791	525.586	-500.92	50.3443	212.197	495.768	0	0	0	29.4138	287.449	-4.75336	0	0	-0.21904	0	0.823044	0
GLUB124	35.1782	-269.802	-98.8182	-385.125	-19.2534	525.522	-500.878	50.3433	212.157	495.768	0	0	0	29.4115	287.451	-4.75057	0	0	-0.219575	0	0.823044	0
GLNB125	35.1687	-269.802	-98.8186	-385.116	-19.2534	525.503	-500.874	50.3484	212.149	495.768	0	0	0	29.4115	287.449	-4.75057	0	0	-0.219575	0	0.823044	0
GLUB127	35.1564	-269.802	-98.7953	-385.12	-19.2535	525.492	-500.886	50.3691	212.143	495.768	0	0	0	29.4115	287.448	-4.77304	0	0	-0.219454	0	0.823044	0
ARGB128	35.1564	-269.802	-98.7953	-385.12	-19.2535	525.492	-500.886	50.3691	212.143	495.768	0	0	0	29.4115	287.448	-4.77304	0	0	-0.219454	0	0.823044	0
ASPB130	35.1549	-269.802	-98.7953	-385.12	-19.253	525.488	-500.886	50.3691	212.143	495.768	0	0	0	29.4115	287.448	-4.77167	0	0	-0.219454	0	0.823044	0
GLUB131	35.1387	-269.788	-98.781	-385.097	-19.2756	525.419	-500.868	50.3683	212.124	495.768	0	0	0	29.4019	287.418	-4.73657	0	0	-0.219454	0	0.823044	0
VALB133	35.1387	-269.788	-98.781	-385.097	-19.2756	525.419	-500.868	50.3683	212.124	495.768	0	0	0	29.4019	287.418	-4.73657	0	0	-0.219454	0	0.823044	0
GLUB134	35.1379	-269.788	-98.781	-385.098	-19.2789	525.421	-500.87	50.3683	212.127	495.768	0	0	0	29.4024	287.418	-4.73614	0	0	-0.219454	0	0.823044	0
SERB135	35.1379	-269.788	-98.781	-385.098	-19.2789	525.421	-500.87	50.3683	212.127	495.768	0	0	0	29.4024	287.418	-4.73614	0	0	-0.219454	0	0.823044	0
LYSB137	35.13	-269.788	-98.7808	-385.096	-19.2768	525.419	-500.866	50.356	212.125	495.768	0	0	0	29.4021	287.418	-4.7362	0	0	-0.219454	0	0.823044	0
LYSB138	35.13	-269.788	-98.7808	-385.096	-19.2768	525.419	-500.866	50.356	212.125	495.768	0	0	0	29.4021	287.418	-4.7362	0	0	-0.219454	0	0.823044	0
VALB139	35.13	-269.788	-98.7808	-385.096	-19.2768	525.419	-500.866	50.356	212.125	495.768	0	0	0	29.4021	287.418	-4.7362	0	0	-0.219454	0	0.823044	0
ASPB143	35.13	-269.788	-98.7808	-385.096	-19.2768	525.419	-500.866	50.356	212.125	495.768	0	0	0	29.4021	287.418	-4.7362	0	0	-0.219454	0	0.823044	0
VALB144	35.0471	-269.788	-98.7808	-385.099	-19.2762	525.417	-500.875	50.2461	212.129	495.769	0	0	0	29.438	287.418	-4.7362	0	0	-0.219454	0	0.823044	0
GLUB145	35.0471	-269.788	-98.7808	-385.099	-19.2762	525.417	-500.875	50.2461	212.129	495.769	0	0	0	29.438	287.418	-4.7362	0	0	-0.219454	0	0.823044	0
THRB147	35.0471	-269.788	-98.7808	-385.099	-19.2762	525.417	-500.875	50.2461	212.129	495.769	0	0	0	29.438	287.418	-4.7362	0	0	-0.219454	0	0.823044	0
VALB148	35.0471	-269.788	-98.7808	-385.099	-19.2762	525.417	-500.875	50.2461	212.129	495.769	0	0	0	29.438	287.418	-4.7362	0	0	-0.219454	0	0.823044	0
GLUB149	34.9789	-269.773	-98.9283	-385.122	-19.2695	525.464	-500.906	50.2898	212.128	495.769	0	0	0	29.4548	287.419	-4.73036	0	0	-0.219454	0	0.823044	0
GLUB150	34.9681	-269.799	-98.911	-385.123	-19.2707	525.465	-500.907	50.2896	212.128	495.769	0	0	0	29.4549	287.419	-4.73181	0	0	-0.219454	0	0.823044	0
ARGB151	34.8856	-269.831	-98.9571	-385.102	-19.2613	525.415	-500.905	50.2925	212.129	495.769	0	0	0	29.4516	287.42	-4.71919	0	0	-0.219454	0	0.823044	0
ASNB152	34.8856	-269.831	-98.9571	-385.102	-19.2613	525.415	-500.905	50.2925	212.129	495.769	0	0	0	29.4516	287.42	-4.71919	0	0	-0.219454	0	0.823044	0
SERB155	34.8856	-269.831	-98.9571	-385.102	-19.2613	525.415	-500.905	50.2925	212.129	495.769	0	0	0	29.4516	287.42	-4.71919	0	0	-0.219454	0	0.823044	0
VALB156	34.8856	-269.831	-98.9571	-385.102	-19.2613	525.415	-500.905	50.2925	212.129	495.769	0	0	0	29.4516	287.42	-4.71919	0	0	-0.219454	0	0.823044	0
TYRB158	34.8573	-269.831	-98.9571	-385.098	-19.2617	525.416	-500.898	50.2534	212.129	495.769	0	0	0	29.4516	287.42	-4.71919	0	0	-0.219454	0	0.823044	0
LYSB159	34.8263	-269.841	-98.9675	-385.101	-19.2616	525.409	-500.908	50.2533	212.141	495.767	0	0	0	29.4513	287.42	-4.71922	0	0	-0.219586	0	0.823044	0
ASNB160	34.8263	-269.841	-98.9675	-385.101	-19.2616	525.409	-500.908	50.2533	212.141	495.767	0	0	0	29.4513	287.42	-4.71922	0	0	-0.219586	0	0.823044	0
ILEB162	34.6674	-269.841	-98.9676	-385.098	-19.2587	525.384	-500.917	50.1272	212.143	495.767	0	0	0	29.4438	287.42	-4.71922	0	0	-0.219586	0	0.823044	0
ARGB165	34.6513	-269.835	-98.9719	-385.099	-19.2533	525.384	-500.918	50.1129	212.146	495.767	0	0	0	29.4354	287.42	-4.72037	0	0	-0.219586	0	0.823044	0
ARGB166	34.648	-269.835	-98.9741	-385.097	-19.2544	525.378	-500.918	50.1124	212.146	495.767	0	0	0	29.4392	287.419	-4.72039	0	0	-0.219602	0	0.823044	0
SERB168	34.648	-269.835	-98.9741	-385.097	-19.2544	525.378	-500.918	50.1124	212.146	495.767	0	0	0	29.4392	287.419	-4.72039	0	0	-0.219602	0	0.823044	0
ARGB170	34.6146	-269.834	-98.9741	-385.114	-19.2505	525.381	-500.932	50.1035	212.146	495.767	0	0	0	29.4392	287.418	-4.72094	0	0	-0.219592	0	0.823044	0
ILEB171	34.6072	-269.835	-98.9741	-385.121	-19.2505	525.384	-500.947	50.1077	212.152	495.767	0	0	0	29.442	287.42	-4.72094	0	0	-0.219592	0	0.823044	0
SERB173	34.6072	-269.835	-98.9741	-385.121	-19.2505	525.384	-500.947	50.1077	212.152	495.767	0	0	0	29.442	287.42	-4.72094	0	0	-0.219592	0	0.823044	0
SERB174	34.6072	-269.835	-98.9741	-385.121	-19.2505	525.384	-500.947	50.1077	212.152	495.767	0	0	0	29.442	287.42	-4.72094	0	0	-0.219592	0	0.823044	0
ILEB175	34.5807	-269.835	-98.9741	-385.138	-19.2509	525.385	-500.986	50.0847	212.161	495.767	0	0	0	29.4848	287.42	-4.72094	0	0	-0.219592	0	0.823044	0
GLUB176	34.5807	-269.835	-98.9741	-385.138	-19.2509	525.385	-500.986	50.0847	212.161	495.767	0	0	0	29.4848	287.42	-4.72094	0	0	-0.219592	0	0.823044	0
GLNB177	34.5506	-269.872	-99.0086	-385.149	-19.2508	525.395	-501.003	50.0847	212.202	495.767	0	0	0	29.5028	287.423	-4.72094	0	0	-0.219592	0	0.823044	0
LYSB178	34.5325	-269.871	-99.0086	-385.147	-19.2504	525.387	-501.001	50.0847	212.2	495.767	0	0	0	29.4872	287.421	-4.71896	0	0	-0.219592	0	0.823044	0
GLUB179	34.5206	-269.871	-99.0086	-385.149	-19.2478	525.38	-501.005	50.0846	212.201	495.768	0	0	0	29.4872	287.42	-4.72353	0	0	-0.219592	0	0.823044	0
GLUB180	34.5089	-269.871	-99.0086	-385.14	-19.2483	525.362	-500.999	50.0839	212.198	495.763	0	0	0	29.4859	287.405	-4.72138	0	0	-0.219592	0	0.823044	0
ASNB181	34.5081	-269.86	-98.9977	-385.139	-19.2483	525.361	-500.998	50.0825	212.188	495.757	0	0	0	29.4817	287.404	-4.72138	0	0	-0.219592	0	0.823044	0
LYSB182	34.5072	-269.86	-98.9977	-385.142	-19.2433	525.363	-501.003	50.0828	212.186	495.758	0	0	0	29.4811	287.405	-4.72124	0	0	-0.219592	0	0.823044	0
GLUB185	34.4567	-269.872	-99.0269	-385.142	-19.241	525.36	-501.003	50.0677	212.186	495.764	0	0	0	29.4811	287.404	-4.7219	0	0	-0.219592	0	0.823044	0
ASPB186	34.4564	-269.872	-99.0269	-385.142	-19.2408	525.36	-501.003	50.0677	212.186	495.764	0	0	0	29.4811	287.404	-4.72191	0	0	-0.219592	0	0.823044	0
LYSB187	34.4269	-269.872	-99.0565	-385.161	-19.2518	525.402	-501.022	50.073	212.184	495.768	0	0	0	29.481	287.41	-4.72081	0	0	-0.219592	0	0.823044	0
LEUB188	34.4269	-269.872	-99.0565	-385.161	-19.2518	525.402	-501.022	50.073	212.184	495.768	0	0	0	29.481	287.41	-4.72081	0	0	-0.219592	0	0.823044	0
LYSB189	34.4237	-269.872	-99.0565	-385.16	-19.2519	525.399	-501.021	50.0725	212.184	495.768	0	0	0	29.4796	287.41	-4.72143	0	0	-0.219592	0	0.823044	0
METB190	34.4109	-269.872	-99.0565	-385.163	-19.2519	525.398	-501.025	50.0671	212.184	495.768	0	0	0	29.4797	287.41	-4.72143	0	0	-0.219592	0	0.823044	0
ARGB192	34.405	-269.871	-99.0565	-385.158	-19.2449	525.389	-501.022	50.0671	212.175	495.768	0	0	0	29.4781	287.408	-4.72344	0	0	-0.219592	0	0.823044	0
GLUB193	34.4037	-269.871	-99.0565	-385.157	-19.2474	525.387	-501.021	50.0671	212.176	495.768	0	0	0	29.4784	287.408	-4.72236	0	0	-0.219592	0	0.823044	0
TYRB194	34.3882	-269.871	-99.0565	-385.153	-19.2474	525.386	-501.014	50.0607	212.175	495.768	0	0	0	29.4612	287.408	-4.72236	0	0	-0.219592	0	0.823044	0
ARGB195	34.3739	-269.871	-99.1069	-385.136	-19.1868	525.315	-501.019	50.0606	212.219	495.762	0	0	0	29.4553	287.408	-4.72133	0	0	-0.219592	0	0.823044	0
GLNB196	34.3328	-269.86	-99.0696	-385.116	-19.168	525.221	-501.03	50.0596	212.196	495.762	0	0	0	29.4551	287.381	-4.72133	0	0	-0.219592	0	0.823044	0
METB197	34.3299	-269.86	-99.0696	-385.118	-19.168	525.222	-501.033	50.0601	212.198	495.762	0	0	0	29.4551	287.381	-4.72133	0	0	-0.219592	0	0.823044	0
GLUB199	34.2753	-269.859	-99.0656	-385.119	-19.1777	525.22	-501.034	50.06	212.197	495.762	0	0	0	29.4111	287.379	-4.72231	0	0	-0.219592	0	0.823044	0
THRB200	34.2753	-269.859	-99.0656	-385.119	-19.1777	525.22	-501.034	50.06	212.197	495.762	0	0	0	29.4111	287.379	-4.72231	0	0	-0.219592	0	0.823044	0
GLUB201	34.272	-269.859	-99.0801	-385.119	-19.1785	525.223	-501.033	50.0599	212.205	495.762	0	0	0	29.4111	287.379	-4.7223	0	0	-0.219592	0	0.823044	0
LYSB203	34.2715	-269.859	-99.0801	-385.118	-19.1784	525.222	-501.032	50.0599	212.204	495.762	0	0	0	29.4099	287.379	-4.72229	0	0	-0.219592	0	0.823044	0
LEUB204	34.2715	-269.859	-99.0801	-385.118	-19.1784	525.222	-501.032	50.0599	212.204	495.762	0	0	0	29.4099	287.379	-4.72229	0	0	-0.219592	0	0.823044	0
CYSB207	34.2715	-269.859	-99.0801	-385.118	-19.1784	525.222	-501.032	50.0599	212.204	495.762	0	0	0	29.4099	287.379	-4.72229	0	0	-0.219592	0	0.823044	0
ASPB208	34.2715	-269.859	-99.0801	-385.118	-19.1784	525.222	-501.032	50.0599	212.204	495.762	0	0	0	29.4099	287.379	-4.72229	0	0	-0.219592	0	0.823044	0
ILEB209	34.2657	-269.858	-99.0797	-385.119	-19.1784	525.222	-501.034	50.0194	212.204	495.762	0	0	0	29.4465	287.376	-4.72229	0	0	-0.219592	0	0.823044	0
ASPB211	34.2657	-269.858	-99.0797	-385.119	-19.1784	525.222	-501.034	50.0194	212.204	495.762	0	0	0	29.4465	287.376	-4.72229	0	0	-0.219592	0	0.823044	0
VALB212	34.2657	-269.858	-99.0797	-385.119	-19.1784	525.222	-501.034	50.0194	212.204	495.762	0	0	0	29.4465	287.376	-4.72229	0	0	-0.219592	0	0.823044	0
ASPB214	34.2657	-269.858	-99.0797	-385.119	-19.1784	525.222	-501.034	50.0194	212.204	495.762	0	0	0	29.4465	287.376	-4.72229	0	0	-0.219592	0	0.823044	0
LYSB215	34.2657	-269.858	-99.0797	-385.119	-19.1784	525.222	-501.034	50.0194	212.204	495.762	0	0	0	29.4465	287.376	-4.72229	0	0	-0.219592	0	0.823044	0
HISB216	34.2657	-269.858	-99.0797	-385.119	-19.1784	525.222	-501.034	50.0194	212.204	495.762	0	0	0	29.4465	287.376	-4.72229	0	0	-0.219592	0	0.823044	0
PROB219	34.2652	-269.857	-99.0797	-385.12	-19.1784	525.221	-501.035	50.0207	212.204	495.762	0	0	0	29.4465	287.375	-4.72229	0	0	-0.219592	0	0.823044	0
ASNB222	34.265	-269.86	-99.0741	-385.12	-19.1785	525.221	-501.035	50.0206	212.2	495.762	0	0	0	29.4472	287.375	-4.72229	0	0	-0.219592	0	0.823044	0
GLUB225	34.191	-269.86	-99.1464	-385.134	-19.1743	525.233	-501.059	50.0525	212.205	495.762	0	0	0	29.4476	287.374	-4.73949	0	0	-0.219592	0	0.823574	0
SERB226	34.191	-269.86	-99.1464	-385.134	-19.1743	525.233	-501.059	50.0525	212.205	495.762	0	0	0	29.4476	287.374	-4.73949	0	0	-0.219592	0	0.823574	0
LYSB227	34.191	-269.86	-99.1464	-385.134	-19.1743	525.233	-501.059	50.0525	212.205	495.762	0	0	0	29.4476	287.374	-4.73949	0	0	-0.219592	0	0.823574	0
VALB228	34.1762	-269.86	-99.1464	-385.134	-19.1743	525.233	-501.059	50.06	212.205	495.762	0	0	0	29.4261	287.374	-4.73949	0	0	-0.219592	0	0.823574	0
TYRB231	34.1762	-269.86	-99.1464	-385.134	-19.1743	525.233	-501.059	50.06	212.205	495.762	0	0	0	29.4261	287.374	-4.73949	0	0	-0.219592	0	0.823574	0
LYSB232	34.1585	-269.86	-99.145	-385.14	-19.1791	525.24	-501.065	50.0716	212.205	495.762	0	0	0	29.4044	287.375	-4.73968	0	0	-0.219592	0	0.823574	0
LYSB234	34.1525	-269.846	-99.1685	-385.14	-19.1771	525.236	-501.065	50.0756	212.205	495.762	0	0	0	29.4044	287.375	-4.73885	0	0	-0.219592	0	0.823574	0
TYRB237	34.1505	-269.846	-99.1685	-385.14	-19.177	525.236	-501.065	50.0738	212.205	495.762	0	0	0	29.4044	287.375	-4.73885	0	0	-0.219592	0	0.823574	0
ARGB239	34.1164	-269.846	-99.2084	-385.121	-19.2019	525.222	-501.047	50.0745	212.197	495.762	0	0	0	29.418	287.375	-4.73791	0	0	-0.219592	0	0.823574	0
TYRB240	34.1041	-269.846	-99.2084	-385.121	-19.2016	525.223	-501.047	50.0539	212.197	495.762	0	0	0	29.4261	287.375	-4.73792	0	0	-0.219592	0	0.823574	0
GLUB243	34.1041	-269.846	-99.2084	-385.121	-19.2016	525.223	-501.047	50.0539	212.197	495.762	0	0	0	29.4261	287.375	-4.73792	0	0	-0.219592	0	0.823574	0
PHEB244	34.1041	-269.846	-99.2084	-385.121	-19.2016	525.223	-501.047	50.0539	212.197	495.762	0	0	0	29.4261	287.375	-4.73792	0	0	-0.219592	0	0.823574	0
THRB246	34.1038	-269.846	-99.2088	-385.121	-19.2016	525.223	-501.047	50.0539	212.197	495.762	0	0	0	29.426	287.375	-4.73792	0	0	-0.219592	0	0.823574	0
ASNB248	34.0903	-269.846	-99.2088	-385.122	-19.2016	525.223	-501.055	50.0539	212.196	495.758	0	0	0	29.427	287.36	-4.73792	0	0	-0.219592	0	0.823574	0
ASPB249	34.0421	-269.846	-99.2088	-385.094	-19.1812	525.117	-501.046	50.0538	212.196	495.749	0	0	0	29.4271	287.333	-4.72864	0	0	-0.219592	0	0.823574	0
ARGB250	34.0167	-269.851	-99.2135	-385.107	-19.1825	525.132	-501.058	50.0538	212.196	495.749	0	0	0	29.4266	287.334	-4.73282	0	0	-0.219592	0	0.823574	0
LYSB251	34.0116	-269.851	-99.2135	-385.107	-19.1781	525.13	-501.056	50.0528	212.191	495.749	0	0	0	29.4238	287.335	-4.73326	0	0	-0.219592	0	0.823574	0
GLUB252	33.9517	-269.85	-99.24	-385.102	-19.1826	525.097	-501.057	50.0529	212.203	495.749	0	0	0	29.4038	287.337	-4.72709	0	0	-0.219592	0	0.823574	0
GLUB255	33.9339	-269.854	-99.24	-385.103	-19.1887	525.091	-501.061	50.0528	212.211	495.749	0	0	0	29.4041	287.34	-4.73041	0	0	-0.219592	0	0.823574	0
ASNB256	33.9317	-269.836	-99.1979	-385.091	-19.1887	525.083	-501.04	50.0528	212.193	495.749	0	0	0	29.3348	287.338	-4.73041	0	0	-0.219592	0	0.823574	0
SERB257	33.9317	-269.836	-99.1979	-385.091	-19.1887	525.083	-501.04	50.0528	212.193	495.749	0	0	0	29.3348	287.338	-4.73041	0	0	-0.219592	0	0.823574	0
VALB259	33.9317	-269.836	-99.1979	-385.091	-19.1887	525.083	-501.04	50.0528	212.193	495.749	0	0	0	29.3348	287.338	-4.73041	0	0	-0.219592	0	0.823574	0
LYSB262	33.9317	-269.836	-99.1979	-385.091	-19.1887	525.083	-501.04	50.0528	212.193	495.749	0	0	0	29.3348	287.338	-4.73041	0	0	-0.219592	0	0.823574	0
SERB265	33.9317	-269.836	-99.1979	-385.091	-19.1887	525.083	-501.04	50.0528	212.193	495.749	0	0	0	29.3348	287.338	-4.73041	0	0	-0.219592	0	0.823574	0
ASPB266	33.9317	-269.836	-99.1979	-385.091	-19.1887	525.083	-501.04	50.0528	212.193	495.749	0	0	0	29.3348	287.338	-4.73041	0	0	-0.219592	0	0.823574	0
ILEB267	33.9207	-269.835	-99.1979	-385.089	-19.1887	525.08	-501.038	49.9803	212.192	495.749	0	0	0	29.394	287.336	-4.73041	0	0	-0.219592	0	0.823574	0
METB269	33.917	-269.837	-99.1979	-385.093	-19.1882	525.081	-501.046	49.9979	212.195	495.749	0	0	0	29.3834	287.338	-4.73041	0	0	-0.219592	0	0.823574	0
THRB270	33.917	-269.837	-99.1979	-385.093	-19.1882	525.081	-501.046	49.9979	212.195	495.749	0	0	0	29.3834	287.338	-4.73041	0	0	-0.219592	0	0.823574	0
GLUB271	33.917	-269.837	-99.1979	-385.093	-19.1882	525.081	-501.046	49.9979	212.195	495.749	0	0	0	29.3834	287.338	-4.73041	0	0	-0.219592	0	0.823574	0
PROB273	33.917	-269.837	-99.1979	-385.092	-19.1882	525.079	-501.044	49.9979	212.195	495.748	0	0	0	29.3833	287.338	-4.73041	0	0	-0.219592	0	0.823574	0
THRB275	33.5532	-269.85	-99.1979	-385.293	-19.1803	525.232	-501.466	50.007	212.243	495.795	0	0	0	29.39	287.42	-4.73041	0	0	-0.219592	0	0.823574	0
ARGB279	32.9965	-269.834	-99.1853	-385.301	-19.1849	525.233	-501.485	49.8924	212.257	495.789	0	0	0	28.9316	287.4	-4.72311	0	0	-0.219584	0	0.825686	0
LEUB284	32.9965	-269.834	-99.1853	-385.301	-19.1849	525.233	-501.485	49.8924	212.257	495.789	0	0	0	28.9316	287.4	-4.72311	0	0	-0.219584	0	0.825686	0
ASNB285	32.9963	-269.834	-99.1853	-385.292	-19.1849	525.204	-501.479	49.7687	212.257	495.785	0	0	0	29.0737	287.4	-4.72311	0	0	-0.219584	0	0.825686	0
PHEB286	32.7882	-269.834	-99.1853	-385.294	-19.2022	525.202	-501.483	49.6077	212.257	495.785	0	0	0	29.051	287.4	-4.72311	0	0	-0.219584	0	0.825686	0
SERB287	32.7882	-269.834	-99.1853	-385.294	-19.2022	525.202	-501.483	49.6077	212.257	495.785	0	0	0	29.051	287.4	-4.72311	0	0	-0.219584	0	0.825686	0
VALB288	32.7882	-269.834	-99.1853	-385.294	-19.2022	525.202	-501.483	49.6077	212.257	495.785	0	0	0	29.051	287.4	-4.72311	0	0	-0.219584	0	0.825686	0
TYRB290	32.7882	-269.834	-99.1853	-385.294	-19.2022	525.202	-501.483	49.6077	212.257	495.785	0	0	0	29.051	287.4	-4.72311	0	0	-0.219584	0	0.825686	0
TYRB291	32.7882	-269.834	-99.1853	-385.294	-19.2022	525.202	-501.483	49.6077	212.257	495.785	0	0	0	29.051	287.4	-4.72311	0	0	-0.219584	0	0.825686	0
GLUB292	32.7876	-269.834	-99.1853	-385.282	-19.2016	525.179	-501.465	49.6071	212.253	495.785	0	0	0	29.0511	287.4	-4.72555	0	0	-0.219603	0	0.825686	0
ILEB293	32.7857	-269.833	-99.1853	-385.282	-19.2014	525.177	-501.466	49.6071	212.253	495.785	0	0	0	29.051	287.398	-4.72555	0	0	-0.219603	0	0.825686	0
ASNB295	32.7857	-269.833	-99.1853	-385.282	-19.2014	525.177	-501.466	49.6071	212.253	495.785	0	0	0	29.051	287.398	-4.72555	0	0	-0.219603	0	0.825686	0
PROB297	32.7813	-269.833	-99.1853	-385.28	-19.2012	525.174	-501.463	49.602	212.253	495.785	0	0	0	29.0495	287.396	-4.72555	0	0	-0.219603	0	0.825686	0
ASPB298	32.7647	-269.833	-99.1855	-385.28	-19.2004	525.174	-501.463	49.6006	212.253	495.785	0	0	0	29.0344	287.396	-4.72587	0	0	-0.219603	0	0.825686	0
ARGB299	32.7474	-269.833	-99.25	-385.28	-19.191	525.179	-501.463	49.6008	212.282	495.785	0	0	0	29.038	287.395	-4.72613	0	0	-0.219603	0	0.825686	0
CYSB301	32.7474	-269.833	-99.25	-385.28	-19.191	525.179	-501.463	49.6008	212.282	495.785	0	0	0	29.038	287.395	-4.72613	0	0	-0.219603	0	0.825686	0
ARGB302	32.7111	-269.834	-99.25	-385.297	-19.1918	525.182	-501.496	49.6022	212.291	495.785	0	0	0	29.0374	287.398	-4.72476	0	0	-0.219603	0	0.825686	0
LYSB305	32.6832	-269.835	-99.25	-385.311	-19.1921	525.187	-501.521	49.5993	212.299	495.785	0	0	0	29.0374	287.399	-4.72396	0	0	-0.21832	0	0.825686	0
PHEB308	32.6832	-269.835	-99.25	-385.311	-19.1921	525.187	-501.521	49.5993	212.299	495.785	0	0	0	29.0374	287.399	-4.72396	0	0	-0.21832	0	0.825686	0
ASPB309	32.6796	-269.835	-99.25	-385.312	-19.1945	525.189	-501.522	49.5992	212.301	495.785	0	0	0	29.0379	287.401	-4.7256	0	0	-0.218188	0	0.825686	0
ASPB310	32.6728	-269.84	-99.25	-385.311	-19.195	525.186	-501.523	49.5992	212.301	495.785	0	0	0	29.0379	287.373	-4.72472	0	0	-0.218196	0	0.825686	0
ILEB312	32.6728	-269.84	-99.25	-385.311	-19.195	525.186	-501.523	49.5992	212.301	495.785	0	0	0	29.0379	287.373	-4.72472	0	0	-0.218196	0	0.825686	0
GLUB314	32.6667	-269.842	-99.25	-385.306	-19.1947	525.178	-501.515	49.597	212.296	495.786	0	0	0	29.0377	287.372	-4.72709	0	0	-0.218297	0	0.825686	0
ASPB316	32.6667	-269.842	-99.25	-385.306	-19.1947	525.178	-501.515	49.597	212.296	495.786	0	0	0	29.0377	287.372	-4.72709	0	0	-0.218297	0	0.825686	0
THRB317	32.6667	-269.842	-99.25	-385.306	-19.1947	525.178	-501.515	49.597	212.296	495.786	0	0	0	29.0377	287.372	-4.72709	0	0	-0.218297	0	0.825686	0
SERB319	32.6667	-269.842	-99.25	-385.306	-19.1947	525.178	-501.515	49.597	212.296	495.786	0	0	0	29.0377	287.372	-4.72709	0	0	-0.218297	0	0.825686	0
GLUB320	32.6667	-269.842	-99.25	-385.306	-19.1947	525.178	-501.515	49.597	212.296	495.786	0	0	0	29.0377	287.372	-4.72709	0	0	-0.218297	0	0.825686	0
GLUB321	32.6631	-269.837	-99.2442	-385.316	-19.1732	525.19	-501.529	49.597	212.285	495.786	0	0	0	29.0377	287.378	-4.74776	0	0	-0.210739	0	0.825686	0
SERB322	32.6617	-269.837	-99.2442	-385.317	-19.1732	525.189	-501.529	49.597	212.285	495.786	0	0	0	29.0377	287.378	-4.74776	0	0	-0.210739	0	0.825686	0
LYSB324	32.6365	-269.849	-99.209	-385.313	-19.1677	525.152	-501.529	49.6021	212.256	495.785	0	0	0	29.0377	287.382	-4.74334	0	0	-0.210449	0	0.825686	0
ASPB325	32.6365	-269.849	-99.209	-385.313	-19.1677	525.152	-501.529	49.6021	212.256	495.785	0	0	0	29.0377	287.382	-4.74334	0	0	-0.210449	0	0.825686	0
SERB326	32.6365	-269.849	-99.209	-385.313	-19.1677	525.152	-501.529	49.6021	212.256	495.785	0	0	0	29.0377	287.382	-4.74334	0	0	-0.210449	0	0.825686	0
THRB327	32.6365	-269.849	-99.209	-385.313	-19.1677	525.152	-501.529	49.6021	212.256	495.785	0	0	0	29.0377	287.382	-4.74334	0	0	-0.210449	0	0.825686	0
LEUB328	32.6365	-269.849	-99.209	-385.313	-19.1677	525.152	-501.529	49.6021	212.256	495.785	0	0	0	29.0377	287.382	-4.74334	0	0	-0.210449	0	0.825686	0
ILEB329	32.6365	-269.849	-99.209	-385.313	-19.1677	525.152	-501.529	49.6021	212.256	495.785	0	0	0	29.0377	287.382	-4.74334	0	0	-0.210449	0	0.825686	0
GLNB331	32.6365	-269.849	-99.209	-385.313	-19.1677	525.152	-501.529	49.6021	212.256	495.785	0	0	0	29.0377	287.382	-4.74334	0	0	-0.210449	0	0.825686	0
LEUB332	32.6365	-269.849	-99.209	-385.313	-19.1677	525.152	-501.529	49.6021	212.256	495.785	0	0	0	29.0377	287.382	-4.74334	0	0	-0.210449	0	0.825686	0
ARGB334	32.6365	-269.849	-99.209	-385.313	-19.1677	525.152	-501.529	49.6021	212.256	495.785	0	0	0	29.0377	287.382	-4.74334	0	0	-0.210449	0	0.825686	0
ASPB335	32.6365	-269.849	-99.209	-385.313	-19.1677	525.152	-501.529	49.6021	212.256	495.785	0	0	0	29.0377	287.382	-4.74334	0	0	-0.210449	0	0.825686	0
ASNB336	32.6365	-269.849	-99.209	-385.313	-19.1677	525.152	-501.529	49.6021	212.256	495.785	0	0	0	29.0377	287.382	-4.74334	0	0	-0.210449	0	0.825686	0
THRB341	32.6365	-269.849	-99.209	-385.313	-19.1677	525.152	-501.529	49.6021	212.256	495.785	0	0	0	29.0377	287.382	-4.74334	0	0	-0.210449	0	0.825686	0
