# Supplementary material for: A recombinant Fasciola gigantica 14-3-3 epsilon protein (rFg14-3-3e) modulates various functions of goat peripheral blood mononuclear cells
Source: Parasit Vectors. 2018 Mar 6;11:152. doi: 10.1186/s13071-018-2745-4 (PMC5840819; doi:10.1186/s13071-018-2745-4)
Supplement: Supplementary file 1 — Dataset S1. Structure files, FoldX configuration files and associated energy calculations for complexes between YWAHE and rFg14-3-3, and the 18 human protein interactors of YWAHE. (TGZ 5273 kb) [file 13071_2018_2745_MOESM1_ESM.tgz › foldx_model_files/Average_P04049-P62258-MDL-3nkx.pdb1-P-0-A-0.fxout]

FoldX 4 (2011)
by the FoldX Consortium 
Jesper Borg, Frederic Rousseau, Joost Schymkowitz,
Luis Serrano and Francois Stricher
------------------------------------------------------

PDB file analysed: batch
Output type: BuildModel
Pdb	SD	total energy	Backbone Hbond	Sidechain Hbond	Van der Waals	Electrostatics	Solvation Polar	Solvation Hydrophobic	Van der Waals clashes	entropy sidechain	entropy mainchain	sloop_entropy	mloop_entropy	cis_bond	torsional clash	backbone clash	helix dipole	water bridge	disulfide	electrostatic kon	partial covalent bonds	energy Ionisation	Entropy Complex
P04049-P62258-MDL-3nkx	0	29.7431	-8.55441	0.272315	-5.14372	-3.84029	12.2265	-4.15556	19.8309	5.77064	8.29548	0	0	0.378373	1.65341	2.73331	2.97601	0	0	-0.277676	0	0.311121	0
P04049-P62258-MDL-3nkx	0	29.7431	-8.55441	0.272315	-5.14372	-3.84029	12.2265	-4.15556	19.8309	5.77064	8.29548	0	0	0.378373	1.65341	2.73331	2.97601	0	0	-0.277676	0	0.311121	0
