# Supplementary material for: A recombinant Fasciola gigantica 14-3-3 epsilon protein (rFg14-3-3e) modulates various functions of goat peripheral blood mononuclear cells
Source: Parasit Vectors. 2018 Mar 6;11:152. doi: 10.1186/s13071-018-2745-4 (PMC5840819; doi:10.1186/s13071-018-2745-4)
Supplement: Supplementary file 1 — Dataset S1. Structure files, FoldX configuration files and associated energy calculations for complexes between YWAHE and rFg14-3-3, and the 18 human protein interactors of YWAHE. (TGZ 5273 kb) [file 13071_2018_2745_MOESM1_ESM.tgz › foldx_model_files/P62258-P62258-EXP-3ual.pdb]

FoldX generated pdb file

Output generated by <BuildModel>
ATOM      0  N   GLU A   3     -11.424  17.557  -3.855  1.00 54.66
ATOM      1  CA  GLU A   3     -10.852  17.966  -2.547  1.00 52.06
ATOM      2  C   GLU A   3     -11.374  17.180  -1.352  1.00 49.62
ATOM      3  O   GLU A   3     -10.580  16.917  -0.435  1.00 46.29
ATOM      4  CB  GLU A   3     -11.057  19.428  -2.298  1.00 53.77
ATOM      5  CG  GLU A   3     -12.517  19.859  -2.108  1.00 53.77
ATOM      6  CD  GLU A   3     -13.417  19.491  -3.271  1.00 53.77
ATOM      7  OE1 GLU A   3     -13.193  20.010  -4.385  1.00 53.77
ATOM      8  OE2 GLU A   3     -14.346  18.680  -3.070  1.00 53.77
ATOM      9  N   ARG A   4     -12.678  16.886  -1.345  1.00 47.69
ATOM     10  CA  ARG A   4     -13.263  15.856  -0.507  1.00 45.24
ATOM     11  C   ARG A   4     -12.465  14.531  -0.674  1.00 44.32
ATOM     12  O   ARG A   4     -12.040  13.930   0.300  1.00 42.19
ATOM     13  CB  ARG A   4     -14.735  15.679  -0.875  1.00 40.33
ATOM     14  CG  ARG A   4     -15.434  14.564  -0.165  1.00 40.33
ATOM     15  CD  ARG A   4     -16.917  14.671  -0.424  1.00 40.33
ATOM     16  NE  ARG A   4     -17.678  13.683   0.339  1.00 40.33
ATOM     17  CZ  ARG A   4     -18.996  13.738   0.498  1.00 40.33
ATOM     18  NH1 ARG A   4     -19.698  14.755  -0.029  1.00 40.33
ATOM     19  NH2 ARG A   4     -19.622  12.808   1.187  1.00 40.33
ATOM     20  N   LYS A   5     -12.193  14.136  -1.914  1.00 44.86
ATOM     21  CA  LYS A   5     -11.384  12.939  -2.209  1.00 43.63
ATOM     22  C   LYS A   5      -9.954  13.062  -1.637  1.00 42.27
ATOM     23  O   LYS A   5      -9.421  12.088  -1.093  1.00 39.45
ATOM     24  CB  LYS A   5     -11.377  12.661  -3.711  1.00 50.02
ATOM     25  CG  LYS A   5     -12.313  11.543  -4.142  1.00 50.02
ATOM     26  CD  LYS A   5     -13.769  11.950  -3.991  1.00 50.02
ATOM     27  CE  LYS A   5     -14.702  10.787  -4.289  1.00 50.02
ATOM     28  NZ  LYS A   5     -16.124  11.221  -4.364  1.00 50.02
ATOM     29  N   LYS A   6      -9.370  14.253  -1.731  1.00 40.96
ATOM     30  CA  LYS A   6      -8.071  14.534  -1.153  1.00 40.71
ATOM     31  C   LYS A   6      -8.060  14.410   0.393  1.00 38.54
ATOM     32  O   LYS A   6      -7.126  13.830   0.964  1.00 35.96
ATOM     33  CB  LYS A   6      -7.624  15.949  -1.490  1.00 43.08
ATOM     34  CG  LYS A   6      -6.119  16.169  -1.410  1.00 43.08
ATOM     35  CD  LYS A   6      -5.728  17.550  -1.909  1.00 43.08
ATOM     36  CE  LYS A   6      -4.222  17.674  -2.068  1.00 43.08
ATOM     37  NZ  LYS A   6      -3.740  19.045  -1.744  1.00 43.08
ATOM     38  N   LYS A   7      -9.076  14.958   1.058  1.00 36.60
ATOM     39  CA  LYS A   7      -9.180  14.852   2.514  1.00 35.21
ATOM     40  C   LYS A   7      -9.299  13.387   2.942  1.00 33.47
ATOM     41  O   LYS A   7      -8.712  12.938   3.978  1.00 30.67
ATOM     42  CB  LYS A   7     -10.391  15.665   3.031  1.00 36.10
ATOM     43  CG  LYS A   7     -10.304  17.142   2.718  1.00 36.10
ATOM     44  CD  LYS A   7      -9.237  17.810   3.570  1.00 36.10
ATOM     45  CE  LYS A   7      -8.246  18.579   2.713  1.00 36.10
ATOM     46  NZ  LYS A   7      -7.501  19.598   3.504  1.00 36.10
ATOM     47  N   SER A   8     -10.053  12.627   2.171  1.00 31.01
ATOM     48  CA  SER A   8     -10.265  11.226   2.540  1.00 31.30
ATOM     49  C   SER A   8      -8.911  10.473   2.432  1.00 31.13
ATOM     50  O   SER A   8      -8.595   9.602   3.286  1.00 29.48
ATOM     51  CB  SER A   8     -11.304  10.579   1.652  1.00 30.87
ATOM     52  OG  SER A   8     -10.793  10.312   0.350  1.00 30.87
ATOM     53  N   ASP A   9      -8.199  10.744   1.339  1.00 31.98
ATOM     54  CA  ASP A   9      -6.846  10.202   1.173  1.00 32.35
ATOM     55  C   ASP A   9      -5.897  10.553   2.310  1.00 32.23
ATOM     56  O   ASP A   9      -5.175   9.651   2.824  1.00 30.84
ATOM     57  CB  ASP A   9      -6.241  10.644  -0.133  1.00 34.11
ATOM     58  CG  ASP A   9      -6.229   9.551  -1.197  1.00 34.11
ATOM     59  OD1 ASP A   9      -5.914   8.397  -0.838  1.00 34.11
ATOM     60  OD2 ASP A   9      -6.533   9.841  -2.373  1.00 34.11
ATOM     61  N   PHE A  10      -5.851  11.849   2.659  1.00 30.52
ATOM     62  CA  PHE A  10      -5.073  12.282   3.814  1.00 30.85
ATOM     63  C   PHE A  10      -5.473  11.587   5.096  1.00 28.14
ATOM     64  O   PHE A  10      -4.589  11.216   5.892  1.00 28.02
ATOM     65  CB  PHE A  10      -5.134  13.797   3.992  1.00 36.13
ATOM     66  CG  PHE A  10      -3.897  14.389   4.606  1.00 36.13
ATOM     67  CD1 PHE A  10      -3.619  14.207   5.951  1.00 36.13
ATOM     68  CD2 PHE A  10      -3.008  15.123   3.841  1.00 36.13
ATOM     69  CE1 PHE A  10      -2.480  14.748   6.515  1.00 36.13
ATOM     70  CE2 PHE A  10      -1.868  15.665   4.403  1.00 36.13
ATOM     71  CZ  PHE A  10      -1.604  15.477   5.742  1.00 36.13
ATOM     72  N   ALA A  11      -6.768  11.370   5.288  1.00 27.01
ATOM     73  CA  ALA A  11      -7.255  10.686   6.470  1.00 25.67
ATOM     74  C   ALA A  11      -6.776   9.225   6.506  1.00 27.61
ATOM     75  O   ALA A  11      -6.304   8.687   7.576  1.00 24.47
ATOM     76  CB  ALA A  11      -8.721  10.738   6.516  1.00 25.99
ATOM     77  N   LYS A  12      -6.808   8.610   5.324  1.00 25.72
ATOM     78  CA  LYS A  12      -6.284   7.242   5.218  1.00 27.18
ATOM     79  C   LYS A  12      -4.765   7.155   5.449  1.00 27.26
ATOM     80  O   LYS A  12      -4.284   6.229   6.136  1.00 26.62
ATOM     81  CB  LYS A  12      -6.608   6.693   3.852  1.00 28.76
ATOM     82  CG  LYS A  12      -8.078   6.448   3.660  1.00 28.76
ATOM     83  CD  LYS A  12      -8.510   5.278   4.608  1.00 28.76
ATOM     84  CE  LYS A  12      -8.137   3.956   4.012  1.00 28.76
ATOM     85  NZ  LYS A  12      -9.182   3.756   2.938  1.00 28.76
ATOM     86  N   ILE A  13      -4.009   8.115   4.927  1.00 26.36
ATOM     87  CA  ILE A  13      -2.569   8.140   5.228  1.00 27.90
ATOM     88  C   ILE A  13      -2.347   8.302   6.725  1.00 27.05
ATOM     89  O   ILE A  13      -1.414   7.673   7.241  1.00 26.42
ATOM     90  CB  ILE A  13      -1.845   9.277   4.485  1.00 29.89
ATOM     91  CG1 ILE A  13      -2.230   9.278   3.004  1.00 29.89
ATOM     92  CG2 ILE A  13      -0.337   9.107   4.590  1.00 29.89
ATOM     93  CD1 ILE A  13      -1.623  10.417   2.216  1.00 29.89
ATOM     94  N   ALA A  14      -3.060   9.245   7.373  1.00 23.94
ATOM     95  CA  ALA A  14      -2.897   9.454   8.832  1.00 24.62
ATOM     96  C   ALA A  14      -3.248   8.155   9.572  1.00 25.10
ATOM     97  O   ALA A  14      -2.583   7.765  10.569  1.00 24.08
ATOM     98  CB  ALA A  14      -3.821  10.551   9.325  1.00 24.36
ATOM     99  N   GLU A  15      -4.288   7.472   9.090  1.00 22.14
ATOM    100  CA  GLU A  15      -4.715   6.218   9.761  1.00 21.81
ATOM    101  C   GLU A  15      -3.585   5.162   9.653  1.00 23.66
ATOM    102  O   GLU A  15      -3.231   4.508  10.687  1.00 21.91
ATOM    103  CB  GLU A  15      -5.984   5.681   9.124  1.00 25.25
ATOM    104  CG  GLU A  15      -6.269   4.233   9.558  1.00 25.25
ATOM    105  CD  GLU A  15      -7.700   4.010  10.056  1.00 25.25
ATOM    106  OE1 GLU A  15      -8.659   4.161   9.266  1.00 25.25
ATOM    107  OE2 GLU A  15      -7.823   3.697  11.260  1.00 25.25
ATOM    108  N   GLN A  16      -3.017   4.999   8.468  1.00 21.87
ATOM    109  CA  GLN A  16      -1.889   4.083   8.316  1.00 25.22
ATOM    110  C   GLN A  16      -0.714   4.494   9.194  1.00 26.79
ATOM    111  O   GLN A  16      -0.055   3.589   9.780  1.00 27.30
ATOM    112  CB  GLN A  16      -1.352   4.045   6.885  1.00 29.05
ATOM    113  CG  GLN A  16      -2.496   3.766   5.893  1.00 29.05
ATOM    114  CD  GLN A  16      -2.435   2.321   5.380  1.00 29.05
ATOM    115  OE1 GLN A  16      -2.823   1.392   6.087  1.00 29.05
ATOM    116  NE2 GLN A  16      -1.997   2.146   4.164  1.00 29.05
ATOM    117  N   SER A  17      -0.408   5.815   9.271  1.00 23.31
ATOM    118  CA  SER A  17       0.712   6.288  10.098  1.00 24.95
ATOM    119  C   SER A  17       0.375   6.250  11.615  1.00 23.22
ATOM    120  O   SER A  17       1.269   6.591  12.417  1.00 25.76
ATOM    121  CB  SER A  17       1.051   7.756   9.718  1.00 24.23
ATOM    122  OG  SER A  17       1.155   7.884   8.319  1.00 24.23
ATOM    123  N   GLU A  18      -0.839   5.882  12.002  1.00 21.45
ATOM    124  CA  GLU A  18      -1.346   5.911  13.365  1.00 23.53
ATOM    125  C   GLU A  18      -1.237   7.333  13.996  1.00 25.13
ATOM    126  O   GLU A  18      -0.864   7.474  15.144  1.00 25.68
ATOM    127  CB  GLU A  18      -0.584   4.824  14.190  1.00 31.39
ATOM    128  CG  GLU A  18      -1.609   3.962  14.969  1.00 31.39
ATOM    129  CD  GLU A  18      -0.940   3.104  16.053  1.00 31.39
ATOM    130  OE1 GLU A  18      -0.398   3.680  16.964  1.00 31.39
ATOM    131  OE2 GLU A  18      -1.000   1.878  15.956  1.00 31.39
ATOM    132  N   ARG A  19      -1.504   8.362  13.175  1.00 24.56
ATOM    133  CA  ARG A  19      -1.460   9.754  13.641  1.00 25.44
ATOM    134  C   ARG A  19      -2.942  10.177  13.718  1.00 24.26
ATOM    135  O   ARG A  19      -3.466  10.876  12.773  1.00 24.71
ATOM    136  CB  ARG A  19      -0.640  10.530  12.668  1.00 27.20
ATOM    137  CG  ARG A  19       0.800   9.813  12.563  1.00 27.20
ATOM    138  CD  ARG A  19       1.881  10.540  13.145  1.00 27.20
ATOM    139  NE  ARG A  19       1.974  11.943  12.703  1.00 27.20
ATOM    140  CZ  ARG A  19       2.723  12.892  13.260  1.00 27.20
ATOM    141  NH1 ARG A  19       3.507  12.626  14.325  1.00 27.20
ATOM    142  NH2 ARG A  19       2.752  14.114  12.713  1.00 27.20
ATOM    143  N   TYR A  20      -3.634   9.709  14.763  1.00 22.65
ATOM    144  CA  TYR A  20      -5.105   9.860  14.714  1.00 22.67
ATOM    145  C   TYR A  20      -5.604  11.298  14.825  1.00 23.45
ATOM    146  O   TYR A  20      -6.737  11.580  14.410  1.00 23.89
ATOM    147  CB  TYR A  20      -5.799   8.933  15.671  1.00 25.91
ATOM    148  CG  TYR A  20      -5.890   7.571  15.096  1.00 25.91
ATOM    149  CD1 TYR A  20      -6.952   7.220  14.261  1.00 25.91
ATOM    150  CD2 TYR A  20      -4.884   6.604  15.356  1.00 25.91
ATOM    151  CE1 TYR A  20      -7.035   5.926  13.702  1.00 25.91
ATOM    152  CE2 TYR A  20      -4.985   5.355  14.809  1.00 25.91
ATOM    153  CZ  TYR A  20      -6.078   5.028  14.029  1.00 25.91
ATOM    154  OH  TYR A  20      -6.191   3.814  13.452  1.00 25.91
ATOM    155  N   ASP A  21      -4.784  12.199  15.396  1.00 24.85
ATOM    156  CA  ASP A  21      -5.171  13.638  15.455  1.00 26.93
ATOM    157  C   ASP A  21      -5.368  14.233  14.094  1.00 27.41
ATOM    158  O   ASP A  21      -6.316  14.963  13.863  1.00 28.44
ATOM    159  CB  ASP A  21      -4.121  14.519  16.127  1.00 31.93
ATOM    160  CG  ASP A  21      -2.774  14.436  15.476  1.00 31.93
ATOM    161  OD1 ASP A  21      -2.425  13.421  14.929  1.00 31.93
ATOM    162  OD2 ASP A  21      -2.019  15.434  15.591  1.00 31.93
ATOM    163  N   GLU A  22      -4.459  13.908  13.197  1.00 25.83
ATOM    164  CA  GLU A  22      -4.537  14.387  11.835  1.00 27.47
ATOM    165  C   GLU A  22      -5.662  13.765  11.108  1.00 24.74
ATOM    166  O   GLU A  22      -6.269  14.404  10.265  1.00 26.27
ATOM    167  CB  GLU A  22      -3.214  14.118  11.143  1.00 29.96
ATOM    168  CG  GLU A  22      -2.271  15.223  11.574  1.00 29.96
ATOM    169  CD  GLU A  22      -0.865  14.783  11.636  1.00 29.96
ATOM    170  OE1 GLU A  22      -0.551  13.798  10.938  1.00 29.96
ATOM    171  OE2 GLU A  22      -0.073  15.371  12.416  1.00 29.96
ATOM    172  N   MET A  23      -5.908  12.504  11.406  1.00 23.19
ATOM    173  CA  MET A  23      -7.056  11.779  10.813  1.00 23.00
ATOM    174  C   MET A  23      -8.385  12.462  11.191  1.00 22.96
ATOM    175  O   MET A  23      -9.266  12.700  10.322  1.00 24.96
ATOM    176  CB  MET A  23      -7.052  10.347  11.332  1.00 22.70
ATOM    177  CG  MET A  23      -8.064   9.532  10.552  1.00 22.70
ATOM    178  SD  MET A  23      -7.934   7.764  11.043  1.00 22.70
ATOM    179  CE  MET A  23      -9.535   7.113  10.390  1.00 22.70
ATOM    180  N   VAL A  24      -8.458  12.863  12.476  1.00 23.10
ATOM    181  CA  VAL A  24      -9.635  13.630  12.952  1.00 23.39
ATOM    182  C   VAL A  24      -9.728  14.974  12.163  1.00 24.39
ATOM    183  O   VAL A  24     -10.826  15.317  11.684  1.00 24.34
ATOM    184  CB  VAL A  24      -9.604  13.855  14.517  1.00 23.36
ATOM    185  CG1 VAL A  24     -10.781  14.800  14.948  1.00 23.36
ATOM    186  CG2 VAL A  24      -9.599  12.504  15.283  1.00 23.36
ATOM    187  N   LYS A  25      -8.595  15.679  12.015  1.00 25.36
ATOM    188  CA  LYS A  25      -8.557  17.018  11.376  1.00 27.05
ATOM    189  C   LYS A  25      -9.185  16.860  10.000  1.00 28.13
ATOM    190  O   LYS A  25     -10.161  17.556   9.664  1.00 26.85
ATOM    191  CB  LYS A  25      -7.110  17.600  11.258  1.00 31.58
ATOM    192  CG  LYS A  25      -6.550  18.051  12.581  1.00 31.58
ATOM    193  CD  LYS A  25      -5.047  18.248  12.473  1.00 31.58
ATOM    194  CE  LYS A  25      -4.704  19.362  11.497  1.00 31.58
ATOM    195  NZ  LYS A  25      -3.238  19.618  11.440  1.00 31.58
ATOM    196  N   VAL A  26      -8.651  15.900   9.231  1.00 27.34
ATOM    197  CA  VAL A  26      -9.105  15.664   7.809  1.00 28.70
ATOM    198  C   VAL A  26     -10.589  15.289   7.716  1.00 29.17
ATOM    199  O   VAL A  26     -11.332  15.883   6.901  1.00 29.75
ATOM    200  CB  VAL A  26      -8.263  14.558   7.146  1.00 29.62
ATOM    201  CG1 VAL A  26      -8.857  14.169   5.801  1.00 29.62
ATOM    202  CG2 VAL A  26      -6.837  15.038   6.920  1.00 29.62
ATOM    203  N   MET A  27     -11.047  14.357   8.570  1.00 26.07
ATOM    204  CA  MET A  27     -12.437  13.910   8.504  1.00 24.81
ATOM    205  C   MET A  27     -13.414  14.992   9.026  1.00 26.51
ATOM    206  O   MET A  27     -14.568  15.062   8.579  1.00 26.81
ATOM    207  CB  MET A  27     -12.630  12.607   9.263  1.00 26.18
ATOM    208  CG  MET A  27     -11.841  11.386   8.647  1.00 26.18
ATOM    209  SD  MET A  27     -12.138  11.271   6.822  1.00 26.18
ATOM    210  CE  MET A  27     -13.901  10.902   6.703  1.00 26.18
ATOM    211  N   ASN A  28     -12.937  15.844   9.944  1.00 27.76
ATOM    212  CA  ASN A  28     -13.776  16.950  10.449  1.00 29.71
ATOM    213  C   ASN A  28     -13.998  17.955   9.307  1.00 30.74
ATOM    214  O   ASN A  28     -15.098  18.488   9.171  1.00 29.91
ATOM    215  CB  ASN A  28     -13.098  17.651  11.662  1.00 33.04
ATOM    216  CG  ASN A  28     -13.562  17.070  12.971  1.00 33.04
ATOM    217  OD1 ASN A  28     -13.701  15.857  13.127  1.00 33.04
ATOM    218  ND2 ASN A  28     -13.816  17.951  13.930  1.00 33.04
ATOM    219  N   GLU A  29     -12.992  18.189   8.460  1.00 32.24
ATOM    220  CA  GLU A  29     -13.183  19.020   7.275  1.00 35.08
ATOM    221  C   GLU A  29     -14.195  18.431   6.292  1.00 35.63
ATOM    222  O   GLU A  29     -14.966  19.192   5.685  1.00 35.53
ATOM    223  CB  GLU A  29     -11.869  19.399   6.568  1.00 42.52
ATOM    224  CG  GLU A  29     -12.071  20.157   5.270  1.00 42.52
ATOM    225  CD  GLU A  29     -11.593  21.593   5.365  1.00 42.52
ATOM    226  OE1 GLU A  29     -12.164  22.359   6.171  1.00 42.52
ATOM    227  OE2 GLU A  29     -10.646  21.954   4.634  1.00 42.52
ATOM    228  N   VAL A  30     -14.248  17.104   6.173  1.00 32.79
ATOM    229  CA  VAL A  30     -15.219  16.466   5.293  1.00 33.60
ATOM    230  C   VAL A  30     -16.621  16.657   5.895  1.00 34.05
ATOM    231  O   VAL A  30     -17.567  17.041   5.194  1.00 34.18
ATOM    232  CB  VAL A  30     -14.946  14.945   5.046  1.00 33.47
ATOM    233  CG1 VAL A  30     -16.087  14.333   4.231  1.00 33.47
ATOM    234  CG2 VAL A  30     -13.615  14.738   4.369  1.00 33.47
ATOM    235  N   ALA A  31     -16.742  16.473   7.192  1.00 31.51
ATOM    236  CA  ALA A  31     -18.012  16.663   7.861  1.00 31.44
ATOM    237  C   ALA A  31     -18.468  18.117   7.685  1.00 33.94
ATOM    238  O   ALA A  31     -19.663  18.374   7.593  1.00 34.62
ATOM    239  CB  ALA A  31     -17.893  16.331   9.321  1.00 32.01
ATOM    240  N   LYS A  32     -17.481  19.013   7.632  1.00 34.91
ATOM    241  CA  LYS A  32     -17.662  20.462   7.581  1.00 37.06
ATOM    242  C   LYS A  32     -18.336  20.888   6.285  1.00 38.39
ATOM    243  O   LYS A  32     -18.848  21.990   6.179  1.00 40.61
ATOM    244  CB  LYS A  32     -16.317  21.175   7.734  1.00 37.74
ATOM    245  CG  LYS A  32     -15.912  21.433   9.175  1.00 37.74
ATOM    246  CD  LYS A  32     -16.810  22.474   9.824  1.00 37.74
ATOM    247  CE  LYS A  32     -16.196  23.011  11.107  1.00 37.74
ATOM    248  NZ  LYS A  32     -17.063  24.036  11.751  1.00 37.74
ATOM    249  N   MET A  33     -18.359  19.981   5.314  1.00 38.60
ATOM    250  CA  MET A  33     -18.978  20.237   4.013  1.00 40.57
ATOM    251  C   MET A  33     -20.506  20.176   3.941  1.00 40.31
ATOM    252  O   MET A  33     -21.079  20.564   2.928  1.00 41.74
ATOM    253  CB  MET A  33     -18.385  19.277   3.009  1.00 41.87
ATOM    254  CG  MET A  33     -16.911  19.470   2.900  1.00 41.87
ATOM    255  SD  MET A  33     -16.209  18.003   2.189  1.00 41.87
ATOM    256  CE  MET A  33     -14.526  18.582   2.144  1.00 41.87
ATOM    257  N   PRO A  34     -21.154  19.636   4.970  1.00 38.67
ATOM    258  CA  PRO A  34     -22.631  19.646   5.077  1.00 38.77
ATOM    259  C   PRO A  34     -23.310  18.843   3.932  1.00 40.44
ATOM    260  O   PRO A  34     -24.335  19.266   3.351  1.00 41.11
ATOM    261  CB  PRO A  34     -22.964  21.138   5.014  1.00 40.67
ATOM    262  CG  PRO A  34     -21.907  21.789   5.877  1.00 40.67
ATOM    263  CD  PRO A  34     -20.703  20.885   5.681  1.00 40.67
ATOM    264  N   GLY A  35     -22.685  17.739   3.553  1.00 39.89
ATOM    265  CA  GLY A  35     -23.273  16.813   2.583  1.00 39.54
ATOM    266  C   GLY A  35     -23.335  15.414   3.234  1.00 36.95
ATOM    267  O   GLY A  35     -22.685  15.161   4.229  1.00 34.82
ATOM    268  N   GLU A  36     -24.162  14.523   2.709  1.00 35.48
ATOM    269  CA  GLU A  36     -24.202  13.139   3.239  1.00 32.83
ATOM    270  C   GLU A  36     -22.820  12.469   3.044  1.00 31.54
ATOM    271  O   GLU A  36     -22.274  12.456   1.924  1.00 32.57
ATOM    272  CB  GLU A  36     -25.248  12.365   2.440  1.00 35.41
ATOM    273  CG  GLU A  36     -26.510  13.156   2.114  1.00 35.41
ATOM    274  CD  GLU A  36     -26.430  13.720   0.700  1.00 35.41
ATOM    275  OE1 GLU A  36     -26.613  12.966  -0.272  1.00 35.41
ATOM    276  OE2 GLU A  36     -26.096  14.873   0.555  1.00 35.41
ATOM    277  N   MET A  37     -22.231  11.948   4.115  1.00 28.90
ATOM    278  CA  MET A  37     -20.964  11.239   3.986  1.00 28.44
ATOM    279  C   MET A  37     -21.232   9.850   3.386  1.00 28.30
ATOM    280  O   MET A  37     -22.298   9.295   3.577  1.00 28.44
ATOM    281  CB  MET A  37     -20.336  10.975   5.348  1.00 28.51
ATOM    282  CG  MET A  37     -19.752  12.211   6.020  1.00 28.51
ATOM    283  SD  MET A  37     -19.004  11.843   7.617  1.00 28.51
ATOM    284  CE  MET A  37     -17.263  11.977   7.214  1.00 28.51
ATOM    285  N   SER A  38     -20.239   9.284   2.714  1.00 28.67
ATOM    286  CA  SER A  38     -20.333   7.885   2.297  1.00 29.04
ATOM    287  C   SER A  38     -20.147   6.987   3.513  1.00 28.89
ATOM    288  O   SER A  38     -19.703   7.442   4.543  1.00 26.82
ATOM    289  CB  SER A  38     -19.211   7.570   1.302  1.00 28.99
ATOM    290  OG  SER A  38     -17.950   7.557   1.947  1.00 28.99
ATOM    291  N   VAL A  39     -20.449   5.701   3.378  1.00 26.50
ATOM    292  CA  VAL A  39     -20.182   4.716   4.396  1.00 28.13
ATOM    293  C   VAL A  39     -18.731   4.784   4.745  1.00 26.78
ATOM    294  O   VAL A  39     -18.432   4.739   5.947  1.00 26.62
ATOM    295  CB  VAL A  39     -20.534   3.252   3.918  1.00 27.84
ATOM    296  CG1 VAL A  39     -20.023   2.190   4.960  1.00 27.84
ATOM    297  CG2 VAL A  39     -22.028   3.160   3.804  1.00 27.84
ATOM    298  N   GLU A  40     -17.868   4.904   3.726  1.00 28.25
ATOM    299  CA  GLU A  40     -16.425   4.948   3.968  1.00 27.92
ATOM    300  C   GLU A  40     -16.032   6.153   4.836  1.00 28.09
ATOM    301  O   GLU A  40     -15.239   6.038   5.798  1.00 25.66
ATOM    302  CB  GLU A  40     -15.667   4.982   2.667  1.00 31.98
ATOM    303  CG  GLU A  40     -16.098   3.849   1.705  1.00 31.98
ATOM    304  CD  GLU A  40     -17.099   4.329   0.696  1.00 31.98
ATOM    305  OE1 GLU A  40     -16.653   4.827  -0.349  1.00 31.98
ATOM    306  OE2 GLU A  40     -18.336   4.173   0.909  1.00 31.98
ATOM    307  N   GLU A  41     -16.531   7.313   4.430  1.00 27.05
ATOM    308  CA  GLU A  41     -16.257   8.545   5.210  1.00 26.03
ATOM    309  C   GLU A  41     -16.803   8.468   6.641  1.00 24.36
ATOM    310  O   GLU A  41     -16.081   8.886   7.609  1.00 24.15
ATOM    311  CB  GLU A  41     -16.806   9.744   4.398  1.00 26.35
ATOM    312  CG  GLU A  41     -16.102   9.986   3.017  1.00 26.35
ATOM    313  CD  GLU A  41     -16.793  11.131   2.290  1.00 26.35
ATOM    314  OE1 GLU A  41     -18.050  11.184   2.411  1.00 26.35
ATOM    315  OE2 GLU A  41     -16.120  11.874   1.620  1.00 26.35
ATOM    316  N   ARG A  42     -18.057   8.014   6.850  1.00 24.79
ATOM    317  CA  ARG A  42     -18.603   7.817   8.226  1.00 26.05
ATOM    318  C   ARG A  42     -17.687   6.958   9.083  1.00 26.42
ATOM    319  O   ARG A  42     -17.405   7.263  10.261  1.00 25.14
ATOM    320  CB  ARG A  42     -19.937   7.062   8.201  1.00 28.50
ATOM    321  CG  ARG A  42     -21.077   7.817   7.648  1.00 28.50
ATOM    322  CD  ARG A  42     -22.054   6.824   7.016  1.00 28.50
ATOM    323  NE  ARG A  42     -22.868   7.358   5.928  1.00 28.50
ATOM    324  CZ  ARG A  42     -24.056   6.901   5.558  1.00 28.50
ATOM    325  NH1 ARG A  42     -24.536   5.791   6.085  1.00 28.50
ATOM    326  NH2 ARG A  42     -24.747   7.498   4.609  1.00 28.50
ATOM    327  N   ASN A  43     -17.270   5.851   8.490  1.00 25.74
ATOM    328  CA  ASN A  43     -16.386   4.936   9.173  1.00 26.32
ATOM    329  C   ASN A  43     -15.048   5.561   9.505  1.00 23.05
ATOM    330  O   ASN A  43     -14.584   5.372  10.668  1.00 22.48
ATOM    331  CB  ASN A  43     -16.240   3.642   8.389  1.00 29.15
ATOM    332  CG  ASN A  43     -17.365   2.646   8.752  1.00 29.15
ATOM    333  OD1 ASN A  43     -17.216   1.813   9.645  1.00 29.15
ATOM    334  ND2 ASN A  43     -18.463   2.727   8.047  1.00 29.15
ATOM    335  N   LEU A  44     -14.462   6.318   8.569  1.00 22.25
ATOM    336  CA  LEU A  44     -13.125   6.940   8.823  1.00 22.95
ATOM    337  C   LEU A  44     -13.286   7.961   9.985  1.00 22.29
ATOM    338  O   LEU A  44     -12.474   8.051  10.859  1.00 20.58
ATOM    339  CB  LEU A  44     -12.585   7.702   7.600  1.00 24.04
ATOM    340  CG  LEU A  44     -11.934   6.723   6.582  1.00 24.04
ATOM    341  CD1 LEU A  44     -11.367   7.564   5.475  1.00 24.04
ATOM    342  CD2 LEU A  44     -10.818   5.890   7.255  1.00 24.04
ATOM    343  N   LEU A  45     -14.369   8.734   9.945  1.00 23.76
ATOM    344  CA  LEU A  45     -14.573   9.784  10.968  1.00 23.74
ATOM    345  C   LEU A  45     -14.727   9.071  12.313  1.00 22.76
ATOM    346  O   LEU A  45     -14.141   9.505  13.360  1.00 20.75
ATOM    347  CB  LEU A  45     -15.819  10.665  10.580  1.00 26.05
ATOM    348  CG  LEU A  45     -16.226  11.636  11.745  1.00 26.05
ATOM    349  CD1 LEU A  45     -15.055  12.528  12.066  1.00 26.05
ATOM    350  CD2 LEU A  45     -17.284  12.349  11.128  1.00 26.05
ATOM    351  N   SER A  46     -15.540   8.036  12.334  1.00 21.97
ATOM    352  CA  SER A  46     -15.807   7.358  13.638  1.00 23.41
ATOM    353  C   SER A  46     -14.505   6.736  14.224  1.00 22.29
ATOM    354  O   SER A  46     -14.153   6.917  15.421  1.00 20.79
ATOM    355  CB  SER A  46     -16.882   6.315  13.479  1.00 23.00
ATOM    356  OG  SER A  46     -16.365   5.236  12.672  1.00 23.00
ATOM    357  N   VAL A  47     -13.737   6.079  13.338  1.00 20.69
ATOM    358  CA  VAL A  47     -12.454   5.447  13.747  1.00 21.32
ATOM    359  C   VAL A  47     -11.516   6.522  14.256  1.00 20.60
ATOM    360  O   VAL A  47     -10.818   6.324  15.291  1.00 21.64
ATOM    361  CB  VAL A  47     -11.862   4.680  12.571  1.00 22.93
ATOM    362  CG1 VAL A  47     -10.412   4.237  12.880  1.00 22.93
ATOM    363  CG2 VAL A  47     -12.792   3.437  12.236  1.00 22.93
ATOM    364  N   ALA A  48     -11.406   7.658  13.533  1.00 19.45
ATOM    365  CA  ALA A  48     -10.500   8.695  13.976  1.00 19.67
ATOM    366  C   ALA A  48     -10.848   9.163  15.428  1.00 21.17
ATOM    367  O   ALA A  48      -9.976   9.127  16.313  1.00 19.40
ATOM    368  CB  ALA A  48     -10.492   9.882  12.965  1.00 19.92
ATOM    369  N   TYR A  49     -12.101   9.507  15.692  1.00 19.17
ATOM    370  CA  TYR A  49     -12.420   9.998  17.032  1.00 19.82
ATOM    371  C   TYR A  49     -12.351   8.846  18.029  1.00 20.69
ATOM    372  O   TYR A  49     -12.013   9.118  19.182  1.00 21.48
ATOM    373  CB  TYR A  49     -13.808  10.634  17.106  1.00 22.29
ATOM    374  CG  TYR A  49     -13.782  12.149  16.913  1.00 22.29
ATOM    375  CD1 TYR A  49     -13.193  12.973  17.889  1.00 22.29
ATOM    376  CD2 TYR A  49     -14.321  12.744  15.756  1.00 22.29
ATOM    377  CE1 TYR A  49     -13.147  14.322  17.750  1.00 22.29
ATOM    378  CE2 TYR A  49     -14.260  14.148  15.582  1.00 22.29
ATOM    379  CZ  TYR A  49     -13.707  14.913  16.611  1.00 22.29
ATOM    380  OH  TYR A  49     -13.605  16.288  16.499  1.00 22.29
ATOM    381  N   LYS A  50     -12.751   7.607  17.684  1.00 20.47
ATOM    382  CA  LYS A  50     -12.646   6.566  18.690  1.00 20.69
ATOM    383  C   LYS A  50     -11.186   6.283  19.132  1.00 21.07
ATOM    384  O   LYS A  50     -10.968   6.023  20.324  1.00 18.30
ATOM    385  CB  LYS A  50     -13.418   5.279  18.325  1.00 24.59
ATOM    386  CG  LYS A  50     -12.778   4.549  17.112  1.00 24.59
ATOM    387  CD  LYS A  50     -12.772   2.988  17.249  1.00 24.59
ATOM    388  CE  LYS A  50     -11.992   2.290  16.110  1.00 24.59
ATOM    389  NZ  LYS A  50     -12.364   0.835  16.011  1.00 24.59
ATOM    390  N   ASN A  51     -10.235   6.401  18.197  1.00 20.45
ATOM    391  CA  ASN A  51      -8.821   6.339  18.586  1.00 19.77
ATOM    392  C   ASN A  51      -8.387   7.480  19.482  1.00 20.86
ATOM    393  O   ASN A  51      -7.650   7.246  20.431  1.00 19.82
ATOM    394  CB  ASN A  51      -7.936   6.241  17.360  1.00 20.61
ATOM    395  CG  ASN A  51      -7.834   4.806  16.870  1.00 20.61
ATOM    396  OD1 ASN A  51      -6.948   4.057  17.319  1.00 20.61
ATOM    397  ND2 ASN A  51      -8.775   4.376  16.040  1.00 20.61
ATOM    398  N   VAL A  52      -8.765   8.714  19.118  1.00 18.12
ATOM    399  CA  VAL A  52      -8.337   9.913  19.851  1.00 19.78
ATOM    400  C   VAL A  52      -8.922   9.872  21.248  1.00 21.32
ATOM    401  O   VAL A  52      -8.188  10.031  22.260  1.00 21.58
ATOM    402  CB  VAL A  52      -8.718  11.209  19.076  1.00 20.95
ATOM    403  CG1 VAL A  52      -8.651  12.411  20.008  1.00 20.95
ATOM    404  CG2 VAL A  52      -7.615  11.431  17.952  1.00 20.95
ATOM    405  N   ILE A  53     -10.206   9.607  21.309  1.00 19.53
ATOM    406  CA  ILE A  53     -10.828   9.525  22.650  1.00 20.82
ATOM    407  C   ILE A  53     -10.374   8.247  23.417  1.00 20.19
ATOM    408  O   ILE A  53     -10.176   8.300  24.642  1.00 21.13
ATOM    409  CB  ILE A  53     -12.369   9.600  22.606  1.00 21.75
ATOM    410  CG1 ILE A  53     -12.955  10.106  23.963  1.00 21.75
ATOM    411  CG2 ILE A  53     -13.017   8.144  22.387  1.00 21.75
ATOM    412  CD1 ILE A  53     -12.667  11.523  24.266  1.00 21.75
ATOM    413  N   GLY A  54     -10.172   7.147  22.705  1.00 18.18
ATOM    414  CA  GLY A  54      -9.824   5.861  23.317  1.00 17.77
ATOM    415  C   GLY A  54      -8.481   5.952  24.026  1.00 20.39
ATOM    416  O   GLY A  54      -8.331   5.369  25.143  1.00 20.27
ATOM    417  N   ALA A  55      -7.523   6.683  23.429  1.00 19.31
ATOM    418  CA  ALA A  55      -6.215   6.863  24.124  1.00 20.93
ATOM    419  C   ALA A  55      -6.412   7.521  25.492  1.00 20.69
ATOM    420  O   ALA A  55      -5.793   7.082  26.492  1.00 21.77
ATOM    421  CB  ALA A  55      -5.242   7.683  23.295  1.00 20.85
ATOM    422  N   ARG A  56      -7.276   8.525  25.549  1.00 20.84
ATOM    423  CA  ARG A  56      -7.475   9.185  26.851  1.00 20.76
ATOM    424  C   ARG A  56      -8.322   8.355  27.811  1.00 19.50
ATOM    425  O   ARG A  56      -8.084   8.414  29.043  1.00 21.01
ATOM    426  CB  ARG A  56      -8.148  10.533  26.681  1.00 22.53
ATOM    427  CG  ARG A  56      -7.236  11.720  26.272  1.00 22.53
ATOM    428  CD  ARG A  56      -6.945  11.633  24.798  1.00 22.53
ATOM    429  NE  ARG A  56      -6.185  12.812  24.339  1.00 22.53
ATOM    430  CZ  ARG A  56      -5.901  13.057  23.088  1.00 22.53
ATOM    431  NH1 ARG A  56      -5.164  14.152  22.800  1.00 22.53
ATOM    432  NH2 ARG A  56      -6.372  12.266  22.126  1.00 22.53
ATOM    433  N   ARG A  57      -9.329   7.628  27.278  1.00 17.97
ATOM    434  CA  ARG A  57     -10.121   6.739  28.160  1.00 19.43
ATOM    435  C   ARG A  57      -9.203   5.683  28.772  1.00 20.52
ATOM    436  O   ARG A  57      -9.278   5.365  29.942  1.00 19.16
ATOM    437  CB  ARG A  57     -11.258   6.080  27.358  1.00 20.15
ATOM    438  CG  ARG A  57     -12.271   7.161  26.992  1.00 20.15
ATOM    439  CD  ARG A  57     -13.440   6.470  26.276  1.00 20.15
ATOM    440  NE  ARG A  57     -14.097   5.524  27.221  1.00 20.15
ATOM    441  CZ  ARG A  57     -13.945   4.181  27.194  1.00 20.15
ATOM    442  NH1 ARG A  57     -13.064   3.564  26.365  1.00 20.15
ATOM    443  NH2 ARG A  57     -14.661   3.445  28.027  1.00 20.15
ATOM    444  N   SER A  58      -8.305   5.160  27.961  1.00 18.76
ATOM    445  CA  SER A  58      -7.343   4.154  28.495  1.00 20.87
ATOM    446  C   SER A  58      -6.431   4.770  29.558  1.00 21.30
ATOM    447  O   SER A  58      -6.219   4.162  30.614  1.00 21.68
ATOM    448  CB  SER A  58      -6.501   3.606  27.375  1.00 20.82
ATOM    449  OG  SER A  58      -5.546   4.558  26.908  1.00 20.82
ATOM    450  N   SER A  59      -5.921   5.991  29.293  1.00 20.82
ATOM    451  CA  SER A  59      -5.056   6.675  30.294  1.00 20.42
ATOM    452  C   SER A  59      -5.841   6.912  31.576  1.00 20.69
ATOM    453  O   SER A  59      -5.300   6.759  32.657  1.00 19.99
ATOM    454  CB  SER A  59      -4.572   8.015  29.745  1.00 20.24
ATOM    455  OG  SER A  59      -3.572   7.798  28.735  1.00 20.24
ATOM    456  N   TRP A  60      -7.072   7.424  31.420  1.00 21.00
ATOM    457  CA  TRP A  60      -7.943   7.760  32.541  1.00 22.00
ATOM    458  C   TRP A  60      -8.173   6.498  33.415  1.00 22.45
ATOM    459  O   TRP A  60      -8.035   6.570  34.623  1.00 23.27
ATOM    460  CB  TRP A  60      -9.296   8.300  32.093  1.00 23.45
ATOM    461  CG  TRP A  60     -10.338   8.271  33.176  1.00 23.45
ATOM    462  CD1 TRP A  60     -10.320   8.930  34.386  1.00 23.45
ATOM    463  CD2 TRP A  60     -11.535   7.488  33.171  1.00 23.45
ATOM    464  NE1 TRP A  60     -11.455   8.635  35.115  1.00 23.45
ATOM    465  CE2 TRP A  60     -12.207   7.735  34.409  1.00 23.45
ATOM    466  CE3 TRP A  60     -12.089   6.592  32.258  1.00 23.45
ATOM    467  CZ2 TRP A  60     -13.423   7.101  34.755  1.00 23.45
ATOM    468  CZ3 TRP A  60     -13.372   5.972  32.595  1.00 23.45
ATOM    469  CH2 TRP A  60     -13.991   6.244  33.820  1.00 23.45
ATOM    470  N   ARG A  61      -8.436   5.355  32.792  1.00 21.61
ATOM    471  CA  ARG A  61      -8.662   4.140  33.593  1.00 22.10
ATOM    472  C   ARG A  61      -7.414   3.724  34.341  1.00 23.67
ATOM    473  O   ARG A  61      -7.497   3.253  35.478  1.00 21.78
ATOM    474  CB  ARG A  61      -9.119   2.974  32.713  1.00 28.59
ATOM    475  CG  ARG A  61     -10.570   3.042  32.243  1.00 28.59
ATOM    476  CD  ARG A  61     -11.395   2.856  33.488  1.00 28.59
ATOM    477  NE  ARG A  61     -12.835   2.966  33.315  1.00 28.59
ATOM    478  CZ  ARG A  61     -13.670   2.960  34.351  1.00 28.59
ATOM    479  NH1 ARG A  61     -13.177   2.774  35.571  1.00 28.59
ATOM    480  NH2 ARG A  61     -14.981   3.078  34.173  1.00 28.59
ATOM    481  N   MET A  62      -6.245   3.882  33.705  1.00 21.71
ATOM    482  CA  MET A  62      -5.003   3.548  34.372  1.00 22.50
ATOM    483  C   MET A  62      -4.787   4.466  35.577  1.00 22.88
ATOM    484  O   MET A  62      -4.453   4.020  36.636  1.00 21.09
ATOM    485  CB  MET A  62      -3.801   3.547  33.390  1.00 23.97
ATOM    486  CG  MET A  62      -2.465   3.706  34.079  1.00 23.97
ATOM    487  SD  MET A  62      -2.123   2.394  35.265  1.00 23.97
ATOM    488  CE  MET A  62      -1.769   1.026  34.164  1.00 23.97
ATOM    489  N   LEU A  63      -4.918   5.759  35.352  1.00 21.73
ATOM    490  CA  LEU A  63      -4.596   6.720  36.418  1.00 21.54
ATOM    491  C   LEU A  63      -5.615   6.502  37.572  1.00 22.35
ATOM    492  O   LEU A  63      -5.208   6.593  38.729  1.00 24.87
ATOM    493  CB  LEU A  63      -4.683   8.142  35.869  1.00 23.68
ATOM    494  CG  LEU A  63      -3.383   8.952  35.866  1.00 23.68
ATOM    495  CD1 LEU A  63      -2.826   9.084  37.275  1.00 23.68
ATOM    496  CD2 LEU A  63      -2.332   8.274  35.002  1.00 23.68
ATOM    497  N   ASN A  64      -6.886   6.281  37.215  1.00 24.15
ATOM    498  CA  ASN A  64      -7.926   6.053  38.196  1.00 23.05
ATOM    499  C   ASN A  64      -7.574   4.820  39.027  1.00 25.05
ATOM    500  O   ASN A  64      -7.751   4.821  40.228  1.00 26.11
ATOM    501  CB  ASN A  64      -9.310   5.946  37.525  1.00 23.69
ATOM    502  CG  ASN A  64     -10.397   5.586  38.511  1.00 23.69
ATOM    503  OD1 ASN A  64     -11.258   4.751  38.234  1.00 23.69
ATOM    504  ND2 ASN A  64     -10.361   6.222  39.675  1.00 23.69
ATOM    505  N   SER A  65      -7.043   3.770  38.404  1.00 24.91
ATOM    506  CA  SER A  65      -6.737   2.569  39.197  1.00 25.00
ATOM    507  C   SER A  65      -5.541   2.806  40.075  1.00 25.77
ATOM    508  O   SER A  65      -5.459   2.280  41.184  1.00 25.82
ATOM    509  CB  SER A  65      -6.448   1.341  38.336  1.00 25.57
ATOM    510  OG  SER A  65      -5.280   1.504  37.569  1.00 25.57
ATOM    511  N   ILE A  66      -4.599   3.610  39.589  1.00 24.40
ATOM    512  CA  ILE A  66      -3.472   3.970  40.451  1.00 24.71
ATOM    513  C   ILE A  66      -3.956   4.799  41.678  1.00 26.61
ATOM    514  O   ILE A  66      -3.533   4.587  42.798  1.00 27.95
ATOM    515  CB  ILE A  66      -2.413   4.768  39.623  1.00 25.79
ATOM    516  CG1 ILE A  66      -2.012   3.928  38.403  1.00 25.79
ATOM    517  CG2 ILE A  66      -1.174   5.126  40.476  1.00 25.79
ATOM    518  CD1 ILE A  66      -1.165   4.692  37.430  1.00 25.79
ATOM    519  N   GLU A  67      -4.881   5.709  41.410  1.00 28.11
ATOM    520  CA  GLU A  67      -5.476   6.489  42.457  1.00 30.58
ATOM    521  C   GLU A  67      -6.113   5.563  43.509  1.00 31.24
ATOM    522  O   GLU A  67      -5.890   5.752  44.649  1.00 32.52
ATOM    523  CB  GLU A  67      -6.530   7.411  41.870  1.00 34.63
ATOM    524  CG  GLU A  67      -7.320   8.161  42.963  1.00 34.63
ATOM    525  CD  GLU A  67      -8.616   8.734  42.442  1.00 34.63
ATOM    526  OE1 GLU A  67      -9.171   8.160  41.486  1.00 34.63
ATOM    527  OE2 GLU A  67      -9.095   9.770  42.959  1.00 34.63
ATOM    528  N   GLN A  68      -6.891   4.570  43.072  1.00 32.40
ATOM    529  CA  GLN A  68      -7.613   3.705  44.004  1.00 32.01
ATOM    530  C   GLN A  68      -6.635   2.874  44.864  1.00 34.24
ATOM    531  O   GLN A  68      -6.866   2.661  46.093  1.00 35.13
ATOM    532  CB  GLN A  68      -8.619   2.842  43.252  1.00 39.69
ATOM    533  CG  GLN A  68      -9.765   3.664  42.636  1.00 39.69
ATOM    534  CD  GLN A  68     -10.914   2.787  42.139  1.00 39.69
ATOM    535  OE1 GLN A  68     -11.334   1.811  42.812  1.00 39.69
ATOM    536  NE2 GLN A  68     -11.411   3.120  40.929  1.00 39.69
ATOM    537  N   LYS A  69      -5.526   2.445  44.258  1.00 31.91
ATOM    538  CA  LYS A  69      -4.499   1.715  44.998  1.00 34.46
ATOM    539  C   LYS A  69      -3.993   2.608  46.092  1.00 35.82
ATOM    540  O   LYS A  69      -3.844   2.202  47.236  1.00 35.66
ATOM    541  CB  LYS A  69      -3.331   1.331  44.103  1.00 37.98
ATOM    542  CG  LYS A  69      -3.742   0.355  43.034  1.00 37.98
ATOM    543  CD  LYS A  69      -2.869   0.430  41.789  1.00 37.98
ATOM    544  CE  LYS A  69      -1.428   0.039  42.129  1.00 37.98
ATOM    545  NZ  LYS A  69      -1.301  -1.294  42.762  1.00 37.98
ATOM    546  N   ASP A  70      -3.720   3.845  45.710  1.00 35.27
ATOM    547  CA  ASP A  70      -3.069   4.708  46.704  1.00 38.24
ATOM    548  C   ASP A  70      -4.017   5.172  47.812  1.00 39.18
ATOM    549  O   ASP A  70      -3.559   5.408  48.928  1.00 42.10
ATOM    550  CB  ASP A  70      -2.416   5.882  46.026  1.00 45.19
ATOM    551  CG  ASP A  70      -0.958   6.082  46.428  1.00 45.19
ATOM    552  OD1 ASP A  70      -0.720   6.869  47.369  1.00 45.19
ATOM    553  OD2 ASP A  70      -0.065   5.460  45.815  1.00 45.19
ATOM    554  N   GLU A  71      -5.316   5.252  47.519  1.00 39.65
ATOM    555  CA  GLU A  71      -6.336   5.513  48.578  1.00 44.72
ATOM    556  C   GLU A  71      -6.239   4.467  49.696  1.00 48.28
ATOM    557  O   GLU A  71      -6.433   4.777  50.859  1.00 51.25
ATOM    558  CB  GLU A  71      -7.752   5.600  47.996  1.00 49.53
ATOM    559  CG  GLU A  71      -8.270   7.050  47.998  1.00 49.53
ATOM    560  CD  GLU A  71      -8.620   7.644  49.358  1.00 49.53
ATOM    561  OE1 GLU A  71      -9.205   6.960  50.243  1.00 49.53
ATOM    562  OE2 GLU A  71      -8.345   8.861  49.523  1.00 49.53
ATOM    563  N   ASN A  72      -5.893   3.239  49.326  1.00 50.41
ATOM    564  CA  ASN A  72      -5.633   2.140  50.295  1.00 53.75
ATOM    565  C   ASN A  72      -4.310   2.142  51.042  1.00 57.16
ATOM    566  O   ASN A  72      -4.142   1.413  52.021  1.00 59.25
ATOM    567  CB  ASN A  72      -5.754   0.813  49.566  1.00 55.09
ATOM    568  CG  ASN A  72      -7.175   0.415  49.338  1.00 55.09
ATOM    569  OD1 ASN A  72      -7.779  -0.205  50.181  1.00 55.09
ATOM    570  ND2 ASN A  72      -7.713   0.752  48.189  1.00 55.09
ATOM    571  N   SER A  73      -3.366   2.944  50.587  1.00 57.55
ATOM    572  CA  SER A  73      -2.053   3.027  51.183  1.00 59.80
ATOM    573  C   SER A  73      -2.019   4.370  51.918  1.00 61.30
ATOM    574  O   SER A  73      -1.167   4.625  52.770  1.00 63.45
ATOM    575  CB  SER A  73      -0.988   2.985  50.069  1.00 59.48
ATOM    576  OG  SER A  73      -1.359   2.069  49.059  1.00 59.48
ATOM    577  N   ALA A  74      -2.980   5.223  51.579  1.00 60.52
ATOM    578  CA  ALA A  74      -3.049   6.569  52.130  1.00 61.26
ATOM    579  C   ALA A  74      -1.775   7.388  51.969  1.00 60.99
ATOM    580  O   ALA A  74      -1.303   7.938  52.935  1.00 62.94
ATOM    581  CB  ALA A  74      -3.429   6.472  53.609  1.00 61.43
ATOM    582  N   LYS A  75      -1.205   7.466  50.764  1.00 58.23
ATOM    583  CA  LYS A  75      -0.064   8.347  50.556  1.00 56.83
ATOM    584  C   LYS A  75      -0.571   9.631  49.951  1.00 56.36
ATOM    585  O   LYS A  75      -0.988   9.625  48.759  1.00 53.17
ATOM    586  CB  LYS A  75       0.994   7.719  49.647  1.00 56.15
ATOM    587  CG  LYS A  75       1.150   6.218  49.822  1.00 56.15
ATOM    588  CD  LYS A  75       2.418   5.712  49.154  1.00 56.15
ATOM    589  CE  LYS A  75       2.396   5.973  47.656  1.00 56.15
ATOM    590  NZ  LYS A  75       2.155   4.725  46.880  1.00 56.15
ATOM    591  N   GLN A  76      -0.525  10.723  50.728  1.00 56.35
ATOM    592  CA  GLN A  76      -1.284  11.944  50.363  1.00 56.61
ATOM    593  C   GLN A  76      -0.574  12.857  49.363  1.00 54.04
ATOM    594  O   GLN A  76      -1.229  13.418  48.470  1.00 51.90
ATOM    595  CB  GLN A  76      -1.747  12.748  51.600  1.00 62.27
ATOM    596  CG  GLN A  76      -2.553  11.929  52.585  1.00 62.27
ATOM    597  CD  GLN A  76      -1.801  11.698  53.881  1.00 62.27
ATOM    598  OE1 GLN A  76      -1.324  12.791  54.470  1.00 62.27
ATOM    599  NE2 GLN A  76      -1.782  10.451  54.339  1.00 62.27
ATOM    600  N   GLN A  77       0.741  13.005  49.520  1.00 53.34
ATOM    601  CA  GLN A  77       1.563  13.691  48.531  1.00 51.58
ATOM    602  C   GLN A  77       1.344  12.992  47.180  1.00 46.14
ATOM    603  O   GLN A  77       0.995  13.649  46.192  1.00 44.35
ATOM    604  CB  GLN A  77       3.060  13.648  48.896  1.00 56.07
ATOM    605  CG  GLN A  77       3.346  14.018  50.338  1.00 56.07
ATOM    606  CD  GLN A  77       3.735  12.813  51.171  1.00 56.07
ATOM    607  OE1 GLN A  77       3.090  11.685  50.885  1.00 56.07
ATOM    608  NE2 GLN A  77       4.739  12.985  52.024  1.00 56.07
ATOM    609  N   ALA A  78       1.473  11.669  47.141  1.00 43.60
ATOM    610  CA  ALA A  78       1.153  10.955  45.884  1.00 41.48
ATOM    611  C   ALA A  78      -0.252  11.243  45.417  1.00 38.78
ATOM    612  O   ALA A  78      -0.476  11.486  44.217  1.00 34.45
ATOM    613  CB  ALA A  78       1.344   9.442  46.023  1.00 45.55
ATOM    614  N   LEU A  79      -1.237  11.179  46.324  1.00 37.80
ATOM    615  CA  LEU A  79      -2.638  11.351  45.831  1.00 36.89
ATOM    616  C   LEU A  79      -2.910  12.725  45.200  1.00 36.42
ATOM    617  O   LEU A  79      -3.698  12.813  44.292  1.00 35.00
ATOM    618  CB  LEU A  79      -3.664  11.074  46.940  1.00 38.34
ATOM    619  CG  LEU A  79      -3.976   9.583  47.171  1.00 38.34
ATOM    620  CD1 LEU A  79      -4.392   9.381  48.712  1.00 38.34
ATOM    621  CD2 LEU A  79      -4.943   9.001  46.134  1.00 38.34
ATOM    622  N   LYS A  80      -2.292  13.785  45.732  1.00 38.91
ATOM    623  CA  LYS A  80      -2.398  15.124  45.112  1.00 39.89
ATOM    624  C   LYS A  80      -1.910  15.168  43.654  1.00 37.12
ATOM    625  O   LYS A  80      -2.577  15.720  42.766  1.00 36.62
ATOM    626  CB  LYS A  80      -1.619  16.164  45.932  1.00 45.61
ATOM    627  CG  LYS A  80      -1.691  17.600  45.403  1.00 45.61
ATOM    628  CD  LYS A  80      -0.376  17.952  44.705  1.00 45.61
ATOM    629  CE  LYS A  80       0.823  17.949  45.678  1.00 45.61
ATOM    630  NZ  LYS A  80       0.699  18.972  46.719  1.00 45.61
ATOM    631  N   LEU A  81      -0.757  14.552  43.405  1.00 35.62
ATOM    632  CA  LEU A  81      -0.229  14.431  42.037  1.00 33.07
ATOM    633  C   LEU A  81      -1.065  13.529  41.154  1.00 31.40
ATOM    634  O   LEU A  81      -1.329  13.855  39.953  1.00 29.58
ATOM    635  CB  LEU A  81       1.243  13.981  42.105  1.00 34.90
ATOM    636  CG  LEU A  81       2.079  14.601  43.219  1.00 34.90
ATOM    637  CD1 LEU A  81       3.505  14.076  43.165  1.00 34.90
ATOM    638  CD2 LEU A  81       2.126  16.115  43.081  1.00 34.90
ATOM    639  N   MET A  82      -1.583  12.428  41.698  1.00 30.48
ATOM    640  CA  MET A  82      -2.421  11.546  40.879  1.00 28.63
ATOM    641  C   MET A  82      -3.739  12.228  40.469  1.00 28.86
ATOM    642  O   MET A  82      -4.147  12.164  39.303  1.00 27.71
ATOM    643  CB  MET A  82      -2.746  10.188  41.552  1.00 29.05
ATOM    644  CG  MET A  82      -2.010   9.021  40.934  1.00 29.05
ATOM    645  SD  MET A  82      -2.091   7.526  41.937  1.00 29.05
ATOM    646  CE  MET A  82      -1.689   8.182  43.555  1.00 29.05
ATOM    647  N   GLN A  83      -4.362  12.940  41.422  1.00 30.70
ATOM    648  CA  GLN A  83      -5.617  13.647  41.162  1.00 31.30
ATOM    649  C   GLN A  83      -5.436  14.776  40.184  1.00 30.92
ATOM    650  O   GLN A  83      -6.260  14.912  39.268  1.00 31.71
ATOM    651  CB  GLN A  83      -6.293  14.117  42.478  1.00 41.36
ATOM    652  CG  GLN A  83      -6.636  12.980  43.413  1.00 41.36
ATOM    653  CD  GLN A  83      -7.872  13.283  44.237  1.00 41.36
ATOM    654  OE1 GLN A  83      -7.826  14.406  44.948  1.00 41.36
ATOM    655  NE2 GLN A  83      -8.899  12.453  44.087  1.00 41.36
ATOM    656  N   GLU A  84      -4.331  15.514  40.279  1.00 32.33
ATOM    657  CA  GLU A  84      -4.114  16.595  39.332  1.00 33.07
ATOM    658  C   GLU A  84      -3.920  16.014  37.920  1.00 31.41
ATOM    659  O   GLU A  84      -4.454  16.547  36.961  1.00 30.98
ATOM    660  CB  GLU A  84      -2.959  17.507  39.764  1.00 38.34
ATOM    661  CG  GLU A  84      -3.200  18.246  41.111  1.00 38.34
ATOM    662  CD  GLU A  84      -4.362  19.231  41.091  1.00 38.34
ATOM    663  OE1 GLU A  84      -4.710  19.786  40.012  1.00 38.34
ATOM    664  OE2 GLU A  84      -4.934  19.473  42.184  1.00 38.34
ATOM    665  N   HIS A  85      -3.187  14.917  37.818  1.00 29.67
ATOM    666  CA  HIS A  85      -2.985  14.232  36.533  1.00 28.29
ATOM    667  C   HIS A  85      -4.296  13.729  35.938  1.00 26.10
ATOM    668  O   HIS A  85      -4.626  13.960  34.710  1.00 26.05
ATOM    669  CB  HIS A  85      -1.997  13.095  36.760  1.00 32.53
ATOM    670  CG  HIS A  85      -1.033  12.888  35.630  1.00 32.53
ATOM    671  ND1 HIS A  85       0.256  13.376  35.654  1.00 32.53
ATOM    672  CD2 HIS A  85      -1.166  12.242  34.448  1.00 32.53
ATOM    673  CE1 HIS A  85       0.871  13.039  34.535  1.00 32.53
ATOM    674  NE2 HIS A  85       0.033  12.351  33.787  1.00 32.53
ATOM    675  N   ARG A  86      -5.112  13.116  36.789  1.00 25.92
ATOM    676  CA  ARG A  86      -6.425  12.618  36.322  1.00 24.48
ATOM    677  C   ARG A  86      -7.266  13.790  35.751  1.00 26.17
ATOM    678  O   ARG A  86      -7.999  13.656  34.726  1.00 26.15
ATOM    679  CB  ARG A  86      -7.180  11.900  37.442  1.00 28.81
ATOM    680  CG  ARG A  86      -8.665  11.571  36.982  1.00 28.81
ATOM    681  CD  ARG A  86      -9.322  10.359  37.680  1.00 28.81
ATOM    682  NE  ARG A  86      -9.468  10.464  39.121  1.00 28.81
ATOM    683  CZ  ARG A  86     -10.441  11.179  39.699  1.00 28.81
ATOM    684  NH1 ARG A  86     -11.340  11.802  38.936  1.00 28.81
ATOM    685  NH2 ARG A  86     -10.541  11.236  41.029  1.00 28.81
ATOM    686  N   GLN A  87      -7.200  14.906  36.460  1.00 27.38
ATOM    687  CA  GLN A  87      -8.026  16.089  36.114  1.00 30.58
ATOM    688  C   GLN A  87      -7.578  16.615  34.757  1.00 27.89
ATOM    689  O   GLN A  87      -8.397  16.997  33.961  1.00 27.51
ATOM    690  CB  GLN A  87      -7.928  17.156  37.209  1.00 38.87
ATOM    691  CG  GLN A  87      -8.911  16.866  38.402  1.00 38.87
ATOM    692  CD  GLN A  87     -10.304  17.492  38.253  1.00 38.87
ATOM    693  OE1 GLN A  87     -10.543  18.652  38.636  1.00 38.87
ATOM    694  NE2 GLN A  87     -11.241  16.704  37.698  1.00 38.87
ATOM    695  N   MET A  88      -6.288  16.608  34.501  1.00 30.00
ATOM    696  CA  MET A  88      -5.777  17.005  33.222  1.00 30.18
ATOM    697  C   MET A  88      -6.303  16.106  32.092  1.00 28.27
ATOM    698  O   MET A  88      -6.784  16.589  31.044  1.00 26.28
ATOM    699  CB  MET A  88      -4.248  17.017  33.244  1.00 33.01
ATOM    700  CG  MET A  88      -3.635  17.221  31.870  1.00 33.01
ATOM    701  SD  MET A  88      -1.982  16.566  31.849  1.00 33.01
ATOM    702  CE  MET A  88      -2.580  14.920  31.436  1.00 33.01
ATOM    703  N   ILE A  89      -6.290  14.780  32.299  1.00 25.31
ATOM    704  CA  ILE A  89      -6.836  13.884  31.317  1.00 23.27
ATOM    705  C   ILE A  89      -8.359  14.072  31.139  1.00 25.33
ATOM    706  O   ILE A  89      -8.889  14.008  30.009  1.00 25.09
ATOM    707  CB  ILE A  89      -6.549  12.418  31.689  1.00 23.42
ATOM    708  CG1 ILE A  89      -5.042  12.180  31.800  1.00 23.42
ATOM    709  CG2 ILE A  89      -7.108  11.479  30.631  1.00 23.42
ATOM    710  CD1 ILE A  89      -4.642  11.331  32.985  1.00 23.42
ATOM    711  N   GLU A  90      -9.080  14.283  32.261  1.00 24.03
ATOM    712  CA  GLU A  90     -10.520  14.610  32.145  1.00 25.54
ATOM    713  C   GLU A  90     -10.781  15.887  31.305  1.00 25.70
ATOM    714  O   GLU A  90     -11.775  15.932  30.537  1.00 26.27
ATOM    715  CB  GLU A  90     -11.171  14.802  33.536  1.00 27.00
ATOM    716  CG  GLU A  90     -11.051  13.459  34.293  1.00 27.00
ATOM    717  CD  GLU A  90     -11.498  13.537  35.740  1.00 27.00
ATOM    718  OE1 GLU A  90     -11.792  14.665  36.240  1.00 27.00
ATOM    719  OE2 GLU A  90     -11.514  12.456  36.392  1.00 27.00
ATOM    720  N   LYS A  91      -9.924  16.901  31.466  1.00 26.30
ATOM    721  CA  LYS A  91     -10.081  18.121  30.605  1.00 27.89
ATOM    722  C   LYS A  91      -9.953  17.732  29.135  1.00 26.37
ATOM    723  O   LYS A  91     -10.752  18.181  28.315  1.00 25.32
ATOM    724  CB  LYS A  91      -9.095  19.212  31.005  1.00 28.32
ATOM    725  CG  LYS A  91      -8.952  20.332  29.984  1.00 28.32
ATOM    726  CD  LYS A  91      -7.801  21.261  30.334  1.00 28.32
ATOM    727  CE  LYS A  91      -6.459  20.631  29.997  1.00 28.32
ATOM    728  NZ  LYS A  91      -5.324  21.399  30.578  1.00 28.32
ATOM    729  N   GLU A  92      -8.935  16.957  28.779  1.00 25.25
ATOM    730  CA  GLU A  92      -8.818  16.510  27.361  1.00 24.58
ATOM    731  C   GLU A  92     -10.040  15.677  26.906  1.00 23.09
ATOM    732  O   GLU A  92     -10.571  15.889  25.806  1.00 21.73
ATOM    733  CB  GLU A  92      -7.596  15.624  27.145  1.00 25.05
ATOM    734  CG  GLU A  92      -6.503  16.346  26.357  1.00 25.05
ATOM    735  CD  GLU A  92      -5.163  15.646  26.448  1.00 25.05
ATOM    736  OE1 GLU A  92      -5.157  14.409  26.221  1.00 25.05
ATOM    737  OE2 GLU A  92      -4.123  16.280  26.696  1.00 25.05
ATOM    738  N   LEU A  93     -10.511  14.743  27.744  1.00 21.85
ATOM    739  CA  LEU A  93     -11.686  13.960  27.410  1.00 22.30
ATOM    740  C   LEU A  93     -12.874  14.870  27.122  1.00 22.71
ATOM    741  O   LEU A  93     -13.623  14.674  26.103  1.00 22.33
ATOM    742  CB  LEU A  93     -12.038  12.975  28.552  1.00 22.01
ATOM    743  CG  LEU A  93     -11.148  11.726  28.706  1.00 22.01
ATOM    744  CD1 LEU A  93     -11.457  11.019  29.981  1.00 22.01
ATOM    745  CD2 LEU A  93     -11.510  10.891  27.476  1.00 22.01
ATOM    746  N   GLU A  94     -13.032  15.873  27.967  1.00 22.80
ATOM    747  CA  GLU A  94     -14.200  16.756  27.795  1.00 25.04
ATOM    748  C   GLU A  94     -14.046  17.525  26.487  1.00 24.23
ATOM    749  O   GLU A  94     -15.046  17.669  25.730  1.00 24.07
ATOM    750  CB  GLU A  94     -14.376  17.770  28.910  1.00 33.30
ATOM    751  CG  GLU A  94     -15.828  18.101  29.241  1.00 33.30
ATOM    752  CD  GLU A  94     -16.146  19.577  29.098  1.00 33.30
ATOM    753  OE1 GLU A  94     -15.373  20.406  29.626  1.00 33.30
ATOM    754  OE2 GLU A  94     -17.167  19.906  28.458  1.00 33.30
ATOM    755  N   GLU A  95     -12.855  18.065  26.258  1.00 24.00
ATOM    756  CA  GLU A  95     -12.609  18.791  24.990  1.00 25.95
ATOM    757  C   GLU A  95     -12.858  17.907  23.754  1.00 24.11
ATOM    758  O   GLU A  95     -13.473  18.409  22.745  1.00 26.38
ATOM    759  CB  GLU A  95     -11.224  19.424  24.890  1.00 26.15
ATOM    760  CG  GLU A  95     -10.840  20.277  26.091  1.00 26.15
ATOM    761  CD  GLU A  95     -10.146  21.566  25.694  1.00 26.15
ATOM    762  OE1 GLU A  95     -10.510  22.139  24.645  1.00 26.15
ATOM    763  OE2 GLU A  95      -9.239  22.004  26.433  1.00 26.15
ATOM    764  N   ILE A  96     -12.341  16.682  23.746  1.00 21.56
ATOM    765  CA  ILE A  96     -12.557  15.824  22.555  1.00 22.37
ATOM    766  C   ILE A  96     -14.071  15.503  22.348  1.00 21.80
ATOM    767  O   ILE A  96     -14.578  15.605  21.209  1.00 21.64
ATOM    768  CB  ILE A  96     -11.736  14.501  22.640  1.00 22.92
ATOM    769  CG1 ILE A  96     -10.243  14.849  22.777  1.00 22.92
ATOM    770  CG2 ILE A  96     -12.120  13.510  21.454  1.00 22.92
ATOM    771  CD1 ILE A  96      -9.496  13.847  23.718  1.00 22.92
ATOM    772  N   CYS A  97     -14.757  15.126  23.438  1.00 19.61
ATOM    773  CA  CYS A  97     -16.213  14.833  23.344  1.00 21.71
ATOM    774  C   CYS A  97     -16.975  16.052  22.813  1.00 22.61
ATOM    775  O   CYS A  97     -17.846  15.938  21.897  1.00 22.49
ATOM    776  CB  CYS A  97     -16.760  14.443  24.737  1.00 22.11
ATOM    777  SG  CYS A  97     -16.584  12.681  25.064  1.00 22.11
ATOM    778  N   SER A  98     -16.664  17.232  23.375  1.00 24.79
ATOM    779  CA  SER A  98     -17.290  18.472  22.948  1.00 27.26
ATOM    780  C   SER A  98     -17.036  18.790  21.467  1.00 26.07
ATOM    781  O   SER A  98     -17.926  19.263  20.787  1.00 26.95
ATOM    782  CB  SER A  98     -16.852  19.622  23.856  1.00 28.58
ATOM    783  OG  SER A  98     -15.602  20.150  23.444  1.00 28.58
ATOM    784  N   SER A  99     -15.869  18.442  20.982  1.00 24.56
ATOM    785  CA  SER A  99     -15.506  18.702  19.590  1.00 26.91
ATOM    786  C   SER A  99     -16.380  17.854  18.652  1.00 21.97
ATOM    787  O   SER A  99     -17.122  18.431  17.803  1.00 24.38
ATOM    788  CB  SER A  99     -14.040  18.395  19.379  1.00 27.47
ATOM    789  OG  SER A  99     -13.633  18.661  18.041  1.00 27.47
ATOM    790  N   ILE A 100     -16.396  16.549  18.851  1.00 22.64
ATOM    791  CA  ILE A 100     -17.266  15.699  17.959  1.00 21.37
ATOM    792  C   ILE A 100     -18.776  15.936  18.193  1.00 22.89
ATOM    793  O   ILE A 100     -19.550  15.932  17.218  1.00 21.60
ATOM    794  CB  ILE A 100     -16.904  14.164  18.055  1.00 20.86
ATOM    795  CG1 ILE A 100     -17.930  13.269  17.322  1.00 20.86
ATOM    796  CG2 ILE A 100     -16.775  13.690  19.527  1.00 20.86
ATOM    797  CD1 ILE A 100     -17.881  13.510  15.760  1.00 20.86
ATOM    798  N   LEU A 101     -19.195  16.240  19.431  1.00 22.45
ATOM    799  CA  LEU A 101     -20.610  16.589  19.687  1.00 24.10
ATOM    800  C   LEU A 101     -20.990  17.828  18.903  1.00 25.04
ATOM    801  O   LEU A 101     -22.126  17.876  18.326  1.00 23.19
ATOM    802  CB  LEU A 101     -20.842  16.755  21.214  1.00 23.98
ATOM    803  CG  LEU A 101     -20.813  15.391  21.932  1.00 23.98
ATOM    804  CD1 LEU A 101     -21.125  15.639  23.447  1.00 23.98
ATOM    805  CD2 LEU A 101     -21.856  14.426  21.364  1.00 23.98
ATOM    806  N   SER A 102     -20.076  18.809  18.826  1.00 25.48
ATOM    807  CA  SER A 102     -20.332  19.999  18.003  1.00 28.89
ATOM    808  C   SER A 102     -20.442  19.642  16.528  1.00 27.90
ATOM    809  O   SER A 102     -21.315  20.153  15.829  1.00 28.95
ATOM    810  CB  SER A 102     -19.242  21.061  18.191  1.00 30.16
ATOM    811  OG  SER A 102     -19.063  21.365  19.563  1.00 30.16
ATOM    812  N   LEU A 103     -19.544  18.779  16.054  1.00 27.08
ATOM    813  CA  LEU A 103     -19.538  18.372  14.641  1.00 28.15
ATOM    814  C   LEU A 103     -20.845  17.665  14.320  1.00 26.89
ATOM    815  O   LEU A 103     -21.436  17.900  13.262  1.00 28.41
ATOM    816  CB  LEU A 103     -18.310  17.540  14.315  1.00 28.05
ATOM    817  CG  LEU A 103     -18.118  17.141  12.845  1.00 28.05
ATOM    818  CD1 LEU A 103     -16.755  17.578  12.333  1.00 28.05
ATOM    819  CD2 LEU A 103     -18.225  15.633  12.685  1.00 28.05
ATOM    820  N   LEU A 104     -21.306  16.839  15.251  1.00 24.60
ATOM    821  CA  LEU A 104     -22.572  16.096  15.065  1.00 24.75
ATOM    822  C   LEU A 104     -23.767  17.021  14.993  1.00 28.33
ATOM    823  O   LEU A 104     -24.642  16.896  14.110  1.00 26.57
ATOM    824  CB  LEU A 104     -22.780  15.104  16.220  1.00 24.21
ATOM    825  CG  LEU A 104     -21.978  13.818  16.009  1.00 24.21
ATOM    826  CD1 LEU A 104     -21.839  13.000  17.263  1.00 24.21
ATOM    827  CD2 LEU A 104     -22.662  12.959  14.886  1.00 24.21
ATOM    828  N   ASP A 105     -23.807  17.955  15.933  1.00 28.32
ATOM    829  CA  ASP A 105     -24.978  18.859  16.043  1.00 33.11
ATOM    830  C   ASP A 105     -25.014  19.884  14.955  1.00 34.44
ATOM    831  O   ASP A 105     -26.096  20.155  14.411  1.00 35.43
ATOM    832  CB  ASP A 105     -25.006  19.509  17.424  1.00 36.99
ATOM    833  CG  ASP A 105     -26.105  18.932  18.317  1.00 36.99
ATOM    834  OD1 ASP A 105     -26.735  17.844  18.015  1.00 36.99
ATOM    835  OD2 ASP A 105     -26.327  19.569  19.375  1.00 36.99
ATOM    836  N   GLU A 106     -23.862  20.399  14.560  1.00 33.39
ATOM    837  CA  GLU A 106     -23.797  21.440  13.518  1.00 36.48
ATOM    838  C   GLU A 106     -23.803  20.944  12.087  1.00 35.10
ATOM    839  O   GLU A 106     -24.230  21.703  11.218  1.00 36.99
ATOM    840  CB  GLU A 106     -22.501  22.269  13.602  1.00 40.48
ATOM    841  CG  GLU A 106     -22.281  22.920  14.953  1.00 40.48
ATOM    842  CD  GLU A 106     -22.212  24.431  14.856  1.00 40.48
ATOM    843  OE1 GLU A 106     -22.869  25.001  13.959  1.00 40.48
ATOM    844  OE2 GLU A 106     -21.501  25.048  15.678  1.00 40.48
ATOM    845  N   HIS A 107     -23.290  19.734  11.830  1.00 30.56
ATOM    846  CA  HIS A 107     -22.921  19.356  10.466  1.00 30.57
ATOM    847  C   HIS A 107     -23.537  17.980  10.114  1.00 29.81
ATOM    848  O   HIS A 107     -24.352  17.874   9.176  1.00 32.56
ATOM    849  CB  HIS A 107     -21.409  19.319  10.243  1.00 33.02
ATOM    850  CG  HIS A 107     -20.627  20.429  10.898  1.00 33.02
ATOM    851  ND1 HIS A 107     -20.871  21.769  10.689  1.00 33.02
ATOM    852  CD2 HIS A 107     -19.489  20.365  11.622  1.00 33.02
ATOM    853  CE1 HIS A 107     -19.973  22.483  11.356  1.00 33.02
ATOM    854  NE2 HIS A 107     -19.112  21.649  11.918  1.00 33.02
ATOM    855  N   LEU A 108     -23.151  16.960  10.872  1.00 29.70
ATOM    856  CA  LEU A 108     -23.509  15.597  10.476  1.00 28.18
ATOM    857  C   LEU A 108     -24.995  15.341  10.591  1.00 29.05
ATOM    858  O   LEU A 108     -25.640  14.856   9.656  1.00 29.53
ATOM    859  CB  LEU A 108     -22.716  14.585  11.301  1.00 27.19
ATOM    860  CG  LEU A 108     -21.290  14.356  10.746  1.00 27.19
ATOM    861  CD1 LEU A 108     -20.626  13.311  11.523  1.00 27.19
ATOM    862  CD2 LEU A 108     -21.308  13.929   9.197  1.00 27.19
ATOM    863  N   ILE A 109     -25.569  15.609  11.763  1.00 29.37
ATOM    864  CA  ILE A 109     -27.006  15.287  11.944  1.00 30.65
ATOM    865  C   ILE A 109     -27.922  16.088  11.021  1.00 34.10
ATOM    866  O   ILE A 109     -28.800  15.485  10.349  1.00 33.81
ATOM    867  CB  ILE A 109     -27.406  15.347  13.432  1.00 31.21
ATOM    868  CG1 ILE A 109     -26.662  14.217  14.171  1.00 31.21
ATOM    869  CG2 ILE A 109     -28.903  15.106  13.607  1.00 31.21
ATOM    870  CD1 ILE A 109     -26.394  14.545  15.722  1.00 31.21
ATOM    871  N   PRO A 110     -27.723  17.425  10.943  1.00 34.76
ATOM    872  CA  PRO A 110     -28.589  18.191  10.020  1.00 36.98
ATOM    873  C   PRO A 110     -28.549  17.739   8.544  1.00 38.43
ATOM    874  O   PRO A 110     -29.540  17.916   7.828  1.00 36.93
ATOM    875  CB  PRO A 110     -28.066  19.644  10.167  1.00 36.56
ATOM    876  CG  PRO A 110     -26.649  19.464  10.679  1.00 36.56
ATOM    877  CD  PRO A 110     -26.825  18.520  11.838  1.00 36.56
ATOM    878  N   SER A 111     -27.436  17.172   8.090  1.00 36.68
ATOM    879  CA  SER A 111     -27.302  16.844   6.665  1.00 39.15
ATOM    880  C   SER A 111     -27.553  15.365   6.404  1.00 38.36
ATOM    881  O   SER A 111     -27.584  14.946   5.234  1.00 40.56
ATOM    882  CB  SER A 111     -25.923  17.231   6.168  1.00 38.87
ATOM    883  OG  SER A 111     -25.830  18.628   5.915  1.00 38.87
ATOM    884  N   SER A 112     -27.793  14.603   7.461  1.00 35.07
ATOM    885  CA  SER A 112     -27.990  13.146   7.326  1.00 33.91
ATOM    886  C   SER A 112     -29.367  12.912   6.712  1.00 34.96
ATOM    887  O   SER A 112     -30.357  13.446   7.178  1.00 36.52
ATOM    888  CB  SER A 112     -27.878  12.460   8.601  1.00 34.47
ATOM    889  OG  SER A 112     -28.680  13.044   9.655  1.00 34.47
ATOM    890  N   VAL A 113     -29.436  12.112   5.672  1.00 34.87
ATOM    891  CA  VAL A 113     -30.755  11.955   5.024  1.00 36.54
ATOM    892  C   VAL A 113     -31.044  10.502   4.674  1.00 36.32
ATOM    893  O   VAL A 113     -31.891  10.201   3.859  1.00 37.69
ATOM    894  CB  VAL A 113     -30.852  12.810   3.747  1.00 39.45
ATOM    895  CG1 VAL A 113     -30.625  14.279   4.070  1.00 39.45
ATOM    896  CG2 VAL A 113     -29.804  12.375   2.734  1.00 39.45
ATOM    897  N   SER A 114     -30.375   9.591   5.350  1.00 33.30
ATOM    898  CA  SER A 114     -30.730   8.174   5.228  1.00 34.44
ATOM    899  C   SER A 114     -30.988   7.643   6.618  1.00 35.03
ATOM    900  O   SER A 114     -30.426   8.171   7.582  1.00 32.54
ATOM    901  CB  SER A 114     -29.640   7.312   4.558  1.00 34.17
ATOM    902  OG  SER A 114     -30.211   6.167   3.958  1.00 34.17
ATOM    903  N   ALA A 115     -31.816   6.606   6.736  1.00 33.78
ATOM    904  CA  ALA A 115     -31.966   5.883   8.003  1.00 32.70
ATOM    905  C   ALA A 115     -30.640   5.434   8.614  1.00 31.42
ATOM    906  O   ALA A 115     -30.392   5.690   9.808  1.00 31.67
ATOM    907  CB  ALA A 115     -32.881   4.676   7.787  1.00 32.39
ATOM    908  N   GLU A 116     -29.762   4.798   7.816  1.00 29.47
ATOM    909  CA  GLU A 116     -28.475   4.305   8.337  1.00 27.58
ATOM    910  C   GLU A 116     -27.689   5.481   8.905  1.00 26.54
ATOM    911  O   GLU A 116     -27.109   5.354   9.999  1.00 24.64
ATOM    912  CB  GLU A 116     -27.568   3.683   7.270  1.00 34.31
ATOM    913  CG  GLU A 116     -28.244   2.753   6.296  1.00 34.31
ATOM    914  CD  GLU A 116     -28.812   3.504   5.118  1.00 34.31
ATOM    915  OE1 GLU A 116     -28.084   3.652   4.098  1.00 34.31
ATOM    916  OE2 GLU A 116     -29.993   3.876   5.194  1.00 34.31
ATOM    917  N   CYS A 117     -27.620   6.595   8.169  1.00 26.09
ATOM    918  CA  CYS A 117     -26.690   7.656   8.688  1.00 25.80
ATOM    919  C   CYS A 117     -27.284   8.311   9.945  1.00 24.67
ATOM    920  O   CYS A 117     -26.568   8.656  10.854  1.00 25.18
ATOM    921  CB  CYS A 117     -26.303   8.692   7.603  1.00 26.28
ATOM    922  SG  CYS A 117     -27.723   9.547   6.866  1.00 26.28
ATOM    923  N   LYS A 118     -28.601   8.546   9.950  1.00 25.28
ATOM    924  CA  LYS A 118     -29.260   9.107  11.131  1.00 24.50
ATOM    925  C   LYS A 118     -29.023   8.217  12.350  1.00 23.70
ATOM    926  O   LYS A 118     -28.710   8.726  13.441  1.00 22.51
ATOM    927  CB  LYS A 118     -30.777   9.269  10.874  1.00 31.07
ATOM    928  CG  LYS A 118     -31.356  10.342  11.817  1.00 31.07
ATOM    929  CD  LYS A 118     -32.742  10.718  11.365  1.00 31.07
ATOM    930  CE  LYS A 118     -33.370  11.770  12.293  1.00 31.07
ATOM    931  NZ  LYS A 118     -34.603  12.248  11.618  1.00 31.07
ATOM    932  N   VAL A 119     -29.172   6.896  12.186  1.00 22.03
ATOM    933  CA  VAL A 119     -28.933   6.006  13.342  1.00 20.22
ATOM    934  C   VAL A 119     -27.456   6.112  13.751  1.00 20.63
ATOM    935  O   VAL A 119     -27.089   6.242  14.952  1.00 20.27
ATOM    936  CB  VAL A 119     -29.309   4.529  13.074  1.00 20.94
ATOM    937  CG1 VAL A 119     -28.926   3.661  14.336  1.00 20.94
ATOM    938  CG2 VAL A 119     -30.803   4.383  12.763  1.00 20.94
ATOM    939  N   PHE A 120     -26.570   6.100  12.755  1.00 18.35
ATOM    940  CA  PHE A 120     -25.113   6.172  13.061  1.00 19.36
ATOM    941  C   PHE A 120     -24.765   7.424  13.878  1.00 19.06
ATOM    942  O   PHE A 120     -23.994   7.346  14.907  1.00 19.21
ATOM    943  CB  PHE A 120     -24.361   6.160  11.702  1.00 21.41
ATOM    944  CG  PHE A 120     -22.853   5.922  11.836  1.00 21.41
ATOM    945  CD1 PHE A 120     -21.980   7.010  12.018  1.00 21.41
ATOM    946  CD2 PHE A 120     -22.349   4.681  11.705  1.00 21.41
ATOM    947  CE1 PHE A 120     -20.561   6.806  12.092  1.00 21.41
ATOM    948  CE2 PHE A 120     -20.941   4.452  11.767  1.00 21.41
ATOM    949  CZ  PHE A 120     -20.086   5.499  11.989  1.00 21.41
ATOM    950  N   PHE A 121     -25.272   8.548  13.454  1.00 19.24
ATOM    951  CA  PHE A 121     -24.895   9.773  14.147  1.00 22.74
ATOM    952  C   PHE A 121     -25.568   9.965  15.497  1.00 23.41
ATOM    953  O   PHE A 121     -24.918  10.440  16.423  1.00 23.39
ATOM    954  CB  PHE A 121     -25.138  11.030  13.316  1.00 23.33
ATOM    955  CG  PHE A 121     -24.466  11.012  11.972  1.00 23.33
ATOM    956  CD1 PHE A 121     -23.207  10.455  11.818  1.00 23.33
ATOM    957  CD2 PHE A 121     -25.092  11.546  10.860  1.00 23.33
ATOM    958  CE1 PHE A 121     -22.591  10.434  10.583  1.00 23.33
ATOM    959  CE2 PHE A 121     -24.477  11.528   9.622  1.00 23.33
ATOM    960  CZ  PHE A 121     -23.225  10.971   9.484  1.00 23.33
ATOM    961  N   TYR A 122     -26.845   9.617  15.620  1.00 22.57
ATOM    962  CA  TYR A 122     -27.439   9.678  16.988  1.00 22.70
ATOM    963  C   TYR A 122     -26.764   8.691  17.938  1.00 20.33
ATOM    964  O   TYR A 122     -26.624   8.966  19.127  1.00 21.66
ATOM    965  CB  TYR A 122     -28.963   9.458  16.961  1.00 26.87
ATOM    966  CG  TYR A 122     -29.700  10.710  16.547  1.00 26.87
ATOM    967  CD1 TYR A 122     -29.818  11.788  17.429  1.00 26.87
ATOM    968  CD2 TYR A 122     -30.233  10.825  15.236  1.00 26.87
ATOM    969  CE1 TYR A 122     -30.482  12.978  17.002  1.00 26.87
ATOM    970  CE2 TYR A 122     -30.866  11.948  14.820  1.00 26.87
ATOM    971  CZ  TYR A 122     -30.983  13.023  15.721  1.00 26.87
ATOM    972  OH  TYR A 122     -31.615  14.146  15.295  1.00 26.87
ATOM    973  N   LYS A 123     -26.372   7.530  17.430  1.00 19.74
ATOM    974  CA  LYS A 123     -25.689   6.581  18.251  1.00 18.08
ATOM    975  C   LYS A 123     -24.309   7.230  18.639  1.00 20.09
ATOM    976  O   LYS A 123     -23.879   7.054  19.795  1.00 19.34
ATOM    977  CB  LYS A 123     -25.404   5.262  17.467  1.00 19.70
ATOM    978  CG  LYS A 123     -24.436   4.325  18.258  1.00 19.70
ATOM    979  CD  LYS A 123     -23.458   3.685  17.272  1.00 19.70
ATOM    980  CE  LYS A 123     -22.185   4.567  17.177  1.00 19.70
ATOM    981  NZ  LYS A 123     -20.942   4.046  17.996  1.00 19.70
ATOM    982  N   MET A 124     -23.590   7.863  17.677  1.00 18.95
ATOM    983  CA  MET A 124     -22.314   8.539  18.059  1.00 20.41
ATOM    984  C   MET A 124     -22.559   9.569  19.165  1.00 19.75
ATOM    985  O   MET A 124     -21.743   9.678  20.136  1.00 20.11
ATOM    986  CB  MET A 124     -21.707   9.263  16.840  1.00 22.38
ATOM    987  CG  MET A 124     -21.068   8.247  15.871  1.00 22.38
ATOM    988  SD  MET A 124     -20.450   9.228  14.449  1.00 22.38
ATOM    989  CE  MET A 124     -19.487  10.400  15.223  1.00 22.38
ATOM    990  N   LYS A 125     -23.649  10.308  19.029  1.00 20.37
ATOM    991  CA  LYS A 125     -24.017  11.316  20.056  1.00 20.79
ATOM    992  C   LYS A 125     -24.184  10.665  21.442  1.00 21.40
ATOM    993  O   LYS A 125     -23.627  11.121  22.454  1.00 20.79
ATOM    994  CB  LYS A 125     -25.257  12.115  19.612  1.00 25.13
ATOM    995  CG  LYS A 125     -25.293  13.449  20.211  1.00 25.13
ATOM    996  CD  LYS A 125     -26.530  14.200  19.680  1.00 25.13
ATOM    997  CE  LYS A 125     -26.684  15.551  20.362  1.00 25.13
ATOM    998  NZ  LYS A 125     -27.800  16.252  19.733  1.00 25.13
ATOM    999  N   ALA A 126     -24.900   9.546  21.435  1.00 18.39
ATOM   1000  CA  ALA A 126     -25.119   8.666  22.610  1.00 19.75
ATOM   1001  C   ALA A 126     -23.751   8.276  23.218  1.00 21.11
ATOM   1002  O   ALA A 126     -23.528   8.441  24.437  1.00 19.97
ATOM   1003  CB  ALA A 126     -25.904   7.409  22.232  1.00 19.80
ATOM   1004  N   ASP A 127     -22.839   7.839  22.341  1.00 18.53
ATOM   1005  CA  ASP A 127     -21.466   7.360  22.760  1.00 19.74
ATOM   1006  C   ASP A 127     -20.667   8.456  23.409  1.00 20.01
ATOM   1007  O   ASP A 127     -20.121   8.238  24.503  1.00 19.46
ATOM   1008  CB  ASP A 127     -20.674   6.746  21.598  1.00 19.63
ATOM   1009  CG  ASP A 127     -21.060   5.304  21.294  1.00 19.63
ATOM   1010  OD1 ASP A 127     -22.152   4.843  21.676  1.00 19.63
ATOM   1011  OD2 ASP A 127     -20.247   4.672  20.593  1.00 19.63
ATOM   1012  N   TYR A 128     -20.639   9.647  22.783  1.00 18.50
ATOM   1013  CA  TYR A 128     -19.764  10.695  23.323  1.00 20.20
ATOM   1014  C   TYR A 128     -20.325  11.286  24.636  1.00 21.54
ATOM   1015  O   TYR A 128     -19.533  11.627  25.521  1.00 21.15
ATOM   1016  CB  TYR A 128     -19.363  11.770  22.248  1.00 21.52
ATOM   1017  CG  TYR A 128     -18.297  11.085  21.446  1.00 21.52
ATOM   1018  CD1 TYR A 128     -18.598  10.485  20.231  1.00 21.52
ATOM   1019  CD2 TYR A 128     -16.966  11.012  21.905  1.00 21.52
ATOM   1020  CE1 TYR A 128     -17.638   9.756  19.529  1.00 21.52
ATOM   1021  CE2 TYR A 128     -15.962  10.305  21.156  1.00 21.52
ATOM   1022  CZ  TYR A 128     -16.328   9.672  20.004  1.00 21.52
ATOM   1023  OH  TYR A 128     -15.356   8.930  19.313  1.00 21.52
ATOM   1024  N   TYR A 129     -21.652  11.334  24.789  1.00 20.27
ATOM   1025  CA  TYR A 129     -22.176  11.766  26.109  1.00 22.82
ATOM   1026  C   TYR A 129     -21.954  10.679  27.136  1.00 21.98
ATOM   1027  O   TYR A 129     -21.743  10.967  28.310  1.00 22.30
ATOM   1028  CB  TYR A 129     -23.685  12.120  26.065  1.00 24.25
ATOM   1029  CG  TYR A 129     -23.948  13.540  25.643  1.00 24.25
ATOM   1030  CD1 TYR A 129     -23.592  14.604  26.463  1.00 24.25
ATOM   1031  CD2 TYR A 129     -24.570  13.818  24.433  1.00 24.25
ATOM   1032  CE1 TYR A 129     -23.846  15.909  26.089  1.00 24.25
ATOM   1033  CE2 TYR A 129     -24.832  15.117  24.043  1.00 24.25
ATOM   1034  CZ  TYR A 129     -24.469  16.162  24.873  1.00 24.25
ATOM   1035  OH  TYR A 129     -24.724  17.459  24.495  1.00 24.25
ATOM   1036  N   ARG A 130     -22.051   9.419  26.707  1.00 19.60
ATOM   1037  CA  ARG A 130     -21.735   8.340  27.616  1.00 20.66
ATOM   1038  C   ARG A 130     -20.246   8.434  28.052  1.00 20.13
ATOM   1039  O   ARG A 130     -19.924   8.192  29.235  1.00 20.54
ATOM   1040  CB  ARG A 130     -22.033   6.952  26.990  1.00 20.28
ATOM   1041  CG  ARG A 130     -21.862   5.754  27.984  1.00 20.28
ATOM   1042  CD  ARG A 130     -22.397   4.411  27.451  1.00 20.28
ATOM   1043  NE  ARG A 130     -21.779   4.079  26.168  1.00 20.28
ATOM   1044  CZ  ARG A 130     -20.501   3.675  26.070  1.00 20.28
ATOM   1045  NH1 ARG A 130     -19.768   3.577  27.169  1.00 20.28
ATOM   1046  NH2 ARG A 130     -19.970   3.358  24.886  1.00 20.28
ATOM   1047  N   TYR A 131     -19.340   8.754  27.129  1.00 19.38
ATOM   1048  CA  TYR A 131     -17.940   8.947  27.559  1.00 20.46
ATOM   1049  C   TYR A 131     -17.767  10.110  28.526  1.00 21.92
ATOM   1050  O   TYR A 131     -16.944  10.006  29.494  1.00 22.94
ATOM   1051  CB  TYR A 131     -16.968   9.134  26.372  1.00 20.36
ATOM   1052  CG  TYR A 131     -17.044   7.984  25.348  1.00 20.36
ATOM   1053  CD1 TYR A 131     -17.405   6.697  25.760  1.00 20.36
ATOM   1054  CD2 TYR A 131     -16.691   8.191  23.997  1.00 20.36
ATOM   1055  CE1 TYR A 131     -17.465   5.590  24.851  1.00 20.36
ATOM   1056  CE2 TYR A 131     -16.729   7.129  23.101  1.00 20.36
ATOM   1057  CZ  TYR A 131     -17.091   5.821  23.536  1.00 20.36
ATOM   1058  OH  TYR A 131     -17.111   4.793  22.625  1.00 20.36
ATOM   1059  N   LEU A 132     -18.500  11.219  28.293  1.00 20.64
ATOM   1060  CA  LEU A 132     -18.512  12.293  29.339  1.00 23.14
ATOM   1061  C   LEU A 132     -19.000  11.719  30.689  1.00 23.02
ATOM   1062  O   LEU A 132     -18.455  12.101  31.768  1.00 24.30
ATOM   1063  CB  LEU A 132     -19.435  13.446  28.918  1.00 23.24
ATOM   1064  CG  LEU A 132     -18.994  14.171  27.624  1.00 23.24
ATOM   1065  CD1 LEU A 132     -20.200  14.896  27.041  1.00 23.24
ATOM   1066  CD2 LEU A 132     -17.959  15.283  28.028  1.00 23.24
ATOM   1067  N   ALA A 133     -20.064  10.906  30.646  1.00 23.15
ATOM   1068  CA  ALA A 133     -20.605  10.351  31.901  1.00 24.78
ATOM   1069  C   ALA A 133     -19.661   9.426  32.646  1.00 25.93
ATOM   1070  O   ALA A 133     -19.812   9.305  33.862  1.00 25.99
ATOM   1071  CB  ALA A 133     -21.958   9.647  31.678  1.00 25.04
ATOM   1072  N   GLU A 134     -18.736   8.755  31.928  1.00 23.83
ATOM   1073  CA  GLU A 134     -17.737   7.855  32.591  1.00 25.38
ATOM   1074  C   GLU A 134     -16.959   8.500  33.693  1.00 27.56
ATOM   1075  O   GLU A 134     -16.688   7.867  34.729  1.00 29.41
ATOM   1076  CB  GLU A 134     -16.760   7.200  31.593  1.00 26.01
ATOM   1077  CG  GLU A 134     -17.516   6.399  30.555  1.00 26.01
ATOM   1078  CD  GLU A 134     -16.621   5.836  29.474  1.00 26.01
ATOM   1079  OE1 GLU A 134     -15.972   6.667  28.825  1.00 26.01
ATOM   1080  OE2 GLU A 134     -16.553   4.607  29.311  1.00 26.01
ATOM   1081  N   PHE A 135     -16.582   9.751  33.514  1.00 27.26
ATOM   1082  CA  PHE A 135     -15.760  10.359  34.545  1.00 29.64
ATOM   1083  C   PHE A 135     -16.461  11.495  35.313  1.00 31.87
ATOM   1084  O   PHE A 135     -15.891  12.111  36.260  1.00 32.24
ATOM   1085  CB  PHE A 135     -14.450  10.810  33.938  1.00 28.34
ATOM   1086  CG  PHE A 135     -14.578  11.930  32.971  1.00 28.34
ATOM   1087  CD1 PHE A 135     -14.936  11.671  31.606  1.00 28.34
ATOM   1088  CD2 PHE A 135     -14.307  13.244  33.387  1.00 28.34
ATOM   1089  CE1 PHE A 135     -15.005  12.725  30.679  1.00 28.34
ATOM   1090  CE2 PHE A 135     -14.387  14.316  32.453  1.00 28.34
ATOM   1091  CZ  PHE A 135     -14.738  14.033  31.084  1.00 28.34
ATOM   1092  N   GLN A 136     -17.660  11.834  34.853  1.00 32.07
ATOM   1093  CA  GLN A 136     -18.371  13.012  35.430  1.00 33.99
ATOM   1094  C   GLN A 136     -18.870  12.680  36.817  1.00 35.07
ATOM   1095  O   GLN A 136     -19.130  11.513  37.138  1.00 35.99
ATOM   1096  CB  GLN A 136     -19.546  13.396  34.557  1.00 33.89
ATOM   1097  CG  GLN A 136     -19.553  14.855  34.105  1.00 33.89
ATOM   1098  CD  GLN A 136     -18.238  15.293  33.489  1.00 33.89
ATOM   1099  OE1 GLN A 136     -17.657  16.342  34.065  1.00 33.89
ATOM   1100  NE2 GLN A 136     -17.761  14.531  32.511  1.00 33.89
ATOM   1101  N   VAL A 137     -19.049  13.705  37.643  1.00 37.93
ATOM   1102  CA  VAL A 137     -19.756  13.478  38.903  1.00 40.78
ATOM   1103  C   VAL A 137     -20.890  14.490  39.050  1.00 41.53
ATOM   1104  O   VAL A 137     -20.980  15.455  38.286  1.00 40.37
ATOM   1105  CB  VAL A 137     -18.822  13.587  40.122  1.00 41.80
ATOM   1106  CG1 VAL A 137     -17.831  12.433  40.140  1.00 41.80
ATOM   1107  CG2 VAL A 137     -18.039  14.891  40.079  1.00 41.80
ATOM   1108  N   GLY A 138     -21.761  14.241  40.012  1.00 42.99
ATOM   1109  CA  GLY A 138     -22.741  15.268  40.439  1.00 45.96
ATOM   1110  C   GLY A 138     -23.611  15.649  39.262  1.00 46.37
ATOM   1111  O   GLY A 138     -24.043  14.762  38.497  1.00 44.27
ATOM   1112  N   GLU A 139     -23.819  16.951  39.042  1.00 47.45
ATOM   1113  CA  GLU A 139     -24.744  17.365  37.964  1.00 47.90
ATOM   1114  C   GLU A 139     -24.246  17.128  36.557  1.00 45.78
ATOM   1115  O   GLU A 139     -25.048  16.946  35.656  1.00 46.09
ATOM   1116  CB  GLU A 139     -25.200  18.821  38.016  1.00 48.61
ATOM   1117  CG  GLU A 139     -24.117  19.798  38.451  1.00 48.61
ATOM   1118  CD  GLU A 139     -24.013  19.921  39.958  1.00 48.61
ATOM   1119  OE1 GLU A 139     -24.909  20.540  40.569  1.00 48.61
ATOM   1120  OE2 GLU A 139     -23.033  19.396  40.530  1.00 48.61
ATOM   1121  N   LYS A 140     -22.928  17.186  36.376  1.00 44.56
ATOM   1122  CA  LYS A 140     -22.331  16.913  35.087  1.00 41.65
ATOM   1123  C   LYS A 140     -22.667  15.476  34.733  1.00 39.09
ATOM   1124  O   LYS A 140     -22.979  15.189  33.575  1.00 36.30
ATOM   1125  CB  LYS A 140     -20.803  17.087  35.136  1.00 44.30
ATOM   1126  CG  LYS A 140     -20.358  18.493  35.486  1.00 44.30
ATOM   1127  CD  LYS A 140     -19.874  19.235  34.252  1.00 44.30
ATOM   1128  CE  LYS A 140     -18.573  19.974  34.525  1.00 44.30
ATOM   1129  NZ  LYS A 140     -17.526  19.068  35.073  1.00 44.30
ATOM   1130  N   ARG A 141     -22.617  14.563  35.705  1.00 36.61
ATOM   1131  CA  ARG A 141     -22.913  13.165  35.368  1.00 34.78
ATOM   1132  C   ARG A 141     -24.393  13.009  35.000  1.00 34.23
ATOM   1133  O   ARG A 141     -24.744  12.295  34.044  1.00 30.68
ATOM   1134  CB  ARG A 141     -22.582  12.217  36.531  1.00 40.27
ATOM   1135  CG  ARG A 141     -22.573  10.726  36.102  1.00 40.27
ATOM   1136  CD  ARG A 141     -22.735   9.775  37.288  1.00 40.27
ATOM   1137  NE  ARG A 141     -24.058   9.129  37.285  1.00 40.27
ATOM   1138  CZ  ARG A 141     -24.427   8.052  36.588  1.00 40.27
ATOM   1139  NH1 ARG A 141     -23.589   7.402  35.806  1.00 40.27
ATOM   1140  NH2 ARG A 141     -25.671   7.599  36.693  1.00 40.27
ATOM   1141  N   ASN A 142     -25.269  13.658  35.777  1.00 34.51
ATOM   1142  CA  ASN A 142     -26.695  13.533  35.493  1.00 36.37
ATOM   1143  C   ASN A 142     -26.979  14.062  34.074  1.00 35.06
ATOM   1144  O   ASN A 142     -27.699  13.435  33.309  1.00 35.95
ATOM   1145  CB  ASN A 142     -27.455  14.348  36.531  1.00 43.13
ATOM   1146  CG  ASN A 142     -28.882  14.653  36.112  1.00 43.13
ATOM   1147  OD1 ASN A 142     -29.711  13.748  36.009  1.00 43.13
ATOM   1148  ND2 ASN A 142     -29.173  15.925  35.872  1.00 43.13
ATOM   1149  N   LYS A 143     -26.434  15.236  33.748  1.00 34.85
ATOM   1150  CA  LYS A 143     -26.688  15.844  32.424  1.00 34.21
ATOM   1151  C   LYS A 143     -26.133  15.015  31.249  1.00 30.94
ATOM   1152  O   LYS A 143     -26.793  14.898  30.210  1.00 29.63
ATOM   1153  CB  LYS A 143     -26.121  17.248  32.347  1.00 41.69
ATOM   1154  CG  LYS A 143     -26.246  17.908  30.978  1.00 41.69
ATOM   1155  CD  LYS A 143     -24.886  18.245  30.388  1.00 41.69
ATOM   1156  CE  LYS A 143     -25.018  19.171  29.190  1.00 41.69
ATOM   1157  NZ  LYS A 143     -25.271  20.580  29.602  1.00 41.69
ATOM   1158  N   THR A 144     -24.897  14.513  31.401  1.00 27.68
ATOM   1159  CA  THR A 144     -24.340  13.612  30.383  1.00 26.31
ATOM   1160  C   THR A 144     -25.213  12.370  30.215  1.00 26.40
ATOM   1161  O   THR A 144     -25.470  11.925  29.079  1.00 25.20
ATOM   1162  CB  THR A 144     -22.906  13.176  30.736  1.00 26.04
ATOM   1163  OG1 THR A 144     -22.903  12.515  32.007  1.00 26.04
ATOM   1164  CG2 THR A 144     -21.984  14.383  30.807  1.00 26.04
ATOM   1165  N   ALA A 145     -25.622  11.771  31.343  1.00 27.14
ATOM   1166  CA  ALA A 145     -26.459  10.567  31.283  1.00 28.00
ATOM   1167  C   ALA A 145     -27.784  10.849  30.595  1.00 28.94
ATOM   1168  O   ALA A 145     -28.161  10.090  29.729  1.00 26.23
ATOM   1169  CB  ALA A 145     -26.672   9.932  32.675  1.00 27.87
ATOM   1170  N   GLU A 146     -28.442  11.966  30.934  1.00 30.44
ATOM   1171  CA  GLU A 146     -29.716  12.366  30.265  1.00 30.05
ATOM   1172  C   GLU A 146     -29.492  12.622  28.757  1.00 29.61
ATOM   1173  O   GLU A 146     -30.303  12.146  27.935  1.00 27.77
ATOM   1174  CB  GLU A 146     -30.269  13.630  30.876  1.00 38.90
ATOM   1175  CG  GLU A 146     -31.468  14.211  30.163  1.00 38.90
ATOM   1176  CD  GLU A 146     -32.824  13.480  30.486  1.00 38.90
ATOM   1177  OE1 GLU A 146     -33.080  13.031  31.649  1.00 38.90
ATOM   1178  OE2 GLU A 146     -33.625  13.352  29.533  1.00 38.90
ATOM   1179  N   GLN A 147     -28.413  13.345  28.392  1.00 27.11
ATOM   1180  CA  GLN A 147     -28.139  13.598  26.976  1.00 27.68
ATOM   1181  C   GLN A 147     -27.845  12.290  26.204  1.00 26.21
ATOM   1182  O   GLN A 147     -28.215  12.137  25.024  1.00 25.43
ATOM   1183  CB  GLN A 147     -26.999  14.605  26.781  1.00 29.20
ATOM   1184  CG  GLN A 147     -27.402  16.048  27.031  1.00 29.20
ATOM   1185  CD  GLN A 147     -28.354  16.573  25.974  1.00 29.20
ATOM   1186  OE1 GLN A 147     -29.648  16.482  26.272  1.00 29.20
ATOM   1187  NE2 GLN A 147     -27.799  17.154  24.916  1.00 29.20
ATOM   1188  N   SER A 148     -27.106  11.379  26.852  1.00 24.04
ATOM   1189  CA  SER A 148     -26.752  10.089  26.210  1.00 24.06
ATOM   1190  C   SER A 148     -28.065   9.295  25.938  1.00 24.76
ATOM   1191  O   SER A 148     -28.264   8.775  24.837  1.00 24.21
ATOM   1192  CB  SER A 148     -25.823   9.295  27.102  1.00 23.70
ATOM   1193  OG  SER A 148     -25.438   8.089  26.506  1.00 23.70
ATOM   1194  N   LEU A 149     -28.916   9.232  26.965  1.00 24.23
ATOM   1195  CA  LEU A 149     -30.187   8.511  26.880  1.00 26.30
ATOM   1196  C   LEU A 149     -31.052   9.064  25.711  1.00 26.43
ATOM   1197  O   LEU A 149     -31.544   8.267  24.908  1.00 27.69
ATOM   1198  CB  LEU A 149     -30.987   8.567  28.231  1.00 26.56
ATOM   1199  CG  LEU A 149     -32.124   7.499  28.435  1.00 26.56
ATOM   1200  CD1 LEU A 149     -31.691   6.128  27.870  1.00 26.56
ATOM   1201  CD2 LEU A 149     -32.366   7.412  29.897  1.00 26.56
ATOM   1202  N   VAL A 150     -31.179  10.400  25.636  1.00 26.25
ATOM   1203  CA  VAL A 150     -31.996  11.054  24.603  1.00 27.67
ATOM   1204  C   VAL A 150     -31.488  10.647  23.213  1.00 26.01
ATOM   1205  O   VAL A 150     -32.253  10.308  22.338  1.00 26.17
ATOM   1206  CB  VAL A 150     -31.991  12.584  24.791  1.00 28.14
ATOM   1207  CG1 VAL A 150     -32.642  13.320  23.586  1.00 28.14
ATOM   1208  CG2 VAL A 150     -32.712  12.950  26.117  1.00 28.14
ATOM   1209  N   ALA A 151     -30.162  10.627  23.044  1.00 24.45
ATOM   1210  CA  ALA A 151     -29.600  10.361  21.741  1.00 24.04
ATOM   1211  C   ALA A 151     -29.796   8.893  21.382  1.00 22.04
ATOM   1212  O   ALA A 151     -30.084   8.548  20.215  1.00 23.52
ATOM   1213  CB  ALA A 151     -28.094  10.692  21.752  1.00 23.59
ATOM   1214  N   TYR A 152     -29.512   8.012  22.342  1.00 22.09
ATOM   1215  CA  TYR A 152     -29.664   6.580  22.102  1.00 21.08
ATOM   1216  C   TYR A 152     -31.143   6.237  21.814  1.00 22.03
ATOM   1217  O   TYR A 152     -31.432   5.362  20.974  1.00 22.76
ATOM   1218  CB  TYR A 152     -29.158   5.734  23.278  1.00 20.94
ATOM   1219  CG  TYR A 152     -27.647   5.443  23.332  1.00 20.94
ATOM   1220  CD1 TYR A 152     -26.843   5.389  22.150  1.00 20.94
ATOM   1221  CD2 TYR A 152     -27.022   5.285  24.575  1.00 20.94
ATOM   1222  CE1 TYR A 152     -25.495   5.167  22.274  1.00 20.94
ATOM   1223  CE2 TYR A 152     -25.678   5.034  24.706  1.00 20.94
ATOM   1224  CZ  TYR A 152     -24.922   4.954  23.587  1.00 20.94
ATOM   1225  OH  TYR A 152     -23.572   4.724  23.716  1.00 20.94
ATOM   1226  N   LYS A 153     -32.074   6.877  22.529  1.00 22.28
ATOM   1227  CA  LYS A 153     -33.485   6.672  22.222  1.00 24.17
ATOM   1228  C   LYS A 153     -33.833   7.116  20.772  1.00 25.97
ATOM   1229  O   LYS A 153     -34.658   6.452  20.051  1.00 26.24
ATOM   1230  CB  LYS A 153     -34.350   7.466  23.250  1.00 30.28
ATOM   1231  CG  LYS A 153     -34.282   6.890  24.691  1.00 30.28
ATOM   1232  CD  LYS A 153     -34.527   8.114  25.751  1.00 30.28
ATOM   1233  CE  LYS A 153     -35.757   8.954  25.434  1.00 30.28
ATOM   1234  NZ  LYS A 153     -36.903   8.028  25.447  1.00 30.28
ATOM   1235  N   THR A 154     -33.298   8.275  20.377  1.00 24.92
ATOM   1236  CA  THR A 154     -33.514   8.797  19.012  1.00 26.28
ATOM   1237  C   THR A 154     -32.991   7.835  17.964  1.00 26.87
ATOM   1238  O   THR A 154     -33.691   7.548  16.965  1.00 26.02
ATOM   1239  CB  THR A 154     -32.838  10.167  18.821  1.00 25.96
ATOM   1240  OG1 THR A 154     -33.316  11.082  19.815  1.00 25.96
ATOM   1241  CG2 THR A 154     -33.151  10.729  17.443  1.00 25.96
ATOM   1242  N   ALA A 155     -31.779   7.293  18.208  1.00 23.67
ATOM   1243  CA  ALA A 155     -31.148   6.343  17.279  1.00 22.23
ATOM   1244  C   ALA A 155     -32.001   5.073  17.236  1.00 22.45
ATOM   1245  O   ALA A 155     -32.243   4.511  16.132  1.00 22.55
ATOM   1246  CB  ALA A 155     -29.691   5.967  17.716  1.00 22.33
ATOM   1247  N   SER A 156     -32.538   4.696  18.414  1.00 22.44
ATOM   1248  CA  SER A 156     -33.337   3.443  18.500  1.00 23.04
ATOM   1249  C   SER A 156     -34.646   3.574  17.745  1.00 24.35
ATOM   1250  O   SER A 156     -35.089   2.593  17.106  1.00 25.71
ATOM   1251  CB  SER A 156     -33.609   3.050  19.968  1.00 23.58
ATOM   1252  OG  SER A 156     -34.630   3.870  20.477  1.00 23.58
ATOM   1253  N   ASP A 157     -35.258   4.767  17.788  1.00 24.68
ATOM   1254  CA  ASP A 157     -36.564   4.946  17.145  1.00 26.88
ATOM   1255  C   ASP A 157     -36.374   4.738  15.668  1.00 25.90
ATOM   1256  O   ASP A 157     -37.164   4.029  14.993  1.00 27.11
ATOM   1257  CB  ASP A 157     -37.087   6.367  17.386  1.00 31.08
ATOM   1258  CG  ASP A 157     -38.293   6.675  16.513  1.00 31.08
ATOM   1259  OD1 ASP A 157     -39.274   5.915  16.562  1.00 31.08
ATOM   1260  OD2 ASP A 157     -38.226   7.611  15.680  1.00 31.08
ATOM   1261  N   ILE A 158     -35.329   5.360  15.148  1.00 26.10
ATOM   1262  CA  ILE A 158     -35.012   5.239  13.714  1.00 25.90
ATOM   1263  C   ILE A 158     -34.585   3.805  13.352  1.00 26.40
ATOM   1264  O   ILE A 158     -35.055   3.263  12.349  1.00 24.91
ATOM   1265  CB  ILE A 158     -34.001   6.301  13.261  1.00 27.46
ATOM   1266  CG1 ILE A 158     -34.555   7.729  13.526  1.00 27.46
ATOM   1267  CG2 ILE A 158     -33.705   6.154  11.728  1.00 27.46
ATOM   1268  CD1 ILE A 158     -33.455   8.703  14.076  1.00 27.46
ATOM   1269  N   ALA A 159     -33.740   3.196  14.176  1.00 23.43
ATOM   1270  CA  ALA A 159     -33.217   1.821  13.919  1.00 24.13
ATOM   1271  C   ALA A 159     -34.374   0.817  13.875  1.00 24.24
ATOM   1272  O   ALA A 159     -34.431  -0.025  12.976  1.00 24.57
ATOM   1273  CB  ALA A 159     -32.226   1.423  15.030  1.00 24.08
ATOM   1274  N   THR A 160     -35.311   0.969  14.809  1.00 23.47
ATOM   1275  CA  THR A 160     -36.455   0.053  14.863  1.00 25.51
ATOM   1276  C   THR A 160     -37.347   0.139  13.671  1.00 27.22
ATOM   1277  O   THR A 160     -37.982  -0.853  13.293  1.00 29.84
ATOM   1278  CB  THR A 160     -37.285   0.314  16.133  1.00 30.56
ATOM   1279  OG1 THR A 160     -36.436   0.241  17.286  1.00 30.56
ATOM   1280  CG2 THR A 160     -38.391  -0.720  16.270  1.00 30.56
ATOM   1281  N   ALA A 161     -37.498   1.326  13.100  1.00 26.96
ATOM   1282  CA  ALA A 161     -38.370   1.412  11.945  1.00 30.87
ATOM   1283  C   ALA A 161     -37.660   1.281  10.604  1.00 30.59
ATOM   1284  O   ALA A 161     -38.346   0.992   9.622  1.00 33.37
ATOM   1285  CB  ALA A 161     -39.172   2.748  11.952  1.00 31.58
ATOM   1286  N   ASP A 162     -36.339   1.527  10.546  1.00 28.38
ATOM   1287  CA  ASP A 162     -35.616   1.672   9.264  1.00 30.26
ATOM   1288  C   ASP A 162     -34.602   0.568   8.939  1.00 29.61
ATOM   1289  O   ASP A 162     -34.290   0.355   7.779  1.00 30.17
ATOM   1290  CB  ASP A 162     -34.878   3.032   9.160  1.00 35.27
ATOM   1291  CG  ASP A 162     -35.834   4.173   8.916  1.00 35.27
ATOM   1292  OD1 ASP A 162     -36.327   4.772   9.895  1.00 35.27
ATOM   1293  OD2 ASP A 162     -36.097   4.467   7.732  1.00 35.27
ATOM   1294  N   LEU A 163     -34.065  -0.090   9.968  1.00 27.72
ATOM   1295  CA  LEU A 163     -33.000  -1.078   9.761  1.00 26.30
ATOM   1296  C   LEU A 163     -33.414  -2.459  10.179  1.00 28.08
ATOM   1297  O   LEU A 163     -34.047  -2.633  11.231  1.00 27.86
ATOM   1298  CB  LEU A 163     -31.771  -0.688  10.615  1.00 26.50
ATOM   1299  CG  LEU A 163     -31.364   0.809  10.564  1.00 26.50
ATOM   1300  CD1 LEU A 163     -30.453   1.181  11.736  1.00 26.50
ATOM   1301  CD2 LEU A 163     -30.644   1.192   9.310  1.00 26.50
ATOM   1302  N   PRO A 164     -33.023  -3.482   9.390  1.00 27.65
ATOM   1303  CA  PRO A 164     -33.325  -4.837   9.929  1.00 27.70
ATOM   1304  C   PRO A 164     -32.578  -5.155  11.272  1.00 25.18
ATOM   1305  O   PRO A 164     -31.537  -4.570  11.600  1.00 23.22
ATOM   1306  CB  PRO A 164     -32.895  -5.793   8.789  1.00 27.11
ATOM   1307  CG  PRO A 164     -31.744  -5.198   8.224  1.00 27.11
ATOM   1308  CD  PRO A 164     -31.821  -3.655   8.304  1.00 27.11
ATOM   1309  N   ALA A 165     -33.102  -6.107  12.056  1.00 25.57
ATOM   1310  CA  ALA A 165     -32.500  -6.369  13.403  1.00 26.98
ATOM   1311  C   ALA A 165     -31.096  -6.969  13.307  1.00 25.76
ATOM   1312  O   ALA A 165     -30.393  -6.920  14.283  1.00 23.60
ATOM   1313  CB  ALA A 165     -33.468  -7.401  14.039  1.00 27.17
ATOM   1314  N   THR A 166     -30.706  -7.482  12.125  1.00 25.35
ATOM   1315  CA  THR A 166     -29.286  -7.885  11.922  1.00 25.24
ATOM   1316  C   THR A 166     -28.339  -6.786  11.438  1.00 25.86
ATOM   1317  O   THR A 166     -27.123  -7.007  11.397  1.00 25.76
ATOM   1318  CB  THR A 166     -29.172  -8.982  10.849  1.00 26.24
ATOM   1319  OG1 THR A 166     -29.564  -8.445   9.567  1.00 26.24
ATOM   1320  CG2 THR A 166     -30.099 -10.109  11.178  1.00 26.24
ATOM   1321  N   ASN A 167     -28.865  -5.595  11.139  1.00 24.56
ATOM   1322  CA  ASN A 167     -28.012  -4.538  10.617  1.00 24.88
ATOM   1323  C   ASN A 167     -26.893  -4.201  11.656  1.00 23.78
ATOM   1324  O   ASN A 167     -27.167  -4.008  12.845  1.00 21.64
ATOM   1325  CB  ASN A 167     -28.859  -3.299  10.353  1.00 25.66
ATOM   1326  CG  ASN A 167     -28.124  -2.244   9.546  1.00 25.66
ATOM   1327  OD1 ASN A 167     -26.909  -2.092   9.673  1.00 25.66
ATOM   1328  ND2 ASN A 167     -28.856  -1.515   8.713  1.00 25.66
ATOM   1329  N   PRO A 168     -25.623  -4.134  11.223  1.00 22.81
ATOM   1330  CA  PRO A 168     -24.564  -3.918  12.191  1.00 21.13
ATOM   1331  C   PRO A 168     -24.707  -2.604  12.927  1.00 20.15
ATOM   1332  O   PRO A 168     -24.211  -2.481  14.056  1.00 20.61
ATOM   1333  CB  PRO A 168     -23.235  -3.937  11.330  1.00 22.56
ATOM   1334  CG  PRO A 168     -23.437  -4.982  10.336  1.00 22.56
ATOM   1335  CD  PRO A 168     -24.865  -5.065   9.881  1.00 22.56
ATOM   1336  N   ILE A 169     -25.329  -1.558  12.313  1.00 19.71
ATOM   1337  CA  ILE A 169     -25.365  -0.311  13.047  1.00 19.61
ATOM   1338  C   ILE A 169     -26.478  -0.468  14.134  1.00 21.32
ATOM   1339  O   ILE A 169     -26.368   0.047  15.260  1.00 22.65
ATOM   1340  CB  ILE A 169     -25.728   0.878  12.100  1.00 22.92
ATOM   1341  CG1 ILE A 169     -26.036   2.137  12.946  1.00 22.92
ATOM   1342  CG2 ILE A 169     -27.022   0.517  11.266  1.00 22.92
ATOM   1343  CD1 ILE A 169     -24.755   2.600  13.705  1.00 22.92
ATOM   1344  N   ARG A 170     -27.533  -1.145  13.739  1.00 20.92
ATOM   1345  CA  ARG A 170     -28.599  -1.402  14.744  1.00 21.09
ATOM   1346  C   ARG A 170     -28.059  -2.257  15.892  1.00 20.92
ATOM   1347  O   ARG A 170     -28.352  -2.014  17.077  1.00 18.99
ATOM   1348  CB  ARG A 170     -29.790  -2.064  14.071  1.00 22.48
ATOM   1349  CG  ARG A 170     -30.964  -2.326  15.086  1.00 22.48
ATOM   1350  CD  ARG A 170     -32.294  -2.624  14.338  1.00 22.48
ATOM   1351  NE  ARG A 170     -33.327  -2.999  15.327  1.00 22.48
ATOM   1352  CZ  ARG A 170     -34.614  -3.180  15.051  1.00 22.48
ATOM   1353  NH1 ARG A 170     -35.035  -3.046  13.787  1.00 22.48
ATOM   1354  NH2 ARG A 170     -35.479  -3.539  16.020  1.00 22.48
ATOM   1355  N   LEU A 171     -27.333  -3.331  15.564  1.00 20.48
ATOM   1356  CA  LEU A 171     -26.733  -4.177  16.611  1.00 21.22
ATOM   1357  C   LEU A 171     -25.699  -3.402  17.443  1.00 21.36
ATOM   1358  O   LEU A 171     -25.652  -3.565  18.678  1.00 21.74
ATOM   1359  CB  LEU A 171     -26.088  -5.445  15.959  1.00 21.59
ATOM   1360  CG  LEU A 171     -27.074  -6.616  15.867  1.00 21.59
ATOM   1361  CD1 LEU A 171     -26.771  -7.366  14.555  1.00 21.59
ATOM   1362  CD2 LEU A 171     -26.945  -7.541  17.026  1.00 21.59
ATOM   1363  N   GLY A 172     -24.835  -2.627  16.759  1.00 19.39
ATOM   1364  CA  GLY A 172     -23.856  -1.768  17.460  1.00 20.51
ATOM   1365  C   GLY A 172     -24.546  -0.796  18.413  1.00 20.97
ATOM   1366  O   GLY A 172     -24.077  -0.563  19.555  1.00 19.98
ATOM   1367  N   LEU A 173     -25.667  -0.244  17.926  1.00 18.83
ATOM   1368  CA  LEU A 173     -26.501   0.577  18.805  1.00 17.51
ATOM   1369  C   LEU A 173     -26.987  -0.206  20.037  1.00 18.63
ATOM   1370  O   LEU A 173     -26.815   0.264  21.175  1.00 20.44
ATOM   1371  CB  LEU A 173     -27.687   1.246  18.047  1.00 19.38
ATOM   1372  CG  LEU A 173     -28.795   1.820  18.938  1.00 19.38
ATOM   1373  CD1 LEU A 173     -28.163   2.965  19.793  1.00 19.38
ATOM   1374  CD2 LEU A 173     -29.810   2.462  17.999  1.00 19.38
ATOM   1375  N   SER A 174     -27.629  -1.347  19.849  1.00 20.78
ATOM   1376  CA  SER A 174     -28.068  -2.137  20.990  1.00 20.48
ATOM   1377  C   SER A 174     -26.927  -2.475  21.977  1.00 20.90
ATOM   1378  O   SER A 174     -27.102  -2.364  23.210  1.00 21.78
ATOM   1379  CB  SER A 174     -28.685  -3.423  20.505  1.00 20.73
ATOM   1380  OG  SER A 174     -27.706  -4.325  19.994  1.00 20.73
ATOM   1381  N   LEU A 175     -25.782  -2.890  21.415  1.00 19.39
ATOM   1382  CA  LEU A 175     -24.610  -3.162  22.237  1.00 17.83
ATOM   1383  C   LEU A 175     -24.203  -1.952  23.087  1.00 18.01
ATOM   1384  O   LEU A 175     -24.067  -2.047  24.352  1.00 19.83
ATOM   1385  CB  LEU A 175     -23.464  -3.597  21.320  1.00 19.16
ATOM   1386  CG  LEU A 175     -22.314  -4.322  22.096  1.00 19.16
ATOM   1387  CD1 LEU A 175     -22.778  -5.743  22.417  1.00 19.16
ATOM   1388  CD2 LEU A 175     -21.009  -4.475  21.237  1.00 19.16
ATOM   1389  N   ASN A 176     -24.060  -0.771  22.471  1.00 19.67
ATOM   1390  CA  ASN A 176     -23.609   0.350  23.240  1.00 18.18
ATOM   1391  C   ASN A 176     -24.665   0.912  24.162  1.00 17.81
ATOM   1392  O   ASN A 176     -24.361   1.382  25.205  1.00 19.09
ATOM   1393  CB  ASN A 176     -23.144   1.484  22.284  1.00 18.95
ATOM   1394  CG  ASN A 176     -21.685   1.278  21.896  1.00 18.95
ATOM   1395  OD1 ASN A 176     -20.785   1.669  22.651  1.00 18.95
ATOM   1396  ND2 ASN A 176     -21.448   0.591  20.776  1.00 18.95
ATOM   1397  N   PHE A 177     -25.920   0.928  23.728  1.00 19.35
ATOM   1398  CA  PHE A 177     -27.022   1.366  24.623  1.00 19.78
ATOM   1399  C   PHE A 177     -27.095   0.415  25.789  1.00 20.41
ATOM   1400  O   PHE A 177     -27.360   0.835  26.964  1.00 21.96
ATOM   1401  CB  PHE A 177     -28.340   1.363  23.783  1.00 21.93
ATOM   1402  CG  PHE A 177     -29.481   2.104  24.382  1.00 21.93
ATOM   1403  CD1 PHE A 177     -29.410   2.697  25.645  1.00 21.93
ATOM   1404  CD2 PHE A 177     -30.697   2.197  23.673  1.00 21.93
ATOM   1405  CE1 PHE A 177     -30.556   3.387  26.198  1.00 21.93
ATOM   1406  CE2 PHE A 177     -31.780   2.878  24.226  1.00 21.93
ATOM   1407  CZ  PHE A 177     -31.719   3.453  25.452  1.00 21.93
ATOM   1408  N   SER A 178     -26.899  -0.891  25.580  1.00 21.00
ATOM   1409  CA  SER A 178     -26.955  -1.807  26.736  1.00 20.93
ATOM   1410  C   SER A 178     -25.817  -1.507  27.735  1.00 20.97
ATOM   1411  O   SER A 178     -26.019  -1.550  28.963  1.00 22.54
ATOM   1412  CB  SER A 178     -26.986  -3.301  26.330  1.00 20.62
ATOM   1413  OG  SER A 178     -25.722  -3.744  25.854  1.00 20.62
ATOM   1414  N   VAL A 179     -24.610  -1.218  27.227  1.00 21.11
ATOM   1415  CA  VAL A 179     -23.463  -0.762  28.097  1.00 21.25
ATOM   1416  C   VAL A 179     -23.836   0.470  28.854  1.00 21.92
ATOM   1417  O   VAL A 179     -23.546   0.562  30.061  1.00 23.92
ATOM   1418  CB  VAL A 179     -22.113  -0.588  27.284  1.00 21.97
ATOM   1419  CG1 VAL A 179     -20.916  -0.225  28.225  1.00 21.97
ATOM   1420  CG2 VAL A 179     -21.871  -1.961  26.605  1.00 21.97
ATOM   1421  N   PHE A 180     -24.523   1.393  28.185  1.00 21.99
ATOM   1422  CA  PHE A 180     -24.990   2.622  28.844  1.00 21.30
ATOM   1423  C   PHE A 180     -25.854   2.273  30.074  1.00 23.67
ATOM   1424  O   PHE A 180     -25.619   2.785  31.186  1.00 25.02
ATOM   1425  CB  PHE A 180     -25.733   3.494  27.821  1.00 24.26
ATOM   1426  CG  PHE A 180     -26.500   4.592  28.468  1.00 24.26
ATOM   1427  CD1 PHE A 180     -25.809   5.737  28.933  1.00 24.26
ATOM   1428  CD2 PHE A 180     -27.878   4.471  28.722  1.00 24.26
ATOM   1429  CE1 PHE A 180     -26.543   6.790  29.568  1.00 24.26
ATOM   1430  CE2 PHE A 180     -28.595   5.528  29.354  1.00 24.26
ATOM   1431  CZ  PHE A 180     -27.885   6.685  29.787  1.00 24.26
ATOM   1432  N   TYR A 181     -26.858   1.401  29.903  1.00 23.95
ATOM   1433  CA  TYR A 181     -27.729   1.045  31.050  1.00 26.06
ATOM   1434  C   TYR A 181     -26.918   0.382  32.174  1.00 27.97
ATOM   1435  O   TYR A 181     -27.175   0.631  33.383  1.00 29.91
ATOM   1436  CB  TYR A 181     -28.807   0.085  30.619  1.00 30.24
ATOM   1437  CG  TYR A 181     -29.999   0.816  30.075  1.00 30.24
ATOM   1438  CD1 TYR A 181     -30.465   1.955  30.694  1.00 30.24
ATOM   1439  CD2 TYR A 181     -30.640   0.361  28.933  1.00 30.24
ATOM   1440  CE1 TYR A 181     -31.598   2.660  30.183  1.00 30.24
ATOM   1441  CE2 TYR A 181     -31.774   1.051  28.427  1.00 30.24
ATOM   1442  CZ  TYR A 181     -32.213   2.195  29.030  1.00 30.24
ATOM   1443  OH  TYR A 181     -33.357   2.818  28.524  1.00 30.24
ATOM   1444  N   TYR A 182     -25.965  -0.480  31.783  1.00 26.45
ATOM   1445  CA  TYR A 182     -25.168  -1.175  32.743  1.00 28.91
ATOM   1446  C   TYR A 182     -24.218  -0.264  33.539  1.00 29.66
ATOM   1447  O   TYR A 182     -24.252  -0.278  34.754  1.00 29.67
ATOM   1448  CB  TYR A 182     -24.280  -2.239  32.079  1.00 34.36
ATOM   1449  CG  TYR A 182     -23.885  -3.307  33.066  1.00 34.36
ATOM   1450  CD1 TYR A 182     -24.816  -4.293  33.391  1.00 34.36
ATOM   1451  CD2 TYR A 182     -22.614  -3.342  33.661  1.00 34.36
ATOM   1452  CE1 TYR A 182     -24.536  -5.252  34.273  1.00 34.36
ATOM   1453  CE2 TYR A 182     -22.312  -4.371  34.587  1.00 34.36
ATOM   1454  CZ  TYR A 182     -23.301  -5.315  34.859  1.00 34.36
ATOM   1455  OH  TYR A 182     -23.157  -6.371  35.711  1.00 34.36
ATOM   1456  N   GLU A 183     -23.371   0.452  32.812  1.00 28.76
ATOM   1457  CA  GLU A 183     -22.216   1.204  33.361  1.00 30.30
ATOM   1458  C   GLU A 183     -22.592   2.573  33.837  1.00 31.14
ATOM   1459  O   GLU A 183     -22.008   3.022  34.824  1.00 33.77
ATOM   1460  CB  GLU A 183     -21.108   1.376  32.350  1.00 33.12
ATOM   1461  CG  GLU A 183     -20.753   0.062  31.641  1.00 33.12
ATOM   1462  CD  GLU A 183     -19.239  -0.202  31.556  1.00 33.12
ATOM   1463  OE1 GLU A 183     -18.627  -0.233  32.665  1.00 33.12
ATOM   1464  OE2 GLU A 183     -18.672  -0.457  30.445  1.00 33.12
ATOM   1465  N   ILE A 184     -23.519   3.244  33.161  1.00 28.17
ATOM   1466  CA  ILE A 184     -23.857   4.632  33.569  1.00 28.02
ATOM   1467  C   ILE A 184     -25.087   4.618  34.493  1.00 30.04
ATOM   1468  O   ILE A 184     -25.148   5.340  35.482  1.00 33.16
ATOM   1469  CB  ILE A 184     -24.048   5.604  32.341  1.00 27.62
ATOM   1470  CG1 ILE A 184     -22.714   5.801  31.593  1.00 27.62
ATOM   1471  CG2 ILE A 184     -24.706   6.955  32.806  1.00 27.62
ATOM   1472  CD1 ILE A 184     -21.530   6.292  32.589  1.00 27.62
ATOM   1473  N   LEU A 185     -26.102   3.845  34.138  1.00 31.27
ATOM   1474  CA  LEU A 185     -27.367   3.897  34.849  1.00 32.88
ATOM   1475  C   LEU A 185     -27.438   2.815  35.924  1.00 34.57
ATOM   1476  O   LEU A 185     -28.412   2.779  36.732  1.00 35.36
ATOM   1477  CB  LEU A 185     -28.566   3.820  33.899  1.00 33.51
ATOM   1478  CG  LEU A 185     -28.670   4.923  32.829  1.00 33.51
ATOM   1479  CD1 LEU A 185     -30.137   5.044  32.372  1.00 33.51
ATOM   1480  CD2 LEU A 185     -28.170   6.314  33.372  1.00 33.51
ATOM   1481  N   ASN A 186     -26.396   1.975  35.965  1.00 34.54
ATOM   1482  CA  ASN A 186     -26.277   0.945  36.981  1.00 37.56
ATOM   1483  C   ASN A 186     -27.549   0.089  37.007  1.00 38.29
ATOM   1484  O   ASN A 186     -28.165  -0.165  38.069  1.00 38.92
ATOM   1485  CB  ASN A 186     -25.997   1.629  38.343  1.00 43.22
ATOM   1486  CG  ASN A 186     -25.715   0.654  39.422  1.00 43.22
ATOM   1487  OD1 ASN A 186     -25.169  -0.439  39.170  1.00 43.22
ATOM   1488  ND2 ASN A 186     -26.100   1.012  40.647  1.00 43.22
ATOM   1489  N   THR A 187     -27.964  -0.344  35.823  1.00 36.56
ATOM   1490  CA  THR A 187     -29.199  -1.095  35.699  1.00 37.99
ATOM   1491  C   THR A 187     -28.922  -2.382  34.927  1.00 37.66
ATOM   1492  O   THR A 187     -29.179  -2.448  33.726  1.00 36.14
ATOM   1493  CB  THR A 187     -30.304  -0.303  34.978  1.00 37.98
ATOM   1494  OG1 THR A 187     -29.773   0.940  34.500  1.00 37.98
ATOM   1495  CG2 THR A 187     -31.458  -0.012  35.926  1.00 37.98
ATOM   1496  N   PRO A 188     -28.396  -3.416  35.616  1.00 38.61
ATOM   1497  CA  PRO A 188     -28.043  -4.689  34.923  1.00 38.09
ATOM   1498  C   PRO A 188     -29.269  -5.360  34.310  1.00 38.00
ATOM   1499  O   PRO A 188     -29.170  -5.979  33.237  1.00 36.74
ATOM   1500  CB  PRO A 188     -27.446  -5.557  36.049  1.00 39.04
ATOM   1501  CG  PRO A 188     -26.631  -4.576  36.854  1.00 39.04
ATOM   1502  CD  PRO A 188     -27.426  -3.288  36.764  1.00 39.04
ATOM   1503  N   GLU A 189     -30.418  -5.197  34.966  1.00 37.96
ATOM   1504  CA  GLU A 189     -31.653  -5.795  34.499  1.00 38.45
ATOM   1505  C   GLU A 189     -32.067  -5.206  33.144  1.00 36.33
ATOM   1506  O   GLU A 189     -32.373  -5.949  32.225  1.00 35.00
ATOM   1507  CB  GLU A 189     -32.778  -5.620  35.535  1.00 41.04
ATOM   1508  CG  GLU A 189     -32.866  -4.220  36.111  1.00 41.04
ATOM   1509  CD  GLU A 189     -32.028  -4.062  37.365  1.00 41.04
ATOM   1510  OE1 GLU A 189     -30.823  -3.756  37.242  1.00 41.04
ATOM   1511  OE2 GLU A 189     -32.577  -4.244  38.472  1.00 41.04
ATOM   1512  N   ARG A 190     -32.057  -3.871  33.026  1.00 34.92
ATOM   1513  CA  ARG A 190     -32.456  -3.238  31.759  1.00 33.22
ATOM   1514  C   ARG A 190     -31.361  -3.487  30.690  1.00 29.20
ATOM   1515  O   ARG A 190     -31.670  -3.673  29.497  1.00 28.96
ATOM   1516  CB  ARG A 190     -32.647  -1.716  31.901  1.00 45.62
ATOM   1517  CG  ARG A 190     -34.092  -1.270  32.312  1.00 45.62
ATOM   1518  CD  ARG A 190     -34.415   0.129  31.751  1.00 45.62
ATOM   1519  NE  ARG A 190     -35.852   0.418  31.674  1.00 45.62
ATOM   1520  CZ  ARG A 190     -36.429   1.411  30.966  1.00 45.62
ATOM   1521  NH1 ARG A 190     -35.717   2.280  30.239  1.00 45.62
ATOM   1522  NH2 ARG A 190     -37.752   1.552  30.996  1.00 45.62
ATOM   1523  N   ALA A 191     -30.100  -3.471  31.112  1.00 27.17
ATOM   1524  CA  ALA A 191     -28.976  -3.732  30.164  1.00 26.55
ATOM   1525  C   ALA A 191     -29.157  -5.132  29.554  1.00 27.12
ATOM   1526  O   ALA A 191     -29.056  -5.322  28.330  1.00 25.76
ATOM   1527  CB  ALA A 191     -27.563  -3.633  30.877  1.00 26.52
ATOM   1528  N   CYS A 192     -29.415  -6.106  30.425  1.00 27.29
ATOM   1529  CA  CYS A 192     -29.612  -7.506  29.999  1.00 30.70
ATOM   1530  C   CYS A 192     -30.794  -7.664  29.068  1.00 30.58
ATOM   1531  O   CYS A 192     -30.679  -8.340  28.024  1.00 29.55
ATOM   1532  CB  CYS A 192     -29.720  -8.477  31.213  1.00 30.69
ATOM   1533  SG  CYS A 192     -28.063  -8.923  31.792  1.00 30.69
ATOM   1534  N   LYS A 193     -31.926  -7.044  29.425  1.00 30.11
ATOM   1535  CA  LYS A 193     -33.138  -7.065  28.577  1.00 31.03
ATOM   1536  C   LYS A 193     -32.933  -6.518  27.177  1.00 30.02
ATOM   1537  O   LYS A 193     -33.421  -7.103  26.184  1.00 30.22
ATOM   1538  CB  LYS A 193     -34.275  -6.257  29.205  1.00 42.46
ATOM   1539  CG  LYS A 193     -34.788  -6.824  30.518  1.00 42.46
ATOM   1540  CD  LYS A 193     -35.333  -5.728  31.418  1.00 42.46
ATOM   1541  CE  LYS A 193     -35.904  -6.302  32.705  1.00 42.46
ATOM   1542  NZ  LYS A 193     -36.898  -7.378  32.439  1.00 42.46
ATOM   1543  N   LEU A 194     -32.260  -5.370  27.127  1.00 27.20
ATOM   1544  CA  LEU A 194     -32.036  -4.706  25.839  1.00 26.03
ATOM   1545  C   LEU A 194     -31.105  -5.572  24.978  1.00 25.25
ATOM   1546  O   LEU A 194     -31.394  -5.792  23.794  1.00 25.08
ATOM   1547  CB  LEU A 194     -31.402  -3.303  26.081  1.00 28.58
ATOM   1548  CG  LEU A 194     -31.390  -2.327  24.893  1.00 28.58
ATOM   1549  CD1 LEU A 194     -31.319  -0.922  25.462  1.00 28.58
ATOM   1550  CD2 LEU A 194     -30.100  -2.586  24.041  1.00 28.58
ATOM   1551  N   ALA A 195     -30.024  -6.090  25.565  1.00 24.27
ATOM   1552  CA  ALA A 195     -29.055  -6.880  24.815  1.00 23.85
ATOM   1553  C   ALA A 195     -29.664  -8.181  24.368  1.00 26.16
ATOM   1554  O   ALA A 195     -29.481  -8.595  23.226  1.00 24.60
ATOM   1555  CB  ALA A 195     -27.793  -7.147  25.649  1.00 24.79
ATOM   1556  N   ASN A 196     -30.379  -8.854  25.281  1.00 25.02
ATOM   1557  CA  ASN A 196     -31.023 -10.104  24.950  1.00 27.57
ATOM   1558  C   ASN A 196     -32.052  -9.905  23.849  1.00 28.25
ATOM   1559  O   ASN A 196     -32.129 -10.720  22.905  1.00 25.68
ATOM   1560  CB  ASN A 196     -31.710 -10.731  26.170  1.00 33.90
ATOM   1561  CG  ASN A 196     -30.846 -11.773  26.849  1.00 33.90
ATOM   1562  OD1 ASN A 196     -30.639 -12.865  26.320  1.00 33.90
ATOM   1563  ND2 ASN A 196     -30.339 -11.438  28.028  1.00 33.90
ATOM   1564  N   ASP A 197     -32.821  -8.806  23.925  1.00 26.59
ATOM   1565  CA  ASP A 197     -33.894  -8.601  22.898  1.00 26.72
ATOM   1566  C   ASP A 197     -33.246  -8.386  21.540  1.00 26.79
ATOM   1567  O   ASP A 197     -33.724  -8.935  20.548  1.00 26.93
ATOM   1568  CB  ASP A 197     -34.734  -7.353  23.249  1.00 26.89
ATOM   1569  CG  ASP A 197     -35.887  -7.684  24.166  1.00 26.89
ATOM   1570  OD1 ASP A 197     -36.382  -8.831  24.125  1.00 26.89
ATOM   1571  OD2 ASP A 197     -36.302  -6.789  24.930  1.00 26.89
ATOM   1572  N   ALA A 198     -32.186  -7.566  21.510  1.00 25.18
ATOM   1573  CA  ALA A 198     -31.507  -7.259  20.222  1.00 23.22
ATOM   1574  C   ALA A 198     -30.919  -8.562  19.614  1.00 25.15
ATOM   1575  O   ALA A 198     -30.975  -8.785  18.397  1.00 24.62
ATOM   1576  CB  ALA A 198     -30.363  -6.199  20.458  1.00 24.17
ATOM   1577  N   PHE A 199     -30.251  -9.351  20.451  1.00 22.64
ATOM   1578  CA  PHE A 199     -29.699 -10.654  19.994  1.00 23.95
ATOM   1579  C   PHE A 199     -30.807 -11.582  19.476  1.00 25.59
ATOM   1580  O   PHE A 199     -30.734 -12.103  18.342  1.00 25.10
ATOM   1581  CB  PHE A 199     -29.001 -11.320  21.173  1.00 26.31
ATOM   1582  CG  PHE A 199     -28.133 -12.460  20.810  1.00 26.31
ATOM   1583  CD1 PHE A 199     -28.690 -13.764  20.853  1.00 26.31
ATOM   1584  CD2 PHE A 199     -26.803 -12.257  20.403  1.00 26.31
ATOM   1585  CE1 PHE A 199     -27.863 -14.876  20.460  1.00 26.31
ATOM   1586  CE2 PHE A 199     -25.974 -13.335  20.009  1.00 26.31
ATOM   1587  CZ  PHE A 199     -26.526 -14.658  20.064  1.00 26.31
ATOM   1588  N   HIS A 200     -31.865 -11.787  20.272  1.00 24.69
ATOM   1589  CA  HIS A 200     -32.949 -12.659  19.841  1.00 27.40
ATOM   1590  C   HIS A 200     -33.647 -12.167  18.572  1.00 26.02
ATOM   1591  O   HIS A 200     -33.986 -12.972  17.699  1.00 26.42
ATOM   1592  CB  HIS A 200     -34.009 -12.796  20.957  1.00 29.18
ATOM   1593  CG  HIS A 200     -33.598 -13.723  22.050  1.00 29.18
ATOM   1594  ND1 HIS A 200     -32.825 -13.324  23.119  1.00 29.18
ATOM   1595  CD2 HIS A 200     -33.843 -15.042  22.236  1.00 29.18
ATOM   1596  CE1 HIS A 200     -32.613 -14.358  23.913  1.00 29.18
ATOM   1597  NE2 HIS A 200     -33.218 -15.410  23.403  1.00 29.18
ATOM   1598  N   SER A 201     -33.807 -10.842  18.455  1.00 25.09
ATOM   1599  CA  SER A 201     -34.496 -10.314  17.251  1.00 24.89
ATOM   1600  C   SER A 201     -33.666 -10.506  15.979  1.00 24.74
ATOM   1601  O   SER A 201     -34.251 -10.766  14.886  1.00 25.14
ATOM   1602  CB  SER A 201     -34.796  -8.802  17.424  1.00 27.58
ATOM   1603  OG  SER A 201     -35.411  -8.565  18.670  1.00 27.58
ATOM   1604  N   ALA A 202     -32.334 -10.418  16.137  1.00 24.01
ATOM   1605  CA  ALA A 202     -31.425 -10.784  15.053  1.00 24.72
ATOM   1606  C   ALA A 202     -31.494 -12.256  14.702  1.00 25.14
ATOM   1607  O   ALA A 202     -31.555 -12.627  13.529  1.00 25.00
ATOM   1608  CB  ALA A 202     -29.948 -10.405  15.375  1.00 24.54
ATOM   1609  N   THR A 203     -31.447 -13.118  15.715  1.00 25.55
ATOM   1610  CA  THR A 203     -31.540 -14.571  15.468  1.00 26.69
ATOM   1611  C   THR A 203     -32.844 -14.902  14.693  1.00 28.53
ATOM   1612  O   THR A 203     -32.850 -15.735  13.776  1.00 29.66
ATOM   1613  CB  THR A 203     -31.512 -15.381  16.777  1.00 28.76
ATOM   1614  OG1 THR A 203     -32.720 -15.147  17.513  1.00 28.76
ATOM   1615  CG2 THR A 203     -30.326 -14.968  17.635  1.00 28.76
ATOM   1616  N   ALA A 204     -33.953 -14.219  15.034  1.00 27.38
ATOM   1617  CA  ALA A 204     -35.248 -14.521  14.425  1.00 31.73
ATOM   1618  C   ALA A 204     -35.251 -14.204  12.931  1.00 31.75
ATOM   1619  O   ALA A 204     -36.027 -14.783  12.198  1.00 33.06
ATOM   1620  CB  ALA A 204     -36.327 -13.700  15.138  1.00 30.63
ATOM   1621  N   GLU A 205     -34.360 -13.302  12.503  1.00 31.39
ATOM   1622  CA  GLU A 205     -34.354 -12.770  11.115  1.00 33.91
ATOM   1623  C   GLU A 205     -32.993 -12.889  10.402  1.00 34.45
ATOM   1624  O   GLU A 205     -32.529 -11.943   9.757  1.00 34.32
ATOM   1625  CB  GLU A 205     -34.851 -11.307  11.057  1.00 37.42
ATOM   1626  CG  GLU A 205     -36.321 -11.167  11.608  1.00 37.42
ATOM   1627  CD  GLU A 205     -37.177 -10.185  10.761  1.00 37.42
ATOM   1628  OE1 GLU A 205     -37.273 -10.382   9.540  1.00 37.42
ATOM   1629  OE2 GLU A 205     -37.724  -9.223  11.306  1.00 37.42
ATOM   1630  N   LEU A 206     -32.345 -14.038  10.544  1.00 34.74
ATOM   1631  CA  LEU A 206     -30.976 -14.156  10.054  1.00 36.45
ATOM   1632  C   LEU A 206     -30.941 -14.100   8.515  1.00 39.52
ATOM   1633  O   LEU A 206     -29.903 -13.813   7.913  1.00 40.62
ATOM   1634  CB  LEU A 206     -30.309 -15.413  10.585  1.00 37.75
ATOM   1635  CG  LEU A 206     -29.885 -15.413  12.059  1.00 37.75
ATOM   1636  CD1 LEU A 206     -29.100 -16.691  12.382  1.00 37.75
ATOM   1637  CD2 LEU A 206     -29.074 -14.206  12.519  1.00 37.75
ATOM   1638  N   ASP A 207     -32.090 -14.317   7.895  1.00 41.36
ATOM   1639  CA  ASP A 207     -32.272 -14.129   6.459  1.00 43.49
ATOM   1640  C   ASP A 207     -31.976 -12.677   6.029  1.00 42.11
ATOM   1641  O   ASP A 207     -31.723 -12.415   4.836  1.00 43.29
ATOM   1642  CB  ASP A 207     -33.714 -14.525   6.072  1.00 48.43
ATOM   1643  CG  ASP A 207     -34.029 -14.272   4.561  1.00 48.43
ATOM   1644  OD1 ASP A 207     -33.559 -15.071   3.714  1.00 48.43
ATOM   1645  OD2 ASP A 207     -34.751 -13.304   4.203  1.00 48.43
ATOM   1646  N   THR A 208     -31.997 -11.743   6.990  1.00 38.19
ATOM   1647  CA  THR A 208     -31.742 -10.342   6.680  1.00 37.06
ATOM   1648  C   THR A 208     -30.229  -9.974   6.694  1.00 35.94
ATOM   1649  O   THR A 208     -29.883  -8.800   6.494  1.00 35.29
ATOM   1650  CB  THR A 208     -32.572  -9.326   7.570  1.00 36.41
ATOM   1651  OG1 THR A 208     -32.061  -9.280   8.905  1.00 36.41
ATOM   1652  CG2 THR A 208     -34.071  -9.694   7.592  1.00 36.41
ATOM   1653  N   LEU A 209     -29.361 -10.930   7.034  1.00 35.00
ATOM   1654  CA  LEU A 209     -27.924 -10.632   7.046  1.00 35.54
ATOM   1655  C   LEU A 209     -27.549 -10.183   5.627  1.00 35.81
ATOM   1656  O   LEU A 209     -28.031 -10.754   4.671  1.00 37.26
ATOM   1657  CB  LEU A 209     -27.101 -11.881   7.437  1.00 35.88
ATOM   1658  CG  LEU A 209     -26.621 -11.953   8.900  1.00 35.88
ATOM   1659  CD1 LEU A 209     -27.775 -12.379   9.840  1.00 35.88
ATOM   1660  CD2 LEU A 209     -25.390 -12.863   9.042  1.00 35.88
ATOM   1661  N   ALA A 210     -26.705  -9.164   5.529  1.00 35.27
ATOM   1662  CA  ALA A 210     -26.232  -8.619   4.250  1.00 35.76
ATOM   1663  C   ALA A 210     -24.857  -9.220   3.909  1.00 37.27
ATOM   1664  O   ALA A 210     -23.978  -9.371   4.788  1.00 35.06
ATOM   1665  CB  ALA A 210     -26.024  -7.104   4.359  1.00 36.18
ATOM   1666  N   ASN A 211     -24.684  -9.538   2.617  1.00 38.75
ATOM   1667  CA  ASN A 211     -23.363  -9.879   2.061  1.00 39.93
ATOM   1668  C   ASN A 211     -22.289  -8.867   2.436  1.00 38.03
ATOM   1669  O   ASN A 211     -21.111  -9.226   2.658  1.00 38.20
ATOM   1670  CB  ASN A 211     -23.465 -10.043   0.502  1.00 42.05
ATOM   1671  CG  ASN A 211     -23.320  -8.721  -0.193  1.00 42.05
ATOM   1672  OD1 ASN A 211     -22.233  -8.314  -0.606  1.00 42.05
ATOM   1673  ND2 ASN A 211     -24.442  -8.024  -0.316  1.00 42.05
ATOM   1674  N   ASP A 212     -22.676  -7.588   2.526  1.00 35.61
ATOM   1675  CA  ASP A 212     -21.726  -6.504   2.806  1.00 34.82
ATOM   1676  C   ASP A 212     -21.195  -6.511   4.237  1.00 33.52
ATOM   1677  O   ASP A 212     -20.167  -5.879   4.515  1.00 34.31
ATOM   1678  CB  ASP A 212     -22.361  -5.126   2.589  1.00 34.18
ATOM   1679  CG  ASP A 212     -21.412  -3.992   2.918  1.00 34.18
ATOM   1680  OD1 ASP A 212     -20.416  -3.816   2.186  1.00 34.18
ATOM   1681  OD2 ASP A 212     -21.664  -3.278   3.911  1.00 34.18
ATOM   1682  N   SER A 213     -21.930  -7.148   5.158  1.00 32.59
ATOM   1683  CA  SER A 213     -21.705  -6.884   6.626  1.00 32.80
ATOM   1684  C   SER A 213     -21.961  -8.077   7.565  1.00 32.10
ATOM   1685  O   SER A 213     -21.898  -7.886   8.790  1.00 32.35
ATOM   1686  CB  SER A 213     -22.598  -5.729   7.125  1.00 32.45
ATOM   1687  OG  SER A 213     -22.675  -4.688   6.180  1.00 32.45
ATOM   1688  N   PHE A 214     -22.157  -9.276   7.027  1.00 34.38
ATOM   1689  CA  PHE A 214     -22.438 -10.429   7.876  1.00 34.83
ATOM   1690  C   PHE A 214     -21.352 -10.691   8.925  1.00 33.02
ATOM   1691  O   PHE A 214     -21.680 -11.052  10.046  1.00 31.87
ATOM   1692  CB  PHE A 214     -22.744 -11.661   7.081  1.00 43.37
ATOM   1693  CG  PHE A 214     -21.559 -12.571   6.833  1.00 43.37
ATOM   1694  CD1 PHE A 214     -20.593 -12.233   5.900  1.00 43.37
ATOM   1695  CD2 PHE A 214     -21.401 -13.743   7.553  1.00 43.37
ATOM   1696  CE1 PHE A 214     -19.498 -13.048   5.691  1.00 43.37
ATOM   1697  CE2 PHE A 214     -20.306 -14.560   7.345  1.00 43.37
ATOM   1698  CZ  PHE A 214     -19.353 -14.212   6.413  1.00 43.37
ATOM   1699  N   LYS A 215     -20.067 -10.514   8.590  1.00 32.83
ATOM   1700  CA  LYS A 215     -19.013 -10.587   9.625  1.00 30.84
ATOM   1701  C   LYS A 215     -19.164  -9.570  10.726  1.00 29.03
ATOM   1702  O   LYS A 215     -18.925  -9.893  11.928  1.00 28.66
ATOM   1703  CB  LYS A 215     -17.577 -10.502   9.041  1.00 31.36
ATOM   1704  CG  LYS A 215     -17.216 -11.680   8.167  1.00 31.36
ATOM   1705  CD  LYS A 215     -17.266 -12.972   8.966  1.00 31.36
ATOM   1706  CE  LYS A 215     -16.456 -14.069   8.294  1.00 31.36
ATOM   1707  NZ  LYS A 215     -14.994 -13.791   8.346  1.00 31.36
ATOM   1708  N   ASP A 216     -19.565  -8.343  10.363  1.00 26.98
ATOM   1709  CA  ASP A 216     -19.721  -7.279  11.328  1.00 27.78
ATOM   1710  C   ASP A 216     -20.910  -7.628  12.225  1.00 25.66
ATOM   1711  O   ASP A 216     -20.803  -7.403  13.456  1.00 24.06
ATOM   1712  CB  ASP A 216     -20.027  -5.953  10.650  1.00 31.53
ATOM   1713  CG  ASP A 216     -18.859  -4.943  10.798  1.00 31.53
ATOM   1714  OD1 ASP A 216     -17.692  -5.318  10.469  1.00 31.53
ATOM   1715  OD2 ASP A 216     -19.154  -3.817  11.273  1.00 31.53
ATOM   1716  N   SER A 217     -21.995  -8.103  11.615  1.00 25.41
ATOM   1717  CA  SER A 217     -23.221  -8.491  12.421  1.00 25.72
ATOM   1718  C   SER A 217     -22.858  -9.621  13.400  1.00 26.78
ATOM   1719  O   SER A 217     -23.148  -9.545  14.620  1.00 25.60
ATOM   1720  CB  SER A 217     -24.378  -8.923  11.515  1.00 26.50
ATOM   1721  OG  SER A 217     -23.936 -10.128  10.874  1.00 26.50
ATOM   1722  N   THR A 218     -22.105 -10.579  12.893  1.00 26.23
ATOM   1723  CA  THR A 218     -21.733 -11.762  13.669  1.00 28.46
ATOM   1724  C   THR A 218     -20.868 -11.341  14.861  1.00 26.63
ATOM   1725  O   THR A 218     -21.050 -11.804  15.998  1.00 28.68
ATOM   1726  CB  THR A 218     -20.932 -12.744  12.757  1.00 30.65
ATOM   1727  OG1 THR A 218     -21.915 -13.447  12.019  1.00 30.65
ATOM   1728  CG2 THR A 218     -20.205 -13.761  13.585  1.00 30.65
ATOM   1729  N   LEU A 219     -19.936 -10.436  14.611  1.00 24.55
ATOM   1730  CA  LEU A 219     -19.094  -9.956  15.697  1.00 25.88
ATOM   1731  C   LEU A 219     -19.878  -9.258  16.783  1.00 23.81
ATOM   1732  O   LEU A 219     -19.664  -9.529  17.962  1.00 24.23
ATOM   1733  CB  LEU A 219     -17.974  -9.065  15.157  1.00 28.39
ATOM   1734  CG  LEU A 219     -17.226  -8.132  16.132  1.00 28.39
ATOM   1735  CD1 LEU A 219     -16.680  -8.944  17.320  1.00 28.39
ATOM   1736  CD2 LEU A 219     -16.099  -7.469  15.341  1.00 28.39
ATOM   1737  N   ILE A 220     -20.776  -8.347  16.417  1.00 22.20
ATOM   1738  CA  ILE A 220     -21.517  -7.612  17.451  1.00 22.40
ATOM   1739  C   ILE A 220     -22.403  -8.603  18.216  1.00 21.28
ATOM   1740  O   ILE A 220     -22.562  -8.479  19.456  1.00 21.95
ATOM   1741  CB  ILE A 220     -22.319  -6.401  16.898  1.00 22.20
ATOM   1742  CG1 ILE A 220     -21.402  -5.498  16.030  1.00 22.20
ATOM   1743  CG2 ILE A 220     -22.910  -5.601  18.037  1.00 22.20
ATOM   1744  CD1 ILE A 220     -22.081  -4.891  14.803  1.00 22.20
ATOM   1745  N   MET A 221     -22.977  -9.549  17.519  1.00 21.85
ATOM   1746  CA  MET A 221     -23.826 -10.520  18.230  1.00 22.13
ATOM   1747  C   MET A 221     -22.989 -11.313  19.252  1.00 23.34
ATOM   1748  O   MET A 221     -23.477 -11.576  20.394  1.00 23.19
ATOM   1749  CB  MET A 221     -24.573 -11.463  17.297  1.00 23.54
ATOM   1750  CG  MET A 221     -25.813 -10.750  16.623  1.00 23.54
ATOM   1751  SD  MET A 221     -26.772 -11.952  15.701  1.00 23.54
ATOM   1752  CE  MET A 221     -27.804 -12.703  16.955  1.00 23.54
ATOM   1753  N   GLN A 222     -21.768 -11.688  18.891  1.00 23.10
ATOM   1754  CA  GLN A 222     -20.872 -12.332  19.862  1.00 25.56
ATOM   1755  C   GLN A 222     -20.620 -11.404  21.067  1.00 25.23
ATOM   1756  O   GLN A 222     -20.547 -11.894  22.228  1.00 26.26
ATOM   1757  CB  GLN A 222     -19.529 -12.790  19.224  1.00 29.93
ATOM   1758  CG  GLN A 222     -18.515 -13.327  20.252  1.00 29.93
ATOM   1759  CD  GLN A 222     -18.919 -14.642  20.909  1.00 29.93
ATOM   1760  OE1 GLN A 222     -19.543 -15.504  20.282  1.00 29.93
ATOM   1761  NE2 GLN A 222     -18.573 -14.799  22.182  1.00 29.93
ATOM   1762  N   LEU A 223     -20.453 -10.098  20.799  1.00 22.43
ATOM   1763  CA  LEU A 223     -20.185  -9.164  21.922  1.00 22.12
ATOM   1764  C   LEU A 223     -21.437  -9.039  22.807  1.00 22.43
ATOM   1765  O   LEU A 223     -21.320  -8.904  24.033  1.00 22.21
ATOM   1766  CB  LEU A 223     -19.724  -7.771  21.420  1.00 23.06
ATOM   1767  CG  LEU A 223     -18.585  -7.892  20.371  1.00 23.06
ATOM   1768  CD1 LEU A 223     -18.483  -6.577  19.582  1.00 23.06
ATOM   1769  CD2 LEU A 223     -17.253  -8.232  21.026  1.00 23.06
ATOM   1770  N   LEU A 224     -22.629  -9.036  22.191  1.00 21.01
ATOM   1771  CA  LEU A 224     -23.851  -9.002  23.012  1.00 22.60
ATOM   1772  C   LEU A 224     -23.857 -10.200  23.943  1.00 24.59
ATOM   1773  O   LEU A 224     -24.146 -10.068  25.162  1.00 25.73
ATOM   1774  CB  LEU A 224     -25.119  -9.054  22.142  1.00 23.89
ATOM   1775  CG  LEU A 224     -25.502  -7.687  21.579  1.00 23.89
ATOM   1776  CD1 LEU A 224     -26.546  -7.872  20.437  1.00 23.89
ATOM   1777  CD2 LEU A 224     -26.087  -6.700  22.691  1.00 23.89
ATOM   1778  N   ARG A 225     -23.547 -11.373  23.395  1.00 24.41
ATOM   1779  CA  ARG A 225     -23.492 -12.600  24.198  1.00 27.18
ATOM   1780  C   ARG A 225     -22.427 -12.511  25.293  1.00 26.69
ATOM   1781  O   ARG A 225     -22.741 -12.942  26.435  1.00 29.35
ATOM   1782  CB  ARG A 225     -23.260 -13.829  23.261  1.00 33.01
ATOM   1783  CG  ARG A 225     -24.521 -14.587  22.947  1.00 33.01
ATOM   1784  CD  ARG A 225     -24.671 -15.784  23.876  1.00 33.01
ATOM   1785  NE  ARG A 225     -25.813 -16.549  23.394  1.00 33.01
ATOM   1786  CZ  ARG A 225     -25.761 -17.513  22.474  1.00 33.01
ATOM   1787  NH1 ARG A 225     -24.587 -17.884  21.953  1.00 33.01
ATOM   1788  NH2 ARG A 225     -26.881 -18.139  22.097  1.00 33.01
ATOM   1789  N   ASP A 226     -21.235 -11.974  24.959  1.00 27.10
ATOM   1790  CA  ASP A 226     -20.080 -11.819  25.880  1.00 27.90
ATOM   1791  C   ASP A 226     -20.491 -10.891  27.048  1.00 29.19
ATOM   1792  O   ASP A 226     -20.280 -11.231  28.225  1.00 31.21
ATOM   1793  CB  ASP A 226     -18.812 -11.304  25.182  1.00 29.29
ATOM   1794  CG  ASP A 226     -17.637 -12.322  25.211  1.00 29.29
ATOM   1795  OD1 ASP A 226     -17.607 -13.235  24.368  1.00 29.29
ATOM   1796  OD2 ASP A 226     -16.769 -12.253  26.137  1.00 29.29
ATOM   1797  N   ASN A 227     -21.164  -9.775  26.743  1.00 25.53
ATOM   1798  CA  ASN A 227     -21.678  -8.970  27.890  1.00 26.95
ATOM   1799  C   ASN A 227     -22.725  -9.674  28.759  1.00 29.34
ATOM   1800  O   ASN A 227     -22.755  -9.583  30.039  1.00 31.45
ATOM   1801  CB  ASN A 227     -22.253  -7.634  27.377  1.00 26.70
ATOM   1802  CG  ASN A 227     -21.202  -6.635  27.070  1.00 26.70
ATOM   1803  OD1 ASN A 227     -20.910  -5.754  27.861  1.00 26.70
ATOM   1804  ND2 ASN A 227     -20.664  -6.718  25.874  1.00 26.70
ATOM   1805  N   LEU A 228     -23.666 -10.351  28.114  1.00 30.25
ATOM   1806  CA  LEU A 228     -24.663 -11.115  28.845  1.00 33.72
ATOM   1807  C   LEU A 228     -24.025 -12.088  29.842  1.00 37.50
ATOM   1808  O   LEU A 228     -24.545 -12.259  30.972  1.00 37.30
ATOM   1809  CB  LEU A 228     -25.617 -11.830  27.863  1.00 34.92
ATOM   1810  CG  LEU A 228     -26.436 -10.861  26.995  1.00 34.92
ATOM   1811  CD1 LEU A 228     -27.121 -11.589  25.873  1.00 34.92
ATOM   1812  CD2 LEU A 228     -27.485 -10.029  27.771  1.00 34.92
ATOM   1813  N   THR A 229     -22.919 -12.706  29.385  1.00 40.49
ATOM   1814  CA  THR A 229     -22.028 -13.594  30.163  1.00 43.62
ATOM   1815  C   THR A 229     -21.465 -12.821  31.330  1.00 44.35
ATOM   1816  O   THR A 229     -21.619 -13.262  32.464  1.00 47.51
ATOM   1817  CB  THR A 229     -20.858 -14.163  29.275  1.00 44.23
ATOM   1818  OG1 THR A 229     -21.285 -15.414  28.706  1.00 44.23
ATOM   1819  CG2 THR A 229     -19.544 -14.409  30.083  1.00 44.23
ATOM   1820  N   LEU A 230     -20.869 -11.669  31.049  1.00 42.84
ATOM   1821  CA  LEU A 230     -20.201 -10.849  32.056  1.00 43.18
ATOM   1822  C   LEU A 230     -21.207 -10.370  33.116  1.00 44.05
ATOM   1823  O   LEU A 230     -20.890 -10.369  34.314  1.00 45.41
ATOM   1824  CB  LEU A 230     -19.478  -9.709  31.360  1.00 44.03
ATOM   1825  CG  LEU A 230     -18.233  -9.887  30.518  1.00 44.03
ATOM   1826  CD1 LEU A 230     -17.830 -11.351  30.138  1.00 44.03
ATOM   1827  CD2 LEU A 230     -18.428  -8.968  29.265  1.00 44.03
ATOM   1828  N   TRP A 231     -22.441 -10.073  32.684  1.00 43.21
ATOM   1829  CA  TRP A 231     -23.462  -9.463  33.508  1.00 42.88
ATOM   1830  C   TRP A 231     -24.332 -10.459  34.287  1.00 46.30
ATOM   1831  O   TRP A 231     -25.135 -10.053  35.161  1.00 47.42
ATOM   1832  CB  TRP A 231     -24.370  -8.595  32.630  1.00 34.91
ATOM   1833  CG  TRP A 231     -23.645  -7.501  31.918  1.00 34.91
ATOM   1834  CD1 TRP A 231     -22.381  -7.033  32.165  1.00 34.91
ATOM   1835  CD2 TRP A 231     -24.154  -6.720  30.849  1.00 34.91
ATOM   1836  NE1 TRP A 231     -22.069  -6.008  31.303  1.00 34.91
ATOM   1837  CE2 TRP A 231     -23.171  -5.775  30.516  1.00 34.91
ATOM   1838  CE3 TRP A 231     -25.375  -6.694  30.181  1.00 34.91
ATOM   1839  CZ2 TRP A 231     -23.349  -4.840  29.490  1.00 34.91
ATOM   1840  CZ3 TRP A 231     -25.547  -5.728  29.168  1.00 34.91
ATOM   1841  CH2 TRP A 231     -24.539  -4.852  28.835  1.00 34.91
ATOM   1842  N   THR A 232     -24.186 -11.753  33.964  1.00 46.57
ATOM   1843  CA  THR A 232     -24.927 -12.798  34.642  1.00 49.73
ATOM   1844  C   THR A 232     -23.912 -13.805  35.178  1.00 50.05
ATOM   1845  O   THR A 232     -24.320 -14.842  35.676  1.00 53.61
ATOM   1846  CB  THR A 232     -25.998 -13.513  33.721  1.00 50.21
ATOM   1847  OG1 THR A 232     -25.337 -14.220  32.670  1.00 50.21
ATOM   1848  CG2 THR A 232     -26.991 -12.518  33.090  1.00 50.21
ATOM   1849  OXT THR A 232     -22.697 -13.502  35.107  1.00 53.61
TER
ATOM   1850  N   ASP B   3      11.424  17.557  45.275  1.00 54.66
ATOM   1851  CA  ASP B   3      10.852  17.966  43.967  1.00 52.06
ATOM   1852  C   ASP B   3      11.374  17.180  42.772  1.00 49.62
ATOM   1853  O   ASP B   3      10.580  16.917  41.855  1.00 46.29
ATOM   1854  CB  ASP B   3      11.057  19.428  43.718  1.00 53.77
ATOM   1855  CG  ASP B   3      12.509  19.829  43.733  1.00 53.77
ATOM   1856  OD1 ASP B   3      13.355  19.134  44.373  1.00 53.77
ATOM   1857  OD2 ASP B   3      12.813  20.842  43.066  1.00 53.77
ATOM   1858  N   ARG B   4      12.678  16.886  42.765  1.00 47.69
ATOM   1859  CA  ARG B   4      13.263  15.856  41.927  1.00 45.24
ATOM   1860  C   ARG B   4      12.465  14.531  42.094  1.00 44.32
ATOM   1861  O   ARG B   4      12.040  13.930  41.120  1.00 42.19
ATOM   1862  CB  ARG B   4      14.735  15.679  42.295  1.00 45.95
ATOM   1863  CG  ARG B   4      15.390  14.466  41.715  1.00 40.90
ATOM   1864  CD  ARG B   4      16.838  14.442  42.137  1.00 40.59
ATOM   1865  NE  ARG B   4      17.628  13.513  41.329  1.00 34.16
ATOM   1866  CZ  ARG B   4      18.945  13.383  41.441  1.00 33.02
ATOM   1867  NH1 ARG B   4      19.628  14.149  42.309  1.00 38.81
ATOM   1868  NH2 ARG B   4      19.594  12.519  40.691  1.00 30.73
ATOM   1869  N   GLU B   5      12.193  14.136  43.334  1.00 44.86
ATOM   1870  CA  GLU B   5      11.384  12.939  43.629  1.00 43.63
ATOM   1871  C   GLU B   5       9.954  13.062  43.057  1.00 42.27
ATOM   1872  O   GLU B   5       9.421  12.088  42.513  1.00 39.45
ATOM   1873  CB  GLU B   5      11.377  12.661  45.131  1.00 47.20
ATOM   1874  CG  GLU B   5      12.811  12.402  45.639  1.00 50.64
ATOM   1875  CD  GLU B   5      12.907  11.881  47.050  1.00 57.48
ATOM   1876  OE1 GLU B   5      12.075  12.257  47.906  1.00 62.47
ATOM   1877  OE2 GLU B   5      13.855  11.103  47.300  1.00 62.22
ATOM   1878  N   ASP B   6       9.370  14.253  43.151  1.00 40.96
ATOM   1879  CA  ASP B   6       8.071  14.534  42.573  1.00 40.71
ATOM   1880  C   ASP B   6       8.060  14.410  41.027  1.00 38.54
ATOM   1881  O   ASP B   6       7.126  13.830  40.456  1.00 35.96
ATOM   1882  CB  ASP B   6       7.624  15.949  42.910  1.00 43.08
ATOM   1883  CG  ASP B   6       7.483  16.232  44.426  1.00 43.08
ATOM   1884  OD1 ASP B   6       8.181  15.679  45.312  1.00 43.08
ATOM   1885  OD2 ASP B   6       6.599  17.052  44.726  1.00 43.08
ATOM   1886  N   LEU B   7       9.076  14.958  40.362  1.00 36.60
ATOM   1887  CA  LEU B   7       9.180  14.852  38.906  1.00 35.21
ATOM   1888  C   LEU B   7       9.299  13.387  38.478  1.00 33.47
ATOM   1889  O   LEU B   7       8.712  12.938  37.442  1.00 30.67
ATOM   1890  CB  LEU B   7      10.391  15.665  38.389  1.00 35.45
ATOM   1891  CG  LEU B   7      10.192  17.191  38.579  1.00 38.51
ATOM   1892  CD1 LEU B   7      11.500  17.897  38.286  1.00 41.32
ATOM   1893  CD2 LEU B   7       9.106  17.666  37.671  1.00 37.54
ATOM   1894  N   VAL B   8      10.053  12.627  39.249  1.00 31.01
ATOM   1895  CA  VAL B   8      10.265  11.226  38.880  1.00 31.30
ATOM   1896  C   VAL B   8       8.911  10.473  38.988  1.00 31.13
ATOM   1897  O   VAL B   8       8.595   9.602  38.134  1.00 29.48
ATOM   1898  CB  VAL B   8      11.304  10.579  39.768  1.00 31.77
ATOM   1899  CG1 VAL B   8      11.245   9.038  39.696  1.00 32.59
ATOM   1900  CG2 VAL B   8      12.697  11.069  39.354  1.00 28.81
ATOM   1901  N   TYR B   9       8.199  10.744  40.081  1.00 31.98
ATOM   1902  CA  TYR B   9       6.846  10.202  40.247  1.00 32.35
ATOM   1903  C   TYR B   9       5.897  10.553  39.110  1.00 32.23
ATOM   1904  O   TYR B   9       5.175   9.651  38.596  1.00 30.84
ATOM   1905  CB  TYR B   9       6.241  10.644  41.553  1.00 34.11
ATOM   1906  CG  TYR B   9       4.932   9.958  41.801  1.00 34.11
ATOM   1907  CD1 TYR B   9       4.912   8.670  42.243  1.00 34.11
ATOM   1908  CD2 TYR B   9       3.690  10.644  41.578  1.00 34.11
ATOM   1909  CE1 TYR B   9       3.685   8.000  42.432  1.00 34.11
ATOM   1910  CE2 TYR B   9       2.488  10.013  41.795  1.00 34.11
ATOM   1911  CZ  TYR B   9       2.490   8.702  42.226  1.00 34.11
ATOM   1912  OH  TYR B   9       1.308   8.061  42.479  1.00 34.11
ATOM   1913  N   GLN B  10       5.851  11.849  38.761  1.00 30.52
ATOM   1914  CA  GLN B  10       5.073  12.282  37.606  1.00 30.85
ATOM   1915  C   GLN B  10       5.473  11.587  36.324  1.00 28.14
ATOM   1916  O   GLN B  10       4.589  11.216  35.528  1.00 28.02
ATOM   1917  CB  GLN B  10       5.134  13.797  37.428  1.00 36.13
ATOM   1918  CG  GLN B  10       4.229  14.428  38.423  1.00 36.13
ATOM   1919  CD  GLN B  10       2.776  14.492  37.994  1.00 36.13
ATOM   1920  OE1 GLN B  10       2.419  15.096  36.973  1.00 36.13
ATOM   1921  NE2 GLN B  10       1.938  13.924  38.798  1.00 36.13
ATOM   1922  N   ALA B  11       6.768  11.370  36.132  1.00 27.01
ATOM   1923  CA  ALA B  11       7.255  10.686  34.950  1.00 25.67
ATOM   1924  C   ALA B  11       6.776   9.225  34.914  1.00 27.61
ATOM   1925  O   ALA B  11       6.304   8.687  33.844  1.00 24.47
ATOM   1926  CB  ALA B  11       8.721  10.738  34.904  1.00 25.18
ATOM   1927  N   LYS B  12       6.808   8.610  36.096  1.00 25.72
ATOM   1928  CA  LYS B  12       6.284   7.242  36.202  1.00 27.18
ATOM   1929  C   LYS B  12       4.765   7.155  35.971  1.00 27.26
ATOM   1930  O   LYS B  12       4.284   6.229  35.284  1.00 26.62
ATOM   1931  CB  LYS B  12       6.608   6.693  37.568  1.00 28.76
ATOM   1932  CG  LYS B  12       8.032   6.228  37.682  1.00 28.76
ATOM   1933  CD  LYS B  12       8.310   5.855  39.178  1.00 28.76
ATOM   1934  CE  LYS B  12       9.717   5.372  39.345  1.00 28.76
ATOM   1935  NZ  LYS B  12       9.831   5.153  40.836  1.00 28.76
ATOM   1936  N   LEU B  13       4.009   8.115  36.493  1.00 26.36
ATOM   1937  CA  LEU B  13       2.569   8.140  36.192  1.00 27.90
ATOM   1938  C   LEU B  13       2.347   8.302  34.695  1.00 27.05
ATOM   1939  O   LEU B  13       1.414   7.673  34.179  1.00 26.42
ATOM   1940  CB  LEU B  13       1.875   9.319  36.821  1.00 28.72
ATOM   1941  CG  LEU B  13       1.655   9.292  38.313  1.00 32.73
ATOM   1942  CD1 LEU B  13       1.027  10.681  38.735  1.00 35.69
ATOM   1943  CD2 LEU B  13       0.717   8.128  38.785  1.00 34.28
ATOM   1944  N   ALA B  14       3.060   9.245  34.047  1.00 23.94
ATOM   1945  CA  ALA B  14       2.897   9.454  32.588  1.00 24.62
ATOM   1946  C   ALA B  14       3.248   8.155  31.848  1.00 25.10
ATOM   1947  O   ALA B  14       2.583   7.765  30.851  1.00 24.08
ATOM   1948  CB  ALA B  14       3.821  10.551  32.095  1.00 24.07
ATOM   1949  N   GLU B  15       4.288   7.472  32.330  1.00 22.14
ATOM   1950  CA  GLU B  15       4.715   6.218  31.659  1.00 21.81
ATOM   1951  C   GLU B  15       3.585   5.162  31.767  1.00 23.66
ATOM   1952  O   GLU B  15       3.231   4.508  30.733  1.00 21.91
ATOM   1953  CB  GLU B  15       5.984   5.681  32.296  1.00 21.90
ATOM   1954  CG  GLU B  15       6.499   4.428  31.568  1.00 23.96
ATOM   1955  CD  GLU B  15       7.699   3.768  32.253  1.00 29.22
ATOM   1956  OE1 GLU B  15       7.811   3.831  33.498  1.00 32.02
ATOM   1957  OE2 GLU B  15       8.523   3.204  31.500  1.00 30.61
ATOM   1958  N   GLN B  16       3.017   4.999  32.952  1.00 21.87
ATOM   1959  CA  GLN B  16       1.889   4.083  33.104  1.00 25.22
ATOM   1960  C   GLN B  16       0.714   4.494  32.226  1.00 26.79
ATOM   1961  O   GLN B  16       0.055   3.589  31.640  1.00 27.30
ATOM   1962  CB  GLN B  16       1.352   4.045  34.535  1.00 29.05
ATOM   1963  CG  GLN B  16       2.435   3.525  35.498  1.00 29.05
ATOM   1964  CD  GLN B  16       1.814   2.670  36.610  1.00 29.05
ATOM   1965  OE1 GLN B  16       1.585   1.476  36.423  1.00 29.05
ATOM   1966  NE2 GLN B  16       1.589   3.261  37.750  1.00 29.05
ATOM   1967  N   ALA B  17       0.408   5.815  32.149  1.00 23.31
ATOM   1968  CA  ALA B  17      -0.712   6.288  31.322  1.00 24.95
ATOM   1969  C   ALA B  17      -0.375   6.250  29.805  1.00 23.22
ATOM   1970  O   ALA B  17      -1.269   6.591  29.003  1.00 25.76
ATOM   1971  CB  ALA B  17      -1.051   7.756  31.702  1.00 23.93
ATOM   1972  N   GLU B  18       0.839   5.882  29.418  1.00 21.45
ATOM   1973  CA  GLU B  18       1.346   5.911  28.055  1.00 23.53
ATOM   1974  C   GLU B  18       1.237   7.333  27.424  1.00 25.13
ATOM   1975  O   GLU B  18       0.864   7.474  26.276  1.00 25.68
ATOM   1976  CB  GLU B  18       0.584   4.824  27.230  1.00 31.39
ATOM   1977  CG  GLU B  18       1.508   3.597  27.026  1.00 31.39
ATOM   1978  CD  GLU B  18       1.048   2.714  25.856  1.00 31.39
ATOM   1979  OE1 GLU B  18       0.951   3.233  24.771  1.00 31.39
ATOM   1980  OE2 GLU B  18       0.820   1.523  26.070  1.00 31.39
ATOM   1981  N   ARG B  19       1.504   8.362  28.245  1.00 24.56
ATOM   1982  CA  ARG B  19       1.460   9.754  27.779  1.00 25.44
ATOM   1983  C   ARG B  19       2.942  10.177  27.702  1.00 24.26
ATOM   1984  O   ARG B  19       3.466  10.876  28.647  1.00 24.71
ATOM   1985  CB  ARG B  19       0.640  10.530  28.752  1.00 27.20
ATOM   1986  CG  ARG B  19      -0.909  10.193  28.462  1.00 27.20
ATOM   1987  CD  ARG B  19      -1.847  11.047  29.116  1.00 27.20
ATOM   1988  NE  ARG B  19      -1.649  12.482  28.843  1.00 27.20
ATOM   1989  CZ  ARG B  19      -2.491  13.278  28.189  1.00 27.20
ATOM   1990  NH1 ARG B  19      -3.661  12.810  27.708  1.00 27.20
ATOM   1991  NH2 ARG B  19      -2.206  14.581  28.065  1.00 27.20
ATOM   1992  N   TYR B  20       3.634   9.709  26.657  1.00 22.65
ATOM   1993  CA  TYR B  20       5.105   9.860  26.706  1.00 22.67
ATOM   1994  C   TYR B  20       5.604  11.298  26.595  1.00 23.45
ATOM   1995  O   TYR B  20       6.737  11.580  27.010  1.00 23.89
ATOM   1996  CB  TYR B  20       5.799   8.933  25.749  1.00 25.91
ATOM   1997  CG  TYR B  20       5.525   7.522  26.107  1.00 25.91
ATOM   1998  CD1 TYR B  20       6.199   6.912  27.165  1.00 25.91
ATOM   1999  CD2 TYR B  20       4.549   6.770  25.401  1.00 25.91
ATOM   2000  CE1 TYR B  20       5.931   5.570  27.516  1.00 25.91
ATOM   2001  CE2 TYR B  20       4.307   5.471  25.753  1.00 25.91
ATOM   2002  CZ  TYR B  20       5.032   4.885  26.774  1.00 25.91
ATOM   2003  OH  TYR B  20       4.796   3.615  27.163  1.00 25.91
ATOM   2004  N   ASP B  21       4.784  12.199  26.024  1.00 24.85
ATOM   2005  CA  ASP B  21       5.171  13.638  25.965  1.00 26.93
ATOM   2006  C   ASP B  21       5.368  14.233  27.326  1.00 27.41
ATOM   2007  O   ASP B  21       6.316  14.963  27.557  1.00 28.44
ATOM   2008  CB  ASP B  21       4.121  14.519  25.293  1.00 31.93
ATOM   2009  CG  ASP B  21       3.741  14.046  23.923  1.00 31.93
ATOM   2010  OD1 ASP B  21       2.892  13.203  23.784  1.00 31.93
ATOM   2011  OD2 ASP B  21       4.393  14.513  22.954  1.00 31.93
ATOM   2012  N   GLU B  22       4.459  13.908  28.223  1.00 25.83
ATOM   2013  CA  GLU B  22       4.537  14.387  29.585  1.00 27.47
ATOM   2014  C   GLU B  22       5.662  13.765  30.312  1.00 24.74
ATOM   2015  O   GLU B  22       6.269  14.404  31.155  1.00 26.27
ATOM   2016  CB  GLU B  22       3.214  14.118  30.277  1.00 29.96
ATOM   2017  CG  GLU B  22       2.273  15.226  29.850  1.00 29.96
ATOM   2018  CD  GLU B  22       0.872  14.777  29.743  1.00 29.96
ATOM   2019  OE1 GLU B  22       0.052  15.595  29.280  1.00 29.96
ATOM   2020  OE2 GLU B  22       0.561  13.635  30.166  1.00 29.96
ATOM   2021  N   MET B  23       5.908  12.504  30.014  1.00 23.19
ATOM   2022  CA  MET B  23       7.056  11.779  30.607  1.00 23.00
ATOM   2023  C   MET B  23       8.385  12.462  30.229  1.00 22.96
ATOM   2024  O   MET B  23       9.266  12.700  31.098  1.00 24.96
ATOM   2025  CB  MET B  23       7.052  10.347  30.088  1.00 20.47
ATOM   2026  CG  MET B  23       7.883   9.480  31.013  1.00 22.31
ATOM   2027  SD  MET B  23       8.049   7.798  30.288  1.00 22.48
ATOM   2028  CE  MET B  23       9.324   7.070  31.410  1.00 22.22
ATOM   2029  N   VAL B  24       8.458  12.863  28.944  1.00 23.10
ATOM   2030  CA  VAL B  24       9.635  13.630  28.468  1.00 23.39
ATOM   2031  C   VAL B  24       9.728  14.974  29.257  1.00 24.39
ATOM   2032  O   VAL B  24      10.826  15.317  29.736  1.00 24.34
ATOM   2033  CB  VAL B  24       9.604  13.855  26.903  1.00 21.84
ATOM   2034  CG1 VAL B  24      10.518  15.071  26.516  1.00 25.57
ATOM   2035  CG2 VAL B  24       9.969  12.554  26.137  1.00 20.90
ATOM   2036  N   GLU B  25       8.595  15.679  29.405  1.00 25.36
ATOM   2037  CA  GLU B  25       8.557  17.018  30.044  1.00 27.05
ATOM   2038  C   GLU B  25       9.185  16.860  31.420  1.00 28.13
ATOM   2039  O   GLU B  25      10.161  17.556  31.756  1.00 26.85
ATOM   2040  CB  GLU B  25       7.110  17.600  30.162  1.00 31.58
ATOM   2041  CG  GLU B  25       6.317  17.742  28.834  1.00 31.58
ATOM   2042  CD  GLU B  25       5.734  19.157  28.600  1.00 31.58
ATOM   2043  OE1 GLU B  25       6.256  20.159  29.182  1.00 31.58
ATOM   2044  OE2 GLU B  25       4.731  19.265  27.824  1.00 31.58
ATOM   2045  N   SER B  26       8.651  15.900  32.189  1.00 27.34
ATOM   2046  CA  SER B  26       9.105  15.664  33.611  1.00 28.70
ATOM   2047  C   SER B  26      10.589  15.289  33.704  1.00 29.17
ATOM   2048  O   SER B  26      11.332  15.883  34.519  1.00 29.75
ATOM   2049  CB  SER B  26       8.268  14.554  34.210  1.00 29.62
ATOM   2050  OG  SER B  26       8.440  13.381  33.464  1.00 29.62
ATOM   2051  N   MET B  27      11.047  14.357  32.850  1.00 26.07
ATOM   2052  CA  MET B  27      12.437  13.910  32.916  1.00 24.81
ATOM   2053  C   MET B  27      13.414  14.992  32.394  1.00 26.51
ATOM   2054  O   MET B  27      14.568  15.062  32.841  1.00 26.81
ATOM   2055  CB  MET B  27      12.630  12.607  32.157  1.00 23.41
ATOM   2056  CG  MET B  27      11.934  11.363  32.836  1.00 24.48
ATOM   2057  SD  MET B  27      12.156  11.415  34.675  1.00 27.71
ATOM   2058  CE  MET B  27      13.946  11.324  34.888  1.00 29.60
ATOM   2059  N   LYS B  28      12.937  15.844  31.476  1.00 27.76
ATOM   2060  CA  LYS B  28      13.776  16.950  30.971  1.00 29.71
ATOM   2061  C   LYS B  28      13.998  17.955  32.113  1.00 30.74
ATOM   2062  O   LYS B  28      15.098  18.488  32.249  1.00 29.91
ATOM   2063  CB  LYS B  28      13.098  17.651  29.758  1.00 33.04
ATOM   2064  CG  LYS B  28      14.003  18.516  28.928  1.00 33.04
ATOM   2065  CD  LYS B  28      13.268  19.313  27.828  1.00 33.04
ATOM   2066  CE  LYS B  28      12.068  18.616  27.270  1.00 33.04
ATOM   2067  NZ  LYS B  28      11.557  19.524  26.138  1.00 33.04
ATOM   2068  N   LYS B  29      12.992  18.189  32.960  1.00 32.24
ATOM   2069  CA  LYS B  29      13.183  19.020  34.145  1.00 35.08
ATOM   2070  C   LYS B  29      14.195  18.431  35.128  1.00 35.63
ATOM   2071  O   LYS B  29      14.966  19.192  35.735  1.00 35.53
ATOM   2072  CB  LYS B  29      11.869  19.399  34.852  1.00 42.52
ATOM   2073  CG  LYS B  29      11.017  20.294  33.971  1.00 42.52
ATOM   2074  CD  LYS B  29       9.704  20.770  34.633  1.00 42.52
ATOM   2075  CE  LYS B  29       8.658  21.040  33.543  1.00 42.52
ATOM   2076  NZ  LYS B  29       7.244  21.204  34.026  1.00 42.52
ATOM   2077  N   VAL B  30      14.248  17.104  35.247  1.00 32.79
ATOM   2078  CA  VAL B  30      15.219  16.466  36.127  1.00 33.60
ATOM   2079  C   VAL B  30      16.621  16.657  35.525  1.00 34.05
ATOM   2080  O   VAL B  30      17.567  17.041  36.226  1.00 34.18
ATOM   2081  CB  VAL B  30      14.946  14.945  36.374  1.00 33.50
ATOM   2082  CG1 VAL B  30      16.087  14.333  37.190  1.00 33.63
ATOM   2083  CG2 VAL B  30      13.615  14.738  37.050  1.00 32.55
ATOM   2084  N   ALA B  31      16.742  16.473  34.228  1.00 31.51
ATOM   2085  CA  ALA B  31      18.012  16.663  33.559  1.00 31.44
ATOM   2086  C   ALA B  31      18.468  18.117  33.735  1.00 33.94
ATOM   2087  O   ALA B  31      19.663  18.374  33.827  1.00 34.62
ATOM   2088  CB  ALA B  31      17.893  16.331  32.099  1.00 28.52
ATOM   2089  N   GLY B  32      17.481  19.013  33.788  1.00 34.91
ATOM   2090  CA  GLY B  32      17.662  20.462  33.839  1.00 37.06
ATOM   2091  C   GLY B  32      18.336  20.888  35.135  1.00 38.39
ATOM   2092  O   GLY B  32      18.848  21.990  35.241  1.00 40.61
ATOM   2093  N   MET B  33      18.359  19.981  36.106  1.00 38.60
ATOM   2094  CA  MET B  33      18.978  20.237  37.407  1.00 40.57
ATOM   2095  C   MET B  33      20.506  20.176  37.479  1.00 40.31
ATOM   2096  O   MET B  33      21.079  20.564  38.492  1.00 41.74
ATOM   2097  CB  MET B  33      18.385  19.277  38.411  1.00 41.03
ATOM   2098  CG  MET B  33      16.920  19.507  38.560  1.00 41.77
ATOM   2099  SD  MET B  33      16.284  18.314  39.711  1.00 48.93
ATOM   2100  CE  MET B  33      14.657  19.020  39.861  1.00 42.02
ATOM   2101  N   ASP B  34      21.154  19.636  36.450  1.00 38.67
ATOM   2102  CA  ASP B  34      22.631  19.646  36.343  1.00 38.77
ATOM   2103  C   ASP B  34      23.310  18.843  37.488  1.00 40.44
ATOM   2104  O   ASP B  34      24.335  19.266  38.069  1.00 41.11
ATOM   2105  CB  ASP B  34      23.165  21.116  36.309  1.00 41.14
ATOM   2106  CG  ASP B  34      22.629  21.913  35.084  1.00 42.00
ATOM   2107  OD1 ASP B  34      22.354  21.307  34.041  1.00 40.45
ATOM   2108  OD2 ASP B  34      22.444  23.120  35.172  1.00 42.75
ATOM   2109  N   VAL B  35      22.685  17.739  37.867  1.00 39.89
ATOM   2110  CA  VAL B  35      23.273  16.813  38.837  1.00 39.54
ATOM   2111  C   VAL B  35      23.335  15.414  38.186  1.00 36.95
ATOM   2112  O   VAL B  35      22.685  15.161  37.191  1.00 34.82
ATOM   2113  CB  VAL B  35      22.453  16.765  40.183  1.00 41.86
ATOM   2114  CG1 VAL B  35      22.423  18.123  40.892  1.00 45.18
ATOM   2115  CG2 VAL B  35      21.032  16.230  39.992  1.00 42.98
ATOM   2116  N   GLU B  36      24.162  14.523  38.711  1.00 35.48
ATOM   2117  CA  GLU B  36      24.202  13.139  38.181  1.00 32.83
ATOM   2118  C   GLU B  36      22.820  12.469  38.376  1.00 31.54
ATOM   2119  O   GLU B  36      22.274  12.456  39.496  1.00 32.57
ATOM   2120  CB  GLU B  36      25.248  12.365  38.980  1.00 34.95
ATOM   2121  CG  GLU B  36      25.526  10.957  38.465  1.00 35.39
ATOM   2122  CD  GLU B  36      26.531  11.002  37.320  1.00 38.55
ATOM   2123  OE1 GLU B  36      27.723  11.262  37.561  1.00 43.78
ATOM   2124  OE2 GLU B  36      26.126  10.876  36.188  1.00 33.63
ATOM   2125  N   LEU B  37      22.231  11.948  37.305  1.00 28.90
ATOM   2126  CA  LEU B  37      20.964  11.239  37.434  1.00 28.44
ATOM   2127  C   LEU B  37      21.232   9.850  38.034  1.00 28.30
ATOM   2128  O   LEU B  37      22.298   9.295  37.843  1.00 28.44
ATOM   2129  CB  LEU B  37      20.336  10.975  36.072  1.00 26.61
ATOM   2130  CG  LEU B  37      20.042  12.169  35.138  1.00 30.64
ATOM   2131  CD1 LEU B  37      18.910  11.858  34.190  1.00 27.86
ATOM   2132  CD2 LEU B  37      19.979  13.502  35.623  1.00 28.92
ATOM   2133  N   THR B  38      20.239   9.284  38.706  1.00 28.67
ATOM   2134  CA  THR B  38      20.333   7.885  39.123  1.00 29.04
ATOM   2135  C   THR B  38      20.147   6.987  37.907  1.00 28.89
ATOM   2136  O   THR B  38      19.703   7.442  36.877  1.00 26.82
ATOM   2137  CB  THR B  38      19.211   7.570  40.118  1.00 30.05
ATOM   2138  OG1 THR B  38      17.949   7.814  39.451  1.00 28.89
ATOM   2139  CG2 THR B  38      19.292   8.449  41.277  1.00 30.54
ATOM   2140  N   VAL B  39      20.449   5.701  38.042  1.00 26.50
ATOM   2141  CA  VAL B  39      20.182   4.716  37.024  1.00 28.13
ATOM   2142  C   VAL B  39      18.731   4.784  36.675  1.00 26.78
ATOM   2143  O   VAL B  39      18.432   4.739  35.473  1.00 26.62
ATOM   2144  CB  VAL B  39      20.534   3.252  37.502  1.00 27.84
ATOM   2145  CG1 VAL B  39      20.277   2.214  36.348  1.00 29.04
ATOM   2146  CG2 VAL B  39      21.988   3.234  37.873  1.00 30.00
ATOM   2147  N   GLU B  40      17.868   4.904  37.694  1.00 28.25
ATOM   2148  CA  GLU B  40      16.425   4.948  37.452  1.00 27.92
ATOM   2149  C   GLU B  40      16.032   6.153  36.584  1.00 28.09
ATOM   2150  O   GLU B  40      15.239   6.038  35.622  1.00 25.66
ATOM   2151  CB  GLU B  40      15.667   4.982  38.753  1.00 29.68
ATOM   2152  CG  GLU B  40      14.137   5.073  38.540  1.00 31.49
ATOM   2153  CD  GLU B  40      13.400   5.164  39.844  1.00 37.47
ATOM   2154  OE1 GLU B  40      12.517   4.318  40.054  1.00 39.53
ATOM   2155  OE2 GLU B  40      13.722   6.045  40.692  1.00 39.72
ATOM   2156  N   GLU B  41      16.531   7.313  36.990  1.00 27.05
ATOM   2157  CA  GLU B  41      16.257   8.545  36.210  1.00 26.03
ATOM   2158  C   GLU B  41      16.803   8.468  34.779  1.00 24.36
ATOM   2159  O   GLU B  41      16.081   8.886  33.811  1.00 24.15
ATOM   2160  CB  GLU B  41      16.806   9.744  37.022  1.00 24.83
ATOM   2161  CG  GLU B  41      15.954  10.137  38.279  1.00 25.09
ATOM   2162  CD  GLU B  41      16.753  11.095  39.153  1.00 26.73
ATOM   2163  OE1 GLU B  41      17.989  11.172  38.902  1.00 28.29
ATOM   2164  OE2 GLU B  41      16.179  11.674  40.041  1.00 30.66
ATOM   2165  N   ARG B  42      18.057   8.014  34.570  1.00 24.79
ATOM   2166  CA  ARG B  42      18.603   7.817  33.194  1.00 26.05
ATOM   2167  C   ARG B  42      17.687   6.958  32.337  1.00 26.42
ATOM   2168  O   ARG B  42      17.405   7.263  31.159  1.00 25.14
ATOM   2169  CB  ARG B  42      19.937   7.062  33.219  1.00 25.88
ATOM   2170  CG  ARG B  42      21.131   7.885  32.950  1.00 28.91
ATOM   2171  CD  ARG B  42      22.319   6.952  32.715  1.00 29.90
ATOM   2172  NE  ARG B  42      22.648   6.069  33.831  1.00 30.60
ATOM   2173  CZ  ARG B  42      23.093   4.825  33.724  1.00 29.78
ATOM   2174  NH1 ARG B  42      23.132   4.230  32.547  1.00 36.12
ATOM   2175  NH2 ARG B  42      23.432   4.132  34.792  1.00 29.87
ATOM   2176  N   ASN B  43      17.270   5.851  32.930  1.00 25.74
ATOM   2177  CA  ASN B  43      16.386   4.936  32.247  1.00 26.32
ATOM   2178  C   ASN B  43      15.048   5.561  31.915  1.00 23.05
ATOM   2179  O   ASN B  43      14.584   5.372  30.752  1.00 22.48
ATOM   2180  CB  ASN B  43      16.240   3.642  33.031  1.00 26.82
ATOM   2181  CG  ASN B  43      17.551   2.824  32.996  1.00 34.14
ATOM   2182  OD1 ASN B  43      18.395   3.009  32.120  1.00 36.17
ATOM   2183  ND2 ASN B  43      17.698   1.920  33.928  1.00 38.48
ATOM   2184  N   LEU B  44      14.462   6.318  32.851  1.00 22.25
ATOM   2185  CA  LEU B  44      13.125   6.940  32.597  1.00 22.95
ATOM   2186  C   LEU B  44      13.286   7.961  31.435  1.00 22.29
ATOM   2187  O   LEU B  44      12.474   8.051  30.561  1.00 20.58
ATOM   2188  CB  LEU B  44      12.585   7.702  33.820  1.00 22.89
ATOM   2189  CG  LEU B  44      12.057   6.713  34.898  1.00 24.95
ATOM   2190  CD1 LEU B  44      11.854   7.511  36.154  1.00 27.77
ATOM   2191  CD2 LEU B  44      10.727   6.065  34.448  1.00 28.67
ATOM   2192  N   LEU B  45      14.369   8.734  31.475  1.00 23.76
ATOM   2193  CA  LEU B  45      14.573   9.784  30.452  1.00 23.74
ATOM   2194  C   LEU B  45      14.727   9.071  29.107  1.00 22.76
ATOM   2195  O   LEU B  45      14.141   9.505  28.060  1.00 20.75
ATOM   2196  CB  LEU B  45      15.819  10.665  30.840  1.00 24.76
ATOM   2197  CG  LEU B  45      15.931  11.940  29.931  1.00 27.70
ATOM   2198  CD1 LEU B  45      16.497  13.072  30.748  1.00 35.31
ATOM   2199  CD2 LEU B  45      16.848  11.479  28.953  1.00 29.63
ATOM   2200  N   SER B  46      15.540   8.036  29.086  1.00 21.97
ATOM   2201  CA  SER B  46      15.807   7.358  27.782  1.00 23.41
ATOM   2202  C   SER B  46      14.505   6.736  27.196  1.00 22.29
ATOM   2203  O   SER B  46      14.153   6.917  25.999  1.00 20.79
ATOM   2204  CB  SER B  46      16.882   6.315  27.941  1.00 24.45
ATOM   2205  OG  SER B  46      17.094   5.670  26.668  1.00 25.11
ATOM   2206  N   VAL B  47      13.737   6.079  28.082  1.00 20.69
ATOM   2207  CA  VAL B  47      12.454   5.447  27.673  1.00 21.32
ATOM   2208  C   VAL B  47      11.516   6.522  27.164  1.00 20.60
ATOM   2209  O   VAL B  47      10.818   6.324  26.129  1.00 21.64
ATOM   2210  CB  VAL B  47      11.862   4.680  28.849  1.00 23.32
ATOM   2211  CG1 VAL B  47      10.405   4.254  28.548  1.00 28.42
ATOM   2212  CG2 VAL B  47      12.781   3.425  29.171  1.00 24.50
ATOM   2213  N   ALA B  48      11.406   7.658  27.887  1.00 19.45
ATOM   2214  CA  ALA B  48      10.500   8.695  27.444  1.00 19.67
ATOM   2215  C   ALA B  48      10.848   9.163  25.992  1.00 21.17
ATOM   2216  O   ALA B  48       9.976   9.127  25.107  1.00 19.40
ATOM   2217  CB  ALA B  48      10.492   9.882  28.455  1.00 19.89
ATOM   2218  N   TYR B  49      12.101   9.507  25.728  1.00 19.17
ATOM   2219  CA  TYR B  49      12.420   9.998  24.388  1.00 19.82
ATOM   2220  C   TYR B  49      12.351   8.846  23.391  1.00 20.69
ATOM   2221  O   TYR B  49      12.013   9.118  22.238  1.00 21.48
ATOM   2222  CB  TYR B  49      13.808  10.634  24.314  1.00 20.64
ATOM   2223  CG  TYR B  49      13.820  12.096  24.756  1.00 22.25
ATOM   2224  CD1 TYR B  49      13.414  13.105  23.864  1.00 23.07
ATOM   2225  CD2 TYR B  49      14.210  12.458  26.060  1.00 20.67
ATOM   2226  CE1 TYR B  49      13.406  14.413  24.223  1.00 24.82
ATOM   2227  CE2 TYR B  49      14.185  13.816  26.460  1.00 23.19
ATOM   2228  CZ  TYR B  49      13.821  14.773  25.511  1.00 24.18
ATOM   2229  OH  TYR B  49      13.763  16.115  25.840  1.00 27.55
ATOM   2230  N   LYS B  50      12.751   7.607  23.736  1.00 20.47
ATOM   2231  CA  LYS B  50      12.646   6.566  22.730  1.00 20.69
ATOM   2232  C   LYS B  50      11.186   6.283  22.288  1.00 21.07
ATOM   2233  O   LYS B  50      10.968   6.023  21.096  1.00 18.30
ATOM   2234  CB  LYS B  50      13.418   5.279  23.095  1.00 24.59
ATOM   2235  CG  LYS B  50      14.933   5.406  22.773  1.00 24.59
ATOM   2236  CD  LYS B  50      15.824   4.353  23.516  1.00 24.59
ATOM   2237  CE  LYS B  50      17.010   3.858  22.655  1.00 24.59
ATOM   2238  NZ  LYS B  50      17.603   4.983  21.851  1.00 24.59
ATOM   2239  N   ASN B  51      10.235   6.401  23.223  1.00 20.45
ATOM   2240  CA  ASN B  51       8.821   6.339  22.834  1.00 19.77
ATOM   2241  C   ASN B  51       8.387   7.480  21.938  1.00 20.86
ATOM   2242  O   ASN B  51       7.650   7.246  20.989  1.00 19.82
ATOM   2243  CB  ASN B  51       7.936   6.241  24.060  1.00 20.33
ATOM   2244  CG  ASN B  51       7.836   4.806  24.551  1.00 22.24
ATOM   2245  OD1 ASN B  51       7.066   4.008  23.987  1.00 22.72
ATOM   2246  ND2 ASN B  51       8.663   4.433  25.519  1.00 18.69
ATOM   2247  N   VAL B  52       8.765   8.714  22.302  1.00 18.12
ATOM   2248  CA  VAL B  52       8.337   9.913  21.569  1.00 19.78
ATOM   2249  C   VAL B  52       8.922   9.872  20.172  1.00 21.32
ATOM   2250  O   VAL B  52       8.188  10.031  19.160  1.00 21.58
ATOM   2251  CB  VAL B  52       8.718  11.209  22.344  1.00 20.98
ATOM   2252  CG1 VAL B  52       8.416  12.433  21.490  1.00 25.08
ATOM   2253  CG2 VAL B  52       7.776  11.291  23.623  1.00 19.80
ATOM   2254  N   ILE B  53      10.206   9.607  20.111  1.00 19.53
ATOM   2255  CA  ILE B  53      10.828   9.525  18.770  1.00 20.82
ATOM   2256  C   ILE B  53      10.374   8.247  18.003  1.00 20.19
ATOM   2257  O   ILE B  53      10.176   8.300  16.778  1.00 21.13
ATOM   2258  CB  ILE B  53      12.369   9.600  18.814  1.00 21.13
ATOM   2259  CG1 ILE B  53      12.965   9.938  17.410  1.00 23.15
ATOM   2260  CG2 ILE B  53      13.010   8.179  19.210  1.00 20.41
ATOM   2261  CD1 ILE B  53      12.862  11.361  17.025  1.00 27.61
ATOM   2262  N   GLY B  54      10.172   7.147  18.715  1.00 18.18
ATOM   2263  CA  GLY B  54       9.824   5.861  18.103  1.00 17.77
ATOM   2264  C   GLY B  54       8.481   5.952  17.394  1.00 20.39
ATOM   2265  O   GLY B  54       8.331   5.369  16.277  1.00 20.27
ATOM   2266  N   ALA B  55       7.523   6.683  17.991  1.00 19.31
ATOM   2267  CA  ALA B  55       6.215   6.863  17.296  1.00 20.93
ATOM   2268  C   ALA B  55       6.412   7.521  15.928  1.00 20.69
ATOM   2269  O   ALA B  55       5.793   7.082  14.928  1.00 21.77
ATOM   2270  CB  ALA B  55       5.242   7.683  18.125  1.00 21.55
ATOM   2271  N   ARG B  56       7.276   8.525  15.871  1.00 20.84
ATOM   2272  CA  ARG B  56       7.475   9.185  14.569  1.00 20.76
ATOM   2273  C   ARG B  56       8.322   8.355  13.609  1.00 19.50
ATOM   2274  O   ARG B  56       8.084   8.414  12.377  1.00 21.01
ATOM   2275  CB  ARG B  56       8.148  10.533  14.739  1.00 22.53
ATOM   2276  CG  ARG B  56       7.239  11.717  15.162  1.00 22.53
ATOM   2277  CD  ARG B  56       6.917  11.593  16.627  1.00 22.53
ATOM   2278  NE  ARG B  56       6.107  12.737  17.090  1.00 22.53
ATOM   2279  CZ  ARG B  56       5.776  12.942  18.336  1.00 22.53
ATOM   2280  NH1 ARG B  56       4.998  14.007  18.626  1.00 22.53
ATOM   2281  NH2 ARG B  56       6.238  12.140  19.293  1.00 22.53
ATOM   2282  N   ARG B  57       9.329   7.628  14.142  1.00 17.97
ATOM   2283  CA  ARG B  57      10.121   6.739  13.260  1.00 19.43
ATOM   2284  C   ARG B  57       9.203   5.683  12.648  1.00 20.52
ATOM   2285  O   ARG B  57       9.278   5.365  11.478  1.00 19.16
ATOM   2286  CB  ARG B  57      11.258   6.080  14.062  1.00 17.89
ATOM   2287  CG  ARG B  57      12.294   7.152  14.387  1.00 20.55
ATOM   2288  CD  ARG B  57      13.282   6.544  15.393  1.00 21.47
ATOM   2289  NE  ARG B  57      14.142   5.551  14.690  1.00 19.96
ATOM   2290  CZ  ARG B  57      14.662   4.442  15.262  1.00 23.78
ATOM   2291  NH1 ARG B  57      14.343   4.056  16.524  1.00 20.21
ATOM   2292  NH2 ARG B  57      15.490   3.693  14.555  1.00 20.67
ATOM   2293  N   ALA B  58       8.305   5.160  13.459  1.00 18.76
ATOM   2294  CA  ALA B  58       7.343   4.154  12.925  1.00 20.87
ATOM   2295  C   ALA B  58       6.431   4.770  11.862  1.00 21.30
ATOM   2296  O   ALA B  58       6.219   4.162  10.806  1.00 21.68
ATOM   2297  CB  ALA B  58       6.501   3.606  14.045  1.00 21.51
ATOM   2298  N   SER B  59       5.921   5.991  12.127  1.00 20.82
ATOM   2299  CA  SER B  59       5.056   6.675  11.126  1.00 20.42
ATOM   2300  C   SER B  59       5.841   6.912   9.844  1.00 20.69
ATOM   2301  O   SER B  59       5.300   6.759   8.763  1.00 19.99
ATOM   2302  CB  SER B  59       4.572   8.015  11.675  1.00 20.24
ATOM   2303  OG  SER B  59       3.703   7.798  12.800  1.00 20.24
ATOM   2304  N   TRP B  60       7.072   7.424  10.000  1.00 21.00
ATOM   2305  CA  TRP B  60       7.943   7.760   8.879  1.00 22.00
ATOM   2306  C   TRP B  60       8.173   6.498   8.005  1.00 22.45
ATOM   2307  O   TRP B  60       8.035   6.570   6.797  1.00 23.27
ATOM   2308  CB  TRP B  60       9.296   8.300   9.327  1.00 21.46
ATOM   2309  CG  TRP B  60      10.143   8.802   8.192  1.00 24.18
ATOM   2310  CD1 TRP B  60      10.131  10.054   7.615  1.00 23.14
ATOM   2311  CD2 TRP B  60      11.094   8.035   7.448  1.00 23.12
ATOM   2312  NE1 TRP B  60      11.048  10.121   6.584  1.00 22.14
ATOM   2313  CE2 TRP B  60      11.636   8.893   6.441  1.00 24.90
ATOM   2314  CE3 TRP B  60      11.521   6.709   7.520  1.00 23.04
ATOM   2315  CZ2 TRP B  60      12.596   8.453   5.500  1.00 25.25
ATOM   2316  CZ3 TRP B  60      12.550   6.266   6.577  1.00 25.51
ATOM   2317  CH2 TRP B  60      13.048   7.143   5.608  1.00 26.79
ATOM   2318  N   ARG B  61       8.436   5.355   8.628  1.00 21.61
ATOM   2319  CA  ARG B  61       8.662   4.140   7.827  1.00 22.10
ATOM   2320  C   ARG B  61       7.414   3.724   7.079  1.00 23.67
ATOM   2321  O   ARG B  61       7.497   3.253   5.942  1.00 21.78
ATOM   2322  CB  ARG B  61       9.119   2.974   8.707  1.00 21.83
ATOM   2323  CG  ARG B  61      10.451   3.182   9.424  1.00 23.59
ATOM   2324  CD  ARG B  61      10.396   2.276  10.625  1.00 29.30
ATOM   2325  NE  ARG B  61      11.609   2.210  11.424  1.00 37.09
ATOM   2326  CZ  ARG B  61      11.575   2.004  12.738  1.00 37.74
ATOM   2327  NH1 ARG B  61      10.396   1.930  13.345  1.00 33.94
ATOM   2328  NH2 ARG B  61      12.696   1.931  13.448  1.00 41.81
ATOM   2329  N   ILE B  62       6.245   3.882   7.715  1.00 21.71
ATOM   2330  CA  ILE B  62       5.003   3.548   7.048  1.00 22.50
ATOM   2331  C   ILE B  62       4.787   4.466   5.843  1.00 22.88
ATOM   2332  O   ILE B  62       4.453   4.020   4.784  1.00 21.09
ATOM   2333  CB  ILE B  62       3.801   3.547   8.030  1.00 23.97
ATOM   2334  CG1 ILE B  62       3.981   2.382   9.042  1.00 23.97
ATOM   2335  CG2 ILE B  62       2.510   3.369   7.303  1.00 23.97
ATOM   2336  CD1 ILE B  62       3.507   2.642  10.499  1.00 23.97
ATOM   2337  N   ILE B  63       4.918   5.759   6.068  1.00 21.73
ATOM   2338  CA  ILE B  63       4.596   6.720   5.002  1.00 21.54
ATOM   2339  C   ILE B  63       5.615   6.502   3.848  1.00 22.35
ATOM   2340  O   ILE B  63       5.208   6.593   2.691  1.00 24.87
ATOM   2341  CB  ILE B  63       4.683   8.142   5.551  1.00 22.45
ATOM   2342  CG1 ILE B  63       3.538   8.429   6.539  1.00 23.67
ATOM   2343  CG2 ILE B  63       4.550   9.192   4.403  1.00 22.80
ATOM   2344  CD1 ILE B  63       3.894   9.542   7.579  1.00 30.00
ATOM   2345  N   SER B  64       6.886   6.281   4.205  1.00 24.15
ATOM   2346  CA  SER B  64       7.926   6.053   3.224  1.00 23.05
ATOM   2347  C   SER B  64       7.574   4.820   2.393  1.00 25.05
ATOM   2348  O   SER B  64       7.751   4.821   1.192  1.00 26.11
ATOM   2349  CB  SER B  64       9.310   5.946   3.895  1.00 23.69
ATOM   2350  OG  SER B  64       9.723   7.232   4.321  1.00 23.69
ATOM   2351  N   SER B  65       7.043   3.770   3.016  1.00 24.91
ATOM   2352  CA  SER B  65       6.737   2.569   2.223  1.00 25.00
ATOM   2353  C   SER B  65       5.541   2.806   1.345  1.00 25.77
ATOM   2354  O   SER B  65       5.459   2.280   0.236  1.00 25.82
ATOM   2355  CB  SER B  65       6.448   1.341   3.084  1.00 25.57
ATOM   2356  OG  SER B  65       7.502   1.068   3.975  1.00 25.57
ATOM   2357  N   ILE B  66       4.599   3.610   1.831  1.00 24.40
ATOM   2358  CA  ILE B  66       3.472   3.970   0.969  1.00 24.71
ATOM   2359  C   ILE B  66       3.956   4.799  -0.258  1.00 26.61
ATOM   2360  O   ILE B  66       3.533   4.587  -1.378  1.00 27.95
ATOM   2361  CB  ILE B  66       2.413   4.768   1.797  1.00 25.79
ATOM   2362  CG1 ILE B  66       1.677   3.790   2.721  1.00 25.79
ATOM   2363  CG2 ILE B  66       1.416   5.515   0.880  1.00 25.79
ATOM   2364  CD1 ILE B  66       1.008   4.477   3.874  1.00 25.79
ATOM   2365  N   GLU B  67       4.881   5.709   0.010  1.00 28.11
ATOM   2366  CA  GLU B  67       5.476   6.489  -1.037  1.00 30.58
ATOM   2367  C   GLU B  67       6.113   5.563  -2.089  1.00 31.24
ATOM   2368  O   GLU B  67       5.890   5.752  -3.229  1.00 32.52
ATOM   2369  CB  GLU B  67       6.530   7.411  -0.450  1.00 27.73
ATOM   2370  CG  GLU B  67       6.893   8.564  -1.409  1.00 35.05
ATOM   2371  CD  GLU B  67       7.834   9.561  -0.776  1.00 40.82
ATOM   2372  OE1 GLU B  67       8.651  10.148  -1.510  1.00 40.16
ATOM   2373  OE2 GLU B  67       7.791   9.763   0.460  1.00 45.44
ATOM   2374  N   GLN B  68       6.891   4.570  -1.652  1.00 32.40
ATOM   2375  CA  GLN B  68       7.613   3.705  -2.584  1.00 32.01
ATOM   2376  C   GLN B  68       6.635   2.874  -3.444  1.00 34.24
ATOM   2377  O   GLN B  68       6.866   2.661  -4.673  1.00 35.13
ATOM   2378  CB  GLN B  68       8.619   2.842  -1.832  1.00 33.54
ATOM   2379  CG  GLN B  68       9.267   1.769  -2.725  1.00 39.58
ATOM   2380  CD  GLN B  68      10.427   1.054  -2.033  1.00 49.88
ATOM   2381  OE1 GLN B  68      11.114   1.622  -1.145  1.00 45.00
ATOM   2382  NE2 GLN B  68      10.670  -0.202  -2.465  1.00 55.47
ATOM   2383  N   LYS B  69       5.526   2.445  -2.838  1.00 31.91
ATOM   2384  CA  LYS B  69       4.499   1.715  -3.578  1.00 34.46
ATOM   2385  C   LYS B  69       3.993   2.608  -4.672  1.00 35.82
ATOM   2386  O   LYS B  69       3.844   2.202  -5.816  1.00 35.66
ATOM   2387  CB  LYS B  69       3.331   1.331  -2.683  1.00 37.98
ATOM   2388  CG  LYS B  69       3.753   0.395  -1.582  1.00 37.98
ATOM   2389  CD  LYS B  69       2.856   0.474  -0.355  1.00 37.98
ATOM   2390  CE  LYS B  69       1.566  -0.316  -0.590  1.00 37.98
ATOM   2391  NZ  LYS B  69       1.765  -1.781  -0.673  1.00 37.98
ATOM   2392  N   GLU B  70       3.720   3.845  -4.290  1.00 35.27
ATOM   2393  CA  GLU B  70       3.069   4.708  -5.284  1.00 38.24
ATOM   2394  C   GLU B  70       4.017   5.172  -6.392  1.00 39.18
ATOM   2395  O   GLU B  70       3.559   5.408  -7.508  1.00 42.10
ATOM   2396  CB  GLU B  70       2.416   5.882  -4.606  1.00 45.19
ATOM   2397  CG  GLU B  70       1.449   5.409  -3.541  1.00 45.19
ATOM   2398  CD  GLU B  70       0.000   5.628  -3.932  1.00 45.19
ATOM   2399  OE1 GLU B  70      -0.376   5.279  -5.066  1.00 45.19
ATOM   2400  OE2 GLU B  70      -0.783   6.130  -3.093  1.00 45.19
ATOM   2401  N   GLU B  71       5.316   5.252  -6.099  1.00 39.65
ATOM   2402  CA  GLU B  71       6.336   5.513  -7.158  1.00 44.72
ATOM   2403  C   GLU B  71       6.239   4.467  -8.276  1.00 48.28
ATOM   2404  O   GLU B  71       6.433   4.777  -9.439  1.00 51.25
ATOM   2405  CB  GLU B  71       7.752   5.600  -6.576  1.00 44.12
ATOM   2406  CG  GLU B  71       7.984   6.947  -5.867  1.00 47.45
ATOM   2407  CD  GLU B  71       9.275   7.078  -5.065  1.00 54.69
ATOM   2408  OE1 GLU B  71       9.839   6.070  -4.558  1.00 55.91
ATOM   2409  OE2 GLU B  71       9.708   8.247  -4.893  1.00 59.68
ATOM   2410  N   ASN B  72       5.893   3.239  -7.906  1.00 50.41
ATOM   2411  CA  ASN B  72       5.633   2.140  -8.875  1.00 53.75
ATOM   2412  C   ASN B  72       4.310   2.142  -9.622  1.00 57.16
ATOM   2413  O   ASN B  72       4.142   1.413 -10.601  1.00 59.25
ATOM   2414  CB  ASN B  72       5.754   0.813  -8.146  1.00 54.33
ATOM   2415  CG  ASN B  72       7.172   0.457  -7.841  1.00 52.75
ATOM   2416  OD1 ASN B  72       7.935   0.169  -8.733  1.00 58.78
ATOM   2417  ND2 ASN B  72       7.529   0.455  -6.578  1.00 54.29
ATOM   2418  N   LYS B  73       3.366   2.944  -9.167  1.00 57.55
ATOM   2419  CA  LYS B  73       2.053   3.027  -9.763  1.00 59.80
ATOM   2420  C   LYS B  73       2.019   4.370 -10.498  1.00 61.30
ATOM   2421  O   LYS B  73       1.167   4.625 -11.350  1.00 63.45
ATOM   2422  CB  LYS B  73       0.988   2.985  -8.649  1.00 59.48
ATOM   2423  CG  LYS B  73       0.806   1.631  -7.901  1.00 59.48
ATOM   2424  CD  LYS B  73      -0.007   1.830  -6.573  1.00 59.48
ATOM   2425  CE  LYS B  73      -1.360   2.510  -6.808  1.00 59.48
ATOM   2426  NZ  LYS B  73      -2.132   2.959  -5.577  1.00 59.48
ATOM   2427  N   GLY B  74       2.980   5.223 -10.159  1.00 60.52
ATOM   2428  CA  GLY B  74       3.049   6.569 -10.710  1.00 61.26
ATOM   2429  C   GLY B  74       1.775   7.388 -10.549  1.00 60.99
ATOM   2430  O   GLY B  74       1.303   7.938 -11.515  1.00 62.94
ATOM   2431  N   GLY B  75       1.205   7.466  -9.344  1.00 58.23
ATOM   2432  CA  GLY B  75       0.064   8.347  -9.136  1.00 56.83
ATOM   2433  C   GLY B  75       0.571   9.631  -8.531  1.00 56.36
ATOM   2434  O   GLY B  75       0.988   9.625  -7.339  1.00 53.17
ATOM   2435  N   GLU B  76       0.525  10.723  -9.308  1.00 56.35
ATOM   2436  CA  GLU B  76       1.284  11.944  -8.943  1.00 56.61
ATOM   2437  C   GLU B  76       0.574  12.857  -7.943  1.00 54.04
ATOM   2438  O   GLU B  76       1.229  13.418  -7.050  1.00 51.90
ATOM   2439  CB  GLU B  76       1.747  12.748 -10.180  1.00 59.17
ATOM   2440  CG  GLU B  76       2.092  11.894 -11.388  1.00 65.25
ATOM   2441  CD  GLU B  76       3.534  11.348 -11.405  1.00 69.20
ATOM   2442  OE1 GLU B  76       3.963  10.910 -12.508  1.00 76.75
ATOM   2443  OE2 GLU B  76       4.230  11.353 -10.355  1.00 71.13
ATOM   2444  N   ASP B  77      -0.741  13.005  -8.100  1.00 53.34
ATOM   2445  CA  ASP B  77      -1.563  13.691  -7.111  1.00 51.58
ATOM   2446  C   ASP B  77      -1.344  12.992  -5.760  1.00 46.14
ATOM   2447  O   ASP B  77      -0.995  13.649  -4.772  1.00 44.35
ATOM   2448  CB  ASP B  77      -3.060  13.648  -7.476  1.00 56.07
ATOM   2449  CG  ASP B  77      -3.573  12.246  -7.771  1.00 56.07
ATOM   2450  OD1 ASP B  77      -2.777  11.318  -8.076  1.00 56.07
ATOM   2451  OD2 ASP B  77      -4.813  12.059  -7.721  1.00 56.07
ATOM   2452  N   LYS B  78      -1.473  11.669  -5.721  1.00 43.60
ATOM   2453  CA  LYS B  78      -1.153  10.955  -4.464  1.00 41.48
ATOM   2454  C   LYS B  78       0.252  11.243  -3.997  1.00 38.78
ATOM   2455  O   LYS B  78       0.476  11.486  -2.797  1.00 34.45
ATOM   2456  CB  LYS B  78      -1.344   9.442  -4.603  1.00 45.55
ATOM   2457  CG  LYS B  78      -2.807   9.006  -4.420  1.00 45.55
ATOM   2458  CD  LYS B  78      -3.588   9.369  -5.655  1.00 45.55
ATOM   2459  CE  LYS B  78      -5.104   9.240  -5.422  1.00 45.55
ATOM   2460  NZ  LYS B  78      -5.771   9.749  -6.686  1.00 45.55
ATOM   2461  N   LEU B  79       1.237  11.179  -4.904  1.00 37.80
ATOM   2462  CA  LEU B  79       2.638  11.351  -4.411  1.00 36.89
ATOM   2463  C   LEU B  79       2.910  12.725  -3.780  1.00 36.42
ATOM   2464  O   LEU B  79       3.698  12.813  -2.872  1.00 35.00
ATOM   2465  CB  LEU B  79       3.664  11.074  -5.520  1.00 38.84
ATOM   2466  CG  LEU B  79       4.009   9.586  -5.721  1.00 38.84
ATOM   2467  CD1 LEU B  79       4.655   9.405  -7.184  1.00 44.18
ATOM   2468  CD2 LEU B  79       4.807   8.989  -4.557  1.00 38.78
ATOM   2469  N   LYS B  80       2.292  13.785  -4.312  1.00 38.91
ATOM   2470  CA  LYS B  80       2.398  15.124  -3.692  1.00 39.89
ATOM   2471  C   LYS B  80       1.910  15.168  -2.234  1.00 37.12
ATOM   2472  O   LYS B  80       2.577  15.720  -1.346  1.00 36.62
ATOM   2473  CB  LYS B  80       1.619  16.164  -4.512  1.00 45.61
ATOM   2474  CG  LYS B  80       1.992  16.239  -5.996  1.00 45.61
ATOM   2475  CD  LYS B  80       0.725  16.433  -6.830  1.00 45.61
ATOM   2476  CE  LYS B  80       0.404  17.924  -7.071  1.00 45.61
ATOM   2477  NZ  LYS B  80      -0.378  18.136  -8.292  1.00 45.61
ATOM   2478  N   MET B  81       0.757  14.552  -1.985  1.00 35.62
ATOM   2479  CA  MET B  81       0.229  14.431  -0.617  1.00 33.07
ATOM   2480  C   MET B  81       1.065  13.529   0.266  1.00 31.40
ATOM   2481  O   MET B  81       1.329  13.855   1.467  1.00 29.58
ATOM   2482  CB  MET B  81      -1.243  13.981  -0.685  1.00 34.90
ATOM   2483  CG  MET B  81      -1.804  13.463   0.658  1.00 34.90
ATOM   2484  SD  MET B  81      -3.569  13.735   0.710  1.00 34.90
ATOM   2485  CE  MET B  81      -3.730  15.516   0.912  1.00 34.90
ATOM   2486  N   ILE B  82       1.583  12.428  -0.278  1.00 30.48
ATOM   2487  CA  ILE B  82       2.421  11.546   0.541  1.00 28.63
ATOM   2488  C   ILE B  82       3.739  12.228   0.951  1.00 28.86
ATOM   2489  O   ILE B  82       4.147  12.164   2.117  1.00 27.71
ATOM   2490  CB  ILE B  82       2.746  10.188  -0.132  1.00 28.01
ATOM   2491  CG1 ILE B  82       1.475   9.373  -0.389  1.00 30.58
ATOM   2492  CG2 ILE B  82       3.802   9.369   0.702  1.00 26.13
ATOM   2493  CD1 ILE B  82       1.649   8.333  -1.549  1.00 32.00
ATOM   2494  N   ARG B  83       4.362  12.940  -0.002  1.00 30.70
ATOM   2495  CA  ARG B  83       5.617  13.647   0.258  1.00 31.30
ATOM   2496  C   ARG B  83       5.436  14.776   1.236  1.00 30.92
ATOM   2497  O   ARG B  83       6.260  14.912   2.152  1.00 31.71
ATOM   2498  CB  ARG B  83       6.293  14.117  -1.058  1.00 33.93
ATOM   2499  CG  ARG B  83       6.884  12.925  -1.769  1.00 36.88
ATOM   2500  CD  ARG B  83       7.302  13.248  -3.190  1.00 43.11
ATOM   2501  NE  ARG B  83       7.829  12.040  -3.851  1.00 50.52
ATOM   2502  CZ  ARG B  83       7.678  11.755  -5.149  1.00 54.61
ATOM   2503  NH1 ARG B  83       6.969  12.563  -5.947  1.00 53.84
ATOM   2504  NH2 ARG B  83       8.212  10.631  -5.651  1.00 57.47
ATOM   2505  N   GLU B  84       4.331  15.514   1.141  1.00 32.33
ATOM   2506  CA  GLU B  84       4.114  16.595   2.088  1.00 33.07
ATOM   2507  C   GLU B  84       3.920  16.014   3.500  1.00 31.41
ATOM   2508  O   GLU B  84       4.454  16.547   4.459  1.00 30.98
ATOM   2509  CB  GLU B  84       2.959  17.507   1.656  1.00 38.34
ATOM   2510  CG  GLU B  84       3.367  18.616   0.645  1.00 38.34
ATOM   2511  CD  GLU B  84       2.232  19.104  -0.248  1.00 38.34
ATOM   2512  OE1 GLU B  84       1.083  19.307   0.234  1.00 38.34
ATOM   2513  OE2 GLU B  84       2.488  19.272  -1.468  1.00 38.34
ATOM   2514  N   TYR B  85       3.187  14.917   3.602  1.00 29.67
ATOM   2515  CA  TYR B  85       2.985  14.232   4.887  1.00 28.29
ATOM   2516  C   TYR B  85       4.296  13.729   5.482  1.00 26.10
ATOM   2517  O   TYR B  85       4.626  13.960   6.710  1.00 26.05
ATOM   2518  CB  TYR B  85       1.997  13.095   4.660  1.00 32.53
ATOM   2519  CG  TYR B  85       1.323  12.702   5.934  1.00 32.53
ATOM   2520  CD1 TYR B  85       0.789  13.680   6.801  1.00 32.53
ATOM   2521  CD2 TYR B  85       1.257  11.395   6.309  1.00 32.53
ATOM   2522  CE1 TYR B  85       0.220  13.322   8.034  1.00 32.53
ATOM   2523  CE2 TYR B  85       0.654  11.027   7.530  1.00 32.53
ATOM   2524  CZ  TYR B  85       0.155  11.977   8.377  1.00 32.53
ATOM   2525  OH  TYR B  85      -0.411  11.575   9.586  1.00 32.53
ATOM   2526  N   ARG B  86       5.112  13.116   4.631  1.00 25.92
ATOM   2527  CA  ARG B  86       6.425  12.618   5.098  1.00 24.48
ATOM   2528  C   ARG B  86       7.266  13.790   5.669  1.00 26.17
ATOM   2529  O   ARG B  86       7.999  13.656   6.694  1.00 26.15
ATOM   2530  CB  ARG B  86       7.180  11.900   3.978  1.00 23.09
ATOM   2531  CG  ARG B  86       8.577  11.363   4.512  1.00 23.85
ATOM   2532  CD  ARG B  86       9.388  10.514   3.508  1.00 27.13
ATOM   2533  NE  ARG B  86       9.295  10.921   2.117  1.00 30.83
ATOM   2534  CZ  ARG B  86      10.079  11.869   1.587  1.00 34.88
ATOM   2535  NH1 ARG B  86      11.009  12.451   2.345  1.00 35.63
ATOM   2536  NH2 ARG B  86       9.963  12.201   0.300  1.00 38.79
ATOM   2537  N   GLN B  87       7.200  14.906   4.960  1.00 27.38
ATOM   2538  CA  GLN B  87       8.026  16.089   5.306  1.00 30.58
ATOM   2539  C   GLN B  87       7.578  16.615   6.663  1.00 27.89
ATOM   2540  O   GLN B  87       8.397  16.997   7.459  1.00 27.51
ATOM   2541  CB  GLN B  87       7.928  17.156   4.211  1.00 33.66
ATOM   2542  CG  GLN B  87       8.530  16.656   2.847  1.00 42.18
ATOM   2543  CD  GLN B  87       8.800  17.763   1.819  1.00 50.97
ATOM   2544  OE1 GLN B  87       8.221  18.863   1.877  1.00 55.21
ATOM   2545  NE2 GLN B  87       9.687  17.460   0.855  1.00 54.42
ATOM   2546  N   MET B  88       6.288  16.608   6.919  1.00 30.00
ATOM   2547  CA  MET B  88       5.777  17.005   8.198  1.00 30.18
ATOM   2548  C   MET B  88       6.303  16.106   9.328  1.00 28.27
ATOM   2549  O   MET B  88       6.784  16.589  10.376  1.00 26.28
ATOM   2550  CB  MET B  88       4.248  17.017   8.176  1.00 33.01
ATOM   2551  CG  MET B  88       3.642  17.721   9.376  1.00 33.01
ATOM   2552  SD  MET B  88       3.183  16.520  10.606  1.00 33.01
ATOM   2553  CE  MET B  88       1.832  15.910   9.585  1.00 33.01
ATOM   2554  N   VAL B  89       6.290  14.780   9.121  1.00 25.31
ATOM   2555  CA  VAL B  89       6.836  13.884  10.103  1.00 23.27
ATOM   2556  C   VAL B  89       8.359  14.072  10.281  1.00 25.33
ATOM   2557  O   VAL B  89       8.889  14.008  11.411  1.00 25.09
ATOM   2558  CB  VAL B  89       6.436  12.388   9.772  1.00 22.38
ATOM   2559  CG1 VAL B  89       7.140  11.377  10.778  1.00 20.39
ATOM   2560  CG2 VAL B  89       4.928  12.248   9.870  1.00 22.16
ATOM   2561  N   GLU B  90       9.080  14.283   9.159  1.00 24.03
ATOM   2562  CA  GLU B  90      10.520  14.610   9.275  1.00 25.54
ATOM   2563  C   GLU B  90      10.781  15.887  10.115  1.00 25.70
ATOM   2564  O   GLU B  90      11.775  15.932  10.883  1.00 26.27
ATOM   2565  CB  GLU B  90      11.171  14.802   7.884  1.00 25.93
ATOM   2566  CG  GLU B  90      11.227  13.415   7.203  1.00 25.51
ATOM   2567  CD  GLU B  90      11.759  13.457   5.784  1.00 30.24
ATOM   2568  OE1 GLU B  90      12.183  14.556   5.311  1.00 31.22
ATOM   2569  OE2 GLU B  90      11.714  12.382   5.124  1.00 28.54
ATOM   2570  N   THR B  91       9.924  16.901   9.954  1.00 26.30
ATOM   2571  CA  THR B  91      10.081  18.121  10.815  1.00 27.89
ATOM   2572  C   THR B  91       9.953  17.732  12.285  1.00 26.37
ATOM   2573  O   THR B  91      10.752  18.181  13.105  1.00 25.32
ATOM   2574  CB  THR B  91       9.095  19.212  10.415  1.00 28.32
ATOM   2575  OG1 THR B  91       9.364  19.570   9.047  1.00 28.32
ATOM   2576  CG2 THR B  91       9.217  20.487  11.308  1.00 28.32
ATOM   2577  N   GLU B  92       8.935  16.957  12.641  1.00 25.25
ATOM   2578  CA  GLU B  92       8.818  16.510  14.059  1.00 24.58
ATOM   2579  C   GLU B  92      10.040  15.677  14.514  1.00 23.09
ATOM   2580  O   GLU B  92      10.571  15.889  15.614  1.00 21.73
ATOM   2581  CB  GLU B  92       7.596  15.624  14.275  1.00 25.05
ATOM   2582  CG  GLU B  92       6.333  16.449  14.524  1.00 25.05
ATOM   2583  CD  GLU B  92       5.077  15.604  14.515  1.00 25.05
ATOM   2584  OE1 GLU B  92       5.145  14.486  15.088  1.00 25.05
ATOM   2585  OE2 GLU B  92       4.025  16.021  14.000  1.00 25.05
ATOM   2586  N   LEU B  93      10.511  14.743  13.676  1.00 21.85
ATOM   2587  CA  LEU B  93      11.686  13.960  14.010  1.00 22.30
ATOM   2588  C   LEU B  93      12.874  14.870  14.298  1.00 22.71
ATOM   2589  O   LEU B  93      13.623  14.674  15.317  1.00 22.33
ATOM   2590  CB  LEU B  93      12.038  12.975  12.868  1.00 22.11
ATOM   2591  CG  LEU B  93      11.100  11.769  12.662  1.00 20.53
ATOM   2592  CD1 LEU B  93      11.278  11.196  11.298  1.00 23.50
ATOM   2593  CD2 LEU B  93      11.540  10.799  13.761  1.00 20.75
ATOM   2594  N   LYS B  94      13.032  15.873  13.453  1.00 22.80
ATOM   2595  CA  LYS B  94      14.200  16.756  13.625  1.00 25.04
ATOM   2596  C   LYS B  94      14.046  17.525  14.933  1.00 24.23
ATOM   2597  O   LYS B  94      15.046  17.669  15.690  1.00 24.07
ATOM   2598  CB  LYS B  94      14.376  17.770  12.510  1.00 33.30
ATOM   2599  CG  LYS B  94      15.090  17.302  11.221  1.00 33.30
ATOM   2600  CD  LYS B  94      15.079  18.514  10.219  1.00 33.30
ATOM   2601  CE  LYS B  94      15.319  18.051   8.765  1.00 33.30
ATOM   2602  NZ  LYS B  94      14.523  18.810   7.695  1.00 33.30
ATOM   2603  N   LEU B  95      12.855  18.065  15.162  1.00 24.00
ATOM   2604  CA  LEU B  95      12.609  18.791  16.430  1.00 25.95
ATOM   2605  C   LEU B  95      12.858  17.907  17.666  1.00 24.11
ATOM   2606  O   LEU B  95      13.473  18.409  18.675  1.00 26.38
ATOM   2607  CB  LEU B  95      11.224  19.424  16.530  1.00 24.11
ATOM   2608  CG  LEU B  95      11.006  20.537  15.489  1.00 28.16
ATOM   2609  CD1 LEU B  95       9.537  20.911  15.572  1.00 27.63
ATOM   2610  CD2 LEU B  95      11.913  21.758  15.642  1.00 28.88
ATOM   2611  N   ILE B  96      12.341  16.682  17.674  1.00 21.56
ATOM   2612  CA  ILE B  96      12.557  15.824  18.865  1.00 22.37
ATOM   2613  C   ILE B  96      14.071  15.503  19.072  1.00 21.80
ATOM   2614  O   ILE B  96      14.578  15.605  20.211  1.00 21.64
ATOM   2615  CB  ILE B  96      11.736  14.501  18.780  1.00 22.55
ATOM   2616  CG1 ILE B  96      10.241  14.849  18.664  1.00 22.49
ATOM   2617  CG2 ILE B  96      12.135  13.501  19.954  1.00 24.11
ATOM   2618  CD1 ILE B  96       9.413  13.664  18.066  1.00 26.82
ATOM   2619  N   CYS B  97      14.757  15.126  17.982  1.00 19.61
ATOM   2620  CA  CYS B  97      16.213  14.833  18.076  1.00 21.71
ATOM   2621  C   CYS B  97      16.975  16.052  18.607  1.00 22.61
ATOM   2622  O   CYS B  97      17.846  15.938  19.523  1.00 22.49
ATOM   2623  CB  CYS B  97      16.760  14.443  16.683  1.00 22.39
ATOM   2624  SG  CYS B  97      16.225  12.798  16.182  1.00 23.83
ATOM   2625  N   CYS B  98      16.664  17.232  18.045  1.00 24.79
ATOM   2626  CA  CYS B  98      17.290  18.472  18.472  1.00 27.26
ATOM   2627  C   CYS B  98      17.036  18.790  19.953  1.00 26.07
ATOM   2628  O   CYS B  98      17.926  19.263  20.633  1.00 26.95
ATOM   2629  CB  CYS B  98      16.852  19.622  17.564  1.00 29.46
ATOM   2630  SG  CYS B  98      17.710  19.541  15.964  1.00 36.96
ATOM   2631  N   ASP B  99      15.869  18.442  20.438  1.00 24.56
ATOM   2632  CA  ASP B  99      15.506  18.702  21.830  1.00 26.91
ATOM   2633  C   ASP B  99      16.380  17.854  22.768  1.00 21.97
ATOM   2634  O   ASP B  99      17.122  18.431  23.617  1.00 24.38
ATOM   2635  CB  ASP B  99      14.040  18.395  22.041  1.00 24.71
ATOM   2636  CG  ASP B  99      13.555  18.747  23.439  1.00 29.86
ATOM   2637  OD1 ASP B  99      13.727  19.862  23.885  1.00 33.67
ATOM   2638  OD2 ASP B  99      12.966  17.882  24.073  1.00 33.70
ATOM   2639  N   ILE B 100      16.396  16.549  22.569  1.00 22.64
ATOM   2640  CA  ILE B 100      17.266  15.699  23.461  1.00 21.37
ATOM   2641  C   ILE B 100      18.776  15.936  23.227  1.00 22.89
ATOM   2642  O   ILE B 100      19.550  15.932  24.202  1.00 21.60
ATOM   2643  CB  ILE B 100      16.904  14.164  23.365  1.00 19.32
ATOM   2644  CG1 ILE B 100      17.787  13.291  24.287  1.00 18.61
ATOM   2645  CG2 ILE B 100      17.008  13.634  21.910  1.00 19.53
ATOM   2646  CD1 ILE B 100      17.636  13.729  25.799  1.00 20.92
ATOM   2647  N   LEU B 101      19.195  16.240  21.989  1.00 22.45
ATOM   2648  CA  LEU B 101      20.610  16.589  21.733  1.00 24.10
ATOM   2649  C   LEU B 101      20.990  17.828  22.517  1.00 25.04
ATOM   2650  O   LEU B 101      22.126  17.876  23.094  1.00 23.19
ATOM   2651  CB  LEU B 101      20.842  16.755  20.206  1.00 24.52
ATOM   2652  CG  LEU B 101      20.849  15.388  19.493  1.00 23.36
ATOM   2653  CD1 LEU B 101      20.915  15.651  17.950  1.00 25.27
ATOM   2654  CD2 LEU B 101      22.055  14.539  19.902  1.00 23.93
ATOM   2655  N   ASP B 102      20.076  18.809  22.594  1.00 25.48
ATOM   2656  CA  ASP B 102      20.332  19.999  23.417  1.00 28.89
ATOM   2657  C   ASP B 102      20.442  19.642  24.892  1.00 27.90
ATOM   2658  O   ASP B 102      21.315  20.153  25.591  1.00 28.95
ATOM   2659  CB  ASP B 102      19.242  21.061  23.229  1.00 29.55
ATOM   2660  CG  ASP B 102      19.668  22.384  23.829  1.00 34.08
ATOM   2661  OD1 ASP B 102      19.045  22.814  24.845  1.00 35.51
ATOM   2662  OD2 ASP B 102      20.684  22.944  23.336  1.00 30.93
ATOM   2663  N   VAL B 103      19.544  18.779  25.366  1.00 27.08
ATOM   2664  CA  VAL B 103      19.538  18.372  26.779  1.00 28.15
ATOM   2665  C   VAL B 103      20.845  17.665  27.100  1.00 26.89
ATOM   2666  O   VAL B 103      21.436  17.900  28.158  1.00 28.41
ATOM   2667  CB  VAL B 103      18.310  17.540  27.105  1.00 27.44
ATOM   2668  CG1 VAL B 103      18.437  16.924  28.503  1.00 30.31
ATOM   2669  CG2 VAL B 103      17.018  18.459  27.017  1.00 28.09
ATOM   2670  N   LEU B 104      21.306  16.839  26.169  1.00 24.60
ATOM   2671  CA  LEU B 104      22.572  16.096  26.355  1.00 24.75
ATOM   2672  C   LEU B 104      23.767  17.021  26.427  1.00 28.33
ATOM   2673  O   LEU B 104      24.642  16.896  27.310  1.00 26.57
ATOM   2674  CB  LEU B 104      22.780  15.104  25.200  1.00 21.25
ATOM   2675  CG  LEU B 104      21.837  13.904  25.311  1.00 24.60
ATOM   2676  CD1 LEU B 104      21.641  13.188  24.004  1.00 20.38
ATOM   2677  CD2 LEU B 104      22.394  12.905  26.388  1.00 23.17
ATOM   2678  N   ASP B 105      23.807  17.955  25.487  1.00 28.32
ATOM   2679  CA  ASP B 105      24.978  18.859  25.377  1.00 33.11
ATOM   2680  C   ASP B 105      25.014  19.884  26.465  1.00 34.44
ATOM   2681  O   ASP B 105      26.096  20.155  27.009  1.00 35.43
ATOM   2682  CB  ASP B 105      25.006  19.509  23.996  1.00 35.26
ATOM   2683  CG  ASP B 105      25.656  18.611  22.943  1.00 40.75
ATOM   2684  OD1 ASP B 105      26.339  17.561  23.262  1.00 41.37
ATOM   2685  OD2 ASP B 105      25.452  18.946  21.751  1.00 47.26
ATOM   2686  N   LYS B 106      23.862  20.399  26.860  1.00 33.39
ATOM   2687  CA  LYS B 106      23.797  21.440  27.902  1.00 36.48
ATOM   2688  C   LYS B 106      23.803  20.944  29.333  1.00 35.10
ATOM   2689  O   LYS B 106      24.230  21.703  30.202  1.00 36.99
ATOM   2690  CB  LYS B 106      22.501  22.269  27.818  1.00 36.42
ATOM   2691  CG  LYS B 106      22.332  23.131  26.608  1.00 40.71
ATOM   2692  CD  LYS B 106      23.401  24.194  26.452  1.00 48.45
ATOM   2693  CE  LYS B 106      23.739  24.376  24.972  1.00 52.16
ATOM   2694  NZ  LYS B 106      22.602  24.964  24.220  1.00 44.58
ATOM   2695  N   HIS B 107      23.290  19.734  29.590  1.00 30.56
ATOM   2696  CA  HIS B 107      22.921  19.356  30.954  1.00 30.57
ATOM   2697  C   HIS B 107      23.537  17.980  31.306  1.00 29.81
ATOM   2698  O   HIS B 107      24.352  17.874  32.244  1.00 32.56
ATOM   2699  CB  HIS B 107      21.409  19.319  31.177  1.00 30.09
ATOM   2700  CG  HIS B 107      20.714  20.657  31.153  1.00 30.44
ATOM   2701  ND1 HIS B 107      21.057  21.716  31.965  1.00 32.81
ATOM   2702  CD2 HIS B 107      19.578  21.022  30.522  1.00 36.53
ATOM   2703  CE1 HIS B 107      20.217  22.720  31.745  1.00 39.35
ATOM   2704  NE2 HIS B 107      19.299  22.314  30.883  1.00 37.47
ATOM   2705  N   LEU B 108      23.151  16.960  30.548  1.00 29.70
ATOM   2706  CA  LEU B 108      23.509  15.597  30.944  1.00 28.18
ATOM   2707  C   LEU B 108      24.995  15.341  30.829  1.00 29.05
ATOM   2708  O   LEU B 108      25.640  14.856  31.764  1.00 29.53
ATOM   2709  CB  LEU B 108      22.716  14.585  30.119  1.00 26.09
ATOM   2710  CG  LEU B 108      21.189  14.713  30.333  1.00 25.15
ATOM   2711  CD1 LEU B 108      20.488  13.876  29.361  1.00 23.60
ATOM   2712  CD2 LEU B 108      20.751  14.276  31.816  1.00 26.23
ATOM   2713  N   ILE B 109      25.569  15.609  29.657  1.00 29.37
ATOM   2714  CA  ILE B 109      27.006  15.287  29.476  1.00 30.65
ATOM   2715  C   ILE B 109      27.922  16.088  30.399  1.00 34.10
ATOM   2716  O   ILE B 109      28.800  15.485  31.071  1.00 33.81
ATOM   2717  CB  ILE B 109      27.406  15.347  27.988  1.00 30.21
ATOM   2718  CG1 ILE B 109      26.730  14.165  27.265  1.00 28.33
ATOM   2719  CG2 ILE B 109      28.915  15.190  27.820  1.00 30.91
ATOM   2720  CD1 ILE B 109      26.819  14.269  25.663  1.00 32.33
ATOM   2721  N   PRO B 110      27.723  17.425  30.477  1.00 34.76
ATOM   2722  CA  PRO B 110      28.589  18.191  31.400  1.00 36.98
ATOM   2723  C   PRO B 110      28.549  17.739  32.876  1.00 38.43
ATOM   2724  O   PRO B 110      29.540  17.916  33.592  1.00 36.93
ATOM   2725  CB  PRO B 110      28.066  19.644  31.253  1.00 38.36
ATOM   2726  CG  PRO B 110      27.487  19.676  29.851  1.00 36.41
ATOM   2727  CD  PRO B 110      26.823  18.331  29.728  1.00 34.03
ATOM   2728  N   ALA B 111      27.436  17.172  33.330  1.00 36.68
ATOM   2729  CA  ALA B 111      27.302  16.844  34.755  1.00 39.15
ATOM   2730  C   ALA B 111      27.553  15.365  35.016  1.00 38.36
ATOM   2731  O   ALA B 111      27.584  14.946  36.186  1.00 40.56
ATOM   2732  CB  ALA B 111      25.923  17.231  35.252  1.00 39.62
ATOM   2733  N   ALA B 112      27.793  14.603  33.959  1.00 35.07
ATOM   2734  CA  ALA B 112      27.990  13.146  34.094  1.00 33.91
ATOM   2735  C   ALA B 112      29.367  12.912  34.708  1.00 34.96
ATOM   2736  O   ALA B 112      30.357  13.446  34.242  1.00 36.52
ATOM   2737  CB  ALA B 112      27.878  12.460  32.819  1.00 31.89
ATOM   2738  N   ASN B 113      29.436  12.112  35.748  1.00 34.87
ATOM   2739  CA  ASN B 113      30.755  11.955  36.396  1.00 36.54
ATOM   2740  C   ASN B 113      31.044  10.502  36.746  1.00 36.32
ATOM   2741  O   ASN B 113      31.891  10.201  37.561  1.00 37.69
ATOM   2742  CB  ASN B 113      30.930  12.933  37.574  1.00 38.57
ATOM   2743  CG  ASN B 113      32.399  13.133  37.968  1.00 41.72
ATOM   2744  OD1 ASN B 113      33.267  13.352  37.118  1.00 43.81
ATOM   2745  ND2 ASN B 113      32.672  13.071  39.259  1.00 46.07
ATOM   2746  N   THR B 114      30.375   9.591  36.070  1.00 33.30
ATOM   2747  CA  THR B 114      30.730   8.174  36.192  1.00 34.44
ATOM   2748  C   THR B 114      30.988   7.643  34.802  1.00 35.03
ATOM   2749  O   THR B 114      30.426   8.171  33.838  1.00 32.54
ATOM   2750  CB  THR B 114      29.640   7.312  36.862  1.00 34.71
ATOM   2751  OG1 THR B 114      28.452   7.221  36.062  1.00 33.41
ATOM   2752  CG2 THR B 114      29.328   7.815  38.266  1.00 35.78
ATOM   2753  N   GLY B 115      31.816   6.606  34.684  1.00 33.78
ATOM   2754  CA  GLY B 115      31.966   5.883  33.417  1.00 32.70
ATOM   2755  C   GLY B 115      30.640   5.434  32.806  1.00 31.42
ATOM   2756  O   GLY B 115      30.392   5.690  31.612  1.00 31.67
ATOM   2757  N   GLU B 116      29.762   4.798  33.604  1.00 29.47
ATOM   2758  CA  GLU B 116      28.475   4.305  33.083  1.00 27.58
ATOM   2759  C   GLU B 116      27.689   5.481  32.515  1.00 26.54
ATOM   2760  O   GLU B 116      27.109   5.354  31.421  1.00 24.64
ATOM   2761  CB  GLU B 116      27.568   3.683  34.150  1.00 29.47
ATOM   2762  CG  GLU B 116      27.902   2.270  34.552  1.00 38.08
ATOM   2763  CD  GLU B 116      26.763   1.624  35.301  1.00 39.74
ATOM   2764  OE1 GLU B 116      25.614   2.134  35.193  1.00 46.67
ATOM   2765  OE2 GLU B 116      27.010   0.583  35.928  1.00 46.59
ATOM   2766  N   SER B 117      27.620   6.595  33.251  1.00 26.09
ATOM   2767  CA  SER B 117      26.690   7.656  32.732  1.00 25.80
ATOM   2768  C   SER B 117      27.284   8.311  31.475  1.00 24.67
ATOM   2769  O   SER B 117      26.568   8.656  30.566  1.00 25.18
ATOM   2770  CB  SER B 117      26.303   8.692  33.817  1.00 25.92
ATOM   2771  OG  SER B 117      27.385   9.425  34.308  1.00 30.03
ATOM   2772  N   LYS B 118      28.601   8.546  31.470  1.00 25.28
ATOM   2773  CA  LYS B 118      29.260   9.107  30.289  1.00 24.50
ATOM   2774  C   LYS B 118      29.023   8.217  29.070  1.00 23.70
ATOM   2775  O   LYS B 118      28.710   8.726  27.979  1.00 22.51
ATOM   2776  CB  LYS B 118      30.777   9.269  30.546  1.00 24.50
ATOM   2777  CG  LYS B 118      31.020  10.430  31.530  1.00 30.07
ATOM   2778  CD  LYS B 118      32.493  10.545  31.823  1.00 36.25
ATOM   2779  CE  LYS B 118      32.773  11.625  32.880  1.00 43.41
ATOM   2780  NZ  LYS B 118      34.240  11.850  32.877  1.00 49.41
ATOM   2781  N   VAL B 119      29.172   6.896  29.234  1.00 22.03
ATOM   2782  CA  VAL B 119      28.933   6.006  28.078  1.00 20.22
ATOM   2783  C   VAL B 119      27.456   6.112  27.669  1.00 20.63
ATOM   2784  O   VAL B 119      27.089   6.242  26.468  1.00 20.27
ATOM   2785  CB  VAL B 119      29.309   4.529  28.346  1.00 21.74
ATOM   2786  CG1 VAL B 119      28.918   3.660  27.087  1.00 20.36
ATOM   2787  CG2 VAL B 119      30.805   4.382  28.649  1.00 21.33
ATOM   2788  N   PHE B 120      26.570   6.100  28.665  1.00 18.35
ATOM   2789  CA  PHE B 120      25.113   6.172  28.359  1.00 19.36
ATOM   2790  C   PHE B 120      24.765   7.424  27.542  1.00 19.06
ATOM   2791  O   PHE B 120      23.994   7.346  26.513  1.00 19.21
ATOM   2792  CB  PHE B 120      24.361   6.160  29.718  1.00 19.66
ATOM   2793  CG  PHE B 120      22.854   5.915  29.585  1.00 19.92
ATOM   2794  CD1 PHE B 120      21.975   6.998  29.406  1.00 24.26
ATOM   2795  CD2 PHE B 120      22.357   4.671  29.713  1.00 22.92
ATOM   2796  CE1 PHE B 120      20.557   6.787  29.333  1.00 23.84
ATOM   2797  CE2 PHE B 120      20.950   4.434  29.651  1.00 24.43
ATOM   2798  CZ  PHE B 120      20.089   5.478  29.433  1.00 24.50
ATOM   2799  N   TYR B 121      25.272   8.548  27.966  1.00 19.24
ATOM   2800  CA  TYR B 121      24.895   9.773  27.273  1.00 22.74
ATOM   2801  C   TYR B 121      25.568   9.965  25.923  1.00 23.41
ATOM   2802  O   TYR B 121      24.918  10.440  24.997  1.00 23.39
ATOM   2803  CB  TYR B 121      25.138  11.030  28.104  1.00 22.52
ATOM   2804  CG  TYR B 121      24.397  11.015  29.402  1.00 21.72
ATOM   2805  CD1 TYR B 121      23.017  10.663  29.477  1.00 21.91
ATOM   2806  CD2 TYR B 121      25.057  11.421  30.560  1.00 24.44
ATOM   2807  CE1 TYR B 121      22.348  10.667  30.697  1.00 23.55
ATOM   2808  CE2 TYR B 121      24.378  11.401  31.800  1.00 23.52
ATOM   2809  CZ  TYR B 121      23.069  11.017  31.833  1.00 23.64
ATOM   2810  OH  TYR B 121      22.381  11.028  32.983  1.00 29.94
ATOM   2811  N   TYR B 122      26.845   9.617  25.800  1.00 22.57
ATOM   2812  CA  TYR B 122      27.439   9.678  24.432  1.00 22.70
ATOM   2813  C   TYR B 122      26.764   8.691  23.482  1.00 20.33
ATOM   2814  O   TYR B 122      26.624   8.966  22.293  1.00 21.66
ATOM   2815  CB  TYR B 122      28.963   9.458  24.459  1.00 21.83
ATOM   2816  CG  TYR B 122      29.698  10.701  24.901  1.00 23.66
ATOM   2817  CD1 TYR B 122      30.328  10.747  26.149  1.00 28.48
ATOM   2818  CD2 TYR B 122      29.804  11.818  24.030  1.00 27.73
ATOM   2819  CE1 TYR B 122      31.053  11.917  26.529  1.00 32.48
ATOM   2820  CE2 TYR B 122      30.488  12.933  24.381  1.00 29.09
ATOM   2821  CZ  TYR B 122      31.111  12.967  25.642  1.00 33.93
ATOM   2822  OH  TYR B 122      31.798  14.087  25.984  1.00 38.03
ATOM   2823  N   LYS B 123      26.372   7.530  23.990  1.00 19.74
ATOM   2824  CA  LYS B 123      25.689   6.581  23.169  1.00 18.08
ATOM   2825  C   LYS B 123      24.309   7.230  22.781  1.00 20.09
ATOM   2826  O   LYS B 123      23.879   7.054  21.625  1.00 19.34
ATOM   2827  CB  LYS B 123      25.404   5.262  23.953  1.00 18.67
ATOM   2828  CG  LYS B 123      24.456   4.314  23.151  1.00 16.97
ATOM   2829  CD  LYS B 123      24.194   3.060  23.986  1.00 19.47
ATOM   2830  CE  LYS B 123      22.827   2.454  23.574  1.00 21.81
ATOM   2831  NZ  LYS B 123      21.585   3.410  23.754  1.00 23.13
ATOM   2832  N   MET B 124      23.590   7.863  23.743  1.00 18.95
ATOM   2833  CA  MET B 124      22.314   8.539  23.361  1.00 20.41
ATOM   2834  C   MET B 124      22.559   9.569  22.255  1.00 19.75
ATOM   2835  O   MET B 124      21.743   9.678  21.284  1.00 20.11
ATOM   2836  CB  MET B 124      21.707   9.263  24.580  1.00 21.56
ATOM   2837  CG  MET B 124      20.967   8.261  25.490  1.00 25.57
ATOM   2838  SD  MET B 124      20.156   9.268  26.792  1.00 31.19
ATOM   2839  CE  MET B 124      19.051  10.193  25.883  1.00 21.54
ATOM   2840  N   LYS B 125      23.649  10.308  22.391  1.00 20.37
ATOM   2841  CA  LYS B 125      24.017  11.316  21.364  1.00 20.79
ATOM   2842  C   LYS B 125      24.184  10.665  19.978  1.00 21.40
ATOM   2843  O   LYS B 125      23.627  11.121  18.966  1.00 20.79
ATOM   2844  CB  LYS B 125      25.257  12.115  21.808  1.00 22.02
ATOM   2845  CG  LYS B 125      25.523  13.250  20.924  1.00 23.09
ATOM   2846  CD  LYS B 125      26.586  14.153  21.580  1.00 28.28
ATOM   2847  CE  LYS B 125      27.117  15.180  20.591  1.00 30.99
ATOM   2848  NZ  LYS B 125      28.019  16.077  21.309  1.00 38.42
ATOM   2849  N   GLY B 126      24.900   9.546  19.985  1.00 18.39
ATOM   2850  CA  GLY B 126      25.119   8.666  18.810  1.00 19.75
ATOM   2851  C   GLY B 126      23.751   8.276  18.202  1.00 21.11
ATOM   2852  O   GLY B 126      23.528   8.441  16.983  1.00 19.97
ATOM   2853  N   ASP B 127      22.839   7.839  19.079  1.00 18.53
ATOM   2854  CA  ASP B 127      21.466   7.360  18.660  1.00 19.74
ATOM   2855  C   ASP B 127      20.667   8.456  18.011  1.00 20.01
ATOM   2856  O   ASP B 127      20.121   8.238  16.917  1.00 19.46
ATOM   2857  CB  ASP B 127      20.674   6.746  19.822  1.00 18.47
ATOM   2858  CG  ASP B 127      21.276   5.450  20.351  1.00 22.03
ATOM   2859  OD1 ASP B 127      22.048   4.773  19.646  1.00 19.84
ATOM   2860  OD2 ASP B 127      20.994   5.175  21.532  1.00 18.98
ATOM   2861  N   TYR B 128      20.639   9.647  18.637  1.00 18.50
ATOM   2862  CA  TYR B 128      19.764  10.695  18.097  1.00 20.20
ATOM   2863  C   TYR B 128      20.325  11.286  16.784  1.00 21.54
ATOM   2864  O   TYR B 128      19.533  11.627  15.899  1.00 21.15
ATOM   2865  CB  TYR B 128      19.363  11.770  19.172  1.00 21.74
ATOM   2866  CG  TYR B 128      18.361  11.055  20.028  1.00 20.56
ATOM   2867  CD1 TYR B 128      18.755  10.410  21.193  1.00 24.15
ATOM   2868  CD2 TYR B 128      16.998  10.998  19.672  1.00 20.18
ATOM   2869  CE1 TYR B 128      17.851   9.654  21.940  1.00 22.65
ATOM   2870  CE2 TYR B 128      16.054  10.262  20.470  1.00 21.49
ATOM   2871  CZ  TYR B 128      16.507   9.587  21.565  1.00 22.48
ATOM   2872  OH  TYR B 128      15.591   8.819  22.302  1.00 23.63
ATOM   2873  N   HIS B 129      21.652  11.334  16.631  1.00 20.27
ATOM   2874  CA  HIS B 129      22.176  11.766  15.311  1.00 22.82
ATOM   2875  C   HIS B 129      21.954  10.679  14.284  1.00 21.98
ATOM   2876  O   HIS B 129      21.743  10.967  13.110  1.00 22.30
ATOM   2877  CB  HIS B 129      23.685  12.120  15.355  1.00 22.73
ATOM   2878  CG  HIS B 129      23.958  13.456  15.972  1.00 24.65
ATOM   2879  ND1 HIS B 129      23.678  14.639  15.326  1.00 24.27
ATOM   2880  CD2 HIS B 129      24.480  13.798  17.175  1.00 26.55
ATOM   2881  CE1 HIS B 129      24.068  15.660  16.073  1.00 28.73
ATOM   2882  NE2 HIS B 129      24.559  15.183  17.204  1.00 28.19
ATOM   2883  N   ARG B 130      22.051   9.419  14.713  1.00 19.60
ATOM   2884  CA  ARG B 130      21.735   8.340  13.804  1.00 20.66
ATOM   2885  C   ARG B 130      20.246   8.434  13.368  1.00 20.13
ATOM   2886  O   ARG B 130      19.924   8.192  12.185  1.00 20.54
ATOM   2887  CB  ARG B 130      22.033   6.952  14.430  1.00 18.77
ATOM   2888  CG  ARG B 130      21.458   5.747  13.612  1.00 17.96
ATOM   2889  CD  ARG B 130      21.981   4.370  14.065  1.00 22.24
ATOM   2890  NE  ARG B 130      21.747   4.171  15.495  1.00 21.00
ATOM   2891  CZ  ARG B 130      20.659   3.537  15.963  1.00 22.35
ATOM   2892  NH1 ARG B 130      19.759   3.078  15.105  1.00 19.53
ATOM   2893  NH2 ARG B 130      20.483   3.352  17.274  1.00 20.27
ATOM   2894  N   TYR B 131      19.340   8.754  14.291  1.00 19.38
ATOM   2895  CA  TYR B 131      17.940   8.947  13.861  1.00 20.46
ATOM   2896  C   TYR B 131      17.767  10.110  12.894  1.00 21.92
ATOM   2897  O   TYR B 131      16.944  10.006  11.926  1.00 22.94
ATOM   2898  CB  TYR B 131      16.968   9.134  15.048  1.00 20.36
ATOM   2899  CG  TYR B 131      17.038   7.980  16.068  1.00 20.36
ATOM   2900  CD1 TYR B 131      16.828   8.230  17.429  1.00 20.36
ATOM   2901  CD2 TYR B 131      17.377   6.672  15.662  1.00 20.36
ATOM   2902  CE1 TYR B 131      16.908   7.196  18.418  1.00 20.36
ATOM   2903  CE2 TYR B 131      17.473   5.656  16.606  1.00 20.36
ATOM   2904  CZ  TYR B 131      17.265   5.926  17.990  1.00 20.36
ATOM   2905  OH  TYR B 131      17.375   4.900  18.897  1.00 20.36
ATOM   2906  N   LEU B 132      18.500  11.219  13.127  1.00 20.64
ATOM   2907  CA  LEU B 132      18.512  12.293  12.081  1.00 23.14
ATOM   2908  C   LEU B 132      19.000  11.719  10.731  1.00 23.02
ATOM   2909  O   LEU B 132      18.455  12.101   9.652  1.00 24.30
ATOM   2910  CB  LEU B 132      19.435  13.446  12.502  1.00 22.15
ATOM   2911  CG  LEU B 132      18.921  14.260  13.714  1.00 23.08
ATOM   2912  CD1 LEU B 132      19.930  15.358  14.022  1.00 22.65
ATOM   2913  CD2 LEU B 132      17.596  14.984  13.276  1.00 26.98
ATOM   2914  N   ALA B 133      20.064  10.906  10.774  1.00 23.15
ATOM   2915  CA  ALA B 133      20.605  10.351   9.519  1.00 24.78
ATOM   2916  C   ALA B 133      19.661   9.426   8.774  1.00 25.93
ATOM   2917  O   ALA B 133      19.812   9.305   7.558  1.00 25.99
ATOM   2918  CB  ALA B 133      21.958   9.647   9.742  1.00 25.34
ATOM   2919  N   GLU B 134      18.736   8.755   9.492  1.00 23.83
ATOM   2920  CA  GLU B 134      17.737   7.855   8.829  1.00 25.38
ATOM   2921  C   GLU B 134      16.959   8.500   7.727  1.00 27.56
ATOM   2922  O   GLU B 134      16.688   7.867   6.691  1.00 29.41
ATOM   2923  CB  GLU B 134      16.760   7.200   9.827  1.00 24.61
ATOM   2924  CG  GLU B 134      17.512   6.356  10.833  1.00 24.52
ATOM   2925  CD  GLU B 134      16.600   5.622  11.791  1.00 26.09
ATOM   2926  OE1 GLU B 134      17.031   4.546  12.227  1.00 28.60
ATOM   2927  OE2 GLU B 134      15.513   6.127  12.113  1.00 24.10
ATOM   2928  N   PHE B 135      16.582   9.751   7.906  1.00 27.26
ATOM   2929  CA  PHE B 135      15.760  10.359   6.875  1.00 29.64
ATOM   2930  C   PHE B 135      16.461  11.495   6.107  1.00 31.87
ATOM   2931  O   PHE B 135      15.891  12.111   5.160  1.00 32.24
ATOM   2932  CB  PHE B 135      14.450  10.810   7.482  1.00 28.25
ATOM   2933  CG  PHE B 135      14.590  11.842   8.541  1.00 26.48
ATOM   2934  CD1 PHE B 135      14.733  11.455   9.915  1.00 25.49
ATOM   2935  CD2 PHE B 135      14.542  13.203   8.197  1.00 28.06
ATOM   2936  CE1 PHE B 135      14.813  12.433  10.922  1.00 24.46
ATOM   2937  CE2 PHE B 135      14.633  14.196   9.214  1.00 31.57
ATOM   2938  CZ  PHE B 135      14.766  13.787  10.589  1.00 26.39
ATOM   2939  N   ALA B 136      17.660  11.834   6.567  1.00 32.07
ATOM   2940  CA  ALA B 136      18.371  13.012   5.990  1.00 33.99
ATOM   2941  C   ALA B 136      18.870  12.680   4.603  1.00 35.07
ATOM   2942  O   ALA B 136      19.130  11.513   4.282  1.00 35.99
ATOM   2943  CB  ALA B 136      19.546  13.396   6.863  1.00 32.32
ATOM   2944  N   THR B 137      19.049  13.705   3.777  1.00 37.93
ATOM   2945  CA  THR B 137      19.756  13.478   2.517  1.00 40.78
ATOM   2946  C   THR B 137      20.890  14.490   2.370  1.00 41.53
ATOM   2947  O   THR B 137      20.980  15.455   3.134  1.00 40.37
ATOM   2948  CB  THR B 137      18.836  13.575   1.266  1.00 42.79
ATOM   2949  OG1 THR B 137      18.136  14.831   1.292  1.00 45.05
ATOM   2950  CG2 THR B 137      17.816  12.375   1.248  1.00 44.12
ATOM   2951  N   GLY B 138      21.761  14.241   1.408  1.00 42.99
ATOM   2952  CA  GLY B 138      22.741  15.268   0.981  1.00 45.96
ATOM   2953  C   GLY B 138      23.611  15.649   2.158  1.00 46.37
ATOM   2954  O   GLY B 138      24.043  14.762   2.923  1.00 44.27
ATOM   2955  N   ASN B 139      23.819  16.951   2.378  1.00 47.45
ATOM   2956  CA  ASN B 139      24.744  17.365   3.456  1.00 47.90
ATOM   2957  C   ASN B 139      24.246  17.128   4.863  1.00 45.78
ATOM   2958  O   ASN B 139      25.048  16.946   5.764  1.00 46.09
ATOM   2959  CB  ASN B 139      25.200  18.821   3.404  1.00 49.39
ATOM   2960  CG  ASN B 139      26.320  19.080   4.445  1.00 49.91
ATOM   2961  OD1 ASN B 139      27.420  18.580   4.268  1.00 51.51
ATOM   2962  ND2 ASN B 139      26.056  19.967   5.463  1.00 50.89
ATOM   2963  N   ASP B 140      22.928  17.186   5.044  1.00 44.56
ATOM   2964  CA  ASP B 140      22.331  16.913   6.333  1.00 41.65
ATOM   2965  C   ASP B 140      22.667  15.476   6.687  1.00 39.09
ATOM   2966  O   ASP B 140      22.979  15.189   7.845  1.00 36.30
ATOM   2967  CB  ASP B 140      20.803  17.087   6.284  1.00 43.04
ATOM   2968  CG  ASP B 140      20.365  18.566   6.325  1.00 47.07
ATOM   2969  OD1 ASP B 140      21.224  19.459   6.493  1.00 50.71
ATOM   2970  OD2 ASP B 140      19.149  18.828   6.198  1.00 51.95
ATOM   2971  N   ARG B 141      22.617  14.563   5.715  1.00 36.61
ATOM   2972  CA  ARG B 141      22.913  13.165   6.052  1.00 34.78
ATOM   2973  C   ARG B 141      24.393  13.009   6.420  1.00 34.23
ATOM   2974  O   ARG B 141      24.744  12.295   7.376  1.00 30.68
ATOM   2975  CB  ARG B 141      22.582  12.217   4.889  1.00 35.51
ATOM   2976  CG  ARG B 141      22.532  10.729   5.327  1.00 36.59
ATOM   2977  CD  ARG B 141      21.758   9.855   4.340  1.00 42.85
ATOM   2978  NE  ARG B 141      22.109   8.432   4.490  1.00 45.84
ATOM   2979  CZ  ARG B 141      21.361   7.471   5.035  1.00 47.90
ATOM   2980  NH1 ARG B 141      20.149   7.704   5.499  1.00 47.62
ATOM   2981  NH2 ARG B 141      21.833   6.232   5.100  1.00 50.34
ATOM   2982  N   LYS B 142      25.269  13.658   5.643  1.00 34.51
ATOM   2983  CA  LYS B 142      26.695  13.533   5.927  1.00 36.37
ATOM   2984  C   LYS B 142      26.979  14.062   7.346  1.00 35.06
ATOM   2985  O   LYS B 142      27.699  13.435   8.111  1.00 35.95
ATOM   2986  CB  LYS B 142      27.455  14.348   4.889  1.00 38.50
ATOM   2987  CG  LYS B 142      28.958  14.476   5.164  1.00 41.81
ATOM   2988  CD  LYS B 142      29.554  15.557   4.264  1.00 51.49
ATOM   2989  CE  LYS B 142      31.089  15.474   4.309  1.00 54.01
ATOM   2990  NZ  LYS B 142      31.789  16.534   3.531  1.00 60.46
ATOM   2991  N   GLU B 143      26.434  15.236   7.672  1.00 34.85
ATOM   2992  CA  GLU B 143      26.688  15.844   8.996  1.00 34.21
ATOM   2993  C   GLU B 143      26.133  15.015  10.171  1.00 30.94
ATOM   2994  O   GLU B 143      26.793  14.898  11.210  1.00 29.63
ATOM   2995  CB  GLU B 143      26.121  17.248   9.073  1.00 36.51
ATOM   2996  CG  GLU B 143      26.973  18.303   8.336  1.00 43.32
ATOM   2997  CD  GLU B 143      26.387  19.699   8.496  1.00 52.38
ATOM   2998  OE1 GLU B 143      25.605  19.892   9.468  1.00 53.60
ATOM   2999  OE2 GLU B 143      26.666  20.585   7.646  1.00 59.76
ATOM   3000  N   ALA B 144      24.897  14.513  10.019  1.00 27.68
ATOM   3001  CA  ALA B 144      24.340  13.612  11.037  1.00 26.31
ATOM   3002  C   ALA B 144      25.213  12.370  11.205  1.00 26.40
ATOM   3003  O   ALA B 144      25.470  11.925  12.341  1.00 25.20
ATOM   3004  CB  ALA B 144      22.871  13.155  10.633  1.00 24.60
ATOM   3005  N   ALA B 145      25.622  11.771  10.077  1.00 27.14
ATOM   3006  CA  ALA B 145      26.459  10.567  10.137  1.00 28.00
ATOM   3007  C   ALA B 145      27.784  10.849  10.825  1.00 28.94
ATOM   3008  O   ALA B 145      28.161  10.090  11.691  1.00 26.23
ATOM   3009  CB  ALA B 145      26.672   9.932   8.745  1.00 29.04
ATOM   3010  N   GLU B 146      28.442  11.966  10.486  1.00 30.44
ATOM   3011  CA  GLU B 146      29.716  12.366  11.155  1.00 30.05
ATOM   3012  C   GLU B 146      29.492  12.622  12.663  1.00 29.61
ATOM   3013  O   GLU B 146      30.303  12.146  13.485  1.00 27.77
ATOM   3014  CB  GLU B 146      30.269  13.630  10.544  1.00 34.32
ATOM   3015  CG  GLU B 146      30.765  13.487   9.124  1.00 40.61
ATOM   3016  CD  GLU B 146      31.180  14.847   8.448  1.00 50.43
ATOM   3017  OE1 GLU B 146      30.918  15.969   8.989  1.00 51.08
ATOM   3018  OE2 GLU B 146      31.764  14.762   7.345  1.00 55.80
ATOM   3019  N   ASN B 147      28.413  13.345  13.028  1.00 27.11
ATOM   3020  CA  ASN B 147      28.139  13.598  14.444  1.00 27.68
ATOM   3021  C   ASN B 147      27.845  12.290  15.216  1.00 26.21
ATOM   3022  O   ASN B 147      28.215  12.137  16.396  1.00 25.43
ATOM   3023  CB  ASN B 147      26.999  14.605  14.639  1.00 28.64
ATOM   3024  CG  ASN B 147      27.405  16.045  14.239  1.00 33.57
ATOM   3025  OD1 ASN B 147      28.576  16.434  14.377  1.00 32.79
ATOM   3026  ND2 ASN B 147      26.447  16.833  13.715  1.00 32.21
ATOM   3027  N   SER B 148      27.106  11.379  14.568  1.00 24.04
ATOM   3028  CA  SER B 148      26.752  10.089  15.210  1.00 24.06
ATOM   3029  C   SER B 148      28.065   9.295  15.482  1.00 24.76
ATOM   3030  O   SER B 148      28.264   8.775  16.583  1.00 24.21
ATOM   3031  CB  SER B 148      25.823   9.295  14.318  1.00 22.52
ATOM   3032  OG  SER B 148      25.438   8.089  14.914  1.00 22.60
ATOM   3033  N   LEU B 149      28.916   9.232  14.455  1.00 24.23
ATOM   3034  CA  LEU B 149      30.187   8.511  14.540  1.00 26.30
ATOM   3035  C   LEU B 149      31.052   9.064  15.709  1.00 26.43
ATOM   3036  O   LEU B 149      31.544   8.267  16.512  1.00 27.69
ATOM   3037  CB  LEU B 149      30.987   8.567  13.189  1.00 25.43
ATOM   3038  CG  LEU B 149      32.347   7.778  13.129  1.00 27.26
ATOM   3039  CD1 LEU B 149      32.112   6.270  13.363  1.00 24.92
ATOM   3040  CD2 LEU B 149      32.916   8.018  11.779  1.00 30.22
ATOM   3041  N   VAL B 150      31.179  10.400  15.784  1.00 26.25
ATOM   3042  CA  VAL B 150      31.996  11.054  16.817  1.00 27.67
ATOM   3043  C   VAL B 150      31.488  10.647  18.207  1.00 26.01
ATOM   3044  O   VAL B 150      32.253  10.308  19.082  1.00 26.17
ATOM   3045  CB  VAL B 150      31.991  12.584  16.629  1.00 27.68
ATOM   3046  CG1 VAL B 150      32.421  13.330  17.923  1.00 29.78
ATOM   3047  CG2 VAL B 150      32.912  12.967  15.438  1.00 33.44
ATOM   3048  N   ALA B 151      30.162  10.627  18.376  1.00 24.45
ATOM   3049  CA  ALA B 151      29.600  10.361  19.679  1.00 24.04
ATOM   3050  C   ALA B 151      29.796   8.893  20.038  1.00 22.04
ATOM   3051  O   ALA B 151      30.084   8.548  21.205  1.00 23.52
ATOM   3052  CB  ALA B 151      28.094  10.692  19.668  1.00 23.90
ATOM   3053  N   TYR B 152      29.512   8.012  19.078  1.00 22.09
ATOM   3054  CA  TYR B 152      29.664   6.580  19.318  1.00 21.08
ATOM   3055  C   TYR B 152      31.143   6.237  19.606  1.00 22.03
ATOM   3056  O   TYR B 152      31.432   5.362  20.446  1.00 22.76
ATOM   3057  CB  TYR B 152      29.158   5.734  18.142  1.00 20.53
ATOM   3058  CG  TYR B 152      27.639   5.496  18.053  1.00 18.89
ATOM   3059  CD1 TYR B 152      26.843   5.243  19.214  1.00 19.01
ATOM   3060  CD2 TYR B 152      27.001   5.587  16.810  1.00 23.53
ATOM   3061  CE1 TYR B 152      25.489   5.082  19.068  1.00 19.63
ATOM   3062  CE2 TYR B 152      25.650   5.398  16.651  1.00 21.56
ATOM   3063  CZ  TYR B 152      24.901   5.131  17.745  1.00 21.00
ATOM   3064  OH  TYR B 152      23.544   4.962  17.592  1.00 19.18
ATOM   3065  N   LYS B 153      32.074   6.877  18.891  1.00 22.28
ATOM   3066  CA  LYS B 153      33.485   6.672  19.198  1.00 24.17
ATOM   3067  C   LYS B 153      33.833   7.116  20.648  1.00 25.97
ATOM   3068  O   LYS B 153      34.658   6.452  21.369  1.00 26.24
ATOM   3069  CB  LYS B 153      34.350   7.466  18.170  1.00 25.28
ATOM   3070  CG  LYS B 153      34.432   6.787  16.775  1.00 29.35
ATOM   3071  CD  LYS B 153      35.499   7.620  15.854  1.00 31.35
ATOM   3072  CE  LYS B 153      36.336   6.732  14.942  1.00 37.21
ATOM   3073  NZ  LYS B 153      36.894   7.617  13.905  1.00 50.68
ATOM   3074  N   ALA B 154      33.298   8.275  21.043  1.00 24.92
ATOM   3075  CA  ALA B 154      33.514   8.797  22.408  1.00 26.28
ATOM   3076  C   ALA B 154      32.991   7.835  23.456  1.00 26.87
ATOM   3077  O   ALA B 154      33.691   7.548  24.455  1.00 26.02
ATOM   3078  CB  ALA B 154      32.859  10.193  22.594  1.00 25.69
ATOM   3079  N   ALA B 155      31.779   7.293  23.212  1.00 23.67
ATOM   3080  CA  ALA B 155      31.148   6.343  24.141  1.00 22.23
ATOM   3081  C   ALA B 155      32.001   5.073  24.184  1.00 22.45
ATOM   3082  O   ALA B 155      32.243   4.511  25.288  1.00 22.55
ATOM   3083  CB  ALA B 155      29.691   5.967  23.704  1.00 20.73
ATOM   3084  N   SER B 156      32.538   4.696  23.006  1.00 22.44
ATOM   3085  CA  SER B 156      33.337   3.443  22.920  1.00 23.04
ATOM   3086  C   SER B 156      34.646   3.574  23.675  1.00 24.35
ATOM   3087  O   SER B 156      35.089   2.593  24.314  1.00 25.71
ATOM   3088  CB  SER B 156      33.609   3.050  21.452  1.00 22.41
ATOM   3089  OG  SER B 156      32.387   2.751  20.827  1.00 23.52
ATOM   3090  N   ASP B 157      35.258   4.767  23.632  1.00 24.68
ATOM   3091  CA  ASP B 157      36.564   4.946  24.275  1.00 26.88
ATOM   3092  C   ASP B 157      36.374   4.738  25.752  1.00 25.90
ATOM   3093  O   ASP B 157      37.164   4.029  26.427  1.00 27.11
ATOM   3094  CB  ASP B 157      37.087   6.367  24.034  1.00 27.36
ATOM   3095  CG  ASP B 157      38.284   6.680  24.917  1.00 35.31
ATOM   3096  OD1 ASP B 157      39.256   5.908  24.899  1.00 40.17
ATOM   3097  OD2 ASP B 157      38.217   7.635  25.728  1.00 41.21
ATOM   3098  N   ILE B 158      35.329   5.360  26.272  1.00 26.10
ATOM   3099  CA  ILE B 158      35.012   5.239  27.706  1.00 25.90
ATOM   3100  C   ILE B 158      34.585   3.805  28.068  1.00 26.40
ATOM   3101  O   ILE B 158      35.055   3.263  29.071  1.00 24.91
ATOM   3102  CB  ILE B 158      34.001   6.301  28.159  1.00 26.06
ATOM   3103  CG1 ILE B 158      34.576   7.729  27.942  1.00 30.71
ATOM   3104  CG2 ILE B 158      33.665   6.121  29.680  1.00 26.75
ATOM   3105  CD1 ILE B 158      33.458   8.829  27.941  1.00 32.81
ATOM   3106  N   ALA B 159      33.740   3.196  27.244  1.00 23.43
ATOM   3107  CA  ALA B 159      33.217   1.821  27.501  1.00 24.13
ATOM   3108  C   ALA B 159      34.374   0.817  27.545  1.00 24.24
ATOM   3109  O   ALA B 159      34.431  -0.025  28.444  1.00 24.57
ATOM   3110  CB  ALA B 159      32.226   1.423  26.390  1.00 24.05
ATOM   3111  N   MET B 160      35.311   0.969  26.611  1.00 23.47
ATOM   3112  CA  MET B 160      36.455   0.053  26.557  1.00 25.51
ATOM   3113  C   MET B 160      37.347   0.139  27.749  1.00 27.22
ATOM   3114  O   MET B 160      37.982  -0.853  28.127  1.00 29.84
ATOM   3115  CB  MET B 160      37.267   0.260  25.247  1.00 27.21
ATOM   3116  CG  MET B 160      36.474  -0.239  24.067  1.00 29.38
ATOM   3117  SD  MET B 160      37.428   0.023  22.524  1.00 38.37
ATOM   3118  CE  MET B 160      37.014  -1.457  21.589  1.00 43.51
ATOM   3119  N   THR B 161      37.498   1.326  28.320  1.00 26.96
ATOM   3120  CA  THR B 161      38.370   1.412  29.475  1.00 30.87
ATOM   3121  C   THR B 161      37.660   1.281  30.816  1.00 30.59
ATOM   3122  O   THR B 161      38.346   0.992  31.798  1.00 33.37
ATOM   3123  CB  THR B 161      39.172   2.748  29.468  1.00 32.47
ATOM   3124  OG1 THR B 161      38.213   3.823  29.457  1.00 32.86
ATOM   3125  CG2 THR B 161      40.011   2.858  28.161  1.00 33.97
ATOM   3126  N   GLU B 162      36.339   1.527  30.874  1.00 28.38
ATOM   3127  CA  GLU B 162      35.616   1.672  32.156  1.00 30.26
ATOM   3128  C   GLU B 162      34.602   0.568  32.481  1.00 29.61
ATOM   3129  O   GLU B 162      34.290   0.355  33.641  1.00 30.17
ATOM   3130  CB  GLU B 162      34.878   3.032  32.260  1.00 29.14
ATOM   3131  CG  GLU B 162      35.793   4.237  32.238  1.00 34.07
ATOM   3132  CD  GLU B 162      35.567   5.244  33.401  1.00 41.91
ATOM   3133  OE1 GLU B 162      35.843   6.455  33.192  1.00 46.01
ATOM   3134  OE2 GLU B 162      35.153   4.854  34.528  1.00 47.84
ATOM   3135  N   LEU B 163      34.065  -0.090  31.452  1.00 27.72
ATOM   3136  CA  LEU B 163      33.000  -1.078  31.659  1.00 26.30
ATOM   3137  C   LEU B 163      33.414  -2.459  31.241  1.00 28.08
ATOM   3138  O   LEU B 163      34.047  -2.633  30.189  1.00 27.86
ATOM   3139  CB  LEU B 163      31.771  -0.688  30.805  1.00 23.56
ATOM   3140  CG  LEU B 163      31.187   0.725  31.073  1.00 26.82
ATOM   3141  CD1 LEU B 163      29.983   1.012  30.172  1.00 23.17
ATOM   3142  CD2 LEU B 163      30.737   0.929  32.485  1.00 28.46
ATOM   3143  N   PRO B 164      33.023  -3.482  32.030  1.00 27.65
ATOM   3144  CA  PRO B 164      33.325  -4.837  31.491  1.00 27.70
ATOM   3145  C   PRO B 164      32.578  -5.155  30.148  1.00 25.18
ATOM   3146  O   PRO B 164      31.537  -4.570  29.820  1.00 23.22
ATOM   3147  CB  PRO B 164      32.895  -5.793  32.631  1.00 27.39
ATOM   3148  CG  PRO B 164      31.946  -5.065  33.384  1.00 29.96
ATOM   3149  CD  PRO B 164      32.153  -3.541  33.214  1.00 28.70
ATOM   3150  N   PRO B 165      33.102  -6.107  29.364  1.00 25.57
ATOM   3151  CA  PRO B 165      32.500  -6.369  28.017  1.00 26.98
ATOM   3152  C   PRO B 165      31.096  -6.969  28.113  1.00 25.76
ATOM   3153  O   PRO B 165      30.393  -6.920  27.137  1.00 23.60
ATOM   3154  CB  PRO B 165      33.468  -7.401  27.381  1.00 27.74
ATOM   3155  CG  PRO B 165      34.256  -7.892  28.501  1.00 31.07
ATOM   3156  CD  PRO B 165      34.387  -6.768  29.521  1.00 29.49
ATOM   3157  N   THR B 166      30.706  -7.482  29.295  1.00 25.35
ATOM   3158  CA  THR B 166      29.286  -7.885  29.498  1.00 25.24
ATOM   3159  C   THR B 166      28.339  -6.786  29.982  1.00 25.86
ATOM   3160  O   THR B 166      27.123  -7.007  30.023  1.00 25.76
ATOM   3161  CB  THR B 166      29.172  -8.982  30.571  1.00 25.22
ATOM   3162  OG1 THR B 166      29.761  -8.514  31.804  1.00 30.65
ATOM   3163  CG2 THR B 166      29.927 -10.197  30.133  1.00 25.61
ATOM   3164  N   HIS B 167      28.865  -5.595  30.281  1.00 24.56
ATOM   3165  CA  HIS B 167      28.012  -4.538  30.803  1.00 24.88
ATOM   3166  C   HIS B 167      26.893  -4.201  29.764  1.00 23.78
ATOM   3167  O   HIS B 167      27.167  -4.008  28.575  1.00 21.64
ATOM   3168  CB  HIS B 167      28.859  -3.299  31.067  1.00 25.07
ATOM   3169  CG  HIS B 167      28.182  -2.327  31.973  1.00 27.19
ATOM   3170  ND1 HIS B 167      27.172  -1.508  31.527  1.00 26.16
ATOM   3171  CD2 HIS B 167      28.313  -2.083  33.302  1.00 29.36
ATOM   3172  CE1 HIS B 167      26.701  -0.792  32.534  1.00 27.73
ATOM   3173  NE2 HIS B 167      27.365  -1.125  33.626  1.00 26.21
ATOM   3174  N   PRO B 168      25.623  -4.134  30.197  1.00 22.81
ATOM   3175  CA  PRO B 168      24.564  -3.918  29.229  1.00 21.13
ATOM   3176  C   PRO B 168      24.707  -2.604  28.493  1.00 20.15
ATOM   3177  O   PRO B 168      24.211  -2.481  27.364  1.00 20.61
ATOM   3178  CB  PRO B 168      23.235  -3.937  30.090  1.00 22.59
ATOM   3179  CG  PRO B 168      23.676  -4.042  31.474  1.00 27.31
ATOM   3180  CD  PRO B 168      25.157  -4.261  31.583  1.00 23.32
ATOM   3181  N   ILE B 169      25.329  -1.558  29.107  1.00 19.71
ATOM   3182  CA  ILE B 169      25.365  -0.311  28.373  1.00 19.61
ATOM   3183  C   ILE B 169      26.478  -0.468  27.286  1.00 21.32
ATOM   3184  O   ILE B 169      26.368   0.047  26.160  1.00 22.65
ATOM   3185  CB  ILE B 169      25.728   0.878  29.320  1.00 21.22
ATOM   3186  CG1 ILE B 169      24.600   1.071  30.362  1.00 22.78
ATOM   3187  CG2 ILE B 169      25.853   2.210  28.477  1.00 23.61
ATOM   3188  CD1 ILE B 169      25.101   1.965  31.537  1.00 32.49
ATOM   3189  N   ARG B 170      27.533  -1.145  27.681  1.00 20.92
ATOM   3190  CA  ARG B 170      28.599  -1.402  26.676  1.00 21.09
ATOM   3191  C   ARG B 170      28.059  -2.257  25.528  1.00 20.92
ATOM   3192  O   ARG B 170      28.352  -2.014  24.343  1.00 18.99
ATOM   3193  CB  ARG B 170      29.790  -2.064  27.349  1.00 20.46
ATOM   3194  CG  ARG B 170      30.916  -2.433  26.313  1.00 22.28
ATOM   3195  CD  ARG B 170      32.283  -2.640  27.024  1.00 21.27
ATOM   3196  NE  ARG B 170      33.233  -3.251  26.069  1.00 23.42
ATOM   3197  CZ  ARG B 170      34.479  -3.608  26.359  1.00 26.38
ATOM   3198  NH1 ARG B 170      34.931  -3.441  27.608  1.00 24.04
ATOM   3199  NH2 ARG B 170      35.265  -4.175  25.423  1.00 27.48
ATOM   3200  N   LEU B 171      27.333  -3.331  25.856  1.00 20.48
ATOM   3201  CA  LEU B 171      26.733  -4.177  24.809  1.00 21.22
ATOM   3202  C   LEU B 171      25.699  -3.402  23.977  1.00 21.36
ATOM   3203  O   LEU B 171      25.652  -3.565  22.742  1.00 21.74
ATOM   3204  CB  LEU B 171      26.088  -5.445  25.461  1.00 21.18
ATOM   3205  CG  LEU B 171      27.142  -6.433  25.975  1.00 21.06
ATOM   3206  CD1 LEU B 171      26.420  -7.426  26.908  1.00 25.03
ATOM   3207  CD2 LEU B 171      27.803  -7.167  24.862  1.00 20.61
ATOM   3208  N   GLY B 172      24.835  -2.627  24.661  1.00 19.39
ATOM   3209  CA  GLY B 172      23.856  -1.768  23.960  1.00 20.51
ATOM   3210  C   GLY B 172      24.546  -0.796  23.007  1.00 20.97
ATOM   3211  O   GLY B 172      24.077  -0.563  21.865  1.00 19.98
ATOM   3212  N   LEU B 173      25.667  -0.244  23.494  1.00 18.83
ATOM   3213  CA  LEU B 173      26.501   0.577  22.615  1.00 17.51
ATOM   3214  C   LEU B 173      26.987  -0.206  21.383  1.00 18.63
ATOM   3215  O   LEU B 173      26.815   0.264  20.245  1.00 20.44
ATOM   3216  CB  LEU B 173      27.687   1.246  23.373  1.00 17.81
ATOM   3217  CG  LEU B 173      28.770   1.866  22.481  1.00 19.56
ATOM   3218  CD1 LEU B 173      28.151   3.130  21.803  1.00 21.70
ATOM   3219  CD2 LEU B 173      29.872   2.347  23.418  1.00 20.57
ATOM   3220  N   ALA B 174      27.629  -1.347  21.571  1.00 20.78
ATOM   3221  CA  ALA B 174      28.068  -2.137  20.430  1.00 20.48
ATOM   3222  C   ALA B 174      26.927  -2.475  19.443  1.00 20.90
ATOM   3223  O   ALA B 174      27.102  -2.364  18.210  1.00 21.78
ATOM   3224  CB  ALA B 174      28.685  -3.423  20.915  1.00 19.70
ATOM   3225  N   LEU B 175      25.782  -2.890  20.005  1.00 19.39
ATOM   3226  CA  LEU B 175      24.610  -3.162  19.183  1.00 17.83
ATOM   3227  C   LEU B 175      24.203  -1.952  18.333  1.00 18.01
ATOM   3228  O   LEU B 175      24.067  -2.047  17.068  1.00 19.83
ATOM   3229  CB  LEU B 175      23.464  -3.597  20.100  1.00 18.38
ATOM   3230  CG  LEU B 175      22.148  -3.910  19.312  1.00 19.36
ATOM   3231  CD1 LEU B 175      22.363  -5.200  18.519  1.00 20.55
ATOM   3232  CD2 LEU B 175      20.927  -4.181  20.260  1.00 19.89
ATOM   3233  N   ASN B 176      24.060  -0.771  18.949  1.00 19.67
ATOM   3234  CA  ASN B 176      23.609   0.350  18.180  1.00 18.18
ATOM   3235  C   ASN B 176      24.665   0.912  17.258  1.00 17.81
ATOM   3236  O   ASN B 176      24.361   1.382  16.215  1.00 19.09
ATOM   3237  CB  ASN B 176      23.144   1.484  19.136  1.00 17.18
ATOM   3238  CG  ASN B 176      21.767   1.161  19.702  1.00 17.62
ATOM   3239  OD1 ASN B 176      21.287   0.029  19.549  1.00 19.24
ATOM   3240  ND2 ASN B 176      21.172   2.112  20.426  1.00 22.84
ATOM   3241  N   PHE B 177      25.920   0.928  17.692  1.00 19.35
ATOM   3242  CA  PHE B 177      27.022   1.366  16.797  1.00 19.78
ATOM   3243  C   PHE B 177      27.095   0.415  15.631  1.00 20.41
ATOM   3244  O   PHE B 177      27.360   0.835  14.456  1.00 21.96
ATOM   3245  CB  PHE B 177      28.340   1.363  17.637  1.00 19.67
ATOM   3246  CG  PHE B 177      29.440   2.209  17.103  1.00 21.33
ATOM   3247  CD1 PHE B 177      29.332   2.905  15.897  1.00 22.78
ATOM   3248  CD2 PHE B 177      30.654   2.300  17.816  1.00 22.85
ATOM   3249  CE1 PHE B 177      30.440   3.697  15.404  1.00 25.64
ATOM   3250  CE2 PHE B 177      31.699   3.079  17.323  1.00 21.38
ATOM   3251  CZ  PHE B 177      31.602   3.755  16.152  1.00 26.06
ATOM   3252  N   SER B 178      26.899  -0.891  15.840  1.00 21.00
ATOM   3253  CA  SER B 178      26.955  -1.807  14.684  1.00 20.93
ATOM   3254  C   SER B 178      25.817  -1.507  13.685  1.00 20.97
ATOM   3255  O   SER B 178      26.019  -1.550  12.457  1.00 22.54
ATOM   3256  CB  SER B 178      26.986  -3.301  15.090  1.00 21.33
ATOM   3257  OG  SER B 178      25.717  -3.749  15.548  1.00 16.95
ATOM   3258  N   VAL B 179      24.610  -1.218  14.193  1.00 21.11
ATOM   3259  CA  VAL B 179      23.463  -0.762  13.323  1.00 21.25
ATOM   3260  C   VAL B 179      23.836   0.470  12.566  1.00 21.92
ATOM   3261  O   VAL B 179      23.546   0.562  11.359  1.00 23.92
ATOM   3262  CB  VAL B 179      22.113  -0.588  14.136  1.00 21.98
ATOM   3263  CG1 VAL B 179      20.946  -0.095  13.217  1.00 22.36
ATOM   3264  CG2 VAL B 179      21.798  -1.997  14.702  1.00 21.27
ATOM   3265  N   PHE B 180      24.523   1.393  13.235  1.00 21.99
ATOM   3266  CA  PHE B 180      24.990   2.622  12.576  1.00 21.30
ATOM   3267  C   PHE B 180      25.854   2.273  11.346  1.00 23.67
ATOM   3268  O   PHE B 180      25.619   2.785  10.234  1.00 25.02
ATOM   3269  CB  PHE B 180      25.733   3.494  13.599  1.00 21.55
ATOM   3270  CG  PHE B 180      26.414   4.653  12.962  1.00 23.18
ATOM   3271  CD1 PHE B 180      25.639   5.751  12.516  1.00 25.84
ATOM   3272  CD2 PHE B 180      27.796   4.635  12.699  1.00 23.91
ATOM   3273  CE1 PHE B 180      26.291   6.862  11.891  1.00 25.47
ATOM   3274  CE2 PHE B 180      28.430   5.750  12.077  1.00 27.35
ATOM   3275  CZ  PHE B 180      27.636   6.857  11.664  1.00 27.59
ATOM   3276  N   TYR B 181      26.858   1.401  11.517  1.00 23.95
ATOM   3277  CA  TYR B 181      27.729   1.045  10.370  1.00 26.06
ATOM   3278  C   TYR B 181      26.918   0.382   9.246  1.00 27.97
ATOM   3279  O   TYR B 181      27.175   0.631   8.037  1.00 29.91
ATOM   3280  CB  TYR B 181      28.807   0.085  10.801  1.00 27.79
ATOM   3281  CG  TYR B 181      30.026   0.817  11.280  1.00 28.06
ATOM   3282  CD1 TYR B 181      30.864   1.443  10.384  1.00 30.85
ATOM   3283  CD2 TYR B 181      30.318   0.884  12.634  1.00 31.69
ATOM   3284  CE1 TYR B 181      32.027   2.145  10.830  1.00 33.51
ATOM   3285  CE2 TYR B 181      31.478   1.570  13.082  1.00 32.18
ATOM   3286  CZ  TYR B 181      32.289   2.212  12.190  1.00 33.37
ATOM   3287  OH  TYR B 181      33.442   2.839  12.670  1.00 37.54
ATOM   3288  N   TYR B 182      25.965  -0.480   9.637  1.00 26.45
ATOM   3289  CA  TYR B 182      25.168  -1.175   8.677  1.00 28.91
ATOM   3290  C   TYR B 182      24.218  -0.264   7.881  1.00 29.66
ATOM   3291  O   TYR B 182      24.252  -0.278   6.666  1.00 29.67
ATOM   3292  CB  TYR B 182      24.280  -2.239   9.341  1.00 28.69
ATOM   3293  CG  TYR B 182      23.688  -3.168   8.313  1.00 30.90
ATOM   3294  CD1 TYR B 182      24.468  -4.221   7.837  1.00 35.65
ATOM   3295  CD2 TYR B 182      22.381  -3.010   7.826  1.00 35.31
ATOM   3296  CE1 TYR B 182      24.011  -5.065   6.912  1.00 41.39
ATOM   3297  CE2 TYR B 182      21.890  -3.916   6.854  1.00 39.89
ATOM   3298  CZ  TYR B 182      22.737  -4.939   6.429  1.00 41.84
ATOM   3299  OH  TYR B 182      22.405  -5.896   5.515  1.00 43.97
ATOM   3300  N   GLU B 183      23.371   0.452   8.608  1.00 28.76
ATOM   3301  CA  GLU B 183      22.216   1.204   8.059  1.00 30.30
ATOM   3302  C   GLU B 183      22.592   2.573   7.583  1.00 31.14
ATOM   3303  O   GLU B 183      22.008   3.022   6.596  1.00 33.77
ATOM   3304  CB  GLU B 183      21.108   1.376   9.070  1.00 29.14
ATOM   3305  CG  GLU B 183      20.593   0.034   9.608  1.00 33.47
ATOM   3306  CD  GLU B 183      19.186   0.118  10.226  1.00 36.75
ATOM   3307  OE1 GLU B 183      18.475  -0.924  10.108  1.00 38.50
ATOM   3308  OE2 GLU B 183      18.811   1.141  10.884  1.00 36.21
ATOM   3309  N   ILE B 184      23.519   3.244   8.259  1.00 28.17
ATOM   3310  CA  ILE B 184      23.857   4.632   7.851  1.00 28.02
ATOM   3311  C   ILE B 184      25.087   4.618   6.927  1.00 30.04
ATOM   3312  O   ILE B 184      25.148   5.340   5.938  1.00 33.16
ATOM   3313  CB  ILE B 184      24.048   5.604   9.079  1.00 26.29
ATOM   3314  CG1 ILE B 184      22.842   5.513  10.035  1.00 25.81
ATOM   3315  CG2 ILE B 184      24.338   7.068   8.582  1.00 23.17
ATOM   3316  CD1 ILE B 184      21.439   5.784   9.265  1.00 26.29
ATOM   3317  N   LEU B 185      26.102   3.845   7.282  1.00 31.27
ATOM   3318  CA  LEU B 185      27.367   3.897   6.571  1.00 32.88
ATOM   3319  C   LEU B 185      27.438   2.815   5.496  1.00 34.57
ATOM   3320  O   LEU B 185      28.412   2.779   4.688  1.00 35.36
ATOM   3321  CB  LEU B 185      28.566   3.820   7.521  1.00 33.00
ATOM   3322  CG  LEU B 185      28.757   5.004   8.488  1.00 33.20
ATOM   3323  CD1 LEU B 185      30.162   4.919   9.116  1.00 34.39
ATOM   3324  CD2 LEU B 185      28.588   6.389   7.758  1.00 33.44
ATOM   3325  N   ASN B 186      26.396   1.975   5.455  1.00 34.54
ATOM   3326  CA  ASN B 186      26.277   0.945   4.439  1.00 37.56
ATOM   3327  C   ASN B 186      27.549   0.089   4.413  1.00 38.29
ATOM   3328  O   ASN B 186      28.165  -0.165   3.351  1.00 38.92
ATOM   3329  CB  ASN B 186      25.997   1.629   3.077  1.00 40.15
ATOM   3330  CG  ASN B 186      25.834   0.654   1.974  1.00 47.40
ATOM   3331  OD1 ASN B 186      25.085  -0.336   2.100  1.00 55.17
ATOM   3332  ND2 ASN B 186      26.546   0.894   0.873  1.00 53.73
ATOM   3333  N   SER B 187      27.964  -0.344   5.597  1.00 36.56
ATOM   3334  CA  SER B 187      29.199  -1.095   5.721  1.00 37.99
ATOM   3335  C   SER B 187      28.922  -2.382   6.493  1.00 37.66
ATOM   3336  O   SER B 187      29.179  -2.448   7.694  1.00 36.14
ATOM   3337  CB  SER B 187      30.262  -0.266   6.439  1.00 37.31
ATOM   3338  OG  SER B 187      31.026   0.504   5.528  1.00 42.24
ATOM   3339  N   PRO B 188      28.396  -3.416   5.804  1.00 38.61
ATOM   3340  CA  PRO B 188      28.043  -4.689   6.497  1.00 38.09
ATOM   3341  C   PRO B 188      29.269  -5.360   7.110  1.00 38.00
ATOM   3342  O   PRO B 188      29.170  -5.979   8.183  1.00 36.74
ATOM   3343  CB  PRO B 188      27.446  -5.557   5.371  1.00 39.15
ATOM   3344  CG  PRO B 188      26.983  -4.544   4.355  1.00 42.04
ATOM   3345  CD  PRO B 188      28.082  -3.499   4.360  1.00 40.67
ATOM   3346  N   ASP B 189      30.418  -5.197   6.454  1.00 37.96
ATOM   3347  CA  ASP B 189      31.653  -5.795   6.921  1.00 38.45
ATOM   3348  C   ASP B 189      32.067  -5.206   8.276  1.00 36.33
ATOM   3349  O   ASP B 189      32.373  -5.949   9.195  1.00 35.00
ATOM   3350  CB  ASP B 189      32.778  -5.620   5.885  1.00 40.59
ATOM   3351  CG  ASP B 189      32.255  -5.442   4.441  1.00 43.77
ATOM   3352  OD1 ASP B 189      31.339  -4.601   4.186  1.00 44.65
ATOM   3353  OD2 ASP B 189      32.810  -6.122   3.545  1.00 51.60
ATOM   3354  N   ARG B 190      32.057  -3.871   8.394  1.00 34.92
ATOM   3355  CA  ARG B 190      32.456  -3.238   9.661  1.00 33.22
ATOM   3356  C   ARG B 190      31.361  -3.487  10.730  1.00 29.20
ATOM   3357  O   ARG B 190      31.670  -3.673  11.923  1.00 28.96
ATOM   3358  CB  ARG B 190      32.647  -1.716   9.519  1.00 34.72
ATOM   3359  CG  ARG B 190      33.868  -1.286   8.636  1.00 42.72
ATOM   3360  CD  ARG B 190      33.978   0.250   8.561  1.00 50.97
ATOM   3361  NE  ARG B 190      33.168   0.850   7.494  1.00 59.27
ATOM   3362  CZ  ARG B 190      33.133   2.156   7.158  1.00 62.69
ATOM   3363  NH1 ARG B 190      33.857   3.080   7.800  1.00 61.90
ATOM   3364  NH2 ARG B 190      32.343   2.554   6.164  1.00 63.22
ATOM   3365  N   ALA B 191      30.100  -3.471  10.308  1.00 27.17
ATOM   3366  CA  ALA B 191      28.976  -3.732  11.256  1.00 26.55
ATOM   3367  C   ALA B 191      29.157  -5.132  11.866  1.00 27.12
ATOM   3368  O   ALA B 191      29.056  -5.322  13.090  1.00 25.76
ATOM   3369  CB  ALA B 191      27.563  -3.633  10.543  1.00 26.02
ATOM   3370  N   CYS B 192      29.415  -6.106  10.995  1.00 27.29
ATOM   3371  CA  CYS B 192      29.612  -7.506  11.421  1.00 30.70
ATOM   3372  C   CYS B 192      30.794  -7.664  12.352  1.00 30.58
ATOM   3373  O   CYS B 192      30.679  -8.340  13.396  1.00 29.55
ATOM   3374  CB  CYS B 192      29.720  -8.477  10.207  1.00 30.81
ATOM   3375  SG  CYS B 192      28.078  -8.755   9.495  1.00 35.21
ATOM   3376  N   ARG B 193      31.926  -7.044  11.995  1.00 30.11
ATOM   3377  CA  ARG B 193      33.138  -7.065  12.843  1.00 31.03
ATOM   3378  C   ARG B 193      32.933  -6.518  14.243  1.00 30.02
ATOM   3379  O   ARG B 193      33.421  -7.103  15.236  1.00 30.22
ATOM   3380  CB  ARG B 193      34.275  -6.257  12.215  1.00 31.16
ATOM   3381  CG  ARG B 193      35.075  -7.035  11.250  1.00 35.62
ATOM   3382  CD  ARG B 193      36.199  -6.106  10.693  1.00 44.31
ATOM   3383  NE  ARG B 193      37.351  -6.891  10.249  1.00 56.08
ATOM   3384  CZ  ARG B 193      37.390  -7.493   9.076  1.00 59.35
ATOM   3385  NH1 ARG B 193      36.337  -7.373   8.264  1.00 61.80
ATOM   3386  NH2 ARG B 193      38.448  -8.198   8.714  1.00 57.33
ATOM   3387  N   LEU B 194      32.260  -5.370  14.293  1.00 27.20
ATOM   3388  CA  LEU B 194      32.036  -4.706  15.581  1.00 26.03
ATOM   3389  C   LEU B 194      31.105  -5.572  16.442  1.00 25.25
ATOM   3390  O   LEU B 194      31.394  -5.792  17.626  1.00 25.08
ATOM   3391  CB  LEU B 194      31.402  -3.303  15.339  1.00 26.47
ATOM   3392  CG  LEU B 194      31.406  -2.320  16.522  1.00 29.97
ATOM   3393  CD1 LEU B 194      32.837  -2.210  17.014  1.00 33.96
ATOM   3394  CD2 LEU B 194      30.944  -0.913  16.009  1.00 34.68
ATOM   3395  N   ALA B 195      30.024  -6.090  15.855  1.00 24.27
ATOM   3396  CA  ALA B 195      29.055  -6.880  16.605  1.00 23.85
ATOM   3397  C   ALA B 195      29.664  -8.181  17.052  1.00 26.16
ATOM   3398  O   ALA B 195      29.481  -8.595  18.194  1.00 24.60
ATOM   3399  CB  ALA B 195      27.793  -7.147  15.771  1.00 25.08
ATOM   3400  N   LYS B 196      30.379  -8.854  16.139  1.00 25.02
ATOM   3401  CA  LYS B 196      31.023 -10.104  16.470  1.00 27.57
ATOM   3402  C   LYS B 196      32.052  -9.905  17.571  1.00 28.25
ATOM   3403  O   LYS B 196      32.129 -10.720  18.515  1.00 25.68
ATOM   3404  CB  LYS B 196      31.710 -10.731  15.250  1.00 27.60
ATOM   3405  CG  LYS B 196      32.212 -12.191  15.605  1.00 33.04
ATOM   3406  CD  LYS B 196      32.319 -13.048  14.354  1.00 38.91
ATOM   3407  CE  LYS B 196      33.011 -14.404  14.682  1.00 44.37
ATOM   3408  NZ  LYS B 196      32.854 -15.298  13.490  1.00 54.66
ATOM   3409  N   ALA B 197      32.821  -8.806  17.495  1.00 26.59
ATOM   3410  CA  ALA B 197      33.894  -8.601  18.522  1.00 26.72
ATOM   3411  C   ALA B 197      33.246  -8.386  19.880  1.00 26.79
ATOM   3412  O   ALA B 197      33.724  -8.935  20.872  1.00 26.93
ATOM   3413  CB  ALA B 197      34.734  -7.353  18.171  1.00 27.44
ATOM   3414  N   ALA B 198      32.186  -7.566  19.910  1.00 25.18
ATOM   3415  CA  ALA B 198      31.507  -7.259  21.198  1.00 23.22
ATOM   3416  C   ALA B 198      30.919  -8.562  21.806  1.00 25.15
ATOM   3417  O   ALA B 198      30.975  -8.785  23.023  1.00 24.62
ATOM   3418  CB  ALA B 198      30.363  -6.199  20.962  1.00 22.70
ATOM   3419  N   PHE B 199      30.251  -9.351  20.969  1.00 22.64
ATOM   3420  CA  PHE B 199      29.699 -10.654  21.426  1.00 23.95
ATOM   3421  C   PHE B 199      30.807 -11.582  21.944  1.00 25.59
ATOM   3422  O   PHE B 199      30.734 -12.103  23.078  1.00 25.10
ATOM   3423  CB  PHE B 199      29.001 -11.320  20.247  1.00 27.16
ATOM   3424  CG  PHE B 199      28.334 -12.599  20.570  1.00 26.33
ATOM   3425  CD1 PHE B 199      26.937 -12.579  20.819  1.00 27.74
ATOM   3426  CD2 PHE B 199      29.055 -13.805  20.600  1.00 28.86
ATOM   3427  CE1 PHE B 199      26.272 -13.828  21.093  1.00 25.56
ATOM   3428  CE2 PHE B 199      28.421 -15.043  20.864  1.00 28.91
ATOM   3429  CZ  PHE B 199      27.011 -15.029  21.130  1.00 27.52
ATOM   3430  N   ASP B 200      31.865 -11.787  21.148  1.00 24.69
ATOM   3431  CA  ASP B 200      32.949 -12.659  21.579  1.00 27.40
ATOM   3432  C   ASP B 200      33.647 -12.167  22.848  1.00 26.02
ATOM   3433  O   ASP B 200      33.986 -12.972  23.721  1.00 26.42
ATOM   3434  CB  ASP B 200      34.009 -12.796  20.463  1.00 28.48
ATOM   3435  CG  ASP B 200      33.538 -13.611  19.272  1.00 33.25
ATOM   3436  OD1 ASP B 200      32.479 -14.270  19.308  1.00 32.85
ATOM   3437  OD2 ASP B 200      34.273 -13.608  18.261  1.00 34.37
ATOM   3438  N   ASP B 201      33.807 -10.842  22.965  1.00 25.09
ATOM   3439  CA  ASP B 201      34.496 -10.314  24.169  1.00 24.89
ATOM   3440  C   ASP B 201      33.666 -10.506  25.441  1.00 24.74
ATOM   3441  O   ASP B 201      34.251 -10.766  26.534  1.00 25.14
ATOM   3442  CB  ASP B 201      34.796  -8.802  23.996  1.00 24.75
ATOM   3443  CG  ASP B 201      35.954  -8.538  23.007  1.00 30.38
ATOM   3444  OD1 ASP B 201      36.642  -9.510  22.639  1.00 32.25
ATOM   3445  OD2 ASP B 201      36.159  -7.363  22.566  1.00 33.43
ATOM   3446  N   ALA B 202      32.334 -10.418  25.283  1.00 24.01
ATOM   3447  CA  ALA B 202      31.425 -10.784  26.367  1.00 24.72
ATOM   3448  C   ALA B 202      31.494 -12.256  26.718  1.00 25.14
ATOM   3449  O   ALA B 202      31.555 -12.627  27.891  1.00 25.00
ATOM   3450  CB  ALA B 202      29.948 -10.405  26.045  1.00 23.81
ATOM   3451  N   ILE B 203      31.447 -13.118  25.705  1.00 25.55
ATOM   3452  CA  ILE B 203      31.540 -14.571  25.952  1.00 26.69
ATOM   3453  C   ILE B 203      32.844 -14.902  26.727  1.00 28.53
ATOM   3454  O   ILE B 203      32.850 -15.735  27.644  1.00 29.66
ATOM   3455  CB  ILE B 203      31.453 -15.408  24.618  1.00 28.04
ATOM   3456  CG1 ILE B 203      30.083 -15.218  23.916  1.00 30.79
ATOM   3457  CG2 ILE B 203      31.851 -16.934  24.829  1.00 28.15
ATOM   3458  CD1 ILE B 203      28.920 -15.995  24.562  1.00 32.65
ATOM   3459  N   ALA B 204      33.953 -14.219  26.386  1.00 27.38
ATOM   3460  CA  ALA B 204      35.248 -14.521  26.995  1.00 31.73
ATOM   3461  C   ALA B 204      35.251 -14.204  28.489  1.00 31.75
ATOM   3462  O   ALA B 204      36.027 -14.783  29.222  1.00 33.06
ATOM   3463  CB  ALA B 204      36.327 -13.700  26.282  1.00 29.24
ATOM   3464  N   GLU B 205      34.360 -13.302  28.917  1.00 31.39
ATOM   3465  CA  GLU B 205      34.354 -12.770  30.305  1.00 33.91
ATOM   3466  C   GLU B 205      32.993 -12.889  31.018  1.00 34.45
ATOM   3467  O   GLU B 205      32.529 -11.943  31.663  1.00 34.32
ATOM   3468  CB  GLU B 205      34.851 -11.307  30.363  1.00 32.70
ATOM   3469  CG  GLU B 205      36.403 -11.206  30.105  1.00 39.73
ATOM   3470  CD  GLU B 205      36.954  -9.780  30.378  1.00 40.61
ATOM   3471  OE1 GLU B 205      37.038  -9.390  31.553  1.00 46.63
ATOM   3472  OE2 GLU B 205      37.276  -9.057  29.432  1.00 43.02
ATOM   3473  N   LEU B 206      32.345 -14.038  30.876  1.00 34.74
ATOM   3474  CA  LEU B 206      30.976 -14.156  31.366  1.00 36.45
ATOM   3475  C   LEU B 206      30.941 -14.100  32.905  1.00 39.52
ATOM   3476  O   LEU B 206      29.903 -13.813  33.507  1.00 40.62
ATOM   3477  CB  LEU B 206      30.309 -15.413  30.835  1.00 35.85
ATOM   3478  CG  LEU B 206      29.747 -15.360  29.409  1.00 36.88
ATOM   3479  CD1 LEU B 206      29.318 -16.763  28.959  1.00 41.33
ATOM   3480  CD2 LEU B 206      28.589 -14.394  29.185  1.00 36.60
ATOM   3481  N   ASP B 207      32.090 -14.317  33.525  1.00 41.36
ATOM   3482  CA  ASP B 207      32.272 -14.129  34.961  1.00 43.49
ATOM   3483  C   ASP B 207      31.976 -12.677  35.391  1.00 42.11
ATOM   3484  O   ASP B 207      31.723 -12.415  36.584  1.00 43.29
ATOM   3485  CB  ASP B 207      33.714 -14.525  35.348  1.00 47.21
ATOM   3486  CG  ASP B 207      34.796 -13.637  34.650  1.00 52.69
ATOM   3487  OD1 ASP B 207      35.529 -12.917  35.371  1.00 60.70
ATOM   3488  OD2 ASP B 207      34.943 -13.658  33.399  1.00 56.62
ATOM   3489  N   THR B 208      31.997 -11.743  34.430  1.00 38.19
ATOM   3490  CA  THR B 208      31.742 -10.342  34.740  1.00 37.06
ATOM   3491  C   THR B 208      30.229  -9.974  34.726  1.00 35.94
ATOM   3492  O   THR B 208      29.883  -8.800  34.926  1.00 35.29
ATOM   3493  CB  THR B 208      32.572  -9.326  33.850  1.00 35.69
ATOM   3494  OG1 THR B 208      32.187  -9.418  32.476  1.00 35.92
ATOM   3495  CG2 THR B 208      34.090  -9.568  33.990  1.00 36.81
ATOM   3496  N   LEU B 209      29.361 -10.930  34.386  1.00 35.00
ATOM   3497  CA  LEU B 209      27.924 -10.632  34.374  1.00 35.54
ATOM   3498  C   LEU B 209      27.549 -10.183  35.793  1.00 35.81
ATOM   3499  O   LEU B 209      28.031 -10.754  36.749  1.00 37.26
ATOM   3500  CB  LEU B 209      27.101 -11.881  33.983  1.00 36.50
ATOM   3501  CG  LEU B 209      27.030 -12.210  32.479  1.00 36.17
ATOM   3502  CD1 LEU B 209      26.552 -13.666  32.254  1.00 38.12
ATOM   3503  CD2 LEU B 209      26.164 -11.191  31.722  1.00 32.66
ATOM   3504  N   SER B 210      26.705  -9.164  35.891  1.00 35.27
ATOM   3505  CA  SER B 210      26.232  -8.619  37.170  1.00 35.76
ATOM   3506  C   SER B 210      24.857  -9.220  37.511  1.00 37.27
ATOM   3507  O   SER B 210      23.978  -9.371  36.632  1.00 35.06
ATOM   3508  CB  SER B 210      26.024  -7.104  37.061  1.00 36.29
ATOM   3509  OG  SER B 210      25.404  -6.619  38.257  1.00 37.42
ATOM   3510  N   GLU B 211      24.684  -9.538  38.803  1.00 38.75
ATOM   3511  CA  GLU B 211      23.363  -9.879  39.359  1.00 39.93
ATOM   3512  C   GLU B 211      22.289  -8.867  38.984  1.00 38.03
ATOM   3513  O   GLU B 211      21.111  -9.226  38.762  1.00 38.20
ATOM   3514  CB  GLU B 211      23.465 -10.043  40.918  1.00 40.97
ATOM   3515  CG  GLU B 211      23.846  -8.715  41.693  1.00 43.06
ATOM   3516  CD  GLU B 211      25.362  -8.380  41.678  1.00 45.80
ATOM   3517  OE1 GLU B 211      26.131  -9.141  41.066  1.00 46.97
ATOM   3518  OE2 GLU B 211      25.799  -7.384  42.309  1.00 46.78
ATOM   3519  N   GLU B 212      22.676  -7.588  38.894  1.00 35.61
ATOM   3520  CA  GLU B 212      21.726  -6.504  38.614  1.00 34.82
ATOM   3521  C   GLU B 212      21.195  -6.511  37.183  1.00 33.52
ATOM   3522  O   GLU B 212      20.167  -5.879  36.905  1.00 34.31
ATOM   3523  CB  GLU B 212      22.361  -5.126  38.831  1.00 33.64
ATOM   3524  CG  GLU B 212      22.833  -4.839  40.284  1.00 35.23
ATOM   3525  CD  GLU B 212      21.706  -4.908  41.321  1.00 33.69
ATOM   3526  OE1 GLU B 212      20.573  -4.502  40.978  1.00 31.28
ATOM   3527  OE2 GLU B 212      22.008  -5.373  42.453  1.00 35.51
ATOM   3528  N   SER B 213      21.930  -7.148  36.262  1.00 32.59
ATOM   3529  CA  SER B 213      21.705  -6.884  34.794  1.00 32.80
ATOM   3530  C   SER B 213      21.961  -8.077  33.855  1.00 32.10
ATOM   3531  O   SER B 213      21.898  -7.886  32.630  1.00 32.35
ATOM   3532  CB  SER B 213      22.598  -5.729  34.295  1.00 31.37
ATOM   3533  OG  SER B 213      23.952  -5.947  34.612  1.00 33.48
ATOM   3534  N   TYR B 214      22.157  -9.276  34.393  1.00 34.38
ATOM   3535  CA  TYR B 214      22.438 -10.429  33.544  1.00 34.83
ATOM   3536  C   TYR B 214      21.352 -10.691  32.495  1.00 33.02
ATOM   3537  O   TYR B 214      21.680 -11.052  31.374  1.00 31.87
ATOM   3538  CB  TYR B 214      22.744 -11.661  34.339  1.00 37.47
ATOM   3539  CG  TYR B 214      21.602 -12.072  35.197  1.00 42.76
ATOM   3540  CD1 TYR B 214      21.453 -11.532  36.490  1.00 45.28
ATOM   3541  CD2 TYR B 214      20.661 -13.016  34.749  1.00 49.73
ATOM   3542  CE1 TYR B 214      20.398 -11.906  37.312  1.00 49.46
ATOM   3543  CE2 TYR B 214      19.590 -13.400  35.582  1.00 52.87
ATOM   3544  CZ  TYR B 214      19.478 -12.833  36.868  1.00 53.47
ATOM   3545  OH  TYR B 214      18.441 -13.160  37.727  1.00 55.28
ATOM   3546  N   LYS B 215      20.067 -10.514  32.830  1.00 32.83
ATOM   3547  CA  LYS B 215      19.013 -10.587  31.795  1.00 30.84
ATOM   3548  C   LYS B 215      19.164  -9.570  30.694  1.00 29.03
ATOM   3549  O   LYS B 215      18.925  -9.893  29.492  1.00 28.66
ATOM   3550  CB  LYS B 215      17.577 -10.502  32.379  1.00 31.36
ATOM   3551  CG  LYS B 215      17.305 -11.533  33.448  1.00 31.36
ATOM   3552  CD  LYS B 215      17.348 -12.934  32.861  1.00 31.36
ATOM   3553  CE  LYS B 215      16.605 -13.926  33.742  1.00 31.36
ATOM   3554  NZ  LYS B 215      15.159 -13.589  33.858  1.00 31.36
ATOM   3555  N   ASP B 216      19.565  -8.343  31.057  1.00 26.98
ATOM   3556  CA  ASP B 216      19.721  -7.279  30.092  1.00 27.78
ATOM   3557  C   ASP B 216      20.910  -7.628  29.195  1.00 25.66
ATOM   3558  O   ASP B 216      20.803  -7.403  27.964  1.00 24.06
ATOM   3559  CB  ASP B 216      20.027  -5.953  30.770  1.00 28.54
ATOM   3560  CG  ASP B 216      18.806  -5.410  31.558  1.00 38.42
ATOM   3561  OD1 ASP B 216      17.645  -5.774  31.198  1.00 40.58
ATOM   3562  OD2 ASP B 216      19.060  -4.609  32.494  1.00 40.25
ATOM   3563  N   SER B 217      21.995  -8.103  29.805  1.00 25.41
ATOM   3564  CA  SER B 217      23.221  -8.491  28.999  1.00 25.72
ATOM   3565  C   SER B 217      22.858  -9.621  28.020  1.00 26.78
ATOM   3566  O   SER B 217      23.148  -9.545  26.800  1.00 25.60
ATOM   3567  CB  SER B 217      24.378  -8.923  29.905  1.00 27.52
ATOM   3568  OG  SER B 217      24.759  -7.746  30.631  1.00 27.98
ATOM   3569  N   THR B 218      22.105 -10.579  28.527  1.00 26.23
ATOM   3570  CA  THR B 218      21.733 -11.762  27.751  1.00 28.46
ATOM   3571  C   THR B 218      20.868 -11.341  26.559  1.00 26.63
ATOM   3572  O   THR B 218      21.050 -11.804  25.422  1.00 28.68
ATOM   3573  CB  THR B 218      20.932 -12.744  28.663  1.00 29.31
ATOM   3574  OG1 THR B 218      21.907 -13.369  29.478  1.00 37.14
ATOM   3575  CG2 THR B 218      20.296 -13.827  27.844  1.00 38.09
ATOM   3576  N   LEU B 219      19.936 -10.436  26.809  1.00 24.55
ATOM   3577  CA  LEU B 219      19.094  -9.956  25.723  1.00 25.88
ATOM   3578  C   LEU B 219      19.878  -9.258  24.637  1.00 23.81
ATOM   3579  O   LEU B 219      19.664  -9.529  23.458  1.00 24.23
ATOM   3580  CB  LEU B 219      17.974  -9.065  26.263  1.00 24.98
ATOM   3581  CG  LEU B 219      17.039  -8.352  25.264  1.00 31.03
ATOM   3582  CD1 LEU B 219      16.400  -9.384  24.317  1.00 37.49
ATOM   3583  CD2 LEU B 219      15.982  -7.617  26.087  1.00 35.14
ATOM   3584  N   ILE B 220      20.776  -8.347  25.003  1.00 22.20
ATOM   3585  CA  ILE B 220      21.517  -7.612  23.969  1.00 22.40
ATOM   3586  C   ILE B 220      22.403  -8.603  23.204  1.00 21.28
ATOM   3587  O   ILE B 220      22.562  -8.479  21.964  1.00 21.95
ATOM   3588  CB  ILE B 220      22.319  -6.401  24.522  1.00 22.18
ATOM   3589  CG1 ILE B 220      21.355  -5.354  25.142  1.00 22.83
ATOM   3590  CG2 ILE B 220      23.136  -5.767  23.419  1.00 20.88
ATOM   3591  CD1 ILE B 220      20.315  -4.793  24.173  1.00 23.89
ATOM   3592  N   MET B 221      22.977  -9.549  23.901  1.00 21.85
ATOM   3593  CA  MET B 221      23.826 -10.520  23.190  1.00 22.13
ATOM   3594  C   MET B 221      22.989 -11.313  22.168  1.00 23.34
ATOM   3595  O   MET B 221      23.477 -11.576  21.026  1.00 23.19
ATOM   3596  CB  MET B 221      24.573 -11.463  24.123  1.00 24.96
ATOM   3597  CG  MET B 221      25.560 -10.676  25.075  1.00 22.89
ATOM   3598  SD  MET B 221      26.368 -11.824  26.190  1.00 24.66
ATOM   3599  CE  MET B 221      27.170 -12.977  25.081  1.00 25.26
ATOM   3600  N   GLN B 222      21.768 -11.688  22.529  1.00 23.10
ATOM   3601  CA  GLN B 222      20.872 -12.332  21.558  1.00 25.56
ATOM   3602  C   GLN B 222      20.620 -11.404  20.353  1.00 25.23
ATOM   3603  O   GLN B 222      20.547 -11.894  19.192  1.00 26.26
ATOM   3604  CB  GLN B 222      19.529 -12.790  22.196  1.00 25.57
ATOM   3605  CG  GLN B 222      18.583 -13.484  21.198  1.00 31.56
ATOM   3606  CD  GLN B 222      19.060 -14.852  20.724  1.00 35.96
ATOM   3607  OE1 GLN B 222      19.483 -15.694  21.523  1.00 38.36
ATOM   3608  NE2 GLN B 222      19.004 -15.078  19.416  1.00 37.73
ATOM   3609  N   LEU B 223      20.453 -10.098  20.621  1.00 22.43
ATOM   3610  CA  LEU B 223      20.185  -9.164  19.498  1.00 22.12
ATOM   3611  C   LEU B 223      21.437  -9.039  18.613  1.00 22.43
ATOM   3612  O   LEU B 223      21.320  -8.904  17.387  1.00 22.21
ATOM   3613  CB  LEU B 223      19.724  -7.771  20.000  1.00 21.95
ATOM   3614  CG  LEU B 223      18.351  -7.852  20.722  1.00 23.40
ATOM   3615  CD1 LEU B 223      17.935  -6.443  21.175  1.00 22.51
ATOM   3616  CD2 LEU B 223      17.283  -8.467  19.827  1.00 27.46
ATOM   3617  N   LEU B 224      22.629  -9.036  19.229  1.00 21.01
ATOM   3618  CA  LEU B 224      23.851  -9.002  18.408  1.00 22.60
ATOM   3619  C   LEU B 224      23.857 -10.200  17.477  1.00 24.59
ATOM   3620  O   LEU B 224      24.146 -10.068  16.258  1.00 25.73
ATOM   3621  CB  LEU B 224      25.119  -9.054  19.278  1.00 24.22
ATOM   3622  CG  LEU B 224      25.373  -7.747  20.026  1.00 23.57
ATOM   3623  CD1 LEU B 224      26.430  -7.988  21.145  1.00 26.32
ATOM   3624  CD2 LEU B 224      25.862  -6.568  19.065  1.00 23.06
ATOM   3625  N   ARG B 225      23.547 -11.373  18.025  1.00 24.41
ATOM   3626  CA  ARG B 225      23.492 -12.600  17.222  1.00 27.18
ATOM   3627  C   ARG B 225      22.427 -12.511  16.127  1.00 26.69
ATOM   3628  O   ARG B 225      22.741 -12.942  14.985  1.00 29.35
ATOM   3629  CB  ARG B 225      23.260 -13.829  18.159  1.00 26.82
ATOM   3630  CG  ARG B 225      23.013 -15.111  17.412  1.00 31.57
ATOM   3631  CD  ARG B 225      22.619 -16.223  18.375  1.00 31.41
ATOM   3632  NE  ARG B 225      22.389 -17.415  17.568  1.00 40.58
ATOM   3633  CZ  ARG B 225      23.194 -18.476  17.515  1.00 42.29
ATOM   3634  NH1 ARG B 225      24.290 -18.529  18.279  1.00 44.19
ATOM   3635  NH2 ARG B 225      22.888 -19.510  16.724  1.00 38.60
ATOM   3636  N   ASP B 226      21.235 -11.974  16.461  1.00 27.10
ATOM   3637  CA  ASP B 226      20.080 -11.819  15.540  1.00 27.90
ATOM   3638  C   ASP B 226      20.491 -10.891  14.372  1.00 29.19
ATOM   3639  O   ASP B 226      20.280 -11.231  13.195  1.00 31.21
ATOM   3640  CB  ASP B 226      18.812 -11.304  16.238  1.00 27.58
ATOM   3641  CG  ASP B 226      18.200 -12.327  17.236  1.00 28.96
ATOM   3642  OD1 ASP B 226      18.604 -13.502  17.222  1.00 30.02
ATOM   3643  OD2 ASP B 226      17.246 -11.969  17.996  1.00 32.32
ATOM   3644  N   ASN B 227      21.164  -9.775  14.677  1.00 25.53
ATOM   3645  CA  ASN B 227      21.678  -8.970  13.530  1.00 26.95
ATOM   3646  C   ASN B 227      22.725  -9.674  12.661  1.00 29.34
ATOM   3647  O   ASN B 227      22.755  -9.583  11.381  1.00 31.45
ATOM   3648  CB  ASN B 227      22.253  -7.634  14.043  1.00 23.35
ATOM   3649  CG  ASN B 227      21.201  -6.679  14.466  1.00 26.41
ATOM   3650  OD1 ASN B 227      20.052  -6.781  14.072  1.00 27.72
ATOM   3651  ND2 ASN B 227      21.602  -5.685  15.227  1.00 22.84
ATOM   3652  N   LEU B 228      23.666 -10.351  13.306  1.00 30.25
ATOM   3653  CA  LEU B 228      24.663 -11.115  12.575  1.00 33.72
ATOM   3654  C   LEU B 228      24.025 -12.088  11.578  1.00 37.50
ATOM   3655  O   LEU B 228      24.545 -12.259  10.448  1.00 37.30
ATOM   3656  CB  LEU B 228      25.617 -11.830  13.557  1.00 33.53
ATOM   3657  CG  LEU B 228      26.695 -10.903  14.143  1.00 33.55
ATOM   3658  CD1 LEU B 228      27.434 -11.577  15.265  1.00 38.19
ATOM   3659  CD2 LEU B 228      27.719 -10.372  13.112  1.00 35.30
ATOM   3660  N   THR B 229      22.919 -12.706  12.035  1.00 40.49
ATOM   3661  CA  THR B 229      22.028 -13.594  11.257  1.00 43.62
ATOM   3662  C   THR B 229      21.465 -12.821  10.090  1.00 44.35
ATOM   3663  O   THR B 229      21.619 -13.262   8.956  1.00 47.51
ATOM   3664  CB  THR B 229      20.858 -14.163  12.145  1.00 44.07
ATOM   3665  OG1 THR B 229      21.420 -15.064  13.117  1.00 43.03
ATOM   3666  CG2 THR B 229      19.784 -14.937  11.315  1.00 46.57
ATOM   3667  N   LEU B 230      20.869 -11.669  10.371  1.00 42.84
ATOM   3668  CA  LEU B 230      20.201 -10.849   9.364  1.00 43.18
ATOM   3669  C   LEU B 230      21.207 -10.370   8.304  1.00 44.05
ATOM   3670  O   LEU B 230      20.890 -10.369   7.106  1.00 45.41
ATOM   3671  CB  LEU B 230      19.478  -9.709  10.060  1.00 41.81
ATOM   3672  CG  LEU B 230      17.994  -9.444   9.927  1.00 44.10
ATOM   3673  CD1 LEU B 230      17.059 -10.686   9.746  1.00 46.47
ATOM   3674  CD2 LEU B 230      17.603  -8.567  11.165  1.00 44.34
ATOM   3675  N   TRP B 231      22.441 -10.073   8.736  1.00 43.21
ATOM   3676  CA  TRP B 231      23.462  -9.463   7.912  1.00 42.88
ATOM   3677  C   TRP B 231      24.332 -10.459   7.133  1.00 46.30
ATOM   3678  O   TRP B 231      25.135 -10.053   6.259  1.00 47.42
ATOM   3679  CB  TRP B 231      24.370  -8.595   8.790  1.00 41.17
ATOM   3680  CG  TRP B 231      23.652  -7.477   9.471  1.00 36.25
ATOM   3681  CD1 TRP B 231      22.439  -6.934   9.139  1.00 30.57
ATOM   3682  CD2 TRP B 231      24.117  -6.749  10.596  1.00 30.21
ATOM   3683  NE1 TRP B 231      22.116  -5.911  10.000  1.00 30.02
ATOM   3684  CE2 TRP B 231      23.164  -5.757  10.876  1.00 32.01
ATOM   3685  CE3 TRP B 231      25.281  -6.806  11.357  1.00 31.52
ATOM   3686  CZ2 TRP B 231      23.311  -4.855  11.936  1.00 27.87
ATOM   3687  CZ3 TRP B 231      25.425  -5.872  12.404  1.00 23.86
ATOM   3688  CH2 TRP B 231      24.443  -4.948  12.680  1.00 25.46
ATOM   3689  N   THR B 232      24.186 -11.753   7.456  1.00 46.57
ATOM   3690  CA  THR B 232      24.927 -12.798   6.778  1.00 49.73
ATOM   3691  C   THR B 232      23.912 -13.805   6.242  1.00 50.05
ATOM   3692  O   THR B 232      24.320 -14.842   5.744  1.00 53.61
ATOM   3693  CB  THR B 232      25.998 -13.513   7.699  1.00 49.92
ATOM   3694  OG1 THR B 232      25.357 -14.051   8.857  1.00 50.52
ATOM   3695  CG2 THR B 232      27.113 -12.555   8.160  1.00 51.10
ATOM   3696  OXT THR B 232      22.697 -13.502   6.313  1.00 53.61
