# Supplementary material for: A recombinant Fasciola gigantica 14-3-3 epsilon protein (rFg14-3-3e) modulates various functions of goat peripheral blood mononuclear cells
Source: Parasit Vectors. 2018 Mar 6;11:152. doi: 10.1186/s13071-018-2745-4 (PMC5840819; doi:10.1186/s13071-018-2745-4)
Supplement: Supplementary file 1 — Dataset S1. Structure files, FoldX configuration files and associated energy calculations for complexes between YWAHE and rFg14-3-3, and the 18 human protein interactors of YWAHE. (TGZ 5273 kb) [file 13071_2018_2745_MOESM1_ESM.tgz › foldx_model_files/P62258-P62258-EXP-3ubw.pdb]

FoldX generated pdb file

Output generated by <BuildModel>
ATOM      0  N   GLU A   3     -10.804  17.943  -3.743  1.00 45.43
ATOM      1  CA  GLU A   3     -10.630  18.336  -2.308  1.00 45.45
ATOM      2  C   GLU A   3     -11.205  17.295  -1.353  1.00 44.76
ATOM      3  O   GLU A   3     -10.457  16.826  -0.509  1.00 44.14
ATOM      4  CB  GLU A   3     -11.231  19.678  -1.946  1.00 49.19
ATOM      5  CG  GLU A   3     -11.090  20.061  -0.475  1.00 49.19
ATOM      6  CD  GLU A   3     -11.820  21.343  -0.122  1.00 49.19
ATOM      7  OE1 GLU A   3     -12.903  21.589  -0.696  1.00 49.19
ATOM      8  OE2 GLU A   3     -11.311  22.102   0.729  1.00 49.19
ATOM      9  N   ARG A   4     -12.500  16.958  -1.459  1.00 42.40
ATOM     10  CA  ARG A   4     -13.087  15.915  -0.594  1.00 40.14
ATOM     11  C   ARG A   4     -12.346  14.570  -0.782  1.00 40.26
ATOM     12  O   ARG A   4     -11.971  13.901   0.199  1.00 38.87
ATOM     13  CB  ARG A   4     -14.590  15.802  -0.788  1.00 39.68
ATOM     14  CG  ARG A   4     -15.291  14.846   0.098  1.00 39.68
ATOM     15  CD  ARG A   4     -16.761  14.835  -0.276  1.00 39.68
ATOM     16  NE  ARG A   4     -17.485  13.798   0.444  1.00 39.68
ATOM     17  CZ  ARG A   4     -18.814  13.751   0.580  1.00 39.68
ATOM     18  NH1 ARG A   4     -19.586  14.705   0.042  1.00 39.68
ATOM     19  NH2 ARG A   4     -19.385  12.760   1.269  1.00 39.68
ATOM     20  N   LYS A   5     -12.052  14.210  -2.013  1.00 39.53
ATOM     21  CA  LYS A   5     -11.267  12.991  -2.237  1.00 39.86
ATOM     22  C   LYS A   5      -9.834  13.093  -1.707  1.00 37.98
ATOM     23  O   LYS A   5      -9.287  12.092  -1.238  1.00 37.30
ATOM     24  CB  LYS A   5     -11.297  12.556  -3.706  1.00 46.96
ATOM     25  CG  LYS A   5     -10.706  11.180  -3.955  1.00 46.96
ATOM     26  CD  LYS A   5     -11.238  10.163  -2.958  1.00 46.96
ATOM     27  CE  LYS A   5     -10.463   8.858  -3.033  1.00 46.96
ATOM     28  NZ  LYS A   5     -10.602   8.058  -1.785  1.00 46.96
ATOM     29  N   LYS A   6      -9.240  14.281  -1.788  1.00 35.60
ATOM     30  CA  LYS A   6      -7.933  14.508  -1.237  1.00 34.34
ATOM     31  C   LYS A   6      -7.916  14.382   0.278  1.00 32.89
ATOM     32  O   LYS A   6      -6.995  13.791   0.844  1.00 30.70
ATOM     33  CB  LYS A   6      -7.350  15.856  -1.601  1.00 36.69
ATOM     34  CG  LYS A   6      -7.265  16.130  -3.100  1.00 36.69
ATOM     35  CD  LYS A   6      -6.277  17.240  -3.418  1.00 36.69
ATOM     36  CE  LYS A   6      -6.714  18.561  -2.805  1.00 36.69
ATOM     37  NZ  LYS A   6      -5.797  19.674  -3.175  1.00 36.69
ATOM     38  N   LYS A   7      -8.903  14.961   0.917  1.00 30.60
ATOM     39  CA  LYS A   7      -9.010  14.854   2.374  1.00 30.91
ATOM     40  C   LYS A   7      -9.182  13.415   2.835  1.00 30.62
ATOM     41  O   LYS A   7      -8.618  13.017   3.892  1.00 29.28
ATOM     42  CB  LYS A   7     -10.184  15.692   2.881  1.00 31.58
ATOM     43  CG  LYS A   7     -10.065  17.176   2.577  1.00 31.58
ATOM     44  CD  LYS A   7      -8.998  17.833   3.437  1.00 31.58
ATOM     45  CE  LYS A   7      -8.764  19.277   3.021  1.00 31.58
ATOM     46  NZ  LYS A   7      -7.826  19.975   3.943  1.00 31.58
ATOM     47  N   SER A   8      -9.942  12.637   2.066  1.00 28.08
ATOM     48  CA  SER A   8     -10.129  11.245   2.378  1.00 28.02
ATOM     49  C   SER A   8      -8.813  10.503   2.309  1.00 28.49
ATOM     50  O   SER A   8      -8.521   9.678   3.193  1.00 26.04
ATOM     51  CB  SER A   8     -11.182  10.590   1.520  1.00 28.08
ATOM     52  OG  SER A   8     -10.646  10.120   0.286  1.00 28.08
ATOM     53  N   ASP A   9      -8.085  10.762   1.220  1.00 26.42
ATOM     54  CA  ASP A   9      -6.790  10.230   1.045  1.00 26.49
ATOM     55  C   ASP A   9      -5.812  10.603   2.207  1.00 23.91
ATOM     56  O   ASP A   9      -5.137   9.695   2.759  1.00 23.32
ATOM     57  CB  ASP A   9      -6.238  10.600  -0.344  1.00 28.62
ATOM     58  CG  ASP A   9      -7.103  10.067  -1.465  1.00 28.62
ATOM     59  OD1 ASP A   9      -8.006   9.250  -1.190  1.00 28.62
ATOM     60  OD2 ASP A   9      -6.873  10.466  -2.625  1.00 28.62
ATOM     61  N   PHE A  10      -5.771  11.876   2.591  1.00 21.03
ATOM     62  CA  PHE A  10      -4.967  12.295   3.722  1.00 23.80
ATOM     63  C   PHE A  10      -5.391  11.616   5.029  1.00 21.99
ATOM     64  O   PHE A  10      -4.504  11.220   5.789  1.00 22.14
ATOM     65  CB  PHE A  10      -4.987  13.834   3.893  1.00 30.65
ATOM     66  CG  PHE A  10      -3.753  14.369   4.544  1.00 30.65
ATOM     67  CD1 PHE A  10      -3.476  14.090   5.872  1.00 30.65
ATOM     68  CD2 PHE A  10      -2.870  15.166   3.837  1.00 30.65
ATOM     69  CE1 PHE A  10      -2.343  14.597   6.477  1.00 30.65
ATOM     70  CE2 PHE A  10      -1.736  15.675   4.441  1.00 30.65
ATOM     71  CZ  PHE A  10      -1.471  15.390   5.762  1.00 30.65
ATOM     72  N   ALA A  11      -6.695  11.386   5.216  1.00 21.27
ATOM     73  CA  ALA A  11      -7.236  10.678   6.407  1.00 21.33
ATOM     74  C   ALA A  11      -6.740   9.244   6.387  1.00 21.80
ATOM     75  O   ALA A  11      -6.316   8.692   7.398  1.00 20.00
ATOM     76  CB  ALA A  11      -8.750  10.697   6.414  1.00 21.01
ATOM     77  N   LYS A  12      -6.773   8.637   5.211  1.00 20.62
ATOM     78  CA  LYS A  12      -6.283   7.289   5.094  1.00 21.89
ATOM     79  C   LYS A  12      -4.754   7.177   5.325  1.00 22.55
ATOM     80  O   LYS A  12      -4.298   6.199   5.937  1.00 22.79
ATOM     81  CB  LYS A  12      -6.664   6.757   3.722  1.00 25.09
ATOM     82  CG  LYS A  12      -8.180   6.582   3.552  1.00 25.09
ATOM     83  CD  LYS A  12      -8.588   5.324   4.389  1.00 25.09
ATOM     84  CE  LYS A  12      -9.604   4.487   3.720  1.00 25.09
ATOM     85  NZ  LYS A  12      -8.835   3.875   2.548  1.00 25.09
ATOM     86  N   ILE A  13      -3.961   8.171   4.882  1.00 23.19
ATOM     87  CA  ILE A  13      -2.501   8.169   5.161  1.00 22.79
ATOM     88  C   ILE A  13      -2.213   8.326   6.638  1.00 22.00
ATOM     89  O   ILE A  13      -1.359   7.638   7.170  1.00 19.58
ATOM     90  CB  ILE A  13      -1.785   9.290   4.386  1.00 24.30
ATOM     91  CG1 ILE A  13      -2.208   9.276   2.915  1.00 24.30
ATOM     92  CG2 ILE A  13      -0.276   9.106   4.454  1.00 24.30
ATOM     93  CD1 ILE A  13      -1.662  10.436   2.112  1.00 24.30
ATOM     94  N   ALA A  14      -2.937   9.248   7.277  1.00 21.16
ATOM     95  CA  ALA A  14      -2.801   9.488   8.708  1.00 20.74
ATOM     96  C   ALA A  14      -3.172   8.171   9.464  1.00 22.65
ATOM     97  O   ALA A  14      -2.484   7.802  10.412  1.00 21.64
ATOM     98  CB  ALA A  14      -3.776  10.612   9.069  1.00 21.40
ATOM     99  N   GLU A  15      -4.283   7.507   9.087  1.00 20.10
ATOM    100  CA  GLU A  15      -4.677   6.214   9.694  1.00 21.39
ATOM    101  C   GLU A  15      -3.554   5.139   9.545  1.00 21.36
ATOM    102  O   GLU A  15      -3.199   4.473  10.537  1.00 18.98
ATOM    103  CB  GLU A  15      -5.924   5.679   9.024  1.00 24.55
ATOM    104  CG  GLU A  15      -6.774   4.823   9.958  1.00 24.55
ATOM    105  CD  GLU A  15      -6.799   3.350   9.460  1.00 24.55
ATOM    106  OE1 GLU A  15      -7.143   3.101   8.260  1.00 24.55
ATOM    107  OE2 GLU A  15      -6.496   2.484  10.300  1.00 24.55
ATOM    108  N   GLN A  16      -3.014   4.992   8.329  1.00 20.35
ATOM    109  CA  GLN A  16      -1.875   4.092   8.160  1.00 21.85
ATOM    110  C   GLN A  16      -0.681   4.475   9.091  1.00 23.01
ATOM    111  O   GLN A  16      -0.049   3.569   9.711  1.00 23.01
ATOM    112  CB  GLN A  16      -1.408   4.041   6.709  1.00 25.88
ATOM    113  CG  GLN A  16      -2.457   3.613   5.720  1.00 25.88
ATOM    114  CD  GLN A  16      -2.004   2.375   4.980  1.00 25.88
ATOM    115  OE1 GLN A  16      -2.084   1.273   5.518  1.00 25.88
ATOM    116  NE2 GLN A  16      -1.590   2.531   3.741  1.00 25.88
ATOM    117  N   SER A  17      -0.384   5.774   9.205  1.00 20.76
ATOM    118  CA  SER A  17       0.753   6.207  10.005  1.00 21.53
ATOM    119  C   SER A  17       0.425   6.213  11.484  1.00 22.24
ATOM    120  O   SER A  17       1.314   6.556  12.289  1.00 23.94
ATOM    121  CB  SER A  17       1.205   7.626   9.536  1.00 22.09
ATOM    122  OG  SER A  17       0.383   8.607  10.119  1.00 22.09
ATOM    123  N   GLU A  18      -0.844   5.868  11.852  1.00 20.15
ATOM    124  CA  GLU A  18      -1.310   5.900  13.220  1.00 23.20
ATOM    125  C   GLU A  18      -1.204   7.271  13.860  1.00 21.90
ATOM    126  O   GLU A  18      -0.911   7.401  15.033  1.00 22.46
ATOM    127  CB  GLU A  18      -0.619   4.806  14.077  1.00 31.90
ATOM    128  CG  GLU A  18      -1.109   3.416  13.728  1.00 31.90
ATOM    129  CD  GLU A  18      -1.066   2.457  14.942  1.00 31.90
ATOM    130  OE1 GLU A  18      -0.014   2.338  15.587  1.00 31.90
ATOM    131  OE2 GLU A  18      -2.092   1.837  15.244  1.00 31.90
ATOM    132  N   ARG A  19      -1.468   8.292  13.062  1.00 20.50
ATOM    133  CA  ARG A  19      -1.457   9.665  13.556  1.00 21.51
ATOM    134  C   ARG A  19      -2.918  10.096  13.583  1.00 22.49
ATOM    135  O   ARG A  19      -3.426  10.741  12.617  1.00 21.23
ATOM    136  CB  ARG A  19      -0.644  10.501  12.613  1.00 23.77
ATOM    137  CG  ARG A  19       0.864  10.205  12.936  1.00 23.77
ATOM    138  CD  ARG A  19       1.780  10.799  11.927  1.00 23.77
ATOM    139  NE  ARG A  19       1.757  12.237  11.929  1.00 23.77
ATOM    140  CZ  ARG A  19       2.535  13.004  12.692  1.00 23.77
ATOM    141  NH1 ARG A  19       3.421  12.429  13.562  1.00 23.77
ATOM    142  NH2 ARG A  19       2.438  14.331  12.595  1.00 23.77
ATOM    143  N   TYR A  20      -3.614   9.627  14.620  1.00 21.04
ATOM    144  CA  TYR A  20      -5.060   9.791  14.607  1.00 21.82
ATOM    145  C   TYR A  20      -5.539  11.208  14.755  1.00 22.82
ATOM    146  O   TYR A  20      -6.613  11.524  14.272  1.00 20.46
ATOM    147  CB  TYR A  20      -5.678   8.850  15.648  1.00 24.65
ATOM    148  CG  TYR A  20      -5.310   7.444  15.319  1.00 24.65
ATOM    149  CD1 TYR A  20      -5.988   6.748  14.304  1.00 24.65
ATOM    150  CD2 TYR A  20      -4.267   6.779  16.025  1.00 24.65
ATOM    151  CE1 TYR A  20      -5.654   5.409  14.025  1.00 24.65
ATOM    152  CE2 TYR A  20      -3.928   5.484  15.703  1.00 24.65
ATOM    153  CZ  TYR A  20      -4.634   4.822  14.738  1.00 24.65
ATOM    154  OH  TYR A  20      -4.290   3.553  14.435  1.00 24.65
ATOM    155  N   ASP A  21      -4.737  12.100  15.368  1.00 25.43
ATOM    156  CA  ASP A  21      -5.133  13.531  15.424  1.00 27.71
ATOM    157  C   ASP A  21      -5.351  14.156  14.064  1.00 27.67
ATOM    158  O   ASP A  21      -6.319  14.924  13.826  1.00 27.33
ATOM    159  CB  ASP A  21      -4.097  14.391  16.140  1.00 34.44
ATOM    160  CG  ASP A  21      -2.708  14.321  15.500  1.00 34.44
ATOM    161  OD1 ASP A  21      -2.328  13.302  14.878  1.00 34.44
ATOM    162  OD2 ASP A  21      -1.960  15.333  15.657  1.00 34.44
ATOM    163  N   GLU A  22      -4.409  13.879  13.175  1.00 27.43
ATOM    164  CA  GLU A  22      -4.461  14.327  11.820  1.00 26.65
ATOM    165  C   GLU A  22      -5.562  13.695  11.044  1.00 24.90
ATOM    166  O   GLU A  22      -6.145  14.325  10.204  1.00 23.29
ATOM    167  CB  GLU A  22      -3.109  14.027  11.165  1.00 30.90
ATOM    168  CG  GLU A  22      -2.056  14.693  11.998  1.00 30.90
ATOM    169  CD  GLU A  22      -0.724  14.624  11.388  1.00 30.90
ATOM    170  OE1 GLU A  22      -0.414  13.535  10.940  1.00 30.90
ATOM    171  OE2 GLU A  22       0.002  15.636  11.304  1.00 30.90
ATOM    172  N   MET A  23      -5.855  12.422  11.318  1.00 23.05
ATOM    173  CA  MET A  23      -6.967  11.746  10.626  1.00 22.78
ATOM    174  C   MET A  23      -8.261  12.502  11.005  1.00 22.03
ATOM    175  O   MET A  23      -9.128  12.762  10.162  1.00 23.02
ATOM    176  CB  MET A  23      -7.001  10.283  11.142  1.00 22.78
ATOM    177  CG  MET A  23      -8.038   9.479  10.384  1.00 22.78
ATOM    178  SD  MET A  23      -8.041   7.841  11.056  1.00 22.78
ATOM    179  CE  MET A  23      -9.474   7.101  10.139  1.00 22.78
ATOM    180  N   VAL A  24      -8.409  12.843  12.293  1.00 21.81
ATOM    181  CA  VAL A  24      -9.554  13.628  12.777  1.00 22.61
ATOM    182  C   VAL A  24      -9.662  14.998  11.999  1.00 24.96
ATOM    183  O   VAL A  24     -10.717  15.358  11.518  1.00 25.69
ATOM    184  CB  VAL A  24      -9.468  13.878  14.336  1.00 23.44
ATOM    185  CG1 VAL A  24     -10.643  14.766  14.847  1.00 23.44
ATOM    186  CG2 VAL A  24      -9.475  12.497  15.059  1.00 23.44
ATOM    187  N   LYS A  25      -8.563  15.720  11.899  1.00 26.40
ATOM    188  CA  LYS A  25      -8.599  17.061  11.283  1.00 28.61
ATOM    189  C   LYS A  25      -9.057  16.941   9.823  1.00 27.86
ATOM    190  O   LYS A  25      -9.917  17.724   9.375  1.00 27.83
ATOM    191  CB  LYS A  25      -7.191  17.663  11.311  1.00 37.20
ATOM    192  CG  LYS A  25      -6.673  17.961  12.707  1.00 37.20
ATOM    193  CD  LYS A  25      -5.203  18.344  12.680  1.00 37.20
ATOM    194  CE  LYS A  25      -5.022  19.820  12.364  1.00 37.20
ATOM    195  NZ  LYS A  25      -3.613  20.261  12.560  1.00 37.20
ATOM    196  N   VAL A  26      -8.509  15.962   9.109  1.00 25.91
ATOM    197  CA  VAL A  26      -8.919  15.696   7.703  1.00 27.92
ATOM    198  C   VAL A  26     -10.415  15.363   7.613  1.00 27.64
ATOM    199  O   VAL A  26     -11.129  15.920   6.775  1.00 30.14
ATOM    200  CB  VAL A  26      -8.108  14.541   7.089  1.00 29.21
ATOM    201  CG1 VAL A  26      -8.571  14.259   5.668  1.00 29.21
ATOM    202  CG2 VAL A  26      -6.628  14.890   7.050  1.00 29.21
ATOM    203  N   MET A  27     -10.909  14.467   8.482  1.00 25.56
ATOM    204  CA  MET A  27     -12.301  13.992   8.365  1.00 24.12
ATOM    205  C   MET A  27     -13.267  15.085   8.854  1.00 25.34
ATOM    206  O   MET A  27     -14.408  15.183   8.381  1.00 26.44
ATOM    207  CB  MET A  27     -12.505  12.681   9.137  1.00 24.46
ATOM    208  CG  MET A  27     -11.715  11.434   8.489  1.00 24.46
ATOM    209  SD  MET A  27     -12.152  11.242   6.758  1.00 24.46
ATOM    210  CE  MET A  27     -13.952  11.417   6.693  1.00 24.46
ATOM    211  N   ASN A  28     -12.810  15.917   9.791  1.00 25.07
ATOM    212  CA  ASN A  28     -13.607  17.040  10.260  1.00 28.31
ATOM    213  C   ASN A  28     -13.850  18.053   9.148  1.00 29.12
ATOM    214  O   ASN A  28     -14.931  18.615   9.019  1.00 27.07
ATOM    215  CB  ASN A  28     -12.866  17.762  11.384  1.00 33.56
ATOM    216  CG  ASN A  28     -13.149  17.165  12.749  1.00 33.56
ATOM    217  OD1 ASN A  28     -13.520  15.996  12.860  1.00 33.56
ATOM    218  ND2 ASN A  28     -12.974  17.965  13.793  1.00 33.56
ATOM    219  N   GLU A  29     -12.853  18.239   8.304  1.00 29.91
ATOM    220  CA  GLU A  29     -13.035  19.054   7.106  1.00 31.87
ATOM    221  C   GLU A  29     -14.036  18.458   6.125  1.00 33.43
ATOM    222  O   GLU A  29     -14.818  19.217   5.498  1.00 33.09
ATOM    223  CB  GLU A  29     -11.682  19.322   6.473  1.00 39.68
ATOM    224  CG  GLU A  29     -10.673  19.994   7.399  1.00 39.68
ATOM    225  CD  GLU A  29     -10.667  21.505   7.271  1.00 39.68
ATOM    226  OE1 GLU A  29     -10.423  22.007   6.153  1.00 39.68
ATOM    227  OE2 GLU A  29     -10.908  22.188   8.289  1.00 39.68
ATOM    228  N   VAL A  30     -14.087  17.119   6.004  1.00 31.55
ATOM    229  CA  VAL A  30     -15.085  16.505   5.141  1.00 31.11
ATOM    230  C   VAL A  30     -16.447  16.764   5.739  1.00 31.26
ATOM    231  O   VAL A  30     -17.354  17.225   5.035  1.00 31.11
ATOM    232  CB  VAL A  30     -14.889  14.993   4.890  1.00 30.97
ATOM    233  CG1 VAL A  30     -15.964  14.460   3.882  1.00 30.97
ATOM    234  CG2 VAL A  30     -13.536  14.748   4.402  1.00 30.97
ATOM    235  N   ALA A  31     -16.568  16.543   7.040  1.00 29.24
ATOM    236  CA  ALA A  31     -17.841  16.710   7.710  1.00 31.13
ATOM    237  C   ALA A  31     -18.325  18.171   7.500  1.00 32.37
ATOM    238  O   ALA A  31     -19.510  18.440   7.399  1.00 33.62
ATOM    239  CB  ALA A  31     -17.679  16.412   9.209  1.00 31.24
ATOM    240  N   LYS A  32     -17.373  19.089   7.493  1.00 34.03
ATOM    241  CA  LYS A  32     -17.691  20.507   7.410  1.00 36.76
ATOM    242  C   LYS A  32     -18.205  20.933   6.040  1.00 38.00
ATOM    243  O   LYS A  32     -18.592  22.090   5.865  1.00 39.30
ATOM    244  CB  LYS A  32     -16.454  21.326   7.786  1.00 37.02
ATOM    245  CG  LYS A  32     -16.178  21.383   9.279  1.00 37.02
ATOM    246  CD  LYS A  32     -14.709  21.653   9.559  1.00 37.02
ATOM    247  CE  LYS A  32     -14.466  21.902  11.039  1.00 37.02
ATOM    248  NZ  LYS A  32     -14.097  23.320  11.310  1.00 37.02
ATOM    249  N   MET A  33     -18.205  20.033   5.058  1.00 38.68
ATOM    250  CA  MET A  33     -18.760  20.344   3.747  1.00 41.48
ATOM    251  C   MET A  33     -20.290  20.287   3.658  1.00 42.60
ATOM    252  O   MET A  33     -20.873  20.556   2.582  1.00 43.60
ATOM    253  CB  MET A  33     -18.205  19.381   2.714  1.00 42.59
ATOM    254  CG  MET A  33     -16.772  19.465   2.669  1.00 42.59
ATOM    255  SD  MET A  33     -16.217  18.147   1.620  1.00 42.59
ATOM    256  CE  MET A  33     -14.498  18.405   2.051  1.00 42.59
ATOM    257  N   PRO A  34     -20.932  19.873   4.742  1.00 43.20
ATOM    258  CA  PRO A  34     -22.406  19.871   4.824  1.00 44.79
ATOM    259  C   PRO A  34     -23.108  18.990   3.755  1.00 44.13
ATOM    260  O   PRO A  34     -24.197  19.305   3.294  1.00 44.27
ATOM    261  CB  PRO A  34     -22.727  21.357   4.651  1.00 44.95
ATOM    262  CG  PRO A  34     -21.502  22.064   5.188  1.00 44.95
ATOM    263  CD  PRO A  34     -20.361  21.198   4.684  1.00 44.95
ATOM    264  N   GLY A  35     -22.467  17.884   3.376  1.00 43.25
ATOM    265  CA  GLY A  35     -23.047  16.912   2.426  1.00 42.71
ATOM    266  C   GLY A  35     -23.124  15.537   3.096  1.00 41.20
ATOM    267  O   GLY A  35     -22.427  15.291   4.087  1.00 41.55
ATOM    268  N   GLU A  36     -23.977  14.651   2.591  1.00 38.24
ATOM    269  CA  GLU A  36     -24.082  13.278   3.116  1.00 35.94
ATOM    270  C   GLU A  36     -22.680  12.594   2.930  1.00 33.92
ATOM    271  O   GLU A  36     -22.074  12.632   1.796  1.00 32.08
ATOM    272  CB  GLU A  36     -25.170  12.528   2.335  1.00 39.27
ATOM    273  CG  GLU A  36     -26.406  13.383   1.977  1.00 39.27
ATOM    274  CD  GLU A  36     -26.309  13.911   0.569  1.00 39.27
ATOM    275  OE1 GLU A  36     -25.665  14.976   0.384  1.00 39.27
ATOM    276  OE2 GLU A  36     -26.888  13.287  -0.329  1.00 39.27
ATOM    277  N   MET A  37     -22.114  12.060   4.019  1.00 30.60
ATOM    278  CA  MET A  37     -20.889  11.265   3.889  1.00 28.76
ATOM    279  C   MET A  37     -21.143   9.900   3.276  1.00 28.42
ATOM    280  O   MET A  37     -22.163   9.290   3.522  1.00 27.76
ATOM    281  CB  MET A  37     -20.219  11.026   5.264  1.00 29.60
ATOM    282  CG  MET A  37     -19.659  12.285   5.888  1.00 29.60
ATOM    283  SD  MET A  37     -19.073  12.035   7.573  1.00 29.60
ATOM    284  CE  MET A  37     -17.304  12.208   7.345  1.00 29.60
ATOM    285  N   SER A  38     -20.177   9.369   2.549  1.00 28.38
ATOM    286  CA  SER A  38     -20.310   8.008   2.100  1.00 28.43
ATOM    287  C   SER A  38     -20.115   7.096   3.331  1.00 29.42
ATOM    288  O   SER A  38     -19.703   7.564   4.389  1.00 29.79
ATOM    289  CB  SER A  38     -19.197   7.667   1.122  1.00 29.34
ATOM    290  OG  SER A  38     -17.917   7.809   1.722  1.00 29.34
ATOM    291  N   VAL A  39     -20.413   5.811   3.199  1.00 27.60
ATOM    292  CA  VAL A  39     -20.132   4.803   4.222  1.00 28.07
ATOM    293  C   VAL A  39     -18.647   4.835   4.616  1.00 26.84
ATOM    294  O   VAL A  39     -18.340   4.889   5.786  1.00 27.18
ATOM    295  CB  VAL A  39     -20.507   3.395   3.724  1.00 28.12
ATOM    296  CG1 VAL A  39     -20.032   2.280   4.785  1.00 28.12
ATOM    297  CG2 VAL A  39     -22.003   3.367   3.592  1.00 28.12
ATOM    298  N   GLU A  40     -17.765   4.940   3.631  1.00 26.93
ATOM    299  CA  GLU A  40     -16.334   4.968   3.889  1.00 28.11
ATOM    300  C   GLU A  40     -15.966   6.192   4.741  1.00 27.31
ATOM    301  O   GLU A  40     -15.272   6.072   5.735  1.00 25.55
ATOM    302  CB  GLU A  40     -15.560   4.996   2.583  1.00 31.70
ATOM    303  CG  GLU A  40     -16.044   3.952   1.511  1.00 31.70
ATOM    304  CD  GLU A  40     -17.116   4.524   0.552  1.00 31.70
ATOM    305  OE1 GLU A  40     -18.327   4.497   0.886  1.00 31.70
ATOM    306  OE2 GLU A  40     -16.762   5.019  -0.535  1.00 31.70
ATOM    307  N   GLU A  41     -16.422   7.361   4.332  1.00 24.71
ATOM    308  CA  GLU A  41     -16.163   8.610   5.062  1.00 26.42
ATOM    309  C   GLU A  41     -16.706   8.594   6.488  1.00 24.60
ATOM    310  O   GLU A  41     -15.960   8.976   7.448  1.00 24.12
ATOM    311  CB  GLU A  41     -16.758   9.796   4.270  1.00 27.90
ATOM    312  CG  GLU A  41     -15.857  10.177   3.063  1.00 27.90
ATOM    313  CD  GLU A  41     -16.638  10.924   1.963  1.00 27.90
ATOM    314  OE1 GLU A  41     -17.857  10.664   1.829  1.00 27.90
ATOM    315  OE2 GLU A  41     -16.047  11.768   1.248  1.00 27.90
ATOM    316  N   ARG A  42     -17.947   8.091   6.660  1.00 24.29
ATOM    317  CA  ARG A  42     -18.551   7.931   7.985  1.00 25.20
ATOM    318  C   ARG A  42     -17.640   7.083   8.855  1.00 25.01
ATOM    319  O   ARG A  42     -17.422   7.393  10.016  1.00 24.95
ATOM    320  CB  ARG A  42     -19.875   7.156   7.920  1.00 27.77
ATOM    321  CG  ARG A  42     -21.090   7.995   7.723  1.00 27.77
ATOM    322  CD  ARG A  42     -22.201   7.116   7.186  1.00 27.77
ATOM    323  NE  ARG A  42     -22.674   7.470   5.848  1.00 27.77
ATOM    324  CZ  ARG A  42     -23.499   6.695   5.143  1.00 27.77
ATOM    325  NH1 ARG A  42     -23.868   5.534   5.646  1.00 27.77
ATOM    326  NH2 ARG A  42     -23.943   7.040   3.944  1.00 27.77
ATOM    327  N   ASN A  43     -17.150   5.995   8.263  1.00 24.31
ATOM    328  CA  ASN A  43     -16.377   5.053   9.018  1.00 25.47
ATOM    329  C   ASN A  43     -15.019   5.640   9.368  1.00 23.25
ATOM    330  O   ASN A  43     -14.507   5.426  10.473  1.00 23.38
ATOM    331  CB  ASN A  43     -16.228   3.722   8.210  1.00 28.97
ATOM    332  CG  ASN A  43     -17.370   2.719   8.520  1.00 28.97
ATOM    333  OD1 ASN A  43     -17.262   1.861   9.409  1.00 28.97
ATOM    334  ND2 ASN A  43     -18.471   2.860   7.792  1.00 28.97
ATOM    335  N   LEU A  44     -14.411   6.341   8.418  1.00 23.12
ATOM    336  CA  LEU A  44     -13.100   7.017   8.651  1.00 23.21
ATOM    337  C   LEU A  44     -13.200   8.040   9.767  1.00 21.86
ATOM    338  O   LEU A  44     -12.376   8.102  10.683  1.00 19.75
ATOM    339  CB  LEU A  44     -12.597   7.695   7.388  1.00 23.36
ATOM    340  CG  LEU A  44     -11.830   6.785   6.451  1.00 23.36
ATOM    341  CD1 LEU A  44     -11.200   7.642   5.304  1.00 23.36
ATOM    342  CD2 LEU A  44     -10.756   5.885   7.139  1.00 23.36
ATOM    343  N   LEU A  45     -14.254   8.844   9.689  1.00 22.13
ATOM    344  CA  LEU A  45     -14.508   9.798  10.746  1.00 22.81
ATOM    345  C   LEU A  45     -14.704   9.140  12.098  1.00 22.92
ATOM    346  O   LEU A  45     -14.147   9.638  13.144  1.00 20.59
ATOM    347  CB  LEU A  45     -15.669  10.750  10.379  1.00 25.32
ATOM    348  CG  LEU A  45     -15.443  12.007  11.296  1.00 25.32
ATOM    349  CD1 LEU A  45     -15.655  13.166  10.540  1.00 25.32
ATOM    350  CD2 LEU A  45     -16.441  11.926  12.372  1.00 25.32
ATOM    351  N   SER A  46     -15.454   8.053  12.135  1.00 21.52
ATOM    352  CA  SER A  46     -15.777   7.425  13.435  1.00 24.12
ATOM    353  C   SER A  46     -14.480   6.731  14.027  1.00 21.92
ATOM    354  O   SER A  46     -14.171   6.851  15.190  1.00 20.84
ATOM    355  CB  SER A  46     -16.892   6.402  13.280  1.00 23.38
ATOM    356  OG  SER A  46     -16.362   5.334  12.496  1.00 23.38
ATOM    357  N   VAL A  47     -13.719   6.051  13.182  1.00 20.69
ATOM    358  CA  VAL A  47     -12.431   5.462  13.595  1.00 21.39
ATOM    359  C   VAL A  47     -11.477   6.510  14.108  1.00 21.08
ATOM    360  O   VAL A  47     -10.808   6.300  15.112  1.00 19.39
ATOM    361  CB  VAL A  47     -11.860   4.784  12.374  1.00 22.40
ATOM    362  CG1 VAL A  47     -10.383   4.406  12.561  1.00 22.40
ATOM    363  CG2 VAL A  47     -12.689   3.472  12.102  1.00 22.40
ATOM    364  N   ALA A  48     -11.347   7.612  13.363  1.00 19.01
ATOM    365  CA  ALA A  48     -10.466   8.695  13.774  1.00 19.05
ATOM    366  C   ALA A  48     -10.792   9.102  15.208  1.00 20.13
ATOM    367  O   ALA A  48      -9.890   9.125  16.080  1.00 19.61
ATOM    368  CB  ALA A  48     -10.625   9.940  12.811  1.00 19.58
ATOM    369  N   TYR A  49     -12.037   9.509  15.454  1.00 18.96
ATOM    370  CA  TYR A  49     -12.369   9.966  16.792  1.00 19.24
ATOM    371  C   TYR A  49     -12.353   8.832  17.797  1.00 19.82
ATOM    372  O   TYR A  49     -12.004   9.089  18.953  1.00 20.84
ATOM    373  CB  TYR A  49     -13.771  10.568  16.856  1.00 22.25
ATOM    374  CG  TYR A  49     -13.743  12.102  16.701  1.00 22.25
ATOM    375  CD1 TYR A  49     -13.311  12.894  17.764  1.00 22.25
ATOM    376  CD2 TYR A  49     -14.054  12.686  15.459  1.00 22.25
ATOM    377  CE1 TYR A  49     -13.272  14.308  17.657  1.00 22.25
ATOM    378  CE2 TYR A  49     -14.049  14.107  15.328  1.00 22.25
ATOM    379  CZ  TYR A  49     -13.640  14.871  16.428  1.00 22.25
ATOM    380  OH  TYR A  49     -13.635  16.214  16.297  1.00 22.25
ATOM    381  N   LYS A  50     -12.786   7.627  17.436  1.00 19.54
ATOM    382  CA  LYS A  50     -12.702   6.573  18.450  1.00 19.62
ATOM    383  C   LYS A  50     -11.243   6.291  18.892  1.00 19.95
ATOM    384  O   LYS A  50     -11.038   6.047  20.068  1.00 17.15
ATOM    385  CB  LYS A  50     -13.531   5.291  18.155  1.00 24.17
ATOM    386  CG  LYS A  50     -12.907   4.467  16.938  1.00 24.17
ATOM    387  CD  LYS A  50     -12.858   2.943  17.171  1.00 24.17
ATOM    388  CE  LYS A  50     -12.011   2.189  16.096  1.00 24.17
ATOM    389  NZ  LYS A  50     -11.978   0.674  16.289  1.00 24.17
ATOM    390  N   ASN A  51     -10.270   6.428  17.972  1.00 20.61
ATOM    391  CA  ASN A  51      -8.814   6.305  18.356  1.00 20.62
ATOM    392  C   ASN A  51      -8.367   7.441  19.201  1.00 20.02
ATOM    393  O   ASN A  51      -7.728   7.228  20.203  1.00 18.07
ATOM    394  CB  ASN A  51      -7.949   6.204  17.113  1.00 20.74
ATOM    395  CG  ASN A  51      -7.869   4.764  16.631  1.00 20.74
ATOM    396  OD1 ASN A  51      -6.961   4.085  17.005  1.00 20.74
ATOM    397  ND2 ASN A  51      -8.868   4.285  15.893  1.00 20.74
ATOM    398  N   VAL A  52      -8.782   8.663  18.841  1.00 20.41
ATOM    399  CA  VAL A  52      -8.370   9.848  19.599  1.00 20.84
ATOM    400  C   VAL A  52      -8.938   9.804  20.996  1.00 20.46
ATOM    401  O   VAL A  52      -8.183   9.981  21.998  1.00 20.63
ATOM    402  CB  VAL A  52      -8.756  11.179  18.817  1.00 21.33
ATOM    403  CG1 VAL A  52      -8.980  12.329  19.760  1.00 21.33
ATOM    404  CG2 VAL A  52      -7.628  11.555  17.861  1.00 21.33
ATOM    405  N   ILE A  53     -10.249   9.640  21.107  1.00 17.69
ATOM    406  CA  ILE A  53     -10.830   9.530  22.458  1.00 18.63
ATOM    407  C   ILE A  53     -10.394   8.246  23.167  1.00 16.89
ATOM    408  O   ILE A  53     -10.229   8.256  24.380  1.00 17.35
ATOM    409  CB  ILE A  53     -12.387   9.657  22.440  1.00 19.98
ATOM    410  CG1 ILE A  53     -12.936  10.248  23.762  1.00 19.98
ATOM    411  CG2 ILE A  53     -13.166   8.261  22.236  1.00 19.98
ATOM    412  CD1 ILE A  53     -12.333  11.619  24.086  1.00 19.98
ATOM    413  N   GLY A  54     -10.203   7.161  22.409  1.00 16.80
ATOM    414  CA  GLY A  54      -9.945   5.857  23.070  1.00 17.44
ATOM    415  C   GLY A  54      -8.580   5.916  23.750  1.00 19.47
ATOM    416  O   GLY A  54      -8.402   5.285  24.802  1.00 21.23
ATOM    417  N   ALA A  55      -7.614   6.657  23.142  1.00 20.30
ATOM    418  CA  ALA A  55      -6.318   6.857  23.817  1.00 21.96
ATOM    419  C   ALA A  55      -6.483   7.491  25.204  1.00 21.07
ATOM    420  O   ALA A  55      -5.881   7.028  26.207  1.00 20.69
ATOM    421  CB  ALA A  55      -5.283   7.671  22.924  1.00 21.25
ATOM    422  N   ARG A  56      -7.309   8.535  25.298  1.00 20.73
ATOM    423  CA  ARG A  56      -7.482   9.178  26.576  1.00 18.56
ATOM    424  C   ARG A  56      -8.353   8.364  27.509  1.00 18.06
ATOM    425  O   ARG A  56      -8.148   8.399  28.739  1.00 17.36
ATOM    426  CB  ARG A  56      -8.128  10.528  26.395  1.00 22.51
ATOM    427  CG  ARG A  56      -7.142  11.641  26.001  1.00 22.51
ATOM    428  CD  ARG A  56      -6.812  11.562  24.564  1.00 22.51
ATOM    429  NE  ARG A  56      -6.236  12.846  24.135  1.00 22.51
ATOM    430  CZ  ARG A  56      -6.067  13.172  22.863  1.00 22.51
ATOM    431  NH1 ARG A  56      -5.446  14.321  22.557  1.00 22.51
ATOM    432  NH2 ARG A  56      -6.521  12.353  21.916  1.00 22.51
ATOM    433  N   ARG A  57      -9.318   7.621  26.962  1.00 15.53
ATOM    434  CA  ARG A  57     -10.113   6.794  27.896  1.00 16.90
ATOM    435  C   ARG A  57      -9.197   5.724  28.517  1.00 17.94
ATOM    436  O   ARG A  57      -9.340   5.387  29.691  1.00 16.57
ATOM    437  CB  ARG A  57     -11.303   6.123  27.148  1.00 17.65
ATOM    438  CG  ARG A  57     -12.332   7.167  26.653  1.00 17.65
ATOM    439  CD  ARG A  57     -13.381   6.460  25.821  1.00 17.65
ATOM    440  NE  ARG A  57     -14.232   5.599  26.703  1.00 17.65
ATOM    441  CZ  ARG A  57     -14.125   4.288  26.744  1.00 17.65
ATOM    442  NH1 ARG A  57     -13.195   3.643  26.007  1.00 17.65
ATOM    443  NH2 ARG A  57     -15.004   3.581  27.452  1.00 17.65
ATOM    444  N   SER A  58      -8.316   5.142  27.701  1.00 17.92
ATOM    445  CA  SER A  58      -7.404   4.084  28.235  1.00 18.31
ATOM    446  C   SER A  58      -6.461   4.759  29.269  1.00 19.28
ATOM    447  O   SER A  58      -6.271   4.201  30.332  1.00 17.38
ATOM    448  CB  SER A  58      -6.572   3.490  27.129  1.00 18.62
ATOM    449  OG  SER A  58      -7.373   3.066  26.027  1.00 18.62
ATOM    450  N   SER A  59      -5.942   5.969  28.968  1.00 18.49
ATOM    451  CA  SER A  59      -5.114   6.691  29.955  1.00 19.02
ATOM    452  C   SER A  59      -5.893   6.955  31.244  1.00 19.41
ATOM    453  O   SER A  59      -5.403   6.751  32.360  1.00 19.09
ATOM    454  CB  SER A  59      -4.582   8.027  29.390  1.00 18.74
ATOM    455  OG  SER A  59      -3.667   7.783  28.328  1.00 18.74
ATOM    456  N   TRP A  60      -7.101   7.490  31.090  1.00 18.29
ATOM    457  CA  TRP A  60      -7.992   7.755  32.234  1.00 19.14
ATOM    458  C   TRP A  60      -8.195   6.528  33.119  1.00 16.56
ATOM    459  O   TRP A  60      -8.118   6.624  34.385  1.00 18.13
ATOM    460  CB  TRP A  60      -9.350   8.289  31.742  1.00 21.59
ATOM    461  CG  TRP A  60     -10.117   8.858  32.880  1.00 21.59
ATOM    462  CD1 TRP A  60     -10.113  10.161  33.317  1.00 21.59
ATOM    463  CD2 TRP A  60     -11.023   8.159  33.706  1.00 21.59
ATOM    464  NE1 TRP A  60     -10.956  10.297  34.384  1.00 21.59
ATOM    465  CE2 TRP A  60     -11.514   9.087  34.667  1.00 21.59
ATOM    466  CE3 TRP A  60     -11.433   6.839  33.778  1.00 21.59
ATOM    467  CZ2 TRP A  60     -12.452   8.741  35.645  1.00 21.59
ATOM    468  CZ3 TRP A  60     -12.398   6.485  34.806  1.00 21.59
ATOM    469  CH2 TRP A  60     -12.895   7.443  35.671  1.00 21.59
ATOM    470  N   ARG A  61      -8.464   5.403  32.502  1.00 19.36
ATOM    471  CA  ARG A  61      -8.720   4.217  33.298  1.00 20.95
ATOM    472  C   ARG A  61      -7.451   3.744  34.004  1.00 20.23
ATOM    473  O   ARG A  61      -7.545   3.282  35.143  1.00 20.47
ATOM    474  CB  ARG A  61      -9.201   3.070  32.397  1.00 32.81
ATOM    475  CG  ARG A  61     -10.634   3.260  31.874  1.00 32.81
ATOM    476  CD  ARG A  61     -11.633   3.103  33.040  1.00 32.81
ATOM    477  NE  ARG A  61     -12.945   3.504  32.527  1.00 32.81
ATOM    478  CZ  ARG A  61     -14.079   3.434  33.215  1.00 32.81
ATOM    479  NH1 ARG A  61     -14.086   2.974  34.476  1.00 32.81
ATOM    480  NH2 ARG A  61     -15.197   3.868  32.647  1.00 32.81
ATOM    481  N   MET A  62      -6.277   3.887  33.343  1.00 20.67
ATOM    482  CA  MET A  62      -5.007   3.497  34.023  1.00 20.53
ATOM    483  C   MET A  62      -4.783   4.414  35.208  1.00 21.24
ATOM    484  O   MET A  62      -4.476   3.961  36.301  1.00 22.43
ATOM    485  CB  MET A  62      -3.824   3.545  33.034  1.00 21.88
ATOM    486  CG  MET A  62      -2.467   3.531  33.708  1.00 21.88
ATOM    487  SD  MET A  62      -1.862   5.182  34.099  1.00 21.88
ATOM    488  CE  MET A  62      -1.495   5.003  35.844  1.00 21.88
ATOM    489  N   LEU A  63      -4.902   5.725  35.001  1.00 20.52
ATOM    490  CA  LEU A  63      -4.610   6.684  36.051  1.00 19.53
ATOM    491  C   LEU A  63      -5.618   6.504  37.209  1.00 21.50
ATOM    492  O   LEU A  63      -5.224   6.570  38.367  1.00 21.24
ATOM    493  CB  LEU A  63      -4.682   8.161  35.478  1.00 21.41
ATOM    494  CG  LEU A  63      -3.608   9.081  35.994  1.00 21.41
ATOM    495  CD1 LEU A  63      -3.797   9.264  37.492  1.00 21.41
ATOM    496  CD2 LEU A  63      -2.221   8.504  35.757  1.00 21.41
ATOM    497  N   ASN A  64      -6.902   6.287  36.902  1.00 21.41
ATOM    498  CA  ASN A  64      -7.915   6.073  37.935  1.00 21.57
ATOM    499  C   ASN A  64      -7.622   4.816  38.741  1.00 22.53
ATOM    500  O   ASN A  64      -7.872   4.798  39.944  1.00 22.84
ATOM    501  CB  ASN A  64      -9.350   6.006  37.359  1.00 21.36
ATOM    502  CG  ASN A  64     -10.384   5.809  38.440  1.00 21.36
ATOM    503  OD1 ASN A  64     -11.234   4.921  38.361  1.00 21.36
ATOM    504  ND2 ASN A  64     -10.318   6.651  39.464  1.00 21.36
ATOM    505  N   SER A  65      -7.108   3.759  38.102  1.00 22.63
ATOM    506  CA  SER A  65      -6.777   2.558  38.855  1.00 22.88
ATOM    507  C   SER A  65      -5.582   2.818  39.742  1.00 23.37
ATOM    508  O   SER A  65      -5.516   2.324  40.876  1.00 23.65
ATOM    509  CB  SER A  65      -6.415   1.417  37.942  1.00 23.44
ATOM    510  OG  SER A  65      -5.232   1.718  37.266  1.00 23.44
ATOM    511  N   ILE A  66      -4.619   3.567  39.216  1.00 22.08
ATOM    512  CA  ILE A  66      -3.486   3.936  40.048  1.00 23.35
ATOM    513  C   ILE A  66      -3.981   4.738  41.260  1.00 24.26
ATOM    514  O   ILE A  66      -3.521   4.551  42.437  1.00 23.80
ATOM    515  CB  ILE A  66      -2.412   4.703  39.211  1.00 23.18
ATOM    516  CG1 ILE A  66      -1.988   3.863  37.985  1.00 23.18
ATOM    517  CG2 ILE A  66      -1.207   5.239  40.170  1.00 23.18
ATOM    518  CD1 ILE A  66      -1.306   2.568  38.391  1.00 23.18
ATOM    519  N   GLU A  67      -4.925   5.625  40.995  1.00 22.59
ATOM    520  CA  GLU A  67      -5.472   6.430  42.032  1.00 26.62
ATOM    521  C   GLU A  67      -6.144   5.537  43.109  1.00 28.92
ATOM    522  O   GLU A  67      -5.989   5.784  44.350  1.00 28.52
ATOM    523  CB  GLU A  67      -6.487   7.414  41.417  1.00 31.30
ATOM    524  CG  GLU A  67      -7.266   8.186  42.483  1.00 31.30
ATOM    525  CD  GLU A  67      -8.315   9.113  41.911  1.00 31.30
ATOM    526  OE1 GLU A  67      -8.684   8.912  40.751  1.00 31.30
ATOM    527  OE2 GLU A  67      -8.826  10.006  42.641  1.00 31.30
ATOM    528  N   GLN A  68      -6.905   4.535  42.649  1.00 29.01
ATOM    529  CA  GLN A  68      -7.571   3.602  43.564  1.00 30.27
ATOM    530  C   GLN A  68      -6.590   2.800  44.426  1.00 30.16
ATOM    531  O   GLN A  68      -6.862   2.537  45.597  1.00 30.84
ATOM    532  CB  GLN A  68      -8.536   2.656  42.835  1.00 32.17
ATOM    533  CG  GLN A  68      -9.701   3.406  42.131  1.00 32.17
ATOM    534  CD  GLN A  68     -10.787   2.493  41.575  1.00 32.17
ATOM    535  OE1 GLN A  68     -10.968   1.380  42.061  1.00 32.17
ATOM    536  NE2 GLN A  68     -11.474   2.939  40.500  1.00 32.17
ATOM    537  N   LYS A  69      -5.462   2.410  43.850  1.00 30.59
ATOM    538  CA  LYS A  69      -4.396   1.694  44.599  1.00 30.89
ATOM    539  C   LYS A  69      -3.867   2.630  45.665  1.00 32.03
ATOM    540  O   LYS A  69      -3.827   2.274  46.867  1.00 30.20
ATOM    541  CB  LYS A  69      -3.267   1.224  43.691  1.00 39.01
ATOM    542  CG  LYS A  69      -3.688   0.235  42.595  1.00 39.01
ATOM    543  CD  LYS A  69      -2.804   0.296  41.285  1.00 39.01
ATOM    544  CE  LYS A  69      -1.258  -0.036  41.500  1.00 39.01
ATOM    545  NZ  LYS A  69      -0.986  -1.538  41.649  1.00 39.01
ATOM    546  N   ASP A  70      -3.572   3.861  45.270  1.00 30.43
ATOM    547  CA  ASP A  70      -2.980   4.772  46.235  1.00 34.96
ATOM    548  C   ASP A  70      -3.923   5.159  47.383  1.00 35.92
ATOM    549  O   ASP A  70      -3.464   5.288  48.530  1.00 35.47
ATOM    550  CB  ASP A  70      -2.390   6.015  45.582  1.00 42.26
ATOM    551  CG  ASP A  70      -0.936   5.837  45.182  1.00 42.26
ATOM    552  OD1 ASP A  70      -0.685   5.195  44.140  1.00 42.26
ATOM    553  OD2 ASP A  70      -0.050   6.336  45.906  1.00 42.26
ATOM    554  N   GLU A  71      -5.211   5.301  47.086  1.00 37.16
ATOM    555  CA  GLU A  71      -6.213   5.543  48.138  1.00 40.48
ATOM    556  C   GLU A  71      -6.171   4.447  49.198  1.00 42.70
ATOM    557  O   GLU A  71      -6.282   4.725  50.383  1.00 42.77
ATOM    558  CB  GLU A  71      -7.608   5.675  47.545  1.00 46.02
ATOM    559  CG  GLU A  71      -7.924   7.123  47.059  1.00 46.02
ATOM    560  CD  GLU A  71      -9.272   7.683  47.546  1.00 46.02
ATOM    561  OE1 GLU A  71     -10.338   7.457  46.888  1.00 46.02
ATOM    562  OE2 GLU A  71      -9.268   8.374  48.612  1.00 46.02
ATOM    563  N   ASN A  72      -5.961   3.208  48.763  1.00 45.30
ATOM    564  CA  ASN A  72      -5.783   2.045  49.657  1.00 48.86
ATOM    565  C   ASN A  72      -4.518   1.945  50.495  1.00 50.89
ATOM    566  O   ASN A  72      -4.380   1.023  51.318  1.00 52.55
ATOM    567  CB  ASN A  72      -5.946   0.747  48.851  1.00 49.96
ATOM    568  CG  ASN A  72      -7.355   0.367  48.716  1.00 49.96
ATOM    569  OD1 ASN A  72      -7.841  -0.454  49.485  1.00 49.96
ATOM    570  ND2 ASN A  72      -8.070   0.983  47.768  1.00 49.96
ATOM    571  N   SER A  73      -3.594   2.863  50.277  1.00 52.45
ATOM    572  CA  SER A  73      -2.330   2.869  50.969  1.00 53.88
ATOM    573  C   SER A  73      -2.141   4.263  51.587  1.00 54.62
ATOM    574  O   SER A  73      -1.196   4.541  52.315  1.00 54.31
ATOM    575  CB  SER A  73      -1.236   2.496  49.951  1.00 51.75
ATOM    576  OG  SER A  73      -1.095   3.509  48.975  1.00 51.75
ATOM    577  N   ALA A  74      -3.093   5.133  51.303  1.00 55.49
ATOM    578  CA  ALA A  74      -3.086   6.490  51.819  1.00 56.61
ATOM    579  C   ALA A  74      -1.827   7.299  51.570  1.00 57.01
ATOM    580  O   ALA A  74      -1.417   8.052  52.446  1.00 57.88
ATOM    581  CB  ALA A  74      -3.377   6.418  53.319  1.00 56.75
ATOM    582  N   LYS A  75      -1.201   7.187  50.395  1.00 56.65
ATOM    583  CA  LYS A  75      -0.116   8.126  50.091  1.00 55.79
ATOM    584  C   LYS A  75      -0.686   9.414  49.512  1.00 55.83
ATOM    585  O   LYS A  75      -0.987   9.437  48.306  1.00 55.23
ATOM    586  CB  LYS A  75       0.889   7.510  49.115  1.00 55.87
ATOM    587  CG  LYS A  75       2.121   8.365  48.871  1.00 55.87
ATOM    588  CD  LYS A  75       3.197   7.586  48.134  1.00 55.87
ATOM    589  CE  LYS A  75       4.297   8.505  47.629  1.00 55.87
ATOM    590  NZ  LYS A  75       5.578   7.775  47.420  1.00 55.87
ATOM    591  N   GLN A  76      -0.810  10.479  50.329  1.00 54.65
ATOM    592  CA  GLN A  76      -1.517  11.735  49.931  1.00 54.23
ATOM    593  C   GLN A  76      -0.727  12.727  49.047  1.00 52.46
ATOM    594  O   GLN A  76      -1.301  13.462  48.226  1.00 50.02
ATOM    595  CB  GLN A  76      -2.179  12.438  51.150  1.00 58.34
ATOM    596  CG  GLN A  76      -2.933  13.692  50.776  1.00 58.34
ATOM    597  CD  GLN A  76      -4.203  13.374  50.011  1.00 58.34
ATOM    598  OE1 GLN A  76      -5.221  12.934  50.745  1.00 58.34
ATOM    599  NE2 GLN A  76      -4.197  13.658  48.713  1.00 58.34
ATOM    600  N   GLN A  77       0.591  12.746  49.218  1.00 51.06
ATOM    601  CA  GLN A  77       1.483  13.445  48.276  1.00 49.07
ATOM    602  C   GLN A  77       1.217  12.827  46.859  1.00 45.93
ATOM    603  O   GLN A  77       0.971  13.528  45.891  1.00 45.55
ATOM    604  CB  GLN A  77       2.987  13.231  48.628  1.00 52.47
ATOM    605  CG  GLN A  77       3.315  13.586  50.057  1.00 52.47
ATOM    606  CD  GLN A  77       3.467  12.346  50.917  1.00 52.47
ATOM    607  OE1 GLN A  77       2.356  11.921  51.512  1.00 52.47
ATOM    608  NE2 GLN A  77       4.661  11.763  50.907  1.00 52.47
ATOM    609  N   ALA A  78       1.274  11.509  46.767  1.00 42.56
ATOM    610  CA  ALA A  78       1.042  10.822  45.490  1.00 39.74
ATOM    611  C   ALA A  78      -0.369  11.132  44.953  1.00 37.39
ATOM    612  O   ALA A  78      -0.503  11.470  43.780  1.00 34.75
ATOM    613  CB  ALA A  78       1.235   9.326  45.662  1.00 43.20
ATOM    614  N   LEU A  79      -1.388  11.004  45.820  1.00 34.61
ATOM    615  CA  LEU A  79      -2.776  11.295  45.476  1.00 33.99
ATOM    616  C   LEU A  79      -2.974  12.634  44.807  1.00 34.59
ATOM    617  O   LEU A  79      -3.746  12.727  43.859  1.00 31.60
ATOM    618  CB  LEU A  79      -3.694  11.203  46.693  1.00 35.88
ATOM    619  CG  LEU A  79      -4.134   9.767  46.942  1.00 35.88
ATOM    620  CD1 LEU A  79      -4.345   9.520  48.464  1.00 35.88
ATOM    621  CD2 LEU A  79      -5.419   9.477  46.079  1.00 35.88
ATOM    622  N   LYS A  80      -2.332  13.663  45.369  1.00 33.38
ATOM    623  CA  LYS A  80      -2.317  14.980  44.793  1.00 35.38
ATOM    624  C   LYS A  80      -1.943  14.984  43.295  1.00 33.30
ATOM    625  O   LYS A  80      -2.627  15.620  42.449  1.00 32.20
ATOM    626  CB  LYS A  80      -1.254  15.858  45.504  1.00 41.61
ATOM    627  CG  LYS A  80      -1.614  16.223  46.960  1.00 41.61
ATOM    628  CD  LYS A  80      -0.247  16.426  47.757  1.00 41.61
ATOM    629  CE  LYS A  80       0.195  17.873  47.795  1.00 41.61
ATOM    630  NZ  LYS A  80       1.460  17.935  48.561  1.00 41.61
ATOM    631  N   LEU A  81      -0.825  14.344  42.980  1.00 30.80
ATOM    632  CA  LEU A  81      -0.339  14.357  41.609  1.00 28.15
ATOM    633  C   LEU A  81      -1.183  13.471  40.721  1.00 26.75
ATOM    634  O   LEU A  81      -1.352  13.793  39.540  1.00 25.69
ATOM    635  CB  LEU A  81       1.129  13.907  41.521  1.00 29.65
ATOM    636  CG  LEU A  81       1.781  14.013  40.145  1.00 29.65
ATOM    637  CD1 LEU A  81       1.457  15.354  39.506  1.00 29.65
ATOM    638  CD2 LEU A  81       3.292  13.891  40.253  1.00 29.65
ATOM    639  N   MET A  82      -1.612  12.331  41.240  1.00 25.28
ATOM    640  CA  MET A  82      -2.454  11.421  40.425  1.00 25.05
ATOM    641  C   MET A  82      -3.770  12.159  40.059  1.00 25.80
ATOM    642  O   MET A  82      -4.223  12.139  38.902  1.00 24.72
ATOM    643  CB  MET A  82      -2.772  10.138  41.165  1.00 24.84
ATOM    644  CG  MET A  82      -1.603   9.164  41.279  1.00 24.84
ATOM    645  SD  MET A  82      -1.972   7.765  42.353  1.00 24.84
ATOM    646  CE  MET A  82      -3.114   8.519  43.509  1.00 24.84
ATOM    647  N   GLN A  83      -4.392  12.803  41.039  1.00 26.09
ATOM    648  CA  GLN A  83      -5.671  13.521  40.789  1.00 27.36
ATOM    649  C   GLN A  83      -5.509  14.693  39.865  1.00 27.20
ATOM    650  O   GLN A  83      -6.332  14.913  38.948  1.00 26.88
ATOM    651  CB  GLN A  83      -6.318  13.910  42.148  1.00 35.24
ATOM    652  CG  GLN A  83      -6.743  12.715  42.968  1.00 35.24
ATOM    653  CD  GLN A  83      -7.689  13.111  44.086  1.00 35.24
ATOM    654  OE1 GLN A  83      -7.412  14.263  44.691  1.00 35.24
ATOM    655  NE2 GLN A  83      -8.741  12.322  44.276  1.00 35.24
ATOM    656  N   GLU A  84      -4.411  15.449  40.015  1.00 26.21
ATOM    657  CA  GLU A  84      -4.170  16.513  39.065  1.00 28.26
ATOM    658  C   GLU A  84      -3.949  15.963  37.633  1.00 27.86
ATOM    659  O   GLU A  84      -4.348  16.566  36.624  1.00 26.77
ATOM    660  CB  GLU A  84      -2.975  17.363  39.503  1.00 37.62
ATOM    661  CG  GLU A  84      -3.216  18.321  40.736  1.00 37.62
ATOM    662  CD  GLU A  84      -1.962  19.211  41.145  1.00 37.62
ATOM    663  OE1 GLU A  84      -1.278  19.818  40.244  1.00 37.62
ATOM    664  OE2 GLU A  84      -1.684  19.309  42.374  1.00 37.62
ATOM    665  N   HIS A  85      -3.272  14.829  37.548  1.00 26.01
ATOM    666  CA  HIS A  85      -3.052  14.210  36.275  1.00 25.86
ATOM    667  C   HIS A  85      -4.371  13.654  35.671  1.00 23.33
ATOM    668  O   HIS A  85      -4.680  13.901  34.486  1.00 24.04
ATOM    669  CB  HIS A  85      -2.026  13.147  36.424  1.00 31.17
ATOM    670  CG  HIS A  85      -1.489  12.576  35.127  1.00 31.17
ATOM    671  ND1 HIS A  85      -0.395  11.738  35.092  1.00 31.17
ATOM    672  CD2 HIS A  85      -1.914  12.690  33.846  1.00 31.17
ATOM    673  CE1 HIS A  85      -0.171  11.365  33.845  1.00 31.17
ATOM    674  NE2 HIS A  85      -1.076  11.926  33.071  1.00 31.17
ATOM    675  N   ARG A  86      -5.190  13.006  36.477  1.00 23.88
ATOM    676  CA  ARG A  86      -6.511  12.597  36.020  1.00 24.21
ATOM    677  C   ARG A  86      -7.328  13.764  35.452  1.00 24.93
ATOM    678  O   ARG A  86      -7.995  13.640  34.429  1.00 24.39
ATOM    679  CB  ARG A  86      -7.277  11.872  37.118  1.00 29.48
ATOM    680  CG  ARG A  86      -8.722  11.481  36.626  1.00 29.48
ATOM    681  CD  ARG A  86      -9.424  10.431  37.387  1.00 29.48
ATOM    682  NE  ARG A  86      -9.443  10.658  38.815  1.00 29.48
ATOM    683  CZ  ARG A  86     -10.215  11.547  39.408  1.00 29.48
ATOM    684  NH1 ARG A  86     -11.047  12.303  38.691  1.00 29.48
ATOM    685  NH2 ARG A  86     -10.155  11.669  40.718  1.00 29.48
ATOM    686  N   GLN A  87      -7.267  14.905  36.139  1.00 25.52
ATOM    687  CA  GLN A  87      -8.140  16.043  35.798  1.00 27.05
ATOM    688  C   GLN A  87      -7.738  16.565  34.451  1.00 26.93
ATOM    689  O   GLN A  87      -8.558  16.983  33.664  1.00 25.84
ATOM    690  CB  GLN A  87      -8.031  17.137  36.882  1.00 35.77
ATOM    691  CG  GLN A  87      -8.781  16.681  38.163  1.00 35.77
ATOM    692  CD  GLN A  87     -10.176  17.328  38.342  1.00 35.77
ATOM    693  OE1 GLN A  87     -10.373  18.191  39.214  1.00 35.77
ATOM    694  NE2 GLN A  87     -11.133  16.934  37.479  1.00 35.77
ATOM    695  N   MET A  88      -6.444  16.536  34.189  1.00 25.84
ATOM    696  CA  MET A  88      -5.935  17.022  32.952  1.00 26.50
ATOM    697  C   MET A  88      -6.413  16.118  31.814  1.00 25.62
ATOM    698  O   MET A  88      -6.801  16.606  30.770  1.00 23.51
ATOM    699  CB  MET A  88      -4.434  17.041  33.000  1.00 32.61
ATOM    700  CG  MET A  88      -3.839  17.372  31.664  1.00 32.61
ATOM    701  SD  MET A  88      -2.224  16.580  31.517  1.00 32.61
ATOM    702  CE  MET A  88      -2.879  15.018  30.862  1.00 32.61
ATOM    703  N   ILE A  89      -6.372  14.803  32.039  1.00 23.12
ATOM    704  CA  ILE A  89      -6.875  13.894  31.038  1.00 21.69
ATOM    705  C   ILE A  89      -8.391  14.069  30.845  1.00 21.01
ATOM    706  O   ILE A  89      -8.899  13.998  29.721  1.00 22.09
ATOM    707  CB  ILE A  89      -6.580  12.428  31.405  1.00 21.37
ATOM    708  CG1 ILE A  89      -5.070  12.197  31.504  1.00 21.37
ATOM    709  CG2 ILE A  89      -7.142  11.490  30.349  1.00 21.37
ATOM    710  CD1 ILE A  89      -4.684  11.084  32.452  1.00 21.37
ATOM    711  N   GLU A  90      -9.110  14.288  31.932  1.00 20.57
ATOM    712  CA  GLU A  90     -10.525  14.621  31.830  1.00 22.49
ATOM    713  C   GLU A  90     -10.780  15.859  30.999  1.00 23.06
ATOM    714  O   GLU A  90     -11.734  15.902  30.231  1.00 21.69
ATOM    715  CB  GLU A  90     -11.252  14.753  33.203  1.00 24.39
ATOM    716  CG  GLU A  90     -11.189  13.431  33.911  1.00 24.39
ATOM    717  CD  GLU A  90     -11.449  13.506  35.407  1.00 24.39
ATOM    718  OE1 GLU A  90     -11.183  14.566  35.997  1.00 24.39
ATOM    719  OE2 GLU A  90     -11.924  12.526  36.009  1.00 24.39
ATOM    720  N   LYS A  91      -9.979  16.888  31.211  1.00 24.43
ATOM    721  CA  LYS A  91     -10.099  18.085  30.335  1.00 24.38
ATOM    722  C   LYS A  91      -9.957  17.726  28.856  1.00 23.73
ATOM    723  O   LYS A  91     -10.753  18.165  28.013  1.00 22.85
ATOM    724  CB  LYS A  91      -9.100  19.171  30.801  1.00 25.38
ATOM    725  CG  LYS A  91      -9.333  19.635  32.221  1.00 25.38
ATOM    726  CD  LYS A  91      -8.115  20.372  32.753  1.00 25.38
ATOM    727  CE  LYS A  91      -8.243  20.650  34.242  1.00 25.38
ATOM    728  NZ  LYS A  91      -7.071  21.402  34.769  1.00 25.38
ATOM    729  N   GLU A  92      -8.949  16.946  28.511  1.00 22.55
ATOM    730  CA  GLU A  92      -8.818  16.495  27.159  1.00 23.71
ATOM    731  C   GLU A  92     -10.054  15.674  26.680  1.00 22.31
ATOM    732  O   GLU A  92     -10.497  15.912  25.574  1.00 23.05
ATOM    733  CB  GLU A  92      -7.582  15.614  26.997  1.00 26.15
ATOM    734  CG  GLU A  92      -6.367  16.394  26.337  1.00 26.15
ATOM    735  CD  GLU A  92      -5.126  15.506  26.244  1.00 26.15
ATOM    736  OE1 GLU A  92      -5.273  14.290  26.025  1.00 26.15
ATOM    737  OE2 GLU A  92      -3.958  16.007  26.399  1.00 26.15
ATOM    738  N   LEU A  93     -10.539  14.726  27.482  1.00 21.36
ATOM    739  CA  LEU A  93     -11.705  13.927  27.102  1.00 21.64
ATOM    740  C   LEU A  93     -12.867  14.885  26.828  1.00 22.29
ATOM    741  O   LEU A  93     -13.594  14.737  25.832  1.00 21.66
ATOM    742  CB  LEU A  93     -12.078  12.979  28.260  1.00 21.14
ATOM    743  CG  LEU A  93     -11.054  11.827  28.494  1.00 21.14
ATOM    744  CD1 LEU A  93     -11.294  11.255  29.861  1.00 21.14
ATOM    745  CD2 LEU A  93     -11.452  10.752  27.403  1.00 21.14
ATOM    746  N   GLU A  94     -13.055  15.874  27.701  1.00 21.61
ATOM    747  CA  GLU A  94     -14.171  16.810  27.495  1.00 21.92
ATOM    748  C   GLU A  94     -14.038  17.559  26.194  1.00 22.56
ATOM    749  O   GLU A  94     -15.008  17.638  25.439  1.00 23.27
ATOM    750  CB  GLU A  94     -14.323  17.790  28.675  1.00 24.08
ATOM    751  CG  GLU A  94     -15.197  17.263  29.795  1.00 24.08
ATOM    752  CD  GLU A  94     -15.446  18.307  30.866  1.00 24.08
ATOM    753  OE1 GLU A  94     -15.532  19.505  30.521  1.00 24.08
ATOM    754  OE2 GLU A  94     -15.557  17.928  32.051  1.00 24.08
ATOM    755  N   GLU A  95     -12.843  18.068  25.922  1.00 22.32
ATOM    756  CA  GLU A  95     -12.626  18.856  24.715  1.00 23.85
ATOM    757  C   GLU A  95     -12.868  17.980  23.513  1.00 23.34
ATOM    758  O   GLU A  95     -13.462  18.451  22.509  1.00 22.59
ATOM    759  CB  GLU A  95     -11.204  19.424  24.587  1.00 24.55
ATOM    760  CG  GLU A  95     -10.814  20.360  25.716  1.00 24.55
ATOM    761  CD  GLU A  95      -9.470  21.021  25.477  1.00 24.55
ATOM    762  OE1 GLU A  95      -9.132  21.274  24.301  1.00 24.55
ATOM    763  OE2 GLU A  95      -8.755  21.288  26.466  1.00 24.55
ATOM    764  N   ILE A  96     -12.359  16.749  23.556  1.00 19.42
ATOM    765  CA  ILE A  96     -12.533  15.883  22.368  1.00 21.06
ATOM    766  C   ILE A  96     -14.007  15.544  22.150  1.00 21.03
ATOM    767  O   ILE A  96     -14.501  15.656  21.038  1.00 20.49
ATOM    768  CB  ILE A  96     -11.721  14.615  22.494  1.00 21.51
ATOM    769  CG1 ILE A  96     -10.231  14.962  22.581  1.00 21.51
ATOM    770  CG2 ILE A  96     -11.970  13.681  21.273  1.00 21.51
ATOM    771  CD1 ILE A  96      -9.446  13.743  23.096  1.00 21.51
ATOM    772  N   CYS A  97     -14.710  15.173  23.195  1.00 20.86
ATOM    773  CA  CYS A  97     -16.162  14.855  23.056  1.00 23.19
ATOM    774  C   CYS A  97     -16.914  16.069  22.570  1.00 23.88
ATOM    775  O   CYS A  97     -17.686  15.950  21.688  1.00 20.19
ATOM    776  CB  CYS A  97     -16.801  14.470  24.383  1.00 23.74
ATOM    777  SG  CYS A  97     -16.401  12.686  24.749  1.00 23.74
ATOM    778  N   SER A  99     -15.821  18.457  20.796  1.00 23.86
ATOM    779  CA  SER A  99     -15.471  18.679  19.397  1.00 24.31
ATOM    780  C   SER A  99     -16.354  17.829  18.443  1.00 23.31
ATOM    781  O   SER A  99     -16.968  18.364  17.541  1.00 20.94
ATOM    782  CB  SER A  99     -14.000  18.366  19.184  1.00 26.71
ATOM    783  OG  SER A  99     -13.782  16.970  19.025  1.00 26.71
ATOM    784  N   ILE A 100     -16.410  16.534  18.634  1.00 19.85
ATOM    785  CA  ILE A 100     -17.224  15.727  17.731  1.00 19.79
ATOM    786  C   ILE A 100     -18.753  16.009  17.910  1.00 19.21
ATOM    787  O   ILE A 100     -19.469  15.989  16.937  1.00 19.89
ATOM    788  CB  ILE A 100     -16.854  14.171  17.827  1.00 19.29
ATOM    789  CG1 ILE A 100     -17.779  13.378  16.906  1.00 19.29
ATOM    790  CG2 ILE A 100     -16.945  13.690  19.253  1.00 19.29
ATOM    791  CD1 ILE A 100     -17.514  13.702  15.367  1.00 19.29
ATOM    792  N   LEU A 101     -19.191  16.308  19.108  1.00 21.24
ATOM    793  CA  LEU A 101     -20.585  16.552  19.422  1.00 22.74
ATOM    794  C   LEU A 101     -20.997  17.829  18.680  1.00 23.29
ATOM    795  O   LEU A 101     -22.133  17.904  18.189  1.00 21.57
ATOM    796  CB  LEU A 101     -20.777  16.664  20.931  1.00 22.94
ATOM    797  CG  LEU A 101     -20.743  15.330  21.665  1.00 22.94
ATOM    798  CD1 LEU A 101     -20.887  15.654  23.184  1.00 22.94
ATOM    799  CD2 LEU A 101     -21.833  14.355  21.162  1.00 22.94
ATOM    800  N   SER A 102     -20.070  18.793  18.554  1.00 22.61
ATOM    801  CA  SER A 102     -20.343  20.006  17.748  1.00 23.09
ATOM    802  C   SER A 102     -20.385  19.692  16.263  1.00 23.34
ATOM    803  O   SER A 102     -21.221  20.228  15.524  1.00 24.27
ATOM    804  CB  SER A 102     -19.283  21.097  17.973  1.00 21.90
ATOM    805  OG  SER A 102     -18.084  20.781  17.292  1.00 21.90
ATOM    806  N   LEU A 103     -19.481  18.833  15.807  1.00 24.28
ATOM    807  CA  LEU A 103     -19.482  18.441  14.396  1.00 23.95
ATOM    808  C   LEU A 103     -20.772  17.684  14.072  1.00 23.19
ATOM    809  O   LEU A 103     -21.371  17.928  13.025  1.00 24.56
ATOM    810  CB  LEU A 103     -18.226  17.621  14.048  1.00 24.52
ATOM    811  CG  LEU A 103     -17.868  17.543  12.567  1.00 24.52
ATOM    812  CD1 LEU A 103     -17.961  18.920  11.927  1.00 24.52
ATOM    813  CD2 LEU A 103     -16.450  17.028  12.381  1.00 24.52
ATOM    814  N   LEU A 104     -21.217  16.846  15.013  1.00 21.67
ATOM    815  CA  LEU A 104     -22.458  16.070  14.845  1.00 23.40
ATOM    816  C   LEU A 104     -23.677  17.044  14.740  1.00 26.10
ATOM    817  O   LEU A 104     -24.512  16.922  13.866  1.00 25.12
ATOM    818  CB  LEU A 104     -22.670  15.123  15.992  1.00 21.33
ATOM    819  CG  LEU A 104     -21.858  13.798  15.784  1.00 21.33
ATOM    820  CD1 LEU A 104     -22.063  12.928  17.020  1.00 21.33
ATOM    821  CD2 LEU A 104     -22.341  13.079  14.433  1.00 21.33
ATOM    822  N   ASP A 105     -23.720  17.987  15.668  1.00 28.42
ATOM    823  CA  ASP A 105     -24.867  18.928  15.741  1.00 32.10
ATOM    824  C   ASP A 105     -24.883  19.961  14.620  1.00 31.40
ATOM    825  O   ASP A 105     -25.950  20.291  14.141  1.00 33.06
ATOM    826  CB  ASP A 105     -24.931  19.536  17.126  1.00 35.65
ATOM    827  CG  ASP A 105     -26.349  19.604  17.648  1.00 35.65
ATOM    828  OD1 ASP A 105     -27.140  20.532  17.273  1.00 35.65
ATOM    829  OD2 ASP A 105     -26.715  18.668  18.417  1.00 35.65
ATOM    830  N   GLU A 106     -23.698  20.450  14.231  1.00 31.84
ATOM    831  CA  GLU A 106     -23.564  21.489  13.204  1.00 31.21
ATOM    832  C   GLU A 106     -23.767  20.913  11.840  1.00 30.84
ATOM    833  O   GLU A 106     -24.537  21.470  11.083  1.00 29.71
ATOM    834  CB  GLU A 106     -22.183  22.182  13.183  1.00 31.22
ATOM    835  CG  GLU A 106     -22.059  23.313  14.182  1.00 31.22
ATOM    836  CD  GLU A 106     -20.804  24.134  13.958  1.00 31.22
ATOM    837  OE1 GLU A 106     -20.666  24.725  12.866  1.00 31.22
ATOM    838  OE2 GLU A 106     -19.958  24.188  14.875  1.00 31.22
ATOM    839  N   HIS A 107     -23.046  19.811  11.542  1.00 29.53
ATOM    840  CA  HIS A 107     -22.782  19.371  10.214  1.00 29.14
ATOM    841  C   HIS A 107     -23.451  18.023   9.913  1.00 29.48
ATOM    842  O   HIS A 107     -24.257  17.926   8.986  1.00 29.93
ATOM    843  CB  HIS A 107     -21.290  19.272   9.979  1.00 34.08
ATOM    844  CG  HIS A 107     -20.669  20.539   9.483  1.00 34.08
ATOM    845  ND1 HIS A 107     -19.789  21.280  10.243  1.00 34.08
ATOM    846  CD2 HIS A 107     -20.835  21.217   8.324  1.00 34.08
ATOM    847  CE1 HIS A 107     -19.437  22.361   9.570  1.00 34.08
ATOM    848  NE2 HIS A 107     -20.049  22.344   8.399  1.00 34.08
ATOM    849  N   LEU A 108     -23.142  17.020  10.739  1.00 28.29
ATOM    850  CA  LEU A 108     -23.501  15.642  10.382  1.00 28.17
ATOM    851  C   LEU A 108     -24.992  15.360  10.427  1.00 28.10
ATOM    852  O   LEU A 108     -25.562  14.876   9.434  1.00 29.94
ATOM    853  CB  LEU A 108     -22.691  14.622  11.188  1.00 27.22
ATOM    854  CG  LEU A 108     -21.153  14.673  10.965  1.00 27.22
ATOM    855  CD1 LEU A 108     -20.416  13.519  11.562  1.00 27.22
ATOM    856  CD2 LEU A 108     -20.803  14.779   9.436  1.00 27.22
ATOM    857  N   ILE A 109     -25.612  15.589  11.556  1.00 26.96
ATOM    858  CA  ILE A 109     -26.972  15.252  11.742  1.00 29.61
ATOM    859  C   ILE A 109     -27.847  16.128  10.795  1.00 31.72
ATOM    860  O   ILE A 109     -28.654  15.561  10.030  1.00 30.99
ATOM    861  CB  ILE A 109     -27.370  15.350  13.217  1.00 28.86
ATOM    862  CG1 ILE A 109     -26.684  14.160  13.970  1.00 28.86
ATOM    863  CG2 ILE A 109     -28.926  15.291  13.387  1.00 28.86
ATOM    864  CD1 ILE A 109     -26.178  14.526  15.347  1.00 28.86
ATOM    865  N   PRO A 110     -27.615  17.467  10.750  1.00 33.15
ATOM    866  CA  PRO A 110     -28.452  18.232   9.749  1.00 34.99
ATOM    867  C   PRO A 110     -28.383  17.765   8.285  1.00 37.39
ATOM    868  O   PRO A 110     -29.349  17.935   7.522  1.00 38.33
ATOM    869  CB  PRO A 110     -27.880  19.666   9.844  1.00 34.93
ATOM    870  CG  PRO A 110     -27.583  19.822  11.334  1.00 34.93
ATOM    871  CD  PRO A 110     -26.773  18.502  11.654  1.00 34.93
ATOM    872  N   SER A 111     -27.235  17.276   7.849  1.00 37.41
ATOM    873  CA  SER A 111     -27.110  16.902   6.454  1.00 38.08
ATOM    874  C   SER A 111     -27.478  15.426   6.205  1.00 38.41
ATOM    875  O   SER A 111     -27.433  14.955   5.058  1.00 38.90
ATOM    876  CB  SER A 111     -25.708  17.166   5.974  1.00 38.17
ATOM    877  OG  SER A 111     -25.670  17.482   4.583  1.00 38.17
ATOM    878  N   SER A 112     -27.811  14.691   7.259  1.00 37.54
ATOM    879  CA  SER A 112     -27.966  13.228   7.111  1.00 37.32
ATOM    880  C   SER A 112     -29.354  12.953   6.515  1.00 38.21
ATOM    881  O   SER A 112     -30.342  13.434   7.006  1.00 37.79
ATOM    882  CB  SER A 112     -27.864  12.539   8.433  1.00 37.22
ATOM    883  OG  SER A 112     -28.941  12.880   9.311  1.00 37.22
ATOM    884  N   VAL A 113     -29.451  12.176   5.473  1.00 38.95
ATOM    885  CA  VAL A 113     -30.774  11.987   4.904  1.00 39.88
ATOM    886  C   VAL A 113     -31.102  10.527   4.578  1.00 40.48
ATOM    887  O   VAL A 113     -32.057  10.235   3.856  1.00 42.83
ATOM    888  CB  VAL A 113     -30.928  12.835   3.628  1.00 39.88
ATOM    889  CG1 VAL A 113     -30.884  14.318   3.965  1.00 39.88
ATOM    890  CG2 VAL A 113     -29.804  12.532   2.649  1.00 39.88
ATOM    891  N   SER A 114     -30.324   9.600   5.112  1.00 38.26
ATOM    892  CA  SER A 114     -30.687   8.180   5.003  1.00 37.17
ATOM    893  C   SER A 114     -30.915   7.633   6.403  1.00 37.71
ATOM    894  O   SER A 114     -30.246   8.060   7.364  1.00 35.15
ATOM    895  CB  SER A 114     -29.554   7.366   4.406  1.00 37.11
ATOM    896  OG  SER A 114     -29.712   5.978   4.670  1.00 37.11
ATOM    897  N   ALA A 115     -31.778   6.631   6.524  1.00 36.29
ATOM    898  CA  ALA A 115     -32.007   5.963   7.790  1.00 34.36
ATOM    899  C   ALA A 115     -30.667   5.537   8.401  1.00 33.34
ATOM    900  O   ALA A 115     -30.413   5.814   9.558  1.00 32.97
ATOM    901  CB  ALA A 115     -32.918   4.746   7.619  1.00 34.24
ATOM    902  N   GLU A 116     -29.785   4.914   7.617  1.00 32.58
ATOM    903  CA  GLU A 116     -28.541   4.390   8.150  1.00 30.17
ATOM    904  C   GLU A 116     -27.645   5.510   8.742  1.00 30.30
ATOM    905  O   GLU A 116     -27.043   5.346   9.815  1.00 27.05
ATOM    906  CB  GLU A 116     -27.820   3.697   7.021  1.00 37.61
ATOM    907  CG  GLU A 116     -28.519   2.659   6.310  1.00 37.61
ATOM    908  CD  GLU A 116     -28.229   2.762   4.786  1.00 37.61
ATOM    909  OE1 GLU A 116     -28.331   3.894   4.256  1.00 37.61
ATOM    910  OE2 GLU A 116     -27.921   1.726   4.126  1.00 37.61
ATOM    911  N   CYS A 117     -27.505   6.601   8.000  1.00 27.40
ATOM    912  CA  CYS A 117     -26.643   7.655   8.486  1.00 27.16
ATOM    913  C   CYS A 117     -27.253   8.288   9.671  1.00 26.19
ATOM    914  O   CYS A 117     -26.516   8.613  10.600  1.00 24.29
ATOM    915  CB  CYS A 117     -26.316   8.662   7.371  1.00 26.85
ATOM    916  SG  CYS A 117     -27.764   9.550   6.721  1.00 26.85
ATOM    917  N   LYS A 118     -28.595   8.519   9.699  1.00 24.30
ATOM    918  CA  LYS A 118     -29.175   9.114  10.903  1.00 24.38
ATOM    919  C   LYS A 118     -28.938   8.249  12.136  1.00 23.64
ATOM    920  O   LYS A 118     -28.648   8.751  13.195  1.00 21.02
ATOM    921  CB  LYS A 118     -30.681   9.368  10.767  1.00 26.50
ATOM    922  CG  LYS A 118     -31.028  10.598   9.949  1.00 26.50
ATOM    923  CD  LYS A 118     -32.489  10.587   9.531  1.00 26.50
ATOM    924  CE  LYS A 118     -33.399  10.960  10.690  1.00 26.50
ATOM    925  NZ  LYS A 118     -34.819  11.088  10.262  1.00 26.50
ATOM    926  N   VAL A 119     -29.092   6.924  12.011  1.00 22.11
ATOM    927  CA  VAL A 119     -28.854   6.074  13.182  1.00 19.60
ATOM    928  C   VAL A 119     -27.403   6.120  13.600  1.00 18.56
ATOM    929  O   VAL A 119     -27.110   6.229  14.789  1.00 17.82
ATOM    930  CB  VAL A 119     -29.258   4.570  12.935  1.00 19.84
ATOM    931  CG1 VAL A 119     -28.887   3.726  14.148  1.00 19.84
ATOM    932  CG2 VAL A 119     -30.794   4.456  12.538  1.00 19.84
ATOM    933  N   PHE A 120     -26.514   6.085  12.614  1.00 17.80
ATOM    934  CA  PHE A 120     -25.068   6.123  12.927  1.00 19.50
ATOM    935  C   PHE A 120     -24.728   7.422  13.685  1.00 16.51
ATOM    936  O   PHE A 120     -24.036   7.377  14.670  1.00 17.91
ATOM    937  CB  PHE A 120     -24.353   6.161  11.574  1.00 22.55
ATOM    938  CG  PHE A 120     -22.877   6.405  11.685  1.00 22.55
ATOM    939  CD1 PHE A 120     -22.092   5.652  12.592  1.00 22.55
ATOM    940  CD2 PHE A 120     -22.294   7.383  10.981  1.00 22.55
ATOM    941  CE1 PHE A 120     -20.696   5.877  12.728  1.00 22.55
ATOM    942  CE2 PHE A 120     -20.872   7.617  11.104  1.00 22.55
ATOM    943  CZ  PHE A 120     -20.116   6.880  11.983  1.00 22.55
ATOM    944  N   PHE A 121     -25.222   8.562  13.225  1.00 16.55
ATOM    945  CA  PHE A 121     -24.828   9.803  13.884  1.00 18.46
ATOM    946  C   PHE A 121     -25.506   9.968  15.204  1.00 18.62
ATOM    947  O   PHE A 121     -24.865  10.450  16.157  1.00 19.61
ATOM    948  CB  PHE A 121     -25.119  11.030  13.019  1.00 20.77
ATOM    949  CG  PHE A 121     -24.368  11.048  11.719  1.00 20.77
ATOM    950  CD1 PHE A 121     -23.005  10.806  11.686  1.00 20.77
ATOM    951  CD2 PHE A 121     -25.022  11.304  10.527  1.00 20.77
ATOM    952  CE1 PHE A 121     -22.314  10.821  10.491  1.00 20.77
ATOM    953  CE2 PHE A 121     -24.333  11.320   9.329  1.00 20.77
ATOM    954  CZ  PHE A 121     -22.977  11.078   9.311  1.00 20.77
ATOM    955  N   TYR A 122     -26.789   9.588  15.316  1.00 18.25
ATOM    956  CA  TYR A 122     -27.377   9.666  16.668  1.00 20.50
ATOM    957  C   TYR A 122     -26.704   8.705  17.648  1.00 17.93
ATOM    958  O   TYR A 122     -26.577   8.998  18.829  1.00 19.57
ATOM    959  CB  TYR A 122     -28.894   9.463  16.722  1.00 27.12
ATOM    960  CG  TYR A 122     -29.640  10.657  16.223  1.00 27.12
ATOM    961  CD1 TYR A 122     -29.542  11.890  16.905  1.00 27.12
ATOM    962  CD2 TYR A 122     -30.483  10.579  15.094  1.00 27.12
ATOM    963  CE1 TYR A 122     -30.263  13.012  16.440  1.00 27.12
ATOM    964  CE2 TYR A 122     -31.188  11.722  14.636  1.00 27.12
ATOM    965  CZ  TYR A 122     -31.053  12.901  15.337  1.00 27.12
ATOM    966  OH  TYR A 122     -31.732  14.004  14.944  1.00 27.12
ATOM    967  N   LYS A 123     -26.366   7.513  17.182  1.00 18.12
ATOM    968  CA  LYS A 123     -25.689   6.583  18.083  1.00 15.79
ATOM    969  C   LYS A 123     -24.326   7.216  18.482  1.00 15.46
ATOM    970  O   LYS A 123     -23.915   7.120  19.626  1.00 16.73
ATOM    971  CB  LYS A 123     -25.416   5.224  17.296  1.00 19.24
ATOM    972  CG  LYS A 123     -24.789   4.164  18.198  1.00 19.24
ATOM    973  CD  LYS A 123     -24.368   2.978  17.299  1.00 19.24
ATOM    974  CE  LYS A 123     -22.881   3.131  16.883  1.00 19.24
ATOM    975  NZ  LYS A 123     -21.953   3.308  18.184  1.00 19.24
ATOM    976  N   MET A 124     -23.596   7.780  17.540  1.00 16.44
ATOM    977  CA  MET A 124     -22.380   8.467  17.866  1.00 19.20
ATOM    978  C   MET A 124     -22.566   9.555  18.926  1.00 19.51
ATOM    979  O   MET A 124     -21.731   9.743  19.830  1.00 18.80
ATOM    980  CB  MET A 124     -21.771   9.159  16.640  1.00 21.90
ATOM    981  CG  MET A 124     -20.987   8.264  15.698  1.00 21.90
ATOM    982  SD  MET A 124     -20.231   9.241  14.317  1.00 21.90
ATOM    983  CE  MET A 124     -19.070  10.146  15.163  1.00 21.90
ATOM    984  N   LYS A 125     -23.626  10.348  18.760  1.00 20.10
ATOM    985  CA  LYS A 125     -23.922  11.341  19.780  1.00 19.42
ATOM    986  C   LYS A 125     -24.141  10.706  21.147  1.00 18.36
ATOM    987  O   LYS A 125     -23.579  11.142  22.185  1.00 19.63
ATOM    988  CB  LYS A 125     -25.143  12.133  19.286  1.00 25.64
ATOM    989  CG  LYS A 125     -25.325  13.373  20.112  1.00 25.64
ATOM    990  CD  LYS A 125     -25.187  14.577  19.158  1.00 25.64
ATOM    991  CE  LYS A 125     -24.963  15.876  19.991  1.00 25.64
ATOM    992  NZ  LYS A 125     -24.748  17.047  19.050  1.00 25.64
ATOM    993  N   ALA A 126     -24.885   9.605  21.135  1.00 16.57
ATOM    994  CA  ALA A 126     -25.102   8.797  22.372  1.00 17.42
ATOM    995  C   ALA A 126     -23.744   8.330  22.937  1.00 16.46
ATOM    996  O   ALA A 126     -23.504   8.430  24.145  1.00 18.28
ATOM    997  CB  ALA A 126     -26.000   7.590  22.095  1.00 17.18
ATOM    998  N   ASP A 127     -22.858   7.807  22.053  1.00 17.84
ATOM    999  CA  ASP A 127     -21.504   7.345  22.531  1.00 16.62
ATOM   1000  C   ASP A 127     -20.682   8.466  23.150  1.00 16.81
ATOM   1001  O   ASP A 127     -20.129   8.281  24.238  1.00 17.07
ATOM   1002  CB  ASP A 127     -20.671   6.748  21.371  1.00 18.11
ATOM   1003  CG  ASP A 127     -20.999   5.283  21.141  1.00 18.11
ATOM   1004  OD1 ASP A 127     -21.252   4.483  22.151  1.00 18.11
ATOM   1005  OD2 ASP A 127     -21.110   4.991  19.974  1.00 18.11
ATOM   1006  N   TYR A 128     -20.694   9.652  22.503  1.00 17.25
ATOM   1007  CA  TYR A 128     -19.829  10.711  23.018  1.00 18.27
ATOM   1008  C   TYR A 128     -20.355  11.340  24.316  1.00 20.20
ATOM   1009  O   TYR A 128     -19.546  11.652  25.208  1.00 20.39
ATOM   1010  CB  TYR A 128     -19.389  11.728  21.936  1.00 20.47
ATOM   1011  CG  TYR A 128     -18.329  11.052  21.144  1.00 20.47
ATOM   1012  CD1 TYR A 128     -18.643  10.412  19.918  1.00 20.47
ATOM   1013  CD2 TYR A 128     -16.999  11.004  21.632  1.00 20.47
ATOM   1014  CE1 TYR A 128     -17.682   9.724  19.204  1.00 20.47
ATOM   1015  CE2 TYR A 128     -16.007  10.307  20.897  1.00 20.47
ATOM   1016  CZ  TYR A 128     -16.390   9.642  19.720  1.00 20.47
ATOM   1017  OH  TYR A 128     -15.437   8.951  19.031  1.00 20.47
ATOM   1018  N   TYR A 129     -21.672  11.454  24.465  1.00 18.41
ATOM   1019  CA  TYR A 129     -22.183  11.796  25.801  1.00 20.66
ATOM   1020  C   TYR A 129     -21.918  10.751  26.845  1.00 18.36
ATOM   1021  O   TYR A 129     -21.656  11.050  27.969  1.00 19.42
ATOM   1022  CB  TYR A 129     -23.681  12.136  25.756  1.00 21.31
ATOM   1023  CG  TYR A 129     -23.970  13.539  25.279  1.00 21.31
ATOM   1024  CD1 TYR A 129     -23.598  14.640  26.041  1.00 21.31
ATOM   1025  CD2 TYR A 129     -24.619  13.760  24.072  1.00 21.31
ATOM   1026  CE1 TYR A 129     -23.864  15.926  25.614  1.00 21.31
ATOM   1027  CE2 TYR A 129     -24.893  15.040  23.629  1.00 21.31
ATOM   1028  CZ  TYR A 129     -24.514  16.122  24.402  1.00 21.31
ATOM   1029  OH  TYR A 129     -24.782  17.400  23.971  1.00 21.31
ATOM   1030  N   ARG A 130     -22.042   9.493  26.455  1.00 18.15
ATOM   1031  CA  ARG A 130     -21.742   8.440  27.337  1.00 16.70
ATOM   1032  C   ARG A 130     -20.255   8.524  27.788  1.00 15.99
ATOM   1033  O   ARG A 130     -19.981   8.335  28.971  1.00 18.38
ATOM   1034  CB  ARG A 130     -22.108   7.052  26.695  1.00 18.20
ATOM   1035  CG  ARG A 130     -21.708   5.859  27.654  1.00 18.20
ATOM   1036  CD  ARG A 130     -22.241   4.471  27.120  1.00 18.20
ATOM   1037  NE  ARG A 130     -21.783   4.145  25.767  1.00 18.20
ATOM   1038  CZ  ARG A 130     -20.651   3.461  25.521  1.00 18.20
ATOM   1039  NH1 ARG A 130     -19.845   3.125  26.545  1.00 18.20
ATOM   1040  NH2 ARG A 130     -20.296   3.178  24.286  1.00 18.20
ATOM   1041  N   TYR A 131     -19.312   8.819  26.892  1.00 15.89
ATOM   1042  CA  TYR A 131     -17.887   8.917  27.322  1.00 17.24
ATOM   1043  C   TYR A 131     -17.692  10.094  28.274  1.00 19.63
ATOM   1044  O   TYR A 131     -16.899  10.003  29.231  1.00 20.18
ATOM   1045  CB  TYR A 131     -16.973   9.145  26.115  1.00 18.06
ATOM   1046  CG  TYR A 131     -17.039   7.967  25.108  1.00 18.06
ATOM   1047  CD1 TYR A 131     -17.385   6.696  25.547  1.00 18.06
ATOM   1048  CD2 TYR A 131     -16.714   8.150  23.756  1.00 18.06
ATOM   1049  CE1 TYR A 131     -17.423   5.560  24.667  1.00 18.06
ATOM   1050  CE2 TYR A 131     -16.695   7.004  22.861  1.00 18.06
ATOM   1051  CZ  TYR A 131     -17.100   5.751  23.324  1.00 18.06
ATOM   1052  OH  TYR A 131     -17.096   4.658  22.496  1.00 18.06
ATOM   1053  N   LEU A 132     -18.471  11.174  28.020  1.00 20.65
ATOM   1054  CA  LEU A 132     -18.529  12.295  29.029  1.00 21.88
ATOM   1055  C   LEU A 132     -19.010  11.800  30.353  1.00 22.10
ATOM   1056  O   LEU A 132     -18.402  12.170  31.409  1.00 23.91
ATOM   1057  CB  LEU A 132     -19.453  13.431  28.562  1.00 23.18
ATOM   1058  CG  LEU A 132     -19.020  14.220  27.340  1.00 23.18
ATOM   1059  CD1 LEU A 132     -20.183  14.721  26.459  1.00 23.18
ATOM   1060  CD2 LEU A 132     -18.072  15.391  27.774  1.00 23.18
ATOM   1061  N   ALA A 133     -20.123  11.029  30.331  1.00 21.53
ATOM   1062  CA  ALA A 133     -20.709  10.471  31.565  1.00 23.10
ATOM   1063  C   ALA A 133     -19.748   9.549  32.321  1.00 23.67
ATOM   1064  O   ALA A 133     -19.898   9.411  33.516  1.00 24.82
ATOM   1065  CB  ALA A 133     -22.063   9.741  31.308  1.00 22.92
ATOM   1066  N   GLU A 134     -18.819   8.838  31.634  1.00 24.08
ATOM   1067  CA  GLU A 134     -17.961   7.847  32.328  1.00 26.38
ATOM   1068  C   GLU A 134     -17.159   8.501  33.398  1.00 27.42
ATOM   1069  O   GLU A 134     -16.882   7.894  34.409  1.00 28.65
ATOM   1070  CB  GLU A 134     -16.920   7.167  31.387  1.00 26.04
ATOM   1071  CG  GLU A 134     -17.587   6.656  30.160  1.00 26.04
ATOM   1072  CD  GLU A 134     -16.685   5.800  29.260  1.00 26.04
ATOM   1073  OE1 GLU A 134     -15.870   6.455  28.607  1.00 26.04
ATOM   1074  OE2 GLU A 134     -16.765   4.525  29.267  1.00 26.04
ATOM   1075  N   PHE A 135     -16.694   9.707  33.170  1.00 28.22
ATOM   1076  CA  PHE A 135     -15.863  10.268  34.220  1.00 30.47
ATOM   1077  C   PHE A 135     -16.576  11.380  34.999  1.00 31.31
ATOM   1078  O   PHE A 135     -16.036  11.894  35.974  1.00 31.69
ATOM   1079  CB  PHE A 135     -14.516  10.752  33.642  1.00 29.20
ATOM   1080  CG  PHE A 135     -14.642  11.700  32.518  1.00 29.20
ATOM   1081  CD1 PHE A 135     -14.772  11.225  31.198  1.00 29.20
ATOM   1082  CD2 PHE A 135     -14.649  13.078  32.738  1.00 29.20
ATOM   1083  CE1 PHE A 135     -14.851  12.073  30.124  1.00 29.20
ATOM   1084  CE2 PHE A 135     -14.732  13.974  31.644  1.00 29.20
ATOM   1085  CZ  PHE A 135     -14.813  13.459  30.304  1.00 29.20
ATOM   1086  N   GLN A 136     -17.733  11.812  34.500  1.00 32.78
ATOM   1087  CA  GLN A 136     -18.513  12.947  35.101  1.00 33.40
ATOM   1088  C   GLN A 136     -18.979  12.584  36.519  1.00 34.13
ATOM   1089  O   GLN A 136     -19.216  11.411  36.822  1.00 32.35
ATOM   1090  CB  GLN A 136     -19.729  13.336  34.204  1.00 32.93
ATOM   1091  CG  GLN A 136     -19.406  14.427  33.214  1.00 32.93
ATOM   1092  CD  GLN A 136     -18.357  15.377  33.757  1.00 32.93
ATOM   1093  OE1 GLN A 136     -18.288  15.458  35.082  1.00 32.93
ATOM   1094  NE2 GLN A 136     -17.558  15.948  32.861  1.00 32.93
ATOM   1095  N   VAL A 137     -19.079  13.579  37.408  1.00 36.83
ATOM   1096  CA  VAL A 137     -19.817  13.332  38.666  1.00 38.50
ATOM   1097  C   VAL A 137     -20.900  14.406  38.736  1.00 38.66
ATOM   1098  O   VAL A 137     -20.859  15.403  37.997  1.00 37.03
ATOM   1099  CB  VAL A 137     -18.946  13.411  39.933  1.00 39.45
ATOM   1100  CG1 VAL A 137     -19.621  12.689  41.090  1.00 39.45
ATOM   1101  CG2 VAL A 137     -17.591  12.764  39.690  1.00 39.45
ATOM   1102  N   GLY A 138     -21.864  14.191  39.603  1.00 40.68
ATOM   1103  CA  GLY A 138     -22.820  15.268  39.955  1.00 42.95
ATOM   1104  C   GLY A 138     -23.714  15.664  38.818  1.00 44.09
ATOM   1105  O   GLY A 138     -24.176  14.795  38.065  1.00 44.61
ATOM   1106  N   GLU A 139     -23.880  16.980  38.636  1.00 44.45
ATOM   1107  CA  GLU A 139     -24.765  17.491  37.599  1.00 43.55
ATOM   1108  C   GLU A 139     -24.308  17.112  36.196  1.00 41.71
ATOM   1109  O   GLU A 139     -25.116  16.774  35.377  1.00 41.30
ATOM   1110  CB  GLU A 139     -24.951  19.020  37.656  1.00 44.17
ATOM   1111  CG  GLU A 139     -25.046  19.569  39.065  1.00 44.17
ATOM   1112  CD  GLU A 139     -23.686  19.922  39.634  1.00 44.17
ATOM   1113  OE1 GLU A 139     -23.145  20.987  39.268  1.00 44.17
ATOM   1114  OE2 GLU A 139     -23.160  19.134  40.449  1.00 44.17
ATOM   1115  N   LYS A 140     -23.026  17.298  35.926  1.00 41.19
ATOM   1116  CA  LYS A 140     -22.384  16.967  34.672  1.00 39.16
ATOM   1117  C   LYS A 140     -22.751  15.497  34.345  1.00 36.45
ATOM   1118  O   LYS A 140     -23.106  15.218  33.236  1.00 35.30
ATOM   1119  CB  LYS A 140     -20.866  17.059  34.851  1.00 42.08
ATOM   1120  CG  LYS A 140     -20.394  18.358  35.480  1.00 42.08
ATOM   1121  CD  LYS A 140     -20.932  19.563  34.726  1.00 42.08
ATOM   1122  CE  LYS A 140     -20.462  20.865  35.356  1.00 42.08
ATOM   1123  NZ  LYS A 140     -20.836  22.047  34.532  1.00 42.08
ATOM   1124  N   ARG A 141     -22.640  14.580  35.296  1.00 33.76
ATOM   1125  CA  ARG A 141     -22.964  13.193  34.989  1.00 33.23
ATOM   1126  C   ARG A 141     -24.438  13.020  34.574  1.00 33.12
ATOM   1127  O   ARG A 141     -24.787  12.309  33.605  1.00 29.87
ATOM   1128  CB  ARG A 141     -22.641  12.282  36.148  1.00 40.06
ATOM   1129  CG  ARG A 141     -23.150  10.870  35.887  1.00 40.06
ATOM   1130  CD  ARG A 141     -22.643   9.876  36.924  1.00 40.06
ATOM   1131  NE  ARG A 141     -23.695   8.944  37.369  1.00 40.06
ATOM   1132  CZ  ARG A 141     -24.247   8.005  36.611  1.00 40.06
ATOM   1133  NH1 ARG A 141     -23.859   7.830  35.346  1.00 40.06
ATOM   1134  NH2 ARG A 141     -25.168   7.198  37.131  1.00 40.06
ATOM   1135  N   ASN A 142     -25.329  13.675  35.326  1.00 32.58
ATOM   1136  CA  ASN A 142     -26.745  13.618  34.980  1.00 32.95
ATOM   1137  C   ASN A 142     -26.994  14.222  33.599  1.00 31.09
ATOM   1138  O   ASN A 142     -27.729  13.629  32.768  1.00 32.37
ATOM   1139  CB  ASN A 142     -27.576  14.361  36.090  1.00 32.79
ATOM   1140  CG  ASN A 142     -29.048  14.246  35.830  1.00 32.79
ATOM   1141  OD1 ASN A 142     -29.771  15.234  35.697  1.00 32.79
ATOM   1142  ND2 ASN A 142     -29.511  13.004  35.767  1.00 32.79
ATOM   1143  N   LYS A 143     -26.412  15.385  33.295  1.00 29.91
ATOM   1144  CA  LYS A 143     -26.717  15.985  32.023  1.00 30.79
ATOM   1145  C   LYS A 143     -26.172  15.110  30.862  1.00 29.60
ATOM   1146  O   LYS A 143     -26.810  14.992  29.815  1.00 27.41
ATOM   1147  CB  LYS A 143     -26.145  17.429  31.854  1.00 31.12
ATOM   1148  CG  LYS A 143     -24.661  17.506  32.099  1.00 31.12
ATOM   1149  CD  LYS A 143     -24.152  18.908  31.806  1.00 31.12
ATOM   1150  CE  LYS A 143     -23.977  19.132  30.312  1.00 31.12
ATOM   1151  NZ  LYS A 143     -23.293  20.422  30.021  1.00 31.12
ATOM   1152  N   THR A 144     -24.977  14.565  31.061  1.00 27.74
ATOM   1153  CA  THR A 144     -24.350  13.718  30.004  1.00 27.47
ATOM   1154  C   THR A 144     -25.224  12.474  29.815  1.00 25.72
ATOM   1155  O   THR A 144     -25.459  12.057  28.690  1.00 26.61
ATOM   1156  CB  THR A 144     -22.916  13.278  30.352  1.00 26.73
ATOM   1157  OG1 THR A 144     -22.924  12.540  31.580  1.00 26.73
ATOM   1158  CG2 THR A 144     -22.011  14.490  30.512  1.00 26.73
ATOM   1159  N   ALA A 145     -25.630  11.847  30.932  1.00 25.31
ATOM   1160  CA  ALA A 145     -26.496  10.650  30.872  1.00 26.40
ATOM   1161  C   ALA A 145     -27.817  10.915  30.186  1.00 26.39
ATOM   1162  O   ALA A 145     -28.255  10.114  29.345  1.00 24.94
ATOM   1163  CB  ALA A 145     -26.708  10.043  32.245  1.00 25.98
ATOM   1164  N   GLU A 146     -28.432  12.096  30.468  1.00 26.68
ATOM   1165  CA  GLU A 146     -29.700  12.458  29.826  1.00 25.51
ATOM   1166  C   GLU A 146     -29.461  12.694  28.375  1.00 23.20
ATOM   1167  O   GLU A 146     -30.236  12.206  27.551  1.00 24.85
ATOM   1168  CB  GLU A 146     -30.333  13.743  30.503  1.00 25.63
ATOM   1169  CG  GLU A 146     -31.348  13.390  31.548  1.00 25.63
ATOM   1170  CD  GLU A 146     -32.707  13.159  30.917  1.00 25.63
ATOM   1171  OE1 GLU A 146     -33.159  14.027  30.141  1.00 25.63
ATOM   1172  OE2 GLU A 146     -33.321  12.107  31.196  1.00 25.63
ATOM   1173  N   GLN A 147     -28.396  13.415  27.997  1.00 21.37
ATOM   1174  CA  GLN A 147     -28.179  13.713  26.579  1.00 22.46
ATOM   1175  C   GLN A 147     -27.866  12.408  25.831  1.00 21.74
ATOM   1176  O   GLN A 147     -28.258  12.249  24.681  1.00 21.72
ATOM   1177  CB  GLN A 147     -26.973  14.673  26.385  1.00 25.70
ATOM   1178  CG  GLN A 147     -27.202  16.045  26.976  1.00 25.70
ATOM   1179  CD  GLN A 147     -27.350  17.102  25.899  1.00 25.70
ATOM   1180  OE1 GLN A 147     -26.507  18.127  25.982  1.00 25.70
ATOM   1181  NE2 GLN A 147     -28.232  16.846  24.938  1.00 25.70
ATOM   1182  N   SER A 148     -27.106  11.541  26.495  1.00 20.68
ATOM   1183  CA  SER A 148     -26.783  10.239  25.859  1.00 20.80
ATOM   1184  C   SER A 148     -28.081   9.410  25.619  1.00 20.94
ATOM   1185  O   SER A 148     -28.333   8.903  24.514  1.00 21.08
ATOM   1186  CB  SER A 148     -25.825   9.505  26.791  1.00 20.75
ATOM   1187  OG  SER A 148     -25.451   8.261  26.204  1.00 20.75
ATOM   1188  N   LEU A 149     -28.894   9.263  26.652  1.00 21.76
ATOM   1189  CA  LEU A 149     -30.156   8.580  26.579  1.00 23.62
ATOM   1190  C   LEU A 149     -31.007   9.135  25.406  1.00 24.49
ATOM   1191  O   LEU A 149     -31.502   8.381  24.548  1.00 23.89
ATOM   1192  CB  LEU A 149     -30.919   8.682  27.957  1.00 24.73
ATOM   1193  CG  LEU A 149     -32.059   7.642  28.202  1.00 24.73
ATOM   1194  CD1 LEU A 149     -31.878   6.224  27.533  1.00 24.73
ATOM   1195  CD2 LEU A 149     -32.241   7.372  29.728  1.00 24.73
ATOM   1196  N   VAL A 150     -31.167  10.472  25.350  1.00 24.24
ATOM   1197  CA  VAL A 150     -31.965  11.042  24.274  1.00 24.38
ATOM   1198  C   VAL A 150     -31.453  10.683  22.898  1.00 24.61
ATOM   1199  O   VAL A 150     -32.217  10.366  21.959  1.00 22.83
ATOM   1200  CB  VAL A 150     -32.105  12.617  24.495  1.00 25.75
ATOM   1201  CG1 VAL A 150     -32.880  13.292  23.337  1.00 25.75
ATOM   1202  CG2 VAL A 150     -32.793  12.835  25.876  1.00 25.75
ATOM   1203  N   ALA A 151     -30.132  10.738  22.725  1.00 22.51
ATOM   1204  CA  ALA A 151     -29.606  10.441  21.427  1.00 21.80
ATOM   1205  C   ALA A 151     -29.776   8.947  21.105  1.00 19.85
ATOM   1206  O   ALA A 151     -30.013   8.595  19.963  1.00 20.94
ATOM   1207  CB  ALA A 151     -28.091  10.800  21.386  1.00 21.48
ATOM   1208  N   TYR A 152     -29.567   8.114  22.096  1.00 19.96
ATOM   1209  CA  TYR A 152     -29.623   6.633  21.817  1.00 19.64
ATOM   1210  C   TYR A 152     -31.122   6.255  21.546  1.00 20.93
ATOM   1211  O   TYR A 152     -31.401   5.367  20.720  1.00 20.56
ATOM   1212  CB  TYR A 152     -29.132   5.856  22.986  1.00 19.44
ATOM   1213  CG  TYR A 152     -27.648   5.403  23.004  1.00 19.44
ATOM   1214  CD1 TYR A 152     -26.894   5.300  21.817  1.00 19.44
ATOM   1215  CD2 TYR A 152     -27.026   5.156  24.227  1.00 19.44
ATOM   1216  CE1 TYR A 152     -25.554   4.913  21.856  1.00 19.44
ATOM   1217  CE2 TYR A 152     -25.687   4.779  24.295  1.00 19.44
ATOM   1218  CZ  TYR A 152     -24.997   4.622  23.092  1.00 19.44
ATOM   1219  OH  TYR A 152     -23.725   4.243  23.185  1.00 19.44
ATOM   1220  N   LYS A 153     -32.080   6.954  22.215  1.00 21.27
ATOM   1221  CA  LYS A 153     -33.520   6.700  21.921  1.00 24.56
ATOM   1222  C   LYS A 153     -33.836   7.189  20.537  1.00 23.45
ATOM   1223  O   LYS A 153     -34.556   6.543  19.787  1.00 26.27
ATOM   1224  CB  LYS A 153     -34.404   7.449  22.932  1.00 30.11
ATOM   1225  CG  LYS A 153     -34.308   6.864  24.338  1.00 30.11
ATOM   1226  CD  LYS A 153     -34.563   8.028  25.405  1.00 30.11
ATOM   1227  CE  LYS A 153     -35.711   7.737  26.262  1.00 30.11
ATOM   1228  NZ  LYS A 153     -36.835   7.775  25.329  1.00 30.11
ATOM   1229  N   THR A 154     -33.326   8.360  20.171  1.00 23.95
ATOM   1230  CA  THR A 154     -33.558   8.853  18.843  1.00 23.26
ATOM   1231  C   THR A 154     -32.993   7.879  17.795  1.00 24.29
ATOM   1232  O   THR A 154     -33.606   7.613  16.715  1.00 23.78
ATOM   1233  CB  THR A 154     -32.928  10.242  18.632  1.00 23.94
ATOM   1234  OG1 THR A 154     -33.471  11.166  19.583  1.00 23.94
ATOM   1235  CG2 THR A 154     -33.218  10.752  17.229  1.00 23.94
ATOM   1236  N   ALA A 155     -31.761   7.385  18.051  1.00 19.96
ATOM   1237  CA  ALA A 155     -31.151   6.422  17.083  1.00 20.09
ATOM   1238  C   ALA A 155     -32.031   5.129  17.056  1.00 18.95
ATOM   1239  O   ALA A 155     -32.255   4.547  16.025  1.00 19.71
ATOM   1240  CB  ALA A 155     -29.649   5.993  17.521  1.00 18.89
ATOM   1241  N   SER A 156     -32.483   4.717  18.216  1.00 20.35
ATOM   1242  CA  SER A 156     -33.297   3.483  18.314  1.00 22.69
ATOM   1243  C   SER A 156     -34.625   3.597  17.576  1.00 25.27
ATOM   1244  O   SER A 156     -35.088   2.601  16.917  1.00 24.53
ATOM   1245  CB  SER A 156     -33.580   3.137  19.772  1.00 22.85
ATOM   1246  OG  SER A 156     -34.625   4.005  20.246  1.00 22.85
ATOM   1247  N   ASP A 157     -35.260   4.771  17.704  1.00 25.12
ATOM   1248  CA  ASP A 157     -36.511   5.014  16.989  1.00 26.81
ATOM   1249  C   ASP A 157     -36.308   4.838  15.484  1.00 26.44
ATOM   1250  O   ASP A 157     -37.085   4.137  14.825  1.00 28.05
ATOM   1251  CB  ASP A 157     -37.092   6.391  17.306  1.00 27.79
ATOM   1252  CG  ASP A 157     -38.242   6.737  16.360  1.00 27.79
ATOM   1253  OD1 ASP A 157     -39.210   5.973  16.360  1.00 27.79
ATOM   1254  OD2 ASP A 157     -38.129   7.681  15.561  1.00 27.79
ATOM   1255  N   ILE A 158     -35.260   5.440  14.922  1.00 26.56
ATOM   1256  CA  ILE A 158     -35.009   5.323  13.499  1.00 25.12
ATOM   1257  C   ILE A 158     -34.609   3.868  13.130  1.00 26.15
ATOM   1258  O   ILE A 158     -35.116   3.299  12.136  1.00 26.73
ATOM   1259  CB  ILE A 158     -33.989   6.371  12.992  1.00 26.30
ATOM   1260  CG1 ILE A 158     -34.477   7.788  13.408  1.00 26.30
ATOM   1261  CG2 ILE A 158     -33.787   6.257  11.487  1.00 26.30
ATOM   1262  CD1 ILE A 158     -33.322   8.788  13.831  1.00 26.30
ATOM   1263  N   ALA A 159     -33.771   3.264  13.958  1.00 25.51
ATOM   1264  CA  ALA A 159     -33.250   1.929  13.657  1.00 25.23
ATOM   1265  C   ALA A 159     -34.389   0.930  13.663  1.00 25.54
ATOM   1266  O   ALA A 159     -34.440   0.081  12.793  1.00 25.33
ATOM   1267  CB  ALA A 159     -32.184   1.496  14.702  1.00 25.39
ATOM   1268  N   THR A 160     -35.323   1.075  14.617  1.00 25.84
ATOM   1269  CA  THR A 160     -36.447   0.116  14.705  1.00 28.37
ATOM   1270  C   THR A 160     -37.365   0.200  13.513  1.00 29.21
ATOM   1271  O   THR A 160     -37.943  -0.802  13.076  1.00 31.47
ATOM   1272  CB  THR A 160     -37.265   0.346  15.989  1.00 32.40
ATOM   1273  OG1 THR A 160     -36.397   0.300  17.128  1.00 32.40
ATOM   1274  CG2 THR A 160     -38.333  -0.727  16.140  1.00 32.40
ATOM   1275  N   ALA A 161     -37.467   1.365  12.928  1.00 28.49
ATOM   1276  CA  ALA A 161     -38.323   1.483  11.793  1.00 30.59
ATOM   1277  C   ALA A 161     -37.585   1.300  10.476  1.00 30.56
ATOM   1278  O   ALA A 161     -38.210   0.921   9.483  1.00 31.05
ATOM   1279  CB  ALA A 161     -39.129   2.823  11.860  1.00 31.11
ATOM   1280  N   ASP A 162     -36.275   1.570  10.409  1.00 29.46
ATOM   1281  CA  ASP A 162     -35.596   1.711   9.114  1.00 29.54
ATOM   1282  C   ASP A 162     -34.574   0.626   8.814  1.00 28.91
ATOM   1283  O   ASP A 162     -34.235   0.430   7.684  1.00 28.43
ATOM   1284  CB  ASP A 162     -34.847   3.056   9.014  1.00 35.93
ATOM   1285  CG  ASP A 162     -35.785   4.213   8.755  1.00 35.93
ATOM   1286  OD1 ASP A 162     -36.241   4.372   7.603  1.00 35.93
ATOM   1287  OD2 ASP A 162     -36.062   4.967   9.710  1.00 35.93
ATOM   1288  N   LEU A 163     -34.053  -0.048   9.847  1.00 27.56
ATOM   1289  CA  LEU A 163     -33.012  -1.059   9.615  1.00 24.93
ATOM   1290  C   LEU A 163     -33.450  -2.453  10.048  1.00 25.00
ATOM   1291  O   LEU A 163     -34.013  -2.651  11.162  1.00 26.57
ATOM   1292  CB  LEU A 163     -31.747  -0.681  10.442  1.00 24.34
ATOM   1293  CG  LEU A 163     -31.417   0.830  10.525  1.00 24.34
ATOM   1294  CD1 LEU A 163     -30.196   1.107  11.489  1.00 24.34
ATOM   1295  CD2 LEU A 163     -31.178   1.464   9.135  1.00 24.34
ATOM   1296  N   PRO A 164     -33.030  -3.462   9.271  1.00 25.32
ATOM   1297  CA  PRO A 164     -33.245  -4.815   9.774  1.00 26.84
ATOM   1298  C   PRO A 164     -32.531  -5.095  11.075  1.00 25.67
ATOM   1299  O   PRO A 164     -31.536  -4.433  11.400  1.00 26.37
ATOM   1300  CB  PRO A 164     -32.760  -5.724   8.607  1.00 26.09
ATOM   1301  CG  PRO A 164     -31.647  -5.089   8.045  1.00 26.09
ATOM   1302  CD  PRO A 164     -31.812  -3.555   8.172  1.00 26.09
ATOM   1303  N   ALA A 165     -33.058  -6.027  11.866  1.00 26.10
ATOM   1304  CA  ALA A 165     -32.510  -6.303  13.179  1.00 25.32
ATOM   1305  C   ALA A 165     -31.114  -6.876  13.119  1.00 24.51
ATOM   1306  O   ALA A 165     -30.379  -6.812  14.125  1.00 23.42
ATOM   1307  CB  ALA A 165     -33.498  -7.337  13.788  1.00 25.83
ATOM   1308  N   THR A 166     -30.716  -7.375  11.944  1.00 24.47
ATOM   1309  CA  THR A 166     -29.332  -7.879  11.802  1.00 24.02
ATOM   1310  C   THR A 166     -28.375  -6.786  11.319  1.00 24.64
ATOM   1311  O   THR A 166     -27.175  -7.018  11.205  1.00 26.28
ATOM   1312  CB  THR A 166     -29.208  -8.981  10.725  1.00 24.90
ATOM   1313  OG1 THR A 166     -29.669  -8.472   9.449  1.00 24.90
ATOM   1314  CG2 THR A 166     -30.044 -10.204  11.138  1.00 24.90
ATOM   1315  N   ASN A 167     -28.871  -5.593  11.059  1.00 22.91
ATOM   1316  CA  ASN A 167     -28.023  -4.601  10.439  1.00 23.20
ATOM   1317  C   ASN A 167     -26.894  -4.270  11.499  1.00 21.06
ATOM   1318  O   ASN A 167     -27.176  -4.060  12.668  1.00 19.73
ATOM   1319  CB  ASN A 167     -28.845  -3.311  10.152  1.00 24.70
ATOM   1320  CG  ASN A 167     -27.952  -2.118   9.936  1.00 24.70
ATOM   1321  OD1 ASN A 167     -27.943  -1.167  10.718  1.00 24.70
ATOM   1322  ND2 ASN A 167     -27.190  -2.163   8.850  1.00 24.70
ATOM   1323  N   PRO A 168     -25.661  -4.159  11.061  1.00 20.20
ATOM   1324  CA  PRO A 168     -24.559  -3.921  12.000  1.00 21.29
ATOM   1325  C   PRO A 168     -24.683  -2.586  12.756  1.00 19.69
ATOM   1326  O   PRO A 168     -24.295  -2.489  13.907  1.00 20.14
ATOM   1327  CB  PRO A 168     -23.269  -3.957  11.099  1.00 22.13
ATOM   1328  CG  PRO A 168     -23.727  -3.695   9.717  1.00 22.13
ATOM   1329  CD  PRO A 168     -25.062  -4.434   9.490  1.00 22.13
ATOM   1330  N   ILE A 169     -25.255  -1.581  12.126  1.00 19.80
ATOM   1331  CA  ILE A 169     -25.383  -0.299  12.913  1.00 22.37
ATOM   1332  C   ILE A 169     -26.472  -0.453  13.983  1.00 21.74
ATOM   1333  O   ILE A 169     -26.317   0.024  15.106  1.00 24.77
ATOM   1334  CB  ILE A 169     -25.787   0.870  11.986  1.00 23.76
ATOM   1335  CG1 ILE A 169     -24.833   0.911  10.816  1.00 23.76
ATOM   1336  CG2 ILE A 169     -25.728   2.233  12.795  1.00 23.76
ATOM   1337  CD1 ILE A 169     -25.543   0.941   9.470  1.00 23.76
ATOM   1338  N   ARG A 170     -27.558  -1.150  13.622  1.00 21.46
ATOM   1339  CA  ARG A 170     -28.641  -1.373  14.583  1.00 19.86
ATOM   1340  C   ARG A 170     -28.106  -2.239  15.699  1.00 19.79
ATOM   1341  O   ARG A 170     -28.371  -2.007  16.855  1.00 20.49
ATOM   1342  CB  ARG A 170     -29.846  -2.077  13.914  1.00 21.02
ATOM   1343  CG  ARG A 170     -30.960  -2.247  14.884  1.00 21.02
ATOM   1344  CD  ARG A 170     -31.169  -3.789  15.216  1.00 21.02
ATOM   1345  NE  ARG A 170     -32.028  -3.844  16.432  1.00 21.02
ATOM   1346  CZ  ARG A 170     -32.487  -5.012  16.911  1.00 21.02
ATOM   1347  NH1 ARG A 170     -32.153  -6.137  16.298  1.00 21.02
ATOM   1348  NH2 ARG A 170     -33.240  -5.038  18.002  1.00 21.02
ATOM   1349  N   LEU A 171     -27.365  -3.294  15.375  1.00 20.12
ATOM   1350  CA  LEU A 171     -26.770  -4.146  16.454  1.00 20.68
ATOM   1351  C   LEU A 171     -25.772  -3.364  17.308  1.00 19.35
ATOM   1352  O   LEU A 171     -25.742  -3.496  18.534  1.00 21.20
ATOM   1353  CB  LEU A 171     -26.097  -5.405  15.826  1.00 20.19
ATOM   1354  CG  LEU A 171     -27.141  -6.549  15.622  1.00 20.19
ATOM   1355  CD1 LEU A 171     -26.774  -7.197  14.258  1.00 20.19
ATOM   1356  CD2 LEU A 171     -27.089  -7.561  16.763  1.00 20.19
ATOM   1357  N   GLY A 172     -24.907  -2.595  16.619  1.00 20.09
ATOM   1358  CA  GLY A 172     -23.889  -1.750  17.280  1.00 19.37
ATOM   1359  C   GLY A 172     -24.594  -0.768  18.230  1.00 19.51
ATOM   1360  O   GLY A 172     -24.140  -0.539  19.349  1.00 19.23
ATOM   1361  N   LEU A 173     -25.721  -0.207  17.762  1.00 18.59
ATOM   1362  CA  LEU A 173     -26.500   0.673  18.635  1.00 19.10
ATOM   1363  C   LEU A 173     -27.002  -0.111  19.821  1.00 15.78
ATOM   1364  O   LEU A 173     -26.836   0.328  20.973  1.00 17.68
ATOM   1365  CB  LEU A 173     -27.681   1.331  17.850  1.00 18.30
ATOM   1366  CG  LEU A 173     -28.818   1.875  18.675  1.00 18.30
ATOM   1367  CD1 LEU A 173     -28.310   2.894  19.758  1.00 18.30
ATOM   1368  CD2 LEU A 173     -29.879   2.497  17.668  1.00 18.30
ATOM   1369  N   SER A 174     -27.567  -1.300  19.590  1.00 17.82
ATOM   1370  CA  SER A 174     -28.050  -2.087  20.750  1.00 18.85
ATOM   1371  C   SER A 174     -26.959  -2.422  21.750  1.00 18.28
ATOM   1372  O   SER A 174     -27.159  -2.376  22.982  1.00 19.44
ATOM   1373  CB  SER A 174     -28.695  -3.405  20.285  1.00 18.77
ATOM   1374  OG  SER A 174     -27.705  -4.338  19.898  1.00 18.77
ATOM   1375  N   LEU A 175     -25.803  -2.823  21.219  1.00 16.99
ATOM   1376  CA  LEU A 175     -24.662  -3.124  22.093  1.00 15.55
ATOM   1377  C   LEU A 175     -24.282  -1.866  22.923  1.00 15.42
ATOM   1378  O   LEU A 175     -24.132  -1.944  24.120  1.00 18.12
ATOM   1379  CB  LEU A 175     -23.473  -3.532  21.150  1.00 17.47
ATOM   1380  CG  LEU A 175     -22.299  -4.238  21.910  1.00 17.47
ATOM   1381  CD1 LEU A 175     -22.684  -5.647  22.284  1.00 17.47
ATOM   1382  CD2 LEU A 175     -21.092  -4.328  20.953  1.00 17.47
ATOM   1383  N   ASN A 176     -24.091  -0.704  22.285  1.00 17.27
ATOM   1384  CA  ASN A 176     -23.637   0.418  23.059  1.00 17.19
ATOM   1385  C   ASN A 176     -24.702   0.946  23.988  1.00 17.13
ATOM   1386  O   ASN A 176     -24.382   1.411  25.040  1.00 18.44
ATOM   1387  CB  ASN A 176     -23.175   1.522  22.110  1.00 17.86
ATOM   1388  CG  ASN A 176     -21.953   1.084  21.323  1.00 17.86
ATOM   1389  OD1 ASN A 176     -21.853   1.415  20.143  1.00 17.86
ATOM   1390  ND2 ASN A 176     -20.991   0.469  21.986  1.00 17.86
ATOM   1391  N   PHE A 177     -25.967   0.961  23.544  1.00 18.52
ATOM   1392  CA  PHE A 177     -27.052   1.424  24.445  1.00 18.24
ATOM   1393  C   PHE A 177     -27.192   0.485  25.609  1.00 19.06
ATOM   1394  O   PHE A 177     -27.430   0.894  26.747  1.00 20.95
ATOM   1395  CB  PHE A 177     -28.373   1.491  23.563  1.00 20.40
ATOM   1396  CG  PHE A 177     -29.518   2.279  24.174  1.00 20.40
ATOM   1397  CD1 PHE A 177     -29.480   2.787  25.450  1.00 20.40
ATOM   1398  CD2 PHE A 177     -30.669   2.498  23.396  1.00 20.40
ATOM   1399  CE1 PHE A 177     -30.552   3.544  25.920  1.00 20.40
ATOM   1400  CE2 PHE A 177     -31.756   3.203  23.884  1.00 20.40
ATOM   1401  CZ  PHE A 177     -31.712   3.706  25.090  1.00 20.40
ATOM   1402  N   SER A 178     -26.972  -0.809  25.404  1.00 20.78
ATOM   1403  CA  SER A 178     -27.007  -1.717  26.561  1.00 20.19
ATOM   1404  C   SER A 178     -25.850  -1.406  27.502  1.00 20.18
ATOM   1405  O   SER A 178     -26.022  -1.403  28.724  1.00 21.65
ATOM   1406  CB  SER A 178     -27.023  -3.196  26.167  1.00 20.57
ATOM   1407  OG  SER A 178     -25.772  -3.634  25.678  1.00 20.57
ATOM   1408  N   VAL A 179     -24.656  -1.126  26.957  1.00 19.64
ATOM   1409  CA  VAL A 179     -23.528  -0.740  27.832  1.00 19.45
ATOM   1410  C   VAL A 179     -23.875   0.515  28.656  1.00 18.43
ATOM   1411  O   VAL A 179     -23.556   0.605  29.866  1.00 21.32
ATOM   1412  CB  VAL A 179     -22.179  -0.532  26.994  1.00 20.38
ATOM   1413  CG1 VAL A 179     -21.015  -0.074  27.940  1.00 20.38
ATOM   1414  CG2 VAL A 179     -21.854  -1.894  26.256  1.00 20.38
ATOM   1415  N   PHE A 180     -24.516   1.464  27.986  1.00 19.25
ATOM   1416  CA  PHE A 180     -24.987   2.712  28.602  1.00 19.57
ATOM   1417  C   PHE A 180     -25.900   2.376  29.808  1.00 21.19
ATOM   1418  O   PHE A 180     -25.658   2.842  30.994  1.00 22.53
ATOM   1419  CB  PHE A 180     -25.748   3.523  27.544  1.00 21.69
ATOM   1420  CG  PHE A 180     -26.445   4.743  28.152  1.00 21.69
ATOM   1421  CD1 PHE A 180     -25.674   5.903  28.436  1.00 21.69
ATOM   1422  CD2 PHE A 180     -27.786   4.693  28.516  1.00 21.69
ATOM   1423  CE1 PHE A 180     -26.285   7.063  29.081  1.00 21.69
ATOM   1424  CE2 PHE A 180     -28.420   5.879  29.159  1.00 21.69
ATOM   1425  CZ  PHE A 180     -27.653   7.019  29.401  1.00 21.69
ATOM   1426  N   TYR A 181     -26.883   1.496  29.576  1.00 21.82
ATOM   1427  CA  TYR A 181     -27.768   1.156  30.721  1.00 24.59
ATOM   1428  C   TYR A 181     -27.007   0.503  31.862  1.00 26.11
ATOM   1429  O   TYR A 181     -27.284   0.759  33.064  1.00 26.48
ATOM   1430  CB  TYR A 181     -28.842   0.203  30.280  1.00 30.16
ATOM   1431  CG  TYR A 181     -30.034   0.899  29.737  1.00 30.16
ATOM   1432  CD1 TYR A 181     -30.700   1.867  30.491  1.00 30.16
ATOM   1433  CD2 TYR A 181     -30.524   0.569  28.513  1.00 30.16
ATOM   1434  CE1 TYR A 181     -31.830   2.488  29.993  1.00 30.16
ATOM   1435  CE2 TYR A 181     -31.630   1.158  28.015  1.00 30.16
ATOM   1436  CZ  TYR A 181     -32.284   2.139  28.763  1.00 30.16
ATOM   1437  OH  TYR A 181     -33.421   2.685  28.207  1.00 30.16
ATOM   1438  N   TYR A 182     -26.066  -0.387  31.490  1.00 23.22
ATOM   1439  CA  TYR A 182     -25.219  -1.051  32.457  1.00 24.88
ATOM   1440  C   TYR A 182     -24.295  -0.113  33.207  1.00 26.53
ATOM   1441  O   TYR A 182     -24.332  -0.063  34.425  1.00 27.56
ATOM   1442  CB  TYR A 182     -24.356  -2.162  31.785  1.00 31.25
ATOM   1443  CG  TYR A 182     -23.874  -3.126  32.816  1.00 31.25
ATOM   1444  CD1 TYR A 182     -24.751  -4.110  33.314  1.00 31.25
ATOM   1445  CD2 TYR A 182     -22.588  -3.035  33.338  1.00 31.25
ATOM   1446  CE1 TYR A 182     -24.346  -4.994  34.281  1.00 31.25
ATOM   1447  CE2 TYR A 182     -22.163  -3.924  34.340  1.00 31.25
ATOM   1448  CZ  TYR A 182     -23.076  -4.912  34.786  1.00 31.25
ATOM   1449  OH  TYR A 182     -22.743  -5.828  35.723  1.00 31.25
ATOM   1450  N   GLU A 183     -23.440   0.607  32.463  1.00 26.99
ATOM   1451  CA  GLU A 183     -22.312   1.352  33.042  1.00 28.53
ATOM   1452  C   GLU A 183     -22.680   2.720  33.506  1.00 28.95
ATOM   1453  O   GLU A 183     -22.013   3.236  34.427  1.00 33.24
ATOM   1454  CB  GLU A 183     -21.138   1.507  32.049  1.00 33.17
ATOM   1455  CG  GLU A 183     -20.670   0.196  31.531  1.00 33.17
ATOM   1456  CD  GLU A 183     -19.222  -0.169  31.901  1.00 33.17
ATOM   1457  OE1 GLU A 183     -19.115  -0.694  33.027  1.00 33.17
ATOM   1458  OE2 GLU A 183     -18.239  -0.034  31.085  1.00 33.17
ATOM   1459  N   ILE A 184     -23.656   3.353  32.870  1.00 27.54
ATOM   1460  CA  ILE A 184     -24.029   4.742  33.267  1.00 27.71
ATOM   1461  C   ILE A 184     -25.323   4.760  34.168  1.00 29.09
ATOM   1462  O   ILE A 184     -25.352   5.423  35.203  1.00 29.37
ATOM   1463  CB  ILE A 184     -24.167   5.697  32.027  1.00 27.20
ATOM   1464  CG1 ILE A 184     -22.742   6.006  31.373  1.00 27.20
ATOM   1465  CG2 ILE A 184     -24.960   7.031  32.381  1.00 27.20
ATOM   1466  CD1 ILE A 184     -21.642   6.465  32.458  1.00 27.20
ATOM   1467  N   LEU A 185     -26.389   4.097  33.729  1.00 30.19
ATOM   1468  CA  LEU A 185     -27.656   4.071  34.473  1.00 31.30
ATOM   1469  C   LEU A 185     -27.679   3.033  35.563  1.00 33.47
ATOM   1470  O   LEU A 185     -28.674   2.908  36.301  1.00 34.31
ATOM   1471  CB  LEU A 185     -28.839   3.870  33.569  1.00 32.03
ATOM   1472  CG  LEU A 185     -29.580   5.148  33.203  1.00 32.03
ATOM   1473  CD1 LEU A 185     -28.540   6.166  32.628  1.00 32.03
ATOM   1474  CD2 LEU A 185     -30.724   4.857  32.216  1.00 32.03
ATOM   1475  N   ASN A 186     -26.597   2.278  35.685  1.00 33.89
ATOM   1476  CA  ASN A 186     -26.529   1.229  36.674  1.00 34.62
ATOM   1477  C   ASN A 186     -27.777   0.359  36.625  1.00 34.95
ATOM   1478  O   ASN A 186     -28.502   0.221  37.613  1.00 34.64
ATOM   1479  CB  ASN A 186     -26.378   1.811  38.087  1.00 35.23
ATOM   1480  CG  ASN A 186     -26.064   0.754  39.093  1.00 35.23
ATOM   1481  OD1 ASN A 186     -25.036   0.094  38.980  1.00 35.23
ATOM   1482  ND2 ASN A 186     -26.964   0.543  40.066  1.00 35.23
ATOM   1483  N   THR A 187     -28.047  -0.226  35.475  1.00 34.50
ATOM   1484  CA  THR A 187     -29.276  -0.978  35.357  1.00 35.66
ATOM   1485  C   THR A 187     -28.969  -2.284  34.670  1.00 35.67
ATOM   1486  O   THR A 187     -29.153  -2.383  33.477  1.00 35.30
ATOM   1487  CB  THR A 187     -30.362  -0.233  34.560  1.00 35.57
ATOM   1488  OG1 THR A 187     -29.801   0.946  33.968  1.00 35.57
ATOM   1489  CG2 THR A 187     -31.509   0.174  35.473  1.00 35.57
ATOM   1490  N   PRO A 188     -28.475  -3.284  35.420  1.00 36.52
ATOM   1491  CA  PRO A 188     -28.131  -4.525  34.748  1.00 36.99
ATOM   1492  C   PRO A 188     -29.350  -5.194  34.141  1.00 37.18
ATOM   1493  O   PRO A 188     -29.200  -5.790  33.065  1.00 36.12
ATOM   1494  CB  PRO A 188     -27.487  -5.380  35.855  1.00 37.25
ATOM   1495  CG  PRO A 188     -26.777  -4.404  36.701  1.00 37.25
ATOM   1496  CD  PRO A 188     -27.605  -3.134  36.561  1.00 37.25
ATOM   1497  N   GLU A 189     -30.545  -5.024  34.754  1.00 35.49
ATOM   1498  CA  GLU A 189     -31.728  -5.693  34.243  1.00 36.60
ATOM   1499  C   GLU A 189     -32.124  -5.094  32.872  1.00 33.69
ATOM   1500  O   GLU A 189     -32.420  -5.818  31.940  1.00 32.95
ATOM   1501  CB  GLU A 189     -32.931  -5.664  35.236  1.00 40.80
ATOM   1502  CG  GLU A 189     -33.058  -4.353  35.971  1.00 40.80
ATOM   1503  CD  GLU A 189     -32.152  -4.307  37.186  1.00 40.80
ATOM   1504  OE1 GLU A 189     -32.536  -4.864  38.236  1.00 40.80
ATOM   1505  OE2 GLU A 189     -31.056  -3.715  37.087  1.00 40.80
ATOM   1506  N   ARG A 190     -32.155  -3.774  32.763  1.00 31.34
ATOM   1507  CA  ARG A 190     -32.531  -3.155  31.498  1.00 30.80
ATOM   1508  C   ARG A 190     -31.425  -3.428  30.428  1.00 27.96
ATOM   1509  O   ARG A 190     -31.714  -3.547  29.218  1.00 26.92
ATOM   1510  CB  ARG A 190     -32.741  -1.642  31.711  1.00 44.37
ATOM   1511  CG  ARG A 190     -34.298  -1.201  31.839  1.00 44.37
ATOM   1512  CD  ARG A 190     -34.605   0.127  31.094  1.00 44.37
ATOM   1513  NE  ARG A 190     -35.943   0.682  31.375  1.00 44.37
ATOM   1514  CZ  ARG A 190     -36.468   1.779  30.796  1.00 44.37
ATOM   1515  NH1 ARG A 190     -35.792   2.475  29.888  1.00 44.37
ATOM   1516  NH2 ARG A 190     -37.685   2.198  31.129  1.00 44.37
ATOM   1517  N   ALA A 191     -30.163  -3.436  30.879  1.00 26.71
ATOM   1518  CA  ALA A 191     -29.020  -3.688  29.932  1.00 27.38
ATOM   1519  C   ALA A 191     -29.198  -5.101  29.316  1.00 27.24
ATOM   1520  O   ALA A 191     -29.066  -5.302  28.115  1.00 26.14
ATOM   1521  CB  ALA A 191     -27.671  -3.636  30.670  1.00 26.59
ATOM   1522  N   CYS A 192     -29.489  -6.055  30.195  1.00 27.07
ATOM   1523  CA  CYS A 192     -29.696  -7.452  29.771  1.00 29.34
ATOM   1524  C   CYS A 192     -30.859  -7.595  28.840  1.00 28.85
ATOM   1525  O   CYS A 192     -30.718  -8.242  27.792  1.00 28.44
ATOM   1526  CB  CYS A 192     -29.771  -8.393  30.993  1.00 29.58
ATOM   1527  SG  CYS A 192     -28.089  -8.777  31.582  1.00 29.58
ATOM   1528  N   LYS A 193     -32.005  -6.963  29.163  1.00 28.05
ATOM   1529  CA  LYS A 193     -33.183  -7.003  28.257  1.00 30.22
ATOM   1530  C   LYS A 193     -32.950  -6.428  26.905  1.00 29.41
ATOM   1531  O   LYS A 193     -33.368  -7.008  25.894  1.00 28.56
ATOM   1532  CB  LYS A 193     -34.398  -6.245  28.822  1.00 38.46
ATOM   1533  CG  LYS A 193     -35.655  -6.398  27.989  1.00 38.46
ATOM   1534  CD  LYS A 193     -35.929  -5.142  27.180  1.00 38.46
ATOM   1535  CE  LYS A 193     -36.141  -5.466  25.710  1.00 38.46
ATOM   1536  NZ  LYS A 193     -37.559  -5.274  25.299  1.00 38.46
ATOM   1537  N   LEU A 194     -32.315  -5.248  26.880  1.00 26.69
ATOM   1538  CA  LEU A 194     -32.040  -4.637  25.590  1.00 26.42
ATOM   1539  C   LEU A 194     -31.092  -5.528  24.777  1.00 23.91
ATOM   1540  O   LEU A 194     -31.310  -5.720  23.599  1.00 25.78
ATOM   1541  CB  LEU A 194     -31.409  -3.226  25.815  1.00 27.94
ATOM   1542  CG  LEU A 194     -30.643  -2.642  24.624  1.00 27.94
ATOM   1543  CD1 LEU A 194     -31.605  -2.569  23.421  1.00 27.94
ATOM   1544  CD2 LEU A 194     -30.137  -1.236  25.000  1.00 27.94
ATOM   1545  N   ALA A 195     -30.043  -6.048  25.407  1.00 24.54
ATOM   1546  CA  ALA A 195     -29.037  -6.797  24.659  1.00 25.42
ATOM   1547  C   ALA A 195     -29.667  -8.118  24.185  1.00 26.52
ATOM   1548  O   ALA A 195     -29.438  -8.576  23.087  1.00 24.70
ATOM   1549  CB  ALA A 195     -27.866  -7.066  25.510  1.00 25.01
ATOM   1550  N   ASN A 196     -30.456  -8.714  25.082  1.00 26.64
ATOM   1551  CA  ASN A 196     -31.069 -10.011  24.775  1.00 27.59
ATOM   1552  C   ASN A 196     -32.090  -9.808  23.694  1.00 26.66
ATOM   1553  O   ASN A 196     -32.152 -10.571  22.736  1.00 26.88
ATOM   1554  CB  ASN A 196     -31.688 -10.649  26.055  1.00 33.60
ATOM   1555  CG  ASN A 196     -30.755 -11.650  26.682  1.00 33.60
ATOM   1556  OD1 ASN A 196     -30.478 -12.713  26.127  1.00 33.60
ATOM   1557  ND2 ASN A 196     -30.266 -11.310  27.868  1.00 33.60
ATOM   1558  N   ASP A 197     -32.900  -8.757  23.792  1.00 27.21
ATOM   1559  CA  ASP A 197     -33.891  -8.492  22.734  1.00 27.86
ATOM   1560  C   ASP A 197     -33.219  -8.309  21.396  1.00 27.58
ATOM   1561  O   ASP A 197     -33.668  -8.845  20.390  1.00 27.23
ATOM   1562  CB  ASP A 197     -34.729  -7.234  23.056  1.00 27.83
ATOM   1563  CG  ASP A 197     -36.153  -7.361  22.569  1.00 27.83
ATOM   1564  OD1 ASP A 197     -36.361  -7.543  21.351  1.00 27.83
ATOM   1565  OD2 ASP A 197     -37.069  -7.274  23.413  1.00 27.83
ATOM   1566  N   ALA A 198     -32.158  -7.478  21.370  1.00 26.12
ATOM   1567  CA  ALA A 198     -31.489  -7.211  20.085  1.00 23.54
ATOM   1568  C   ALA A 198     -30.964  -8.535  19.476  1.00 20.82
ATOM   1569  O   ALA A 198     -31.031  -8.741  18.286  1.00 23.08
ATOM   1570  CB  ALA A 198     -30.315  -6.239  20.335  1.00 23.24
ATOM   1571  N   PHE A 199     -30.395  -9.361  20.315  1.00 21.84
ATOM   1572  CA  PHE A 199     -29.741 -10.589  19.875  1.00 24.25
ATOM   1573  C   PHE A 199     -30.854 -11.516  19.346  1.00 24.86
ATOM   1574  O   PHE A 199     -30.793 -11.953  18.215  1.00 23.86
ATOM   1575  CB  PHE A 199     -29.010 -11.170  21.048  1.00 27.23
ATOM   1576  CG  PHE A 199     -28.206 -12.395  20.717  1.00 27.23
ATOM   1577  CD1 PHE A 199     -27.742 -12.611  19.409  1.00 27.23
ATOM   1578  CD2 PHE A 199     -27.945 -13.356  21.720  1.00 27.23
ATOM   1579  CE1 PHE A 199     -27.011 -13.738  19.095  1.00 27.23
ATOM   1580  CE2 PHE A 199     -27.224 -14.488  21.424  1.00 27.23
ATOM   1581  CZ  PHE A 199     -26.754 -14.694  20.125  1.00 27.23
ATOM   1582  N   HIS A 200     -31.924 -11.708  20.138  1.00 26.00
ATOM   1583  CA  HIS A 200     -33.107 -12.579  19.706  1.00 28.52
ATOM   1584  C   HIS A 200     -33.746 -12.109  18.433  1.00 27.08
ATOM   1585  O   HIS A 200     -33.993 -12.918  17.533  1.00 28.32
ATOM   1586  CB  HIS A 200     -34.180 -12.726  20.852  1.00 31.51
ATOM   1587  CG  HIS A 200     -33.729 -13.639  21.925  1.00 31.51
ATOM   1588  ND1 HIS A 200     -32.937 -13.235  22.978  1.00 31.51
ATOM   1589  CD2 HIS A 200     -33.927 -14.968  22.093  1.00 31.51
ATOM   1590  CE1 HIS A 200     -32.670 -14.275  23.746  1.00 31.51
ATOM   1591  NE2 HIS A 200     -33.257 -15.337  23.233  1.00 31.51
ATOM   1592  N   SER A 201     -33.937 -10.778  18.271  1.00 25.51
ATOM   1593  CA  SER A 201     -34.548 -10.232  17.041  1.00 24.13
ATOM   1594  C   SER A 201     -33.719 -10.469  15.801  1.00 23.57
ATOM   1595  O   SER A 201     -34.241 -10.679  14.689  1.00 24.06
ATOM   1596  CB  SER A 201     -34.844  -8.698  17.155  1.00 28.84
ATOM   1597  OG  SER A 201     -33.638  -7.993  17.301  1.00 28.84
ATOM   1598  N   ALA A 202     -32.391 -10.412  15.959  1.00 22.85
ATOM   1599  CA  ALA A 202     -31.517 -10.677  14.819  1.00 20.84
ATOM   1600  C   ALA A 202     -31.583 -12.192  14.526  1.00 22.25
ATOM   1601  O   ALA A 202     -31.665 -12.566  13.368  1.00 21.98
ATOM   1602  CB  ALA A 202     -30.023 -10.344  15.239  1.00 21.75
ATOM   1603  N   THR A 203     -31.484 -13.001  15.573  1.00 23.96
ATOM   1604  CA  THR A 203     -31.544 -14.543  15.386  1.00 27.12
ATOM   1605  C   THR A 203     -32.846 -14.874  14.631  1.00 27.93
ATOM   1606  O   THR A 203     -32.838 -15.640  13.654  1.00 28.40
ATOM   1607  CB  THR A 203     -31.521 -15.319  16.716  1.00 28.60
ATOM   1608  OG1 THR A 203     -32.757 -15.115  17.412  1.00 28.60
ATOM   1609  CG2 THR A 203     -30.377 -14.838  17.594  1.00 28.60
ATOM   1610  N   ALA A 204     -33.960 -14.233  15.021  1.00 28.75
ATOM   1611  CA  ALA A 204     -35.245 -14.409  14.312  1.00 30.55
ATOM   1612  C   ALA A 204     -35.234 -14.043  12.846  1.00 32.23
ATOM   1613  O   ALA A 204     -36.042 -14.538  12.082  1.00 31.23
ATOM   1614  CB  ALA A 204     -36.446 -13.683  15.089  1.00 30.32
ATOM   1615  N   GLU A 205     -34.337 -13.156  12.413  1.00 31.53
ATOM   1616  CA  GLU A 205     -34.397 -12.667  11.057  1.00 32.75
ATOM   1617  C   GLU A 205     -33.042 -12.834  10.324  1.00 33.04
ATOM   1618  O   GLU A 205     -32.659 -12.003   9.533  1.00 33.32
ATOM   1619  CB  GLU A 205     -34.936 -11.213  10.953  1.00 36.29
ATOM   1620  CG  GLU A 205     -36.224 -10.973  11.830  1.00 36.29
ATOM   1621  CD  GLU A 205     -37.226 -10.008  11.212  1.00 36.29
ATOM   1622  OE1 GLU A 205     -37.409 -10.003   9.966  1.00 36.29
ATOM   1623  OE2 GLU A 205     -37.825  -9.258  11.983  1.00 36.29
ATOM   1624  N   LEU A 206     -32.350 -13.933  10.571  1.00 33.47
ATOM   1625  CA  LEU A 206     -31.007 -14.110  10.037  1.00 35.31
ATOM   1626  C   LEU A 206     -30.950 -14.087   8.535  1.00 36.65
ATOM   1627  O   LEU A 206     -29.895 -13.813   7.968  1.00 38.43
ATOM   1628  CB  LEU A 206     -30.337 -15.348  10.605  1.00 35.84
ATOM   1629  CG  LEU A 206     -29.638 -15.194  11.934  1.00 35.84
ATOM   1630  CD1 LEU A 206     -28.752 -16.447  12.172  1.00 35.84
ATOM   1631  CD2 LEU A 206     -28.742 -13.872  12.057  1.00 35.84
ATOM   1632  N   ASP A 207     -32.099 -14.283   7.892  1.00 37.56
ATOM   1633  CA  ASP A 207     -32.238 -14.108   6.437  1.00 38.41
ATOM   1634  C   ASP A 207     -32.030 -12.669   5.949  1.00 38.75
ATOM   1635  O   ASP A 207     -31.840 -12.422   4.742  1.00 40.26
ATOM   1636  CB  ASP A 207     -33.605 -14.627   5.965  1.00 39.12
ATOM   1637  CG  ASP A 207     -33.687 -14.747   4.458  1.00 39.12
ATOM   1638  OD1 ASP A 207     -32.928 -15.553   3.880  1.00 39.12
ATOM   1639  OD2 ASP A 207     -34.511 -14.031   3.854  1.00 39.12
ATOM   1640  N   THR A 208     -32.054 -11.718   6.889  1.00 38.53
ATOM   1641  CA  THR A 208     -31.824 -10.317   6.565  1.00 37.62
ATOM   1642  C   THR A 208     -30.301 -10.025   6.609  1.00 37.52
ATOM   1643  O   THR A 208     -29.874  -8.897   6.348  1.00 38.10
ATOM   1644  CB  THR A 208     -32.601  -9.348   7.511  1.00 37.09
ATOM   1645  OG1 THR A 208     -32.040  -9.360   8.828  1.00 37.09
ATOM   1646  CG2 THR A 208     -34.115  -9.717   7.580  1.00 37.09
ATOM   1647  N   LEU A 209     -29.497 -11.003   7.004  1.00 37.24
ATOM   1648  CA  LEU A 209     -28.036 -10.778   7.003  1.00 37.72
ATOM   1649  C   LEU A 209     -27.538 -10.421   5.587  1.00 39.01
ATOM   1650  O   LEU A 209     -27.809 -11.157   4.660  1.00 39.14
ATOM   1651  CB  LEU A 209     -27.287 -12.012   7.462  1.00 38.12
ATOM   1652  CG  LEU A 209     -27.334 -12.448   8.918  1.00 38.12
ATOM   1653  CD1 LEU A 209     -26.413 -13.683   9.143  1.00 38.12
ATOM   1654  CD2 LEU A 209     -26.884 -11.327   9.802  1.00 38.12
ATOM   1655  N   ALA A 210     -26.799  -9.314   5.481  1.00 38.85
ATOM   1656  CA  ALA A 210     -26.270  -8.773   4.228  1.00 39.39
ATOM   1657  C   ALA A 210     -24.881  -9.336   3.942  1.00 39.41
ATOM   1658  O   ALA A 210     -24.012  -9.439   4.845  1.00 36.39
ATOM   1659  CB  ALA A 210     -26.172  -7.250   4.322  1.00 38.90
ATOM   1660  N   ASN A 211     -24.681  -9.633   2.647  1.00 39.91
ATOM   1661  CA  ASN A 211     -23.375  -9.968   2.113  1.00 40.68
ATOM   1662  C   ASN A 211     -22.304  -8.959   2.551  1.00 38.59
ATOM   1663  O   ASN A 211     -21.212  -9.357   2.916  1.00 39.22
ATOM   1664  CB  ASN A 211     -23.433 -10.054   0.549  1.00 44.85
ATOM   1665  CG  ASN A 211     -23.929  -8.769  -0.050  1.00 44.85
ATOM   1666  OD1 ASN A 211     -25.100  -8.406   0.062  1.00 44.85
ATOM   1667  ND2 ASN A 211     -23.019  -8.067  -0.713  1.00 44.85
ATOM   1668  N   ASP A 212     -22.633  -7.664   2.543  1.00 37.88
ATOM   1669  CA  ASP A 212     -21.679  -6.603   2.857  1.00 36.64
ATOM   1670  C   ASP A 212     -21.181  -6.659   4.326  1.00 36.39
ATOM   1671  O   ASP A 212     -20.105  -6.146   4.634  1.00 37.13
ATOM   1672  CB  ASP A 212     -22.303  -5.218   2.610  1.00 36.79
ATOM   1673  CG  ASP A 212     -21.392  -4.092   3.046  1.00 36.79
ATOM   1674  OD1 ASP A 212     -20.398  -3.817   2.341  1.00 36.79
ATOM   1675  OD2 ASP A 212     -21.671  -3.484   4.099  1.00 36.79
ATOM   1676  N   SER A 213     -21.954  -7.239   5.237  1.00 34.69
ATOM   1677  CA  SER A 213     -21.692  -6.953   6.696  1.00 33.98
ATOM   1678  C   SER A 213     -22.057  -8.120   7.601  1.00 33.21
ATOM   1679  O   SER A 213     -22.132  -7.961   8.798  1.00 33.19
ATOM   1680  CB  SER A 213     -22.468  -5.727   7.129  1.00 34.01
ATOM   1681  OG  SER A 213     -21.794  -4.515   6.702  1.00 34.01
ATOM   1682  N   PHE A 214     -22.261  -9.304   7.033  1.00 32.65
ATOM   1683  CA  PHE A 214     -22.467 -10.448   7.888  1.00 32.98
ATOM   1684  C   PHE A 214     -21.313 -10.692   8.856  1.00 30.63
ATOM   1685  O   PHE A 214     -21.577 -11.134   9.948  1.00 30.33
ATOM   1686  CB  PHE A 214     -22.806 -11.701   7.111  1.00 42.51
ATOM   1687  CG  PHE A 214     -21.625 -12.592   6.819  1.00 42.51
ATOM   1688  CD1 PHE A 214     -20.690 -12.235   5.862  1.00 42.51
ATOM   1689  CD2 PHE A 214     -21.441 -13.776   7.513  1.00 42.51
ATOM   1690  CE1 PHE A 214     -19.600 -13.043   5.605  1.00 42.51
ATOM   1691  CE2 PHE A 214     -20.352 -14.586   7.257  1.00 42.51
ATOM   1692  CZ  PHE A 214     -19.429 -14.219   6.302  1.00 42.51
ATOM   1693  N   LYS A 215     -20.057 -10.382   8.512  1.00 29.15
ATOM   1694  CA  LYS A 215     -18.978 -10.562   9.523  1.00 29.56
ATOM   1695  C   LYS A 215     -19.134  -9.503  10.612  1.00 27.38
ATOM   1696  O   LYS A 215     -18.942  -9.798  11.791  1.00 25.62
ATOM   1697  CB  LYS A 215     -17.553 -10.472   8.921  1.00 30.34
ATOM   1698  CG  LYS A 215     -17.263 -11.548   7.900  1.00 30.34
ATOM   1699  CD  LYS A 215     -17.248 -12.919   8.556  1.00 30.34
ATOM   1700  CE  LYS A 215     -16.269 -13.853   7.863  1.00 30.34
ATOM   1701  NZ  LYS A 215     -14.855 -13.455   8.108  1.00 30.34
ATOM   1702  N   ASP A 216     -19.509  -8.288  10.211  1.00 25.96
ATOM   1703  CA  ASP A 216     -19.716  -7.221  11.228  1.00 26.59
ATOM   1704  C   ASP A 216     -20.891  -7.601  12.160  1.00 23.11
ATOM   1705  O   ASP A 216     -20.775  -7.477  13.378  1.00 22.91
ATOM   1706  CB  ASP A 216     -20.000  -5.890  10.537  1.00 30.59
ATOM   1707  CG  ASP A 216     -18.802  -4.914  10.670  1.00 30.59
ATOM   1708  OD1 ASP A 216     -17.679  -5.306  10.217  1.00 30.59
ATOM   1709  OD2 ASP A 216     -18.976  -3.812  11.259  1.00 30.59
ATOM   1710  N   SER A 217     -22.005  -8.006  11.581  1.00 23.14
ATOM   1711  CA  SER A 217     -23.162  -8.474  12.433  1.00 24.69
ATOM   1712  C   SER A 217     -22.803  -9.609  13.371  1.00 24.02
ATOM   1713  O   SER A 217     -23.147  -9.561  14.530  1.00 21.40
ATOM   1714  CB  SER A 217     -24.347  -8.920  11.615  1.00 24.64
ATOM   1715  OG  SER A 217     -23.923 -10.043  10.873  1.00 24.64
ATOM   1716  N   THR A 218     -22.096 -10.612  12.868  1.00 23.03
ATOM   1717  CA  THR A 218     -21.695 -11.726  13.703  1.00 24.51
ATOM   1718  C   THR A 218     -20.793 -11.355  14.836  1.00 24.65
ATOM   1719  O   THR A 218     -20.941 -11.857  15.979  1.00 25.70
ATOM   1720  CB  THR A 218     -20.942 -12.819  12.814  1.00 26.73
ATOM   1721  OG1 THR A 218     -21.981 -13.436  12.095  1.00 26.73
ATOM   1722  CG2 THR A 218     -20.372 -13.951  13.751  1.00 26.73
ATOM   1723  N   LEU A 219     -19.910 -10.404  14.569  1.00 23.16
ATOM   1724  CA  LEU A 219     -19.027  -9.985  15.630  1.00 24.12
ATOM   1725  C   LEU A 219     -19.847  -9.266  16.687  1.00 21.21
ATOM   1726  O   LEU A 219     -19.663  -9.501  17.845  1.00 20.42
ATOM   1727  CB  LEU A 219     -17.932  -9.085  15.056  1.00 26.41
ATOM   1728  CG  LEU A 219     -17.236  -8.243  16.142  1.00 26.41
ATOM   1729  CD1 LEU A 219     -16.625  -9.085  17.283  1.00 26.41
ATOM   1730  CD2 LEU A 219     -16.183  -7.477  15.415  1.00 26.41
ATOM   1731  N   ILE A 220     -20.736  -8.348  16.292  1.00 21.48
ATOM   1732  CA  ILE A 220     -21.515  -7.596  17.309  1.00 21.06
ATOM   1733  C   ILE A 220     -22.392  -8.590  18.110  1.00 19.75
ATOM   1734  O   ILE A 220     -22.568  -8.465  19.296  1.00 20.05
ATOM   1735  CB  ILE A 220     -22.394  -6.477  16.671  1.00 20.36
ATOM   1736  CG1 ILE A 220     -21.553  -5.512  15.839  1.00 20.36
ATOM   1737  CG2 ILE A 220     -23.146  -5.708  17.796  1.00 20.36
ATOM   1738  CD1 ILE A 220     -22.256  -4.990  14.572  1.00 20.36
ATOM   1739  N   MET A 221     -22.984  -9.553  17.423  1.00 20.68
ATOM   1740  CA  MET A 221     -23.864 -10.501  18.140  1.00 21.33
ATOM   1741  C   MET A 221     -23.043 -11.276  19.147  1.00 21.68
ATOM   1742  O   MET A 221     -23.508 -11.549  20.274  1.00 22.69
ATOM   1743  CB  MET A 221     -24.578 -11.441  17.163  1.00 22.48
ATOM   1744  CG  MET A 221     -25.992 -10.969  16.877  1.00 22.48
ATOM   1745  SD  MET A 221     -26.869 -12.226  16.012  1.00 22.48
ATOM   1746  CE  MET A 221     -25.902 -12.329  14.502  1.00 22.48
ATOM   1747  N   GLN A 222     -21.796 -11.594  18.799  1.00 21.81
ATOM   1748  CA  GLN A 222     -20.924 -12.267  19.784  1.00 24.08
ATOM   1749  C   GLN A 222     -20.607 -11.341  20.964  1.00 24.07
ATOM   1750  O   GLN A 222     -20.566 -11.769  22.134  1.00 22.09
ATOM   1751  CB  GLN A 222     -19.601 -12.747  19.092  1.00 27.40
ATOM   1752  CG  GLN A 222     -18.555 -13.280  20.112  1.00 27.40
ATOM   1753  CD  GLN A 222     -19.056 -14.506  20.862  1.00 27.40
ATOM   1754  OE1 GLN A 222     -18.821 -15.621  20.414  1.00 27.40
ATOM   1755  NE2 GLN A 222     -19.772 -14.301  21.966  1.00 27.40
ATOM   1756  N   LEU A 223     -20.457 -10.037  20.691  1.00 21.57
ATOM   1757  CA  LEU A 223     -20.218  -9.124  21.803  1.00 20.26
ATOM   1758  C   LEU A 223     -21.444  -9.001  22.689  1.00 20.06
ATOM   1759  O   LEU A 223     -21.286  -8.840  23.937  1.00 21.11
ATOM   1760  CB  LEU A 223     -19.790  -7.733  21.311  1.00 21.08
ATOM   1761  CG  LEU A 223     -18.702  -7.803  20.231  1.00 21.08
ATOM   1762  CD1 LEU A 223     -18.588  -6.491  19.423  1.00 21.08
ATOM   1763  CD2 LEU A 223     -17.401  -8.135  20.934  1.00 21.08
ATOM   1764  N   LEU A 224     -22.627  -8.953  22.063  1.00 17.98
ATOM   1765  CA  LEU A 224     -23.863  -8.893  22.851  1.00 19.90
ATOM   1766  C   LEU A 224     -23.887 -10.104  23.781  1.00 20.41
ATOM   1767  O   LEU A 224     -24.233  -9.985  24.969  1.00 22.31
ATOM   1768  CB  LEU A 224     -25.096  -8.965  21.944  1.00 19.50
ATOM   1769  CG  LEU A 224     -25.461  -7.645  21.242  1.00 19.50
ATOM   1770  CD1 LEU A 224     -26.485  -7.953  20.176  1.00 19.50
ATOM   1771  CD2 LEU A 224     -26.039  -6.673  22.291  1.00 19.50
ATOM   1772  N   ARG A 225     -23.528 -11.254  23.229  1.00 21.55
ATOM   1773  CA  ARG A 225     -23.437 -12.471  24.068  1.00 24.52
ATOM   1774  C   ARG A 225     -22.363 -12.391  25.136  1.00 24.96
ATOM   1775  O   ARG A 225     -22.654 -12.784  26.275  1.00 24.98
ATOM   1776  CB  ARG A 225     -23.207 -13.690  23.162  1.00 29.65
ATOM   1777  CG  ARG A 225     -24.349 -14.718  23.220  1.00 29.65
ATOM   1778  CD  ARG A 225     -24.062 -15.716  24.380  1.00 29.65
ATOM   1779  NE  ARG A 225     -24.933 -16.883  24.156  1.00 29.65
ATOM   1780  CZ  ARG A 225     -24.528 -18.031  23.584  1.00 29.65
ATOM   1781  NH1 ARG A 225     -23.263 -18.175  23.245  1.00 29.65
ATOM   1782  NH2 ARG A 225     -25.373 -19.060  23.410  1.00 29.65
ATOM   1783  N   ASP A 226     -21.158 -11.890  24.813  1.00 26.41
ATOM   1784  CA  ASP A 226     -20.072 -11.751  25.795  1.00 27.87
ATOM   1785  C   ASP A 226     -20.487 -10.809  26.955  1.00 28.39
ATOM   1786  O   ASP A 226     -20.268 -11.110  28.142  1.00 28.07
ATOM   1787  CB  ASP A 226     -18.817 -11.214  25.120  1.00 30.40
ATOM   1788  CG  ASP A 226     -17.581 -11.200  26.085  1.00 30.40
ATOM   1789  OD1 ASP A 226     -17.212 -12.293  26.624  1.00 30.40
ATOM   1790  OD2 ASP A 226     -16.974 -10.119  26.294  1.00 30.40
ATOM   1791  N   ASN A 227     -21.162  -9.689  26.614  1.00 26.43
ATOM   1792  CA  ASN A 227     -21.710  -8.858  27.686  1.00 26.61
ATOM   1793  C   ASN A 227     -22.698  -9.565  28.587  1.00 27.99
ATOM   1794  O   ASN A 227     -22.628  -9.398  29.835  1.00 28.33
ATOM   1795  CB  ASN A 227     -22.337  -7.549  27.136  1.00 26.47
ATOM   1796  CG  ASN A 227     -21.287  -6.530  26.856  1.00 26.47
ATOM   1797  OD1 ASN A 227     -21.134  -5.557  27.612  1.00 26.47
ATOM   1798  ND2 ASN A 227     -20.622  -6.649  25.730  1.00 26.47
ATOM   1799  N   LEU A 228     -23.649 -10.271  27.984  1.00 27.64
ATOM   1800  CA  LEU A 228     -24.661 -10.973  28.748  1.00 32.57
ATOM   1801  C   LEU A 228     -24.002 -11.980  29.681  1.00 34.76
ATOM   1802  O   LEU A 228     -24.530 -12.188  30.793  1.00 35.24
ATOM   1803  CB  LEU A 228     -25.689 -11.663  27.858  1.00 33.41
ATOM   1804  CG  LEU A 228     -26.562 -10.692  27.063  1.00 33.41
ATOM   1805  CD1 LEU A 228     -27.528 -11.486  26.261  1.00 33.41
ATOM   1806  CD2 LEU A 228     -27.315  -9.734  27.967  1.00 33.41
ATOM   1807  N   THR A 229     -22.850 -12.530  29.248  1.00 37.00
ATOM   1808  CA  THR A 229     -22.058 -13.473  30.034  1.00 40.59
ATOM   1809  C   THR A 229     -21.498 -12.715  31.199  1.00 42.56
ATOM   1810  O   THR A 229     -21.795 -13.045  32.368  1.00 44.57
ATOM   1811  CB  THR A 229     -20.913 -14.092  29.201  1.00 41.32
ATOM   1812  OG1 THR A 229     -21.473 -15.095  28.345  1.00 41.32
ATOM   1813  CG2 THR A 229     -19.808 -14.761  30.103  1.00 41.32
ATOM   1814  N   LEU A 230     -20.717 -11.686  30.880  1.00 43.25
ATOM   1815  CA  LEU A 230     -20.160 -10.755  31.861  1.00 45.03
ATOM   1816  C   LEU A 230     -21.193 -10.235  32.902  1.00 44.50
ATOM   1817  O   LEU A 230     -20.879 -10.113  34.081  1.00 45.48
ATOM   1818  CB  LEU A 230     -19.456  -9.624  31.117  1.00 46.70
ATOM   1819  CG  LEU A 230     -19.385  -8.281  31.801  1.00 46.70
ATOM   1820  CD1 LEU A 230     -18.107  -8.221  32.707  1.00 46.70
ATOM   1821  CD2 LEU A 230     -19.355  -7.227  30.697  1.00 46.70
ATOM   1822  N   TRP A 231     -22.426  -9.994  32.482  1.00 44.46
ATOM   1823  CA  TRP A 231     -23.417  -9.348  33.324  1.00 44.92
ATOM   1824  C   TRP A 231     -24.383 -10.293  34.102  1.00 47.81
ATOM   1825  O   TRP A 231     -25.150  -9.833  34.960  1.00 47.38
ATOM   1826  CB  TRP A 231     -24.286  -8.430  32.465  1.00 35.16
ATOM   1827  CG  TRP A 231     -23.587  -7.279  31.773  1.00 35.16
ATOM   1828  CD1 TRP A 231     -22.403  -6.707  32.093  1.00 35.16
ATOM   1829  CD2 TRP A 231     -24.130  -6.539  30.682  1.00 35.16
ATOM   1830  NE1 TRP A 231     -22.146  -5.635  31.216  1.00 35.16
ATOM   1831  CE2 TRP A 231     -23.218  -5.510  30.373  1.00 35.16
ATOM   1832  CE3 TRP A 231     -25.327  -6.622  29.968  1.00 35.16
ATOM   1833  CZ2 TRP A 231     -23.438  -4.612  29.346  1.00 35.16
ATOM   1834  CZ3 TRP A 231     -25.528  -5.702  28.895  1.00 35.16
ATOM   1835  CH2 TRP A 231     -24.591  -4.740  28.626  1.00 35.16
ATOM   1836  N   THR A 232     -24.408 -11.586  33.750  1.00 50.30
ATOM   1837  CA  THR A 232     -25.223 -12.556  34.488  1.00 52.58
ATOM   1838  C   THR A 232     -24.358 -13.689  35.089  1.00 53.77
ATOM   1839  O   THR A 232     -24.926 -14.645  35.660  1.00 53.59
ATOM   1840  CB  THR A 232     -26.383 -13.179  33.643  1.00 53.06
ATOM   1841  OG1 THR A 232     -25.835 -13.979  32.604  1.00 53.06
ATOM   1842  CG2 THR A 232     -27.364 -12.105  33.053  1.00 53.06
ATOM   1843  OXT THR A 232     -23.112 -13.580  35.001  1.00 53.59
TER
ATOM   1844  N   ASP B   3      10.804  17.943  44.708  1.00 45.43
ATOM   1845  CA  ASP B   3      10.630  18.336  43.273  1.00 45.45
ATOM   1846  C   ASP B   3      11.205  17.295  42.318  1.00 44.76
ATOM   1847  O   ASP B   3      10.457  16.826  41.474  1.00 44.14
ATOM   1848  CB  ASP B   3      11.231  19.678  42.911  1.00 49.19
ATOM   1849  CG  ASP B   3      12.695  19.808  43.337  1.00 49.19
ATOM   1850  OD1 ASP B   3      13.223  18.910  44.051  1.00 49.19
ATOM   1851  OD2 ASP B   3      13.333  20.798  42.928  1.00 49.19
ATOM   1852  N   ARG B   4      12.500  16.958  42.424  1.00 42.40
ATOM   1853  CA  ARG B   4      13.087  15.915  41.559  1.00 40.14
ATOM   1854  C   ARG B   4      12.346  14.570  41.747  1.00 40.26
ATOM   1855  O   ARG B   4      11.971  13.901  40.766  1.00 38.87
ATOM   1856  CB  ARG B   4      14.590  15.802  41.753  1.00 40.26
ATOM   1857  CG  ARG B   4      15.214  14.545  41.284  1.00 37.41
ATOM   1858  CD  ARG B   4      16.641  14.497  41.798  1.00 40.02
ATOM   1859  NE  ARG B   4      17.475  13.635  40.974  1.00 37.75
ATOM   1860  CZ  ARG B   4      18.790  13.461  41.141  1.00 41.04
ATOM   1861  NH1 ARG B   4      19.441  14.106  42.118  1.00 40.49
ATOM   1862  NH2 ARG B   4      19.470  12.653  40.324  1.00 37.84
ATOM   1863  N   GLU B   5      12.052  14.210  42.978  1.00 39.53
ATOM   1864  CA  GLU B   5      11.267  12.991  43.202  1.00 39.86
ATOM   1865  C   GLU B   5       9.834  13.093  42.672  1.00 37.98
ATOM   1866  O   GLU B   5       9.287  12.092  42.203  1.00 37.30
ATOM   1867  CB  GLU B   5      11.297  12.556  44.671  1.00 40.61
ATOM   1868  CG  GLU B   5      12.653  11.925  45.036  1.00 46.92
ATOM   1869  CD  GLU B   5      12.962  11.922  46.536  1.00 56.91
ATOM   1870  OE1 GLU B   5      12.019  11.888  47.377  1.00 59.84
ATOM   1871  OE2 GLU B   5      14.179  11.951  46.866  1.00 63.69
ATOM   1872  N   ASP B   6       9.240  14.281  42.753  1.00 35.60
ATOM   1873  CA  ASP B   6       7.933  14.508  42.202  1.00 34.34
ATOM   1874  C   ASP B   6       7.916  14.382  40.687  1.00 32.89
ATOM   1875  O   ASP B   6       6.995  13.791  40.121  1.00 30.70
ATOM   1876  CB  ASP B   6       7.350  15.856  42.566  1.00 36.69
ATOM   1877  CG  ASP B   6       7.162  16.036  44.083  1.00 36.69
ATOM   1878  OD1 ASP B   6       7.328  15.078  44.867  1.00 36.69
ATOM   1879  OD2 ASP B   6       6.843  17.179  44.479  1.00 36.69
ATOM   1880  N   LEU B   7       8.903  14.961  40.048  1.00 30.60
ATOM   1881  CA  LEU B   7       9.010  14.854  38.591  1.00 30.91
ATOM   1882  C   LEU B   7       9.182  13.415  38.130  1.00 30.62
ATOM   1883  O   LEU B   7       8.618  13.017  37.073  1.00 29.28
ATOM   1884  CB  LEU B   7      10.184  15.692  38.084  1.00 30.15
ATOM   1885  CG  LEU B   7       9.998  17.208  38.214  1.00 33.22
ATOM   1886  CD1 LEU B   7      11.339  17.805  37.846  1.00 34.83
ATOM   1887  CD2 LEU B   7       8.813  17.688  37.312  1.00 33.04
ATOM   1888  N   VAL B   8       9.942  12.637  38.899  1.00 28.08
ATOM   1889  CA  VAL B   8      10.129  11.245  38.587  1.00 28.02
ATOM   1890  C   VAL B   8       8.813  10.503  38.656  1.00 28.49
ATOM   1891  O   VAL B   8       8.521   9.678  37.772  1.00 26.04
ATOM   1892  CB  VAL B   8      11.182  10.590  39.445  1.00 28.75
ATOM   1893  CG1 VAL B   8      11.150   9.025  39.397  1.00 27.55
ATOM   1894  CG2 VAL B   8      12.609  11.178  39.028  1.00 29.62
ATOM   1895  N   TYR B   9       8.085  10.762  39.745  1.00 26.42
ATOM   1896  CA  TYR B   9       6.790  10.230  39.920  1.00 26.49
ATOM   1897  C   TYR B   9       5.812  10.603  38.758  1.00 23.91
ATOM   1898  O   TYR B   9       5.137   9.695  38.206  1.00 23.32
ATOM   1899  CB  TYR B   9       6.238  10.600  41.309  1.00 28.62
ATOM   1900  CG  TYR B   9       4.920   9.856  41.581  1.00 28.62
ATOM   1901  CD1 TYR B   9       3.710  10.432  41.269  1.00 28.62
ATOM   1902  CD2 TYR B   9       4.930   8.564  42.064  1.00 28.62
ATOM   1903  CE1 TYR B   9       2.496   9.737  41.507  1.00 28.62
ATOM   1904  CE2 TYR B   9       3.747   7.845  42.301  1.00 28.62
ATOM   1905  CZ  TYR B   9       2.529   8.455  42.013  1.00 28.62
ATOM   1906  OH  TYR B   9       1.369   7.732  42.219  1.00 28.62
ATOM   1907  N   GLN B  10       5.771  11.876  38.374  1.00 21.03
ATOM   1908  CA  GLN B  10       4.967  12.295  37.243  1.00 23.80
ATOM   1909  C   GLN B  10       5.391  11.616  35.936  1.00 21.99
ATOM   1910  O   GLN B  10       4.504  11.220  35.176  1.00 22.14
ATOM   1911  CB  GLN B  10       4.987  13.834  37.072  1.00 30.65
ATOM   1912  CG  GLN B  10       4.203  14.219  35.824  1.00 30.65
ATOM   1913  CD  GLN B  10       2.708  13.978  35.959  1.00 30.65
ATOM   1914  OE1 GLN B  10       1.987  14.798  36.534  1.00 30.65
ATOM   1915  NE2 GLN B  10       2.235  12.864  35.407  1.00 30.65
ATOM   1916  N   ALA B  11       6.695  11.386  35.749  1.00 21.27
ATOM   1917  CA  ALA B  11       7.236  10.678  34.558  1.00 21.33
ATOM   1918  C   ALA B  11       6.740   9.244  34.578  1.00 21.80
ATOM   1919  O   ALA B  11       6.316   8.692  33.567  1.00 20.00
ATOM   1920  CB  ALA B  11       8.750  10.697  34.551  1.00 20.64
ATOM   1921  N   LYS B  12       6.773   8.637  35.754  1.00 20.62
ATOM   1922  CA  LYS B  12       6.283   7.289  35.871  1.00 21.89
ATOM   1923  C   LYS B  12       4.754   7.177  35.640  1.00 22.55
ATOM   1924  O   LYS B  12       4.298   6.199  35.028  1.00 22.79
ATOM   1925  CB  LYS B  12       6.664   6.757  37.243  1.00 25.09
ATOM   1926  CG  LYS B  12       8.101   6.218  37.294  1.00 25.09
ATOM   1927  CD  LYS B  12       8.361   5.761  38.768  1.00 25.09
ATOM   1928  CE  LYS B  12       9.795   5.590  39.078  1.00 25.09
ATOM   1929  NZ  LYS B  12       9.795   5.310  40.582  1.00 25.09
ATOM   1930  N   LEU B  13       3.961   8.171  36.083  1.00 23.19
ATOM   1931  CA  LEU B  13       2.501   8.169  35.804  1.00 22.79
ATOM   1932  C   LEU B  13       2.213   8.326  34.327  1.00 22.00
ATOM   1933  O   LEU B  13       1.359   7.638  33.795  1.00 19.58
ATOM   1934  CB  LEU B  13       1.754   9.318  36.493  1.00 22.81
ATOM   1935  CG  LEU B  13       1.625   9.358  38.025  1.00 28.12
ATOM   1936  CD1 LEU B  13       1.052  10.788  38.385  1.00 24.97
ATOM   1937  CD2 LEU B  13       0.742   8.186  38.587  1.00 30.91
ATOM   1938  N   ALA B  14       2.937   9.248  33.688  1.00 21.16
ATOM   1939  CA  ALA B  14       2.801   9.488  32.257  1.00 20.74
ATOM   1940  C   ALA B  14       3.172   8.171  31.501  1.00 22.65
ATOM   1941  O   ALA B  14       2.484   7.802  30.553  1.00 21.64
ATOM   1942  CB  ALA B  14       3.776  10.612  31.896  1.00 20.79
ATOM   1943  N   GLU B  15       4.283   7.507  31.878  1.00 20.10
ATOM   1944  CA  GLU B  15       4.677   6.214  31.271  1.00 21.39
ATOM   1945  C   GLU B  15       3.554   5.139  31.420  1.00 21.36
ATOM   1946  O   GLU B  15       3.199   4.473  30.428  1.00 18.98
ATOM   1947  CB  GLU B  15       5.924   5.679  31.941  1.00 21.12
ATOM   1948  CG  GLU B  15       6.391   4.354  31.346  1.00 27.03
ATOM   1949  CD  GLU B  15       7.614   3.812  32.139  1.00 31.42
ATOM   1950  OE1 GLU B  15       7.637   3.926  33.407  1.00 29.34
ATOM   1951  OE2 GLU B  15       8.527   3.310  31.460  1.00 30.20
ATOM   1952  N   GLN B  16       3.014   4.992  32.636  1.00 20.35
ATOM   1953  CA  GLN B  16       1.875   4.092  32.805  1.00 21.85
ATOM   1954  C   GLN B  16       0.681   4.475  31.874  1.00 23.01
ATOM   1955  O   GLN B  16       0.049   3.569  31.254  1.00 23.01
ATOM   1956  CB  GLN B  16       1.408   4.041  34.256  1.00 25.88
ATOM   1957  CG  GLN B  16       2.430   3.529  35.233  1.00 25.88
ATOM   1958  CD  GLN B  16       1.823   2.455  36.109  1.00 25.88
ATOM   1959  OE1 GLN B  16       1.279   1.479  35.598  1.00 25.88
ATOM   1960  NE2 GLN B  16       1.963   2.590  37.410  1.00 25.88
ATOM   1961  N   ALA B  17       0.384   5.774  31.760  1.00 20.76
ATOM   1962  CA  ALA B  17      -0.753   6.207  30.960  1.00 21.53
ATOM   1963  C   ALA B  17      -0.425   6.213  29.481  1.00 22.24
ATOM   1964  O   ALA B  17      -1.314   6.556  28.676  1.00 23.94
ATOM   1965  CB  ALA B  17      -1.205   7.626  31.429  1.00 21.99
ATOM   1966  N   GLU B  18       0.844   5.868  29.113  1.00 20.15
ATOM   1967  CA  GLU B  18       1.310   5.900  27.745  1.00 23.20
ATOM   1968  C   GLU B  18       1.204   7.271  27.105  1.00 21.90
ATOM   1969  O   GLU B  18       0.911   7.401  25.932  1.00 22.46
ATOM   1970  CB  GLU B  18       0.619   4.806  26.888  1.00 31.90
ATOM   1971  CG  GLU B  18       1.513   3.603  26.672  1.00 31.90
ATOM   1972  CD  GLU B  18       1.157   2.832  25.379  1.00 31.90
ATOM   1973  OE1 GLU B  18      -0.034   2.642  25.091  1.00 31.90
ATOM   1974  OE2 GLU B  18       2.076   2.429  24.656  1.00 31.90
ATOM   1975  N   ARG B  19       1.468   8.292  27.903  1.00 20.50
ATOM   1976  CA  ARG B  19       1.457   9.665  27.409  1.00 21.51
ATOM   1977  C   ARG B  19       2.918  10.096  27.382  1.00 22.49
ATOM   1978  O   ARG B  19       3.426  10.741  28.348  1.00 21.23
ATOM   1979  CB  ARG B  19       0.644  10.501  28.352  1.00 23.77
ATOM   1980  CG  ARG B  19      -0.864  10.188  28.044  1.00 23.77
ATOM   1981  CD  ARG B  19      -1.782  11.154  28.703  1.00 23.77
ATOM   1982  NE  ARG B  19      -1.485  12.522  28.372  1.00 23.77
ATOM   1983  CZ  ARG B  19      -2.295  13.324  27.681  1.00 23.77
ATOM   1984  NH1 ARG B  19      -3.494  12.854  27.220  1.00 23.77
ATOM   1985  NH2 ARG B  19      -1.921  14.583  27.449  1.00 23.77
ATOM   1986  N   TYR B  20       3.614   9.627  26.345  1.00 21.04
ATOM   1987  CA  TYR B  20       5.060   9.791  26.358  1.00 21.82
ATOM   1988  C   TYR B  20       5.539  11.208  26.210  1.00 22.82
ATOM   1989  O   TYR B  20       6.613  11.524  26.693  1.00 20.46
ATOM   1990  CB  TYR B  20       5.678   8.850  25.317  1.00 24.65
ATOM   1991  CG  TYR B  20       5.452   7.438  25.736  1.00 24.65
ATOM   1992  CD1 TYR B  20       6.146   6.900  26.834  1.00 24.65
ATOM   1993  CD2 TYR B  20       4.533   6.607  25.035  1.00 24.65
ATOM   1994  CE1 TYR B  20       5.949   5.555  27.199  1.00 24.65
ATOM   1995  CE2 TYR B  20       4.324   5.308  25.439  1.00 24.65
ATOM   1996  CZ  TYR B  20       5.044   4.803  26.486  1.00 24.65
ATOM   1997  OH  TYR B  20       4.828   3.528  26.870  1.00 24.65
ATOM   1998  N   ASP B  21       4.737  12.100  25.597  1.00 25.43
ATOM   1999  CA  ASP B  21       5.133  13.531  25.541  1.00 27.71
ATOM   2000  C   ASP B  21       5.351  14.156  26.901  1.00 27.67
ATOM   2001  O   ASP B  21       6.319  14.924  27.139  1.00 27.33
ATOM   2002  CB  ASP B  21       4.097  14.391  24.825  1.00 34.44
ATOM   2003  CG  ASP B  21       2.679  14.212  25.375  1.00 34.44
ATOM   2004  OD1 ASP B  21       2.373  13.219  26.076  1.00 34.44
ATOM   2005  OD2 ASP B  21       1.833  15.103  25.062  1.00 34.44
ATOM   2006  N   GLU B  22       4.409  13.879  27.790  1.00 27.43
ATOM   2007  CA  GLU B  22       4.461  14.327  29.145  1.00 26.65
ATOM   2008  C   GLU B  22       5.562  13.695  29.921  1.00 24.90
ATOM   2009  O   GLU B  22       6.145  14.325  30.761  1.00 23.29
ATOM   2010  CB  GLU B  22       3.109  14.027  29.800  1.00 30.90
ATOM   2011  CG  GLU B  22       2.164  15.112  29.382  1.00 30.90
ATOM   2012  CD  GLU B  22       0.757  14.716  29.503  1.00 30.90
ATOM   2013  OE1 GLU B  22      -0.042  15.476  28.986  1.00 30.90
ATOM   2014  OE2 GLU B  22       0.431  13.647  30.059  1.00 30.90
ATOM   2015  N   MET B  23       5.855  12.422  29.647  1.00 23.05
ATOM   2016  CA  MET B  23       6.967  11.746  30.339  1.00 22.78
ATOM   2017  C   MET B  23       8.261  12.502  29.960  1.00 22.03
ATOM   2018  O   MET B  23       9.128  12.762  30.803  1.00 23.02
ATOM   2019  CB  MET B  23       7.001  10.283  29.823  1.00 22.25
ATOM   2020  CG  MET B  23       7.823   9.413  30.753  1.00 24.95
ATOM   2021  SD  MET B  23       8.057   7.850  29.955  1.00 24.27
ATOM   2022  CE  MET B  23       9.355   7.102  31.050  1.00 19.86
ATOM   2023  N   VAL B  24       8.409  12.843  28.672  1.00 21.81
ATOM   2024  CA  VAL B  24       9.554  13.628  28.188  1.00 22.61
ATOM   2025  C   VAL B  24       9.662  14.998  28.966  1.00 24.96
ATOM   2026  O   VAL B  24      10.717  15.358  29.447  1.00 25.69
ATOM   2027  CB  VAL B  24       9.468  13.878  26.629  1.00 21.81
ATOM   2028  CG1 VAL B  24      10.387  15.054  26.178  1.00 22.76
ATOM   2029  CG2 VAL B  24       9.868  12.562  25.895  1.00 24.41
ATOM   2030  N   GLU B  25       8.563  15.720  29.066  1.00 26.40
ATOM   2031  CA  GLU B  25       8.599  17.061  29.682  1.00 28.61
ATOM   2032  C   GLU B  25       9.057  16.941  31.142  1.00 27.86
ATOM   2033  O   GLU B  25       9.917  17.724  31.590  1.00 27.83
ATOM   2034  CB  GLU B  25       7.191  17.663  29.654  1.00 37.20
ATOM   2035  CG  GLU B  25       6.714  17.877  28.248  1.00 37.20
ATOM   2036  CD  GLU B  25       5.670  18.980  28.123  1.00 37.20
ATOM   2037  OE1 GLU B  25       5.015  19.266  29.160  1.00 37.20
ATOM   2038  OE2 GLU B  25       5.492  19.557  27.002  1.00 37.20
ATOM   2039  N   SER B  26       8.509  15.962  31.856  1.00 25.91
ATOM   2040  CA  SER B  26       8.919  15.696  33.262  1.00 27.92
ATOM   2041  C   SER B  26      10.415  15.363  33.352  1.00 27.64
ATOM   2042  O   SER B  26      11.129  15.920  34.190  1.00 30.14
ATOM   2043  CB  SER B  26       8.142  14.527  33.820  1.00 29.21
ATOM   2044  OG  SER B  26       6.796  14.870  33.939  1.00 29.21
ATOM   2045  N   MET B  27      10.909  14.467  32.483  1.00 25.56
ATOM   2046  CA  MET B  27      12.301  13.992  32.600  1.00 24.12
ATOM   2047  C   MET B  27      13.267  15.085  32.111  1.00 25.34
ATOM   2048  O   MET B  27      14.408  15.183  32.584  1.00 26.44
ATOM   2049  CB  MET B  27      12.505  12.681  31.828  1.00 21.72
ATOM   2050  CG  MET B  27      11.809  11.412  32.538  1.00 21.73
ATOM   2051  SD  MET B  27      12.069  11.462  34.314  1.00 28.27
ATOM   2052  CE  MET B  27      13.861  11.352  34.542  1.00 22.48
ATOM   2053  N   LYS B  28      12.810  15.917  31.174  1.00 25.07
ATOM   2054  CA  LYS B  28      13.607  17.040  30.705  1.00 28.31
ATOM   2055  C   LYS B  28      13.850  18.053  31.817  1.00 29.12
ATOM   2056  O   LYS B  28      14.931  18.615  31.946  1.00 27.07
ATOM   2057  CB  LYS B  28      12.866  17.762  29.581  1.00 33.56
ATOM   2058  CG  LYS B  28      13.691  18.744  28.956  1.00 33.56
ATOM   2059  CD  LYS B  28      13.403  18.921  27.459  1.00 33.56
ATOM   2060  CE  LYS B  28      12.519  20.114  27.254  1.00 33.56
ATOM   2061  NZ  LYS B  28      12.672  20.604  25.835  1.00 33.56
ATOM   2062  N   LYS B  29      12.853  18.239  32.661  1.00 29.91
ATOM   2063  CA  LYS B  29      13.035  19.054  33.859  1.00 31.87
ATOM   2064  C   LYS B  29      14.036  18.458  34.840  1.00 33.43
ATOM   2065  O   LYS B  29      14.818  19.217  35.467  1.00 33.09
ATOM   2066  CB  LYS B  29      11.682  19.322  34.492  1.00 39.68
ATOM   2067  CG  LYS B  29      11.886  20.325  35.662  1.00 39.68
ATOM   2068  CD  LYS B  29      10.634  20.957  36.251  1.00 39.68
ATOM   2069  CE  LYS B  29      10.951  21.519  37.629  1.00 39.68
ATOM   2070  NZ  LYS B  29       9.844  22.434  38.093  1.00 39.68
ATOM   2071  N   VAL B  30      14.087  17.119  34.961  1.00 31.55
ATOM   2072  CA  VAL B  30      15.085  16.505  35.824  1.00 31.11
ATOM   2073  C   VAL B  30      16.447  16.764  35.226  1.00 31.26
ATOM   2074  O   VAL B  30      17.354  17.225  35.930  1.00 31.11
ATOM   2075  CB  VAL B  30      14.889  14.993  36.075  1.00 31.62
ATOM   2076  CG1 VAL B  30      16.099  14.409  36.882  1.00 31.23
ATOM   2077  CG2 VAL B  30      13.628  14.771  36.775  1.00 28.89
ATOM   2078  N   ALA B  31      16.568  16.543  33.925  1.00 29.24
ATOM   2079  CA  ALA B  31      17.841  16.710  33.255  1.00 31.13
ATOM   2080  C   ALA B  31      18.325  18.171  33.465  1.00 32.37
ATOM   2081  O   ALA B  31      19.510  18.440  33.566  1.00 33.62
ATOM   2082  CB  ALA B  31      17.679  16.412  31.756  1.00 29.84
ATOM   2083  N   GLY B  32      17.373  19.089  33.472  1.00 34.03
ATOM   2084  CA  GLY B  32      17.691  20.507  33.555  1.00 36.76
ATOM   2085  C   GLY B  32      18.205  20.933  34.925  1.00 38.00
ATOM   2086  O   GLY B  32      18.592  22.090  35.100  1.00 39.30
ATOM   2087  N   MET B  33      18.205  20.033  35.907  1.00 38.68
ATOM   2088  CA  MET B  33      18.760  20.344  37.218  1.00 41.48
ATOM   2089  C   MET B  33      20.290  20.287  37.307  1.00 42.60
ATOM   2090  O   MET B  33      20.873  20.556  38.383  1.00 43.60
ATOM   2091  CB  MET B  33      18.205  19.381  38.251  1.00 41.58
ATOM   2092  CG  MET B  33      16.824  19.673  38.518  1.00 42.16
ATOM   2093  SD  MET B  33      16.168  18.277  39.393  1.00 50.57
ATOM   2094  CE  MET B  33      14.504  18.938  39.386  1.00 40.01
ATOM   2095  N   ASP B  34      20.932  19.873  36.223  1.00 43.20
ATOM   2096  CA  ASP B  34      22.406  19.871  36.141  1.00 44.79
ATOM   2097  C   ASP B  34      23.108  18.990  37.210  1.00 44.13
ATOM   2098  O   ASP B  34      24.197  19.305  37.671  1.00 44.27
ATOM   2099  CB  ASP B  34      22.946  21.341  36.120  1.00 45.51
ATOM   2100  CG  ASP B  34      22.379  22.167  34.932  1.00 46.79
ATOM   2101  OD1 ASP B  34      22.489  21.719  33.780  1.00 46.03
ATOM   2102  OD2 ASP B  34      21.820  23.261  35.158  1.00 44.87
ATOM   2103  N   VAL B  35      22.467  17.884  37.589  1.00 43.25
ATOM   2104  CA  VAL B  35      23.047  16.912  38.539  1.00 42.71
ATOM   2105  C   VAL B  35      23.124  15.537  37.869  1.00 41.20
ATOM   2106  O   VAL B  35      22.427  15.291  36.878  1.00 41.55
ATOM   2107  CB  VAL B  35      22.203  16.805  39.869  1.00 43.39
ATOM   2108  CG1 VAL B  35      22.218  18.135  40.691  1.00 45.25
ATOM   2109  CG2 VAL B  35      20.758  16.341  39.581  1.00 45.72
ATOM   2110  N   GLU B  36      23.977  14.651  38.374  1.00 38.24
ATOM   2111  CA  GLU B  36      24.082  13.278  37.849  1.00 35.94
ATOM   2112  C   GLU B  36      22.680  12.594  38.035  1.00 33.92
ATOM   2113  O   GLU B  36      22.074  12.632  39.169  1.00 32.08
ATOM   2114  CB  GLU B  36      25.170  12.528  38.630  1.00 36.56
ATOM   2115  CG  GLU B  36      25.431  11.086  38.141  1.00 41.56
ATOM   2116  CD  GLU B  36      26.451  11.067  37.033  1.00 44.12
ATOM   2117  OE1 GLU B  36      27.668  11.078  37.354  1.00 48.05
ATOM   2118  OE2 GLU B  36      26.043  11.069  35.864  1.00 42.93
ATOM   2119  N   LEU B  37      22.114  12.060  36.946  1.00 30.60
ATOM   2120  CA  LEU B  37      20.889  11.265  37.076  1.00 28.76
ATOM   2121  C   LEU B  37      21.143   9.900  37.689  1.00 28.42
ATOM   2122  O   LEU B  37      22.163   9.290  37.443  1.00 27.76
ATOM   2123  CB  LEU B  37      20.219  11.026  35.701  1.00 28.16
ATOM   2124  CG  LEU B  37      19.846  12.208  34.847  1.00 29.36
ATOM   2125  CD1 LEU B  37      18.839  11.858  33.747  1.00 31.61
ATOM   2126  CD2 LEU B  37      19.386  13.312  35.668  1.00 32.13
ATOM   2127  N   THR B  38      20.177   9.369  38.416  1.00 28.38
ATOM   2128  CA  THR B  38      20.310   8.008  38.865  1.00 28.43
ATOM   2129  C   THR B  38      20.115   7.096  37.634  1.00 29.42
ATOM   2130  O   THR B  38      19.703   7.564  36.576  1.00 29.79
ATOM   2131  CB  THR B  38      19.197   7.667  39.843  1.00 28.71
ATOM   2132  OG1 THR B  38      17.971   7.833  39.144  1.00 29.87
ATOM   2133  CG2 THR B  38      19.154   8.582  41.066  1.00 30.79
ATOM   2134  N   VAL B  39      20.413   5.811  37.766  1.00 27.60
ATOM   2135  CA  VAL B  39      20.132   4.803  36.743  1.00 28.07
ATOM   2136  C   VAL B  39      18.647   4.835  36.349  1.00 26.84
ATOM   2137  O   VAL B  39      18.340   4.889  35.179  1.00 27.18
ATOM   2138  CB  VAL B  39      20.507   3.395  37.241  1.00 27.20
ATOM   2139  CG1 VAL B  39      20.152   2.292  36.123  1.00 29.98
ATOM   2140  CG2 VAL B  39      21.988   3.405  37.493  1.00 29.94
ATOM   2141  N   GLU B  40      17.765   4.940  37.334  1.00 26.93
ATOM   2142  CA  GLU B  40      16.334   4.968  37.076  1.00 28.11
ATOM   2143  C   GLU B  40      15.966   6.192  36.224  1.00 27.31
ATOM   2144  O   GLU B  40      15.272   6.072  35.230  1.00 25.55
ATOM   2145  CB  GLU B  40      15.560   4.996  38.382  1.00 27.57
ATOM   2146  CG  GLU B  40      13.999   5.095  38.218  1.00 31.16
ATOM   2147  CD  GLU B  40      13.255   5.202  39.571  1.00 38.06
ATOM   2148  OE1 GLU B  40      12.366   4.362  39.860  1.00 41.12
ATOM   2149  OE2 GLU B  40      13.559   6.113  40.365  1.00 39.52
ATOM   2150  N   GLU B  41      16.422   7.361  36.633  1.00 24.71
ATOM   2151  CA  GLU B  41      16.163   8.610  35.903  1.00 26.42
ATOM   2152  C   GLU B  41      16.706   8.594  34.477  1.00 24.60
ATOM   2153  O   GLU B  41      15.960   8.976  33.517  1.00 24.12
ATOM   2154  CB  GLU B  41      16.758   9.796  36.695  1.00 25.54
ATOM   2155  CG  GLU B  41      15.913  10.109  37.961  1.00 28.75
ATOM   2156  CD  GLU B  41      16.602  11.135  38.884  1.00 33.11
ATOM   2157  OE1 GLU B  41      17.801  11.419  38.655  1.00 31.56
ATOM   2158  OE2 GLU B  41      15.953  11.659  39.820  1.00 32.29
ATOM   2159  N   ARG B  42      17.947   8.091  34.305  1.00 24.29
ATOM   2160  CA  ARG B  42      18.551   7.931  32.980  1.00 25.20
ATOM   2161  C   ARG B  42      17.640   7.083  32.110  1.00 25.01
ATOM   2162  O   ARG B  42      17.422   7.393  30.949  1.00 24.95
ATOM   2163  CB  ARG B  42      19.875   7.156  33.045  1.00 24.68
ATOM   2164  CG  ARG B  42      21.081   7.930  32.639  1.00 26.43
ATOM   2165  CD  ARG B  42      22.206   6.955  32.354  1.00 26.78
ATOM   2166  NE  ARG B  42      22.568   6.088  33.474  1.00 31.00
ATOM   2167  CZ  ARG B  42      22.977   4.829  33.312  1.00 31.46
ATOM   2168  NH1 ARG B  42      23.010   4.321  32.097  1.00 35.78
ATOM   2169  NH2 ARG B  42      23.329   4.062  34.333  1.00 29.92
ATOM   2170  N   ASN B  43      17.150   5.995  32.702  1.00 24.31
ATOM   2171  CA  ASN B  43      16.377   5.053  31.947  1.00 25.47
ATOM   2172  C   ASN B  43      15.019   5.640  31.597  1.00 23.25
ATOM   2173  O   ASN B  43      14.507   5.426  30.492  1.00 23.38
ATOM   2174  CB  ASN B  43      16.228   3.722  32.755  1.00 27.10
ATOM   2175  CG  ASN B  43      17.524   2.871  32.723  1.00 33.66
ATOM   2176  OD1 ASN B  43      18.455   3.127  31.944  1.00 35.87
ATOM   2177  ND2 ASN B  43      17.578   1.874  33.598  1.00 38.72
ATOM   2178  N   LEU B  44      14.411   6.341  32.547  1.00 23.12
ATOM   2179  CA  LEU B  44      13.100   7.017  32.314  1.00 23.21
ATOM   2180  C   LEU B  44      13.200   8.040  31.198  1.00 21.86
ATOM   2181  O   LEU B  44      12.376   8.102  30.282  1.00 19.75
ATOM   2182  CB  LEU B  44      12.597   7.695  33.577  1.00 22.67
ATOM   2183  CG  LEU B  44      12.005   6.750  34.602  1.00 23.85
ATOM   2184  CD1 LEU B  44      11.815   7.513  35.955  1.00 25.39
ATOM   2185  CD2 LEU B  44      10.685   6.043  34.162  1.00 27.01
ATOM   2186  N   LEU B  45      14.254   8.844  31.276  1.00 22.13
ATOM   2187  CA  LEU B  45      14.508   9.798  30.219  1.00 22.81
ATOM   2188  C   LEU B  45      14.704   9.140  28.867  1.00 22.92
ATOM   2189  O   LEU B  45      14.147   9.638  27.821  1.00 20.59
ATOM   2190  CB  LEU B  45      15.669  10.750  30.586  1.00 23.16
ATOM   2191  CG  LEU B  45      15.869  11.630  29.298  1.00 26.34
ATOM   2192  CD1 LEU B  45      15.769  12.981  29.651  1.00 31.60
ATOM   2193  CD2 LEU B  45      17.223  11.345  28.802  1.00 33.02
ATOM   2194  N   SER B  46      15.454   8.053  28.830  1.00 21.52
ATOM   2195  CA  SER B  46      15.777   7.425  27.530  1.00 24.12
ATOM   2196  C   SER B  46      14.480   6.731  26.938  1.00 21.92
ATOM   2197  O   SER B  46      14.171   6.851  25.775  1.00 20.84
ATOM   2198  CB  SER B  46      16.892   6.402  27.685  1.00 24.37
ATOM   2199  OG  SER B  46      16.993   5.714  26.439  1.00 27.48
ATOM   2200  N   VAL B  47      13.719   6.051  27.783  1.00 20.69
ATOM   2201  CA  VAL B  47      12.431   5.462  27.370  1.00 21.39
ATOM   2202  C   VAL B  47      11.477   6.510  26.857  1.00 21.08
ATOM   2203  O   VAL B  47      10.808   6.300  25.853  1.00 19.39
ATOM   2204  CB  VAL B  47      11.860   4.784  28.591  1.00 22.32
ATOM   2205  CG1 VAL B  47      10.420   4.301  28.363  1.00 25.54
ATOM   2206  CG2 VAL B  47      12.764   3.540  28.936  1.00 26.41
ATOM   2207  N   ALA B  48      11.347   7.612  27.602  1.00 19.01
ATOM   2208  CA  ALA B  48      10.466   8.695  27.191  1.00 19.05
ATOM   2209  C   ALA B  48      10.792   9.102  25.757  1.00 20.13
ATOM   2210  O   ALA B  48       9.890   9.125  24.885  1.00 19.61
ATOM   2211  CB  ALA B  48      10.625   9.940  28.154  1.00 20.10
ATOM   2212  N   TYR B  49      12.037   9.509  25.511  1.00 18.96
ATOM   2213  CA  TYR B  49      12.369   9.966  24.173  1.00 19.24
ATOM   2214  C   TYR B  49      12.353   8.832  23.168  1.00 19.82
ATOM   2215  O   TYR B  49      12.004   9.089  22.012  1.00 20.84
ATOM   2216  CB  TYR B  49      13.771  10.568  24.109  1.00 19.51
ATOM   2217  CG  TYR B  49      13.771  12.061  24.495  1.00 20.17
ATOM   2218  CD1 TYR B  49      13.334  13.011  23.572  1.00 23.60
ATOM   2219  CD2 TYR B  49      14.113  12.446  25.804  1.00 21.38
ATOM   2220  CE1 TYR B  49      13.321  14.393  23.893  1.00 24.11
ATOM   2221  CE2 TYR B  49      14.134  13.830  26.149  1.00 22.62
ATOM   2222  CZ  TYR B  49      13.719  14.758  25.185  1.00 25.42
ATOM   2223  OH  TYR B  49      13.738  16.065  25.518  1.00 31.28
ATOM   2224  N   LYS B  50      12.786   7.627  23.529  1.00 19.54
ATOM   2225  CA  LYS B  50      12.702   6.573  22.515  1.00 19.62
ATOM   2226  C   LYS B  50      11.243   6.291  22.073  1.00 19.95
ATOM   2227  O   LYS B  50      11.038   6.047  20.897  1.00 17.15
ATOM   2228  CB  LYS B  50      13.531   5.291  22.810  1.00 24.17
ATOM   2229  CG  LYS B  50      15.013   5.415  22.229  1.00 24.17
ATOM   2230  CD  LYS B  50      15.936   4.239  22.608  1.00 24.17
ATOM   2231  CE  LYS B  50      17.356   4.347  21.964  1.00 24.17
ATOM   2232  NZ  LYS B  50      18.030   5.701  22.182  1.00 24.17
ATOM   2233  N   ASN B  51      10.270   6.428  22.993  1.00 20.61
ATOM   2234  CA  ASN B  51       8.814   6.305  22.609  1.00 20.62
ATOM   2235  C   ASN B  51       8.367   7.441  21.764  1.00 20.02
ATOM   2236  O   ASN B  51       7.728   7.228  20.762  1.00 18.07
ATOM   2237  CB  ASN B  51       7.949   6.204  23.852  1.00 20.00
ATOM   2238  CG  ASN B  51       7.873   4.765  24.337  1.00 22.70
ATOM   2239  OD1 ASN B  51       7.208   3.988  23.721  1.00 24.00
ATOM   2240  ND2 ASN B  51       8.631   4.402  25.369  1.00 19.94
ATOM   2241  N   VAL B  52       8.782   8.663  22.124  1.00 20.41
ATOM   2242  CA  VAL B  52       8.370   9.848  21.366  1.00 20.84
ATOM   2243  C   VAL B  52       8.938   9.804  19.969  1.00 20.46
ATOM   2244  O   VAL B  52       8.183   9.981  18.967  1.00 20.63
ATOM   2245  CB  VAL B  52       8.756  11.179  22.148  1.00 20.67
ATOM   2246  CG1 VAL B  52       8.650  12.391  21.263  1.00 25.49
ATOM   2247  CG2 VAL B  52       7.814  11.366  23.333  1.00 20.81
ATOM   2248  N   ILE B  53      10.249   9.640  19.858  1.00 17.69
ATOM   2249  CA  ILE B  53      10.830   9.530  18.507  1.00 18.63
ATOM   2250  C   ILE B  53      10.394   8.246  17.798  1.00 16.89
ATOM   2251  O   ILE B  53      10.229   8.256  16.585  1.00 17.35
ATOM   2252  CB  ILE B  53      12.387   9.657  18.525  1.00 20.42
ATOM   2253  CG1 ILE B  53      12.964   9.921  17.112  1.00 23.30
ATOM   2254  CG2 ILE B  53      13.155   8.347  19.066  1.00 19.11
ATOM   2255  CD1 ILE B  53      12.986  11.412  16.758  1.00 26.46
ATOM   2256  N   GLY B  54      10.203   7.161  18.556  1.00 16.80
ATOM   2257  CA  GLY B  54       9.945   5.857  17.895  1.00 17.44
ATOM   2258  C   GLY B  54       8.580   5.916  17.215  1.00 19.47
ATOM   2259  O   GLY B  54       8.402   5.285  16.163  1.00 21.23
ATOM   2260  N   ALA B  55       7.614   6.657  17.823  1.00 20.30
ATOM   2261  CA  ALA B  55       6.318   6.857  17.148  1.00 21.96
ATOM   2262  C   ALA B  55       6.483   7.491  15.761  1.00 21.07
ATOM   2263  O   ALA B  55       5.881   7.028  14.758  1.00 20.69
ATOM   2264  CB  ALA B  55       5.283   7.671  18.041  1.00 22.22
ATOM   2265  N   ARG B  56       7.309   8.535  15.667  1.00 20.73
ATOM   2266  CA  ARG B  56       7.482   9.178  14.389  1.00 18.56
ATOM   2267  C   ARG B  56       8.353   8.364  13.456  1.00 18.06
ATOM   2268  O   ARG B  56       8.148   8.399  12.226  1.00 17.36
ATOM   2269  CB  ARG B  56       8.128  10.528  14.570  1.00 22.51
ATOM   2270  CG  ARG B  56       7.139  11.645  14.946  1.00 22.51
ATOM   2271  CD  ARG B  56       6.686  11.493  16.343  1.00 22.51
ATOM   2272  NE  ARG B  56       6.067  12.752  16.784  1.00 22.51
ATOM   2273  CZ  ARG B  56       5.844  13.040  18.057  1.00 22.51
ATOM   2274  NH1 ARG B  56       5.188  14.167  18.370  1.00 22.51
ATOM   2275  NH2 ARG B  56       6.282  12.205  18.998  1.00 22.51
ATOM   2276  N   ARG B  57       9.318   7.621  14.003  1.00 15.53
ATOM   2277  CA  ARG B  57      10.113   6.794  13.069  1.00 16.90
ATOM   2278  C   ARG B  57       9.197   5.724  12.448  1.00 17.94
ATOM   2279  O   ARG B  57       9.340   5.387  11.274  1.00 16.57
ATOM   2280  CB  ARG B  57      11.303   6.123  13.817  1.00 17.02
ATOM   2281  CG  ARG B  57      12.401   7.149  14.186  1.00 17.80
ATOM   2282  CD  ARG B  57      13.368   6.500  15.153  1.00 16.26
ATOM   2283  NE  ARG B  57      14.222   5.507  14.426  1.00 20.26
ATOM   2284  CZ  ARG B  57      14.700   4.420  14.994  1.00 20.76
ATOM   2285  NH1 ARG B  57      14.406   4.120  16.277  1.00 17.62
ATOM   2286  NH2 ARG B  57      15.559   3.654  14.324  1.00 17.45
ATOM   2287  N   ALA B  58       8.316   5.142  13.264  1.00 17.92
ATOM   2288  CA  ALA B  58       7.404   4.084  12.730  1.00 18.31
ATOM   2289  C   ALA B  58       6.461   4.759  11.696  1.00 19.28
ATOM   2290  O   ALA B  58       6.271   4.201  10.633  1.00 17.38
ATOM   2291  CB  ALA B  58       6.572   3.490  13.836  1.00 20.21
ATOM   2292  N   SER B  59       5.942   5.969  11.997  1.00 18.49
ATOM   2293  CA  SER B  59       5.114   6.691  11.010  1.00 19.02
ATOM   2294  C   SER B  59       5.893   6.955   9.721  1.00 19.41
ATOM   2295  O   SER B  59       5.403   6.751   8.605  1.00 19.09
ATOM   2296  CB  SER B  59       4.582   8.027  11.575  1.00 18.74
ATOM   2297  OG  SER B  59       3.668   7.783  12.638  1.00 18.74
ATOM   2298  N   TRP B  60       7.101   7.490   9.875  1.00 18.29
ATOM   2299  CA  TRP B  60       7.992   7.755   8.731  1.00 19.14
ATOM   2300  C   TRP B  60       8.195   6.528   7.846  1.00 16.56
ATOM   2301  O   TRP B  60       8.118   6.624   6.580  1.00 18.13
ATOM   2302  CB  TRP B  60       9.350   8.289   9.223  1.00 17.09
ATOM   2303  CG  TRP B  60      10.154   8.775   8.072  1.00 22.31
ATOM   2304  CD1 TRP B  60      10.155  10.039   7.533  1.00 22.28
ATOM   2305  CD2 TRP B  60      11.097   8.024   7.338  1.00 22.05
ATOM   2306  NE1 TRP B  60      11.036  10.100   6.490  1.00 19.99
ATOM   2307  CE2 TRP B  60      11.615   8.879   6.325  1.00 23.81
ATOM   2308  CE3 TRP B  60      11.521   6.707   7.387  1.00 21.06
ATOM   2309  CZ2 TRP B  60      12.593   8.467   5.413  1.00 26.50
ATOM   2310  CZ3 TRP B  60      12.527   6.284   6.427  1.00 27.82
ATOM   2311  CH2 TRP B  60      13.048   7.177   5.507  1.00 27.29
ATOM   2312  N   ARG B  61       8.464   5.403   8.463  1.00 19.36
ATOM   2313  CA  ARG B  61       8.720   4.217   7.667  1.00 20.95
ATOM   2314  C   ARG B  61       7.451   3.744   6.961  1.00 20.23
ATOM   2315  O   ARG B  61       7.545   3.282   5.822  1.00 20.47
ATOM   2316  CB  ARG B  61       9.201   3.070   8.568  1.00 20.75
ATOM   2317  CG  ARG B  61      10.642   3.248   9.072  1.00 27.98
ATOM   2318  CD  ARG B  61      10.949   2.180  10.144  1.00 36.59
ATOM   2319  NE  ARG B  61      12.139   2.637  10.865  1.00 45.02
ATOM   2320  CZ  ARG B  61      12.974   1.842  11.524  1.00 49.02
ATOM   2321  NH1 ARG B  61      12.767   0.516  11.565  1.00 48.59
ATOM   2322  NH2 ARG B  61      14.041   2.378  12.104  1.00 51.93
ATOM   2323  N   ILE B  62       6.277   3.887   7.622  1.00 20.67
ATOM   2324  CA  ILE B  62       5.007   3.497   6.942  1.00 20.53
ATOM   2325  C   ILE B  62       4.783   4.414   5.757  1.00 21.24
ATOM   2326  O   ILE B  62       4.476   3.961   4.664  1.00 22.43
ATOM   2327  CB  ILE B  62       3.824   3.545   7.931  1.00 21.88
ATOM   2328  CG1 ILE B  62       4.112   2.604   9.157  1.00 21.88
ATOM   2329  CG2 ILE B  62       2.540   3.218   7.191  1.00 21.88
ATOM   2330  CD1 ILE B  62       3.410   2.950  10.481  1.00 21.88
ATOM   2331  N   ILE B  63       4.902   5.725   5.964  1.00 20.52
ATOM   2332  CA  ILE B  63       4.610   6.684   4.914  1.00 19.53
ATOM   2333  C   ILE B  63       5.618   6.504   3.756  1.00 21.50
ATOM   2334  O   ILE B  63       5.224   6.570   2.598  1.00 21.24
ATOM   2335  CB  ILE B  63       4.682   8.161   5.487  1.00 19.40
ATOM   2336  CG1 ILE B  63       3.512   8.410   6.458  1.00 21.97
ATOM   2337  CG2 ILE B  63       4.557   9.213   4.367  1.00 21.13
ATOM   2338  CD1 ILE B  63       3.962   9.545   7.459  1.00 25.97
ATOM   2339  N   SER B  64       6.902   6.287   4.063  1.00 21.41
ATOM   2340  CA  SER B  64       7.915   6.073   3.030  1.00 21.57
ATOM   2341  C   SER B  64       7.622   4.816   2.224  1.00 22.53
ATOM   2342  O   SER B  64       7.872   4.798   1.021  1.00 22.84
ATOM   2343  CB  SER B  64       9.350   6.006   3.606  1.00 21.36
ATOM   2344  OG  SER B  64       9.693   7.197   4.295  1.00 21.36
ATOM   2345  N   SER B  65       7.108   3.759   2.863  1.00 22.63
ATOM   2346  CA  SER B  65       6.777   2.558   2.110  1.00 22.88
ATOM   2347  C   SER B  65       5.582   2.818   1.223  1.00 23.37
ATOM   2348  O   SER B  65       5.516   2.324   0.089  1.00 23.65
ATOM   2349  CB  SER B  65       6.415   1.417   3.023  1.00 23.44
ATOM   2350  OG  SER B  65       7.465   1.178   3.910  1.00 23.44
ATOM   2351  N   ILE B  66       4.619   3.567   1.749  1.00 22.08
ATOM   2352  CA  ILE B  66       3.486   3.936   0.917  1.00 23.35
ATOM   2353  C   ILE B  66       3.981   4.738  -0.295  1.00 24.26
ATOM   2354  O   ILE B  66       3.521   4.551  -1.472  1.00 23.80
ATOM   2355  CB  ILE B  66       2.412   4.703   1.754  1.00 23.18
ATOM   2356  CG1 ILE B  66       1.712   3.740   2.740  1.00 23.18
ATOM   2357  CG2 ILE B  66       1.435   5.574   0.781  1.00 23.18
ATOM   2358  CD1 ILE B  66       1.466   4.390   4.090  1.00 23.18
ATOM   2359  N   GLU B  67       4.925   5.625  -0.030  1.00 22.59
ATOM   2360  CA  GLU B  67       5.472   6.430  -1.067  1.00 26.62
ATOM   2361  C   GLU B  67       6.144   5.537  -2.144  1.00 28.92
ATOM   2362  O   GLU B  67       5.989   5.784  -3.385  1.00 28.52
ATOM   2363  CB  GLU B  67       6.487   7.414  -0.452  1.00 26.95
ATOM   2364  CG  GLU B  67       7.100   8.345  -1.499  1.00 31.08
ATOM   2365  CD  GLU B  67       7.879   9.495  -0.901  1.00 36.45
ATOM   2366  OE1 GLU B  67       8.627  10.130  -1.649  1.00 38.18
ATOM   2367  OE2 GLU B  67       7.696   9.814   0.306  1.00 42.35
ATOM   2368  N   GLN B  68       6.905   4.535  -1.684  1.00 29.01
ATOM   2369  CA  GLN B  68       7.571   3.602  -2.599  1.00 30.27
ATOM   2370  C   GLN B  68       6.590   2.800  -3.461  1.00 30.16
ATOM   2371  O   GLN B  68       6.862   2.537  -4.632  1.00 30.84
ATOM   2372  CB  GLN B  68       8.536   2.656  -1.870  1.00 30.86
ATOM   2373  CG  GLN B  68       9.164   1.591  -2.811  1.00 30.89
ATOM   2374  CD  GLN B  68      10.178   0.677  -2.133  1.00 35.39
ATOM   2375  OE1 GLN B  68      11.065   1.152  -1.430  1.00 34.32
ATOM   2376  NE2 GLN B  68      10.089  -0.645  -2.401  1.00 37.79
ATOM   2377  N   LYS B  69       5.462   2.410  -2.885  1.00 30.59
ATOM   2378  CA  LYS B  69       4.396   1.694  -3.634  1.00 30.89
ATOM   2379  C   LYS B  69       3.867   2.630  -4.700  1.00 32.03
ATOM   2380  O   LYS B  69       3.827   2.274  -5.902  1.00 30.20
ATOM   2381  CB  LYS B  69       3.267   1.224  -2.726  1.00 39.01
ATOM   2382  CG  LYS B  69       2.117   0.505  -3.444  1.00 39.01
ATOM   2383  CD  LYS B  69       0.884   0.154  -2.517  1.00 39.01
ATOM   2384  CE  LYS B  69      -0.492   0.846  -2.936  1.00 39.01
ATOM   2385  NZ  LYS B  69      -1.656   0.463  -2.015  1.00 39.01
ATOM   2386  N   GLU B  70       3.572   3.861  -4.305  1.00 30.43
ATOM   2387  CA  GLU B  70       2.980   4.772  -5.270  1.00 34.96
ATOM   2388  C   GLU B  70       3.923   5.159  -6.418  1.00 35.92
ATOM   2389  O   GLU B  70       3.464   5.288  -7.565  1.00 35.47
ATOM   2390  CB  GLU B  70       2.390   6.015  -4.617  1.00 42.26
ATOM   2391  CG  GLU B  70       0.964   6.230  -5.114  1.00 42.26
ATOM   2392  CD  GLU B  70      -0.095   5.361  -4.403  1.00 42.26
ATOM   2393  OE1 GLU B  70      -0.520   5.756  -3.286  1.00 42.26
ATOM   2394  OE2 GLU B  70      -0.475   4.273  -4.945  1.00 42.26
ATOM   2395  N   GLU B  71       5.211   5.301  -6.121  1.00 37.16
ATOM   2396  CA  GLU B  71       6.213   5.543  -7.173  1.00 40.48
ATOM   2397  C   GLU B  71       6.171   4.447  -8.233  1.00 42.70
ATOM   2398  O   GLU B  71       6.282   4.725  -9.418  1.00 42.77
ATOM   2399  CB  GLU B  71       7.608   5.675  -6.580  1.00 40.55
ATOM   2400  CG  GLU B  71       7.934   7.129  -6.118  1.00 45.58
ATOM   2401  CD  GLU B  71       9.149   7.247  -5.181  1.00 52.57
ATOM   2402  OE1 GLU B  71       9.775   6.204  -4.806  1.00 54.71
ATOM   2403  OE2 GLU B  71       9.485   8.411  -4.802  1.00 57.66
ATOM   2404  N   ASN B  72       5.961   3.208  -7.798  1.00 45.30
ATOM   2405  CA  ASN B  72       5.783   2.045  -8.692  1.00 48.86
ATOM   2406  C   ASN B  72       4.518   1.945  -9.530  1.00 50.89
ATOM   2407  O   ASN B  72       4.380   1.023 -10.353  1.00 52.55
ATOM   2408  CB  ASN B  72       5.946   0.747  -7.886  1.00 48.30
ATOM   2409  CG  ASN B  72       7.356   0.450  -7.618  1.00 49.58
ATOM   2410  OD1 ASN B  72       8.153   0.392  -8.547  1.00 52.00
ATOM   2411  ND2 ASN B  72       7.721   0.298  -6.341  1.00 52.20
ATOM   2412  N   LYS B  73       3.594   2.863  -9.312  1.00 52.45
ATOM   2413  CA  LYS B  73       2.330   2.869 -10.004  1.00 53.88
ATOM   2414  C   LYS B  73       2.141   4.263 -10.622  1.00 54.62
ATOM   2415  O   LYS B  73       1.196   4.541 -11.350  1.00 54.31
ATOM   2416  CB  LYS B  73       1.236   2.496  -8.986  1.00 51.75
ATOM   2417  CG  LYS B  73       0.678   1.081  -9.283  1.00 51.75
ATOM   2418  CD  LYS B  73       1.712  -0.039  -9.238  1.00 51.75
ATOM   2419  CE  LYS B  73       1.920  -0.766 -10.595  1.00 51.75
ATOM   2420  NZ  LYS B  73       3.059  -1.769 -10.640  1.00 51.75
ATOM   2421  N   GLY B  74       3.093   5.133 -10.338  1.00 55.49
ATOM   2422  CA  GLY B  74       3.086   6.490 -10.854  1.00 56.61
ATOM   2423  C   GLY B  74       1.827   7.299 -10.605  1.00 57.01
ATOM   2424  O   GLY B  74       1.417   8.052 -11.481  1.00 57.88
ATOM   2425  N   GLY B  75       1.201   7.187  -9.430  1.00 56.65
ATOM   2426  CA  GLY B  75       0.116   8.126  -9.126  1.00 55.79
ATOM   2427  C   GLY B  75       0.686   9.414  -8.547  1.00 55.83
ATOM   2428  O   GLY B  75       0.987   9.437  -7.341  1.00 55.23
ATOM   2429  N   GLU B  76       0.810  10.479  -9.364  1.00 54.65
ATOM   2430  CA  GLU B  76       1.517  11.735  -8.966  1.00 54.23
ATOM   2431  C   GLU B  76       0.727  12.727  -8.082  1.00 52.46
ATOM   2432  O   GLU B  76       1.301  13.462  -7.261  1.00 50.02
ATOM   2433  CB  GLU B  76       2.179  12.438 -10.185  1.00 55.42
ATOM   2434  CG  GLU B  76       3.699  12.054 -10.376  1.00 59.96
ATOM   2435  CD  GLU B  76       4.293  12.403 -11.778  1.00 65.84
ATOM   2436  OE1 GLU B  76       3.522  12.437 -12.782  1.00 66.28
ATOM   2437  OE2 GLU B  76       5.543  12.633 -11.875  1.00 66.20
ATOM   2438  N   ASP B  77      -0.591  12.746  -8.253  1.00 51.06
ATOM   2439  CA  ASP B  77      -1.483  13.445  -7.311  1.00 49.07
ATOM   2440  C   ASP B  77      -1.217  12.827  -5.894  1.00 45.93
ATOM   2441  O   ASP B  77      -0.971  13.528  -4.926  1.00 45.55
ATOM   2442  CB  ASP B  77      -2.987  13.231  -7.663  1.00 52.47
ATOM   2443  CG  ASP B  77      -3.405  11.730  -7.872  1.00 52.47
ATOM   2444  OD1 ASP B  77      -2.534  10.861  -8.124  1.00 52.47
ATOM   2445  OD2 ASP B  77      -4.645  11.426  -7.853  1.00 52.47
ATOM   2446  N   LYS B  78      -1.274  11.509  -5.802  1.00 42.56
ATOM   2447  CA  LYS B  78      -1.042  10.822  -4.525  1.00 39.74
ATOM   2448  C   LYS B  78       0.369  11.132  -3.988  1.00 37.39
ATOM   2449  O   LYS B  78       0.503  11.470  -2.815  1.00 34.75
ATOM   2450  CB  LYS B  78      -1.235   9.326  -4.697  1.00 43.20
ATOM   2451  CG  LYS B  78      -2.712   8.872  -4.511  1.00 43.20
ATOM   2452  CD  LYS B  78      -3.611   9.403  -5.601  1.00 43.20
ATOM   2453  CE  LYS B  78      -5.114   9.256  -5.194  1.00 43.20
ATOM   2454  NZ  LYS B  78      -6.046   9.554  -6.376  1.00 43.20
ATOM   2455  N   LEU B  79       1.388  11.004  -4.855  1.00 34.61
ATOM   2456  CA  LEU B  79       2.776  11.295  -4.511  1.00 33.99
ATOM   2457  C   LEU B  79       2.974  12.634  -3.842  1.00 34.59
ATOM   2458  O   LEU B  79       3.746  12.727  -2.894  1.00 31.60
ATOM   2459  CB  LEU B  79       3.694  11.203  -5.728  1.00 34.40
ATOM   2460  CG  LEU B  79       4.080   9.759  -6.017  1.00 37.94
ATOM   2461  CD1 LEU B  79       5.128   9.697  -7.166  1.00 40.29
ATOM   2462  CD2 LEU B  79       4.580   9.094  -4.680  1.00 39.58
ATOM   2463  N   LYS B  80       2.332  13.663  -4.404  1.00 33.38
ATOM   2464  CA  LYS B  80       2.317  14.980  -3.828  1.00 35.38
ATOM   2465  C   LYS B  80       1.943  14.984  -2.330  1.00 33.30
ATOM   2466  O   LYS B  80       2.627  15.620  -1.484  1.00 32.20
ATOM   2467  CB  LYS B  80       1.254  15.858  -4.539  1.00 41.61
ATOM   2468  CG  LYS B  80       1.734  16.467  -5.874  1.00 41.61
ATOM   2469  CD  LYS B  80       0.482  16.508  -6.861  1.00 41.61
ATOM   2470  CE  LYS B  80       0.076  17.920  -7.226  1.00 41.61
ATOM   2471  NZ  LYS B  80      -1.360  18.071  -6.899  1.00 41.61
ATOM   2472  N   MET B  81       0.825  14.344  -2.015  1.00 30.80
ATOM   2473  CA  MET B  81       0.339  14.357  -0.644  1.00 28.15
ATOM   2474  C   MET B  81       1.183  13.471   0.244  1.00 26.75
ATOM   2475  O   MET B  81       1.352  13.793   1.425  1.00 25.69
ATOM   2476  CB  MET B  81      -1.129  13.907  -0.556  1.00 29.65
ATOM   2477  CG  MET B  81      -1.662  13.978   0.900  1.00 29.65
ATOM   2478  SD  MET B  81      -3.411  13.554   0.987  1.00 29.65
ATOM   2479  CE  MET B  81      -4.175  15.171   0.614  1.00 29.65
ATOM   2480  N   ILE B  82       1.612  12.331  -0.275  1.00 25.28
ATOM   2481  CA  ILE B  82       2.454  11.421   0.540  1.00 25.05
ATOM   2482  C   ILE B  82       3.770  12.159   0.906  1.00 25.80
ATOM   2483  O   ILE B  82       4.223  12.139   2.063  1.00 24.72
ATOM   2484  CB  ILE B  82       2.772  10.138  -0.200  1.00 24.90
ATOM   2485  CG1 ILE B  82       1.487   9.352  -0.538  1.00 23.96
ATOM   2486  CG2 ILE B  82       3.809   9.239   0.625  1.00 21.39
ATOM   2487  CD1 ILE B  82       1.701   8.202  -1.601  1.00 27.61
ATOM   2488  N   ARG B  83       4.392  12.803  -0.074  1.00 26.09
ATOM   2489  CA  ARG B  83       5.671  13.521   0.176  1.00 27.36
ATOM   2490  C   ARG B  83       5.509  14.693   1.100  1.00 27.20
ATOM   2491  O   ARG B  83       6.332  14.913   2.017  1.00 26.88
ATOM   2492  CB  ARG B  83       6.318  13.910  -1.183  1.00 29.43
ATOM   2493  CG  ARG B  83       6.810  12.675  -1.856  1.00 31.70
ATOM   2494  CD  ARG B  83       7.376  12.965  -3.263  1.00 39.88
ATOM   2495  NE  ARG B  83       7.776  11.712  -3.929  1.00 42.61
ATOM   2496  CZ  ARG B  83       7.744  11.534  -5.261  1.00 46.14
ATOM   2497  NH1 ARG B  83       7.287  12.508  -6.064  1.00 43.24
ATOM   2498  NH2 ARG B  83       8.143  10.367  -5.784  1.00 47.13
ATOM   2499  N   GLU B  84       4.411  15.449   0.950  1.00 26.21
ATOM   2500  CA  GLU B  84       4.170  16.513   1.900  1.00 28.26
ATOM   2501  C   GLU B  84       3.949  15.963   3.332  1.00 27.86
ATOM   2502  O   GLU B  84       4.348  16.566   4.341  1.00 26.77
ATOM   2503  CB  GLU B  84       2.975  17.363   1.462  1.00 37.62
ATOM   2504  CG  GLU B  84       3.260  18.442   0.344  1.00 37.62
ATOM   2505  CD  GLU B  84       1.971  18.946  -0.443  1.00 37.62
ATOM   2506  OE1 GLU B  84       0.882  19.189   0.191  1.00 37.62
ATOM   2507  OE2 GLU B  84       2.069  19.110  -1.692  1.00 37.62
ATOM   2508  N   TYR B  85       3.272  14.829   3.417  1.00 26.01
ATOM   2509  CA  TYR B  85       3.052  14.210   4.690  1.00 25.86
ATOM   2510  C   TYR B  85       4.371  13.654   5.294  1.00 23.33
ATOM   2511  O   TYR B  85       4.680  13.901   6.479  1.00 24.04
ATOM   2512  CB  TYR B  85       2.026  13.147   4.541  1.00 31.17
ATOM   2513  CG  TYR B  85       1.446  12.724   5.847  1.00 31.17
ATOM   2514  CD1 TYR B  85       0.936  13.670   6.753  1.00 31.17
ATOM   2515  CD2 TYR B  85       1.382  11.394   6.180  1.00 31.17
ATOM   2516  CE1 TYR B  85       0.393  13.259   7.997  1.00 31.17
ATOM   2517  CE2 TYR B  85       0.832  10.989   7.397  1.00 31.17
ATOM   2518  CZ  TYR B  85       0.355  11.902   8.289  1.00 31.17
ATOM   2519  OH  TYR B  85      -0.169  11.469   9.469  1.00 31.17
ATOM   2520  N   ARG B  86       5.190  13.006   4.488  1.00 23.88
ATOM   2521  CA  ARG B  86       6.511  12.597   4.945  1.00 24.21
ATOM   2522  C   ARG B  86       7.328  13.764   5.513  1.00 24.93
ATOM   2523  O   ARG B  86       7.995  13.640   6.536  1.00 24.39
ATOM   2524  CB  ARG B  86       7.277  11.872   3.847  1.00 24.01
ATOM   2525  CG  ARG B  86       8.629  11.285   4.404  1.00 25.89
ATOM   2526  CD  ARG B  86       9.454  10.504   3.463  1.00 29.21
ATOM   2527  NE  ARG B  86       9.327  10.926   2.086  1.00 33.74
ATOM   2528  CZ  ARG B  86      10.108  11.823   1.516  1.00 38.84
ATOM   2529  NH1 ARG B  86      11.090  12.400   2.210  1.00 36.64
ATOM   2530  NH2 ARG B  86       9.907  12.131   0.252  1.00 38.53
ATOM   2531  N   GLN B  87       7.267  14.905   4.826  1.00 25.52
ATOM   2532  CA  GLN B  87       8.140  16.043   5.167  1.00 27.05
ATOM   2533  C   GLN B  87       7.738  16.565   6.514  1.00 26.93
ATOM   2534  O   GLN B  87       8.558  16.983   7.301  1.00 25.84
ATOM   2535  CB  GLN B  87       8.031  17.137   4.083  1.00 27.91
ATOM   2536  CG  GLN B  87       8.595  16.601   2.739  1.00 38.32
ATOM   2537  CD  GLN B  87       8.859  17.701   1.682  1.00 46.51
ATOM   2538  OE1 GLN B  87       8.310  18.812   1.766  1.00 51.79
ATOM   2539  NE2 GLN B  87       9.739  17.395   0.708  1.00 52.04
ATOM   2540  N   MET B  88       6.444  16.536   6.776  1.00 25.84
ATOM   2541  CA  MET B  88       5.935  17.022   8.013  1.00 26.50
ATOM   2542  C   MET B  88       6.413  16.118   9.151  1.00 25.62
ATOM   2543  O   MET B  88       6.801  16.606  10.195  1.00 23.51
ATOM   2544  CB  MET B  88       4.434  17.041   7.965  1.00 32.61
ATOM   2545  CG  MET B  88       3.847  17.679   9.188  1.00 32.61
ATOM   2546  SD  MET B  88       3.337  16.392  10.347  1.00 32.61
ATOM   2547  CE  MET B  88       1.805  15.987   9.460  1.00 32.61
ATOM   2548  N   VAL B  89       6.372  14.803   8.926  1.00 23.12
ATOM   2549  CA  VAL B  89       6.875  13.894   9.927  1.00 21.69
ATOM   2550  C   VAL B  89       8.391  14.069  10.120  1.00 21.01
ATOM   2551  O   VAL B  89       8.899  13.998  11.244  1.00 22.09
ATOM   2552  CB  VAL B  89       6.492  12.436   9.563  1.00 21.09
ATOM   2553  CG1 VAL B  89       7.207  11.423  10.604  1.00 19.69
ATOM   2554  CG2 VAL B  89       4.988  12.267   9.604  1.00 20.90
ATOM   2555  N   GLU B  90       9.110  14.288   9.033  1.00 20.57
ATOM   2556  CA  GLU B  90      10.525  14.621   9.135  1.00 22.49
ATOM   2557  C   GLU B  90      10.780  15.859   9.966  1.00 23.06
ATOM   2558  O   GLU B  90      11.734  15.902  10.734  1.00 21.69
ATOM   2559  CB  GLU B  90      11.252  14.753   7.762  1.00 22.06
ATOM   2560  CG  GLU B  90      11.312  13.399   7.116  1.00 21.54
ATOM   2561  CD  GLU B  90      11.788  13.412   5.672  1.00 28.68
ATOM   2562  OE1 GLU B  90      12.133  14.498   5.177  1.00 30.44
ATOM   2563  OE2 GLU B  90      11.833  12.354   5.019  1.00 28.99
ATOM   2564  N   THR B  91       9.979  16.888   9.754  1.00 24.43
ATOM   2565  CA  THR B  91      10.099  18.085  10.630  1.00 24.38
ATOM   2566  C   THR B  91       9.957  17.726  12.109  1.00 23.73
ATOM   2567  O   THR B  91      10.753  18.165  12.952  1.00 22.85
ATOM   2568  CB  THR B  91       9.100  19.171  10.164  1.00 25.38
ATOM   2569  OG1 THR B  91       9.514  19.513   8.839  1.00 25.38
ATOM   2570  CG2 THR B  91       9.138  20.388  11.079  1.00 25.38
ATOM   2571  N   GLU B  92       8.949  16.946  12.454  1.00 22.55
ATOM   2572  CA  GLU B  92       8.818  16.495  13.806  1.00 23.71
ATOM   2573  C   GLU B  92      10.054  15.674  14.285  1.00 22.31
ATOM   2574  O   GLU B  92      10.497  15.912  15.391  1.00 23.05
ATOM   2575  CB  GLU B  92       7.582  15.614  13.968  1.00 26.15
ATOM   2576  CG  GLU B  92       6.350  16.409  14.577  1.00 26.15
ATOM   2577  CD  GLU B  92       5.079  15.559  14.555  1.00 26.15
ATOM   2578  OE1 GLU B  92       5.172  14.335  14.760  1.00 26.15
ATOM   2579  OE2 GLU B  92       3.943  16.099  14.319  1.00 26.15
ATOM   2580  N   LEU B  93      10.539  14.726  13.483  1.00 21.36
ATOM   2581  CA  LEU B  93      11.705  13.927  13.863  1.00 21.64
ATOM   2582  C   LEU B  93      12.867  14.885  14.137  1.00 22.29
ATOM   2583  O   LEU B  93      13.594  14.737  15.133  1.00 21.66
ATOM   2584  CB  LEU B  93      12.078  12.979  12.705  1.00 20.94
ATOM   2585  CG  LEU B  93      11.111  11.768  12.538  1.00 20.15
ATOM   2586  CD1 LEU B  93      11.323  11.182  11.172  1.00 20.14
ATOM   2587  CD2 LEU B  93      11.616  10.739  13.629  1.00 20.92
ATOM   2588  N   LYS B  94      13.055  15.874  13.264  1.00 21.61
ATOM   2589  CA  LYS B  94      14.171  16.810  13.470  1.00 21.92
ATOM   2590  C   LYS B  94      14.038  17.559  14.771  1.00 22.56
ATOM   2591  O   LYS B  94      15.008  17.638  15.526  1.00 23.27
ATOM   2592  CB  LYS B  94      14.323  17.790  12.290  1.00 24.08
ATOM   2593  CG  LYS B  94      15.009  17.151  11.139  1.00 24.08
ATOM   2594  CD  LYS B  94      15.103  18.057   9.887  1.00 24.08
ATOM   2595  CE  LYS B  94      13.834  17.901   9.012  1.00 24.08
ATOM   2596  NZ  LYS B  94      13.881  18.758   7.763  1.00 24.08
ATOM   2597  N   LEU B  95      12.843  18.068  15.043  1.00 22.32
ATOM   2598  CA  LEU B  95      12.626  18.856  16.250  1.00 23.85
ATOM   2599  C   LEU B  95      12.868  17.980  17.452  1.00 23.34
ATOM   2600  O   LEU B  95      13.462  18.451  18.456  1.00 22.59
ATOM   2601  CB  LEU B  95      11.204  19.424  16.378  1.00 23.51
ATOM   2602  CG  LEU B  95      11.026  20.543  15.295  1.00 28.40
ATOM   2603  CD1 LEU B  95       9.501  20.886  15.121  1.00 26.44
ATOM   2604  CD2 LEU B  95      11.915  21.885  15.396  1.00 25.93
ATOM   2605  N   ILE B  96      12.359  16.749  17.409  1.00 19.42
ATOM   2606  CA  ILE B  96      12.533  15.883  18.597  1.00 21.06
ATOM   2607  C   ILE B  96      14.007  15.544  18.815  1.00 21.03
ATOM   2608  O   ILE B  96      14.501  15.656  19.927  1.00 20.49
ATOM   2609  CB  ILE B  96      11.721  14.615  18.471  1.00 21.43
ATOM   2610  CG1 ILE B  96      10.227  14.954  18.490  1.00 22.72
ATOM   2611  CG2 ILE B  96      12.050  13.635  19.636  1.00 23.58
ATOM   2612  CD1 ILE B  96       9.431  13.817  17.826  1.00 22.34
ATOM   2613  N   CYS B  97      14.710  15.173  17.770  1.00 20.86
ATOM   2614  CA  CYS B  97      16.162  14.855  17.909  1.00 23.19
ATOM   2615  C   CYS B  97      16.914  16.069  18.395  1.00 23.88
ATOM   2616  O   CYS B  97      17.686  15.950  19.277  1.00 20.19
ATOM   2617  CB  CYS B  97      16.801  14.470  16.582  1.00 24.48
ATOM   2618  SG  CYS B  97      16.120  12.821  16.041  1.00 29.83
ATOM   2619  N   ASP B  99      15.821  18.457  20.169  1.00 23.86
ATOM   2620  CA  ASP B  99      15.471  18.679  21.568  1.00 24.31
ATOM   2621  C   ASP B  99      16.354  17.829  22.522  1.00 23.31
ATOM   2622  O   ASP B  99      16.968  18.364  23.424  1.00 20.94
ATOM   2623  CB  ASP B  99      14.000  18.366  21.781  1.00 23.17
ATOM   2624  CG  ASP B  99      13.509  18.676  23.164  1.00 31.50
ATOM   2625  OD1 ASP B  99      13.765  19.777  23.676  1.00 33.86
ATOM   2626  OD2 ASP B  99      12.836  17.841  23.777  1.00 32.71
ATOM   2627  N   ILE B 100      16.410  16.534  22.331  1.00 19.85
ATOM   2628  CA  ILE B 100      17.224  15.727  23.234  1.00 19.79
ATOM   2629  C   ILE B 100      18.753  16.009  23.055  1.00 19.21
ATOM   2630  O   ILE B 100      19.469  15.989  24.028  1.00 19.89
ATOM   2631  CB  ILE B 100      16.854  14.171  23.138  1.00 17.16
ATOM   2632  CG1 ILE B 100      17.779  13.378  24.059  1.00 21.16
ATOM   2633  CG2 ILE B 100      16.945  13.690  21.712  1.00 16.24
ATOM   2634  CD1 ILE B 100      17.549  13.740  25.595  1.00 21.02
ATOM   2635  N   LEU B 101      19.191  16.308  21.857  1.00 21.24
ATOM   2636  CA  LEU B 101      20.585  16.552  21.543  1.00 22.74
ATOM   2637  C   LEU B 101      20.997  17.829  22.285  1.00 23.29
ATOM   2638  O   LEU B 101      22.133  17.904  22.776  1.00 21.57
ATOM   2639  CB  LEU B 101      20.777  16.664  20.034  1.00 22.79
ATOM   2640  CG  LEU B 101      20.839  15.325  19.312  1.00 22.87
ATOM   2641  CD1 LEU B 101      20.820  15.641  17.785  1.00 25.12
ATOM   2642  CD2 LEU B 101      22.073  14.490  19.728  1.00 23.90
ATOM   2643  N   ASP B 102      20.070  18.793  22.411  1.00 22.61
ATOM   2644  CA  ASP B 102      20.343  20.006  23.217  1.00 23.09
ATOM   2645  C   ASP B 102      20.385  19.692  24.702  1.00 23.34
ATOM   2646  O   ASP B 102      21.221  20.228  25.441  1.00 24.27
ATOM   2647  CB  ASP B 102      19.283  21.097  22.992  1.00 22.08
ATOM   2648  CG  ASP B 102      19.681  22.419  23.658  1.00 20.92
ATOM   2649  OD1 ASP B 102      19.128  22.785  24.731  1.00 21.14
ATOM   2650  OD2 ASP B 102      20.606  23.003  23.130  1.00 17.77
ATOM   2651  N   VAL B 103      19.481  18.833  25.158  1.00 24.28
ATOM   2652  CA  VAL B 103      19.482  18.441  26.569  1.00 23.95
ATOM   2653  C   VAL B 103      20.772  17.684  26.893  1.00 23.19
ATOM   2654  O   VAL B 103      21.371  17.928  27.940  1.00 24.56
ATOM   2655  CB  VAL B 103      18.226  17.621  26.917  1.00 23.33
ATOM   2656  CG1 VAL B 103      18.389  16.931  28.313  1.00 25.06
ATOM   2657  CG2 VAL B 103      16.983  18.581  26.883  1.00 27.29
ATOM   2658  N   LEU B 104      21.217  16.846  25.952  1.00 21.67
ATOM   2659  CA  LEU B 104      22.458  16.070  26.120  1.00 23.40
ATOM   2660  C   LEU B 104      23.677  17.044  26.225  1.00 26.10
ATOM   2661  O   LEU B 104      24.512  16.922  27.099  1.00 25.12
ATOM   2662  CB  LEU B 104      22.670  15.123  24.973  1.00 20.91
ATOM   2663  CG  LEU B 104      21.747  13.862  25.107  1.00 19.19
ATOM   2664  CD1 LEU B 104      21.672  13.193  23.738  1.00 16.01
ATOM   2665  CD2 LEU B 104      22.331  12.889  26.242  1.00 18.27
ATOM   2666  N   ASP B 105      23.720  17.987  25.297  1.00 28.42
ATOM   2667  CA  ASP B 105      24.867  18.928  25.224  1.00 32.10
ATOM   2668  C   ASP B 105      24.883  19.961  26.345  1.00 31.40
ATOM   2669  O   ASP B 105      25.950  20.291  26.824  1.00 33.06
ATOM   2670  CB  ASP B 105      24.931  19.536  23.839  1.00 32.55
ATOM   2671  CG  ASP B 105      25.714  18.670  22.878  1.00 40.02
ATOM   2672  OD1 ASP B 105      26.267  17.590  23.272  1.00 38.67
ATOM   2673  OD2 ASP B 105      25.737  19.043  21.669  1.00 49.00
ATOM   2674  N   LYS B 106      23.698  20.450  26.734  1.00 31.84
ATOM   2675  CA  LYS B 106      23.564  21.489  27.761  1.00 31.21
ATOM   2676  C   LYS B 106      23.767  20.913  29.125  1.00 30.84
ATOM   2677  O   LYS B 106      24.537  21.470  29.882  1.00 29.71
ATOM   2678  CB  LYS B 106      22.183  22.182  27.782  1.00 30.24
ATOM   2679  CG  LYS B 106      21.821  23.070  26.608  1.00 31.35
ATOM   2680  CD  LYS B 106      22.856  24.115  26.309  1.00 31.93
ATOM   2681  CE  LYS B 106      22.566  24.773  24.974  1.00 32.32
ATOM   2682  NZ  LYS B 106      23.812  25.223  24.315  1.00 31.55
ATOM   2683  N   HIS B 107      23.046  19.811  29.423  1.00 29.53
ATOM   2684  CA  HIS B 107      22.782  19.371  30.751  1.00 29.14
ATOM   2685  C   HIS B 107      23.451  18.023  31.052  1.00 29.48
ATOM   2686  O   HIS B 107      24.257  17.926  31.979  1.00 29.93
ATOM   2687  CB  HIS B 107      21.290  19.272  30.986  1.00 29.67
ATOM   2688  CG  HIS B 107      20.571  20.579  30.874  1.00 34.32
ATOM   2689  ND1 HIS B 107      20.865  21.657  31.681  1.00 32.46
ATOM   2690  CD2 HIS B 107      19.545  20.965  30.081  1.00 40.89
ATOM   2691  CE1 HIS B 107      20.050  22.655  31.388  1.00 42.18
ATOM   2692  NE2 HIS B 107      19.245  22.266  30.414  1.00 43.19
ATOM   2693  N   LEU B 108      23.142  17.020  30.226  1.00 28.29
ATOM   2694  CA  LEU B 108      23.501  15.642  30.583  1.00 28.17
ATOM   2695  C   LEU B 108      24.992  15.360  30.538  1.00 28.10
ATOM   2696  O   LEU B 108      25.562  14.876  31.531  1.00 29.94
ATOM   2697  CB  LEU B 108      22.691  14.622  29.777  1.00 28.07
ATOM   2698  CG  LEU B 108      21.150  14.698  29.971  1.00 25.97
ATOM   2699  CD1 LEU B 108      20.380  13.792  29.066  1.00 23.36
ATOM   2700  CD2 LEU B 108      20.750  14.406  31.463  1.00 25.86
ATOM   2701  N   ILE B 109      25.612  15.589  29.409  1.00 26.96
ATOM   2702  CA  ILE B 109      26.972  15.252  29.223  1.00 29.61
ATOM   2703  C   ILE B 109      27.847  16.128  30.170  1.00 31.72
ATOM   2704  O   ILE B 109      28.654  15.561  30.935  1.00 30.99
ATOM   2705  CB  ILE B 109      27.370  15.350  27.748  1.00 28.42
ATOM   2706  CG1 ILE B 109      26.537  14.280  26.963  1.00 29.71
ATOM   2707  CG2 ILE B 109      28.906  15.105  27.560  1.00 29.82
ATOM   2708  CD1 ILE B 109      26.845  14.239  25.483  1.00 23.64
ATOM   2709  N   PRO B 110      27.615  17.467  30.215  1.00 33.15
ATOM   2710  CA  PRO B 110      28.452  18.232  31.216  1.00 34.99
ATOM   2711  C   PRO B 110      28.383  17.765  32.680  1.00 37.39
ATOM   2712  O   PRO B 110      29.349  17.935  33.443  1.00 38.33
ATOM   2713  CB  PRO B 110      27.880  19.666  31.121  1.00 34.33
ATOM   2714  CG  PRO B 110      27.513  19.795  29.644  1.00 33.34
ATOM   2715  CD  PRO B 110      26.847  18.393  29.341  1.00 32.96
ATOM   2716  N   ALA B 111      27.235  17.276  33.116  1.00 37.41
ATOM   2717  CA  ALA B 111      27.110  16.902  34.511  1.00 38.08
ATOM   2718  C   ALA B 111      27.478  15.426  34.760  1.00 38.41
ATOM   2719  O   ALA B 111      27.433  14.955  35.907  1.00 38.90
ATOM   2720  CB  ALA B 111      25.708  17.166  34.991  1.00 38.03
ATOM   2721  N   ALA B 112      27.811  14.691  33.706  1.00 37.54
ATOM   2722  CA  ALA B 112      27.966  13.228  33.854  1.00 37.32
ATOM   2723  C   ALA B 112      29.354  12.953  34.450  1.00 38.21
ATOM   2724  O   ALA B 112      30.342  13.434  33.959  1.00 37.79
ATOM   2725  CB  ALA B 112      27.864  12.539  32.532  1.00 35.24
ATOM   2726  N   ASN B 113      29.451  12.176  35.492  1.00 38.95
ATOM   2727  CA  ASN B 113      30.774  11.987  36.061  1.00 39.88
ATOM   2728  C   ASN B 113      31.102  10.527  36.387  1.00 40.48
ATOM   2729  O   ASN B 113      32.057  10.235  37.109  1.00 42.83
ATOM   2730  CB  ASN B 113      30.970  12.923  37.263  1.00 39.76
ATOM   2731  CG  ASN B 113      32.423  13.021  37.681  1.00 39.73
ATOM   2732  OD1 ASN B 113      33.288  13.361  36.877  1.00 40.31
ATOM   2733  ND2 ASN B 113      32.697  12.687  38.930  1.00 37.13
ATOM   2734  N   THR B 114      30.324   9.600  35.853  1.00 38.26
ATOM   2735  CA  THR B 114      30.687   8.180  35.962  1.00 37.17
ATOM   2736  C   THR B 114      30.915   7.633  34.562  1.00 37.71
ATOM   2737  O   THR B 114      30.246   8.060  33.601  1.00 35.15
ATOM   2738  CB  THR B 114      29.554   7.366  36.559  1.00 38.15
ATOM   2739  OG1 THR B 114      28.455   7.349  35.642  1.00 35.33
ATOM   2740  CG2 THR B 114      29.065   7.951  37.912  1.00 37.98
ATOM   2741  N   GLY B 115      31.778   6.631  34.441  1.00 36.29
ATOM   2742  CA  GLY B 115      32.007   5.963  33.175  1.00 34.36
ATOM   2743  C   GLY B 115      30.667   5.537  32.564  1.00 33.34
ATOM   2744  O   GLY B 115      30.413   5.814  31.407  1.00 32.97
ATOM   2745  N   GLU B 116      29.785   4.914  33.348  1.00 32.58
ATOM   2746  CA  GLU B 116      28.541   4.390  32.815  1.00 30.17
ATOM   2747  C   GLU B 116      27.645   5.510  32.223  1.00 30.30
ATOM   2748  O   GLU B 116      27.043   5.346  31.150  1.00 27.05
ATOM   2749  CB  GLU B 116      27.820   3.697  33.944  1.00 33.67
ATOM   2750  CG  GLU B 116      26.431   3.370  33.758  1.00 37.38
ATOM   2751  CD  GLU B 116      26.022   2.202  34.699  1.00 47.43
ATOM   2752  OE1 GLU B 116      24.827   2.162  35.080  1.00 52.88
ATOM   2753  OE2 GLU B 116      26.882   1.349  35.066  1.00 47.03
ATOM   2754  N   SER B 117      27.505   6.601  32.965  1.00 27.40
ATOM   2755  CA  SER B 117      26.643   7.655  32.479  1.00 27.16
ATOM   2756  C   SER B 117      27.253   8.288  31.294  1.00 26.19
ATOM   2757  O   SER B 117      26.516   8.613  30.365  1.00 24.29
ATOM   2758  CB  SER B 117      26.316   8.662  33.594  1.00 26.31
ATOM   2759  OG  SER B 117      27.501   9.303  34.026  1.00 29.75
ATOM   2760  N   LYS B 118      28.595   8.519  31.266  1.00 24.30
ATOM   2761  CA  LYS B 118      29.175   9.114  30.062  1.00 24.38
ATOM   2762  C   LYS B 118      28.938   8.249  28.829  1.00 23.64
ATOM   2763  O   LYS B 118      28.648   8.751  27.770  1.00 21.02
ATOM   2764  CB  LYS B 118      30.681   9.368  30.198  1.00 26.50
ATOM   2765  CG  LYS B 118      31.027  10.650  30.934  1.00 26.50
ATOM   2766  CD  LYS B 118      32.428  10.587  31.518  1.00 26.50
ATOM   2767  CE  LYS B 118      33.398  11.444  30.720  1.00 26.50
ATOM   2768  NZ  LYS B 118      34.769  11.419  31.302  1.00 26.50
ATOM   2769  N   VAL B 119      29.092   6.924  28.954  1.00 22.11
ATOM   2770  CA  VAL B 119      28.854   6.074  27.783  1.00 19.60
ATOM   2771  C   VAL B 119      27.403   6.120  27.365  1.00 18.56
ATOM   2772  O   VAL B 119      27.110   6.229  26.176  1.00 17.82
ATOM   2773  CB  VAL B 119      29.258   4.570  28.030  1.00 20.68
ATOM   2774  CG1 VAL B 119      28.882   3.725  26.819  1.00 19.81
ATOM   2775  CG2 VAL B 119      30.795   4.455  28.422  1.00 20.30
ATOM   2776  N   PHE B 120      26.514   6.085  28.351  1.00 17.80
ATOM   2777  CA  PHE B 120      25.068   6.123  28.038  1.00 19.50
ATOM   2778  C   PHE B 120      24.728   7.422  27.280  1.00 16.51
ATOM   2779  O   PHE B 120      24.036   7.377  26.295  1.00 17.91
ATOM   2780  CB  PHE B 120      24.353   6.161  29.391  1.00 19.28
ATOM   2781  CG  PHE B 120      22.874   5.927  29.292  1.00 22.47
ATOM   2782  CD1 PHE B 120      21.981   7.021  29.192  1.00 27.34
ATOM   2783  CD2 PHE B 120      22.375   4.687  29.366  1.00 24.95
ATOM   2784  CE1 PHE B 120      20.576   6.826  29.116  1.00 26.92
ATOM   2785  CE2 PHE B 120      20.947   4.474  29.281  1.00 28.23
ATOM   2786  CZ  PHE B 120      20.086   5.540  29.181  1.00 27.11
ATOM   2787  N   TYR B 121      25.222   8.562  27.740  1.00 16.55
ATOM   2788  CA  TYR B 121      24.828   9.803  27.081  1.00 18.46
ATOM   2789  C   TYR B 121      25.506   9.968  25.761  1.00 18.62
ATOM   2790  O   TYR B 121      24.865  10.450  24.808  1.00 19.61
ATOM   2791  CB  TYR B 121      25.119  11.030  27.946  1.00 17.78
ATOM   2792  CG  TYR B 121      24.393  11.020  29.209  1.00 18.75
ATOM   2793  CD1 TYR B 121      23.046  10.659  29.260  1.00 22.26
ATOM   2794  CD2 TYR B 121      25.046  11.394  30.397  1.00 20.98
ATOM   2795  CE1 TYR B 121      22.363  10.675  30.429  1.00 22.54
ATOM   2796  CE2 TYR B 121      24.340  11.377  31.587  1.00 22.22
ATOM   2797  CZ  TYR B 121      23.036  11.008  31.578  1.00 21.72
ATOM   2798  OH  TYR B 121      22.315  11.033  32.748  1.00 29.78
ATOM   2799  N   TYR B 122      26.789   9.588  25.649  1.00 18.25
ATOM   2800  CA  TYR B 122      27.377   9.666  24.297  1.00 20.50
ATOM   2801  C   TYR B 122      26.704   8.705  23.317  1.00 17.93
ATOM   2802  O   TYR B 122      26.577   8.998  22.136  1.00 19.57
ATOM   2803  CB  TYR B 122      28.894   9.463  24.243  1.00 21.47
ATOM   2804  CG  TYR B 122      29.641  10.691  24.649  1.00 24.60
ATOM   2805  CD1 TYR B 122      30.333  10.726  25.879  1.00 28.24
ATOM   2806  CD2 TYR B 122      29.645  11.850  23.843  1.00 31.96
ATOM   2807  CE1 TYR B 122      31.023  11.896  26.267  1.00 33.68
ATOM   2808  CE2 TYR B 122      30.356  13.010  24.245  1.00 32.99
ATOM   2809  CZ  TYR B 122      31.017  12.988  25.455  1.00 35.73
ATOM   2810  OH  TYR B 122      31.683  14.086  25.882  1.00 40.51
ATOM   2811  N   LYS B 123      26.366   7.513  23.783  1.00 18.12
ATOM   2812  CA  LYS B 123      25.689   6.583  22.882  1.00 15.79
ATOM   2813  C   LYS B 123      24.326   7.216  22.483  1.00 15.46
ATOM   2814  O   LYS B 123      23.915   7.120  21.339  1.00 16.73
ATOM   2815  CB  LYS B 123      25.416   5.224  23.669  1.00 17.35
ATOM   2816  CG  LYS B 123      24.459   4.311  22.907  1.00 18.65
ATOM   2817  CD  LYS B 123      24.159   3.093  23.811  1.00 22.82
ATOM   2818  CE  LYS B 123      22.901   2.347  23.293  1.00 22.77
ATOM   2819  NZ  LYS B 123      21.608   3.298  23.390  1.00 25.51
ATOM   2820  N   MET B 124      23.596   7.780  23.425  1.00 16.44
ATOM   2821  CA  MET B 124      22.380   8.467  23.099  1.00 19.20
ATOM   2822  C   MET B 124      22.566   9.555  22.039  1.00 19.51
ATOM   2823  O   MET B 124      21.731   9.743  21.135  1.00 18.80
ATOM   2824  CB  MET B 124      21.771   9.159  24.325  1.00 18.03
ATOM   2825  CG  MET B 124      20.985   8.265  25.266  1.00 27.59
ATOM   2826  SD  MET B 124      20.157   9.252  26.597  1.00 33.31
ATOM   2827  CE  MET B 124      19.024  10.130  25.687  1.00 22.31
ATOM   2828  N   LYS B 125      23.626  10.348  22.205  1.00 20.10
ATOM   2829  CA  LYS B 125      23.922  11.341  21.185  1.00 19.42
ATOM   2830  C   LYS B 125      24.141  10.706  19.818  1.00 18.36
ATOM   2831  O   LYS B 125      23.579  11.142  18.780  1.00 19.63
ATOM   2832  CB  LYS B 125      25.143  12.133  21.679  1.00 21.54
ATOM   2833  CG  LYS B 125      25.468  13.238  20.716  1.00 22.68
ATOM   2834  CD  LYS B 125      26.487  14.162  21.414  1.00 29.27
ATOM   2835  CE  LYS B 125      27.038  15.196  20.385  1.00 35.42
ATOM   2836  NZ  LYS B 125      28.124  16.028  21.041  1.00 44.33
ATOM   2837  N   GLY B 126      24.885   9.605  19.830  1.00 16.57
ATOM   2838  CA  GLY B 126      25.102   8.797  18.593  1.00 17.42
ATOM   2839  C   GLY B 126      23.744   8.330  18.028  1.00 16.46
ATOM   2840  O   GLY B 126      23.504   8.430  16.820  1.00 18.28
ATOM   2841  N   ASP B 127      22.858   7.807  18.912  1.00 17.84
ATOM   2842  CA  ASP B 127      21.504   7.345  18.434  1.00 16.62
ATOM   2843  C   ASP B 127      20.682   8.466  17.815  1.00 16.81
ATOM   2844  O   ASP B 127      20.129   8.281  16.727  1.00 17.07
ATOM   2845  CB  ASP B 127      20.671   6.748  19.594  1.00 16.84
ATOM   2846  CG  ASP B 127      21.290   5.468  20.129  1.00 18.81
ATOM   2847  OD1 ASP B 127      22.146   4.782  19.407  1.00 21.63
ATOM   2848  OD2 ASP B 127      21.006   5.239  21.280  1.00 19.27
ATOM   2849  N   TYR B 128      20.694   9.652  18.462  1.00 17.25
ATOM   2850  CA  TYR B 128      19.829  10.711  17.947  1.00 18.27
ATOM   2851  C   TYR B 128      20.355  11.340  16.649  1.00 20.20
ATOM   2852  O   TYR B 128      19.546  11.652  15.757  1.00 20.39
ATOM   2853  CB  TYR B 128      19.389  11.728  19.029  1.00 18.66
ATOM   2854  CG  TYR B 128      18.365  11.034  19.853  1.00 19.03
ATOM   2855  CD1 TYR B 128      18.735  10.361  21.045  1.00 21.19
ATOM   2856  CD2 TYR B 128      17.013  11.002  19.428  1.00 23.63
ATOM   2857  CE1 TYR B 128      17.806   9.657  21.786  1.00 20.04
ATOM   2858  CE2 TYR B 128      16.055  10.289  20.191  1.00 22.37
ATOM   2859  CZ  TYR B 128      16.491   9.592  21.330  1.00 21.09
ATOM   2860  OH  TYR B 128      15.569   8.885  22.045  1.00 23.50
ATOM   2861  N   HIS B 129      21.672  11.454  16.500  1.00 18.41
ATOM   2862  CA  HIS B 129      22.183  11.796  15.164  1.00 20.66
ATOM   2863  C   HIS B 129      21.918  10.751  14.120  1.00 18.36
ATOM   2864  O   HIS B 129      21.656  11.050  12.996  1.00 19.42
ATOM   2865  CB  HIS B 129      23.681  12.136  15.209  1.00 19.30
ATOM   2866  CG  HIS B 129      23.932  13.433  15.916  1.00 20.88
ATOM   2867  ND1 HIS B 129      23.649  14.644  15.309  1.00 22.64
ATOM   2868  CD2 HIS B 129      24.505  13.718  17.107  1.00 22.66
ATOM   2869  CE1 HIS B 129      23.991  15.617  16.137  1.00 22.40
ATOM   2870  NE2 HIS B 129      24.498  15.086  17.232  1.00 28.40
ATOM   2871  N   ARG B 130      22.042   9.493  14.510  1.00 18.15
ATOM   2872  CA  ARG B 130      21.742   8.440  13.628  1.00 16.70
ATOM   2873  C   ARG B 130      20.255   8.524  13.177  1.00 15.99
ATOM   2874  O   ARG B 130      19.981   8.335  11.994  1.00 18.38
ATOM   2875  CB  ARG B 130      22.108   7.052  14.270  1.00 16.69
ATOM   2876  CG  ARG B 130      21.535   5.857  13.406  1.00 18.37
ATOM   2877  CD  ARG B 130      22.052   4.457  13.923  1.00 21.03
ATOM   2878  NE  ARG B 130      21.772   4.212  15.340  1.00 20.23
ATOM   2879  CZ  ARG B 130      20.685   3.546  15.769  1.00 20.24
ATOM   2880  NH1 ARG B 130      19.756   3.153  14.878  1.00 15.37
ATOM   2881  NH2 ARG B 130      20.492   3.337  17.053  1.00 19.02
ATOM   2882  N   TYR B 131      19.312   8.819  14.073  1.00 15.89
ATOM   2883  CA  TYR B 131      17.887   8.917  13.643  1.00 17.24
ATOM   2884  C   TYR B 131      17.692  10.094  12.691  1.00 19.63
ATOM   2885  O   TYR B 131      16.899  10.003  11.734  1.00 20.18
ATOM   2886  CB  TYR B 131      16.973   9.145  14.850  1.00 18.06
ATOM   2887  CG  TYR B 131      17.052   7.975  15.866  1.00 18.06
ATOM   2888  CD1 TYR B 131      16.836   8.213  17.217  1.00 18.06
ATOM   2889  CD2 TYR B 131      17.379   6.676  15.452  1.00 18.06
ATOM   2890  CE1 TYR B 131      16.936   7.176  18.207  1.00 18.06
ATOM   2891  CE2 TYR B 131      17.537   5.625  16.444  1.00 18.06
ATOM   2892  CZ  TYR B 131      17.260   5.887  17.787  1.00 18.06
ATOM   2893  OH  TYR B 131      17.396   4.909  18.739  1.00 18.06
ATOM   2894  N   LEU B 132      18.471  11.174  12.945  1.00 20.65
ATOM   2895  CA  LEU B 132      18.529  12.295  11.936  1.00 21.88
ATOM   2896  C   LEU B 132      19.010  11.800  10.612  1.00 22.10
ATOM   2897  O   LEU B 132      18.402  12.170   9.556  1.00 23.91
ATOM   2898  CB  LEU B 132      19.453  13.431  12.403  1.00 21.27
ATOM   2899  CG  LEU B 132      18.940  14.332  13.512  1.00 23.32
ATOM   2900  CD1 LEU B 132      19.943  15.408  13.975  1.00 25.09
ATOM   2901  CD2 LEU B 132      17.566  14.959  13.092  1.00 27.24
ATOM   2902  N   ALA B 133      20.123  11.029  10.634  1.00 21.53
ATOM   2903  CA  ALA B 133      20.709  10.471   9.400  1.00 23.10
ATOM   2904  C   ALA B 133      19.748   9.549   8.644  1.00 23.67
ATOM   2905  O   ALA B 133      19.898   9.411   7.449  1.00 24.82
ATOM   2906  CB  ALA B 133      22.063   9.741   9.657  1.00 21.49
ATOM   2907  N   GLU B 134      18.819   8.838   9.331  1.00 24.08
ATOM   2908  CA  GLU B 134      17.961   7.847   8.637  1.00 26.38
ATOM   2909  C   GLU B 134      17.159   8.501   7.567  1.00 27.42
ATOM   2910  O   GLU B 134      16.882   7.894   6.556  1.00 28.65
ATOM   2911  CB  GLU B 134      16.920   7.167   9.578  1.00 24.26
ATOM   2912  CG  GLU B 134      17.609   6.313  10.582  1.00 25.12
ATOM   2913  CD  GLU B 134      16.669   5.645  11.595  1.00 26.53
ATOM   2914  OE1 GLU B 134      17.136   4.625  12.107  1.00 28.42
ATOM   2915  OE2 GLU B 134      15.543   6.167  11.894  1.00 23.53
ATOM   2916  N   PHE B 135      16.694   9.707   7.795  1.00 28.22
ATOM   2917  CA  PHE B 135      15.863  10.268   6.745  1.00 30.47
ATOM   2918  C   PHE B 135      16.576  11.380   5.966  1.00 31.31
ATOM   2919  O   PHE B 135      16.036  11.894   4.991  1.00 31.69
ATOM   2920  CB  PHE B 135      14.516  10.752   7.323  1.00 28.30
ATOM   2921  CG  PHE B 135      14.639  11.791   8.364  1.00 30.58
ATOM   2922  CD1 PHE B 135      14.839  11.429   9.710  1.00 25.18
ATOM   2923  CD2 PHE B 135      14.574  13.146   8.037  1.00 27.12
ATOM   2924  CE1 PHE B 135      14.918  12.363  10.711  1.00 27.03
ATOM   2925  CE2 PHE B 135      14.656  14.129   9.053  1.00 31.09
ATOM   2926  CZ  PHE B 135      14.809  13.727  10.425  1.00 30.25
ATOM   2927  N   ALA B 136      17.733  11.812   6.465  1.00 32.78
ATOM   2928  CA  ALA B 136      18.513  12.947   5.864  1.00 33.40
ATOM   2929  C   ALA B 136      18.979  12.584   4.446  1.00 34.13
ATOM   2930  O   ALA B 136      19.216  11.411   4.143  1.00 32.35
ATOM   2931  CB  ALA B 136      19.729  13.336   6.761  1.00 31.98
ATOM   2932  N   THR B 137      19.079  13.579   3.557  1.00 36.83
ATOM   2933  CA  THR B 137      19.817  13.332   2.299  1.00 38.50
ATOM   2934  C   THR B 137      20.900  14.406   2.229  1.00 38.66
ATOM   2935  O   THR B 137      20.859  15.403   2.968  1.00 37.03
ATOM   2936  CB  THR B 137      18.927  13.473   1.041  1.00 40.08
ATOM   2937  OG1 THR B 137      18.146  14.676   1.155  1.00 43.44
ATOM   2938  CG2 THR B 137      18.003  12.250   0.840  1.00 41.60
ATOM   2939  N   GLY B 138      21.864  14.191   1.362  1.00 40.68
ATOM   2940  CA  GLY B 138      22.820  15.268   1.010  1.00 42.95
ATOM   2941  C   GLY B 138      23.714  15.664   2.147  1.00 44.09
ATOM   2942  O   GLY B 138      24.176  14.795   2.900  1.00 44.61
ATOM   2943  N   ASN B 139      23.880  16.980   2.329  1.00 44.45
ATOM   2944  CA  ASN B 139      24.765  17.491   3.366  1.00 43.55
ATOM   2945  C   ASN B 139      24.308  17.112   4.769  1.00 41.71
ATOM   2946  O   ASN B 139      25.116  16.774   5.588  1.00 41.30
ATOM   2947  CB  ASN B 139      24.951  19.020   3.309  1.00 43.97
ATOM   2948  CG  ASN B 139      26.052  19.501   4.275  1.00 44.15
ATOM   2949  OD1 ASN B 139      27.187  19.064   4.162  1.00 48.09
ATOM   2950  ND2 ASN B 139      25.708  20.364   5.239  1.00 46.12
ATOM   2951  N   ASP B 140      23.026  17.298   5.039  1.00 41.19
ATOM   2952  CA  ASP B 140      22.384  16.967   6.293  1.00 39.16
ATOM   2953  C   ASP B 140      22.751  15.497   6.620  1.00 36.45
ATOM   2954  O   ASP B 140      23.106  15.218   7.729  1.00 35.30
ATOM   2955  CB  ASP B 140      20.866  17.059   6.114  1.00 40.59
ATOM   2956  CG  ASP B 140      20.306  18.492   6.298  1.00 46.85
ATOM   2957  OD1 ASP B 140      21.095  19.416   6.695  1.00 48.15
ATOM   2958  OD2 ASP B 140      19.058  18.681   6.082  1.00 48.97
ATOM   2959  N   ARG B 141      22.640  14.580   5.669  1.00 33.76
ATOM   2960  CA  ARG B 141      22.964  13.193   5.976  1.00 33.23
ATOM   2961  C   ARG B 141      24.438  13.020   6.391  1.00 33.12
ATOM   2962  O   ARG B 141      24.787  12.309   7.360  1.00 29.87
ATOM   2963  CB  ARG B 141      22.641  12.282   4.817  1.00 32.63
ATOM   2964  CG  ARG B 141      22.786  10.820   5.219  1.00 36.68
ATOM   2965  CD  ARG B 141      22.066   9.885   4.255  1.00 44.51
ATOM   2966  NE  ARG B 141      22.506   8.485   4.398  1.00 46.38
ATOM   2967  CZ  ARG B 141      21.730   7.482   4.788  1.00 49.34
ATOM   2968  NH1 ARG B 141      20.442   7.684   5.076  1.00 49.07
ATOM   2969  NH2 ARG B 141      22.229   6.250   4.849  1.00 52.03
ATOM   2970  N   LYS B 142      25.329  13.675   5.639  1.00 32.58
ATOM   2971  CA  LYS B 142      26.745  13.618   5.985  1.00 32.95
ATOM   2972  C   LYS B 142      26.994  14.222   7.366  1.00 31.09
ATOM   2973  O   LYS B 142      27.729  13.629   8.197  1.00 32.37
ATOM   2974  CB  LYS B 142      27.576  14.361   4.875  1.00 32.79
ATOM   2975  CG  LYS B 142      27.370  13.773   3.508  1.00 32.79
ATOM   2976  CD  LYS B 142      27.783  12.310   3.509  1.00 32.79
ATOM   2977  CE  LYS B 142      29.264  12.155   3.815  1.00 32.79
ATOM   2978  NZ  LYS B 142      29.719  10.746   3.654  1.00 32.79
ATOM   2979  N   GLU B 143      26.412  15.385   7.670  1.00 29.91
ATOM   2980  CA  GLU B 143      26.717  15.985   8.942  1.00 30.79
ATOM   2981  C   GLU B 143      26.172  15.110  10.103  1.00 29.60
ATOM   2982  O   GLU B 143      26.810  14.992  11.150  1.00 27.41
ATOM   2983  CB  GLU B 143      26.145  17.429   9.111  1.00 31.12
ATOM   2984  CG  GLU B 143      27.156  18.401   9.664  1.00 31.12
ATOM   2985  CD  GLU B 143      26.822  18.796  11.089  1.00 31.12
ATOM   2986  OE1 GLU B 143      25.620  18.927  11.405  1.00 31.12
ATOM   2987  OE2 GLU B 143      27.762  18.974  11.892  1.00 31.12
ATOM   2988  N   ALA B 144      24.977  14.565   9.904  1.00 27.74
ATOM   2989  CA  ALA B 144      24.350  13.718  10.961  1.00 27.47
ATOM   2990  C   ALA B 144      25.224  12.474  11.150  1.00 25.72
ATOM   2991  O   ALA B 144      25.459  12.057  12.275  1.00 26.61
ATOM   2992  CB  ALA B 144      22.964  13.267  10.471  1.00 26.11
ATOM   2993  N   ALA B 145      25.630  11.847  10.033  1.00 25.31
ATOM   2994  CA  ALA B 145      26.496  10.650  10.093  1.00 26.40
ATOM   2995  C   ALA B 145      27.817  10.915  10.779  1.00 26.39
ATOM   2996  O   ALA B 145      28.255  10.114  11.620  1.00 24.94
ATOM   2997  CB  ALA B 145      26.708  10.043   8.720  1.00 26.85
ATOM   2998  N   GLU B 146      28.432  12.096  10.497  1.00 26.68
ATOM   2999  CA  GLU B 146      29.700  12.458  11.139  1.00 25.51
ATOM   3000  C   GLU B 146      29.461  12.694  12.590  1.00 23.20
ATOM   3001  O   GLU B 146      30.236  12.206  13.414  1.00 24.85
ATOM   3002  CB  GLU B 146      30.333  13.743  10.462  1.00 25.63
ATOM   3003  CG  GLU B 146      31.221  13.394   9.306  1.00 25.63
ATOM   3004  CD  GLU B 146      31.712  14.649   8.611  1.00 25.63
ATOM   3005  OE1 GLU B 146      32.104  15.605   9.314  1.00 25.63
ATOM   3006  OE2 GLU B 146      31.707  14.677   7.362  1.00 25.63
ATOM   3007  N   ASN B 147      28.396  13.415  12.968  1.00 21.37
ATOM   3008  CA  ASN B 147      28.179  13.713  14.386  1.00 22.46
ATOM   3009  C   ASN B 147      27.866  12.408  15.134  1.00 21.74
ATOM   3010  O   ASN B 147      28.258  12.249  16.284  1.00 21.72
ATOM   3011  CB  ASN B 147      26.973  14.673  14.580  1.00 24.31
ATOM   3012  CG  ASN B 147      27.341  16.119  14.161  1.00 32.59
ATOM   3013  OD1 ASN B 147      28.526  16.477  14.287  1.00 34.44
ATOM   3014  ND2 ASN B 147      26.395  16.868  13.550  1.00 27.00
ATOM   3015  N   SER B 148      27.106  11.541  14.470  1.00 20.68
ATOM   3016  CA  SER B 148      26.783  10.239  15.106  1.00 20.80
ATOM   3017  C   SER B 148      28.081   9.410  15.346  1.00 20.94
ATOM   3018  O   SER B 148      28.333   8.903  16.451  1.00 21.08
ATOM   3019  CB  SER B 148      25.825   9.505  14.174  1.00 20.05
ATOM   3020  OG  SER B 148      25.444   8.265  14.765  1.00 20.94
ATOM   3021  N   LEU B 149      28.894   9.263  14.313  1.00 21.76
ATOM   3022  CA  LEU B 149      30.156   8.580  14.386  1.00 23.62
ATOM   3023  C   LEU B 149      31.007   9.135  15.559  1.00 24.49
ATOM   3024  O   LEU B 149      31.502   8.381  16.417  1.00 23.89
ATOM   3025  CB  LEU B 149      30.919   8.682  13.008  1.00 25.23
ATOM   3026  CG  LEU B 149      32.281   7.924  12.907  1.00 25.91
ATOM   3027  CD1 LEU B 149      32.250   6.372  13.193  1.00 24.30
ATOM   3028  CD2 LEU B 149      32.896   8.081  11.482  1.00 28.62
ATOM   3029  N   VAL B 150      31.167  10.472  15.615  1.00 24.24
ATOM   3030  CA  VAL B 150      31.965  11.042  16.691  1.00 24.38
ATOM   3031  C   VAL B 150      31.453  10.683  18.067  1.00 24.61
ATOM   3032  O   VAL B 150      32.217  10.366  19.006  1.00 22.83
ATOM   3033  CB  VAL B 150      32.105  12.617  16.470  1.00 25.33
ATOM   3034  CG1 VAL B 150      32.634  13.329  17.739  1.00 29.03
ATOM   3035  CG2 VAL B 150      33.033  12.834  15.237  1.00 29.86
ATOM   3036  N   ALA B 151      30.132  10.738  18.240  1.00 22.51
ATOM   3037  CA  ALA B 151      29.606  10.441  19.538  1.00 21.80
ATOM   3038  C   ALA B 151      29.776   8.947  19.860  1.00 19.85
ATOM   3039  O   ALA B 151      30.013   8.595  21.002  1.00 20.94
ATOM   3040  CB  ALA B 151      28.091  10.800  19.579  1.00 22.29
ATOM   3041  N   TYR B 152      29.567   8.114  18.869  1.00 19.96
ATOM   3042  CA  TYR B 152      29.623   6.633  19.148  1.00 19.64
ATOM   3043  C   TYR B 152      31.122   6.255  19.419  1.00 20.93
ATOM   3044  O   TYR B 152      31.401   5.367  20.245  1.00 20.56
ATOM   3045  CB  TYR B 152      29.132   5.856  17.979  1.00 18.77
ATOM   3046  CG  TYR B 152      27.609   5.586  17.856  1.00 18.13
ATOM   3047  CD1 TYR B 152      26.823   5.268  18.982  1.00 16.43
ATOM   3048  CD2 TYR B 152      26.991   5.726  16.614  1.00 20.76
ATOM   3049  CE1 TYR B 152      25.451   5.051  18.855  1.00 18.29
ATOM   3050  CE2 TYR B 152      25.621   5.525  16.461  1.00 21.84
ATOM   3051  CZ  TYR B 152      24.892   5.145  17.589  1.00 19.16
ATOM   3052  OH  TYR B 152      23.590   4.942  17.411  1.00 18.77
ATOM   3053  N   LYS B 153      32.080   6.954  18.750  1.00 21.27
ATOM   3054  CA  LYS B 153      33.520   6.700  19.044  1.00 24.56
ATOM   3055  C   LYS B 153      33.836   7.189  20.428  1.00 23.45
ATOM   3056  O   LYS B 153      34.556   6.543  21.178  1.00 26.27
ATOM   3057  CB  LYS B 153      34.404   7.449  18.033  1.00 24.09
ATOM   3058  CG  LYS B 153      34.396   6.796  16.654  1.00 28.95
ATOM   3059  CD  LYS B 153      35.381   7.607  15.688  1.00 37.86
ATOM   3060  CE  LYS B 153      36.539   6.805  15.298  1.00 37.63
ATOM   3061  NZ  LYS B 153      36.547   6.925  13.842  1.00 46.95
ATOM   3062  N   ALA B 154      33.326   8.360  20.794  1.00 23.95
ATOM   3063  CA  ALA B 154      33.558   8.853  22.122  1.00 23.26
ATOM   3064  C   ALA B 154      32.993   7.879  23.170  1.00 24.29
ATOM   3065  O   ALA B 154      33.606   7.613  24.250  1.00 23.78
ATOM   3066  CB  ALA B 154      32.828  10.189  22.312  1.00 24.40
ATOM   3067  N   ALA B 155      31.761   7.385  22.914  1.00 19.96
ATOM   3068  CA  ALA B 155      31.151   6.422  23.882  1.00 20.09
ATOM   3069  C   ALA B 155      32.031   5.129  23.909  1.00 18.95
ATOM   3070  O   ALA B 155      32.255   4.547  24.940  1.00 19.71
ATOM   3071  CB  ALA B 155      29.649   5.993  23.444  1.00 15.76
ATOM   3072  N   SER B 156      32.483   4.717  22.749  1.00 20.35
ATOM   3073  CA  SER B 156      33.297   3.483  22.651  1.00 22.69
ATOM   3074  C   SER B 156      34.625   3.597  23.389  1.00 25.27
ATOM   3075  O   SER B 156      35.088   2.601  24.048  1.00 24.53
ATOM   3076  CB  SER B 156      33.580   3.137  21.193  1.00 20.99
ATOM   3077  OG  SER B 156      32.345   2.724  20.581  1.00 23.25
ATOM   3078  N   ASP B 157      35.260   4.771  23.261  1.00 25.12
ATOM   3079  CA  ASP B 157      36.511   5.014  23.976  1.00 26.81
ATOM   3080  C   ASP B 157      36.308   4.838  25.481  1.00 26.44
ATOM   3081  O   ASP B 157      37.085   4.137  26.140  1.00 28.05
ATOM   3082  CB  ASP B 157      37.092   6.391  23.659  1.00 26.04
ATOM   3083  CG  ASP B 157      38.201   6.763  24.643  1.00 28.69
ATOM   3084  OD1 ASP B 157      39.054   5.902  24.871  1.00 30.49
ATOM   3085  OD2 ASP B 157      38.154   7.843  25.255  1.00 30.68
ATOM   3086  N   ILE B 158      35.260   5.440  26.043  1.00 26.56
ATOM   3087  CA  ILE B 158      35.009   5.323  27.466  1.00 25.12
ATOM   3088  C   ILE B 158      34.609   3.868  27.835  1.00 26.15
ATOM   3089  O   ILE B 158      35.116   3.299  28.829  1.00 26.73
ATOM   3090  CB  ILE B 158      33.989   6.371  27.973  1.00 24.96
ATOM   3091  CG1 ILE B 158      34.529   7.793  27.650  1.00 26.29
ATOM   3092  CG2 ILE B 158      33.710   6.191  29.459  1.00 22.65
ATOM   3093  CD1 ILE B 158      33.526   8.974  27.986  1.00 31.93
ATOM   3094  N   ALA B 159      33.771   3.264  27.007  1.00 25.51
ATOM   3095  CA  ALA B 159      33.250   1.929  27.308  1.00 25.23
ATOM   3096  C   ALA B 159      34.389   0.930  27.302  1.00 25.54
ATOM   3097  O   ALA B 159      34.440   0.081  28.172  1.00 25.33
ATOM   3098  CB  ALA B 159      32.184   1.496  26.263  1.00 25.32
ATOM   3099  N   MET B 160      35.323   1.075  26.348  1.00 25.84
ATOM   3100  CA  MET B 160      36.447   0.116  26.260  1.00 28.37
ATOM   3101  C   MET B 160      37.365   0.200  27.452  1.00 29.21
ATOM   3102  O   MET B 160      37.943  -0.802  27.889  1.00 31.47
ATOM   3103  CB  MET B 160      37.229   0.306  24.959  1.00 27.63
ATOM   3104  CG  MET B 160      36.618  -0.385  23.807  1.00 32.12
ATOM   3105  SD  MET B 160      37.471   0.121  22.259  1.00 42.78
ATOM   3106  CE  MET B 160      36.612  -0.804  21.011  1.00 41.78
ATOM   3107  N   THR B 161      37.467   1.365  28.037  1.00 28.49
ATOM   3108  CA  THR B 161      38.323   1.483  29.172  1.00 30.59
ATOM   3109  C   THR B 161      37.585   1.300  30.489  1.00 30.56
ATOM   3110  O   THR B 161      38.210   0.921  31.482  1.00 31.05
ATOM   3111  CB  THR B 161      39.129   2.823  29.105  1.00 32.00
ATOM   3112  OG1 THR B 161      38.235   3.920  29.276  1.00 35.34
ATOM   3113  CG2 THR B 161      39.781   3.009  27.724  1.00 29.73
ATOM   3114  N   GLU B 162      36.275   1.570  30.556  1.00 29.46
ATOM   3115  CA  GLU B 162      35.596   1.711  31.851  1.00 29.54
ATOM   3116  C   GLU B 162      34.574   0.626  32.151  1.00 28.91
ATOM   3117  O   GLU B 162      34.235   0.430  33.281  1.00 28.43
ATOM   3118  CB  GLU B 162      34.847   3.056  31.951  1.00 31.60
ATOM   3119  CG  GLU B 162      35.597   4.251  32.540  1.00 36.90
ATOM   3120  CD  GLU B 162      35.659   4.199  34.077  1.00 45.00
ATOM   3121  OE1 GLU B 162      35.090   5.099  34.755  1.00 46.37
ATOM   3122  OE2 GLU B 162      36.240   3.223  34.616  1.00 47.12
ATOM   3123  N   LEU B 163      34.053  -0.048  31.118  1.00 27.56
ATOM   3124  CA  LEU B 163      33.012  -1.059  31.350  1.00 24.93
ATOM   3125  C   LEU B 163      33.450  -2.453  30.917  1.00 25.00
ATOM   3126  O   LEU B 163      34.013  -2.651  29.803  1.00 26.57
ATOM   3127  CB  LEU B 163      31.747  -0.681  30.523  1.00 24.30
ATOM   3128  CG  LEU B 163      31.123   0.702  30.832  1.00 22.40
ATOM   3129  CD1 LEU B 163      29.971   1.062  29.812  1.00 21.48
ATOM   3130  CD2 LEU B 163      30.623   0.817  32.291  1.00 22.46
ATOM   3131  N   PRO B 164      33.030  -3.462  31.694  1.00 25.32
ATOM   3132  CA  PRO B 164      33.245  -4.815  31.191  1.00 26.84
ATOM   3133  C   PRO B 164      32.531  -5.095  29.890  1.00 25.67
ATOM   3134  O   PRO B 164      31.536  -4.433  29.565  1.00 26.37
ATOM   3135  CB  PRO B 164      32.760  -5.724  32.358  1.00 25.12
ATOM   3136  CG  PRO B 164      31.907  -4.941  33.144  1.00 28.96
ATOM   3137  CD  PRO B 164      32.261  -3.446  32.952  1.00 24.34
ATOM   3138  N   PRO B 165      33.058  -6.027  29.099  1.00 26.10
ATOM   3139  CA  PRO B 165      32.510  -6.303  27.786  1.00 25.32
ATOM   3140  C   PRO B 165      31.114  -6.876  27.846  1.00 24.51
ATOM   3141  O   PRO B 165      30.379  -6.812  26.840  1.00 23.42
ATOM   3142  CB  PRO B 165      33.498  -7.337  27.177  1.00 25.16
ATOM   3143  CG  PRO B 165      34.302  -7.787  28.354  1.00 29.06
ATOM   3144  CD  PRO B 165      34.342  -6.704  29.316  1.00 27.27
ATOM   3145  N   THR B 166      30.716  -7.375  29.021  1.00 24.47
ATOM   3146  CA  THR B 166      29.332  -7.879  29.163  1.00 24.02
ATOM   3147  C   THR B 166      28.375  -6.786  29.646  1.00 24.64
ATOM   3148  O   THR B 166      27.175  -7.018  29.760  1.00 26.28
ATOM   3149  CB  THR B 166      29.208  -8.981  30.240  1.00 23.40
ATOM   3150  OG1 THR B 166      29.780  -8.513  31.486  1.00 28.47
ATOM   3151  CG2 THR B 166      29.938 -10.250  29.768  1.00 23.01
ATOM   3152  N   HIS B 167      28.871  -5.593  29.906  1.00 22.91
ATOM   3153  CA  HIS B 167      28.023  -4.601  30.526  1.00 23.20
ATOM   3154  C   HIS B 167      26.894  -4.270  29.466  1.00 21.06
ATOM   3155  O   HIS B 167      27.176  -4.060  28.297  1.00 19.73
ATOM   3156  CB  HIS B 167      28.845  -3.311  30.813  1.00 23.53
ATOM   3157  CG  HIS B 167      28.122  -2.328  31.658  1.00 25.76
ATOM   3158  ND1 HIS B 167      27.134  -1.494  31.157  1.00 24.94
ATOM   3159  CD2 HIS B 167      28.193  -2.073  32.990  1.00 27.49
ATOM   3160  CE1 HIS B 167      26.614  -0.799  32.150  1.00 28.19
ATOM   3161  NE2 HIS B 167      27.243  -1.119  33.266  1.00 30.23
ATOM   3162  N   PRO B 168      25.661  -4.159  29.904  1.00 20.20
ATOM   3163  CA  PRO B 168      24.559  -3.921  28.965  1.00 21.29
ATOM   3164  C   PRO B 168      24.683  -2.586  28.209  1.00 19.69
ATOM   3165  O   PRO B 168      24.295  -2.489  27.058  1.00 20.14
ATOM   3166  CB  PRO B 168      23.269  -3.957  29.866  1.00 23.70
ATOM   3167  CG  PRO B 168      23.743  -3.871  31.264  1.00 26.56
ATOM   3168  CD  PRO B 168      25.227  -4.291  31.310  1.00 23.30
ATOM   3169  N   ILE B 169      25.255  -1.581  28.839  1.00 19.80
ATOM   3170  CA  ILE B 169      25.383  -0.299  28.052  1.00 22.37
ATOM   3171  C   ILE B 169      26.472  -0.453  26.982  1.00 21.74
ATOM   3172  O   ILE B 169      26.317   0.024  25.859  1.00 24.77
ATOM   3173  CB  ILE B 169      25.787   0.870  28.979  1.00 22.29
ATOM   3174  CG1 ILE B 169      24.706   1.061  30.016  1.00 24.69
ATOM   3175  CG2 ILE B 169      25.967   2.191  28.119  1.00 21.14
ATOM   3176  CD1 ILE B 169      25.105   2.027  31.122  1.00 33.27
ATOM   3177  N   ARG B 170      27.558  -1.150  27.343  1.00 21.46
ATOM   3178  CA  ARG B 170      28.641  -1.373  26.382  1.00 19.86
ATOM   3179  C   ARG B 170      28.106  -2.239  25.266  1.00 19.79
ATOM   3180  O   ARG B 170      28.371  -2.007  24.110  1.00 20.49
ATOM   3181  CB  ARG B 170      29.846  -2.077  27.051  1.00 19.63
ATOM   3182  CG  ARG B 170      30.919  -2.341  26.056  1.00 20.00
ATOM   3183  CD  ARG B 170      32.306  -2.586  26.796  1.00 18.42
ATOM   3184  NE  ARG B 170      33.207  -3.226  25.798  1.00 21.35
ATOM   3185  CZ  ARG B 170      34.471  -3.561  26.110  1.00 22.92
ATOM   3186  NH1 ARG B 170      34.915  -3.331  27.336  1.00 22.61
ATOM   3187  NH2 ARG B 170      35.251  -4.141  25.209  1.00 24.74
ATOM   3188  N   LEU B 171      27.365  -3.294  25.590  1.00 20.12
ATOM   3189  CA  LEU B 171      26.770  -4.146  24.511  1.00 20.68
ATOM   3190  C   LEU B 171      25.772  -3.364  23.657  1.00 19.35
ATOM   3191  O   LEU B 171      25.742  -3.496  22.431  1.00 21.20
ATOM   3192  CB  LEU B 171      26.097  -5.405  25.139  1.00 18.91
ATOM   3193  CG  LEU B 171      27.175  -6.423  25.632  1.00 20.80
ATOM   3194  CD1 LEU B 171      26.412  -7.403  26.567  1.00 24.13
ATOM   3195  CD2 LEU B 171      27.831  -7.150  24.462  1.00 16.34
ATOM   3196  N   GLY B 172      24.907  -2.595  24.346  1.00 20.09
ATOM   3197  CA  GLY B 172      23.889  -1.750  23.685  1.00 19.37
ATOM   3198  C   GLY B 172      24.594  -0.768  22.735  1.00 19.51
ATOM   3199  O   GLY B 172      24.140  -0.539  21.616  1.00 19.23
ATOM   3200  N   LEU B 173      25.721  -0.207  23.203  1.00 18.59
ATOM   3201  CA  LEU B 173      26.500   0.673  22.330  1.00 19.10
ATOM   3202  C   LEU B 173      27.002  -0.111  21.144  1.00 15.78
ATOM   3203  O   LEU B 173      26.836   0.328  19.992  1.00 17.68
ATOM   3204  CB  LEU B 173      27.681   1.331  23.115  1.00 16.98
ATOM   3205  CG  LEU B 173      28.725   2.039  22.292  1.00 21.03
ATOM   3206  CD1 LEU B 173      28.113   3.251  21.501  1.00 19.17
ATOM   3207  CD2 LEU B 173      29.903   2.454  23.276  1.00 18.04
ATOM   3208  N   ALA B 174      27.567  -1.300  21.375  1.00 17.82
ATOM   3209  CA  ALA B 174      28.050  -2.087  20.215  1.00 18.85
ATOM   3210  C   ALA B 174      26.959  -2.422  19.215  1.00 18.28
ATOM   3211  O   ALA B 174      27.159  -2.376  17.983  1.00 19.44
ATOM   3212  CB  ALA B 174      28.695  -3.405  20.680  1.00 19.44
ATOM   3213  N   LEU B 175      25.803  -2.823  19.746  1.00 16.99
ATOM   3214  CA  LEU B 175      24.662  -3.124  18.872  1.00 15.55
ATOM   3215  C   LEU B 175      24.282  -1.866  18.042  1.00 15.42
ATOM   3216  O   LEU B 175      24.132  -1.944  16.845  1.00 18.12
ATOM   3217  CB  LEU B 175      23.473  -3.532  19.815  1.00 16.24
ATOM   3218  CG  LEU B 175      22.167  -3.905  19.033  1.00 17.41
ATOM   3219  CD1 LEU B 175      22.358  -5.192  18.272  1.00 20.60
ATOM   3220  CD2 LEU B 175      21.042  -4.140  20.062  1.00 19.41
ATOM   3221  N   ASN B 176      24.091  -0.704  18.680  1.00 17.27
ATOM   3222  CA  ASN B 176      23.637   0.418  17.906  1.00 17.19
ATOM   3223  C   ASN B 176      24.702   0.946  16.977  1.00 17.13
ATOM   3224  O   ASN B 176      24.382   1.411  15.925  1.00 18.44
ATOM   3225  CB  ASN B 176      23.175   1.522  18.855  1.00 16.41
ATOM   3226  CG  ASN B 176      21.818   1.192  19.451  1.00 19.03
ATOM   3227  OD1 ASN B 176      21.349   0.069  19.281  1.00 18.53
ATOM   3228  ND2 ASN B 176      21.262   2.098  20.234  1.00 18.87
ATOM   3229  N   PHE B 177      25.967   0.961  17.421  1.00 18.52
ATOM   3230  CA  PHE B 177      27.052   1.424  16.520  1.00 18.24
ATOM   3231  C   PHE B 177      27.192   0.485  15.356  1.00 19.06
ATOM   3232  O   PHE B 177      27.430   0.894  14.218  1.00 20.95
ATOM   3233  CB  PHE B 177      28.373   1.491  17.402  1.00 19.37
ATOM   3234  CG  PHE B 177      29.494   2.335  16.822  1.00 17.13
ATOM   3235  CD1 PHE B 177      29.369   3.044  15.652  1.00 21.55
ATOM   3236  CD2 PHE B 177      30.715   2.393  17.518  1.00 22.78
ATOM   3237  CE1 PHE B 177      30.429   3.836  15.213  1.00 24.63
ATOM   3238  CE2 PHE B 177      31.786   3.137  17.051  1.00 20.86
ATOM   3239  CZ  PHE B 177      31.661   3.829  15.949  1.00 21.31
ATOM   3240  N   SER B 178      26.972  -0.809  15.561  1.00 20.78
ATOM   3241  CA  SER B 178      27.007  -1.717  14.404  1.00 20.19
ATOM   3242  C   SER B 178      25.850  -1.406  13.463  1.00 20.18
ATOM   3243  O   SER B 178      26.022  -1.403  12.241  1.00 21.65
ATOM   3244  CB  SER B 178      27.023  -3.196  14.798  1.00 20.80
ATOM   3245  OG  SER B 178      25.765  -3.640  15.263  1.00 19.85
ATOM   3246  N   VAL B 179      24.656  -1.126  14.008  1.00 19.64
ATOM   3247  CA  VAL B 179      23.528  -0.740  13.133  1.00 19.45
ATOM   3248  C   VAL B 179      23.875   0.515  12.309  1.00 18.43
ATOM   3249  O   VAL B 179      23.556   0.605  11.099  1.00 21.32
ATOM   3250  CB  VAL B 179      22.179  -0.532  13.971  1.00 20.50
ATOM   3251  CG1 VAL B 179      21.065   0.096  13.063  1.00 21.00
ATOM   3252  CG2 VAL B 179      21.754  -1.939  14.559  1.00 22.35
ATOM   3253  N   PHE B 180      24.516   1.464  12.979  1.00 19.25
ATOM   3254  CA  PHE B 180      24.987   2.712  12.363  1.00 19.57
ATOM   3255  C   PHE B 180      25.900   2.376  11.157  1.00 21.19
ATOM   3256  O   PHE B 180      25.658   2.842   9.971  1.00 22.53
ATOM   3257  CB  PHE B 180      25.748   3.523  13.421  1.00 18.38
ATOM   3258  CG  PHE B 180      26.457   4.735  12.811  1.00 21.61
ATOM   3259  CD1 PHE B 180      25.674   5.823  12.339  1.00 22.02
ATOM   3260  CD2 PHE B 180      27.835   4.738  12.625  1.00 20.91
ATOM   3261  CE1 PHE B 180      26.306   6.967  11.686  1.00 24.55
ATOM   3262  CE2 PHE B 180      28.489   5.909  11.975  1.00 24.03
ATOM   3263  CZ  PHE B 180      27.705   6.981  11.547  1.00 24.50
ATOM   3264  N   TYR B 181      26.883   1.496  11.389  1.00 21.82
ATOM   3265  CA  TYR B 181      27.768   1.156  10.244  1.00 24.59
ATOM   3266  C   TYR B 181      27.007   0.503   9.103  1.00 26.11
ATOM   3267  O   TYR B 181      27.284   0.759   7.901  1.00 26.48
ATOM   3268  CB  TYR B 181      28.842   0.203  10.685  1.00 25.00
ATOM   3269  CG  TYR B 181      30.058   0.900  11.170  1.00 28.50
ATOM   3270  CD1 TYR B 181      30.953   1.482  10.271  1.00 33.58
ATOM   3271  CD2 TYR B 181      30.343   0.939  12.499  1.00 30.22
ATOM   3272  CE1 TYR B 181      32.102   2.101  10.727  1.00 35.94
ATOM   3273  CE2 TYR B 181      31.464   1.531  12.961  1.00 35.73
ATOM   3274  CZ  TYR B 181      32.348   2.129  12.061  1.00 34.57
ATOM   3275  OH  TYR B 181      33.485   2.695  12.596  1.00 39.39
ATOM   3276  N   TYR B 182      26.066  -0.387   9.475  1.00 23.22
ATOM   3277  CA  TYR B 182      25.219  -1.051   8.508  1.00 24.88
ATOM   3278  C   TYR B 182      24.295  -0.113   7.758  1.00 26.53
ATOM   3279  O   TYR B 182      24.332  -0.063   6.540  1.00 27.56
ATOM   3280  CB  TYR B 182      24.356  -2.162   9.180  1.00 24.96
ATOM   3281  CG  TYR B 182      23.783  -3.062   8.138  1.00 28.41
ATOM   3282  CD1 TYR B 182      24.574  -4.097   7.600  1.00 31.54
ATOM   3283  CD2 TYR B 182      22.498  -2.863   7.644  1.00 31.95
ATOM   3284  CE1 TYR B 182      24.085  -4.925   6.622  1.00 37.83
ATOM   3285  CE2 TYR B 182      21.989  -3.693   6.632  1.00 38.13
ATOM   3286  CZ  TYR B 182      22.816  -4.736   6.145  1.00 38.94
ATOM   3287  OH  TYR B 182      22.397  -5.602   5.195  1.00 41.07
ATOM   3288  N   GLU B 183      23.440   0.607   8.502  1.00 26.99
ATOM   3289  CA  GLU B 183      22.312   1.352   7.923  1.00 28.53
ATOM   3290  C   GLU B 183      22.680   2.720   7.459  1.00 28.95
ATOM   3291  O   GLU B 183      22.013   3.236   6.538  1.00 33.24
ATOM   3292  CB  GLU B 183      21.138   1.507   8.916  1.00 28.21
ATOM   3293  CG  GLU B 183      20.562   0.195   9.306  1.00 33.72
ATOM   3294  CD  GLU B 183      19.156   0.262   9.928  1.00 40.74
ATOM   3295  OE1 GLU B 183      18.490  -0.779   9.760  1.00 38.92
ATOM   3296  OE2 GLU B 183      18.753   1.256  10.634  1.00 39.26
ATOM   3297  N   ILE B 184      23.656   3.353   8.095  1.00 27.54
ATOM   3298  CA  ILE B 184      24.029   4.742   7.698  1.00 27.71
ATOM   3299  C   ILE B 184      25.323   4.760   6.797  1.00 29.09
ATOM   3300  O   ILE B 184      25.352   5.423   5.762  1.00 29.37
ATOM   3301  CB  ILE B 184      24.167   5.697   8.938  1.00 26.17
ATOM   3302  CG1 ILE B 184      22.898   5.581   9.902  1.00 26.75
ATOM   3303  CG2 ILE B 184      24.451   7.203   8.508  1.00 23.84
ATOM   3304  CD1 ILE B 184      21.506   5.864   9.140  1.00 27.13
ATOM   3305  N   LEU B 185      26.389   4.097   7.236  1.00 30.19
ATOM   3306  CA  LEU B 185      27.656   4.071   6.492  1.00 31.30
ATOM   3307  C   LEU B 185      27.679   3.033   5.402  1.00 33.47
ATOM   3308  O   LEU B 185      28.674   2.908   4.664  1.00 34.31
ATOM   3309  CB  LEU B 185      28.839   3.870   7.396  1.00 30.29
ATOM   3310  CG  LEU B 185      29.002   4.935   8.472  1.00 29.69
ATOM   3311  CD1 LEU B 185      30.473   4.870   9.002  1.00 34.25
ATOM   3312  CD2 LEU B 185      28.635   6.326   7.928  1.00 32.76
ATOM   3313  N   ASN B 186      26.597   2.278   5.280  1.00 33.89
ATOM   3314  CA  ASN B 186      26.529   1.229   4.291  1.00 34.62
ATOM   3315  C   ASN B 186      27.777   0.359   4.340  1.00 34.95
ATOM   3316  O   ASN B 186      28.502   0.221   3.352  1.00 34.64
ATOM   3317  CB  ASN B 186      26.378   1.811   2.878  1.00 34.89
ATOM   3318  CG  ASN B 186      26.331   0.741   1.838  1.00 35.76
ATOM   3319  OD1 ASN B 186      25.737  -0.306   2.071  1.00 36.33
ATOM   3320  ND2 ASN B 186      26.995   0.966   0.693  1.00 36.79
ATOM   3321  N   SER B 187      28.047  -0.226   5.490  1.00 34.50
ATOM   3322  CA  SER B 187      29.276  -0.978   5.608  1.00 35.66
ATOM   3323  C   SER B 187      28.969  -2.284   6.295  1.00 35.67
ATOM   3324  O   SER B 187      29.153  -2.383   7.488  1.00 35.30
ATOM   3325  CB  SER B 187      30.314  -0.194   6.418  1.00 35.50
ATOM   3326  OG  SER B 187      30.910   0.847   5.665  1.00 36.79
ATOM   3327  N   PRO B 188      28.475  -3.284   5.545  1.00 36.52
ATOM   3328  CA  PRO B 188      28.131  -4.525   6.217  1.00 36.99
ATOM   3329  C   PRO B 188      29.350  -5.194   6.824  1.00 37.18
ATOM   3330  O   PRO B 188      29.200  -5.790   7.900  1.00 36.12
ATOM   3331  CB  PRO B 188      27.487  -5.380   5.110  1.00 37.72
ATOM   3332  CG  PRO B 188      26.988  -4.395   4.134  1.00 39.53
ATOM   3333  CD  PRO B 188      28.066  -3.319   4.122  1.00 36.68
ATOM   3334  N   ASP B 189      30.545  -5.024   6.211  1.00 35.49
ATOM   3335  CA  ASP B 189      31.728  -5.693   6.722  1.00 36.60
ATOM   3336  C   ASP B 189      32.124  -5.094   8.093  1.00 33.69
ATOM   3337  O   ASP B 189      32.420  -5.818   9.025  1.00 32.95
ATOM   3338  CB  ASP B 189      32.931  -5.664   5.729  1.00 38.15
ATOM   3339  CG  ASP B 189      34.142  -6.487   6.257  1.00 45.11
ATOM   3340  OD1 ASP B 189      34.148  -7.740   6.086  1.00 52.14
ATOM   3341  OD2 ASP B 189      35.068  -5.898   6.898  1.00 52.26
ATOM   3342  N   ARG B 190      32.155  -3.774   8.202  1.00 31.34
ATOM   3343  CA  ARG B 190      32.531  -3.155   9.467  1.00 30.80
ATOM   3344  C   ARG B 190      31.425  -3.428  10.537  1.00 27.96
ATOM   3345  O   ARG B 190      31.714  -3.547  11.747  1.00 26.92
ATOM   3346  CB  ARG B 190      32.741  -1.642   9.254  1.00 33.08
ATOM   3347  CG  ARG B 190      33.996  -1.277   8.291  1.00 38.36
ATOM   3348  CD  ARG B 190      34.310   0.244   8.271  1.00 49.10
ATOM   3349  NE  ARG B 190      33.789   0.953   7.087  1.00 58.64
ATOM   3350  CZ  ARG B 190      33.408   2.245   7.058  1.00 62.56
ATOM   3351  NH1 ARG B 190      33.475   3.012   8.141  1.00 64.35
ATOM   3352  NH2 ARG B 190      32.944   2.785   5.935  1.00 64.99
ATOM   3353  N   ALA B 191      30.163  -3.436  10.086  1.00 26.71
ATOM   3354  CA  ALA B 191      29.020  -3.688  11.033  1.00 27.38
ATOM   3355  C   ALA B 191      29.198  -5.101  11.649  1.00 27.24
ATOM   3356  O   ALA B 191      29.066  -5.302  12.850  1.00 26.14
ATOM   3357  CB  ALA B 191      27.671  -3.636  10.295  1.00 25.47
ATOM   3358  N   CYS B 192      29.489  -6.055  10.770  1.00 27.07
ATOM   3359  CA  CYS B 192      29.696  -7.452  11.194  1.00 29.34
ATOM   3360  C   CYS B 192      30.859  -7.595  12.125  1.00 28.85
ATOM   3361  O   CYS B 192      30.718  -8.242  13.173  1.00 28.44
ATOM   3362  CB  CYS B 192      29.771  -8.393   9.972  1.00 29.36
ATOM   3363  SG  CYS B 192      28.114  -8.585   9.237  1.00 34.42
ATOM   3364  N   ARG B 193      32.005  -6.963  11.802  1.00 28.05
ATOM   3365  CA  ARG B 193      33.183  -7.003  12.708  1.00 30.22
ATOM   3366  C   ARG B 193      32.950  -6.428  14.060  1.00 29.41
ATOM   3367  O   ARG B 193      33.368  -7.008  15.071  1.00 28.56
ATOM   3368  CB  ARG B 193      34.398  -6.245  12.143  1.00 31.07
ATOM   3369  CG  ARG B 193      35.038  -6.983  10.990  1.00 35.31
ATOM   3370  CD  ARG B 193      36.061  -6.054  10.298  1.00 43.64
ATOM   3371  NE  ARG B 193      36.775  -6.775   9.249  1.00 48.31
ATOM   3372  CZ  ARG B 193      37.940  -7.405   9.437  1.00 50.80
ATOM   3373  NH1 ARG B 193      38.547  -7.404  10.636  1.00 48.20
ATOM   3374  NH2 ARG B 193      38.499  -8.026   8.409  1.00 49.49
ATOM   3375  N   LEU B 194      32.315  -5.248  14.085  1.00 26.69
ATOM   3376  CA  LEU B 194      32.040  -4.637  15.375  1.00 26.42
ATOM   3377  C   LEU B 194      31.092  -5.528  16.188  1.00 23.91
ATOM   3378  O   LEU B 194      31.310  -5.720  17.366  1.00 25.78
ATOM   3379  CB  LEU B 194      31.409  -3.226  15.150  1.00 25.17
ATOM   3380  CG  LEU B 194      31.505  -2.258  16.333  1.00 29.22
ATOM   3381  CD1 LEU B 194      32.997  -2.033  16.652  1.00 34.94
ATOM   3382  CD2 LEU B 194      30.827  -0.930  15.944  1.00 31.39
ATOM   3383  N   ALA B 195      30.043  -6.048  15.558  1.00 24.54
ATOM   3384  CA  ALA B 195      29.037  -6.797  16.306  1.00 25.42
ATOM   3385  C   ALA B 195      29.667  -8.118  16.780  1.00 26.52
ATOM   3386  O   ALA B 195      29.438  -8.576  17.878  1.00 24.70
ATOM   3387  CB  ALA B 195      27.866  -7.066  15.455  1.00 23.87
ATOM   3388  N   LYS B 196      30.456  -8.714  15.883  1.00 26.64
ATOM   3389  CA  LYS B 196      31.069 -10.011  16.190  1.00 27.59
ATOM   3390  C   LYS B 196      32.090  -9.808  17.271  1.00 26.66
ATOM   3391  O   LYS B 196      32.152 -10.571  18.229  1.00 26.88
ATOM   3392  CB  LYS B 196      31.688 -10.649  14.910  1.00 27.35
ATOM   3393  CG  LYS B 196      32.184 -12.126  15.183  1.00 32.73
ATOM   3394  CD  LYS B 196      32.138 -12.978  13.891  1.00 40.90
ATOM   3395  CE  LYS B 196      32.253 -14.492  14.172  1.00 46.77
ATOM   3396  NZ  LYS B 196      33.326 -14.764  15.224  1.00 46.86
ATOM   3397  N   ALA B 197      32.900  -8.757  17.173  1.00 27.21
ATOM   3398  CA  ALA B 197      33.891  -8.492  18.231  1.00 27.86
ATOM   3399  C   ALA B 197      33.219  -8.309  19.569  1.00 27.58
ATOM   3400  O   ALA B 197      33.668  -8.845  20.575  1.00 27.23
ATOM   3401  CB  ALA B 197      34.729  -7.234  17.909  1.00 29.29
ATOM   3402  N   ALA B 198      32.158  -7.478  19.595  1.00 26.12
ATOM   3403  CA  ALA B 198      31.489  -7.211  20.880  1.00 23.54
ATOM   3404  C   ALA B 198      30.964  -8.535  21.489  1.00 20.82
ATOM   3405  O   ALA B 198      31.031  -8.741  22.679  1.00 23.08
ATOM   3406  CB  ALA B 198      30.315  -6.239  20.630  1.00 22.64
ATOM   3407  N   PHE B 199      30.395  -9.361  20.650  1.00 21.84
ATOM   3408  CA  PHE B 199      29.741 -10.589  21.090  1.00 24.25
ATOM   3409  C   PHE B 199      30.854 -11.516  21.619  1.00 24.86
ATOM   3410  O   PHE B 199      30.793 -11.953  22.750  1.00 23.86
ATOM   3411  CB  PHE B 199      29.010 -11.170  19.917  1.00 25.00
ATOM   3412  CG  PHE B 199      28.282 -12.447  20.227  1.00 27.69
ATOM   3413  CD1 PHE B 199      26.902 -12.436  20.486  1.00 28.27
ATOM   3414  CD2 PHE B 199      28.997 -13.665  20.293  1.00 30.01
ATOM   3415  CE1 PHE B 199      26.228 -13.603  20.780  1.00 33.43
ATOM   3416  CE2 PHE B 199      28.344 -14.836  20.591  1.00 28.41
ATOM   3417  CZ  PHE B 199      26.969 -14.824  20.837  1.00 31.91
ATOM   3418  N   ASP B 200      31.924 -11.708  20.827  1.00 26.00
ATOM   3419  CA  ASP B 200      33.107 -12.579  21.259  1.00 28.52
ATOM   3420  C   ASP B 200      33.746 -12.109  22.532  1.00 27.08
ATOM   3421  O   ASP B 200      33.993 -12.918  23.432  1.00 28.32
ATOM   3422  CB  ASP B 200      34.180 -12.726  20.113  1.00 27.54
ATOM   3423  CG  ASP B 200      33.666 -13.512  18.922  1.00 34.10
ATOM   3424  OD1 ASP B 200      32.597 -14.166  19.054  1.00 39.56
ATOM   3425  OD2 ASP B 200      34.290 -13.454  17.792  1.00 40.99
ATOM   3426  N   ASP B 201      33.937 -10.778  22.694  1.00 25.51
ATOM   3427  CA  ASP B 201      34.548 -10.232  23.924  1.00 24.13
ATOM   3428  C   ASP B 201      33.719 -10.469  25.164  1.00 23.57
ATOM   3429  O   ASP B 201      34.241 -10.679  26.276  1.00 24.06
ATOM   3430  CB  ASP B 201      34.844  -8.698  23.810  1.00 25.48
ATOM   3431  CG  ASP B 201      35.949  -8.382  22.739  1.00 33.83
ATOM   3432  OD1 ASP B 201      36.574  -9.366  22.213  1.00 35.67
ATOM   3433  OD2 ASP B 201      36.191  -7.156  22.421  1.00 38.47
ATOM   3434  N   ALA B 202      32.391 -10.412  25.006  1.00 22.85
ATOM   3435  CA  ALA B 202      31.517 -10.677  26.146  1.00 20.84
ATOM   3436  C   ALA B 202      31.583 -12.192  26.439  1.00 22.25
ATOM   3437  O   ALA B 202      31.665 -12.566  27.597  1.00 21.98
ATOM   3438  CB  ALA B 202      30.023 -10.344  25.726  1.00 20.85
ATOM   3439  N   ILE B 203      31.484 -13.001  25.392  1.00 23.96
ATOM   3440  CA  ILE B 203      31.544 -14.543  25.579  1.00 27.12
ATOM   3441  C   ILE B 203      32.846 -14.874  26.334  1.00 27.93
ATOM   3442  O   ILE B 203      32.838 -15.640  27.311  1.00 28.40
ATOM   3443  CB  ILE B 203      31.501 -15.282  24.247  1.00 26.84
ATOM   3444  CG1 ILE B 203      30.148 -15.136  23.544  1.00 31.37
ATOM   3445  CG2 ILE B 203      31.960 -16.840  24.351  1.00 31.16
ATOM   3446  CD1 ILE B 203      28.978 -15.897  24.276  1.00 32.00
ATOM   3447  N   ALA B 204      33.960 -14.233  25.944  1.00 28.75
ATOM   3448  CA  ALA B 204      35.245 -14.409  26.653  1.00 30.55
ATOM   3449  C   ALA B 204      35.234 -14.043  28.119  1.00 32.23
ATOM   3450  O   ALA B 204      36.042 -14.538  28.883  1.00 31.23
ATOM   3451  CB  ALA B 204      36.446 -13.683  25.876  1.00 28.85
ATOM   3452  N   GLU B 205      34.337 -13.156  28.552  1.00 31.53
ATOM   3453  CA  GLU B 205      34.397 -12.667  29.908  1.00 32.75
ATOM   3454  C   GLU B 205      33.042 -12.834  30.641  1.00 33.04
ATOM   3455  O   GLU B 205      32.659 -12.003  31.432  1.00 33.32
ATOM   3456  CB  GLU B 205      34.936 -11.213  30.012  1.00 32.75
ATOM   3457  CG  GLU B 205      36.505 -11.130  29.875  1.00 38.42
ATOM   3458  CD  GLU B 205      37.064  -9.718  29.984  1.00 41.45
ATOM   3459  OE1 GLU B 205      37.223  -9.189  31.115  1.00 44.40
ATOM   3460  OE2 GLU B 205      37.341  -9.147  28.929  1.00 38.94
ATOM   3461  N   LEU B 206      32.350 -13.933  30.394  1.00 33.47
ATOM   3462  CA  LEU B 206      31.007 -14.110  30.928  1.00 35.31
ATOM   3463  C   LEU B 206      30.950 -14.087  32.430  1.00 36.65
ATOM   3464  O   LEU B 206      29.895 -13.813  32.997  1.00 38.43
ATOM   3465  CB  LEU B 206      30.337 -15.348  30.360  1.00 34.96
ATOM   3466  CG  LEU B 206      29.788 -15.242  28.958  1.00 36.48
ATOM   3467  CD1 LEU B 206      29.243 -16.633  28.536  1.00 36.85
ATOM   3468  CD2 LEU B 206      28.639 -14.140  28.783  1.00 34.54
ATOM   3469  N   ASP B 207      32.099 -14.283  33.073  1.00 37.56
ATOM   3470  CA  ASP B 207      32.238 -14.108  34.528  1.00 38.41
ATOM   3471  C   ASP B 207      32.030 -12.669  35.016  1.00 38.75
ATOM   3472  O   ASP B 207      31.840 -12.422  36.223  1.00 40.26
ATOM   3473  CB  ASP B 207      33.605 -14.627  35.000  1.00 39.12
ATOM   3474  CG  ASP B 207      33.679 -14.768  36.505  1.00 39.12
ATOM   3475  OD1 ASP B 207      32.880 -15.541  37.074  1.00 39.12
ATOM   3476  OD2 ASP B 207      34.538 -14.102  37.118  1.00 39.12
ATOM   3477  N   THR B 208      32.054 -11.718  34.076  1.00 38.53
ATOM   3478  CA  THR B 208      31.824 -10.317  34.400  1.00 37.62
ATOM   3479  C   THR B 208      30.301 -10.025  34.356  1.00 37.52
ATOM   3480  O   THR B 208      29.874  -8.897  34.617  1.00 38.10
ATOM   3481  CB  THR B 208      32.601  -9.348  33.454  1.00 36.53
ATOM   3482  OG1 THR B 208      32.162  -9.495  32.099  1.00 32.95
ATOM   3483  CG2 THR B 208      34.140  -9.588  33.538  1.00 38.40
ATOM   3484  N   LEU B 209      29.497 -11.003  33.961  1.00 37.24
ATOM   3485  CA  LEU B 209      28.036 -10.778  33.962  1.00 37.72
ATOM   3486  C   LEU B 209      27.538 -10.421  35.378  1.00 39.01
ATOM   3487  O   LEU B 209      27.809 -11.157  36.305  1.00 39.14
ATOM   3488  CB  LEU B 209      27.287 -12.012  33.503  1.00 37.95
ATOM   3489  CG  LEU B 209      27.092 -12.291  32.021  1.00 37.85
ATOM   3490  CD1 LEU B 209      26.407 -13.675  31.817  1.00 39.04
ATOM   3491  CD2 LEU B 209      26.242 -11.223  31.407  1.00 37.01
ATOM   3492  N   SER B 210      26.799  -9.314  35.484  1.00 38.85
ATOM   3493  CA  SER B 210      26.270  -8.773  36.737  1.00 39.39
ATOM   3494  C   SER B 210      24.881  -9.336  37.023  1.00 39.41
ATOM   3495  O   SER B 210      24.012  -9.439  36.120  1.00 36.39
ATOM   3496  CB  SER B 210      26.172  -7.250  36.643  1.00 38.10
ATOM   3497  OG  SER B 210      25.368  -6.693  37.696  1.00 41.27
ATOM   3498  N   GLU B 211      24.681  -9.633  38.318  1.00 39.91
ATOM   3499  CA  GLU B 211      23.375  -9.968  38.852  1.00 40.68
ATOM   3500  C   GLU B 211      22.304  -8.959  38.414  1.00 38.59
ATOM   3501  O   GLU B 211      21.212  -9.357  38.049  1.00 39.22
ATOM   3502  CB  GLU B 211      23.433 -10.054  40.416  1.00 41.73
ATOM   3503  CG  GLU B 211      23.828  -8.743  41.089  1.00 45.23
ATOM   3504  CD  GLU B 211      25.356  -8.563  41.225  1.00 51.95
ATOM   3505  OE1 GLU B 211      26.088  -9.331  40.562  1.00 51.06
ATOM   3506  OE2 GLU B 211      25.816  -7.664  42.017  1.00 55.26
ATOM   3507  N   GLU B 212      22.633  -7.664  38.422  1.00 37.88
ATOM   3508  CA  GLU B 212      21.679  -6.603  38.108  1.00 36.64
ATOM   3509  C   GLU B 212      21.181  -6.659  36.639  1.00 36.39
ATOM   3510  O   GLU B 212      20.105  -6.146  36.331  1.00 37.13
ATOM   3511  CB  GLU B 212      22.303  -5.218  38.355  1.00 36.70
ATOM   3512  CG  GLU B 212      22.857  -4.967  39.781  1.00 39.18
ATOM   3513  CD  GLU B 212      21.719  -5.042  40.837  1.00 37.31
ATOM   3514  OE1 GLU B 212      20.604  -4.608  40.528  1.00 35.54
ATOM   3515  OE2 GLU B 212      21.958  -5.582  41.936  1.00 34.31
ATOM   3516  N   SER B 213      21.954  -7.239  35.728  1.00 34.69
ATOM   3517  CA  SER B 213      21.692  -6.953  34.269  1.00 33.98
ATOM   3518  C   SER B 213      22.057  -8.120  33.364  1.00 33.21
ATOM   3519  O   SER B 213      22.132  -7.961  32.167  1.00 33.19
ATOM   3520  CB  SER B 213      22.468  -5.727  33.836  1.00 35.23
ATOM   3521  OG  SER B 213      23.882  -5.888  34.118  1.00 33.77
ATOM   3522  N   TYR B 214      22.261  -9.304  33.932  1.00 32.65
ATOM   3523  CA  TYR B 214      22.467 -10.448  33.077  1.00 32.98
ATOM   3524  C   TYR B 214      21.313 -10.692  32.109  1.00 30.63
ATOM   3525  O   TYR B 214      21.577 -11.134  31.017  1.00 30.33
ATOM   3526  CB  TYR B 214      22.806 -11.701  33.854  1.00 35.06
ATOM   3527  CG  TYR B 214      21.640 -12.215  34.608  1.00 40.85
ATOM   3528  CD1 TYR B 214      21.330 -11.663  35.875  1.00 47.65
ATOM   3529  CD2 TYR B 214      20.818 -13.239  34.085  1.00 46.39
ATOM   3530  CE1 TYR B 214      20.244 -12.097  36.625  1.00 51.19
ATOM   3531  CE2 TYR B 214      19.691 -13.714  34.853  1.00 51.24
ATOM   3532  CZ  TYR B 214      19.426 -13.121  36.134  1.00 55.00
ATOM   3533  OH  TYR B 214      18.366 -13.500  36.958  1.00 56.19
ATOM   3534  N   LYS B 215      20.057 -10.382  32.453  1.00 29.15
ATOM   3535  CA  LYS B 215      18.978 -10.562  31.442  1.00 29.56
ATOM   3536  C   LYS B 215      19.134  -9.503  30.353  1.00 27.38
ATOM   3537  O   LYS B 215      18.942  -9.798  29.174  1.00 25.62
ATOM   3538  CB  LYS B 215      17.553 -10.472  32.044  1.00 30.34
ATOM   3539  CG  LYS B 215      17.270 -11.536  33.080  1.00 30.34
ATOM   3540  CD  LYS B 215      17.250 -12.914  32.440  1.00 30.34
ATOM   3541  CE  LYS B 215      16.494 -13.913  33.302  1.00 30.34
ATOM   3542  NZ  LYS B 215      15.057 -13.548  33.442  1.00 30.34
ATOM   3543  N   ASP B 216      19.509  -8.288  30.754  1.00 25.96
ATOM   3544  CA  ASP B 216      19.716  -7.221  29.737  1.00 26.59
ATOM   3545  C   ASP B 216      20.891  -7.601  28.805  1.00 23.11
ATOM   3546  O   ASP B 216      20.775  -7.477  27.587  1.00 22.91
ATOM   3547  CB  ASP B 216      20.000  -5.890  30.428  1.00 27.64
ATOM   3548  CG  ASP B 216      18.748  -5.359  31.173  1.00 36.74
ATOM   3549  OD1 ASP B 216      17.629  -5.893  30.885  1.00 40.14
ATOM   3550  OD2 ASP B 216      18.881  -4.401  31.983  1.00 41.62
ATOM   3551  N   SER B 217      22.005  -8.006  29.384  1.00 23.14
ATOM   3552  CA  SER B 217      23.162  -8.474  28.532  1.00 24.69
ATOM   3553  C   SER B 217      22.803  -9.609  27.594  1.00 24.02
ATOM   3554  O   SER B 217      23.147  -9.561  26.435  1.00 21.40
ATOM   3555  CB  SER B 217      24.347  -8.920  29.350  1.00 25.15
ATOM   3556  OG  SER B 217      24.704  -7.827  30.168  1.00 29.42
ATOM   3557  N   THR B 218      22.096 -10.612  28.097  1.00 23.03
ATOM   3558  CA  THR B 218      21.695 -11.726  27.262  1.00 24.51
ATOM   3559  C   THR B 218      20.793 -11.355  26.129  1.00 24.65
ATOM   3560  O   THR B 218      20.941 -11.857  24.986  1.00 25.70
ATOM   3561  CB  THR B 218      20.942 -12.819  28.151  1.00 25.41
ATOM   3562  OG1 THR B 218      21.954 -13.321  28.988  1.00 31.18
ATOM   3563  CG2 THR B 218      20.530 -14.038  27.241  1.00 32.61
ATOM   3564  N   LEU B 219      19.910 -10.404  26.396  1.00 23.16
ATOM   3565  CA  LEU B 219      19.027  -9.985  25.335  1.00 24.12
ATOM   3566  C   LEU B 219      19.847  -9.266  24.278  1.00 21.21
ATOM   3567  O   LEU B 219      19.663  -9.501  23.120  1.00 20.42
ATOM   3568  CB  LEU B 219      17.932  -9.085  25.909  1.00 23.99
ATOM   3569  CG  LEU B 219      17.130  -8.363  24.810  1.00 28.20
ATOM   3570  CD1 LEU B 219      16.297  -9.315  23.924  1.00 36.11
ATOM   3571  CD2 LEU B 219      16.254  -7.405  25.543  1.00 34.09
ATOM   3572  N   ILE B 220      20.736  -8.348  24.673  1.00 21.48
ATOM   3573  CA  ILE B 220      21.515  -7.596  23.656  1.00 21.06
ATOM   3574  C   ILE B 220      22.392  -8.590  22.855  1.00 19.75
ATOM   3575  O   ILE B 220      22.568  -8.465  21.669  1.00 20.05
ATOM   3576  CB  ILE B 220      22.394  -6.477  24.294  1.00 21.04
ATOM   3577  CG1 ILE B 220      21.540  -5.446  25.028  1.00 21.53
ATOM   3578  CG2 ILE B 220      23.238  -5.788  23.183  1.00 20.30
ATOM   3579  CD1 ILE B 220      20.454  -4.788  24.157  1.00 17.67
ATOM   3580  N   MET B 221      22.984  -9.553  23.542  1.00 20.68
ATOM   3581  CA  MET B 221      23.864 -10.501  22.825  1.00 21.33
ATOM   3582  C   MET B 221      23.043 -11.276  21.818  1.00 21.68
ATOM   3583  O   MET B 221      23.508 -11.549  20.691  1.00 22.69
ATOM   3584  CB  MET B 221      24.578 -11.441  23.802  1.00 20.62
ATOM   3585  CG  MET B 221      25.571 -10.687  24.667  1.00 20.70
ATOM   3586  SD  MET B 221      26.365 -11.808  25.767  1.00 24.85
ATOM   3587  CE  MET B 221      27.415 -12.710  24.623  1.00 27.32
ATOM   3588  N   GLN B 222      21.796 -11.594  22.166  1.00 21.81
ATOM   3589  CA  GLN B 222      20.924 -12.267  21.181  1.00 24.08
ATOM   3590  C   GLN B 222      20.607 -11.341  20.001  1.00 24.07
ATOM   3591  O   GLN B 222      20.566 -11.769  18.831  1.00 22.09
ATOM   3592  CB  GLN B 222      19.601 -12.747  21.873  1.00 24.30
ATOM   3593  CG  GLN B 222      18.615 -13.417  20.874  1.00 28.98
ATOM   3594  CD  GLN B 222      19.119 -14.768  20.387  1.00 35.10
ATOM   3595  OE1 GLN B 222      19.607 -15.552  21.192  1.00 33.55
ATOM   3596  NE2 GLN B 222      19.041 -15.020  19.082  1.00 32.64
ATOM   3597  N   LEU B 223      20.457 -10.037  20.274  1.00 21.57
ATOM   3598  CA  LEU B 223      20.218  -9.124  19.162  1.00 20.26
ATOM   3599  C   LEU B 223      21.444  -9.001  18.276  1.00 20.06
ATOM   3600  O   LEU B 223      21.286  -8.840  17.028  1.00 21.11
ATOM   3601  CB  LEU B 223      19.790  -7.733  19.654  1.00 17.35
ATOM   3602  CG  LEU B 223      18.481  -7.772  20.454  1.00 22.08
ATOM   3603  CD1 LEU B 223      18.040  -6.371  20.932  1.00 20.31
ATOM   3604  CD2 LEU B 223      17.434  -8.406  19.560  1.00 25.87
ATOM   3605  N   LEU B 224      22.627  -8.953  18.902  1.00 17.98
ATOM   3606  CA  LEU B 224      23.863  -8.893  18.114  1.00 19.90
ATOM   3607  C   LEU B 224      23.887 -10.104  17.184  1.00 20.41
ATOM   3608  O   LEU B 224      24.233  -9.985  15.996  1.00 22.31
ATOM   3609  CB  LEU B 224      25.096  -8.965  19.021  1.00 18.27
ATOM   3610  CG  LEU B 224      25.380  -7.687  19.830  1.00 18.95
ATOM   3611  CD1 LEU B 224      26.458  -8.004  20.838  1.00 19.64
ATOM   3612  CD2 LEU B 224      25.848  -6.584  18.858  1.00 18.51
ATOM   3613  N   ARG B 225      23.528 -11.254  17.736  1.00 21.55
ATOM   3614  CA  ARG B 225      23.437 -12.471  16.897  1.00 24.52
ATOM   3615  C   ARG B 225      22.363 -12.391  15.829  1.00 24.96
ATOM   3616  O   ARG B 225      22.654 -12.784  14.690  1.00 24.98
ATOM   3617  CB  ARG B 225      23.207 -13.690  17.803  1.00 25.27
ATOM   3618  CG  ARG B 225      23.006 -15.001  17.024  1.00 27.62
ATOM   3619  CD  ARG B 225      22.663 -16.133  18.036  1.00 32.17
ATOM   3620  NE  ARG B 225      22.428 -17.351  17.241  1.00 37.86
ATOM   3621  CZ  ARG B 225      23.286 -18.384  17.167  1.00 38.12
ATOM   3622  NH1 ARG B 225      24.389 -18.362  17.887  1.00 34.30
ATOM   3623  NH2 ARG B 225      23.011 -19.468  16.424  1.00 34.84
ATOM   3624  N   ASP B 226      21.158 -11.890  16.152  1.00 26.41
ATOM   3625  CA  ASP B 226      20.072 -11.751  15.170  1.00 27.87
ATOM   3626  C   ASP B 226      20.487 -10.809  14.010  1.00 28.39
ATOM   3627  O   ASP B 226      20.268 -11.110  12.823  1.00 28.07
ATOM   3628  CB  ASP B 226      18.817 -11.214  15.845  1.00 28.10
ATOM   3629  CG  ASP B 226      18.160 -12.266  16.805  1.00 34.07
ATOM   3630  OD1 ASP B 226      18.628 -13.450  16.829  1.00 33.92
ATOM   3631  OD2 ASP B 226      17.200 -11.917  17.537  1.00 36.34
ATOM   3632  N   ASN B 227      21.162  -9.689  14.351  1.00 26.43
ATOM   3633  CA  ASN B 227      21.710  -8.858  13.279  1.00 26.61
ATOM   3634  C   ASN B 227      22.698  -9.565  12.378  1.00 27.99
ATOM   3635  O   ASN B 227      22.628  -9.398  11.130  1.00 28.33
ATOM   3636  CB  ASN B 227      22.337  -7.549  13.829  1.00 24.68
ATOM   3637  CG  ASN B 227      21.282  -6.560  14.186  1.00 25.85
ATOM   3638  OD1 ASN B 227      20.141  -6.653  13.705  1.00 28.57
ATOM   3639  ND2 ASN B 227      21.644  -5.540  14.929  1.00 23.28
ATOM   3640  N   LEU B 228      23.649 -10.271  12.981  1.00 27.64
ATOM   3641  CA  LEU B 228      24.661 -10.973  12.217  1.00 32.57
ATOM   3642  C   LEU B 228      24.002 -11.980  11.284  1.00 34.76
ATOM   3643  O   LEU B 228      24.530 -12.188  10.172  1.00 35.24
ATOM   3644  CB  LEU B 228      25.689 -11.663  13.107  1.00 33.88
ATOM   3645  CG  LEU B 228      26.724 -10.708  13.702  1.00 34.57
ATOM   3646  CD1 LEU B 228      27.402 -11.402  14.827  1.00 34.36
ATOM   3647  CD2 LEU B 228      27.754 -10.275  12.675  1.00 34.22
ATOM   3648  N   THR B 229      22.850 -12.530  11.717  1.00 37.00
ATOM   3649  CA  THR B 229      22.058 -13.473  10.931  1.00 40.59
ATOM   3650  C   THR B 229      21.498 -12.715   9.766  1.00 42.56
ATOM   3651  O   THR B 229      21.795 -13.045   8.597  1.00 44.57
ATOM   3652  CB  THR B 229      20.913 -14.092  11.764  1.00 40.41
ATOM   3653  OG1 THR B 229      21.491 -14.967  12.740  1.00 40.19
ATOM   3654  CG2 THR B 229      19.907 -14.920  10.879  1.00 43.94
ATOM   3655  N   LEU B 230      20.717 -11.686  10.085  1.00 43.25
ATOM   3656  CA  LEU B 230      20.160 -10.755   9.104  1.00 45.03
ATOM   3657  C   LEU B 230      21.193 -10.235   8.063  1.00 44.50
ATOM   3658  O   LEU B 230      20.879 -10.113   6.884  1.00 45.48
ATOM   3659  CB  LEU B 230      19.456  -9.624   9.848  1.00 44.59
ATOM   3660  CG  LEU B 230      18.374  -8.875   9.110  1.00 49.71
ATOM   3661  CD1 LEU B 230      17.132  -9.810   8.910  1.00 51.54
ATOM   3662  CD2 LEU B 230      18.038  -7.647   9.953  1.00 49.51
ATOM   3663  N   TRP B 231      22.426  -9.994   8.483  1.00 44.46
ATOM   3664  CA  TRP B 231      23.417  -9.348   7.641  1.00 44.92
ATOM   3665  C   TRP B 231      24.383 -10.293   6.863  1.00 47.81
ATOM   3666  O   TRP B 231      25.150  -9.833   6.005  1.00 47.38
ATOM   3667  CB  TRP B 231      24.286  -8.430   8.500  1.00 43.15
ATOM   3668  CG  TRP B 231      23.584  -7.291   9.209  1.00 35.31
ATOM   3669  CD1 TRP B 231      22.407  -6.705   8.885  1.00 29.27
ATOM   3670  CD2 TRP B 231      24.115  -6.580  10.324  1.00 27.87
ATOM   3671  NE1 TRP B 231      22.144  -5.652   9.783  1.00 31.03
ATOM   3672  CE2 TRP B 231      23.204  -5.553  10.644  1.00 31.26
ATOM   3673  CE3 TRP B 231      25.301  -6.686  11.053  1.00 28.64
ATOM   3674  CZ2 TRP B 231      23.415  -4.680  11.694  1.00 27.34
ATOM   3675  CZ3 TRP B 231      25.492  -5.792  12.149  1.00 26.48
ATOM   3676  CH2 TRP B 231      24.557  -4.831  12.427  1.00 27.35
ATOM   3677  N   THR B 232      24.408 -11.586   7.215  1.00 50.30
ATOM   3678  CA  THR B 232      25.223 -12.556   6.477  1.00 52.58
ATOM   3679  C   THR B 232      24.358 -13.689   5.876  1.00 53.77
ATOM   3680  O   THR B 232      24.926 -14.645   5.305  1.00 53.59
ATOM   3681  CB  THR B 232      26.383 -13.179   7.322  1.00 52.84
ATOM   3682  OG1 THR B 232      25.846 -13.779   8.493  1.00 54.29
ATOM   3683  CG2 THR B 232      27.501 -12.143   7.697  1.00 54.03
ATOM   3684  OXT THR B 232      23.112 -13.580   5.964  1.00 53.59
