# Supplementary material for: A recombinant Fasciola gigantica 14-3-3 epsilon protein (rFg14-3-3e) modulates various functions of goat peripheral blood mononuclear cells
Source: Parasit Vectors. 2018 Mar 6;11:152. doi: 10.1186/s13071-018-2745-4 (PMC5840819; doi:10.1186/s13071-018-2745-4)
Supplement: Supplementary file 1 — Dataset S1. Structure files, FoldX configuration files and associated energy calculations for complexes between YWAHE and rFg14-3-3, and the 18 human protein interactors of YWAHE. (TGZ 5273 kb) [file 13071_2018_2745_MOESM1_ESM.tgz › foldx_model_files/WT_P62258-P68431-MDL-2c1n.pdb]

FoldX generated pdb file

Output generated by <BuildModel>
ATOM      0  N   ASP A   1       2.349 -19.647  42.442  1.00 26.78
ATOM      1  CA  ASP A   1       2.015 -21.020  42.871  1.00 26.78
ATOM      2  C   ASP A   1       1.684 -21.850  41.682  1.00 26.78
ATOM      3  O   ASP A   1       2.001 -21.482  40.552  1.00 26.78
ATOM      4  CB  ASP A   1       0.822 -21.035  43.850  1.00 26.78
ATOM      5  CG  ASP A   1       1.082 -22.028  44.976  1.00 26.78
ATOM      6  OD1 ASP A   1       1.826 -21.676  45.928  1.00 26.78
ATOM      7  OD2 ASP A   1       0.538 -23.162  44.891  1.00 26.78
ATOM      8  N   ARG A   2       1.020 -22.995  41.913  1.00 94.20
ATOM      9  CA  ARG A   2       0.732 -23.900  40.846  1.00 94.20
ATOM     10  C   ARG A   2      -0.120 -23.208  39.830  1.00 94.20
ATOM     11  O   ARG A   2       0.110 -23.331  38.628  1.00 94.20
ATOM     12  CB  ARG A   2      -0.072 -25.129  41.301  1.00 94.20
ATOM     13  CG  ARG A   2      -0.229 -26.172  40.196  1.00 94.20
ATOM     14  CD  ARG A   2      -0.206 -27.614  40.706  1.00 94.20
ATOM     15  NE  ARG A   2      -1.612 -28.058  40.905  1.00 94.20
ATOM     16  CZ  ARG A   2      -1.963 -29.351  40.639  1.00 94.20
ATOM     17  NH1 ARG A   2      -1.002 -30.257  40.289  1.00 94.20
ATOM     18  NH2 ARG A   2      -3.268 -29.734  40.717  1.00 94.20
ATOM     19  N   GLU A   3      -1.130 -22.454  40.297  1.00101.33
ATOM     20  CA  GLU A   3      -2.082 -21.821  39.432  1.00101.33
ATOM     21  C   GLU A   3      -1.433 -20.766  38.591  1.00101.33
ATOM     22  O   GLU A   3      -1.763 -20.617  37.416  1.00101.33
ATOM     23  CB  GLU A   3      -3.250 -21.212  40.232  1.00101.33
ATOM     24  CG  GLU A   3      -4.120 -22.221  40.984  1.00101.33
ATOM     25  CD  GLU A   3      -3.788 -22.111  42.464  1.00101.33
ATOM     26  OE1 GLU A   3      -2.840 -22.820  42.897  1.00101.33
ATOM     27  OE2 GLU A   3      -4.464 -21.323  43.176  1.00101.33
ATOM     28  N   ASP A   4      -0.503 -19.982  39.166  1.00 33.29
ATOM     29  CA  ASP A   4       0.129 -18.943  38.403  1.00 33.29
ATOM     30  C   ASP A   4       1.002 -19.543  37.343  1.00 33.29
ATOM     31  O   ASP A   4       1.055 -19.042  36.220  1.00 33.29
ATOM     32  CB  ASP A   4       0.992 -18.000  39.258  1.00 33.29
ATOM     33  CG  ASP A   4       0.101 -17.487  40.380  1.00 33.29
ATOM     34  OD1 ASP A   4      -1.048 -17.074  40.069  1.00 33.29
ATOM     35  OD2 ASP A   4       0.551 -17.498  41.557  1.00 33.29
ATOM     36  N   LEU A   5       1.701 -20.643  37.676  1.00 43.80
ATOM     37  CA  LEU A   5       2.629 -21.265  36.777  1.00 43.80
ATOM     38  C   LEU A   5       1.897 -21.746  35.565  1.00 43.80
ATOM     39  O   LEU A   5       2.327 -21.521  34.435  1.00 43.80
ATOM     40  CB  LEU A   5       3.308 -22.492  37.411  1.00 43.80
ATOM     41  CG  LEU A   5       4.531 -22.152  38.286  1.00 43.80
ATOM     42  CD1 LEU A   5       4.639 -23.110  39.485  1.00 43.80
ATOM     43  CD2 LEU A   5       5.821 -22.095  37.450  1.00 43.80
ATOM     44  N   VAL A   6       0.741 -22.400  35.771  1.00108.30
ATOM     45  CA  VAL A   6       0.026 -22.959  34.666  1.00108.30
ATOM     46  C   VAL A   6      -0.410 -21.859  33.734  1.00108.30
ATOM     47  O   VAL A   6      -0.386 -22.026  32.516  1.00108.30
ATOM     48  CB  VAL A   6      -1.149 -23.798  35.091  1.00108.30
ATOM     49  CG1 VAL A   6      -1.947 -24.254  33.860  1.00108.30
ATOM     50  CG2 VAL A   6      -0.631 -24.926  35.992  1.00108.30
ATOM     51  N   TYR A   7      -0.842 -20.702  34.274  1.00108.96
ATOM     52  CA  TYR A   7      -1.240 -19.597  33.440  1.00108.96
ATOM     53  C   TYR A   7      -0.058 -19.024  32.717  1.00108.96
ATOM     54  O   TYR A   7      -0.181 -18.608  31.566  1.00108.96
ATOM     55  CB  TYR A   7      -1.996 -18.470  34.171  1.00108.96
ATOM     56  CG  TYR A   7      -2.589 -17.572  33.132  1.00108.96
ATOM     57  CD1 TYR A   7      -3.255 -18.069  32.033  1.00108.96
ATOM     58  CD2 TYR A   7      -2.465 -16.208  33.266  1.00108.96
ATOM     59  CE1 TYR A   7      -3.793 -17.221  31.091  1.00108.96
ATOM     60  CE2 TYR A   7      -3.000 -15.356  32.329  1.00108.96
ATOM     61  CZ  TYR A   7      -3.663 -15.859  31.237  1.00108.96
ATOM     62  OH  TYR A   7      -4.209 -14.978  30.280  1.00108.96
ATOM     63  N   GLN A   8       1.108 -18.961  33.391  1.00 85.07
ATOM     64  CA  GLN A   8       2.334 -18.456  32.829  1.00 85.07
ATOM     65  C   GLN A   8       2.772 -19.372  31.722  1.00 85.07
ATOM     66  O   GLN A   8       3.430 -18.945  30.775  1.00 85.07
ATOM     67  CB  GLN A   8       3.476 -18.403  33.858  1.00 85.07
ATOM     68  CG  GLN A   8       4.809 -17.921  33.281  1.00 85.07
ATOM     69  CD  GLN A   8       4.612 -16.496  32.785  1.00 85.07
ATOM     70  OE1 GLN A   8       4.582 -15.551  33.572  1.00 85.07
ATOM     71  NE2 GLN A   8       4.486 -16.331  31.440  1.00 85.07
ATOM     72  N   ALA A   9       2.494 -20.681  31.855  1.00 34.45
ATOM     73  CA  ALA A   9       2.836 -21.636  30.838  1.00 34.45
ATOM     74  C   ALA A   9       2.025 -21.339  29.613  1.00 34.45
ATOM     75  O   ALA A   9       2.492 -21.490  28.487  1.00 34.45
ATOM     76  CB  ALA A   9       2.539 -23.087  31.258  1.00 34.45
ATOM     77  N   LYS A  10       0.757 -20.942  29.817  1.00 54.20
ATOM     78  CA  LYS A  10      -0.160 -20.640  28.754  1.00 54.20
ATOM     79  C   LYS A  10       0.286 -19.420  27.997  1.00 54.20
ATOM     80  O   LYS A  10       0.069 -19.329  26.788  1.00 54.20
ATOM     81  CB  LYS A  10      -1.579 -20.393  29.283  1.00 54.20
ATOM     82  CG  LYS A  10      -2.273 -21.688  29.713  1.00 54.20
ATOM     83  CD  LYS A  10      -3.481 -21.476  30.627  1.00 54.20
ATOM     84  CE  LYS A  10      -4.243 -22.768  30.921  1.00 54.20
ATOM     85  NZ  LYS A  10      -5.299 -22.978  29.906  1.00 54.20
ATOM     86  N   LEU A  11       0.852 -18.416  28.700  1.00 49.21
ATOM     87  CA  LEU A  11       1.355 -17.224  28.070  1.00 49.21
ATOM     88  C   LEU A  11       2.554 -17.538  27.228  1.00 49.21
ATOM     89  O   LEU A  11       2.673 -17.037  26.111  1.00 49.21
ATOM     90  CB  LEU A  11       1.785 -16.129  29.063  1.00 49.21
ATOM     91  CG  LEU A  11       0.870 -15.995  30.291  1.00 49.21
ATOM     92  CD1 LEU A  11       1.493 -15.053  31.337  1.00 49.21
ATOM     93  CD2 LEU A  11      -0.550 -15.568  29.876  1.00 49.21
ATOM     94  N   ALA A  12       3.479 -18.376  27.742  1.00 27.50
ATOM     95  CA  ALA A  12       4.689 -18.687  27.033  1.00 27.50
ATOM     96  C   ALA A  12       4.320 -19.371  25.755  1.00 27.50
ATOM     97  O   ALA A  12       4.883 -19.094  24.696  1.00 27.50
ATOM     98  CB  ALA A  12       5.626 -19.621  27.821  1.00 27.50
ATOM     99  N   GLU A  13       3.318 -20.263  25.818  1.00 46.39
ATOM    100  CA  GLU A  13       2.923 -21.024  24.670  1.00 46.39
ATOM    101  C   GLU A  13       2.528 -20.069  23.583  1.00 46.39
ATOM    102  O   GLU A  13       2.888 -20.259  22.422  1.00 46.39
ATOM    103  CB  GLU A  13       1.715 -21.923  24.974  1.00 46.39
ATOM    104  CG  GLU A  13       1.652 -23.205  24.145  1.00 46.39
ATOM    105  CD  GLU A  13       0.190 -23.422  23.781  1.00 46.39
ATOM    106  OE1 GLU A  13      -0.297 -22.716  22.857  1.00 46.39
ATOM    107  OE2 GLU A  13      -0.464 -24.286  24.424  1.00 46.39
ATOM    108  N   GLN A  14       1.772 -19.016  23.943  1.00129.01
ATOM    109  CA  GLN A  14       1.364 -17.992  23.021  1.00129.01
ATOM    110  C   GLN A  14       2.595 -17.285  22.533  1.00129.01
ATOM    111  O   GLN A  14       2.742 -17.011  21.343  1.00129.01
ATOM    112  CB  GLN A  14       0.509 -16.914  23.707  1.00129.01
ATOM    113  CG  GLN A  14       0.186 -15.709  22.824  1.00129.01
ATOM    114  CD  GLN A  14      -0.653 -16.198  21.659  1.00129.01
ATOM    115  OE1 GLN A  14      -1.879 -16.259  21.740  1.00129.01
ATOM    116  NE2 GLN A  14       0.028 -16.563  20.540  1.00129.01
ATOM    117  N   ALA A  15       3.523 -17.002  23.464  1.00 59.87
ATOM    118  CA  ALA A  15       4.747 -16.272  23.266  1.00 59.87
ATOM    119  C   ALA A  15       5.656 -17.011  22.328  1.00 59.87
ATOM    120  O   ALA A  15       6.504 -16.402  21.679  1.00 59.87
ATOM    121  CB  ALA A  15       5.526 -16.040  24.579  1.00 59.87
ATOM    122  N   GLU A  16       5.497 -18.349  22.261  1.00139.73
ATOM    123  CA  GLU A  16       6.340 -19.296  21.579  1.00139.73
ATOM    124  C   GLU A  16       7.674 -19.311  22.256  1.00139.73
ATOM    125  O   GLU A  16       8.722 -19.432  21.621  1.00139.73
ATOM    126  CB  GLU A  16       6.495 -19.126  20.049  1.00139.73
ATOM    127  CG  GLU A  16       5.361 -19.647  19.174  1.00139.73
ATOM    128  CD  GLU A  16       5.956 -20.012  17.814  1.00139.73
ATOM    129  OE1 GLU A  16       6.673 -19.165  17.213  1.00139.73
ATOM    130  OE2 GLU A  16       5.695 -21.161  17.367  1.00139.73
ATOM    131  N   ARG A  17       7.628 -19.186  23.602  1.00138.81
ATOM    132  CA  ARG A  17       8.771 -19.302  24.460  1.00138.81
ATOM    133  C   ARG A  17       8.603 -20.636  25.125  1.00138.81
ATOM    134  O   ARG A  17       8.047 -20.737  26.217  1.00138.81
ATOM    135  CB  ARG A  17       8.776 -18.260  25.592  1.00138.81
ATOM    136  CG  ARG A  17       9.446 -16.933  25.237  1.00138.81
ATOM    137  CD  ARG A  17       8.980 -16.376  23.897  1.00138.81
ATOM    138  NE  ARG A  17      10.169 -15.738  23.269  1.00138.81
ATOM    139  CZ  ARG A  17      10.032 -14.992  22.139  1.00138.81
ATOM    140  NH1 ARG A  17       8.802 -14.827  21.571  1.00138.81
ATOM    141  NH2 ARG A  17      11.131 -14.404  21.581  1.00138.81
ATOM    142  N   TYR A  18       9.086 -21.702  24.467  1.00 85.71
ATOM    143  CA  TYR A  18       8.904 -23.052  24.921  1.00 85.71
ATOM    144  C   TYR A  18       9.724 -23.368  26.133  1.00 85.71
ATOM    145  O   TYR A  18       9.314 -24.148  26.990  1.00 85.71
ATOM    146  CB  TYR A  18       9.186 -24.072  23.810  1.00 85.71
ATOM    147  CG  TYR A  18       8.201 -23.725  22.744  1.00 85.71
ATOM    148  CD1 TYR A  18       6.849 -23.762  23.007  1.00 85.71
ATOM    149  CD2 TYR A  18       8.622 -23.360  21.486  1.00 85.71
ATOM    150  CE1 TYR A  18       5.928 -23.441  22.036  1.00 85.71
ATOM    151  CE2 TYR A  18       7.708 -23.040  20.510  1.00 85.71
ATOM    152  CZ  TYR A  18       6.361 -23.074  20.784  1.00 85.71
ATOM    153  OH  TYR A  18       5.427 -22.742  19.779  1.00 85.71
ATOM    154  N   ASP A  19      10.940 -22.806  26.211  1.00 42.63
ATOM    155  CA  ASP A  19      11.813 -23.087  27.311  1.00 42.63
ATOM    156  C   ASP A  19      11.179 -22.610  28.590  1.00 42.63
ATOM    157  O   ASP A  19      11.260 -23.288  29.613  1.00 42.63
ATOM    158  CB  ASP A  19      13.162 -22.372  27.151  1.00 42.63
ATOM    159  CG  ASP A  19      13.803 -22.894  25.872  1.00 42.63
ATOM    160  OD1 ASP A  19      13.506 -22.333  24.785  1.00 42.63
ATOM    161  OD2 ASP A  19      14.614 -23.852  25.973  1.00 42.63
ATOM    162  N   GLU A  20      10.538 -21.420  28.567  1.00 47.23
ATOM    163  CA  GLU A  20       9.923 -20.845  29.737  1.00 47.23
ATOM    164  C   GLU A  20       8.781 -21.712  30.175  1.00 47.23
ATOM    165  O   GLU A  20       8.644 -22.051  31.350  1.00 47.23
ATOM    166  CB  GLU A  20       9.308 -19.464  29.447  1.00 47.23
ATOM    167  CG  GLU A  20      10.251 -18.280  29.668  1.00 47.23
ATOM    168  CD  GLU A  20      11.373 -18.401  28.647  1.00 47.23
ATOM    169  OE1 GLU A  20      11.114 -18.959  27.545  1.00 47.23
ATOM    170  OE2 GLU A  20      12.507 -17.942  28.953  1.00 47.23
ATOM    171  N   MET A  21       7.950 -22.125  29.202  1.00 62.39
ATOM    172  CA  MET A  21       6.753 -22.878  29.440  1.00 62.39
ATOM    173  C   MET A  21       7.111 -24.195  30.046  1.00 62.39
ATOM    174  O   MET A  21       6.335 -24.756  30.817  1.00 62.39
ATOM    175  CB  MET A  21       5.959 -23.148  28.155  1.00 62.39
ATOM    176  CG  MET A  21       4.695 -23.976  28.382  1.00 62.39
ATOM    177  SD  MET A  21       3.533 -23.921  26.987  1.00 62.39
ATOM    178  CE  MET A  21       4.667 -24.687  25.794  1.00 62.39
ATOM    179  N   VAL A  22       8.254 -24.760  29.624  1.00 51.90
ATOM    180  CA  VAL A  22       8.785 -25.990  30.140  1.00 51.90
ATOM    181  C   VAL A  22       9.291 -25.786  31.538  1.00 51.90
ATOM    182  O   VAL A  22       9.124 -26.642  32.406  1.00 51.90
ATOM    183  CB  VAL A  22       9.934 -26.475  29.304  1.00 51.90
ATOM    184  CG1 VAL A  22      11.201 -26.525  30.169  1.00 51.90
ATOM    185  CG2 VAL A  22       9.547 -27.831  28.691  1.00 51.90
ATOM    186  N   GLU A  23       9.951 -24.638  31.785  1.00 61.45
ATOM    187  CA  GLU A  23      10.518 -24.367  33.074  1.00 61.45
ATOM    188  C   GLU A  23       9.407 -24.292  34.078  1.00 61.45
ATOM    189  O   GLU A  23       9.517 -24.813  35.188  1.00 61.45
ATOM    190  CB  GLU A  23      11.279 -23.027  33.113  1.00 61.45
ATOM    191  CG  GLU A  23      11.744 -22.605  34.511  1.00 61.45
ATOM    192  CD  GLU A  23      12.674 -21.403  34.386  1.00 61.45
ATOM    193  OE1 GLU A  23      13.691 -21.508  33.652  1.00 61.45
ATOM    194  OE2 GLU A  23      12.374 -20.362  35.029  1.00 61.45
ATOM    195  N   SER A  24       8.298 -23.631  33.706  1.00 42.60
ATOM    196  CA  SER A  24       7.180 -23.468  34.589  1.00 42.60
ATOM    197  C   SER A  24       6.517 -24.785  34.880  1.00 42.60
ATOM    198  O   SER A  24       6.097 -25.030  36.009  1.00 42.60
ATOM    199  CB  SER A  24       6.110 -22.526  34.017  1.00 42.60
ATOM    200  OG  SER A  24       5.482 -23.134  32.897  1.00 42.60
ATOM    201  N   MET A  25       6.363 -25.652  33.859  1.00 71.28
ATOM    202  CA  MET A  25       5.704 -26.924  34.007  1.00 71.28
ATOM    203  C   MET A  25       6.547 -27.887  34.785  1.00 71.28
ATOM    204  O   MET A  25       6.031 -28.825  35.391  1.00 71.28
ATOM    205  CB  MET A  25       5.292 -27.574  32.678  1.00 71.28
ATOM    206  CG  MET A  25       4.045 -26.923  32.073  1.00 71.28
ATOM    207  SD  MET A  25       2.629 -26.800  33.211  1.00 71.28
ATOM    208  CE  MET A  25       2.693 -28.511  33.814  1.00 71.28
ATOM    209  N   LYS A  26       7.877 -27.730  34.699  1.00107.41
ATOM    210  CA  LYS A  26       8.817 -28.551  35.406  1.00107.41
ATOM    211  C   LYS A  26       8.601 -28.290  36.872  1.00107.41
ATOM    212  O   LYS A  26       8.595 -29.210  37.689  1.00107.41
ATOM    213  CB  LYS A  26      10.248 -28.130  35.008  1.00107.41
ATOM    214  CG  LYS A  26      11.419 -28.842  35.693  1.00107.41
ATOM    215  CD  LYS A  26      12.651 -29.121  34.839  1.00107.41
ATOM    216  CE  LYS A  26      13.947 -28.910  35.628  1.00107.41
ATOM    217  NZ  LYS A  26      15.123 -29.229  34.794  1.00107.41
ATOM    218  N   LYS A  27       8.408 -27.003  37.227  1.00130.97
ATOM    219  CA  LYS A  27       8.190 -26.537  38.571  1.00130.97
ATOM    220  C   LYS A  27       6.887 -27.076  39.078  1.00130.97
ATOM    221  O   LYS A  27       6.773 -27.483  40.234  1.00130.97
ATOM    222  CB  LYS A  27       8.102 -25.000  38.629  1.00130.97
ATOM    223  CG  LYS A  27       9.422 -24.263  38.388  1.00130.97
ATOM    224  CD  LYS A  27       9.274 -22.904  37.701  1.00130.97
ATOM    225  CE  LYS A  27       9.048 -21.755  38.686  1.00130.97
ATOM    226  NZ  LYS A  27      10.349 -21.232  39.161  1.00130.97
ATOM    227  N   VAL A  28       5.856 -27.077  38.216  1.00 41.02
ATOM    228  CA  VAL A  28       4.561 -27.548  38.603  1.00 41.02
ATOM    229  C   VAL A  28       4.661 -28.998  38.972  1.00 41.02
ATOM    230  O   VAL A  28       4.193 -29.408  40.033  1.00 41.02
ATOM    231  CB  VAL A  28       3.567 -27.442  37.485  1.00 41.02
ATOM    232  CG1 VAL A  28       2.254 -28.103  37.931  1.00 41.02
ATOM    233  CG2 VAL A  28       3.425 -25.964  37.086  1.00 41.02
ATOM    234  N   ALA A  29       5.316 -29.804  38.112  1.00 41.31
ATOM    235  CA  ALA A  29       5.415 -31.228  38.290  1.00 41.31
ATOM    236  C   ALA A  29       6.150 -31.555  39.556  1.00 41.31
ATOM    237  O   ALA A  29       5.755 -32.455  40.295  1.00 41.31
ATOM    238  CB  ALA A  29       6.164 -31.927  37.145  1.00 41.31
ATOM    239  N   GLY A  30       7.213 -30.791  39.856  1.00 50.99
ATOM    240  CA  GLY A  30       8.116 -30.986  40.962  1.00 50.99
ATOM    241  C   GLY A  30       7.364 -30.929  42.260  1.00 50.99
ATOM    242  O   GLY A  30       7.861 -31.366  43.297  1.00 50.99
ATOM    243  N   MET A  31       6.161 -30.331  42.237  1.00101.83
ATOM    244  CA  MET A  31       5.322 -30.146  43.390  1.00101.83
ATOM    245  C   MET A  31       4.969 -31.493  43.947  1.00101.83
ATOM    246  O   MET A  31       4.562 -31.600  45.101  1.00101.83
ATOM    247  CB  MET A  31       4.015 -29.393  43.093  1.00101.83
ATOM    248  CG  MET A  31       4.190 -27.879  42.973  1.00101.83
ATOM    249  SD  MET A  31       2.679 -26.997  42.479  1.00101.83
ATOM    250  CE  MET A  31       3.537 -25.714  41.521  1.00101.83
ATOM    251  N   ASP A  32       5.063 -32.549  43.121  1.00105.47
ATOM    252  CA  ASP A  32       4.821 -33.903  43.534  1.00105.47
ATOM    253  C   ASP A  32       3.355 -34.167  43.656  1.00105.47
ATOM    254  O   ASP A  32       2.940 -35.196  44.187  1.00105.47
ATOM    255  CB  ASP A  32       5.491 -34.244  44.874  1.00105.47
ATOM    256  CG  ASP A  32       5.933 -35.699  44.816  1.00105.47
ATOM    257  OD1 ASP A  32       6.768 -36.022  43.931  1.00105.47
ATOM    258  OD2 ASP A  32       5.456 -36.501  45.663  1.00105.47
ATOM    259  N   VAL A  33       2.520 -33.266  43.114  1.00 94.53
ATOM    260  CA  VAL A  33       1.116 -33.533  43.134  1.00 94.53
ATOM    261  C   VAL A  33       0.753 -33.924  41.737  1.00 94.53
ATOM    262  O   VAL A  33       1.294 -33.375  40.779  1.00 94.53
ATOM    263  CB  VAL A  33       0.279 -32.353  43.540  1.00 94.53
ATOM    264  CG1 VAL A  33       0.288 -32.271  45.075  1.00 94.53
ATOM    265  CG2 VAL A  33       0.820 -31.090  42.849  1.00 94.53
ATOM    266  N   GLU A  34      -0.172 -34.897  41.597  1.00 50.44
ATOM    267  CA  GLU A  34      -0.582 -35.421  40.322  1.00 50.44
ATOM    268  C   GLU A  34      -1.069 -34.280  39.484  1.00 50.44
ATOM    269  O   GLU A  34      -1.557 -33.278  40.003  1.00 50.44
ATOM    270  CB  GLU A  34      -1.706 -36.472  40.448  1.00 50.44
ATOM    271  CG  GLU A  34      -2.124 -37.145  39.139  1.00 50.44
ATOM    272  CD  GLU A  34      -3.000 -38.340  39.506  1.00 50.44
ATOM    273  OE1 GLU A  34      -3.741 -38.241  40.520  1.00 50.44
ATOM    274  OE2 GLU A  34      -2.933 -39.368  38.781  1.00 50.44
ATOM    275  N   LEU A  35      -0.915 -34.398  38.148  1.00 60.75
ATOM    276  CA  LEU A  35      -1.257 -33.313  37.269  1.00 60.75
ATOM    277  C   LEU A  35      -2.610 -33.536  36.668  1.00 60.75
ATOM    278  O   LEU A  35      -3.016 -34.665  36.396  1.00 60.75
ATOM    279  CB  LEU A  35      -0.278 -33.152  36.094  1.00 60.75
ATOM    280  CG  LEU A  35       1.162 -32.818  36.526  1.00 60.75
ATOM    281  CD1 LEU A  35       2.178 -33.272  35.467  1.00 60.75
ATOM    282  CD2 LEU A  35       1.309 -31.334  36.894  1.00 60.75
ATOM    283  N   THR A  36      -3.349 -32.432  36.442  1.00 96.93
ATOM    284  CA  THR A  36      -4.645 -32.530  35.836  1.00 96.93
ATOM    285  C   THR A  36      -4.416 -32.734  34.373  1.00 96.93
ATOM    286  O   THR A  36      -3.277 -32.695  33.910  1.00 96.93
ATOM    287  CB  THR A  36      -5.511 -31.319  36.030  1.00 96.93
ATOM    288  OG1 THR A  36      -4.907 -30.188  35.420  1.00 96.93
ATOM    289  CG2 THR A  36      -5.708 -31.072  37.535  1.00 96.93
ATOM    290  N   VAL A  37      -5.496 -32.975  33.605  1.00 84.12
ATOM    291  CA  VAL A  37      -5.348 -33.242  32.201  1.00 84.12
ATOM    292  C   VAL A  37      -4.709 -32.059  31.542  1.00 84.12
ATOM    293  O   VAL A  37      -3.817 -32.210  30.709  1.00 84.12
ATOM    294  CB  VAL A  37      -6.652 -33.520  31.509  1.00 84.12
ATOM    295  CG1 VAL A  37      -6.378 -33.832  30.030  1.00 84.12
ATOM    296  CG2 VAL A  37      -7.368 -34.657  32.258  1.00 84.12
ATOM    297  N   GLU A  38      -5.144 -30.846  31.924  1.00 47.05
ATOM    298  CA  GLU A  38      -4.683 -29.613  31.351  1.00 47.05
ATOM    299  C   GLU A  38      -3.215 -29.439  31.604  1.00 47.05
ATOM    300  O   GLU A  38      -2.459 -29.064  30.709  1.00 47.05
ATOM    301  CB  GLU A  38      -5.377 -28.411  32.012  1.00 47.05
ATOM    302  CG  GLU A  38      -6.903 -28.433  31.926  1.00 47.05
ATOM    303  CD  GLU A  38      -7.432 -28.987  33.245  1.00 47.05
ATOM    304  OE1 GLU A  38      -7.369 -30.231  33.435  1.00 47.05
ATOM    305  OE2 GLU A  38      -7.896 -28.172  34.087  1.00 47.05
ATOM    306  N   GLU A  39      -2.776 -29.698  32.846  1.00 53.81
ATOM    307  CA  GLU A  39      -1.407 -29.503  33.225  1.00 53.81
ATOM    308  C   GLU A  39      -0.550 -30.474  32.483  1.00 53.81
ATOM    309  O   GLU A  39       0.577 -30.159  32.105  1.00 53.81
ATOM    310  CB  GLU A  39      -1.175 -29.739  34.725  1.00 53.81
ATOM    311  CG  GLU A  39      -1.435 -28.496  35.576  1.00 53.81
ATOM    312  CD  GLU A  39      -1.767 -28.960  36.985  1.00 53.81
ATOM    313  OE1 GLU A  39      -2.617 -29.881  37.116  1.00 53.81
ATOM    314  OE2 GLU A  39      -1.173 -28.406  37.949  1.00 53.81
ATOM    315  N   ARG A  40      -1.071 -31.698  32.283  1.00 90.79
ATOM    316  CA  ARG A  40      -0.348 -32.761  31.644  1.00 90.79
ATOM    317  C   ARG A  40      -0.045 -32.404  30.226  1.00 90.79
ATOM    318  O   ARG A  40       1.073 -32.599  29.750  1.00 90.79
ATOM    319  CB  ARG A  40      -1.166 -34.060  31.569  1.00 90.79
ATOM    320  CG  ARG A  40      -0.412 -35.230  30.934  1.00 90.79
ATOM    321  CD  ARG A  40      -1.146 -36.567  31.075  1.00 90.79
ATOM    322  NE  ARG A  40      -2.175 -36.664  30.002  1.00 90.79
ATOM    323  CZ  ARG A  40      -3.356 -37.301  30.258  1.00 90.79
ATOM    324  NH1 ARG A  40      -3.586 -37.846  31.489  1.00 90.79
ATOM    325  NH2 ARG A  40      -4.305 -37.401  29.281  1.00 90.79
ATOM    326  N   ASN A  41      -1.057 -31.876  29.516  1.00 45.08
ATOM    327  CA  ASN A  41      -0.925 -31.533  28.131  1.00 45.08
ATOM    328  C   ASN A  41       0.076 -30.425  27.976  1.00 45.08
ATOM    329  O   ASN A  41       0.826 -30.409  27.004  1.00 45.08
ATOM    330  CB  ASN A  41      -2.251 -31.072  27.507  1.00 45.08
ATOM    331  CG  ASN A  41      -2.954 -32.313  26.983  1.00 45.08
ATOM    332  OD1 ASN A  41      -2.881 -32.620  25.794  1.00 45.08
ATOM    333  ND2 ASN A  41      -3.645 -33.052  27.892  1.00 45.08
ATOM    334  N   LEU A  42       0.094 -29.454  28.914  1.00 54.02
ATOM    335  CA  LEU A  42       0.981 -28.318  28.847  1.00 54.02
ATOM    336  C   LEU A  42       2.402 -28.751  28.996  1.00 54.02
ATOM    337  O   LEU A  42       3.295 -28.209  28.348  1.00 54.02
ATOM    338  CB  LEU A  42       0.733 -27.273  29.950  1.00 54.02
ATOM    339  CG  LEU A  42      -0.114 -26.065  29.507  1.00 54.02
ATOM    340  CD1 LEU A  42      -0.569 -25.241  30.723  1.00 54.02
ATOM    341  CD2 LEU A  42       0.631 -25.208  28.466  1.00 54.02
ATOM    342  N   LEU A  43       2.653 -29.713  29.897  1.00 49.31
ATOM    343  CA  LEU A  43       3.973 -30.218  30.127  1.00 49.31
ATOM    344  C   LEU A  43       4.431 -30.902  28.871  1.00 49.31
ATOM    345  O   LEU A  43       5.602 -30.828  28.500  1.00 49.31
ATOM    346  CB  LEU A  43       3.975 -31.266  31.253  1.00 49.31
ATOM    347  CG  LEU A  43       5.365 -31.769  31.667  1.00 49.31
ATOM    348  CD1 LEU A  43       5.665 -31.400  33.129  1.00 49.31
ATOM    349  CD2 LEU A  43       5.523 -33.273  31.375  1.00 49.31
ATOM    350  N   SER A  44       3.502 -31.620  28.216  1.00 50.83
ATOM    351  CA  SER A  44       3.779 -32.388  27.032  1.00 50.83
ATOM    352  C   SER A  44       4.023 -31.510  25.844  1.00 50.83
ATOM    353  O   SER A  44       4.902 -31.794  25.032  1.00 50.83
ATOM    354  CB  SER A  44       2.639 -33.359  26.672  1.00 50.83
ATOM    355  OG  SER A  44       1.577 -32.658  26.042  1.00 50.83
ATOM    356  N   VAL A  45       3.219 -30.443  25.680  1.00101.44
ATOM    357  CA  VAL A  45       3.403 -29.575  24.553  1.00101.44
ATOM    358  C   VAL A  45       4.690 -28.835  24.728  1.00101.44
ATOM    359  O   VAL A  45       5.412 -28.595  23.762  1.00101.44
ATOM    360  CB  VAL A  45       2.305 -28.567  24.366  1.00101.44
ATOM    361  CG1 VAL A  45       2.185 -27.696  25.626  1.00101.44
ATOM    362  CG2 VAL A  45       2.602 -27.775  23.081  1.00101.44
ATOM    363  N   ALA A  46       5.017 -28.448  25.978  1.00 53.06
ATOM    364  CA  ALA A  46       6.189 -27.647  26.177  1.00 53.06
ATOM    365  C   ALA A  46       7.413 -28.394  25.735  1.00 53.06
ATOM    366  O   ALA A  46       8.196 -27.895  24.930  1.00 53.06
ATOM    367  CB  ALA A  46       6.392 -27.261  27.651  1.00 53.06
ATOM    368  N   TYR A  47       7.579 -29.638  26.210  1.00 78.56
ATOM    369  CA  TYR A  47       8.733 -30.446  25.921  1.00 78.56
ATOM    370  C   TYR A  47       8.780 -30.859  24.485  1.00 78.56
ATOM    371  O   TYR A  47       9.856 -31.022  23.911  1.00 78.56
ATOM    372  CB  TYR A  47       8.832 -31.695  26.804  1.00 78.56
ATOM    373  CG  TYR A  47       9.450 -31.290  28.100  1.00 78.56
ATOM    374  CD1 TYR A  47      10.808 -31.075  28.179  1.00 78.56
ATOM    375  CD2 TYR A  47       8.680 -31.120  29.228  1.00 78.56
ATOM    376  CE1 TYR A  47      11.395 -30.714  29.368  1.00 78.56
ATOM    377  CE2 TYR A  47       9.263 -30.762  30.422  1.00 78.56
ATOM    378  CZ  TYR A  47      10.623 -30.556  30.493  1.00 78.56
ATOM    379  OH  TYR A  47      11.239 -30.187  31.708  1.00 78.56
ATOM    380  N   LYS A  48       7.603 -31.082  23.878  1.00107.69
ATOM    381  CA  LYS A  48       7.510 -31.501  22.512  1.00107.69
ATOM    382  C   LYS A  48       8.221 -30.486  21.669  1.00107.69
ATOM    383  O   LYS A  48       8.950 -30.841  20.744  1.00107.69
ATOM    384  CB  LYS A  48       6.048 -31.506  22.046  1.00107.69
ATOM    385  CG  LYS A  48       5.860 -31.764  20.555  1.00107.69
ATOM    386  CD  LYS A  48       4.390 -31.748  20.139  1.00107.69
ATOM    387  CE  LYS A  48       3.575 -32.871  20.788  1.00107.69
ATOM    388  NZ  LYS A  48       2.330 -33.102  20.023  1.00107.69
ATOM    389  N   ASN A  49       7.992 -29.187  21.946  1.00 60.61
ATOM    390  CA  ASN A  49       8.619 -28.137  21.195  1.00 60.61
ATOM    391  C   ASN A  49      10.084 -28.026  21.513  1.00 60.61
ATOM    392  O   ASN A  49      10.900 -27.840  20.610  1.00 60.61
ATOM    393  CB  ASN A  49       7.944 -26.777  21.423  1.00 60.61
ATOM    394  CG  ASN A  49       6.669 -26.781  20.587  1.00 60.61
ATOM    395  OD1 ASN A  49       6.696 -26.465  19.398  1.00 60.61
ATOM    396  ND2 ASN A  49       5.526 -27.166  21.216  1.00 60.61
ATOM    397  N   VAL A  50      10.452 -28.137  22.808  1.00 52.22
ATOM    398  CA  VAL A  50      11.817 -27.985  23.246  1.00 52.22
ATOM    399  C   VAL A  50      12.694 -29.011  22.582  1.00 52.22
ATOM    400  O   VAL A  50      13.697 -28.667  21.958  1.00 52.22
ATOM    401  CB  VAL A  50      11.958 -28.172  24.733  1.00 52.22
ATOM    402  CG1 VAL A  50      13.446 -28.087  25.119  1.00 52.22
ATOM    403  CG2 VAL A  50      11.063 -27.144  25.444  1.00 52.22
ATOM    404  N   ILE A  51      12.348 -30.308  22.700  1.00 72.89
ATOM    405  CA  ILE A  51      13.108 -31.334  22.042  1.00 72.89
ATOM    406  C   ILE A  51      12.941 -31.213  20.566  1.00 72.89
ATOM    407  O   ILE A  51      13.872 -31.480  19.814  1.00 72.89
ATOM    408  CB  ILE A  51      12.773 -32.749  22.420  1.00 72.89
ATOM    409  CG1 ILE A  51      13.791 -33.704  21.800  1.00 72.89
ATOM    410  CG2 ILE A  51      11.325 -33.052  22.001  1.00 72.89
ATOM    411  CD1 ILE A  51      14.730 -34.311  22.832  1.00 72.89
ATOM    412  N   GLY A  52      11.747 -30.811  20.106  1.00 32.12
ATOM    413  CA  GLY A  52      11.476 -30.784  18.698  1.00 32.12
ATOM    414  C   GLY A  52      12.451 -29.904  17.979  1.00 32.12
ATOM    415  O   GLY A  52      12.868 -30.230  16.868  1.00 32.12
ATOM    416  N   ALA A  53      12.817 -28.749  18.561  1.00 31.52
ATOM    417  CA  ALA A  53      13.709 -27.872  17.860  1.00 31.52
ATOM    418  C   ALA A  53      15.028 -28.547  17.683  1.00 31.52
ATOM    419  O   ALA A  53      15.601 -28.543  16.595  1.00 31.52
ATOM    420  CB  ALA A  53      13.972 -26.556  18.609  1.00 31.52
ATOM    421  N   ARG A  54      15.530 -29.173  18.759  1.00116.97
ATOM    422  CA  ARG A  54      16.822 -29.785  18.714  1.00116.97
ATOM    423  C   ARG A  54      16.812 -30.938  17.755  1.00116.97
ATOM    424  O   ARG A  54      17.782 -31.156  17.031  1.00116.97
ATOM    425  CB  ARG A  54      17.298 -30.219  20.112  1.00116.97
ATOM    426  CG  ARG A  54      17.735 -29.051  21.011  1.00116.97
ATOM    427  CD  ARG A  54      16.622 -28.087  21.440  1.00116.97
ATOM    428  NE  ARG A  54      17.110 -26.703  21.166  1.00116.97
ATOM    429  CZ  ARG A  54      16.338 -25.627  21.491  1.00116.97
ATOM    430  NH1 ARG A  54      15.095 -25.816  22.021  1.00116.97
ATOM    431  NH2 ARG A  54      16.810 -24.360  21.293  1.00116.97
ATOM    432  N   ARG A  55      15.715 -31.715  17.716  1.00125.23
ATOM    433  CA  ARG A  55      15.666 -32.842  16.837  1.00125.23
ATOM    434  C   ARG A  55      15.721 -32.335  15.421  1.00125.23
ATOM    435  O   ARG A  55      16.447 -32.866  14.580  1.00125.23
ATOM    436  CB  ARG A  55      14.400 -33.678  17.087  1.00125.23
ATOM    437  CG  ARG A  55      14.602 -34.802  18.099  1.00125.23
ATOM    438  CD  ARG A  55      13.323 -35.612  18.322  1.00125.23
ATOM    439  NE  ARG A  55      13.197 -36.604  17.221  1.00125.23
ATOM    440  CZ  ARG A  55      12.343 -36.389  16.184  1.00125.23
ATOM    441  NH1 ARG A  55      11.629 -35.227  16.106  1.00125.23
ATOM    442  NH2 ARG A  55      12.196 -37.361  15.236  1.00125.23
ATOM    443  N   ALA A  56      14.979 -31.253  15.118  1.00 35.78
ATOM    444  CA  ALA A  56      14.973 -30.747  13.774  1.00 35.78
ATOM    445  C   ALA A  56      16.354 -30.301  13.406  1.00 35.78
ATOM    446  O   ALA A  56      16.858 -30.632  12.335  1.00 35.78
ATOM    447  CB  ALA A  56      14.030 -29.542  13.593  1.00 35.78
ATOM    448  N   SER A  57      17.028 -29.568  14.305  1.00 74.47
ATOM    449  CA  SER A  57      18.327 -29.051  13.988  1.00 74.47
ATOM    450  C   SER A  57      19.293 -30.187  13.837  1.00 74.47
ATOM    451  O   SER A  57      20.285 -30.073  13.119  1.00 74.47
ATOM    452  CB  SER A  57      18.872 -28.118  15.078  1.00 74.47
ATOM    453  OG  SER A  57      19.108 -26.830  14.538  1.00 74.47
ATOM    454  N   TRP A  58      19.061 -31.303  14.546  1.00 84.27
ATOM    455  CA  TRP A  58      19.977 -32.400  14.465  1.00 84.27
ATOM    456  C   TRP A  58      19.884 -33.038  13.120  1.00 84.27
ATOM    457  O   TRP A  58      20.887 -33.382  12.497  1.00 84.27
ATOM    458  CB  TRP A  58      19.716 -33.498  15.510  1.00 84.27
ATOM    459  CG  TRP A  58      20.669 -34.667  15.411  1.00 84.27
ATOM    460  CD1 TRP A  58      21.849 -34.860  16.070  1.00 84.27
ATOM    461  CD2 TRP A  58      20.481 -35.818  14.572  1.00 84.27
ATOM    462  NE1 TRP A  58      22.410 -36.053  15.690  1.00 84.27
ATOM    463  CE2 TRP A  58      21.582 -36.657  14.770  1.00 84.27
ATOM    464  CE3 TRP A  58      19.481 -36.149  13.706  1.00 84.27
ATOM    465  CZ2 TRP A  58      21.690 -37.842  14.101  1.00 84.27
ATOM    466  CZ3 TRP A  58      19.595 -37.349  13.038  1.00 84.27
ATOM    467  CH2 TRP A  58      20.680 -38.181  13.230  1.00 84.27
ATOM    468  N   ARG A  59      18.653 -33.217  12.621  1.00 60.75
ATOM    469  CA  ARG A  59      18.535 -33.915  11.379  1.00 60.75
ATOM    470  C   ARG A  59      19.238 -33.136  10.314  1.00 60.75
ATOM    471  O   ARG A  59      19.980 -33.705   9.515  1.00 60.75
ATOM    472  CB  ARG A  59      17.071 -34.159  10.997  1.00 60.75
ATOM    473  CG  ARG A  59      16.971 -35.045   9.752  1.00 60.75
ATOM    474  CD  ARG A  59      17.160 -36.532  10.033  1.00 60.75
ATOM    475  NE  ARG A  59      18.622 -36.798   9.962  1.00 60.75
ATOM    476  CZ  ARG A  59      19.083 -38.075   9.822  1.00 60.75
ATOM    477  NH1 ARG A  59      18.202 -39.106   9.674  1.00 60.75
ATOM    478  NH2 ARG A  59      20.423 -38.321   9.850  1.00 60.75
ATOM    479  N   ILE A  60      19.051 -31.803  10.297  1.00 83.06
ATOM    480  CA  ILE A  60      19.646 -30.989   9.274  1.00 83.06
ATOM    481  C   ILE A  60      21.146 -31.003   9.358  1.00 83.06
ATOM    482  O   ILE A  60      21.823 -31.179   8.347  1.00 83.06
ATOM    483  CB  ILE A  60      19.206 -29.554   9.327  1.00 83.06
ATOM    484  CG1 ILE A  60      17.672 -29.475   9.392  1.00 83.06
ATOM    485  CG2 ILE A  60      19.826 -28.810   8.136  1.00 83.06
ATOM    486  CD1 ILE A  60      17.152 -28.235  10.116  1.00 83.06
ATOM    487  N   ILE A  61      21.707 -30.832  10.569  1.00 41.70
ATOM    488  CA  ILE A  61      23.130 -30.745  10.762  1.00 41.70
ATOM    489  C   ILE A  61      23.775 -32.033  10.356  1.00 41.70
ATOM    490  O   ILE A  61      24.823 -32.029   9.711  1.00 41.70
ATOM    491  CB  ILE A  61      23.485 -30.518  12.203  1.00 41.70
ATOM    492  CG1 ILE A  61      22.588 -29.426  12.808  1.00 41.70
ATOM    493  CG2 ILE A  61      24.988 -30.203  12.280  1.00 41.70
ATOM    494  CD1 ILE A  61      22.667 -28.093  12.068  1.00 41.70
ATOM    495  N   SER A  62      23.182 -33.177  10.742  1.00 89.30
ATOM    496  CA  SER A  62      23.782 -34.437  10.411  1.00 89.30
ATOM    497  C   SER A  62      23.732 -34.677   8.928  1.00 89.30
ATOM    498  O   SER A  62      24.604 -35.350   8.380  1.00 89.30
ATOM    499  CB  SER A  62      23.168 -35.627  11.175  1.00 89.30
ATOM    500  OG  SER A  62      24.157 -36.586  11.510  1.00 89.30
ATOM    501  N   SER A  63      22.707 -34.146   8.236  1.00 38.84
ATOM    502  CA  SER A  63      22.595 -34.342   6.814  1.00 38.84
ATOM    503  C   SER A  63      23.670 -33.569   6.115  1.00 38.84
ATOM    504  O   SER A  63      24.232 -34.030   5.122  1.00 38.84
ATOM    505  CB  SER A  63      21.253 -33.864   6.236  1.00 38.84
ATOM    506  OG  SER A  63      21.203 -32.447   6.243  1.00 38.84
ATOM    507  N   ILE A  64      23.967 -32.357   6.623  1.00 42.43
ATOM    508  CA  ILE A  64      24.972 -31.486   6.086  1.00 42.43
ATOM    509  C   ILE A  64      26.270 -32.193   6.250  1.00 42.43
ATOM    510  O   ILE A  64      27.144 -32.117   5.386  1.00 42.43
ATOM    511  CB  ILE A  64      25.045 -30.174   6.814  1.00 42.43
ATOM    512  CG1 ILE A  64      23.689 -29.447   6.744  1.00 42.43
ATOM    513  CG2 ILE A  64      26.203 -29.359   6.215  1.00 42.43
ATOM    514  CD1 ILE A  64      23.407 -28.556   7.951  1.00 42.43
ATOM    515  N   GLU A  65      26.414 -32.913   7.379  1.00 65.60
ATOM    516  CA  GLU A  65      27.629 -33.616   7.637  1.00 65.60
ATOM    517  C   GLU A  65      27.875 -34.520   6.473  1.00 65.60
ATOM    518  O   GLU A  65      28.991 -34.583   5.964  1.00 65.60
ATOM    519  CB  GLU A  65      27.557 -34.565   8.837  1.00 65.60
ATOM    520  CG  GLU A  65      28.605 -34.355   9.923  1.00 65.60
ATOM    521  CD  GLU A  65      28.808 -35.728  10.542  1.00 65.60
ATOM    522  OE1 GLU A  65      29.578 -36.533   9.951  1.00 65.60
ATOM    523  OE2 GLU A  65      28.211 -35.988  11.618  1.00 65.60
ATOM    524  N   GLN A  66      26.840 -35.255   6.023  1.00 95.75
ATOM    525  CA  GLN A  66      27.042 -36.146   4.917  1.00 95.75
ATOM    526  C   GLN A  66      27.241 -35.394   3.631  1.00 95.75
ATOM    527  O   GLN A  66      28.028 -35.813   2.783  1.00 95.75
ATOM    528  CB  GLN A  66      25.922 -37.169   4.690  1.00 95.75
ATOM    529  CG  GLN A  66      25.703 -38.028   5.939  1.00 95.75
ATOM    530  CD  GLN A  66      24.224 -38.365   6.040  1.00 95.75
ATOM    531  OE1 GLN A  66      23.734 -39.253   5.346  1.00 95.75
ATOM    532  NE2 GLN A  66      23.489 -37.633   6.921  1.00 95.75
ATOM    533  N   LYS A  67      26.520 -34.273   3.431  1.00 46.63
ATOM    534  CA  LYS A  67      26.608 -33.534   2.196  1.00 46.63
ATOM    535  C   LYS A  67      27.998 -33.002   2.059  1.00 46.63
ATOM    536  O   LYS A  67      28.560 -32.953   0.966  1.00 46.63
ATOM    537  CB  LYS A  67      25.705 -32.295   2.172  1.00 46.63
ATOM    538  CG  LYS A  67      24.209 -32.584   2.207  1.00 46.63
ATOM    539  CD  LYS A  67      23.417 -31.357   2.654  1.00 46.63
ATOM    540  CE  LYS A  67      21.977 -31.669   3.054  1.00 46.63
ATOM    541  NZ  LYS A  67      21.152 -31.880   1.845  1.00 46.63
ATOM    542  N   GLU A  68      28.579 -32.579   3.191  1.00108.48
ATOM    543  CA  GLU A  68      29.882 -31.991   3.254  1.00108.48
ATOM    544  C   GLU A  68      30.866 -33.020   2.830  1.00108.48
ATOM    545  O   GLU A  68      31.989 -32.684   2.466  1.00108.48
ATOM    546  CB  GLU A  68      30.257 -31.522   4.668  1.00108.48
ATOM    547  CG  GLU A  68      29.283 -30.497   5.253  1.00108.48
ATOM    548  CD  GLU A  68      29.000 -29.419   4.212  1.00108.48
ATOM    549  OE1 GLU A  68      29.806 -28.457   4.093  1.00108.48
ATOM    550  OE2 GLU A  68      27.958 -29.551   3.516  1.00108.48
ATOM    551  N   GLU A  69      30.497 -34.306   2.980  1.00121.68
ATOM    552  CA  GLU A  69      31.285 -35.405   2.504  1.00121.68
ATOM    553  C   GLU A  69      31.320 -35.275   1.014  1.00121.68
ATOM    554  O   GLU A  69      32.369 -35.415   0.389  1.00121.68
ATOM    555  CB  GLU A  69      30.607 -36.746   2.844  1.00121.68
ATOM    556  CG  GLU A  69      31.165 -37.483   4.059  1.00121.68
ATOM    557  CD  GLU A  69      31.445 -38.916   3.618  1.00121.68
ATOM    558  OE1 GLU A  69      32.303 -39.099   2.713  1.00121.68
ATOM    559  OE2 GLU A  69      30.800 -39.847   4.170  1.00121.68
ATOM    560  N   ASN A  70      30.153 -34.957   0.417  1.00 33.96
ATOM    561  CA  ASN A  70      30.033 -34.814  -1.005  1.00 33.96
ATOM    562  C   ASN A  70      30.946 -33.709  -1.419  1.00 33.96
ATOM    563  O   ASN A  70      31.642 -33.809  -2.429  1.00 33.96
ATOM    564  CB  ASN A  70      28.607 -34.445  -1.456  1.00 33.96
ATOM    565  CG  ASN A  70      28.435 -34.805  -2.928  1.00 33.96
ATOM    566  OD1 ASN A  70      27.934 -34.010  -3.722  1.00 33.96
ATOM    567  ND2 ASN A  70      28.855 -36.044  -3.300  1.00 33.96
ATOM    568  N   LYS A  71      30.969 -32.614  -0.639  1.00 68.82
ATOM    569  CA  LYS A  71      31.883 -31.556  -0.938  1.00 68.82
ATOM    570  C   LYS A  71      33.246 -32.137  -0.796  1.00 68.82
ATOM    571  O   LYS A  71      34.149 -31.836  -1.576  1.00 68.82
ATOM    572  CB  LYS A  71      31.774 -30.363   0.026  1.00 68.82
ATOM    573  CG  LYS A  71      30.351 -29.825   0.194  1.00 68.82
ATOM    574  CD  LYS A  71      29.528 -29.733  -1.091  1.00 68.82
ATOM    575  CE  LYS A  71      28.047 -29.464  -0.825  1.00 68.82
ATOM    576  NZ  LYS A  71      27.274 -30.722  -0.904  1.00 68.82
ATOM    577  N   GLY A  72      33.420 -33.020   0.203  1.00 17.89
ATOM    578  CA  GLY A  72      34.703 -33.616   0.407  1.00 17.89
ATOM    579  C   GLY A  72      35.541 -32.615   1.122  1.00 17.89
ATOM    580  O   GLY A  72      36.751 -32.546   0.913  1.00 17.89
ATOM    581  N   GLY A  73      34.905 -31.795   1.983  1.00 24.09
ATOM    582  CA  GLY A  73      35.652 -30.807   2.701  1.00 24.09
ATOM    583  C   GLY A  73      35.935 -31.339   4.070  1.00 24.09
ATOM    584  O   GLY A  73      35.028 -31.670   4.834  1.00 24.09
ATOM    585  N   GLU A  74      37.234 -31.423   4.408  1.00 33.46
ATOM    586  CA  GLU A  74      37.663 -31.899   5.688  1.00 33.46
ATOM    587  C   GLU A  74      37.197 -30.916   6.714  1.00 33.46
ATOM    588  O   GLU A  74      36.647 -31.288   7.750  1.00 33.46
ATOM    589  CB  GLU A  74      39.202 -31.984   5.753  1.00 33.46
ATOM    590  CG  GLU A  74      39.886 -32.559   4.513  1.00 33.46
ATOM    591  CD  GLU A  74      40.248 -31.377   3.622  1.00 33.46
ATOM    592  OE1 GLU A  74      41.291 -30.726   3.900  1.00 33.46
ATOM    593  OE2 GLU A  74      39.490 -31.108   2.651  1.00 33.46
ATOM    594  N   ASP A  75      37.395 -29.615   6.423  1.00 38.79
ATOM    595  CA  ASP A  75      37.033 -28.568   7.334  1.00 38.79
ATOM    596  C   ASP A  75      35.551 -28.528   7.511  1.00 38.79
ATOM    597  O   ASP A  75      35.064 -28.408   8.633  1.00 38.79
ATOM    598  CB  ASP A  75      37.456 -27.168   6.852  1.00 38.79
ATOM    599  CG  ASP A  75      37.018 -26.135   7.881  1.00 38.79
ATOM    600  OD1 ASP A  75      37.515 -26.207   9.036  1.00 38.79
ATOM    601  OD2 ASP A  75      36.185 -25.260   7.526  1.00 38.79
ATOM    602  N   LYS A  76      34.787 -28.636   6.407  1.00 37.25
ATOM    603  CA  LYS A  76      33.360 -28.507   6.508  1.00 37.25
ATOM    604  C   LYS A  76      32.800 -29.598   7.354  1.00 37.25
ATOM    605  O   LYS A  76      31.974 -29.346   8.231  1.00 37.25
ATOM    606  CB  LYS A  76      32.635 -28.594   5.157  1.00 37.25
ATOM    607  CG  LYS A  76      32.776 -27.330   4.314  1.00 37.25
ATOM    608  CD  LYS A  76      32.754 -27.590   2.806  1.00 37.25
ATOM    609  CE  LYS A  76      32.358 -26.363   1.983  1.00 37.25
ATOM    610  NZ  LYS A  76      30.937 -26.026   2.227  1.00 37.25
ATOM    611  N   LEU A  77      33.253 -30.844   7.132  1.00 43.94
ATOM    612  CA  LEU A  77      32.707 -31.946   7.867  1.00 43.94
ATOM    613  C   LEU A  77      32.977 -31.738   9.318  1.00 43.94
ATOM    614  O   LEU A  77      32.117 -31.999  10.155  1.00 43.94
ATOM    615  CB  LEU A  77      33.348 -33.298   7.508  1.00 43.94
ATOM    616  CG  LEU A  77      32.391 -34.270   6.788  1.00 43.94
ATOM    617  CD1 LEU A  77      33.108 -35.041   5.670  1.00 43.94
ATOM    618  CD2 LEU A  77      31.676 -35.198   7.782  1.00 43.94
ATOM    619  N   LYS A  78      34.187 -31.266   9.660  1.00125.58
ATOM    620  CA  LYS A  78      34.524 -31.129  11.048  1.00125.58
ATOM    621  C   LYS A  78      33.628 -30.119  11.697  1.00125.58
ATOM    622  O   LYS A  78      33.162 -30.331  12.815  1.00125.58
ATOM    623  CB  LYS A  78      35.997 -30.732  11.284  1.00125.58
ATOM    624  CG  LYS A  78      36.390 -30.461  12.741  1.00125.58
ATOM    625  CD  LYS A  78      36.260 -31.678  13.664  1.00125.58
ATOM    626  CE  LYS A  78      37.177 -32.842  13.281  1.00125.58
ATOM    627  NZ  LYS A  78      37.072 -33.926  14.283  1.00125.58
ATOM    628  N   MET A  79      33.342 -28.994  11.016  1.00 85.06
ATOM    629  CA  MET A  79      32.514 -28.005  11.645  1.00 85.06
ATOM    630  C   MET A  79      31.154 -28.578  11.895  1.00 85.06
ATOM    631  O   MET A  79      30.581 -28.387  12.965  1.00 85.06
ATOM    632  CB  MET A  79      32.271 -26.761  10.780  1.00 85.06
ATOM    633  CG  MET A  79      31.523 -25.661  11.539  1.00 85.06
ATOM    634  SD  MET A  79      29.713 -25.751  11.426  1.00 85.06
ATOM    635  CE  MET A  79      29.471 -25.283  13.161  1.00 85.06
ATOM    636  N   ILE A  80      30.598 -29.303  10.907  1.00122.63
ATOM    637  CA  ILE A  80      29.261 -29.814  11.032  1.00122.63
ATOM    638  C   ILE A  80      29.182 -30.828  12.135  1.00122.63
ATOM    639  O   ILE A  80      28.215 -30.854  12.895  1.00122.63
ATOM    640  CB  ILE A  80      28.745 -30.440   9.762  1.00122.63
ATOM    641  CG1 ILE A  80      28.914 -29.459   8.595  1.00122.63
ATOM    642  CG2 ILE A  80      27.292 -30.901   9.964  1.00122.63
ATOM    643  CD1 ILE A  80      28.172 -28.143   8.818  1.00122.63
ATOM    644  N   ARG A  81      30.196 -31.710  12.236  1.00 63.18
ATOM    645  CA  ARG A  81      30.202 -32.763  13.217  1.00 63.18
ATOM    646  C   ARG A  81      30.244 -32.211  14.614  1.00 63.18
ATOM    647  O   ARG A  81      29.521 -32.679  15.492  1.00 63.18
ATOM    648  CB  ARG A  81      31.402 -33.703  13.040  1.00 63.18
ATOM    649  CG  ARG A  81      31.162 -35.123  13.555  1.00 63.18
ATOM    650  CD  ARG A  81      32.194 -36.116  13.021  1.00 63.18
ATOM    651  NE  ARG A  81      31.519 -36.991  12.023  1.00 63.18
ATOM    652  CZ  ARG A  81      32.248 -37.868  11.270  1.00 63.18
ATOM    653  NH1 ARG A  81      33.584 -38.025  11.504  1.00 63.18
ATOM    654  NH2 ARG A  81      31.636 -38.591  10.289  1.00 63.18
ATOM    655  N   GLU A  82      31.097 -31.202  14.867  1.00 33.79
ATOM    656  CA  GLU A  82      31.211 -30.654  16.189  1.00 33.79
ATOM    657  C   GLU A  82      29.922 -29.985  16.560  1.00 33.79
ATOM    658  O   GLU A  82      29.483 -30.071  17.707  1.00 33.79
ATOM    659  CB  GLU A  82      32.333 -29.611  16.311  1.00 33.79
ATOM    660  CG  GLU A  82      33.706 -30.134  15.884  1.00 33.79
ATOM    661  CD  GLU A  82      34.692 -29.675  16.944  1.00 33.79
ATOM    662  OE1 GLU A  82      34.445 -29.993  18.138  1.00 33.79
ATOM    663  OE2 GLU A  82      35.697 -29.003  16.586  1.00 33.79
ATOM    664  N   TYR A  83      29.284 -29.285  15.601  1.00 50.52
ATOM    665  CA  TYR A  83      28.072 -28.578  15.902  1.00 50.52
ATOM    666  C   TYR A  83      27.007 -29.587  16.214  1.00 50.52
ATOM    667  O   TYR A  83      26.211 -29.392  17.131  1.00 50.52
ATOM    668  CB  TYR A  83      27.565 -27.682  14.753  1.00 50.52
ATOM    669  CG  TYR A  83      26.282 -27.065  15.208  1.00 50.52
ATOM    670  CD1 TYR A  83      26.258 -26.377  16.402  1.00 50.52
ATOM    671  CD2 TYR A  83      25.118 -27.160  14.478  1.00 50.52
ATOM    672  CE1 TYR A  83      25.103 -25.794  16.866  1.00 50.52
ATOM    673  CE2 TYR A  83      23.957 -26.578  14.938  1.00 50.52
ATOM    674  CZ  TYR A  83      23.949 -25.895  16.132  1.00 50.52
ATOM    675  OH  TYR A  83      22.761 -25.299  16.607  1.00 50.52
ATOM    676  N   ARG A  84      26.965 -30.705  15.457  1.00140.45
ATOM    677  CA  ARG A  84      25.949 -31.693  15.684  1.00140.45
ATOM    678  C   ARG A  84      26.100 -32.230  17.073  1.00140.45
ATOM    679  O   ARG A  84      25.117 -32.449  17.775  1.00140.45
ATOM    680  CB  ARG A  84      26.008 -32.889  14.723  1.00140.45
ATOM    681  CG  ARG A  84      24.868 -33.882  14.952  1.00140.45
ATOM    682  CD  ARG A  84      25.078 -35.218  14.239  1.00140.45
ATOM    683  NE  ARG A  84      26.319 -35.814  14.804  1.00140.45
ATOM    684  CZ  ARG A  84      26.898 -36.906  14.223  1.00140.45
ATOM    685  NH1 ARG A  84      26.352 -37.463  13.101  1.00140.45
ATOM    686  NH2 ARG A  84      28.030 -37.435  14.764  1.00140.45
ATOM    687  N   GLN A  85      27.349 -32.441  17.519  1.00 50.12
ATOM    688  CA  GLN A  85      27.599 -32.976  18.827  1.00 50.12
ATOM    689  C   GLN A  85      27.044 -32.019  19.834  1.00 50.12
ATOM    690  O   GLN A  85      26.514 -32.427  20.866  1.00 50.12
ATOM    691  CB  GLN A  85      29.101 -33.126  19.112  1.00 50.12
ATOM    692  CG  GLN A  85      29.815 -34.081  18.154  1.00 50.12
ATOM    693  CD  GLN A  85      28.948 -35.322  18.027  1.00 50.12
ATOM    694  OE1 GLN A  85      28.205 -35.487  17.062  1.00 50.12
ATOM    695  NE2 GLN A  85      29.048 -36.227  19.037  1.00 50.12
ATOM    696  N   MET A  86      27.170 -30.707  19.567  1.00101.12
ATOM    697  CA  MET A  86      26.680 -29.698  20.462  1.00101.12
ATOM    698  C   MET A  86      25.192 -29.836  20.571  1.00101.12
ATOM    699  O   MET A  86      24.633 -29.793  21.666  1.00101.12
ATOM    700  CB  MET A  86      26.978 -28.289  19.918  1.00101.12
ATOM    701  CG  MET A  86      28.459 -27.933  19.770  1.00101.12
ATOM    702  SD  MET A  86      28.800 -26.323  18.995  1.00101.12
ATOM    703  CE  MET A  86      30.228 -26.886  18.023  1.00101.12
ATOM    704  N   VAL A  87      24.510 -30.021  19.424  1.00 93.06
ATOM    705  CA  VAL A  87      23.076 -30.109  19.420  1.00 93.06
ATOM    706  C   VAL A  87      22.657 -31.370  20.105  1.00 93.06
ATOM    707  O   VAL A  87      21.590 -31.416  20.713  1.00 93.06
ATOM    708  CB  VAL A  87      22.445 -30.103  18.054  1.00 93.06
ATOM    709  CG1 VAL A  87      20.937 -29.857  18.184  1.00 93.06
ATOM    710  CG2 VAL A  87      23.152 -29.036  17.201  1.00 93.06
ATOM    711  N   GLU A  88      23.468 -32.440  19.968  1.00 67.78
ATOM    712  CA  GLU A  88      23.165 -33.718  20.545  1.00 67.78
ATOM    713  C   GLU A  88      23.199 -33.659  22.040  1.00 67.78
ATOM    714  O   GLU A  88      22.322 -34.210  22.704  1.00 67.78
ATOM    715  CB  GLU A  88      24.128 -34.827  20.088  1.00 67.78
ATOM    716  CG  GLU A  88      23.530 -35.740  19.016  1.00 67.78
ATOM    717  CD  GLU A  88      24.616 -36.704  18.557  1.00 67.78
ATOM    718  OE1 GLU A  88      25.206 -37.405  19.422  1.00 67.78
ATOM    719  OE2 GLU A  88      24.865 -36.750  17.323  1.00 67.78
ATOM    720  N   THR A  89      24.200 -32.980  22.627  1.00 99.65
ATOM    721  CA  THR A  89      24.261 -32.977  24.060  1.00 99.65
ATOM    722  C   THR A  89      23.021 -32.320  24.575  1.00 99.65
ATOM    723  O   THR A  89      22.417 -32.778  25.543  1.00 99.65
ATOM    724  CB  THR A  89      25.460 -32.269  24.627  1.00 99.65
ATOM    725  OG1 THR A  89      25.512 -30.938  24.136  1.00 99.65
ATOM    726  CG2 THR A  89      26.739 -33.028  24.239  1.00 99.65
ATOM    727  N   GLU A  90      22.587 -31.234  23.915  1.00 78.23
ATOM    728  CA  GLU A  90      21.432 -30.513  24.363  1.00 78.23
ATOM    729  C   GLU A  90      20.232 -31.411  24.302  1.00 78.23
ATOM    730  O   GLU A  90      19.415 -31.428  25.222  1.00 78.23
ATOM    731  CB  GLU A  90      21.151 -29.275  23.498  1.00 78.23
ATOM    732  CG  GLU A  90      19.895 -28.514  23.916  1.00 78.23
ATOM    733  CD  GLU A  90      20.048 -27.075  23.453  1.00 78.23
ATOM    734  OE1 GLU A  90      19.824 -26.810  22.240  1.00 78.23
ATOM    735  OE2 GLU A  90      20.388 -26.216  24.309  1.00 78.23
ATOM    736  N   LEU A  91      20.108 -32.204  23.223  1.00140.77
ATOM    737  CA  LEU A  91      18.972 -33.064  23.052  1.00140.77
ATOM    738  C   LEU A  91      18.901 -34.067  24.152  1.00140.77
ATOM    739  O   LEU A  91      17.819 -34.332  24.676  1.00140.77
ATOM    740  CB  LEU A  91      19.031 -33.848  21.735  1.00140.77
ATOM    741  CG  LEU A  91      18.411 -33.104  20.549  1.00140.77
ATOM    742  CD1 LEU A  91      19.183 -33.359  19.249  1.00140.77
ATOM    743  CD2 LEU A  91      16.944 -33.541  20.405  1.00140.77
ATOM    744  N   LYS A  92      20.056 -34.654  24.518  1.00 71.24
ATOM    745  CA  LYS A  92      20.103 -35.685  25.517  1.00 71.24
ATOM    746  C   LYS A  92      19.691 -35.135  26.844  1.00 71.24
ATOM    747  O   LYS A  92      18.976 -35.792  27.601  1.00 71.24
ATOM    748  CB  LYS A  92      21.498 -36.317  25.683  1.00 71.24
ATOM    749  CG  LYS A  92      22.104 -36.831  24.374  1.00 71.24
ATOM    750  CD  LYS A  92      21.667 -38.256  24.040  1.00 71.24
ATOM    751  CE  LYS A  92      22.254 -39.312  24.980  1.00 71.24
ATOM    752  NZ  LYS A  92      23.713 -39.452  24.778  1.00 71.24
ATOM    753  N   LEU A  93      20.132 -33.908  27.166  1.00 34.18
ATOM    754  CA  LEU A  93      19.798 -33.327  28.432  1.00 34.18
ATOM    755  C   LEU A  93      18.316 -33.167  28.489  1.00 34.18
ATOM    756  O   LEU A  93      17.705 -33.423  29.525  1.00 34.18
ATOM    757  CB  LEU A  93      20.402 -31.927  28.639  1.00 34.18
ATOM    758  CG  LEU A  93      19.905 -31.227  29.915  1.00 34.18
ATOM    759  CD1 LEU A  93      21.079 -30.723  30.772  1.00 34.18
ATOM    760  CD2 LEU A  93      18.871 -30.139  29.582  1.00 34.18
ATOM    761  N   ILE A  94      17.694 -32.741  27.372  1.00 39.36
ATOM    762  CA  ILE A  94      16.282 -32.500  27.405  1.00 39.36
ATOM    763  C   ILE A  94      15.567 -33.787  27.661  1.00 39.36
ATOM    764  O   ILE A  94      14.669 -33.845  28.500  1.00 39.36
ATOM    765  CB  ILE A  94      15.722 -31.921  26.136  1.00 39.36
ATOM    766  CG1 ILE A  94      16.518 -30.681  25.700  1.00 39.36
ATOM    767  CG2 ILE A  94      14.238 -31.610  26.397  1.00 39.36
ATOM    768  CD1 ILE A  94      16.115 -30.164  24.320  1.00 39.36
ATOM    769  N   CYS A  95      15.962 -34.865  26.960  1.00 38.53
ATOM    770  CA  CYS A  95      15.302 -36.131  27.111  1.00 38.53
ATOM    771  C   CYS A  95      15.452 -36.613  28.521  1.00 38.53
ATOM    772  O   CYS A  95      14.503 -37.135  29.107  1.00 38.53
ATOM    773  CB  CYS A  95      15.873 -37.214  26.183  1.00 38.53
ATOM    774  SG  CYS A  95      15.019 -37.252  24.578  1.00 38.53
ATOM    775  N   CYS A  96      16.658 -36.450  29.096  1.00 77.28
ATOM    776  CA  CYS A  96      16.971 -36.913  30.419  1.00 77.28
ATOM    777  C   CYS A  96      16.187 -36.153  31.442  1.00 77.28
ATOM    778  O   CYS A  96      15.804 -36.714  32.467  1.00 77.28
ATOM    779  CB  CYS A  96      18.465 -36.762  30.752  1.00 77.28
ATOM    780  SG  CYS A  96      19.494 -38.047  29.985  1.00 77.28
ATOM    781  N   ASP A  97      15.959 -34.844  31.219  1.00 42.00
ATOM    782  CA  ASP A  97      15.245 -34.062  32.189  1.00 42.00
ATOM    783  C   ASP A  97      13.844 -34.590  32.280  1.00 42.00
ATOM    784  O   ASP A  97      13.308 -34.769  33.373  1.00 42.00
ATOM    785  CB  ASP A  97      15.174 -32.570  31.813  1.00 42.00
ATOM    786  CG  ASP A  97      14.444 -31.824  32.924  1.00 42.00
ATOM    787  OD1 ASP A  97      14.928 -31.858  34.087  1.00 42.00
ATOM    788  OD2 ASP A  97      13.391 -31.202  32.619  1.00 42.00
ATOM    789  N   ILE A  98      13.222 -34.859  31.115  1.00100.48
ATOM    790  CA  ILE A  98      11.878 -35.366  31.041  1.00100.48
ATOM    791  C   ILE A  98      11.769 -36.748  31.606  1.00100.48
ATOM    792  O   ILE A  98      10.816 -37.052  32.323  1.00100.48
ATOM    793  CB  ILE A  98      11.329 -35.410  29.649  1.00100.48
ATOM    794  CG1 ILE A  98      10.434 -34.194  29.410  1.00100.48
ATOM    795  CG2 ILE A  98      10.584 -36.743  29.484  1.00100.48
ATOM    796  CD1 ILE A  98       9.183 -34.295  30.276  1.00100.48
ATOM    797  N   LEU A  99      12.740 -37.625  31.293  1.00 53.16
ATOM    798  CA  LEU A  99      12.690 -38.996  31.719  1.00 53.16
ATOM    799  C   LEU A  99      12.703 -39.031  33.207  1.00 53.16
ATOM    800  O   LEU A  99      12.051 -39.877  33.813  1.00 53.16
ATOM    801  CB  LEU A  99      13.911 -39.826  31.271  1.00 53.16
ATOM    802  CG  LEU A  99      14.026 -40.050  29.752  1.00 53.16
ATOM    803  CD1 LEU A  99      15.494 -40.058  29.297  1.00 53.16
ATOM    804  CD2 LEU A  99      13.290 -41.330  29.328  1.00 53.16
ATOM    805  N   ASP A 100      13.499 -38.143  33.827  1.00 42.95
ATOM    806  CA  ASP A 100      13.605 -38.073  35.257  1.00 42.95
ATOM    807  C   ASP A 100      12.322 -37.575  35.843  1.00 42.95
ATOM    808  O   ASP A 100      11.910 -38.023  36.911  1.00 42.95
ATOM    809  CB  ASP A 100      14.742 -37.152  35.745  1.00 42.95
ATOM    810  CG  ASP A 100      15.919 -38.020  36.184  1.00 42.95
ATOM    811  OD1 ASP A 100      16.542 -38.672  35.304  1.00 42.95
ATOM    812  OD2 ASP A 100      16.216 -38.033  37.409  1.00 42.95
ATOM    813  N   VAL A 101      11.652 -36.622  35.169  1.00 30.94
ATOM    814  CA  VAL A 101      10.436 -36.086  35.707  1.00 30.94
ATOM    815  C   VAL A 101       9.429 -37.185  35.801  1.00 30.94
ATOM    816  O   VAL A 101       8.716 -37.307  36.797  1.00 30.94
ATOM    817  CB  VAL A 101       9.848 -35.016  34.836  1.00 30.94
ATOM    818  CG1 VAL A 101       8.452 -34.655  35.372  1.00 30.94
ATOM    819  CG2 VAL A 101      10.829 -33.834  34.795  1.00 30.94
ATOM    820  N   LEU A 102       9.343 -38.008  34.741  1.00 66.41
ATOM    821  CA  LEU A 102       8.372 -39.058  34.666  1.00 66.41
ATOM    822  C   LEU A 102       8.627 -40.083  35.723  1.00 66.41
ATOM    823  O   LEU A 102       7.764 -40.378  36.550  1.00 66.41
ATOM    824  CB  LEU A 102       8.453 -39.804  33.321  1.00 66.41
ATOM    825  CG  LEU A 102       8.024 -38.965  32.103  1.00 66.41
ATOM    826  CD1 LEU A 102       8.743 -39.425  30.825  1.00 66.41
ATOM    827  CD2 LEU A 102       6.497 -38.967  31.939  1.00 66.41
ATOM    828  N   ASP A 103       9.866 -40.600  35.762  1.00 46.55
ATOM    829  CA  ASP A 103      10.160 -41.698  36.629  1.00 46.55
ATOM    830  C   ASP A 103       9.886 -41.293  38.034  1.00 46.55
ATOM    831  O   ASP A 103       9.248 -42.031  38.783  1.00 46.55
ATOM    832  CB  ASP A 103      11.638 -42.119  36.572  1.00 46.55
ATOM    833  CG  ASP A 103      11.806 -43.360  37.431  1.00 46.55
ATOM    834  OD1 ASP A 103      11.186 -44.403  37.092  1.00 46.55
ATOM    835  OD2 ASP A 103      12.565 -43.284  38.435  1.00 46.55
ATOM    836  N   LYS A 104      10.398 -40.125  38.452  1.00164.11
ATOM    837  CA  LYS A 104      10.186 -39.776  39.820  1.00164.11
ATOM    838  C   LYS A 104       8.753 -39.398  40.097  1.00164.11
ATOM    839  O   LYS A 104       8.067 -40.068  40.866  1.00164.11
ATOM    840  CB  LYS A 104      11.072 -38.599  40.258  1.00164.11
ATOM    841  CG  LYS A 104      12.552 -38.804  39.918  1.00164.11
ATOM    842  CD  LYS A 104      13.365 -37.517  39.753  1.00164.11
ATOM    843  CE  LYS A 104      13.545 -36.704  41.036  1.00164.11
ATOM    844  NZ  LYS A 104      14.447 -35.557  40.791  1.00164.11
ATOM    845  N   HIS A 105       8.276 -38.289  39.485  1.00 85.70
ATOM    846  CA  HIS A 105       6.973 -37.746  39.793  1.00 85.70
ATOM    847  C   HIS A 105       5.777 -38.388  39.138  1.00 85.70
ATOM    848  O   HIS A 105       4.856 -38.851  39.810  1.00 85.70
ATOM    849  CB  HIS A 105       6.840 -36.253  39.436  1.00 85.70
ATOM    850  CG  HIS A 105       7.895 -35.369  40.032  1.00 85.70
ATOM    851  ND1 HIS A 105       8.029 -35.136  41.383  1.00 85.70
ATOM    852  CD2 HIS A 105       8.869 -34.635  39.430  1.00 85.70
ATOM    853  CE1 HIS A 105       9.071 -34.279  41.530  1.00 85.70
ATOM    854  NE2 HIS A 105       9.613 -33.946  40.372  1.00 85.70
ATOM    855  N   LEU A 106       5.775 -38.388  37.788  1.00 90.69
ATOM    856  CA  LEU A 106       4.623 -38.672  36.966  1.00 90.69
ATOM    857  C   LEU A 106       4.142 -40.094  36.953  1.00 90.69
ATOM    858  O   LEU A 106       2.938 -40.344  37.024  1.00 90.69
ATOM    859  CB  LEU A 106       4.841 -38.238  35.507  1.00 90.69
ATOM    860  CG  LEU A 106       5.348 -36.786  35.378  1.00 90.69
ATOM    861  CD1 LEU A 106       5.412 -36.345  33.906  1.00 90.69
ATOM    862  CD2 LEU A 106       4.510 -35.827  36.245  1.00 90.69
ATOM    863  N   ILE A 107       5.059 -41.061  36.795  1.00 63.12
ATOM    864  CA  ILE A 107       4.693 -42.446  36.697  1.00 63.12
ATOM    865  C   ILE A 107       4.194 -42.952  38.016  1.00 63.12
ATOM    866  O   ILE A 107       3.206 -43.686  38.056  1.00 63.12
ATOM    867  CB  ILE A 107       5.843 -43.305  36.258  1.00 63.12
ATOM    868  CG1 ILE A 107       6.485 -42.713  34.991  1.00 63.12
ATOM    869  CG2 ILE A 107       5.324 -44.742  36.070  1.00 63.12
ATOM    870  CD1 ILE A 107       5.761 -43.101  33.704  1.00 63.12
ATOM    871  N   PRO A 108       4.841 -42.641  39.106  1.00 84.51
ATOM    872  CA  PRO A 108       4.367 -43.132  40.373  1.00 84.51
ATOM    873  C   PRO A 108       3.028 -42.583  40.772  1.00 84.51
ATOM    874  O   PRO A 108       2.168 -43.341  41.216  1.00 84.51
ATOM    875  CB  PRO A 108       5.480 -42.831  41.373  1.00 84.51
ATOM    876  CG  PRO A 108       6.751 -42.808  40.502  1.00 84.51
ATOM    877  CD  PRO A 108       6.379 -41.924  39.299  1.00 84.51
ATOM    878  N   ALA A 109       2.835 -41.271  40.578  1.00 73.79
ATOM    879  CA  ALA A 109       1.687 -40.498  40.964  1.00 73.79
ATOM    880  C   ALA A 109       0.453 -40.886  40.210  1.00 73.79
ATOM    881  O   ALA A 109      -0.650 -40.611  40.675  1.00 73.79
ATOM    882  CB  ALA A 109       1.888 -38.988  40.753  1.00 73.79
ATOM    883  N   ALA A 110       0.597 -41.444  38.993  1.00 58.74
ATOM    884  CA  ALA A 110      -0.545 -41.700  38.154  1.00 58.74
ATOM    885  C   ALA A 110      -1.506 -42.639  38.819  1.00 58.74
ATOM    886  O   ALA A 110      -1.294 -43.849  38.882  1.00 58.74
ATOM    887  CB  ALA A 110      -0.166 -42.304  36.790  1.00 58.74
ATOM    888  N   ASN A 111      -2.609 -42.061  39.335  1.00110.54
ATOM    889  CA  ASN A 111      -3.674 -42.760  39.997  1.00110.54
ATOM    890  C   ASN A 111      -4.551 -43.456  38.995  1.00110.54
ATOM    891  O   ASN A 111      -5.091 -44.526  39.276  1.00110.54
ATOM    892  CB  ASN A 111      -4.560 -41.818  40.836  1.00110.54
ATOM    893  CG  ASN A 111      -3.944 -41.610  42.217  1.00110.54
ATOM    894  OD1 ASN A 111      -3.799 -42.540  43.008  1.00110.54
ATOM    895  ND2 ASN A 111      -3.568 -40.339  42.518  1.00110.54
ATOM    896  N   THR A 112      -4.714 -42.859  37.791  1.00110.73
ATOM    897  CA  THR A 112      -5.652 -43.354  36.817  1.00110.73
ATOM    898  C   THR A 112      -4.940 -43.970  35.649  1.00110.73
ATOM    899  O   THR A 112      -3.768 -43.705  35.391  1.00110.73
ATOM    900  CB  THR A 112      -6.552 -42.281  36.276  1.00110.73
ATOM    901  OG1 THR A 112      -7.505 -42.843  35.387  1.00110.73
ATOM    902  CG2 THR A 112      -5.693 -41.236  35.543  1.00110.73
ATOM    903  N   GLY A 113      -5.670 -44.840  34.915  1.00 26.50
ATOM    904  CA  GLY A 113      -5.154 -45.588  33.801  1.00 26.50
ATOM    905  C   GLY A 113      -4.736 -44.672  32.691  1.00 26.50
ATOM    906  O   GLY A 113      -3.701 -44.889  32.062  1.00 26.50
ATOM    907  N   GLU A 114      -5.538 -43.628  32.409  1.00 41.05
ATOM    908  CA  GLU A 114      -5.244 -42.731  31.325  1.00 41.05
ATOM    909  C   GLU A 114      -3.936 -42.057  31.579  1.00 41.05
ATOM    910  O   GLU A 114      -3.084 -41.974  30.695  1.00 41.05
ATOM    911  CB  GLU A 114      -6.312 -41.634  31.166  1.00 41.05
ATOM    912  CG  GLU A 114      -7.734 -42.168  30.980  1.00 41.05
ATOM    913  CD  GLU A 114      -8.370 -42.263  32.361  1.00 41.05
ATOM    914  OE1 GLU A 114      -8.861 -41.211  32.849  1.00 41.05
ATOM    915  OE2 GLU A 114      -8.376 -43.380  32.942  1.00 41.05
ATOM    916  N   SER A 115      -3.723 -41.576  32.814  1.00 42.61
ATOM    917  CA  SER A 115      -2.498 -40.897  33.103  1.00 42.61
ATOM    918  C   SER A 115      -1.375 -41.855  32.838  1.00 42.61
ATOM    919  O   SER A 115      -0.416 -41.512  32.148  1.00 42.61
ATOM    920  CB  SER A 115      -2.416 -40.448  34.571  1.00 42.61
ATOM    921  OG  SER A 115      -3.119 -39.227  34.741  1.00 42.61
ATOM    922  N   LYS A 116      -1.508 -43.111  33.311  1.00 79.67
ATOM    923  CA  LYS A 116      -0.451 -44.085  33.225  1.00 79.67
ATOM    924  C   LYS A 116      -0.052 -44.310  31.800  1.00 79.67
ATOM    925  O   LYS A 116       1.136 -44.348  31.481  1.00 79.67
ATOM    926  CB  LYS A 116      -0.854 -45.466  33.763  1.00 79.67
ATOM    927  CG  LYS A 116      -0.507 -45.682  35.235  1.00 79.67
ATOM    928  CD  LYS A 116       0.948 -46.091  35.453  1.00 79.67
ATOM    929  CE  LYS A 116       1.409 -46.021  36.909  1.00 79.67
ATOM    930  NZ  LYS A 116       2.799 -46.523  37.011  1.00 79.67
ATOM    931  N   VAL A 117      -1.033 -44.469  30.897  1.00 41.31
ATOM    932  CA  VAL A 117      -0.738 -44.734  29.517  1.00 41.31
ATOM    933  C   VAL A 117      -0.009 -43.554  28.942  1.00 41.31
ATOM    934  O   VAL A 117       0.896 -43.706  28.123  1.00 41.31
ATOM    935  CB  VAL A 117      -1.983 -44.935  28.699  1.00 41.31
ATOM    936  CG1 VAL A 117      -1.569 -45.240  27.249  1.00 41.31
ATOM    937  CG2 VAL A 117      -2.843 -46.031  29.353  1.00 41.31
ATOM    938  N   PHE A 118      -0.408 -42.335  29.349  1.00113.28
ATOM    939  CA  PHE A 118       0.151 -41.129  28.805  1.00113.28
ATOM    940  C   PHE A 118       1.609 -41.010  29.146  1.00113.28
ATOM    941  O   PHE A 118       2.433 -40.767  28.266  1.00113.28
ATOM    942  CB  PHE A 118      -0.570 -39.883  29.346  1.00113.28
ATOM    943  CG  PHE A 118      -0.734 -38.891  28.246  1.00113.28
ATOM    944  CD1 PHE A 118      -1.734 -39.027  27.311  1.00113.28
ATOM    945  CD2 PHE A 118       0.129 -37.822  28.149  1.00113.28
ATOM    946  CE1 PHE A 118      -1.871 -38.107  26.297  1.00113.28
ATOM    947  CE2 PHE A 118      -0.005 -36.899  27.139  1.00113.28
ATOM    948  CZ  PHE A 118      -1.007 -37.043  26.210  1.00113.28
ATOM    949  N   TYR A 119       1.957 -41.192  30.437  1.00 95.33
ATOM    950  CA  TYR A 119       3.293 -41.019  30.953  1.00 95.33
ATOM    951  C   TYR A 119       4.255 -42.060  30.452  1.00 95.33
ATOM    952  O   TYR A 119       5.445 -41.766  30.325  1.00 95.33
ATOM    953  CB  TYR A 119       3.350 -40.992  32.493  1.00 95.33
ATOM    954  CG  TYR A 119       2.647 -39.745  32.923  1.00 95.33
ATOM    955  CD1 TYR A 119       2.964 -38.530  32.359  1.00 95.33
ATOM    956  CD2 TYR A 119       1.683 -39.783  33.904  1.00 95.33
ATOM    957  CE1 TYR A 119       2.323 -37.377  32.749  1.00 95.33
ATOM    958  CE2 TYR A 119       1.040 -38.632  34.299  1.00 95.33
ATOM    959  CZ  TYR A 119       1.353 -37.426  33.720  1.00 95.33
ATOM    960  OH  TYR A 119       0.688 -36.250  34.129  1.00 95.33
ATOM    961  N   TYR A 120       3.794 -43.321  30.285  1.00122.36
ATOM    962  CA  TYR A 120       4.580 -44.403  29.738  1.00122.36
ATOM    963  C   TYR A 120       4.821 -44.203  28.274  1.00122.36
ATOM    964  O   TYR A 120       5.872 -44.580  27.756  1.00122.36
ATOM    965  CB  TYR A 120       3.938 -45.802  29.861  1.00122.36
ATOM    966  CG  TYR A 120       4.130 -46.342  31.238  1.00122.36
ATOM    967  CD1 TYR A 120       5.376 -46.445  31.808  1.00122.36
ATOM    968  CD2 TYR A 120       3.030 -46.734  31.968  1.00122.36
ATOM    969  CE1 TYR A 120       5.516 -46.947  33.082  1.00122.36
ATOM    970  CE2 TYR A 120       3.163 -47.236  33.240  1.00122.36
ATOM    971  CZ  TYR A 120       4.412 -47.343  33.800  1.00122.36
ATOM    972  OH  TYR A 120       4.558 -47.859  35.105  1.00122.36
ATOM    973  N   LYS A 121       3.810 -43.694  27.540  1.00124.39
ATOM    974  CA  LYS A 121       3.992 -43.483  26.132  1.00124.39
ATOM    975  C   LYS A 121       5.008 -42.400  25.973  1.00124.39
ATOM    976  O   LYS A 121       5.822 -42.420  25.052  1.00124.39
ATOM    977  CB  LYS A 121       2.733 -43.044  25.370  1.00124.39
ATOM    978  CG  LYS A 121       3.015 -42.449  23.993  1.00124.39
ATOM    979  CD  LYS A 121       1.767 -41.887  23.310  1.00124.39
ATOM    980  CE  LYS A 121       2.075 -40.901  22.179  1.00124.39
ATOM    981  NZ  LYS A 121       2.622 -39.642  22.736  1.00124.39
ATOM    982  N   MET A 122       4.953 -41.410  26.882  1.00 53.27
ATOM    983  CA  MET A 122       5.846 -40.290  26.914  1.00 53.27
ATOM    984  C   MET A 122       7.240 -40.791  27.179  1.00 53.27
ATOM    985  O   MET A 122       8.207 -40.307  26.592  1.00 53.27
ATOM    986  CB  MET A 122       5.443 -39.313  28.035  1.00 53.27
ATOM    987  CG  MET A 122       4.372 -38.284  27.664  1.00 53.27
ATOM    988  SD  MET A 122       3.601 -37.484  29.108  1.00 53.27
ATOM    989  CE  MET A 122       5.080 -36.601  29.684  1.00 53.27
ATOM    990  N   LYS A 123       7.380 -41.790  28.076  1.00 67.98
ATOM    991  CA  LYS A 123       8.672 -42.310  28.437  1.00 67.98
ATOM    992  C   LYS A 123       9.311 -42.921  27.229  1.00 67.98
ATOM    993  O   LYS A 123      10.492 -42.726  26.955  1.00 67.98
ATOM    994  CB  LYS A 123       8.591 -43.400  29.520  1.00 67.98
ATOM    995  CG  LYS A 123       9.936 -44.050  29.848  1.00 67.98
ATOM    996  CD  LYS A 123       9.811 -45.298  30.727  1.00 67.98
ATOM    997  CE  LYS A 123      10.905 -45.422  31.786  1.00 67.98
ATOM    998  NZ  LYS A 123      12.208 -45.646  31.126  1.00 67.98
ATOM    999  N   GLY A 124       8.528 -43.705  26.480  1.00 62.88
ATOM   1000  CA  GLY A 124       8.958 -44.382  25.294  1.00 62.88
ATOM   1001  C   GLY A 124       9.208 -43.404  24.189  1.00 62.88
ATOM   1002  O   GLY A 124       9.826 -43.768  23.191  1.00 62.88
ATOM   1003  N   ASP A 125       8.573 -42.211  24.236  1.00 82.51
ATOM   1004  CA  ASP A 125       8.790 -41.239  23.199  1.00 82.51
ATOM   1005  C   ASP A 125      10.160 -40.664  23.307  1.00 82.51
ATOM   1006  O   ASP A 125      10.882 -40.568  22.318  1.00 82.51
ATOM   1007  CB  ASP A 125       7.791 -40.068  23.196  1.00 82.51
ATOM   1008  CG  ASP A 125       6.503 -40.534  22.534  1.00 82.51
ATOM   1009  OD1 ASP A 125       6.591 -41.371  21.595  1.00 82.51
ATOM   1010  OD2 ASP A 125       5.414 -40.048  22.940  1.00 82.51
ATOM   1011  N   TYR A 126      10.547 -40.282  24.535  1.00 93.15
ATOM   1012  CA  TYR A 126      11.809 -39.667  24.821  1.00 93.15
ATOM   1013  C   TYR A 126      12.931 -40.626  24.599  1.00 93.15
ATOM   1014  O   TYR A 126      14.037 -40.205  24.272  1.00 93.15
ATOM   1015  CB  TYR A 126      11.876 -39.054  26.226  1.00 93.15
ATOM   1016  CG  TYR A 126      10.987 -37.869  26.096  1.00 93.15
ATOM   1017  CD1 TYR A 126       9.645 -37.948  26.401  1.00 93.15
ATOM   1018  CD2 TYR A 126      11.498 -36.678  25.640  1.00 93.15
ATOM   1019  CE1 TYR A 126       8.828 -36.851  26.258  1.00 93.15
ATOM   1020  CE2 TYR A 126      10.683 -35.582  25.497  1.00 93.15
ATOM   1021  CZ  TYR A 126       9.351 -35.662  25.809  1.00 93.15
ATOM   1022  OH  TYR A 126       8.526 -34.528  25.656  1.00 93.15
ATOM   1023  N   HIS A 127      12.704 -41.925  24.869  1.00 85.68
ATOM   1024  CA  HIS A 127      13.679 -42.948  24.605  1.00 85.68
ATOM   1025  C   HIS A 127      13.840 -43.104  23.119  1.00 85.68
ATOM   1026  O   HIS A 127      14.921 -43.430  22.631  1.00 85.68
ATOM   1027  CB  HIS A 127      13.284 -44.328  25.155  1.00 85.68
ATOM   1028  CG  HIS A 127      13.533 -44.494  26.623  1.00 85.68
ATOM   1029  ND1 HIS A 127      14.768 -44.390  27.219  1.00 85.68
ATOM   1030  CD2 HIS A 127      12.655 -44.750  27.634  1.00 85.68
ATOM   1031  CE1 HIS A 127      14.581 -44.580  28.548  1.00 85.68
ATOM   1032  NE2 HIS A 127      13.313 -44.804  28.847  1.00 85.68
ATOM   1033  N   ARG A 128      12.741 -42.941  22.359  1.00132.27
ATOM   1034  CA  ARG A 128      12.777 -43.053  20.927  1.00132.27
ATOM   1035  C   ARG A 128      13.588 -41.920  20.371  1.00132.27
ATOM   1036  O   ARG A 128      14.283 -42.077  19.369  1.00132.27
ATOM   1037  CB  ARG A 128      11.382 -43.015  20.287  1.00132.27
ATOM   1038  CG  ARG A 128      11.421 -43.085  18.761  1.00132.27
ATOM   1039  CD  ARG A 128      10.147 -43.673  18.158  1.00132.27
ATOM   1040  NE  ARG A 128       9.006 -42.944  18.769  1.00132.27
ATOM   1041  CZ  ARG A 128       8.458 -41.861  18.146  1.00132.27
ATOM   1042  NH1 ARG A 128       8.856 -41.521  16.885  1.00132.27
ATOM   1043  NH2 ARG A 128       7.525 -41.115  18.802  1.00132.27
ATOM   1044  N   TYR A 129      13.480 -40.726  20.989  1.00109.27
ATOM   1045  CA  TYR A 129      14.233 -39.589  20.554  1.00109.27
ATOM   1046  C   TYR A 129      15.684 -39.837  20.833  1.00109.27
ATOM   1047  O   TYR A 129      16.539 -39.396  20.072  1.00109.27
ATOM   1048  CB  TYR A 129      13.790 -38.253  21.181  1.00109.27
ATOM   1049  CG  TYR A 129      12.342 -38.116  20.836  1.00109.27
ATOM   1050  CD1 TYR A 129      11.895 -38.429  19.573  1.00109.27
ATOM   1051  CD2 TYR A 129      11.437 -37.643  21.757  1.00109.27
ATOM   1052  CE1 TYR A 129      10.565 -38.307  19.241  1.00109.27
ATOM   1053  CE2 TYR A 129      10.104 -37.516  21.432  1.00109.27
ATOM   1054  CZ  TYR A 129       9.665 -37.855  20.174  1.00109.27
ATOM   1055  OH  TYR A 129       8.300 -37.731  19.834  1.00109.27
ATOM   1056  N   LEU A 130      16.006 -40.502  21.964  1.00 65.95
ATOM   1057  CA  LEU A 130      17.365 -40.818  22.326  1.00 65.95
ATOM   1058  C   LEU A 130      17.942 -41.806  21.352  1.00 65.95
ATOM   1059  O   LEU A 130      19.083 -41.672  20.916  1.00 65.95
ATOM   1060  CB  LEU A 130      17.469 -41.412  23.744  1.00 65.95
ATOM   1061  CG  LEU A 130      17.162 -40.378  24.851  1.00 65.95
ATOM   1062  CD1 LEU A 130      16.862 -41.056  26.195  1.00 65.95
ATOM   1063  CD2 LEU A 130      18.292 -39.339  24.976  1.00 65.95
ATOM   1064  N   ALA A 131      17.137 -42.806  20.956  1.00 50.24
ATOM   1065  CA  ALA A 131      17.520 -43.877  20.078  1.00 50.24
ATOM   1066  C   ALA A 131      17.945 -43.302  18.763  1.00 50.24
ATOM   1067  O   ALA A 131      18.837 -43.825  18.099  1.00 50.24
ATOM   1068  CB  ALA A 131      16.347 -44.830  19.802  1.00 50.24
ATOM   1069  N   GLU A 132      17.294 -42.212  18.333  1.00 84.33
ATOM   1070  CA  GLU A 132      17.591 -41.637  17.055  1.00 84.33
ATOM   1071  C   GLU A 132      19.009 -41.146  17.033  1.00 84.33
ATOM   1072  O   GLU A 132      19.667 -41.125  15.992  1.00 84.33
ATOM   1073  CB  GLU A 132      16.655 -40.473  16.721  1.00 84.33
ATOM   1074  CG  GLU A 132      15.208 -40.939  16.567  1.00 84.33
ATOM   1075  CD  GLU A 132      14.322 -39.712  16.590  1.00 84.33
ATOM   1076  OE1 GLU A 132      14.522 -38.877  17.512  1.00 84.33
ATOM   1077  OE2 GLU A 132      13.442 -39.587  15.695  1.00 84.33
ATOM   1078  N   PHE A 133      19.467 -40.633  18.181  1.00160.91
ATOM   1079  CA  PHE A 133      20.776 -40.086  18.388  1.00160.91
ATOM   1080  C   PHE A 133      21.841 -41.101  18.696  1.00160.91
ATOM   1081  O   PHE A 133      23.012 -40.801  18.468  1.00160.91
ATOM   1082  CB  PHE A 133      20.805 -39.036  19.507  1.00160.91
ATOM   1083  CG  PHE A 133      19.766 -38.038  19.132  1.00160.91
ATOM   1084  CD1 PHE A 133      19.653 -37.610  17.831  1.00160.91
ATOM   1085  CD2 PHE A 133      18.850 -37.588  20.056  1.00160.91
ATOM   1086  CE1 PHE A 133      18.685 -36.705  17.466  1.00160.91
ATOM   1087  CE2 PHE A 133      17.882 -36.677  19.695  1.00160.91
ATOM   1088  CZ  PHE A 133      17.798 -36.227  18.401  1.00160.91
ATOM   1089  N   ALA A 134      21.472 -42.263  19.304  1.00 88.37
ATOM   1090  CA  ALA A 134      22.364 -43.288  19.826  1.00 88.37
ATOM   1091  C   ALA A 134      22.298 -44.604  19.064  1.00 88.37
ATOM   1092  O   ALA A 134      22.209 -44.636  17.837  1.00 88.37
ATOM   1093  CB  ALA A 134      22.100 -43.628  21.304  1.00 88.37
ATOM   1094  N   THR A 135      22.477 -45.737  19.806  1.00129.90
ATOM   1095  CA  THR A 135      22.455 -47.089  19.305  1.00129.90
ATOM   1096  C   THR A 135      21.603 -47.909  20.234  1.00129.90
ATOM   1097  O   THR A 135      20.383 -47.969  20.090  1.00129.90
ATOM   1098  CB  THR A 135      23.810 -47.732  19.239  1.00129.90
ATOM   1099  OG1 THR A 135      24.625 -47.282  20.313  1.00129.90
ATOM   1100  CG2 THR A 135      24.455 -47.345  17.895  1.00129.90
ATOM   1101  N   GLY A 136      22.210 -48.573  21.236  1.00267.27
ATOM   1102  CA  GLY A 136      21.378 -49.353  22.103  1.00267.27
ATOM   1103  C   GLY A 136      21.747 -50.771  21.931  1.00267.27
ATOM   1104  O   GLY A 136      21.286 -51.626  22.683  1.00267.27
ATOM   1105  N   ASN A 137      22.535 -51.074  20.887  1.00175.91
ATOM   1106  CA  ASN A 137      23.102 -52.381  20.863  1.00175.91
ATOM   1107  C   ASN A 137      24.463 -52.112  21.403  1.00175.91
ATOM   1108  O   ASN A 137      25.473 -52.242  20.712  1.00175.91
ATOM   1109  CB  ASN A 137      23.199 -52.987  19.451  1.00175.91
ATOM   1110  CG  ASN A 137      21.773 -53.306  19.024  1.00175.91
ATOM   1111  OD1 ASN A 137      21.230 -52.698  18.102  1.00175.91
ATOM   1112  ND2 ASN A 137      21.139 -54.282  19.731  1.00175.91
ATOM   1113  N   ASP A 138      24.481 -51.693  22.686  1.00208.25
ATOM   1114  CA  ASP A 138      25.685 -51.283  23.342  1.00208.25
ATOM   1115  C   ASP A 138      25.545 -51.591  24.806  1.00208.25
ATOM   1116  O   ASP A 138      25.496 -50.690  25.642  1.00208.25
ATOM   1117  CB  ASP A 138      25.888 -49.766  23.200  1.00208.25
ATOM   1118  CG  ASP A 138      27.343 -49.425  23.456  1.00208.25
ATOM   1119  OD1 ASP A 138      28.217 -49.903  22.682  1.00208.25
ATOM   1120  OD2 ASP A 138      27.596 -48.663  24.424  1.00208.25
ATOM   1121  N   ARG A 139      25.472 -52.892  25.141  1.00300.96
ATOM   1122  CA  ARG A 139      25.366 -53.404  26.478  1.00300.96
ATOM   1123  C   ARG A 139      24.161 -52.854  27.167  1.00300.96
ATOM   1124  O   ARG A 139      24.080 -52.842  28.395  1.00300.96
ATOM   1125  CB  ARG A 139      26.582 -53.172  27.386  1.00300.96
ATOM   1126  CG  ARG A 139      27.838 -53.749  26.726  1.00300.96
ATOM   1127  CD  ARG A 139      29.157 -53.303  27.351  1.00300.96
ATOM   1128  NE  ARG A 139      30.187 -54.323  27.015  1.00300.96
ATOM   1129  CZ  ARG A 139      30.325 -55.410  27.826  1.00300.96
ATOM   1130  NH1 ARG A 139      29.447 -55.597  28.855  1.00300.96
ATOM   1131  NH2 ARG A 139      31.326 -56.307  27.592  1.00300.96
ATOM   1132  N   LYS A 140      23.192 -52.365  26.385  1.00287.72
ATOM   1133  CA  LYS A 140      21.930 -51.987  26.937  1.00287.72
ATOM   1134  C   LYS A 140      21.140 -51.533  25.779  1.00287.72
ATOM   1135  O   LYS A 140      21.603 -50.700  25.002  1.00287.72
ATOM   1136  CB  LYS A 140      21.934 -50.845  27.974  1.00287.72
ATOM   1137  CG  LYS A 140      20.708 -50.771  28.888  1.00287.72
ATOM   1138  CD  LYS A 140      20.751 -51.781  30.041  1.00287.72
ATOM   1139  CE  LYS A 140      21.975 -51.653  30.951  1.00287.72
ATOM   1140  NZ  LYS A 140      22.727 -52.928  30.963  1.00287.72
ATOM   1141  N   GLU A 141      19.917 -52.054  25.627  1.00181.30
ATOM   1142  CA  GLU A 141      19.199 -51.654  24.471  1.00181.30
ATOM   1143  C   GLU A 141      18.563 -50.362  24.813  1.00181.30
ATOM   1144  O   GLU A 141      17.621 -50.308  25.601  1.00181.30
ATOM   1145  CB  GLU A 141      18.104 -52.651  24.096  1.00181.30
ATOM   1146  CG  GLU A 141      18.605 -54.091  23.996  1.00181.30
ATOM   1147  CD  GLU A 141      18.337 -54.784  25.328  1.00181.30
ATOM   1148  OE1 GLU A 141      18.334 -54.086  26.376  1.00181.30
ATOM   1149  OE2 GLU A 141      18.132 -56.026  25.312  1.00181.30
ATOM   1150  N   ALA A 142      19.093 -49.271  24.233  1.00 51.14
ATOM   1151  CA  ALA A 142      18.510 -48.003  24.514  1.00 51.14
ATOM   1152  C   ALA A 142      17.127 -48.114  23.982  1.00 51.14
ATOM   1153  O   ALA A 142      16.161 -47.650  24.586  1.00 51.14
ATOM   1154  CB  ALA A 142      19.205 -46.846  23.777  1.00 51.14
ATOM   1155  N   ALA A 143      17.027 -48.774  22.816  1.00 41.09
ATOM   1156  CA  ALA A 143      15.809 -49.003  22.105  1.00 41.09
ATOM   1157  C   ALA A 143      14.886 -49.862  22.922  1.00 41.09
ATOM   1158  O   ALA A 143      13.675 -49.654  22.917  1.00 41.09
ATOM   1159  CB  ALA A 143      16.042 -49.737  20.775  1.00 41.09
ATOM   1160  N   GLU A 144      15.431 -50.866  23.640  1.00110.40
ATOM   1161  CA  GLU A 144      14.604 -51.797  24.371  1.00110.40
ATOM   1162  C   GLU A 144      13.805 -51.080  25.404  1.00110.40
ATOM   1163  O   GLU A 144      12.621 -51.360  25.581  1.00110.40
ATOM   1164  CB  GLU A 144      15.386 -52.861  25.156  1.00110.40
ATOM   1165  CG  GLU A 144      14.510 -53.893  25.871  1.00110.40
ATOM   1166  CD  GLU A 144      14.313 -55.080  24.942  1.00110.40
ATOM   1167  OE1 GLU A 144      14.188 -54.852  23.709  1.00110.40
ATOM   1168  OE2 GLU A 144      14.277 -56.231  25.455  1.00110.40
ATOM   1169  N   ASN A 145      14.434 -50.132  26.117  1.00 73.52
ATOM   1170  CA  ASN A 145      13.752 -49.423  27.162  1.00 73.52
ATOM   1171  C   ASN A 145      12.607 -48.670  26.553  1.00 73.52
ATOM   1172  O   ASN A 145      11.543 -48.526  27.155  1.00 73.52
ATOM   1173  CB  ASN A 145      14.655 -48.393  27.863  1.00 73.52
ATOM   1174  CG  ASN A 145      14.330 -48.404  29.350  1.00 73.52
ATOM   1175  OD1 ASN A 145      13.288 -47.906  29.771  1.00 73.52
ATOM   1176  ND2 ASN A 145      15.248 -48.979  30.174  1.00 73.52
ATOM   1177  N   SER A 146      12.809 -48.129  25.343  1.00 40.66
ATOM   1178  CA  SER A 146      11.762 -47.408  24.683  1.00 40.66
ATOM   1179  C   SER A 146      10.660 -48.366  24.341  1.00 40.66
ATOM   1180  O   SER A 146       9.484 -48.006  24.352  1.00 40.66
ATOM   1181  CB  SER A 146      12.241 -46.776  23.366  1.00 40.66
ATOM   1182  OG  SER A 146      11.280 -45.851  22.885  1.00 40.66
ATOM   1183  N   LEU A 147      11.032 -49.614  24.003  1.00 53.43
ATOM   1184  CA  LEU A 147      10.101 -50.642  23.623  1.00 53.43
ATOM   1185  C   LEU A 147       9.245 -51.042  24.793  1.00 53.43
ATOM   1186  O   LEU A 147       8.040 -51.250  24.652  1.00 53.43
ATOM   1187  CB  LEU A 147      10.827 -51.905  23.126  1.00 53.43
ATOM   1188  CG  LEU A 147       9.889 -52.942  22.487  1.00 53.43
ATOM   1189  CD1 LEU A 147       9.238 -52.386  21.211  1.00 53.43
ATOM   1190  CD2 LEU A 147      10.604 -54.283  22.261  1.00 53.43
ATOM   1191  N   VAL A 148       9.861 -51.167  25.983  1.00 40.05
ATOM   1192  CA  VAL A 148       9.184 -51.635  27.163  1.00 40.05
ATOM   1193  C   VAL A 148       8.114 -50.670  27.566  1.00 40.05
ATOM   1194  O   VAL A 148       7.017 -51.079  27.945  1.00 40.05
ATOM   1195  CB  VAL A 148      10.113 -51.784  28.337  1.00 40.05
ATOM   1196  CG1 VAL A 148       9.303 -52.279  29.547  1.00 40.05
ATOM   1197  CG2 VAL A 148      11.270 -52.718  27.946  1.00 40.05
ATOM   1198  N   ALA A 149       8.421 -49.360  27.521  1.00 30.79
ATOM   1199  CA  ALA A 149       7.475 -48.358  27.918  1.00 30.79
ATOM   1200  C   ALA A 149       6.308 -48.419  26.988  1.00 30.79
ATOM   1201  O   ALA A 149       5.157 -48.446  27.423  1.00 30.79
ATOM   1202  CB  ALA A 149       8.058 -46.940  27.834  1.00 30.79
ATOM   1203  N   TYR A 150       6.580 -48.496  25.672  1.00 98.77
ATOM   1204  CA  TYR A 150       5.516 -48.548  24.714  1.00 98.77
ATOM   1205  C   TYR A 150       4.694 -49.779  24.956  1.00 98.77
ATOM   1206  O   TYR A 150       3.473 -49.747  24.822  1.00 98.77
ATOM   1207  CB  TYR A 150       5.942 -48.660  23.231  1.00 98.77
ATOM   1208  CG  TYR A 150       6.385 -47.361  22.636  1.00 98.77
ATOM   1209  CD1 TYR A 150       5.621 -46.223  22.778  1.00 98.77
ATOM   1210  CD2 TYR A 150       7.529 -47.290  21.872  1.00 98.77
ATOM   1211  CE1 TYR A 150       6.015 -45.034  22.209  1.00 98.77
ATOM   1212  CE2 TYR A 150       7.927 -46.102  21.297  1.00 98.77
ATOM   1213  CZ  TYR A 150       7.171 -44.967  21.470  1.00 98.77
ATOM   1214  OH  TYR A 150       7.565 -43.742  20.886  1.00 98.77
ATOM   1215  N   LYS A 151       5.351 -50.915  25.262  1.00108.36
ATOM   1216  CA  LYS A 151       4.677 -52.168  25.479  1.00108.36
ATOM   1217  C   LYS A 151       3.789 -52.094  26.689  1.00108.36
ATOM   1218  O   LYS A 151       2.632 -52.508  26.640  1.00108.36
ATOM   1219  CB  LYS A 151       5.682 -53.309  25.699  1.00108.36
ATOM   1220  CG  LYS A 151       6.328 -53.807  24.404  1.00108.36
ATOM   1221  CD  LYS A 151       7.638 -54.570  24.628  1.00108.36
ATOM   1222  CE  LYS A 151       7.587 -55.613  25.748  1.00108.36
ATOM   1223  NZ  LYS A 151       7.754 -56.972  25.180  1.00108.36
ATOM   1224  N   ALA A 152       4.297 -51.550  27.812  1.00 32.30
ATOM   1225  CA  ALA A 152       3.523 -51.487  29.023  1.00 32.30
ATOM   1226  C   ALA A 152       2.318 -50.621  28.797  1.00 32.30
ATOM   1227  O   ALA A 152       1.224 -50.908  29.278  1.00 32.30
ATOM   1228  CB  ALA A 152       4.311 -50.855  30.182  1.00 32.30
ATOM   1229  N   ALA A 153       2.509 -49.493  28.094  1.00 43.37
ATOM   1230  CA  ALA A 153       1.452 -48.562  27.818  1.00 43.37
ATOM   1231  C   ALA A 153       0.445 -49.156  26.886  1.00 43.37
ATOM   1232  O   ALA A 153      -0.744 -48.861  26.981  1.00 43.37
ATOM   1233  CB  ALA A 153       1.948 -47.263  27.162  1.00 43.37
ATOM   1234  N   SER A 154       0.906 -49.959  25.910  1.00 94.11
ATOM   1235  CA  SER A 154       0.033 -50.513  24.914  1.00 94.11
ATOM   1236  C   SER A 154      -0.917 -51.514  25.506  1.00 94.11
ATOM   1237  O   SER A 154      -2.081 -51.553  25.109  1.00 94.11
ATOM   1238  CB  SER A 154       0.794 -51.188  23.759  1.00 94.11
ATOM   1239  OG  SER A 154       1.356 -52.409  24.215  1.00 94.11
ATOM   1240  N   ASP A 155      -0.457 -52.385  26.431  1.00115.99
ATOM   1241  CA  ASP A 155      -1.386 -53.344  26.965  1.00115.99
ATOM   1242  C   ASP A 155      -2.377 -52.688  27.878  1.00115.99
ATOM   1243  O   ASP A 155      -3.559 -53.027  27.859  1.00115.99
ATOM   1244  CB  ASP A 155      -0.769 -54.590  27.641  1.00115.99
ATOM   1245  CG  ASP A 155      -0.932 -55.850  26.814  1.00115.99
ATOM   1246  OD1 ASP A 155      -0.060 -56.113  25.946  1.00115.99
ATOM   1247  OD2 ASP A 155      -1.959 -56.550  27.019  1.00115.99
ATOM   1248  N   ILE A 156      -1.937 -51.706  28.690  1.00 98.64
ATOM   1249  CA  ILE A 156      -2.841 -51.060  29.598  1.00 98.64
ATOM   1250  C   ILE A 156      -3.915 -50.365  28.817  1.00 98.64
ATOM   1251  O   ILE A 156      -5.071 -50.333  29.234  1.00 98.64
ATOM   1252  CB  ILE A 156      -2.193 -50.031  30.476  1.00 98.64
ATOM   1253  CG1 ILE A 156      -0.999 -50.666  31.204  1.00 98.64
ATOM   1254  CG2 ILE A 156      -3.252 -49.437  31.417  1.00 98.64
ATOM   1255  CD1 ILE A 156      -0.040 -49.648  31.821  1.00 98.64
ATOM   1256  N   ALA A 157      -3.544 -49.740  27.685  1.00 40.18
ATOM   1257  CA  ALA A 157      -4.461 -49.011  26.850  1.00 40.18
ATOM   1258  C   ALA A 157      -5.472 -49.924  26.223  1.00 40.18
ATOM   1259  O   ALA A 157      -6.645 -49.574  26.099  1.00 40.18
ATOM   1260  CB  ALA A 157      -3.741 -48.256  25.719  1.00 40.18
ATOM   1261  N   MET A 158      -5.038 -51.119  25.785  1.00 92.04
ATOM   1262  CA  MET A 158      -5.935 -52.026  25.129  1.00 92.04
ATOM   1263  C   MET A 158      -7.010 -52.421  26.095  1.00 92.04
ATOM   1264  O   MET A 158      -8.179 -52.534  25.731  1.00 92.04
ATOM   1265  CB  MET A 158      -5.239 -53.327  24.695  1.00 92.04
ATOM   1266  CG  MET A 158      -4.200 -53.142  23.589  1.00 92.04
ATOM   1267  SD  MET A 158      -2.739 -54.212  23.749  1.00 92.04
ATOM   1268  CE  MET A 158      -1.767 -53.334  22.491  1.00 92.04
ATOM   1269  N   THR A 159      -6.636 -52.692  27.358  1.00117.29
ATOM   1270  CA  THR A 159      -7.619 -53.120  28.311  1.00117.29
ATOM   1271  C   THR A 159      -8.596 -52.026  28.665  1.00117.29
ATOM   1272  O   THR A 159      -9.807 -52.209  28.545  1.00117.29
ATOM   1273  CB  THR A 159      -6.997 -53.600  29.592  1.00117.29
ATOM   1274  OG1 THR A 159      -6.214 -52.570  30.175  1.00117.29
ATOM   1275  CG2 THR A 159      -6.113 -54.823  29.290  1.00117.29
ATOM   1276  N   GLU A 160      -8.084 -50.864  29.124  1.00116.62
ATOM   1277  CA  GLU A 160      -8.880 -49.767  29.620  1.00116.62
ATOM   1278  C   GLU A 160      -9.610 -48.943  28.599  1.00116.62
ATOM   1279  O   GLU A 160     -10.769 -48.596  28.821  1.00116.62
ATOM   1280  CB  GLU A 160      -8.075 -48.765  30.471  1.00116.62
ATOM   1281  CG  GLU A 160      -7.085 -49.402  31.447  1.00116.62
ATOM   1282  CD  GLU A 160      -7.669 -49.436  32.846  1.00116.62
ATOM   1283  OE1 GLU A 160      -8.906 -49.642  32.969  1.00116.62
ATOM   1284  OE2 GLU A 160      -6.889 -49.235  33.814  1.00116.62
ATOM   1285  N   LEU A 161      -8.978 -48.605  27.457  1.00 67.84
ATOM   1286  CA  LEU A 161      -9.583 -47.610  26.608  1.00 67.84
ATOM   1287  C   LEU A 161     -10.190 -48.180  25.361  1.00 67.84
ATOM   1288  O   LEU A 161      -9.880 -49.284  24.920  1.00 67.84
ATOM   1289  CB  LEU A 161      -8.604 -46.505  26.179  1.00 67.84
ATOM   1290  CG  LEU A 161      -7.708 -46.030  27.339  1.00 67.84
ATOM   1291  CD1 LEU A 161      -6.229 -45.987  26.925  1.00 67.84
ATOM   1292  CD2 LEU A 161      -8.198 -44.692  27.910  1.00 67.84
ATOM   1293  N   PRO A 162     -11.103 -47.404  24.814  1.00 93.41
ATOM   1294  CA  PRO A 162     -11.765 -47.735  23.579  1.00 93.41
ATOM   1295  C   PRO A 162     -10.803 -47.516  22.449  1.00 93.41
ATOM   1296  O   PRO A 162      -9.874 -46.730  22.610  1.00 93.41
ATOM   1297  CB  PRO A 162     -13.017 -46.853  23.518  1.00 93.41
ATOM   1298  CG  PRO A 162     -12.561 -45.485  24.060  1.00 93.41
ATOM   1299  CD  PRO A 162     -11.825 -45.840  25.360  1.00 93.41
ATOM   1300  N   PRO A 163     -10.998 -48.159  21.331  1.00178.31
ATOM   1301  CA  PRO A 163     -10.063 -48.039  20.243  1.00178.31
ATOM   1302  C   PRO A 163     -10.019 -46.659  19.662  1.00178.31
ATOM   1303  O   PRO A 163      -9.125 -46.382  18.866  1.00178.31
ATOM   1304  CB  PRO A 163     -10.461 -49.120  19.241  1.00178.31
ATOM   1305  CG  PRO A 163     -12.000 -49.113  19.294  1.00178.31
ATOM   1306  CD  PRO A 163     -12.332 -48.706  20.738  1.00178.31
ATOM   1307  N   THR A 164     -11.038 -45.833  19.948  1.00101.76
ATOM   1308  CA  THR A 164     -11.150 -44.468  19.507  1.00101.76
ATOM   1309  C   THR A 164     -10.443 -43.486  20.403  1.00101.76
ATOM   1310  O   THR A 164     -10.351 -42.308  20.056  1.00101.76
ATOM   1311  CB  THR A 164     -12.568 -44.010  19.326  1.00101.76
ATOM   1312  OG1 THR A 164     -13.324 -44.244  20.504  1.00101.76
ATOM   1313  CG2 THR A 164     -13.177 -44.771  18.135  1.00101.76
ATOM   1314  N   HIS A 165     -10.039 -43.887  21.627  1.00 74.40
ATOM   1315  CA  HIS A 165      -9.410 -42.931  22.504  1.00 74.40
ATOM   1316  C   HIS A 165      -8.164 -42.419  21.842  1.00 74.40
ATOM   1317  O   HIS A 165      -7.304 -43.182  21.397  1.00 74.40
ATOM   1318  CB  HIS A 165      -9.016 -43.509  23.877  1.00 74.40
ATOM   1319  CG  HIS A 165      -8.901 -42.463  24.946  1.00 74.40
ATOM   1320  ND1 HIS A 165      -7.885 -41.527  24.993  1.00 74.40
ATOM   1321  CD2 HIS A 165      -9.684 -42.208  26.028  1.00 74.40
ATOM   1322  CE1 HIS A 165      -8.107 -40.763  26.088  1.00 74.40
ATOM   1323  NE2 HIS A 165      -9.190 -41.137  26.752  1.00 74.40
ATOM   1324  N   PRO A 166      -8.052 -41.116  21.805  1.00 75.26
ATOM   1325  CA  PRO A 166      -6.970 -40.430  21.144  1.00 75.26
ATOM   1326  C   PRO A 166      -5.629 -40.791  21.700  1.00 75.26
ATOM   1327  O   PRO A 166      -4.652 -40.788  20.950  1.00 75.26
ATOM   1328  CB  PRO A 166      -7.291 -38.944  21.275  1.00 75.26
ATOM   1329  CG  PRO A 166      -8.268 -38.879  22.466  1.00 75.26
ATOM   1330  CD  PRO A 166      -9.181 -40.101  22.280  1.00 75.26
ATOM   1331  N   ILE A 167      -5.547 -41.066  23.013  1.00 60.45
ATOM   1332  CA  ILE A 167      -4.294 -41.415  23.618  1.00 60.45
ATOM   1333  C   ILE A 167      -3.846 -42.756  23.122  1.00 60.45
ATOM   1334  O   ILE A 167      -2.649 -42.990  22.956  1.00 60.45
ATOM   1335  CB  ILE A 167      -4.332 -41.459  25.122  1.00 60.45
ATOM   1336  CG1 ILE A 167      -5.300 -42.551  25.605  1.00 60.45
ATOM   1337  CG2 ILE A 167      -4.703 -40.057  25.637  1.00 60.45
ATOM   1338  CD1 ILE A 167      -5.348 -42.684  27.127  1.00 60.45
ATOM   1339  N   ARG A 168      -4.797 -43.701  22.962  1.00113.25
ATOM   1340  CA  ARG A 168      -4.498 -45.026  22.492  1.00113.25
ATOM   1341  C   ARG A 168      -4.097 -44.988  21.043  1.00113.25
ATOM   1342  O   ARG A 168      -3.137 -45.641  20.636  1.00113.25
ATOM   1343  CB  ARG A 168      -5.685 -45.998  22.642  1.00113.25
ATOM   1344  CG  ARG A 168      -5.431 -47.359  21.989  1.00113.25
ATOM   1345  CD  ARG A 168      -6.607 -47.894  21.170  1.00113.25
ATOM   1346  NE  ARG A 168      -7.532 -48.596  22.101  1.00113.25
ATOM   1347  CZ  ARG A 168      -7.552 -49.961  22.132  1.00113.25
ATOM   1348  NH1 ARG A 168      -6.715 -50.681  21.331  1.00113.25
ATOM   1349  NH2 ARG A 168      -8.413 -50.608  22.968  1.00113.25
ATOM   1350  N   LEU A 169      -4.827 -44.213  20.216  1.00 51.89
ATOM   1351  CA  LEU A 169      -4.550 -44.108  18.807  1.00 51.89
ATOM   1352  C   LEU A 169      -3.199 -43.491  18.657  1.00 51.89
ATOM   1353  O   LEU A 169      -2.407 -43.889  17.804  1.00 51.89
ATOM   1354  CB  LEU A 169      -5.549 -43.189  18.074  1.00 51.89
ATOM   1355  CG  LEU A 169      -6.934 -43.814  17.818  1.00 51.89
ATOM   1356  CD1 LEU A 169      -7.940 -42.760  17.326  1.00 51.89
ATOM   1357  CD2 LEU A 169      -6.837 -45.001  16.847  1.00 51.89
ATOM   1358  N   GLY A 170      -2.910 -42.484  19.497  1.00 26.79
ATOM   1359  CA  GLY A 170      -1.659 -41.794  19.447  1.00 26.79
ATOM   1360  C   GLY A 170      -0.559 -42.757  19.774  1.00 26.79
ATOM   1361  O   GLY A 170       0.517 -42.687  19.183  1.00 26.79
ATOM   1362  N   LEU A 171      -0.786 -43.658  20.753  1.00 58.02
ATOM   1363  CA  LEU A 171       0.210 -44.617  21.143  1.00 58.02
ATOM   1364  C   LEU A 171       0.454 -45.557  19.999  1.00 58.02
ATOM   1365  O   LEU A 171       1.592 -45.924  19.713  1.00 58.02
ATOM   1366  CB  LEU A 171      -0.165 -45.438  22.393  1.00 58.02
ATOM   1367  CG  LEU A 171       0.948 -46.415  22.830  1.00 58.02
ATOM   1368  CD1 LEU A 171       2.264 -45.668  23.101  1.00 58.02
ATOM   1369  CD2 LEU A 171       0.513 -47.277  24.025  1.00 58.02
ATOM   1370  N   ALA A 172      -0.625 -45.952  19.301  1.00 52.40
ATOM   1371  CA  ALA A 172      -0.565 -46.844  18.176  1.00 52.40
ATOM   1372  C   ALA A 172       0.244 -46.201  17.090  1.00 52.40
ATOM   1373  O   ALA A 172       0.856 -46.891  16.275  1.00 52.40
ATOM   1374  CB  ALA A 172      -1.954 -47.161  17.591  1.00 52.40
ATOM   1375  N   LEU A 173       0.166 -44.860  16.979  1.00 83.48
ATOM   1376  CA  LEU A 173       0.900 -44.118  15.989  1.00 83.48
ATOM   1377  C   LEU A 173       2.383 -44.133  16.284  1.00 83.48
ATOM   1378  O   LEU A 173       3.190 -44.515  15.438  1.00 83.48
ATOM   1379  CB  LEU A 173       0.433 -42.647  15.992  1.00 83.48
ATOM   1380  CG  LEU A 173       0.829 -41.791  14.778  1.00 83.48
ATOM   1381  CD1 LEU A 173       0.025 -42.193  13.531  1.00 83.48
ATOM   1382  CD2 LEU A 173       0.722 -40.291  15.110  1.00 83.48
ATOM   1383  N   ASN A 174       2.787 -43.738  17.512  1.00 78.52
ATOM   1384  CA  ASN A 174       4.187 -43.615  17.840  1.00 78.52
ATOM   1385  C   ASN A 174       4.875 -44.946  17.880  1.00 78.52
ATOM   1386  O   ASN A 174       5.900 -45.153  17.233  1.00 78.52
ATOM   1387  CB  ASN A 174       4.413 -42.954  19.214  1.00 78.52
ATOM   1388  CG  ASN A 174       4.066 -41.474  19.101  1.00 78.52
ATOM   1389  OD1 ASN A 174       3.486 -41.031  18.112  1.00 78.52
ATOM   1390  ND2 ASN A 174       4.445 -40.681  20.138  1.00 78.52
ATOM   1391  N   PHE A 175       4.270 -45.910  18.590  1.00109.13
ATOM   1392  CA  PHE A 175       4.832 -47.205  18.823  1.00109.13
ATOM   1393  C   PHE A 175       5.185 -47.794  17.495  1.00109.13
ATOM   1394  O   PHE A 175       6.266 -48.362  17.334  1.00109.13
ATOM   1395  CB  PHE A 175       3.785 -48.056  19.570  1.00109.13
ATOM   1396  CG  PHE A 175       4.312 -49.336  20.109  1.00109.13
ATOM   1397  CD1 PHE A 175       5.651 -49.647  20.065  1.00109.13
ATOM   1398  CD2 PHE A 175       3.440 -50.196  20.737  1.00109.13
ATOM   1399  CE1 PHE A 175       6.102 -50.828  20.604  1.00109.13
ATOM   1400  CE2 PHE A 175       3.884 -51.373  21.279  1.00109.13
ATOM   1401  CZ  PHE A 175       5.217 -51.691  21.207  1.00109.13
ATOM   1402  N   SER A 176       4.292 -47.650  16.499  1.00 97.21
ATOM   1403  CA  SER A 176       4.517 -48.199  15.189  1.00 97.21
ATOM   1404  C   SER A 176       5.667 -47.509  14.515  1.00 97.21
ATOM   1405  O   SER A 176       6.389 -48.132  13.740  1.00 97.21
ATOM   1406  CB  SER A 176       3.298 -48.098  14.253  1.00 97.21
ATOM   1407  OG  SER A 176       2.809 -46.768  14.206  1.00 97.21
ATOM   1408  N   VAL A 177       5.851 -46.196  14.758  1.00 58.41
ATOM   1409  CA  VAL A 177       6.963 -45.477  14.194  1.00 58.41
ATOM   1410  C   VAL A 177       8.234 -46.023  14.786  1.00 58.41
ATOM   1411  O   VAL A 177       9.260 -46.098  14.112  1.00 58.41
ATOM   1412  CB  VAL A 177       6.886 -44.004  14.467  1.00 58.41
ATOM   1413  CG1 VAL A 177       8.140 -43.322  13.895  1.00 58.41
ATOM   1414  CG2 VAL A 177       5.572 -43.486  13.854  1.00 58.41
ATOM   1415  N   PHE A 178       8.191 -46.407  16.079  1.00 72.04
ATOM   1416  CA  PHE A 178       9.310 -46.946  16.803  1.00 72.04
ATOM   1417  C   PHE A 178       9.764 -48.231  16.178  1.00 72.04
ATOM   1418  O   PHE A 178      10.965 -48.432  15.999  1.00 72.04
ATOM   1419  CB  PHE A 178       8.939 -47.220  18.276  1.00 72.04
ATOM   1420  CG  PHE A 178      10.083 -47.869  18.979  1.00 72.04
ATOM   1421  CD1 PHE A 178      11.125 -47.122  19.475  1.00 72.04
ATOM   1422  CD2 PHE A 178      10.103 -49.235  19.153  1.00 72.04
ATOM   1423  CE1 PHE A 178      12.176 -47.727  20.126  1.00 72.04
ATOM   1424  CE2 PHE A 178      11.150 -49.845  19.802  1.00 72.04
ATOM   1425  CZ  PHE A 178      12.190 -49.091  20.291  1.00 72.04
ATOM   1426  N   TYR A 179       8.822 -49.142  15.846  1.00 86.92
ATOM   1427  CA  TYR A 179       9.211 -50.379  15.224  1.00 86.92
ATOM   1428  C   TYR A 179       9.814 -50.111  13.888  1.00 86.92
ATOM   1429  O   TYR A 179      10.835 -50.699  13.538  1.00 86.92
ATOM   1430  CB  TYR A 179       8.084 -51.411  14.995  1.00 86.92
ATOM   1431  CG  TYR A 179       7.885 -52.207  16.238  1.00 86.92
ATOM   1432  CD1 TYR A 179       8.910 -53.005  16.698  1.00 86.92
ATOM   1433  CD2 TYR A 179       6.691 -52.206  16.914  1.00 86.92
ATOM   1434  CE1 TYR A 179       8.768 -53.760  17.836  1.00 86.92
ATOM   1435  CE2 TYR A 179       6.545 -52.963  18.053  1.00 86.92
ATOM   1436  CZ  TYR A 179       7.581 -53.734  18.521  1.00 86.92
ATOM   1437  OH  TYR A 179       7.428 -54.505  19.694  1.00 86.92
ATOM   1438  N   TYR A 180       9.184 -49.233  13.089  1.00152.85
ATOM   1439  CA  TYR A 180       9.655 -49.012  11.756  1.00152.85
ATOM   1440  C   TYR A 180      11.002 -48.335  11.757  1.00152.85
ATOM   1441  O   TYR A 180      11.936 -48.821  11.119  1.00152.85
ATOM   1442  CB  TYR A 180       8.676 -48.119  10.974  1.00152.85
ATOM   1443  CG  TYR A 180       9.353 -47.629   9.744  1.00152.85
ATOM   1444  CD1 TYR A 180       9.608 -48.522   8.729  1.00152.85
ATOM   1445  CD2 TYR A 180       9.744 -46.319   9.595  1.00152.85
ATOM   1446  CE1 TYR A 180      10.227 -48.121   7.571  1.00152.85
ATOM   1447  CE2 TYR A 180      10.363 -45.910   8.436  1.00152.85
ATOM   1448  CZ  TYR A 180      10.609 -46.809   7.426  1.00152.85
ATOM   1449  OH  TYR A 180      11.245 -46.391   6.239  1.00152.85
ATOM   1450  N   GLU A 181      11.131 -47.175  12.445  1.00 96.59
ATOM   1451  CA  GLU A 181      12.363 -46.422  12.417  1.00 96.59
ATOM   1452  C   GLU A 181      13.449 -46.911  13.332  1.00 96.59
ATOM   1453  O   GLU A 181      14.611 -47.001  12.934  1.00 96.59
ATOM   1454  CB  GLU A 181      12.184 -44.912  12.678  1.00 96.59
ATOM   1455  CG  GLU A 181      11.520 -44.163  11.515  1.00 96.59
ATOM   1456  CD  GLU A 181      12.295 -42.872  11.282  1.00 96.59
ATOM   1457  OE1 GLU A 181      13.428 -42.968  10.740  1.00 96.59
ATOM   1458  OE2 GLU A 181      11.769 -41.779  11.624  1.00 96.59
ATOM   1459  N   ILE A 182      13.119 -47.171  14.611  1.00140.95
ATOM   1460  CA  ILE A 182      14.147 -47.536  15.550  1.00140.95
ATOM   1461  C   ILE A 182      14.597 -48.951  15.353  1.00140.95
ATOM   1462  O   ILE A 182      15.795 -49.239  15.360  1.00140.95
ATOM   1463  CB  ILE A 182      13.687 -47.374  16.965  1.00140.95
ATOM   1464  CG1 ILE A 182      13.242 -45.918  17.187  1.00140.95
ATOM   1465  CG2 ILE A 182      14.829 -47.804  17.901  1.00140.95
ATOM   1466  CD1 ILE A 182      14.343 -44.888  16.939  1.00140.95
ATOM   1467  N   LEU A 183      13.609 -49.871  15.278  1.00150.02
ATOM   1468  CA  LEU A 183      13.760 -51.282  15.045  1.00150.02
ATOM   1469  C   LEU A 183      13.975 -51.631  13.602  1.00150.02
ATOM   1470  O   LEU A 183      14.493 -52.703  13.303  1.00150.02
ATOM   1471  CB  LEU A 183      12.648 -52.154  15.638  1.00150.02
ATOM   1472  CG  LEU A 183      13.136 -52.883  16.901  1.00150.02
ATOM   1473  CD1 LEU A 183      13.359 -51.909  18.064  1.00150.02
ATOM   1474  CD2 LEU A 183      12.211 -54.054  17.261  1.00150.02
ATOM   1475  N   ASN A 184      13.554 -50.765  12.660  1.00 80.03
ATOM   1476  CA  ASN A 184      13.668 -51.062  11.255  1.00 80.03
ATOM   1477  C   ASN A 184      12.902 -52.312  10.922  1.00 80.03
ATOM   1478  O   ASN A 184      13.468 -53.254  10.374  1.00 80.03
ATOM   1479  CB  ASN A 184      15.121 -51.261  10.769  1.00 80.03
ATOM   1480  CG  ASN A 184      15.542 -50.094   9.879  1.00 80.03
ATOM   1481  OD1 ASN A 184      15.882 -50.275   8.712  1.00 80.03
ATOM   1482  ND2 ASN A 184      15.533 -48.858  10.449  1.00 80.03
ATOM   1483  N   SER A 185      11.596 -52.372  11.269  1.00 79.92
ATOM   1484  CA  SER A 185      10.826 -53.534  10.924  1.00 79.92
ATOM   1485  C   SER A 185       9.493 -53.098  10.381  1.00 79.92
ATOM   1486  O   SER A 185       8.516 -52.977  11.117  1.00 79.92
ATOM   1487  CB  SER A 185      10.571 -54.435  12.149  1.00 79.92
ATOM   1488  OG  SER A 185      11.706 -55.231  12.435  1.00 79.92
ATOM   1489  N   PRO A 186       9.407 -52.914   9.091  1.00166.25
ATOM   1490  CA  PRO A 186       8.196 -52.460   8.460  1.00166.25
ATOM   1491  C   PRO A 186       7.017 -53.314   8.822  1.00166.25
ATOM   1492  O   PRO A 186       5.933 -52.772   9.036  1.00166.25
ATOM   1493  CB  PRO A 186       8.489 -52.496   6.960  1.00166.25
ATOM   1494  CG  PRO A 186       9.976 -52.103   6.873  1.00166.25
ATOM   1495  CD  PRO A 186      10.574 -52.621   8.191  1.00166.25
ATOM   1496  N   ASP A 187       7.211 -54.642   8.907  1.00103.74
ATOM   1497  CA  ASP A 187       6.157 -55.580   9.177  1.00103.74
ATOM   1498  C   ASP A 187       5.534 -55.272  10.494  1.00103.74
ATOM   1499  O   ASP A 187       4.316 -55.149  10.611  1.00103.74
ATOM   1500  CB  ASP A 187       6.709 -57.011   9.287  1.00103.74
ATOM   1501  CG  ASP A 187       7.570 -57.287   8.066  1.00103.74
ATOM   1502  OD1 ASP A 187       7.090 -57.053   6.925  1.00103.74
ATOM   1503  OD2 ASP A 187       8.716 -57.774   8.263  1.00103.74
ATOM   1504  N   ARG A 188       6.377 -55.113  11.521  1.00173.44
ATOM   1505  CA  ARG A 188       5.908 -54.882  12.853  1.00173.44
ATOM   1506  C   ARG A 188       5.236 -53.545  12.903  1.00173.44
ATOM   1507  O   ARG A 188       4.357 -53.320  13.729  1.00173.44
ATOM   1508  CB  ARG A 188       7.060 -54.881  13.871  1.00173.44
ATOM   1509  CG  ARG A 188       7.891 -56.162  13.902  1.00173.44
ATOM   1510  CD  ARG A 188       9.160 -56.043  14.747  1.00173.44
ATOM   1511  NE  ARG A 188      10.153 -56.992  14.174  1.00173.44
ATOM   1512  CZ  ARG A 188      10.204 -58.283  14.613  1.00173.44
ATOM   1513  NH1 ARG A 188       9.390 -58.698  15.630  1.00173.44
ATOM   1514  NH2 ARG A 188      11.058 -59.169  14.024  1.00173.44
ATOM   1515  N   ALA A 189       5.711 -52.576  12.102  1.00 54.84
ATOM   1516  CA  ALA A 189       5.107 -51.274  12.121  1.00 54.84
ATOM   1517  C   ALA A 189       3.739 -51.280  11.504  1.00 54.84
ATOM   1518  O   ALA A 189       2.792 -50.729  12.064  1.00 54.84
ATOM   1519  CB  ALA A 189       5.940 -50.225  11.364  1.00 54.84
ATOM   1520  N   CYS A 190       3.612 -51.926  10.328  1.00 55.23
ATOM   1521  CA  CYS A 190       2.418 -51.893   9.527  1.00 55.23
ATOM   1522  C   CYS A 190       1.240 -52.534  10.194  1.00 55.23
ATOM   1523  O   CYS A 190       0.146 -51.972  10.173  1.00 55.23
ATOM   1524  CB  CYS A 190       2.619 -52.584   8.169  1.00 55.23
ATOM   1525  SG  CYS A 190       3.031 -51.386   6.865  1.00 55.23
ATOM   1526  N   ARG A 191       1.410 -53.734  10.780  1.00 88.23
ATOM   1527  CA  ARG A 191       0.282 -54.387  11.393  1.00 88.23
ATOM   1528  C   ARG A 191      -0.197 -53.618  12.582  1.00 88.23
ATOM   1529  O   ARG A 191      -1.401 -53.457  12.778  1.00 88.23
ATOM   1530  CB  ARG A 191       0.531 -55.847  11.812  1.00 88.23
ATOM   1531  CG  ARG A 191      -0.685 -56.477  12.499  1.00 88.23
ATOM   1532  CD  ARG A 191      -2.006 -56.353  11.738  1.00 88.23
ATOM   1533  NE  ARG A 191      -2.683 -57.678  11.832  1.00 88.23
ATOM   1534  CZ  ARG A 191      -3.446 -57.991  12.921  1.00 88.23
ATOM   1535  NH1 ARG A 191      -3.586 -57.092  13.939  1.00 88.23
ATOM   1536  NH2 ARG A 191      -4.084 -59.195  12.982  1.00 88.23
ATOM   1537  N   LEU A 192       0.737 -53.086  13.387  1.00172.97
ATOM   1538  CA  LEU A 192       0.390 -52.366  14.580  1.00172.97
ATOM   1539  C   LEU A 192      -0.503 -51.228  14.197  1.00172.97
ATOM   1540  O   LEU A 192      -1.506 -50.958  14.855  1.00172.97
ATOM   1541  CB  LEU A 192       1.601 -51.641  15.207  1.00172.97
ATOM   1542  CG  LEU A 192       1.535 -51.291  16.703  1.00172.97
ATOM   1543  CD1 LEU A 192       2.945 -51.271  17.312  1.00172.97
ATOM   1544  CD2 LEU A 192       0.807 -49.961  16.939  1.00172.97
ATOM   1545  N   ALA A 193      -0.109 -50.489  13.148  1.00 58.74
ATOM   1546  CA  ALA A 193      -0.826 -49.332  12.696  1.00 58.74
ATOM   1547  C   ALA A 193      -2.121 -49.697  12.048  1.00 58.74
ATOM   1548  O   ALA A 193      -3.096 -48.955  12.156  1.00 58.74
ATOM   1549  CB  ALA A 193      -0.023 -48.477  11.706  1.00 58.74
ATOM   1550  N   LYS A 194      -2.142 -50.814  11.296  1.00 79.53
ATOM   1551  CA  LYS A 194      -3.329 -51.231  10.601  1.00 79.53
ATOM   1552  C   LYS A 194      -4.397 -51.618  11.579  1.00 79.53
ATOM   1553  O   LYS A 194      -5.572 -51.320  11.374  1.00 79.53
ATOM   1554  CB  LYS A 194      -3.094 -52.449   9.692  1.00 79.53
ATOM   1555  CG  LYS A 194      -2.359 -52.095   8.397  1.00 79.53
ATOM   1556  CD  LYS A 194      -1.799 -53.301   7.640  1.00 79.53
ATOM   1557  CE  LYS A 194      -1.683 -53.074   6.129  1.00 79.53
ATOM   1558  NZ  LYS A 194      -3.015 -53.175   5.488  1.00 79.53
ATOM   1559  N   ALA A 195      -4.022 -52.338  12.651  1.00 36.41
ATOM   1560  CA  ALA A 195      -4.978 -52.797  13.618  1.00 36.41
ATOM   1561  C   ALA A 195      -5.578 -51.634  14.344  1.00 36.41
ATOM   1562  O   ALA A 195      -6.795 -51.548  14.506  1.00 36.41
ATOM   1563  CB  ALA A 195      -4.342 -53.707  14.681  1.00 36.41
ATOM   1564  N   ALA A 196      -4.731 -50.682  14.768  1.00 36.20
ATOM   1565  CA  ALA A 196      -5.205 -49.569  15.532  1.00 36.20
ATOM   1566  C   ALA A 196      -6.200 -48.836  14.699  1.00 36.20
ATOM   1567  O   ALA A 196      -7.204 -48.341  15.206  1.00 36.20
ATOM   1568  CB  ALA A 196      -4.094 -48.567  15.891  1.00 36.20
ATOM   1569  N   PHE A 197      -5.914 -48.718  13.392  1.00126.33
ATOM   1570  CA  PHE A 197      -6.752 -47.981  12.491  1.00126.33
ATOM   1571  C   PHE A 197      -8.080 -48.655  12.272  1.00126.33
ATOM   1572  O   PHE A 197      -9.135 -48.044  12.440  1.00126.33
ATOM   1573  CB  PHE A 197      -6.060 -47.825  11.126  1.00126.33
ATOM   1574  CG  PHE A 197      -6.875 -46.986  10.206  1.00126.33
ATOM   1575  CD1 PHE A 197      -7.342 -45.757  10.599  1.00126.33
ATOM   1576  CD2 PHE A 197      -7.192 -47.450   8.950  1.00126.33
ATOM   1577  CE1 PHE A 197      -8.104 -45.002   9.740  1.00126.33
ATOM   1578  CE2 PHE A 197      -7.953 -46.695   8.089  1.00126.33
ATOM   1579  CZ  PHE A 197      -8.411 -45.466   8.486  1.00126.33
ATOM   1580  N   ASP A 198      -8.057 -49.958  11.928  1.00 51.26
ATOM   1581  CA  ASP A 198      -9.238 -50.687  11.547  1.00 51.26
ATOM   1582  C   ASP A 198     -10.190 -50.742  12.689  1.00 51.26
ATOM   1583  O   ASP A 198     -11.394 -50.562  12.510  1.00 51.26
ATOM   1584  CB  ASP A 198      -8.939 -52.151  11.189  1.00 51.26
ATOM   1585  CG  ASP A 198      -8.929 -52.285   9.676  1.00 51.26
ATOM   1586  OD1 ASP A 198     -10.017 -52.124   9.062  1.00 51.26
ATOM   1587  OD2 ASP A 198      -7.828 -52.534   9.116  1.00 51.26
ATOM   1588  N   ASP A 199      -9.667 -51.013  13.895  1.00 41.85
ATOM   1589  CA  ASP A 199     -10.503 -51.153  15.045  1.00 41.85
ATOM   1590  C   ASP A 199     -11.148 -49.846  15.356  1.00 41.85
ATOM   1591  O   ASP A 199     -12.294 -49.802  15.796  1.00 41.85
ATOM   1592  CB  ASP A 199      -9.756 -51.646  16.292  1.00 41.85
ATOM   1593  CG  ASP A 199     -10.011 -53.143  16.390  1.00 41.85
ATOM   1594  OD1 ASP A 199     -11.203 -53.547  16.311  1.00 41.85
ATOM   1595  OD2 ASP A 199      -9.022 -53.903  16.553  1.00 41.85
ATOM   1596  N   ALA A 200     -10.419 -48.736  15.160  1.00 36.70
ATOM   1597  CA  ALA A 200     -10.985 -47.450  15.431  1.00 36.70
ATOM   1598  C   ALA A 200     -12.129 -47.187  14.489  1.00 36.70
ATOM   1599  O   ALA A 200     -13.134 -46.603  14.887  1.00 36.70
ATOM   1600  CB  ALA A 200      -9.977 -46.299  15.283  1.00 36.70
ATOM   1601  N   ILE A 201     -12.000 -47.603  13.211  1.00106.37
ATOM   1602  CA  ILE A 201     -12.975 -47.332  12.180  1.00106.37
ATOM   1603  C   ILE A 201     -14.299 -47.983  12.434  1.00106.37
ATOM   1604  O   ILE A 201     -15.342 -47.382  12.184  1.00106.37
ATOM   1605  CB  ILE A 201     -12.597 -47.826  10.811  1.00106.37
ATOM   1606  CG1 ILE A 201     -11.160 -47.477  10.428  1.00106.37
ATOM   1607  CG2 ILE A 201     -13.620 -47.279   9.807  1.00106.37
ATOM   1608  CD1 ILE A 201     -10.716 -48.310   9.227  1.00106.37
ATOM   1609  N   ALA A 202     -14.305 -49.250  12.881  1.00 50.34
ATOM   1610  CA  ALA A 202     -15.556 -49.940  13.026  1.00 50.34
ATOM   1611  C   ALA A 202     -16.419 -49.255  14.052  1.00 50.34
ATOM   1612  O   ALA A 202     -17.624 -49.111  13.865  1.00 50.34
ATOM   1613  CB  ALA A 202     -15.375 -51.399  13.476  1.00 50.34
ATOM   1614  N   GLU A 203     -15.782 -48.842  15.162  1.00140.30
ATOM   1615  CA  GLU A 203     -16.260 -48.259  16.391  1.00140.30
ATOM   1616  C   GLU A 203     -16.539 -46.775  16.384  1.00140.30
ATOM   1617  O   GLU A 203     -16.529 -46.167  17.450  1.00140.30
ATOM   1618  CB  GLU A 203     -15.409 -48.644  17.609  1.00140.30
ATOM   1619  CG  GLU A 203     -15.248 -50.167  17.672  1.00140.30
ATOM   1620  CD  GLU A 203     -16.163 -50.729  18.745  1.00140.30
ATOM   1621  OE1 GLU A 203     -15.779 -50.657  19.941  1.00140.30
ATOM   1622  OE2 GLU A 203     -17.259 -51.233  18.384  1.00140.30
ATOM   1623  N   LEU A 204     -16.694 -46.124  15.217  1.00101.97
ATOM   1624  CA  LEU A 204     -16.810 -44.690  15.082  1.00101.97
ATOM   1625  C   LEU A 204     -17.918 -44.106  15.926  1.00101.97
ATOM   1626  O   LEU A 204     -17.964 -42.894  16.129  1.00101.97
ATOM   1627  CB  LEU A 204     -16.997 -44.244  13.623  1.00101.97
ATOM   1628  CG  LEU A 204     -15.710 -44.411  12.791  1.00101.97
ATOM   1629  CD1 LEU A 204     -15.987 -44.265  11.286  1.00101.97
ATOM   1630  CD2 LEU A 204     -14.594 -43.480  13.295  1.00101.97
ATOM   1631  N   ASP A 205     -18.897 -44.911  16.365  1.00 69.49
ATOM   1632  CA  ASP A 205     -19.949 -44.413  17.212  1.00 69.49
ATOM   1633  C   ASP A 205     -19.428 -43.993  18.570  1.00 69.49
ATOM   1634  O   ASP A 205     -20.023 -43.135  19.220  1.00 69.49
ATOM   1635  CB  ASP A 205     -21.092 -45.430  17.406  1.00 69.49
ATOM   1636  CG  ASP A 205     -22.220 -44.794  18.206  1.00 69.49
ATOM   1637  OD1 ASP A 205     -22.867 -43.852  17.675  1.00 69.49
ATOM   1638  OD2 ASP A 205     -22.449 -45.240  19.361  1.00 69.49
ATOM   1639  N   THR A 206     -18.321 -44.607  19.042  1.00 80.06
ATOM   1640  CA  THR A 206     -17.699 -44.425  20.333  1.00 80.06
ATOM   1641  C   THR A 206     -17.051 -43.078  20.488  1.00 80.06
ATOM   1642  O   THR A 206     -16.677 -42.698  21.597  1.00 80.06
ATOM   1643  CB  THR A 206     -16.663 -45.465  20.645  1.00 80.06
ATOM   1644  OG1 THR A 206     -15.629 -45.452  19.673  1.00 80.06
ATOM   1645  CG2 THR A 206     -17.349 -46.839  20.666  1.00 80.06
ATOM   1646  N   LEU A 207     -16.787 -42.354  19.390  1.00103.72
ATOM   1647  CA  LEU A 207     -16.109 -41.100  19.554  1.00103.72
ATOM   1648  C   LEU A 207     -16.986 -40.115  20.251  1.00103.72
ATOM   1649  O   LEU A 207     -18.163 -39.960  19.930  1.00103.72
ATOM   1650  CB  LEU A 207     -15.647 -40.457  18.236  1.00103.72
ATOM   1651  CG  LEU A 207     -14.426 -41.148  17.602  1.00103.72
ATOM   1652  CD1 LEU A 207     -14.845 -42.286  16.662  1.00103.72
ATOM   1653  CD2 LEU A 207     -13.497 -40.128  16.928  1.00103.72
ATOM   1654  N   SER A 208     -16.413 -39.422  21.254  1.00 36.08
ATOM   1655  CA  SER A 208     -17.143 -38.400  21.939  1.00 36.08
ATOM   1656  C   SER A 208     -16.945 -37.134  21.168  1.00 36.08
ATOM   1657  O   SER A 208     -16.032 -37.026  20.351  1.00 36.08
ATOM   1658  CB  SER A 208     -16.685 -38.191  23.397  1.00 36.08
ATOM   1659  OG  SER A 208     -15.462 -37.475  23.433  1.00 36.08
ATOM   1660  N   GLU A 209     -17.814 -36.138  21.417  1.00 68.30
ATOM   1661  CA  GLU A 209     -17.774 -34.889  20.713  1.00 68.30
ATOM   1662  C   GLU A 209     -16.488 -34.195  21.013  1.00 68.30
ATOM   1663  O   GLU A 209     -15.905 -33.549  20.144  1.00 68.30
ATOM   1664  CB  GLU A 209     -18.902 -33.937  21.139  1.00 68.30
ATOM   1665  CG  GLU A 209     -20.301 -34.476  20.835  1.00 68.30
ATOM   1666  CD  GLU A 209     -20.885 -34.975  22.145  1.00 68.30
ATOM   1667  OE1 GLU A 209     -20.582 -36.140  22.516  1.00 68.30
ATOM   1668  OE2 GLU A 209     -21.637 -34.200  22.796  1.00 68.30
ATOM   1669  N   GLU A 210     -16.019 -34.288  22.267  1.00 62.22
ATOM   1670  CA  GLU A 210     -14.835 -33.575  22.643  1.00 62.22
ATOM   1671  C   GLU A 210     -13.628 -34.079  21.905  1.00 62.22
ATOM   1672  O   GLU A 210     -12.850 -33.283  21.383  1.00 62.22
ATOM   1673  CB  GLU A 210     -14.526 -33.713  24.142  1.00 62.22
ATOM   1674  CG  GLU A 210     -13.217 -33.028  24.545  1.00 62.22
ATOM   1675  CD  GLU A 210     -12.450 -33.953  25.476  1.00 62.22
ATOM   1676  OE1 GLU A 210     -11.733 -34.856  24.965  1.00 62.22
ATOM   1677  OE2 GLU A 210     -12.574 -33.768  26.716  1.00 62.22
ATOM   1678  N   SER A 211     -13.432 -35.415  21.885  1.00116.35
ATOM   1679  CA  SER A 211     -12.266 -36.073  21.346  1.00116.35
ATOM   1680  C   SER A 211     -12.332 -36.374  19.872  1.00116.35
ATOM   1681  O   SER A 211     -11.318 -36.762  19.291  1.00116.35
ATOM   1682  CB  SER A 211     -12.002 -37.430  22.022  1.00116.35
ATOM   1683  OG  SER A 211     -11.463 -37.241  23.321  1.00116.35
ATOM   1684  N   TYR A 212     -13.490 -36.209  19.208  1.00 95.72
ATOM   1685  CA  TYR A 212     -13.605 -36.776  17.889  1.00 95.72
ATOM   1686  C   TYR A 212     -12.622 -36.197  16.911  1.00 95.72
ATOM   1687  O   TYR A 212     -12.175 -36.904  16.011  1.00 95.72
ATOM   1688  CB  TYR A 212     -15.026 -36.757  17.283  1.00 95.72
ATOM   1689  CG  TYR A 212     -15.263 -35.578  16.408  1.00 95.72
ATOM   1690  CD1 TYR A 212     -15.578 -34.373  16.990  1.00 95.72
ATOM   1691  CD2 TYR A 212     -15.145 -35.655  15.038  1.00 95.72
ATOM   1692  CE1 TYR A 212     -15.787 -33.256  16.221  1.00 95.72
ATOM   1693  CE2 TYR A 212     -15.356 -34.540  14.261  1.00 95.72
ATOM   1694  CZ  TYR A 212     -15.679 -33.340  14.856  1.00 95.72
ATOM   1695  OH  TYR A 212     -15.896 -32.187  14.073  1.00 95.72
ATOM   1696  N   LYS A 213     -12.303 -34.893  16.987  1.00 68.47
ATOM   1697  CA  LYS A 213     -11.340 -34.355  16.062  1.00 68.47
ATOM   1698  C   LYS A 213      -9.974 -34.921  16.326  1.00 68.47
ATOM   1699  O   LYS A 213      -9.244 -35.257  15.394  1.00 68.47
ATOM   1700  CB  LYS A 213     -11.242 -32.819  16.096  1.00 68.47
ATOM   1701  CG  LYS A 213     -12.419 -32.137  15.394  1.00 68.47
ATOM   1702  CD  LYS A 213     -12.439 -32.311  13.874  1.00 68.47
ATOM   1703  CE  LYS A 213     -13.117 -31.163  13.128  1.00 68.47
ATOM   1704  NZ  LYS A 213     -13.905 -31.703  11.999  1.00 68.47
ATOM   1705  N   ASP A 214      -9.592 -35.045  17.611  1.00 45.81
ATOM   1706  CA  ASP A 214      -8.285 -35.512  17.981  1.00 45.81
ATOM   1707  C   ASP A 214      -8.088 -36.917  17.488  1.00 45.81
ATOM   1708  O   ASP A 214      -7.062 -37.234  16.891  1.00 45.81
ATOM   1709  CB  ASP A 214      -8.108 -35.523  19.513  1.00 45.81
ATOM   1710  CG  ASP A 214      -7.670 -34.148  19.996  1.00 45.81
ATOM   1711  OD1 ASP A 214      -8.208 -33.131  19.482  1.00 45.81
ATOM   1712  OD2 ASP A 214      -6.781 -34.100  20.888  1.00 45.81
ATOM   1713  N   SER A 215      -9.078 -37.801  17.708  1.00 45.78
ATOM   1714  CA  SER A 215      -8.961 -39.182  17.331  1.00 45.78
ATOM   1715  C   SER A 215      -8.868 -39.290  15.840  1.00 45.78
ATOM   1716  O   SER A 215      -8.003 -39.988  15.310  1.00 45.78
ATOM   1717  CB  SER A 215     -10.192 -40.002  17.757  1.00 45.78
ATOM   1718  OG  SER A 215     -10.379 -39.915  19.161  1.00 45.78
ATOM   1719  N   THR A 216      -9.753 -38.565  15.131  1.00 44.32
ATOM   1720  CA  THR A 216      -9.858 -38.623  13.699  1.00 44.32
ATOM   1721  C   THR A 216      -8.580 -38.167  13.067  1.00 44.32
ATOM   1722  O   THR A 216      -8.173 -38.710  12.041  1.00 44.32
ATOM   1723  CB  THR A 216     -10.965 -37.774  13.149  1.00 44.32
ATOM   1724  OG1 THR A 216     -12.190 -38.116  13.780  1.00 44.32
ATOM   1725  CG2 THR A 216     -11.065 -38.014  11.631  1.00 44.32
ATOM   1726  N   LEU A 217      -7.924 -37.136  13.630  1.00 43.93
ATOM   1727  CA  LEU A 217      -6.696 -36.674  13.049  1.00 43.93
ATOM   1728  C   LEU A 217      -5.669 -37.766  13.119  1.00 43.93
ATOM   1729  O   LEU A 217      -4.995 -38.054  12.132  1.00 43.93
ATOM   1730  CB  LEU A 217      -6.099 -35.460  13.779  1.00 43.93
ATOM   1731  CG  LEU A 217      -4.696 -35.078  13.270  1.00 43.93
ATOM   1732  CD1 LEU A 217      -4.658 -33.630  12.758  1.00 43.93
ATOM   1733  CD2 LEU A 217      -3.622 -35.378  14.328  1.00 43.93
ATOM   1734  N   ILE A 218      -5.545 -38.420  14.290  1.00108.50
ATOM   1735  CA  ILE A 218      -4.566 -39.453  14.508  1.00108.50
ATOM   1736  C   ILE A 218      -4.813 -40.633  13.622  1.00108.50
ATOM   1737  O   ILE A 218      -3.867 -41.292  13.196  1.00108.50
ATOM   1738  CB  ILE A 218      -4.446 -39.914  15.938  1.00108.50
ATOM   1739  CG1 ILE A 218      -4.453 -38.709  16.898  1.00108.50
ATOM   1740  CG2 ILE A 218      -3.159 -40.746  16.059  1.00108.50
ATOM   1741  CD1 ILE A 218      -4.886 -39.014  18.326  1.00108.50
ATOM   1742  N   MET A 219      -6.085 -40.972  13.353  1.00 42.93
ATOM   1743  CA  MET A 219      -6.370 -42.082  12.488  1.00 42.93
ATOM   1744  C   MET A 219      -5.846 -41.773  11.118  1.00 42.93
ATOM   1745  O   MET A 219      -5.306 -42.644  10.438  1.00 42.93
ATOM   1746  CB  MET A 219      -7.879 -42.377  12.377  1.00 42.93
ATOM   1747  CG  MET A 219      -8.479 -42.989  13.647  1.00 42.93
ATOM   1748  SD  MET A 219     -10.175 -42.448  14.022  1.00 42.93
ATOM   1749  CE  MET A 219     -10.984 -43.608  12.883  1.00 42.93
ATOM   1750  N   GLN A 220      -5.981 -40.510  10.676  1.00 42.00
ATOM   1751  CA  GLN A 220      -5.553 -40.116   9.362  1.00 42.00
ATOM   1752  C   GLN A 220      -4.074 -40.324   9.268  1.00 42.00
ATOM   1753  O   GLN A 220      -3.564 -40.786   8.248  1.00 42.00
ATOM   1754  CB  GLN A 220      -5.809 -38.623   9.099  1.00 42.00
ATOM   1755  CG  GLN A 220      -7.289 -38.240   9.130  1.00 42.00
ATOM   1756  CD  GLN A 220      -7.375 -36.727   9.026  1.00 42.00
ATOM   1757  OE1 GLN A 220      -8.136 -36.193   8.220  1.00 42.00
ATOM   1758  NE2 GLN A 220      -6.577 -36.007   9.860  1.00 42.00
ATOM   1759  N   LEU A 221      -3.348 -39.988  10.350  1.00 55.06
ATOM   1760  CA  LEU A 221      -1.916 -40.086  10.370  1.00 55.06
ATOM   1761  C   LEU A 221      -1.520 -41.520  10.243  1.00 55.06
ATOM   1762  O   LEU A 221      -0.484 -41.831   9.655  1.00 55.06
ATOM   1763  CB  LEU A 221      -1.282 -39.542  11.663  1.00 55.06
ATOM   1764  CG  LEU A 221      -1.793 -38.141  12.057  1.00 55.06
ATOM   1765  CD1 LEU A 221      -1.078 -37.626  13.315  1.00 55.06
ATOM   1766  CD2 LEU A 221      -1.710 -37.150  10.886  1.00 55.06
ATOM   1767  N   LEU A 222      -2.321 -42.422  10.843  1.00 59.95
ATOM   1768  CA  LEU A 222      -2.072 -43.833  10.810  1.00 59.95
ATOM   1769  C   LEU A 222      -2.158 -44.322   9.392  1.00 59.95
ATOM   1770  O   LEU A 222      -1.297 -45.061   8.922  1.00 59.95
ATOM   1771  CB  LEU A 222      -3.124 -44.618  11.619  1.00 59.95
ATOM   1772  CG  LEU A 222      -3.026 -44.460  13.151  1.00 59.95
ATOM   1773  CD1 LEU A 222      -4.323 -44.918  13.840  1.00 59.95
ATOM   1774  CD2 LEU A 222      -1.797 -45.185  13.719  1.00 59.95
ATOM   1775  N   ARG A 223      -3.205 -43.906   8.662  1.00111.05
ATOM   1776  CA  ARG A 223      -3.435 -44.351   7.316  1.00111.05
ATOM   1777  C   ARG A 223      -2.317 -43.878   6.434  1.00111.05
ATOM   1778  O   ARG A 223      -1.815 -44.626   5.595  1.00111.05
ATOM   1779  CB  ARG A 223      -4.783 -43.807   6.803  1.00111.05
ATOM   1780  CG  ARG A 223      -4.968 -43.804   5.287  1.00111.05
ATOM   1781  CD  ARG A 223      -4.804 -45.197   4.667  1.00111.05
ATOM   1782  NE  ARG A 223      -4.637 -45.037   3.192  1.00111.05
ATOM   1783  CZ  ARG A 223      -5.728 -45.081   2.370  1.00111.05
ATOM   1784  NH1 ARG A 223      -6.975 -45.250   2.897  1.00111.05
ATOM   1785  NH2 ARG A 223      -5.573 -44.964   1.017  1.00111.05
ATOM   1786  N   ASP A 224      -1.875 -42.621   6.624  1.00 44.34
ATOM   1787  CA  ASP A 224      -0.829 -42.065   5.813  1.00 44.34
ATOM   1788  C   ASP A 224       0.428 -42.861   5.998  1.00 44.34
ATOM   1789  O   ASP A 224       1.135 -43.142   5.031  1.00 44.34
ATOM   1790  CB  ASP A 224      -0.497 -40.601   6.157  1.00 44.34
ATOM   1791  CG  ASP A 224      -1.350 -39.695   5.279  1.00 44.34
ATOM   1792  OD1 ASP A 224      -2.524 -40.065   5.014  1.00 44.34
ATOM   1793  OD2 ASP A 224      -0.833 -38.630   4.850  1.00 44.34
ATOM   1794  N   ASN A 225       0.734 -43.260   7.245  1.00 54.81
ATOM   1795  CA  ASN A 225       1.943 -43.981   7.528  1.00 54.81
ATOM   1796  C   ASN A 225       1.931 -45.276   6.776  1.00 54.81
ATOM   1797  O   ASN A 225       2.948 -45.684   6.217  1.00 54.81
ATOM   1798  CB  ASN A 225       2.076 -44.376   9.010  1.00 54.81
ATOM   1799  CG  ASN A 225       2.769 -43.267   9.785  1.00 54.81
ATOM   1800  OD1 ASN A 225       3.611 -42.545   9.254  1.00 54.81
ATOM   1801  ND2 ASN A 225       2.409 -43.138  11.089  1.00 54.81
ATOM   1802  N   LEU A 226       0.780 -45.978   6.775  1.00 97.30
ATOM   1803  CA  LEU A 226       0.678 -47.222   6.070  1.00 97.30
ATOM   1804  C   LEU A 226       0.809 -46.987   4.607  1.00 97.30
ATOM   1805  O   LEU A 226       1.430 -47.787   3.911  1.00 97.30
ATOM   1806  CB  LEU A 226      -0.626 -48.000   6.310  1.00 97.30
ATOM   1807  CG  LEU A 226      -0.879 -48.329   7.790  1.00 97.30
ATOM   1808  CD1 LEU A 226      -2.345 -48.728   8.016  1.00 97.30
ATOM   1809  CD2 LEU A 226       0.098 -49.395   8.298  1.00 97.30
ATOM   1810  N   THR A 227       0.226 -45.889   4.095  1.00 27.31
ATOM   1811  CA  THR A 227       0.300 -45.647   2.684  1.00 27.31
ATOM   1812  C   THR A 227       1.739 -45.493   2.310  1.00 27.31
ATOM   1813  O   THR A 227       2.205 -46.081   1.335  1.00 27.31
ATOM   1814  CB  THR A 227      -0.403 -44.390   2.273  1.00 27.31
ATOM   1815  OG1 THR A 227      -1.754 -44.418   2.710  1.00 27.31
ATOM   1816  CG2 THR A 227      -0.345 -44.283   0.739  1.00 27.31
ATOM   1817  N   LEU A 228       2.496 -44.707   3.096  1.00 42.76
ATOM   1818  CA  LEU A 228       3.871 -44.494   2.759  1.00 42.76
ATOM   1819  C   LEU A 228       4.581 -45.805   2.818  1.00 42.76
ATOM   1820  O   LEU A 228       5.350 -46.154   1.925  1.00 42.76
ATOM   1821  CB  LEU A 228       4.611 -43.573   3.744  1.00 42.76
ATOM   1822  CG  LEU A 228       3.888 -42.233   3.992  1.00 42.76
ATOM   1823  CD1 LEU A 228       3.957 -41.812   5.469  1.00 42.76
ATOM   1824  CD2 LEU A 228       4.391 -41.144   3.033  1.00 42.76
ATOM   1825  N   TRP A 229       4.301 -46.579   3.875  1.00122.40
ATOM   1826  CA  TRP A 229       4.999 -47.800   4.124  1.00122.40
ATOM   1827  C   TRP A 229       4.722 -48.818   3.070  1.00122.40
ATOM   1828  O   TRP A 229       5.550 -49.704   2.878  1.00122.40
ATOM   1829  CB  TRP A 229       4.746 -48.352   5.539  1.00122.40
ATOM   1830  CG  TRP A 229       5.498 -47.529   6.567  1.00122.40
ATOM   1831  CD1 TRP A 229       6.648 -46.814   6.397  1.00122.40
ATOM   1832  CD2 TRP A 229       5.082 -47.310   7.924  1.00122.40
ATOM   1833  NE1 TRP A 229       6.973 -46.160   7.560  1.00122.40
ATOM   1834  CE2 TRP A 229       6.020 -46.451   8.509  1.00122.40
ATOM   1835  CE3 TRP A 229       4.006 -47.772   8.622  1.00122.40
ATOM   1836  CZ2 TRP A 229       5.887 -46.042   9.804  1.00122.40
ATOM   1837  CZ3 TRP A 229       3.883 -47.364   9.932  1.00122.40
ATOM   1838  CH2 TRP A 229       4.806 -46.517  10.511  1.00122.40
ATOM   1839  N   THR A 230       3.522 -48.811   2.451  1.00 58.66
ATOM   1840  CA  THR A 230       3.280 -49.717   1.364  1.00 58.66
ATOM   1841  C   THR A 230       4.011 -49.226   0.159  1.00 58.66
ATOM   1842  O   THR A 230       4.681 -49.997  -0.525  1.00 58.66
ATOM   1843  CB  THR A 230       1.832 -49.862   1.029  1.00 58.66
ATOM   1844  OG1 THR A 230       1.079 -49.962   2.229  1.00 58.66
ATOM   1845  CG2 THR A 230       1.662 -51.157   0.218  1.00 58.66
ATOM   1846  N   SER A 231       3.914 -47.904  -0.103  1.00 33.93
ATOM   1847  CA  SER A 231       4.538 -47.261  -1.224  1.00 33.93
ATOM   1848  C   SER A 231       4.248 -48.012  -2.522  1.00 33.93
ATOM   1849  O   SER A 231       4.814 -47.582  -3.561  1.00 33.93
ATOM   1850  CB  SER A 231       6.064 -47.126  -1.068  1.00 33.93
ATOM   1851  OG  SER A 231       6.380 -45.928  -0.375  1.00 33.93
ATOM   1852  OXT SER A 231       3.465 -49.000  -2.513  1.00 33.93
TER
ATOM   1853  N   ALA B 232       8.786 -37.683   6.360  1.00 25.18
ATOM   1854  CA  ALA B 232       7.477 -38.122   5.829  1.00 25.18
ATOM   1855  C   ALA B 232       6.642 -38.701   6.923  1.00 25.18
ATOM   1856  O   ALA B 232       5.593 -38.159   7.263  1.00 25.18
ATOM   1857  CB  ALA B 232       7.680 -39.183   4.731  1.00 25.18
ATOM   1858  N   ARG B 233       7.133 -39.793   7.543  1.00220.51
ATOM   1859  CA  ARG B 233       6.405 -40.532   8.538  1.00220.51
ATOM   1860  C   ARG B 233       5.947 -39.636   9.643  1.00220.51
ATOM   1861  O   ARG B 233       6.714 -38.857  10.210  1.00220.51
ATOM   1862  CB  ARG B 233       7.240 -41.721   9.053  1.00220.51
ATOM   1863  CG  ARG B 233       7.281 -42.965   8.178  1.00220.51
ATOM   1864  CD  ARG B 233       8.566 -42.978   7.354  1.00220.51
ATOM   1865  NE  ARG B 233       8.195 -43.483   6.005  1.00220.51
ATOM   1866  CZ  ARG B 233       9.038 -43.296   4.947  1.00220.51
ATOM   1867  NH1 ARG B 233      10.269 -42.748   5.152  1.00220.51
ATOM   1868  NH2 ARG B 233       8.642 -43.648   3.690  1.00220.51
ATOM   1869  N   LYS B 234       4.635 -39.736   9.984  1.00 90.69
ATOM   1870  CA  LYS B 234       4.022 -38.850  10.926  1.00 90.69
ATOM   1871  C   LYS B 234       3.958 -39.434  12.308  1.00 90.69
ATOM   1872  O   LYS B 234       3.761 -40.631  12.498  1.00 90.69
ATOM   1873  CB  LYS B 234       2.604 -38.412  10.499  1.00 90.69
ATOM   1874  CG  LYS B 234       2.582 -37.952   9.035  1.00 90.69
ATOM   1875  CD  LYS B 234       1.204 -37.595   8.473  1.00 90.69
ATOM   1876  CE  LYS B 234       1.222 -37.377   6.957  1.00 90.69
ATOM   1877  NZ  LYS B 234       0.207 -36.375   6.571  1.00 90.69
ATOM   1878  N   SER B 235       4.140 -38.555  13.314  1.00165.29
ATOM   1879  CA  SER B 235       4.129 -38.969  14.687  1.00165.29
ATOM   1880  C   SER B 235       3.387 -37.916  15.461  1.00165.29
ATOM   1881  O   SER B 235       3.080 -36.847  14.932  1.00165.29
ATOM   1882  CB  SER B 235       5.523 -39.074  15.314  1.00165.29
ATOM   1883  OG  SER B 235       6.084 -37.780  15.475  1.00165.29
ATOM   1884  N   THR B 236       3.072 -38.213  16.729  1.00131.73
ATOM   1885  CA  THR B 236       2.356 -37.286  17.569  1.00131.73
ATOM   1886  C   THR B 236       3.207 -36.064  17.803  1.00131.73
ATOM   1887  O   THR B 236       2.707 -34.941  17.833  1.00131.73
ATOM   1888  CB  THR B 236       1.982 -37.860  18.910  1.00131.73
ATOM   1889  OG1 THR B 236       3.137 -38.385  19.549  1.00131.73
ATOM   1890  CG2 THR B 236       0.929 -38.969  18.734  1.00131.73
ATOM   1891  N   GLY B 237       4.522 -36.282  17.995  1.00 64.52
ATOM   1892  CA  GLY B 237       5.549 -35.320  18.310  1.00 64.52
ATOM   1893  C   GLY B 237       5.884 -34.385  17.191  1.00 64.52
ATOM   1894  O   GLY B 237       6.484 -33.337  17.423  1.00 64.52
ATOM   1895  N   GLY B 238       5.635 -34.776  15.932  1.00 34.08
ATOM   1896  CA  GLY B 238       6.009 -33.908  14.853  1.00 34.08
ATOM   1897  C   GLY B 238       5.021 -32.801  14.773  1.00 34.08
ATOM   1898  O   GLY B 238       4.114 -32.696  15.596  1.00 34.08
ATOM   1899  N   LYS B 239       5.207 -31.912  13.778  1.00 98.27
ATOM   1900  CA  LYS B 239       4.278 -30.838  13.612  1.00 98.27
ATOM   1901  C   LYS B 239       4.870 -29.886  12.588  1.00 98.27
ATOM   1902  O   LYS B 239       4.959 -28.671  12.906  1.00 98.27
ATOM   1903  CB  LYS B 239       4.070 -30.036  14.907  1.00 98.27
ATOM   1904  CG  LYS B 239       2.864 -29.098  14.885  1.00 98.27
ATOM   1905  CD  LYS B 239       1.523 -29.833  14.940  1.00 98.27
ATOM   1906  CE  LYS B 239       1.212 -30.418  16.319  1.00 98.27
ATOM   1907  NZ  LYS B 239      -0.162 -30.967  16.341  1.00 98.27
ATOM   1908  OXT LYS B 239       5.238 -30.358  11.478  1.00 98.27
