# Supplementary material for: A recombinant Fasciola gigantica 14-3-3 epsilon protein (rFg14-3-3e) modulates various functions of goat peripheral blood mononuclear cells
Source: Parasit Vectors. 2018 Mar 6;11:152. doi: 10.1186/s13071-018-2745-4 (PMC5840819; doi:10.1186/s13071-018-2745-4)
Supplement: Supplementary file 1 — Dataset S1. Structure files, FoldX configuration files and associated energy calculations for complexes between YWAHE and rFg14-3-3, and the 18 human protein interactors of YWAHE. (TGZ 5273 kb) [file 13071_2018_2745_MOESM1_ESM.tgz › foldx_model_files/Raw_P62258-Q04917-MDL-2c63.pdb1-A-0-B-0.fxout]

FoldX 4 (2011)
by the FoldX Consortium 
Jesper Borg, Frederic Rousseau, Joost Schymkowitz,
Luis Serrano and Francois Stricher
------------------------------------------------------

PDB file analysed: batch
Output type: BuildModel
Pdb	total energy	Backbone Hbond	Sidechain Hbond	Van der Waals	Electrostatics	Solvation Polar	Solvation Hydrophobic	Van der Waals clashes	entropy sidechain	entropy mainchain	sloop_entropy	mloop_entropy	cis_bond	torsional clash	backbone clash	helix dipole	water bridge	disulfide	electrostatic kon	partial covalent bonds	energy Ionisation	Entropy Complex
P62258-Q04917-MDL-2c63.pdb	63.2485	-456.67	-101.548	-591.384	-25.3607	807.08	-758.704	154.453	301.066	684.371	0	0	0	55.7606	545.548	-6.00964	0	0	-0.357229	0	0.552079	0
WT_P62258-Q04917-MDL-2c63.pdb	28.3622	-452.261	-107.23	-587.552	-26.9157	799.252	-756.269	133.791	297.541	678.586	0	0	0	58.3025	544.255	-8.76583	0	0	-0.540836	0	0.423485	0
P62258-Q04917-MDL-2c63.pdb	63.2485	-456.67	-101.548	-591.384	-25.3607	807.08	-758.704	154.453	301.066	684.371	0	0	0	55.7606	545.548	-6.00964	0	0	-0.357229	0	0.552079	0
WT_P62258-Q04917-MDL-2c63.pdb	28.3622	-452.261	-107.23	-587.552	-26.9157	799.252	-756.269	133.791	297.541	678.586	0	0	0	58.3025	544.255	-8.76583	0	0	-0.540836	0	0.423485	0
