# Supplementary material for: A recombinant Fasciola gigantica 14-3-3 epsilon protein (rFg14-3-3e) modulates various functions of goat peripheral blood mononuclear cells
Source: Parasit Vectors. 2018 Mar 6;11:152. doi: 10.1186/s13071-018-2745-4 (PMC5840819; doi:10.1186/s13071-018-2745-4)
Supplement: Supplementary file 1 — Dataset S1. Structure files, FoldX configuration files and associated energy calculations for complexes between YWAHE and rFg14-3-3, and the 18 human protein interactors of YWAHE. (TGZ 5273 kb) [file 13071_2018_2745_MOESM1_ESM.tgz › foldx_model_files/Raw_P61981-P62258-MDL-5d3e.pdb2-E-0-F-0.fxout]

FoldX 4 (2011)
by the FoldX Consortium 
Jesper Borg, Frederic Rousseau, Joost Schymkowitz,
Luis Serrano and Francois Stricher
------------------------------------------------------

PDB file analysed: batch
Output type: BuildModel
Pdb	total energy	Backbone Hbond	Sidechain Hbond	Van der Waals	Electrostatics	Solvation Polar	Solvation Hydrophobic	Van der Waals clashes	entropy sidechain	entropy mainchain	sloop_entropy	mloop_entropy	cis_bond	torsional clash	backbone clash	helix dipole	water bridge	disulfide	electrostatic kon	partial covalent bonds	energy Ionisation	Entropy Complex
P61981-P62258-MDL-5d3e.pdb	65.387	-443.096	-104.025	-586.189	-29.6573	802.521	-752.041	119.193	306.018	684.8	0	0	0	74.9002	548.585	-7.22804	0	0	-0.567654	0	0.759348	0
WT_P61981-P62258-MDL-5d3e.pdb	49.8541	-433.145	-107.379	-581.723	-31.6367	792.678	-750.169	111.43	300.243	682.039	0	0	0	77.88	545.58	-10.8296	0	0	-0.246843	0	0.712427	0
P61981-P62258-MDL-5d3e.pdb	65.387	-443.096	-104.025	-586.189	-29.6573	802.521	-752.041	119.193	306.018	684.8	0	0	0	74.9002	548.585	-7.22804	0	0	-0.567654	0	0.759348	0
WT_P61981-P62258-MDL-5d3e.pdb	49.8541	-433.145	-107.379	-581.723	-31.6367	792.678	-750.169	111.43	300.243	682.039	0	0	0	77.88	545.58	-10.8296	0	0	-0.246843	0	0.712427	0
