# Supplementary material for: A recombinant Fasciola gigantica 14-3-3 epsilon protein (rFg14-3-3e) modulates various functions of goat peripheral blood mononuclear cells
Source: Parasit Vectors. 2018 Mar 6;11:152. doi: 10.1186/s13071-018-2745-4 (PMC5840819; doi:10.1186/s13071-018-2745-4)
Supplement: Supplementary file 1 — Dataset S1. Structure files, FoldX configuration files and associated energy calculations for complexes between YWAHE and rFg14-3-3, and the 18 human protein interactors of YWAHE. (TGZ 5273 kb) [file 13071_2018_2745_MOESM1_ESM.tgz › foldx_model_files/WT_P62258-Q04917-MDL-2c74.pdb]

FoldX generated pdb file

Output generated by <BuildModel>
ATOM      0  N   ASP A   1     -40.432  -1.596  14.291  1.00 76.07
ATOM      1  CA  ASP A   1     -40.536  -0.284  14.974  1.00 76.07
ATOM      2  C   ASP A   1     -39.237   0.262  15.473  1.00 76.07
ATOM      3  O   ASP A   1     -38.160  -0.153  15.046  1.00 76.07
ATOM      4  CB  ASP A   1     -41.519  -0.386  16.153  1.00 76.07
ATOM      5  CG  ASP A   1     -42.440   0.827  16.107  1.00 76.07
ATOM      6  OD1 ASP A   1     -43.369   0.831  15.255  1.00 76.07
ATOM      7  OD2 ASP A   1     -42.237   1.759  16.929  1.00 76.07
ATOM      8  N   ARG A   2     -39.324   1.252  16.382  1.00 86.17
ATOM      9  CA  ARG A   2     -38.157   1.880  16.924  1.00 86.17
ATOM     10  C   ARG A   2     -37.377   0.867  17.696  1.00 86.17
ATOM     11  O   ARG A   2     -36.157   0.776  17.569  1.00 86.17
ATOM     12  CB  ARG A   2     -38.480   3.012  17.916  1.00 86.17
ATOM     13  CG  ARG A   2     -37.224   3.702  18.460  1.00 86.17
ATOM     14  CD  ARG A   2     -37.462   4.546  19.717  1.00 86.17
ATOM     15  NE  ARG A   2     -36.351   5.531  19.857  1.00 86.17
ATOM     16  CZ  ARG A   2     -36.602   6.831  20.199  1.00 86.17
ATOM     17  NH1 ARG A   2     -37.878   7.257  20.431  1.00 86.17
ATOM     18  NH2 ARG A   2     -35.563   7.712  20.290  1.00 86.17
ATOM     19  N   GLU A   3     -38.084   0.066  18.512  1.00 71.15
ATOM     20  CA  GLU A   3     -37.468  -0.911  19.363  1.00 71.15
ATOM     21  C   GLU A   3     -36.799  -1.950  18.528  1.00 71.15
ATOM     22  O   GLU A   3     -35.743  -2.467  18.891  1.00 71.15
ATOM     23  CB  GLU A   3     -38.479  -1.622  20.281  1.00 71.15
ATOM     24  CG  GLU A   3     -38.697  -0.915  21.620  1.00 71.15
ATOM     25  CD  GLU A   3     -39.531   0.338  21.399  1.00 71.15
ATOM     26  OE1 GLU A   3     -40.265   0.401  20.377  1.00 71.15
ATOM     27  OE2 GLU A   3     -39.438   1.256  22.257  1.00 71.15
ATOM     28  N   ASP A   4     -37.402  -2.303  17.383  1.00 29.12
ATOM     29  CA  ASP A   4     -36.799  -3.315  16.572  1.00 29.12
ATOM     30  C   ASP A   4     -35.453  -2.821  16.136  1.00 29.12
ATOM     31  O   ASP A   4     -34.469  -3.558  16.163  1.00 29.12
ATOM     32  CB  ASP A   4     -37.627  -3.630  15.312  1.00 29.12
ATOM     33  CG  ASP A   4     -38.302  -4.982  15.518  1.00 29.12
ATOM     34  OD1 ASP A   4     -38.841  -5.207  16.634  1.00 29.12
ATOM     35  OD2 ASP A   4     -38.287  -5.806  14.564  1.00 29.12
ATOM     36  N   LEU A   5     -35.376  -1.541  15.727  1.00 46.54
ATOM     37  CA  LEU A   5     -34.158  -0.954  15.240  1.00 46.54
ATOM     38  C   LEU A   5     -33.140  -0.866  16.338  1.00 46.54
ATOM     39  O   LEU A   5     -31.969  -1.188  16.144  1.00 46.54
ATOM     40  CB  LEU A   5     -34.386   0.482  14.748  1.00 46.54
ATOM     41  CG  LEU A   5     -35.262   0.569  13.487  1.00 46.54
ATOM     42  CD1 LEU A   5     -35.735   2.009  13.245  1.00 46.54
ATOM     43  CD2 LEU A   5     -34.552  -0.037  12.267  1.00 46.54
ATOM     44  N   VAL A   6     -33.564  -0.418  17.531  1.00 81.87
ATOM     45  CA  VAL A   6     -32.645  -0.239  18.618  1.00 81.87
ATOM     46  C   VAL A   6     -32.082  -1.567  18.985  1.00 81.87
ATOM     47  O   VAL A   6     -30.904  -1.689  19.314  1.00 81.87
ATOM     48  CB  VAL A   6     -33.278   0.352  19.847  1.00 81.87
ATOM     49  CG1 VAL A   6     -32.227   0.457  20.965  1.00 81.87
ATOM     50  CG2 VAL A   6     -33.903   1.703  19.459  1.00 81.87
ATOM     51  N   TYR A   7     -32.929  -2.607  18.945  1.00 44.60
ATOM     52  CA  TYR A   7     -32.483  -3.909  19.314  1.00 44.60
ATOM     53  C   TYR A   7     -31.425  -4.339  18.345  1.00 44.60
ATOM     54  O   TYR A   7     -30.379  -4.852  18.741  1.00 44.60
ATOM     55  CB  TYR A   7     -33.630  -4.930  19.297  1.00 44.60
ATOM     56  CG  TYR A   7     -33.109  -6.127  19.993  1.00 44.60
ATOM     57  CD1 TYR A   7     -33.243  -6.195  21.357  1.00 44.60
ATOM     58  CD2 TYR A   7     -32.522  -7.167  19.309  1.00 44.60
ATOM     59  CE1 TYR A   7     -32.778  -7.281  22.045  1.00 44.60
ATOM     60  CE2 TYR A   7     -32.053  -8.261  19.997  1.00 44.60
ATOM     61  CZ  TYR A   7     -32.183  -8.310  21.367  1.00 44.60
ATOM     62  OH  TYR A   7     -31.714  -9.411  22.106  1.00 44.60
ATOM     63  N   GLN A   8     -31.656  -4.108  17.038  1.00 88.02
ATOM     64  CA  GLN A   8     -30.707  -4.547  16.058  1.00 88.02
ATOM     65  C   GLN A   8     -29.413  -3.814  16.230  1.00 88.02
ATOM     66  O   GLN A   8     -28.343  -4.401  16.080  1.00 88.02
ATOM     67  CB  GLN A   8     -31.185  -4.399  14.603  1.00 88.02
ATOM     68  CG  GLN A   8     -30.683  -5.480  13.652  1.00 88.02
ATOM     69  CD  GLN A   8     -31.744  -5.675  12.585  1.00 88.02
ATOM     70  OE1 GLN A   8     -32.928  -5.814  12.891  1.00 88.02
ATOM     71  NE2 GLN A   8     -31.314  -5.697  11.294  1.00 88.02
ATOM     72  N   ALA A   9     -29.470  -2.515  16.570  1.00 28.18
ATOM     73  CA  ALA A   9     -28.271  -1.737  16.706  1.00 28.18
ATOM     74  C   ALA A   9     -27.408  -2.331  17.784  1.00 28.18
ATOM     75  O   ALA A   9     -26.188  -2.389  17.639  1.00 28.18
ATOM     76  CB  ALA A   9     -28.554  -0.272  17.079  1.00 28.18
ATOM     77  N   LYS A  10     -28.015  -2.781  18.901  1.00 59.99
ATOM     78  CA  LYS A  10     -27.256  -3.328  19.994  1.00 59.99
ATOM     79  C   LYS A  10     -26.577  -4.604  19.582  1.00 59.99
ATOM     80  O   LYS A  10     -25.424  -4.840  19.940  1.00 59.99
ATOM     81  CB  LYS A  10     -28.115  -3.637  21.233  1.00 59.99
ATOM     82  CG  LYS A  10     -28.884  -2.418  21.747  1.00 59.99
ATOM     83  CD  LYS A  10     -29.999  -2.755  22.741  1.00 59.99
ATOM     84  CE  LYS A  10     -30.718  -1.531  23.312  1.00 59.99
ATOM     85  NZ  LYS A  10     -30.234  -1.255  24.684  1.00 59.99
ATOM     86  N   LEU A  11     -27.276  -5.463  18.813  1.00 45.16
ATOM     87  CA  LEU A  11     -26.731  -6.731  18.405  1.00 45.16
ATOM     88  C   LEU A  11     -25.515  -6.495  17.559  1.00 45.16
ATOM     89  O   LEU A  11     -24.500  -7.174  17.712  1.00 45.16
ATOM     90  CB  LEU A  11     -27.710  -7.556  17.547  1.00 45.16
ATOM     91  CG  LEU A  11     -28.890  -8.158  18.333  1.00 45.16
ATOM     92  CD1 LEU A  11     -29.894  -8.844  17.390  1.00 45.16
ATOM     93  CD2 LEU A  11     -28.399  -9.080  19.461  1.00 45.16
ATOM     94  N   ALA A  12     -25.595  -5.516  16.639  1.00 32.27
ATOM     95  CA  ALA A  12     -24.526  -5.195  15.733  1.00 32.27
ATOM     96  C   ALA A  12     -23.339  -4.713  16.509  1.00 32.27
ATOM     97  O   ALA A  12     -22.198  -4.983  16.140  1.00 32.27
ATOM     98  CB  ALA A  12     -24.903  -4.099  14.723  1.00 32.27
ATOM     99  N   GLU A  13     -23.573  -3.953  17.594  1.00 76.19
ATOM    100  CA  GLU A  13     -22.495  -3.449  18.397  1.00 76.19
ATOM    101  C   GLU A  13     -21.721  -4.606  18.961  1.00 76.19
ATOM    102  O   GLU A  13     -20.492  -4.621  18.932  1.00 76.19
ATOM    103  CB  GLU A  13     -23.028  -2.640  19.594  1.00 76.19
ATOM    104  CG  GLU A  13     -22.207  -1.401  19.965  1.00 76.19
ATOM    105  CD  GLU A  13     -22.499  -1.018  21.406  1.00 76.19
ATOM    106  OE1 GLU A  13     -23.683  -1.116  21.823  1.00 76.19
ATOM    107  OE2 GLU A  13     -21.534  -0.617  22.111  1.00 76.19
ATOM    108  N   GLN A  14     -22.432  -5.618  19.489  1.00 56.87
ATOM    109  CA  GLN A  14     -21.807  -6.758  20.098  1.00 56.87
ATOM    110  C   GLN A  14     -21.077  -7.545  19.046  1.00 56.87
ATOM    111  O   GLN A  14     -20.000  -8.086  19.289  1.00 56.87
ATOM    112  CB  GLN A  14     -22.844  -7.646  20.803  1.00 56.87
ATOM    113  CG  GLN A  14     -22.561  -7.717  22.308  1.00 56.87
ATOM    114  CD  GLN A  14     -21.584  -8.847  22.590  1.00 56.87
ATOM    115  OE1 GLN A  14     -21.864  -9.733  23.395  1.00 56.87
ATOM    116  NE2 GLN A  14     -20.405  -8.813  21.917  1.00 56.87
ATOM    117  N   ALA A  15     -21.687  -7.628  17.851  1.00 66.89
ATOM    118  CA  ALA A  15     -21.220  -8.312  16.674  1.00 66.89
ATOM    119  C   ALA A  15     -20.003  -7.643  16.113  1.00 66.89
ATOM    120  O   ALA A  15     -19.224  -8.263  15.394  1.00 66.89
ATOM    121  CB  ALA A  15     -22.273  -8.364  15.556  1.00 66.89
ATOM    122  N   GLU A  16     -19.827  -6.338  16.385  1.00 71.98
ATOM    123  CA  GLU A  16     -18.751  -5.597  15.791  1.00 71.98
ATOM    124  C   GLU A  16     -19.024  -5.460  14.326  1.00 71.98
ATOM    125  O   GLU A  16     -18.116  -5.548  13.501  1.00 71.98
ATOM    126  CB  GLU A  16     -17.370  -6.259  15.959  1.00 71.98
ATOM    127  CG  GLU A  16     -16.605  -5.786  17.197  1.00 71.98
ATOM    128  CD  GLU A  16     -15.161  -5.501  16.805  1.00 71.98
ATOM    129  OE1 GLU A  16     -14.498  -6.414  16.243  1.00 71.98
ATOM    130  OE2 GLU A  16     -14.703  -4.357  17.064  1.00 71.98
ATOM    131  N   ARG A  17     -20.309  -5.266  13.970  1.00148.28
ATOM    132  CA  ARG A  17     -20.681  -5.000  12.611  1.00148.28
ATOM    133  C   ARG A  17     -21.212  -3.600  12.633  1.00148.28
ATOM    134  O   ARG A  17     -22.411  -3.372  12.770  1.00148.28
ATOM    135  CB  ARG A  17     -21.801  -5.934  12.128  1.00148.28
ATOM    136  CG  ARG A  17     -21.295  -7.357  11.876  1.00148.28
ATOM    137  CD  ARG A  17     -22.395  -8.359  11.523  1.00148.28
ATOM    138  NE  ARG A  17     -22.449  -8.451  10.038  1.00148.28
ATOM    139  CZ  ARG A  17     -23.360  -7.721   9.332  1.00148.28
ATOM    140  NH1 ARG A  17     -24.247  -6.908   9.977  1.00148.28
ATOM    141  NH2 ARG A  17     -23.381  -7.807   7.971  1.00148.28
ATOM    142  N   TYR A  18     -20.303  -2.621  12.479  1.00 80.31
ATOM    143  CA  TYR A  18     -20.610  -1.225  12.619  1.00 80.31
ATOM    144  C   TYR A  18     -21.482  -0.699  11.520  1.00 80.31
ATOM    145  O   TYR A  18     -22.291   0.198  11.750  1.00 80.31
ATOM    146  CB  TYR A  18     -19.349  -0.358  12.752  1.00 80.31
ATOM    147  CG  TYR A  18     -18.653  -0.915  13.947  1.00 80.31
ATOM    148  CD1 TYR A  18     -19.257  -0.901  15.184  1.00 80.31
ATOM    149  CD2 TYR A  18     -17.391  -1.451  13.832  1.00 80.31
ATOM    150  CE1 TYR A  18     -18.616  -1.414  16.288  1.00 80.31
ATOM    151  CE2 TYR A  18     -16.745  -1.967  14.931  1.00 80.31
ATOM    152  CZ  TYR A  18     -17.358  -1.951  16.160  1.00 80.31
ATOM    153  OH  TYR A  18     -16.697  -2.479  17.288  1.00 80.31
ATOM    154  N   ASP A  19     -21.315  -1.198  10.284  1.00 45.46
ATOM    155  CA  ASP A  19     -22.106  -0.693   9.196  1.00 45.46
ATOM    156  C   ASP A  19     -23.549  -0.985   9.476  1.00 45.46
ATOM    157  O   ASP A  19     -24.427  -0.174   9.188  1.00 45.46
ATOM    158  CB  ASP A  19     -21.757  -1.358   7.856  1.00 45.46
ATOM    159  CG  ASP A  19     -20.483  -0.705   7.346  1.00 45.46
ATOM    160  OD1 ASP A  19     -19.440  -0.814   8.044  1.00 45.46
ATOM    161  OD2 ASP A  19     -20.536  -0.089   6.248  1.00 45.46
ATOM    162  N   GLU A  20     -23.829  -2.175  10.035  1.00100.18
ATOM    163  CA  GLU A  20     -25.175  -2.582  10.313  1.00100.18
ATOM    164  C   GLU A  20     -25.708  -1.696  11.401  1.00100.18
ATOM    165  O   GLU A  20     -26.875  -1.305  11.397  1.00100.18
ATOM    166  CB  GLU A  20     -25.211  -4.045  10.790  1.00100.18
ATOM    167  CG  GLU A  20     -26.584  -4.516  11.276  1.00100.18
ATOM    168  CD  GLU A  20     -27.378  -5.140  10.140  1.00100.18
ATOM    169  OE1 GLU A  20     -26.756  -5.613   9.153  1.00100.18
ATOM    170  OE2 GLU A  20     -28.634  -5.143  10.251  1.00100.18
ATOM    171  N   MET A  21     -24.844  -1.358  12.376  1.00 39.88
ATOM    172  CA  MET A  21     -25.232  -0.532  13.485  1.00 39.88
ATOM    173  C   MET A  21     -25.611   0.827  12.968  1.00 39.88
ATOM    174  O   MET A  21     -26.596   1.417  13.411  1.00 39.88
ATOM    175  CB  MET A  21     -24.078  -0.364  14.491  1.00 39.88
ATOM    176  CG  MET A  21     -24.463   0.297  15.815  1.00 39.88
ATOM    177  SD  MET A  21     -23.071   0.471  16.973  1.00 39.88
ATOM    178  CE  MET A  21     -24.037   1.281  18.280  1.00 39.88
ATOM    179  N   VAL A  22     -24.829   1.350  12.002  1.00 37.41
ATOM    180  CA  VAL A  22     -25.025   2.657  11.433  1.00 37.41
ATOM    181  C   VAL A  22     -26.330   2.743  10.696  1.00 37.41
ATOM    182  O   VAL A  22     -27.045   3.737  10.811  1.00 37.41
ATOM    183  CB  VAL A  22     -23.938   3.012  10.459  1.00 37.41
ATOM    184  CG1 VAL A  22     -24.550   3.824   9.305  1.00 37.41
ATOM    185  CG2 VAL A  22     -22.818   3.742  11.222  1.00 37.41
ATOM    186  N   GLU A  23     -26.683   1.710   9.909  1.00 66.72
ATOM    187  CA  GLU A  23     -27.905   1.760   9.153  1.00 66.72
ATOM    188  C   GLU A  23     -29.053   1.855  10.103  1.00 66.72
ATOM    189  O   GLU A  23     -30.007   2.592   9.861  1.00 66.72
ATOM    190  CB  GLU A  23     -28.147   0.499   8.302  1.00 66.72
ATOM    191  CG  GLU A  23     -26.939   0.064   7.474  1.00 66.72
ATOM    192  CD  GLU A  23     -27.481  -0.632   6.232  1.00 66.72
ATOM    193  OE1 GLU A  23     -28.354  -0.029   5.552  1.00 66.72
ATOM    194  OE2 GLU A  23     -27.023  -1.768   5.937  1.00 66.72
ATOM    195  N   SER A  24     -28.985   1.095  11.210  1.00 77.69
ATOM    196  CA  SER A  24     -30.052   1.037  12.166  1.00 77.69
ATOM    197  C   SER A  24     -30.253   2.366  12.827  1.00 77.69
ATOM    198  O   SER A  24     -31.380   2.841  12.943  1.00 77.69
ATOM    199  CB  SER A  24     -29.781   0.016  13.282  1.00 77.69
ATOM    200  OG  SER A  24     -30.849   0.026  14.218  1.00 77.69
ATOM    201  N   MET A  25     -29.167   3.006  13.296  1.00 58.30
ATOM    202  CA  MET A  25     -29.313   4.261  13.980  1.00 58.30
ATOM    203  C   MET A  25     -29.789   5.312  13.030  1.00 58.30
ATOM    204  O   MET A  25     -30.513   6.228  13.417  1.00 58.30
ATOM    205  CB  MET A  25     -28.042   4.756  14.687  1.00 58.30
ATOM    206  CG  MET A  25     -27.939   4.236  16.122  1.00 58.30
ATOM    207  SD  MET A  25     -29.423   4.536  17.134  1.00 58.30
ATOM    208  CE  MET A  25     -29.444   6.334  16.887  1.00 58.30
ATOM    209  N   LYS A  26     -29.364   5.224  11.759  1.00 64.75
ATOM    210  CA  LYS A  26     -29.792   6.178  10.781  1.00 64.75
ATOM    211  C   LYS A  26     -31.285   6.077  10.663  1.00 64.75
ATOM    212  O   LYS A  26     -31.984   7.088  10.623  1.00 64.75
ATOM    213  CB  LYS A  26     -29.191   5.895   9.398  1.00 64.75
ATOM    214  CG  LYS A  26     -29.579   6.929   8.344  1.00 64.75
ATOM    215  CD  LYS A  26     -28.839   6.744   7.020  1.00 64.75
ATOM    216  CE  LYS A  26     -29.540   7.434   5.850  1.00 64.75
ATOM    217  NZ  LYS A  26     -28.711   7.345   4.629  1.00 64.75
ATOM    218  N   LYS A  27     -31.817   4.838  10.628  1.00149.52
ATOM    219  CA  LYS A  27     -33.228   4.601  10.487  1.00149.52
ATOM    220  C   LYS A  27     -33.951   5.177  11.665  1.00149.52
ATOM    221  O   LYS A  27     -34.995   5.809  11.510  1.00149.52
ATOM    222  CB  LYS A  27     -33.573   3.100  10.439  1.00149.52
ATOM    223  CG  LYS A  27     -32.957   2.343   9.258  1.00149.52
ATOM    224  CD  LYS A  27     -32.624   0.873   9.525  1.00149.52
ATOM    225  CE  LYS A  27     -33.631  -0.110   8.932  1.00149.52
ATOM    226  NZ  LYS A  27     -33.715   0.084   7.468  1.00149.52
ATOM    227  N   VAL A  28     -33.406   4.978  12.880  1.00 33.39
ATOM    228  CA  VAL A  28     -34.042   5.464  14.071  1.00 33.39
ATOM    229  C   VAL A  28     -34.126   6.962  13.992  1.00 33.39
ATOM    230  O   VAL A  28     -35.153   7.548  14.329  1.00 33.39
ATOM    231  CB  VAL A  28     -33.290   5.125  15.329  1.00 33.39
ATOM    232  CG1 VAL A  28     -34.068   5.687  16.532  1.00 33.39
ATOM    233  CG2 VAL A  28     -33.076   3.601  15.386  1.00 33.39
ATOM    234  N   ALA A  29     -33.044   7.622  13.534  1.00 35.53
ATOM    235  CA  ALA A  29     -32.996   9.057  13.455  1.00 35.53
ATOM    236  C   ALA A  29     -34.046   9.547  12.500  1.00 35.53
ATOM    237  O   ALA A  29     -34.724  10.539  12.764  1.00 35.53
ATOM    238  CB  ALA A  29     -31.642   9.588  12.949  1.00 35.53
ATOM    239  N   GLY A  30     -34.236   8.819  11.386  1.00 49.07
ATOM    240  CA  GLY A  30     -35.124   9.150  10.302  1.00 49.07
ATOM    241  C   GLY A  30     -36.531   9.267  10.810  1.00 49.07
ATOM    242  O   GLY A  30     -37.387   9.872  10.165  1.00 49.07
ATOM    243  N   MET A  31     -36.817   8.643  11.963  1.00137.17
ATOM    244  CA  MET A  31     -38.123   8.625  12.565  1.00137.17
ATOM    245  C   MET A  31     -38.526  10.033  12.881  1.00137.17
ATOM    246  O   MET A  31     -39.712  10.313  13.047  1.00137.17
ATOM    247  CB  MET A  31     -38.180   7.830  13.880  1.00137.17
ATOM    248  CG  MET A  31     -38.014   6.324  13.681  1.00137.17
ATOM    249  SD  MET A  31     -37.418   5.426  15.147  1.00137.17
ATOM    250  CE  MET A  31     -38.774   5.974  16.223  1.00137.17
ATOM    251  N   ASP A  32     -37.540  10.942  13.018  1.00131.36
ATOM    252  CA  ASP A  32     -37.719  12.332  13.338  1.00131.36
ATOM    253  C   ASP A  32     -38.365  12.522  14.668  1.00131.36
ATOM    254  O   ASP A  32     -39.221  13.387  14.857  1.00131.36
ATOM    255  CB  ASP A  32     -38.372  13.228  12.255  1.00131.36
ATOM    256  CG  ASP A  32     -38.100  14.709  12.458  1.00131.36
ATOM    257  OD1 ASP A  32     -36.899  15.067  12.567  1.00131.36
ATOM    258  OD2 ASP A  32     -39.083  15.498  12.524  1.00131.36
ATOM    259  N   VAL A  33     -37.922  11.701  15.638  1.00 99.23
ATOM    260  CA  VAL A  33     -38.302  11.804  17.014  1.00 99.23
ATOM    261  C   VAL A  33     -36.998  11.971  17.743  1.00 99.23
ATOM    262  O   VAL A  33     -35.950  11.593  17.221  1.00 99.23
ATOM    263  CB  VAL A  33     -38.957  10.568  17.549  1.00 99.23
ATOM    264  CG1 VAL A  33     -40.409  10.546  17.044  1.00 99.23
ATOM    265  CG2 VAL A  33     -38.132   9.344  17.116  1.00 99.23
ATOM    266  N   GLU A  34     -37.020  12.547  18.961  1.00 83.48
ATOM    267  CA  GLU A  34     -35.806  12.823  19.685  1.00 83.48
ATOM    268  C   GLU A  34     -35.160  11.565  20.180  1.00 83.48
ATOM    269  O   GLU A  34     -35.807  10.533  20.349  1.00 83.48
ATOM    270  CB  GLU A  34     -35.999  13.752  20.897  1.00 83.48
ATOM    271  CG  GLU A  34     -36.561  15.120  20.515  1.00 83.48
ATOM    272  CD  GLU A  34     -38.001  15.157  21.003  1.00 83.48
ATOM    273  OE1 GLU A  34     -38.716  14.135  20.826  1.00 83.48
ATOM    274  OE2 GLU A  34     -38.401  16.208  21.570  1.00 83.48
ATOM    275  N   LEU A  35     -33.828  11.644  20.405  1.00 65.89
ATOM    276  CA  LEU A  35     -33.037  10.527  20.858  1.00 65.89
ATOM    277  C   LEU A  35     -32.690  10.730  22.305  1.00 65.89
ATOM    278  O   LEU A  35     -32.513  11.854  22.771  1.00 65.89
ATOM    279  CB  LEU A  35     -31.699  10.415  20.110  1.00 65.89
ATOM    280  CG  LEU A  35     -31.845   9.875  18.675  1.00 65.89
ATOM    281  CD1 LEU A  35     -30.473   9.702  18.005  1.00 65.89
ATOM    282  CD2 LEU A  35     -32.697   8.597  18.638  1.00 65.89
ATOM    283  N   THR A  36     -32.597   9.626  23.068  1.00 36.46
ATOM    284  CA  THR A  36     -32.209   9.737  24.444  1.00 36.46
ATOM    285  C   THR A  36     -30.711   9.712  24.426  1.00 36.46
ATOM    286  O   THR A  36     -30.103   9.563  23.368  1.00 36.46
ATOM    287  CB  THR A  36     -32.737   8.605  25.289  1.00 36.46
ATOM    288  OG1 THR A  36     -34.025   8.228  24.823  1.00 36.46
ATOM    289  CG2 THR A  36     -32.861   9.057  26.755  1.00 36.46
ATOM    290  N   VAL A  37     -30.068   9.883  25.594  1.00 84.16
ATOM    291  CA  VAL A  37     -28.639   9.890  25.653  1.00 84.16
ATOM    292  C   VAL A  37     -28.154   8.553  25.191  1.00 84.16
ATOM    293  O   VAL A  37     -27.140   8.456  24.501  1.00 84.16
ATOM    294  CB  VAL A  37     -28.119  10.126  27.040  1.00 84.16
ATOM    295  CG1 VAL A  37     -26.581  10.130  26.992  1.00 84.16
ATOM    296  CG2 VAL A  37     -28.728  11.433  27.570  1.00 84.16
ATOM    297  N   GLU A  38     -28.879   7.482  25.565  1.00 35.30
ATOM    298  CA  GLU A  38     -28.488   6.145  25.224  1.00 35.30
ATOM    299  C   GLU A  38     -28.503   5.979  23.734  1.00 35.30
ATOM    300  O   GLU A  38     -27.541   5.479  23.151  1.00 35.30
ATOM    301  CB  GLU A  38     -29.457   5.106  25.814  1.00 35.30
ATOM    302  CG  GLU A  38     -29.435   5.046  27.344  1.00 35.30
ATOM    303  CD  GLU A  38     -30.631   5.834  27.860  1.00 35.30
ATOM    304  OE1 GLU A  38     -30.523   7.088  27.933  1.00 35.30
ATOM    305  OE2 GLU A  38     -31.669   5.198  28.183  1.00 35.30
ATOM    306  N   GLU A  39     -29.592   6.414  23.071  1.00 69.97
ATOM    307  CA  GLU A  39     -29.690   6.253  21.646  1.00 69.97
ATOM    308  C   GLU A  39     -28.654   7.090  20.977  1.00 69.97
ATOM    309  O   GLU A  39     -28.042   6.673  19.995  1.00 69.97
ATOM    310  CB  GLU A  39     -31.047   6.671  21.052  1.00 69.97
ATOM    311  CG  GLU A  39     -32.097   5.558  21.028  1.00 69.97
ATOM    312  CD  GLU A  39     -33.129   5.815  22.116  1.00 69.97
ATOM    313  OE1 GLU A  39     -33.489   7.004  22.323  1.00 69.97
ATOM    314  OE2 GLU A  39     -33.577   4.821  22.748  1.00 69.97
ATOM    315  N   ARG A  40     -28.426   8.300  21.507  1.00 83.84
ATOM    316  CA  ARG A  40     -27.496   9.212  20.914  1.00 83.84
ATOM    317  C   ARG A  40     -26.137   8.591  20.925  1.00 83.84
ATOM    318  O   ARG A  40     -25.368   8.758  19.981  1.00 83.84
ATOM    319  CB  ARG A  40     -27.400  10.538  21.685  1.00 83.84
ATOM    320  CG  ARG A  40     -28.539  11.515  21.387  1.00 83.84
ATOM    321  CD  ARG A  40     -28.500  12.759  22.273  1.00 83.84
ATOM    322  NE  ARG A  40     -29.906  13.068  22.660  1.00 83.84
ATOM    323  CZ  ARG A  40     -30.149  13.798  23.787  1.00 83.84
ATOM    324  NH1 ARG A  40     -29.110  14.356  24.473  1.00 83.84
ATOM    325  NH2 ARG A  40     -31.427  13.954  24.239  1.00 83.84
ATOM    326  N   ASN A  41     -25.801   7.874  22.012  1.00 33.11
ATOM    327  CA  ASN A  41     -24.512   7.259  22.147  1.00 33.11
ATOM    328  C   ASN A  41     -24.356   6.188  21.109  1.00 33.11
ATOM    329  O   ASN A  41     -23.272   6.003  20.560  1.00 33.11
ATOM    330  CB  ASN A  41     -24.303   6.625  23.534  1.00 33.11
ATOM    331  CG  ASN A  41     -23.520   7.617  24.389  1.00 33.11
ATOM    332  OD1 ASN A  41     -22.303   7.505  24.533  1.00 33.11
ATOM    333  ND2 ASN A  41     -24.236   8.613  24.975  1.00 33.11
ATOM    334  N   LEU A  42     -25.442   5.446  20.818  1.00 42.24
ATOM    335  CA  LEU A  42     -25.401   4.378  19.855  1.00 42.24
ATOM    336  C   LEU A  42     -25.063   4.953  18.514  1.00 42.24
ATOM    337  O   LEU A  42     -24.256   4.394  17.773  1.00 42.24
ATOM    338  CB  LEU A  42     -26.766   3.686  19.682  1.00 42.24
ATOM    339  CG  LEU A  42     -27.057   2.552  20.685  1.00 42.24
ATOM    340  CD1 LEU A  42     -28.361   2.824  21.458  1.00 42.24
ATOM    341  CD2 LEU A  42     -27.057   1.176  19.994  1.00 42.24
ATOM    342  N   LEU A  43     -25.682   6.097  18.172  1.00 51.83
ATOM    343  CA  LEU A  43     -25.479   6.738  16.903  1.00 51.83
ATOM    344  C   LEU A  43     -24.039   7.119  16.780  1.00 51.83
ATOM    345  O   LEU A  43     -23.400   6.884  15.754  1.00 51.83
ATOM    346  CB  LEU A  43     -26.299   8.039  16.803  1.00 51.83
ATOM    347  CG  LEU A  43     -26.047   8.870  15.532  1.00 51.83
ATOM    348  CD1 LEU A  43     -26.996   8.460  14.397  1.00 51.83
ATOM    349  CD2 LEU A  43     -26.092  10.377  15.837  1.00 51.83
ATOM    350  N   SER A  44     -23.492   7.708  17.855  1.00 32.25
ATOM    351  CA  SER A  44     -22.149   8.204  17.848  1.00 32.25
ATOM    352  C   SER A  44     -21.186   7.070  17.694  1.00 32.25
ATOM    353  O   SER A  44     -20.228   7.160  16.929  1.00 32.25
ATOM    354  CB  SER A  44     -21.795   8.933  19.158  1.00 32.25
ATOM    355  OG  SER A  44     -21.754   8.014  20.240  1.00 32.25
ATOM    356  N   VAL A  45     -21.420   5.964  18.423  1.00 33.73
ATOM    357  CA  VAL A  45     -20.504   4.861  18.398  1.00 33.73
ATOM    358  C   VAL A  45     -20.455   4.252  17.033  1.00 33.73
ATOM    359  O   VAL A  45     -19.378   3.940  16.529  1.00 33.73
ATOM    360  CB  VAL A  45     -20.884   3.766  19.345  1.00 33.73
ATOM    361  CG1 VAL A  45     -19.775   2.699  19.320  1.00 33.73
ATOM    362  CG2 VAL A  45     -21.135   4.384  20.731  1.00 33.73
ATOM    363  N   ALA A  46     -21.625   4.068  16.397  1.00 35.74
ATOM    364  CA  ALA A  46     -21.674   3.382  15.136  1.00 35.74
ATOM    365  C   ALA A  46     -20.889   4.123  14.092  1.00 35.74
ATOM    366  O   ALA A  46     -20.070   3.533  13.387  1.00 35.74
ATOM    367  CB  ALA A  46     -23.110   3.231  14.610  1.00 35.74
ATOM    368  N   TYR A  47     -21.109   5.444  13.970  1.00 58.26
ATOM    369  CA  TYR A  47     -20.438   6.248  12.982  1.00 58.26
ATOM    370  C   TYR A  47     -18.981   6.387  13.279  1.00 58.26
ATOM    371  O   TYR A  47     -18.152   6.415  12.368  1.00 58.26
ATOM    372  CB  TYR A  47     -21.034   7.654  12.816  1.00 58.26
ATOM    373  CG  TYR A  47     -22.159   7.519  11.850  1.00 58.26
ATOM    374  CD1 TYR A  47     -21.937   6.970  10.608  1.00 58.26
ATOM    375  CD2 TYR A  47     -23.427   7.933  12.180  1.00 58.26
ATOM    376  CE1 TYR A  47     -22.963   6.835   9.702  1.00 58.26
ATOM    377  CE2 TYR A  47     -24.457   7.799  11.277  1.00 58.26
ATOM    378  CZ  TYR A  47     -24.229   7.252  10.037  1.00 58.26
ATOM    379  OH  TYR A  47     -25.290   7.119   9.116  1.00 58.26
ATOM    380  N   LYS A  48     -18.626   6.502  14.569  1.00 90.01
ATOM    381  CA  LYS A  48     -17.251   6.705  14.910  1.00 90.01
ATOM    382  C   LYS A  48     -16.467   5.557  14.357  1.00 90.01
ATOM    383  O   LYS A  48     -15.438   5.745  13.707  1.00 90.01
ATOM    384  CB  LYS A  48     -17.043   6.733  16.434  1.00 90.01
ATOM    385  CG  LYS A  48     -17.325   8.087  17.082  1.00 90.01
ATOM    386  CD  LYS A  48     -17.715   7.973  18.558  1.00 90.01
ATOM    387  CE  LYS A  48     -16.609   7.391  19.443  1.00 90.01
ATOM    388  NZ  LYS A  48     -15.458   8.321  19.511  1.00 90.01
ATOM    389  N   ASN A  49     -16.972   4.331  14.577  1.00 73.13
ATOM    390  CA  ASN A  49     -16.304   3.129  14.182  1.00 73.13
ATOM    391  C   ASN A  49     -16.235   3.019  12.690  1.00 73.13
ATOM    392  O   ASN A  49     -15.199   2.639  12.149  1.00 73.13
ATOM    393  CB  ASN A  49     -17.021   1.875  14.718  1.00 73.13
ATOM    394  CG  ASN A  49     -16.482   1.597  16.119  1.00 73.13
ATOM    395  OD1 ASN A  49     -15.488   0.892  16.288  1.00 73.13
ATOM    396  ND2 ASN A  49     -17.160   2.153  17.156  1.00 73.13
ATOM    397  N   VAL A  50     -17.333   3.333  11.973  1.00112.02
ATOM    398  CA  VAL A  50     -17.294   3.153  10.550  1.00112.02
ATOM    399  C   VAL A  50     -16.304   4.091   9.927  1.00112.02
ATOM    400  O   VAL A  50     -15.463   3.676   9.130  1.00112.02
ATOM    401  CB  VAL A  50     -18.632   3.317   9.877  1.00112.02
ATOM    402  CG1 VAL A  50     -18.504   3.123   8.359  1.00112.02
ATOM    403  CG2 VAL A  50     -19.609   2.337  10.541  1.00112.02
ATOM    404  N   ILE A  51     -16.359   5.381  10.305  1.00 93.30
ATOM    405  CA  ILE A  51     -15.506   6.390   9.744  1.00 93.30
ATOM    406  C   ILE A  51     -14.098   6.091  10.132  1.00 93.30
ATOM    407  O   ILE A  51     -13.175   6.292   9.345  1.00 93.30
ATOM    408  CB  ILE A  51     -15.820   7.772  10.241  1.00 93.30
ATOM    409  CG1 ILE A  51     -17.297   8.102   9.980  1.00 93.30
ATOM    410  CG2 ILE A  51     -14.842   8.757   9.580  1.00 93.30
ATOM    411  CD1 ILE A  51     -17.503   9.357   9.134  1.00 93.30
ATOM    412  N   GLY A  52     -13.896   5.602  11.368  1.00 22.36
ATOM    413  CA  GLY A  52     -12.571   5.364  11.861  1.00 22.36
ATOM    414  C   GLY A  52     -11.869   4.394  10.962  1.00 22.36
ATOM    415  O   GLY A  52     -10.684   4.552  10.676  1.00 22.36
ATOM    416  N   ALA A  53     -12.579   3.352  10.498  1.00 26.89
ATOM    417  CA  ALA A  53     -11.958   2.370   9.659  1.00 26.89
ATOM    418  C   ALA A  53     -11.507   3.019   8.385  1.00 26.89
ATOM    419  O   ALA A  53     -10.420   2.727   7.889  1.00 26.89
ATOM    420  CB  ALA A  53     -12.915   1.225   9.286  1.00 26.89
ATOM    421  N   ARG A  54     -12.337   3.913   7.815  1.00115.93
ATOM    422  CA  ARG A  54     -12.004   4.549   6.569  1.00115.93
ATOM    423  C   ARG A  54     -10.787   5.414   6.720  1.00115.93
ATOM    424  O   ARG A  54      -9.896   5.391   5.871  1.00115.93
ATOM    425  CB  ARG A  54     -13.129   5.453   6.035  1.00115.93
ATOM    426  CG  ARG A  54     -13.906   4.865   4.854  1.00115.93
ATOM    427  CD  ARG A  54     -15.324   4.413   5.194  1.00115.93
ATOM    428  NE  ARG A  54     -15.227   3.358   6.241  1.00115.93
ATOM    429  CZ  ARG A  54     -15.119   2.046   5.879  1.00115.93
ATOM    430  NH1 ARG A  54     -15.153   1.697   4.560  1.00115.93
ATOM    431  NH2 ARG A  54     -14.972   1.080   6.832  1.00115.93
ATOM    432  N   ARG A  55     -10.725   6.208   7.808  1.00 97.99
ATOM    433  CA  ARG A  55      -9.639   7.120   8.041  1.00 97.99
ATOM    434  C   ARG A  55      -8.375   6.341   8.216  1.00 97.99
ATOM    435  O   ARG A  55      -7.323   6.702   7.689  1.00 97.99
ATOM    436  CB  ARG A  55      -9.843   7.950   9.322  1.00 97.99
ATOM    437  CG  ARG A  55     -11.036   8.908   9.260  1.00 97.99
ATOM    438  CD  ARG A  55     -11.267   9.680  10.563  1.00 97.99
ATOM    439  NE  ARG A  55     -10.079  10.540  10.823  1.00 97.99
ATOM    440  CZ  ARG A  55      -9.184  10.181  11.790  1.00 97.99
ATOM    441  NH1 ARG A  55      -9.342   9.008  12.470  1.00 97.99
ATOM    442  NH2 ARG A  55      -8.130  10.997  12.081  1.00 97.99
ATOM    443  N   ALA A  56      -8.450   5.231   8.966  1.00 27.85
ATOM    444  CA  ALA A  56      -7.273   4.455   9.206  1.00 27.85
ATOM    445  C   ALA A  56      -6.761   3.954   7.891  1.00 27.85
ATOM    446  O   ALA A  56      -5.559   3.982   7.634  1.00 27.85
ATOM    447  CB  ALA A  56      -7.547   3.235  10.100  1.00 27.85
ATOM    448  N   SER A  57      -7.669   3.482   7.017  1.00 35.82
ATOM    449  CA  SER A  57      -7.276   2.947   5.743  1.00 35.82
ATOM    450  C   SER A  57      -6.734   4.038   4.869  1.00 35.82
ATOM    451  O   SER A  57      -5.718   3.861   4.199  1.00 35.82
ATOM    452  CB  SER A  57      -8.448   2.274   5.011  1.00 35.82
ATOM    453  OG  SER A  57      -8.827   1.090   5.701  1.00 35.82
ATOM    454  N   TRP A  58      -7.375   5.221   4.879  1.00 57.77
ATOM    455  CA  TRP A  58      -6.955   6.280   4.008  1.00 57.77
ATOM    456  C   TRP A  58      -5.538   6.632   4.319  1.00 57.77
ATOM    457  O   TRP A  58      -4.710   6.769   3.419  1.00 57.77
ATOM    458  CB  TRP A  58      -7.782   7.566   4.174  1.00 57.77
ATOM    459  CG  TRP A  58      -7.472   8.616   3.133  1.00 57.77
ATOM    460  CD1 TRP A  58      -7.956   8.737   1.863  1.00 57.77
ATOM    461  CD2 TRP A  58      -6.574   9.720   3.330  1.00 57.77
ATOM    462  NE1 TRP A  58      -7.414   9.846   1.257  1.00 57.77
ATOM    463  CE2 TRP A  58      -6.562  10.461   2.149  1.00 57.77
ATOM    464  CE3 TRP A  58      -5.822  10.086   4.411  1.00 57.77
ATOM    465  CZ2 TRP A  58      -5.794  11.584   2.026  1.00 57.77
ATOM    466  CZ3 TRP A  58      -5.048  11.218   4.283  1.00 57.77
ATOM    467  CH2 TRP A  58      -5.034  11.952   3.116  1.00 57.77
ATOM    468  N   ARG A  59      -5.218   6.755   5.616  1.00123.31
ATOM    469  CA  ARG A  59      -3.910   7.182   6.010  1.00123.31
ATOM    470  C   ARG A  59      -2.873   6.213   5.531  1.00123.31
ATOM    471  O   ARG A  59      -1.807   6.627   5.080  1.00123.31
ATOM    472  CB  ARG A  59      -3.767   7.330   7.534  1.00123.31
ATOM    473  CG  ARG A  59      -2.325   7.615   7.956  1.00123.31
ATOM    474  CD  ARG A  59      -1.686   8.805   7.244  1.00123.31
ATOM    475  NE  ARG A  59      -2.286  10.033   7.833  1.00123.31
ATOM    476  CZ  ARG A  59      -2.480  11.127   7.040  1.00123.31
ATOM    477  NH1 ARG A  59      -2.187  11.060   5.709  1.00123.31
ATOM    478  NH2 ARG A  59      -2.960  12.287   7.575  1.00123.31
ATOM    479  N   ILE A  60      -3.144   4.896   5.609  1.00123.07
ATOM    480  CA  ILE A  60      -2.138   3.936   5.240  1.00123.07
ATOM    481  C   ILE A  60      -1.818   4.026   3.777  1.00123.07
ATOM    482  O   ILE A  60      -0.653   3.972   3.388  1.00123.07
ATOM    483  CB  ILE A  60      -2.510   2.511   5.564  1.00123.07
ATOM    484  CG1 ILE A  60      -3.030   2.415   7.009  1.00123.07
ATOM    485  CG2 ILE A  60      -1.310   1.595   5.278  1.00123.07
ATOM    486  CD1 ILE A  60      -4.041   1.288   7.215  1.00123.07
ATOM    487  N   ILE A  61      -2.848   4.125   2.920  1.00 64.59
ATOM    488  CA  ILE A  61      -2.656   4.195   1.498  1.00 64.59
ATOM    489  C   ILE A  61      -2.064   5.505   1.085  1.00 64.59
ATOM    490  O   ILE A  61      -1.283   5.564   0.134  1.00 64.59
ATOM    491  CB  ILE A  61      -3.904   3.923   0.731  1.00 64.59
ATOM    492  CG1 ILE A  61      -4.540   2.659   1.327  1.00 64.59
ATOM    493  CG2 ILE A  61      -3.546   3.783  -0.759  1.00 64.59
ATOM    494  CD1 ILE A  61      -6.053   2.604   1.194  1.00 64.59
ATOM    495  N   SER A  62      -2.462   6.605   1.755  1.00 79.82
ATOM    496  CA  SER A  62      -1.926   7.886   1.395  1.00 79.82
ATOM    497  C   SER A  62      -0.449   7.835   1.627  1.00 79.82
ATOM    498  O   SER A  62       0.334   8.341   0.824  1.00 79.82
ATOM    499  CB  SER A  62      -2.476   9.054   2.232  1.00 79.82
ATOM    500  OG  SER A  62      -2.086   8.916   3.590  1.00 79.82
ATOM    501  N   SER A  63      -0.034   7.182   2.730  1.00 29.50
ATOM    502  CA  SER A  63       1.358   7.104   3.075  1.00 29.50
ATOM    503  C   SER A  63       2.098   6.427   1.967  1.00 29.50
ATOM    504  O   SER A  63       3.183   6.862   1.586  1.00 29.50
ATOM    505  CB  SER A  63       1.620   6.282   4.349  1.00 29.50
ATOM    506  OG  SER A  63       2.487   6.996   5.219  1.00 29.50
ATOM    507  N   ILE A  64       1.526   5.343   1.413  1.00 94.82
ATOM    508  CA  ILE A  64       2.180   4.602   0.370  1.00 94.82
ATOM    509  C   ILE A  64       2.323   5.487  -0.831  1.00 94.82
ATOM    510  O   ILE A  64       3.363   5.500  -1.487  1.00 94.82
ATOM    511  CB  ILE A  64       1.387   3.412  -0.092  1.00 94.82
ATOM    512  CG1 ILE A  64       0.914   2.563   1.099  1.00 94.82
ATOM    513  CG2 ILE A  64       2.262   2.626  -1.085  1.00 94.82
ATOM    514  CD1 ILE A  64       0.504   1.140   0.732  1.00 94.82
ATOM    515  N   GLU A  65       1.268   6.261  -1.145  1.00 57.05
ATOM    516  CA  GLU A  65       1.256   7.079  -2.323  1.00 57.05
ATOM    517  C   GLU A  65       2.376   8.074  -2.263  1.00 57.05
ATOM    518  O   GLU A  65       3.039   8.325  -3.268  1.00 57.05
ATOM    519  CB  GLU A  65      -0.069   7.846  -2.482  1.00 57.05
ATOM    520  CG  GLU A  65      -0.099   8.810  -3.669  1.00 57.05
ATOM    521  CD  GLU A  65      -0.896  10.035  -3.243  1.00 57.05
ATOM    522  OE1 GLU A  65      -1.962   9.853  -2.597  1.00 57.05
ATOM    523  OE2 GLU A  65      -0.450  11.170  -3.564  1.00 57.05
ATOM    524  N   GLN A  66       2.623   8.661  -1.078  1.00 49.34
ATOM    525  CA  GLN A  66       3.631   9.673  -0.935  1.00 49.34
ATOM    526  C   GLN A  66       4.981   9.088  -1.210  1.00 49.34
ATOM    527  O   GLN A  66       5.798   9.691  -1.905  1.00 49.34
ATOM    528  CB  GLN A  66       3.652  10.265   0.487  1.00 49.34
ATOM    529  CG  GLN A  66       4.814  11.235   0.726  1.00 49.34
ATOM    530  CD  GLN A  66       4.644  12.430  -0.199  1.00 49.34
ATOM    531  OE1 GLN A  66       3.977  13.407   0.141  1.00 49.34
ATOM    532  NE2 GLN A  66       5.260  12.357  -1.408  1.00 49.34
ATOM    533  N   LYS A  67       5.253   7.888  -0.669  1.00 84.95
ATOM    534  CA  LYS A  67       6.530   7.264  -0.864  1.00 84.95
ATOM    535  C   LYS A  67       6.691   6.913  -2.310  1.00 84.95
ATOM    536  O   LYS A  67       7.787   7.002  -2.860  1.00 84.95
ATOM    537  CB  LYS A  67       6.709   5.979  -0.040  1.00 84.95
ATOM    538  CG  LYS A  67       6.428   6.185   1.447  1.00 84.95
ATOM    539  CD  LYS A  67       5.750   4.992   2.122  1.00 84.95
ATOM    540  CE  LYS A  67       5.628   5.135   3.640  1.00 84.95
ATOM    541  NZ  LYS A  67       5.121   6.482   3.982  1.00 84.95
ATOM    542  N   GLU A  68       5.589   6.492  -2.957  1.00102.86
ATOM    543  CA  GLU A  68       5.601   6.061  -4.326  1.00102.86
ATOM    544  C   GLU A  68       5.983   7.203  -5.208  1.00102.86
ATOM    545  O   GLU A  68       6.733   7.026  -6.168  1.00102.86
ATOM    546  CB  GLU A  68       4.214   5.586  -4.798  1.00102.86
ATOM    547  CG  GLU A  68       4.252   4.333  -5.674  1.00102.86
ATOM    548  CD  GLU A  68       4.285   3.133  -4.744  1.00102.86
ATOM    549  OE1 GLU A  68       3.253   2.891  -4.063  1.00102.86
ATOM    550  OE2 GLU A  68       5.339   2.444  -4.701  1.00102.86
ATOM    551  N   GLU A  69       5.458   8.409  -4.918  1.00 36.66
ATOM    552  CA  GLU A  69       5.787   9.540  -5.733  1.00 36.66
ATOM    553  C   GLU A  69       7.253   9.812  -5.589  1.00 36.66
ATOM    554  O   GLU A  69       7.924  10.132  -6.569  1.00 36.66
ATOM    555  CB  GLU A  69       5.003  10.822  -5.390  1.00 36.66
ATOM    556  CG  GLU A  69       3.615  10.864  -6.037  1.00 36.66
ATOM    557  CD  GLU A  69       3.573  12.002  -7.049  1.00 36.66
ATOM    558  OE1 GLU A  69       3.487  13.184  -6.623  1.00 36.66
ATOM    559  OE2 GLU A  69       3.636  11.699  -8.271  1.00 36.66
ATOM    560  N   ASN A  70       7.797   9.657  -4.364  1.00 33.80
ATOM    561  CA  ASN A  70       9.194   9.906  -4.123  1.00 33.80
ATOM    562  C   ASN A  70       9.995   8.987  -4.988  1.00 33.80
ATOM    563  O   ASN A  70      11.013   9.382  -5.554  1.00 33.80
ATOM    564  CB  ASN A  70       9.639   9.603  -2.682  1.00 33.80
ATOM    565  CG  ASN A  70       9.786  10.902  -1.909  1.00 33.80
ATOM    566  OD1 ASN A  70      10.301  11.894  -2.424  1.00 33.80
ATOM    567  ND2 ASN A  70       9.340  10.891  -0.625  1.00 33.80
ATOM    568  N   LYS A  71       9.539   7.729  -5.113  1.00 77.10
ATOM    569  CA  LYS A  71      10.219   6.724  -5.881  1.00 77.10
ATOM    570  C   LYS A  71      10.289   7.175  -7.305  1.00 77.10
ATOM    571  O   LYS A  71      11.257   6.885  -8.004  1.00 77.10
ATOM    572  CB  LYS A  71       9.479   5.374  -5.888  1.00 77.10
ATOM    573  CG  LYS A  71       9.880   4.454  -4.732  1.00 77.10
ATOM    574  CD  LYS A  71       8.708   4.035  -3.842  1.00 77.10
ATOM    575  CE  LYS A  71       9.106   3.730  -2.396  1.00 77.10
ATOM    576  NZ  LYS A  71       9.545   4.972  -1.723  1.00 77.10
ATOM    577  N   GLY A  72       9.263   7.898  -7.784  1.00 24.41
ATOM    578  CA  GLY A  72       9.283   8.308  -9.157  1.00 24.41
ATOM    579  C   GLY A  72       8.668   7.216  -9.978  1.00 24.41
ATOM    580  O   GLY A  72       8.964   7.084 -11.164  1.00 24.41
ATOM    581  N   GLY A  73       7.792   6.392  -9.363  1.00 31.17
ATOM    582  CA  GLY A  73       7.181   5.330 -10.115  1.00 31.17
ATOM    583  C   GLY A  73       5.835   5.794 -10.582  1.00 31.17
ATOM    584  O   GLY A  73       4.862   5.802  -9.827  1.00 31.17
ATOM    585  N   GLU A  74       5.757   6.177 -11.871  1.00116.00
ATOM    586  CA  GLU A  74       4.556   6.688 -12.473  1.00116.00
ATOM    587  C   GLU A  74       3.492   5.641 -12.610  1.00116.00
ATOM    588  O   GLU A  74       2.338   5.881 -12.259  1.00116.00
ATOM    589  CB  GLU A  74       4.805   7.262 -13.880  1.00116.00
ATOM    590  CG  GLU A  74       5.795   8.427 -13.903  1.00116.00
ATOM    591  CD  GLU A  74       7.165   7.886 -14.278  1.00116.00
ATOM    592  OE1 GLU A  74       7.446   6.699 -13.958  1.00116.00
ATOM    593  OE2 GLU A  74       7.950   8.656 -14.890  1.00116.00
ATOM    594  N   ASP A  75       3.851   4.440 -13.105  1.00 70.54
ATOM    595  CA  ASP A  75       2.843   3.460 -13.404  1.00 70.54
ATOM    596  C   ASP A  75       2.132   3.055 -12.151  1.00 70.54
ATOM    597  O   ASP A  75       0.904   2.975 -12.126  1.00 70.54
ATOM    598  CB  ASP A  75       3.422   2.186 -14.045  1.00 70.54
ATOM    599  CG  ASP A  75       4.665   1.797 -13.257  1.00 70.54
ATOM    600  OD1 ASP A  75       5.738   2.405 -13.514  1.00 70.54
ATOM    601  OD2 ASP A  75       4.557   0.897 -12.382  1.00 70.54
ATOM    602  N   LYS A  76       2.896   2.788 -11.075  1.00 43.38
ATOM    603  CA  LYS A  76       2.323   2.333  -9.839  1.00 43.38
ATOM    604  C   LYS A  76       1.516   3.415  -9.186  1.00 43.38
ATOM    605  O   LYS A  76       0.473   3.143  -8.593  1.00 43.38
ATOM    606  CB  LYS A  76       3.359   1.859  -8.806  1.00 43.38
ATOM    607  CG  LYS A  76       2.696   1.272  -7.556  1.00 43.38
ATOM    608  CD  LYS A  76       3.569   0.288  -6.779  1.00 43.38
ATOM    609  CE  LYS A  76       2.963  -0.131  -5.437  1.00 43.38
ATOM    610  NZ  LYS A  76       4.015  -0.146  -4.398  1.00 43.38
ATOM    611  N   LEU A  77       1.975   4.676  -9.298  1.00106.36
ATOM    612  CA  LEU A  77       1.377   5.789  -8.616  1.00106.36
ATOM    613  C   LEU A  77      -0.057   5.904  -9.038  1.00106.36
ATOM    614  O   LEU A  77      -0.931   6.169  -8.214  1.00106.36
ATOM    615  CB  LEU A  77       2.103   7.105  -8.971  1.00106.36
ATOM    616  CG  LEU A  77       1.682   8.350  -8.163  1.00106.36
ATOM    617  CD1 LEU A  77       0.411   9.007  -8.718  1.00106.36
ATOM    618  CD2 LEU A  77       1.589   8.036  -6.661  1.00106.36
ATOM    619  N   LYS A  78      -0.345   5.690 -10.335  1.00 92.24
ATOM    620  CA  LYS A  78      -1.691   5.822 -10.822  1.00 92.24
ATOM    621  C   LYS A  78      -2.571   4.862 -10.092  1.00 92.24
ATOM    622  O   LYS A  78      -3.692   5.205  -9.722  1.00 92.24
ATOM    623  CB  LYS A  78      -1.830   5.461 -12.312  1.00 92.24
ATOM    624  CG  LYS A  78      -1.064   6.365 -13.276  1.00 92.24
ATOM    625  CD  LYS A  78      -1.541   7.817 -13.241  1.00 92.24
ATOM    626  CE  LYS A  78      -0.477   8.786 -12.726  1.00 92.24
ATOM    627  NZ  LYS A  78      -0.822  10.169 -13.122  1.00 92.24
ATOM    628  N   MET A  79      -2.086   3.624  -9.890  1.00 96.50
ATOM    629  CA  MET A  79      -2.851   2.596  -9.240  1.00 96.50
ATOM    630  C   MET A  79      -3.162   2.978  -7.825  1.00 96.50
ATOM    631  O   MET A  79      -4.309   2.898  -7.388  1.00 96.50
ATOM    632  CB  MET A  79      -2.052   1.289  -9.129  1.00 96.50
ATOM    633  CG  MET A  79      -2.933   0.071  -8.855  1.00 96.50
ATOM    634  SD  MET A  79      -3.246  -0.210  -7.088  1.00 96.50
ATOM    635  CE  MET A  79      -1.556  -0.777  -6.740  1.00 96.50
ATOM    636  N   ILE A  80      -2.141   3.421  -7.072  1.00 87.09
ATOM    637  CA  ILE A  80      -2.321   3.708  -5.678  1.00 87.09
ATOM    638  C   ILE A  80      -3.254   4.864  -5.495  1.00 87.09
ATOM    639  O   ILE A  80      -4.116   4.829  -4.617  1.00 87.09
ATOM    640  CB  ILE A  80      -1.032   4.030  -4.967  1.00 87.09
ATOM    641  CG1 ILE A  80       0.017   2.941  -5.256  1.00 87.09
ATOM    642  CG2 ILE A  80      -1.324   4.245  -3.472  1.00 87.09
ATOM    643  CD1 ILE A  80      -0.189   1.659  -4.449  1.00 87.09
ATOM    644  N   ARG A  81      -3.112   5.926  -6.316  1.00170.49
ATOM    645  CA  ARG A  81      -3.919   7.094  -6.107  1.00170.49
ATOM    646  C   ARG A  81      -5.353   6.742  -6.342  1.00170.49
ATOM    647  O   ARG A  81      -6.236   7.231  -5.642  1.00170.49
ATOM    648  CB  ARG A  81      -3.595   8.306  -7.004  1.00170.49
ATOM    649  CG  ARG A  81      -2.352   9.101  -6.618  1.00170.49
ATOM    650  CD  ARG A  81      -2.298  10.484  -7.275  1.00170.49
ATOM    651  NE  ARG A  81      -1.155  11.224  -6.668  1.00170.49
ATOM    652  CZ  ARG A  81      -0.871  12.500  -7.065  1.00170.49
ATOM    653  NH1 ARG A  81      -1.653  13.113  -8.001  1.00170.49
ATOM    654  NH2 ARG A  81       0.192  13.162  -6.520  1.00170.49
ATOM    655  N   GLU A  82      -5.631   5.878  -7.336  1.00102.44
ATOM    656  CA  GLU A  82      -6.991   5.538  -7.648  1.00102.44
ATOM    657  C   GLU A  82      -7.626   4.893  -6.451  1.00102.44
ATOM    658  O   GLU A  82      -8.764   5.201  -6.101  1.00102.44
ATOM    659  CB  GLU A  82      -7.074   4.572  -8.846  1.00102.44
ATOM    660  CG  GLU A  82      -6.860   5.220 -10.214  1.00102.44
ATOM    661  CD  GLU A  82      -7.985   6.223 -10.407  1.00102.44
ATOM    662  OE1 GLU A  82      -9.168   5.796 -10.311  1.00102.44
ATOM    663  OE2 GLU A  82      -7.686   7.423 -10.645  1.00102.44
ATOM    664  N   TYR A  83      -6.897   3.980  -5.787  1.00 71.92
ATOM    665  CA  TYR A  83      -7.407   3.262  -4.653  1.00 71.92
ATOM    666  C   TYR A  83      -7.597   4.222  -3.510  1.00 71.92
ATOM    667  O   TYR A  83      -8.604   4.176  -2.806  1.00 71.92
ATOM    668  CB  TYR A  83      -6.446   2.127  -4.244  1.00 71.92
ATOM    669  CG  TYR A  83      -7.129   1.176  -3.323  1.00 71.92
ATOM    670  CD1 TYR A  83      -7.136   1.411  -1.967  1.00 71.92
ATOM    671  CD2 TYR A  83      -7.794   0.076  -3.812  1.00 71.92
ATOM    672  CE1 TYR A  83      -7.773   0.549  -1.106  1.00 71.92
ATOM    673  CE2 TYR A  83      -8.433  -0.791  -2.955  1.00 71.92
ATOM    674  CZ  TYR A  83      -8.421  -0.557  -1.602  1.00 71.92
ATOM    675  OH  TYR A  83      -9.076  -1.444  -0.724  1.00 71.92
ATOM    676  N   ARG A  84      -6.631   5.141  -3.306  1.00117.06
ATOM    677  CA  ARG A  84      -6.700   6.099  -2.236  1.00117.06
ATOM    678  C   ARG A  84      -7.911   6.956  -2.438  1.00117.06
ATOM    679  O   ARG A  84      -8.580   7.341  -1.482  1.00117.06
ATOM    680  CB  ARG A  84      -5.487   7.041  -2.213  1.00117.06
ATOM    681  CG  ARG A  84      -5.485   8.009  -1.031  1.00117.06
ATOM    682  CD  ARG A  84      -4.953   9.399  -1.384  1.00117.06
ATOM    683  NE  ARG A  84      -5.870  10.003  -2.390  1.00117.06
ATOM    684  CZ  ARG A  84      -5.397  10.726  -3.448  1.00117.06
ATOM    685  NH1 ARG A  84      -4.056  10.922  -3.609  1.00117.06
ATOM    686  NH2 ARG A  84      -6.278  11.251  -4.349  1.00117.06
ATOM    687  N   GLN A  85      -8.202   7.305  -3.700  1.00120.93
ATOM    688  CA  GLN A  85      -9.320   8.139  -4.036  1.00120.93
ATOM    689  C   GLN A  85     -10.601   7.409  -3.752  1.00120.93
ATOM    690  O   GLN A  85     -11.589   8.018  -3.343  1.00120.93
ATOM    691  CB  GLN A  85      -9.319   8.526  -5.523  1.00120.93
ATOM    692  CG  GLN A  85     -10.373   9.571  -5.879  1.00120.93
ATOM    693  CD  GLN A  85     -10.211  10.731  -4.909  1.00120.93
ATOM    694  OE1 GLN A  85      -9.321  11.566  -5.065  1.00120.93
ATOM    695  NE2 GLN A  85     -11.090  10.778  -3.872  1.00120.93
ATOM    696  N   MET A  86     -10.625   6.082  -3.996  1.00 44.95
ATOM    697  CA  MET A  86     -11.794   5.269  -3.785  1.00 44.95
ATOM    698  C   MET A  86     -12.154   5.300  -2.335  1.00 44.95
ATOM    699  O   MET A  86     -13.316   5.479  -1.975  1.00 44.95
ATOM    700  CB  MET A  86     -11.544   3.784  -4.105  1.00 44.95
ATOM    701  CG  MET A  86     -12.771   2.900  -3.865  1.00 44.95
ATOM    702  SD  MET A  86     -12.804   2.062  -2.252  1.00 44.95
ATOM    703  CE  MET A  86     -11.150   1.335  -2.438  1.00 44.95
ATOM    704  N   VAL A  87     -11.151   5.137  -1.455  1.00100.45
ATOM    705  CA  VAL A  87     -11.415   5.092  -0.047  1.00100.45
ATOM    706  C   VAL A  87     -11.921   6.429   0.382  1.00100.45
ATOM    707  O   VAL A  87     -12.733   6.520   1.302  1.00100.45
ATOM    708  CB  VAL A  87     -10.218   4.738   0.796  1.00100.45
ATOM    709  CG1 VAL A  87     -10.695   4.504   2.239  1.00100.45
ATOM    710  CG2 VAL A  87      -9.467   3.559   0.165  1.00100.45
ATOM    711  N   GLU A  88     -11.428   7.504  -0.264  1.00 45.35
ATOM    712  CA  GLU A  88     -11.831   8.846   0.052  1.00 45.35
ATOM    713  C   GLU A  88     -13.294   9.022  -0.223  1.00 45.35
ATOM    714  O   GLU A  88     -14.002   9.642   0.568  1.00 45.35
ATOM    715  CB  GLU A  88     -11.099   9.913  -0.782  1.00 45.35
ATOM    716  CG  GLU A  88     -10.328  10.939   0.049  1.00 45.35
ATOM    717  CD  GLU A  88      -9.482  11.762  -0.910  1.00 45.35
ATOM    718  OE1 GLU A  88     -10.042  12.260  -1.922  1.00 45.35
ATOM    719  OE2 GLU A  88      -8.259  11.897  -0.643  1.00 45.35
ATOM    720  N   THR A  89     -13.802   8.477  -1.346  1.00 97.52
ATOM    721  CA  THR A  89     -15.188   8.686  -1.657  1.00 97.52
ATOM    722  C   THR A  89     -16.028   8.078  -0.583  1.00 97.52
ATOM    723  O   THR A  89     -17.019   8.671  -0.162  1.00 97.52
ATOM    724  CB  THR A  89     -15.623   8.119  -2.982  1.00 97.52
ATOM    725  OG1 THR A  89     -15.420   6.713  -2.991  1.00 97.52
ATOM    726  CG2 THR A  89     -14.815   8.765  -4.117  1.00 97.52
ATOM    727  N   GLU A  90     -15.650   6.880  -0.103  1.00 83.40
ATOM    728  CA  GLU A  90     -16.408   6.186   0.898  1.00 83.40
ATOM    729  C   GLU A  90     -16.387   6.964   2.179  1.00 83.40
ATOM    730  O   GLU A  90     -17.392   7.032   2.887  1.00 83.40
ATOM    731  CB  GLU A  90     -15.841   4.786   1.164  1.00 83.40
ATOM    732  CG  GLU A  90     -16.846   3.811   1.765  1.00 83.40
ATOM    733  CD  GLU A  90     -16.161   2.454   1.794  1.00 83.40
ATOM    734  OE1 GLU A  90     -16.239   1.738   0.760  1.00 83.40
ATOM    735  OE2 GLU A  90     -15.552   2.113   2.842  1.00 83.40
ATOM    736  N   LEU A  91     -15.230   7.562   2.518  1.00 97.43
ATOM    737  CA  LEU A  91     -15.086   8.301   3.740  1.00 97.43
ATOM    738  C   LEU A  91     -15.994   9.493   3.686  1.00 97.43
ATOM    739  O   LEU A  91     -16.734   9.767   4.631  1.00 97.43
ATOM    740  CB  LEU A  91     -13.621   8.768   3.918  1.00 97.43
ATOM    741  CG  LEU A  91     -13.222   9.488   5.229  1.00 97.43
ATOM    742  CD1 LEU A  91     -11.748   9.194   5.554  1.00 97.43
ATOM    743  CD2 LEU A  91     -13.482  11.002   5.201  1.00 97.43
ATOM    744  N   LYS A  92     -15.981  10.216   2.552  1.00138.98
ATOM    745  CA  LYS A  92     -16.752  11.419   2.419  1.00138.98
ATOM    746  C   LYS A  92     -18.204  11.082   2.546  1.00138.98
ATOM    747  O   LYS A  92     -18.969  11.811   3.175  1.00138.98
ATOM    748  CB  LYS A  92     -16.503  12.127   1.069  1.00138.98
ATOM    749  CG  LYS A  92     -16.690  13.649   1.079  1.00138.98
ATOM    750  CD  LYS A  92     -16.501  14.319  -0.284  1.00138.98
ATOM    751  CE  LYS A  92     -16.637  15.843  -0.243  1.00138.98
ATOM    752  NZ  LYS A  92     -16.388  16.422  -1.584  1.00138.98
ATOM    753  N   LEU A  93     -18.617   9.944   1.967  1.00 38.44
ATOM    754  CA  LEU A  93     -19.998   9.569   1.967  1.00 38.44
ATOM    755  C   LEU A  93     -20.455   9.404   3.384  1.00 38.44
ATOM    756  O   LEU A  93     -21.516   9.901   3.760  1.00 38.44
ATOM    757  CB  LEU A  93     -20.216   8.232   1.238  1.00 38.44
ATOM    758  CG  LEU A  93     -20.694   8.387  -0.214  1.00 38.44
ATOM    759  CD1 LEU A  93     -19.852   9.434  -0.960  1.00 38.44
ATOM    760  CD2 LEU A  93     -20.738   7.032  -0.938  1.00 38.44
ATOM    761  N   ILE A  94     -19.647   8.729   4.225  1.00 43.44
ATOM    762  CA  ILE A  94     -20.068   8.482   5.574  1.00 43.44
ATOM    763  C   ILE A  94     -20.231   9.784   6.294  1.00 43.44
ATOM    764  O   ILE A  94     -21.166   9.940   7.077  1.00 43.44
ATOM    765  CB  ILE A  94     -19.152   7.588   6.362  1.00 43.44
ATOM    766  CG1 ILE A  94     -18.790   6.346   5.527  1.00 43.44
ATOM    767  CG2 ILE A  94     -19.848   7.240   7.689  1.00 43.44
ATOM    768  CD1 ILE A  94     -19.911   5.311   5.444  1.00 43.44
ATOM    769  N   CYS A  95     -19.314  10.746   6.072  1.00 35.70
ATOM    770  CA  CYS A  95     -19.385  12.020   6.737  1.00 35.70
ATOM    771  C   CYS A  95     -20.601  12.783   6.311  1.00 35.70
ATOM    772  O   CYS A  95     -21.296  13.367   7.140  1.00 35.70
ATOM    773  CB  CYS A  95     -18.168  12.913   6.455  1.00 35.70
ATOM    774  SG  CYS A  95     -16.788  12.563   7.583  1.00 35.70
ATOM    775  N   CYS A  96     -20.897  12.802   5.001  1.00 67.85
ATOM    776  CA  CYS A  96     -22.015  13.568   4.532  1.00 67.85
ATOM    777  C   CYS A  96     -23.265  12.997   5.114  1.00 67.85
ATOM    778  O   CYS A  96     -24.160  13.732   5.528  1.00 67.85
ATOM    779  CB  CYS A  96     -22.159  13.538   3.004  1.00 67.85
ATOM    780  SG  CYS A  96     -20.613  14.010   2.180  1.00 67.85
ATOM    781  N   ASP A  97     -23.349  11.657   5.184  1.00 70.22
ATOM    782  CA  ASP A  97     -24.560  11.058   5.652  1.00 70.22
ATOM    783  C   ASP A  97     -24.809  11.521   7.051  1.00 70.22
ATOM    784  O   ASP A  97     -25.931  11.887   7.393  1.00 70.22
ATOM    785  CB  ASP A  97     -24.507   9.522   5.666  1.00 70.22
ATOM    786  CG  ASP A  97     -25.879   9.006   5.259  1.00 70.22
ATOM    787  OD1 ASP A  97     -26.848   9.180   6.046  1.00 70.22
ATOM    788  OD2 ASP A  97     -25.970   8.436   4.141  1.00 70.22
ATOM    789  N   ILE A  98     -23.765  11.538   7.901  1.00 85.11
ATOM    790  CA  ILE A  98     -23.981  11.936   9.261  1.00 85.11
ATOM    791  C   ILE A  98     -24.371  13.380   9.319  1.00 85.11
ATOM    792  O   ILE A  98     -25.304  13.743  10.028  1.00 85.11
ATOM    793  CB  ILE A  98     -22.799  11.726  10.166  1.00 85.11
ATOM    794  CG1 ILE A  98     -22.289  10.281  10.016  1.00 85.11
ATOM    795  CG2 ILE A  98     -23.179  12.109  11.607  1.00 85.11
ATOM    796  CD1 ILE A  98     -20.770  10.151  10.118  1.00 85.11
ATOM    797  N   LEU A  99     -23.690  14.245   8.546  1.00 40.02
ATOM    798  CA  LEU A  99     -23.955  15.652   8.624  1.00 40.02
ATOM    799  C   LEU A  99     -25.375  15.897   8.230  1.00 40.02
ATOM    800  O   LEU A  99     -26.055  16.749   8.801  1.00 40.02
ATOM    801  CB  LEU A  99     -23.058  16.492   7.693  1.00 40.02
ATOM    802  CG  LEU A  99     -21.547  16.305   7.941  1.00 40.02
ATOM    803  CD1 LEU A  99     -20.717  16.800   6.745  1.00 40.02
ATOM    804  CD2 LEU A  99     -21.114  16.959   9.263  1.00 40.02
ATOM    805  N   ASP A 100     -25.869  15.147   7.234  1.00 36.77
ATOM    806  CA  ASP A 100     -27.206  15.366   6.775  1.00 36.77
ATOM    807  C   ASP A 100     -28.164  15.090   7.898  1.00 36.77
ATOM    808  O   ASP A 100     -29.114  15.845   8.100  1.00 36.77
ATOM    809  CB  ASP A 100     -27.568  14.470   5.574  1.00 36.77
ATOM    810  CG  ASP A 100     -28.199  15.339   4.490  1.00 36.77
ATOM    811  OD1 ASP A 100     -27.428  15.947   3.702  1.00 36.77
ATOM    812  OD2 ASP A 100     -29.456  15.397   4.424  1.00 36.77
ATOM    813  N   VAL A 101     -27.940  14.012   8.677  1.00102.72
ATOM    814  CA  VAL A 101     -28.871  13.692   9.724  1.00102.72
ATOM    815  C   VAL A 101     -28.847  14.783  10.745  1.00102.72
ATOM    816  O   VAL A 101     -29.870  15.110  11.347  1.00102.72
ATOM    817  CB  VAL A 101     -28.620  12.382  10.423  1.00102.72
ATOM    818  CG1 VAL A 101     -29.815  12.089  11.345  1.00102.72
ATOM    819  CG2 VAL A 101     -28.295  11.286   9.400  1.00102.72
ATOM    820  N   LEU A 102     -27.663  15.370  10.988  1.00 52.04
ATOM    821  CA  LEU A 102     -27.579  16.424  11.956  1.00 52.04
ATOM    822  C   LEU A 102     -28.439  17.555  11.488  1.00 52.04
ATOM    823  O   LEU A 102     -29.197  18.130  12.268  1.00 52.04
ATOM    824  CB  LEU A 102     -26.150  16.973  12.093  1.00 52.04
ATOM    825  CG  LEU A 102     -25.154  15.959  12.678  1.00 52.04
ATOM    826  CD1 LEU A 102     -23.704  16.385  12.405  1.00 52.04
ATOM    827  CD2 LEU A 102     -25.423  15.724  14.174  1.00 52.04
ATOM    828  N   ASP A 103     -28.324  17.913  10.194  1.00 56.35
ATOM    829  CA  ASP A 103     -29.059  19.025   9.667  1.00 56.35
ATOM    830  C   ASP A 103     -30.526  18.748   9.618  1.00 56.35
ATOM    831  O   ASP A 103     -31.321  19.551  10.097  1.00 56.35
ATOM    832  CB  ASP A 103     -28.620  19.403   8.240  1.00 56.35
ATOM    833  CG  ASP A 103     -29.038  20.846   7.994  1.00 56.35
ATOM    834  OD1 ASP A 103     -28.395  21.755   8.582  1.00 56.35
ATOM    835  OD2 ASP A 103     -30.008  21.057   7.218  1.00 56.35
ATOM    836  N   LYS A 104     -30.939  17.617   9.019  1.00137.68
ATOM    837  CA  LYS A 104     -32.351  17.398   8.892  1.00137.68
ATOM    838  C   LYS A 104     -33.030  17.140  10.210  1.00137.68
ATOM    839  O   LYS A 104     -34.040  17.772  10.512  1.00137.68
ATOM    840  CB  LYS A 104     -32.712  16.204   7.986  1.00137.68
ATOM    841  CG  LYS A 104     -34.176  16.230   7.527  1.00137.68
ATOM    842  CD  LYS A 104     -34.855  14.861   7.435  1.00137.68
ATOM    843  CE  LYS A 104     -34.054  13.845   6.617  1.00137.68
ATOM    844  NZ  LYS A 104     -34.749  12.538   6.599  1.00137.68
ATOM    845  N   HIS A 105     -32.585  16.106  10.953  1.00140.71
ATOM    846  CA  HIS A 105     -33.243  15.733  12.184  1.00140.71
ATOM    847  C   HIS A 105     -32.756  16.308  13.488  1.00140.71
ATOM    848  O   HIS A 105     -33.485  16.991  14.206  1.00140.71
ATOM    849  CB  HIS A 105     -33.236  14.210  12.429  1.00140.71
ATOM    850  CG  HIS A 105     -33.819  13.385  11.318  1.00140.71
ATOM    851  ND1 HIS A 105     -35.170  13.282  11.062  1.00140.71
ATOM    852  CD2 HIS A 105     -33.203  12.627  10.372  1.00140.71
ATOM    853  CE1 HIS A 105     -35.301  12.472   9.982  1.00140.71
ATOM    854  NE2 HIS A 105     -34.136  12.049   9.527  1.00140.71
ATOM    855  N   LEU A 106     -31.476  16.019  13.815  1.00134.55
ATOM    856  CA  LEU A 106     -30.994  16.178  15.163  1.00134.55
ATOM    857  C   LEU A 106     -30.912  17.588  15.654  1.00134.55
ATOM    858  O   LEU A 106     -31.464  17.916  16.701  1.00134.55
ATOM    859  CB  LEU A 106     -29.620  15.522  15.382  1.00134.55
ATOM    860  CG  LEU A 106     -29.531  14.113  14.766  1.00134.55
ATOM    861  CD1 LEU A 106     -28.091  13.587  14.769  1.00134.55
ATOM    862  CD2 LEU A 106     -30.524  13.142  15.417  1.00134.55
ATOM    863  N   ILE A 107     -30.208  18.456  14.915  1.00 61.40
ATOM    864  CA  ILE A 107     -30.019  19.824  15.300  1.00 61.40
ATOM    865  C   ILE A 107     -31.306  20.595  15.245  1.00 61.40
ATOM    866  O   ILE A 107     -31.601  21.342  16.173  1.00 61.40
ATOM    867  CB  ILE A 107     -29.039  20.529  14.412  1.00 61.40
ATOM    868  CG1 ILE A 107     -27.727  19.733  14.342  1.00 61.40
ATOM    869  CG2 ILE A 107     -28.874  21.967  14.929  1.00 61.40
ATOM    870  CD1 ILE A 107     -26.575  20.512  13.711  1.00 61.40
ATOM    871  N   PRO A 108     -32.110  20.480  14.224  1.00110.63
ATOM    872  CA  PRO A 108     -33.299  21.276  14.144  1.00110.63
ATOM    873  C   PRO A 108     -34.288  21.011  15.230  1.00110.63
ATOM    874  O   PRO A 108     -34.996  21.932  15.628  1.00110.63
ATOM    875  CB  PRO A 108     -33.878  21.056  12.749  1.00110.63
ATOM    876  CG  PRO A 108     -33.366  19.667  12.348  1.00110.63
ATOM    877  CD  PRO A 108     -31.861  19.723  12.651  1.00110.63
ATOM    878  N   ALA A 109     -34.373  19.759  15.694  1.00 52.97
ATOM    879  CA  ALA A 109     -35.321  19.332  16.679  1.00 52.97
ATOM    880  C   ALA A 109     -35.046  19.934  18.027  1.00 52.97
ATOM    881  O   ALA A 109     -35.975  20.180  18.792  1.00 52.97
ATOM    882  CB  ALA A 109     -35.338  17.803  16.841  1.00 52.97
ATOM    883  N   ALA A 110     -33.761  20.170  18.354  1.00 64.41
ATOM    884  CA  ALA A 110     -33.325  20.507  19.686  1.00 64.41
ATOM    885  C   ALA A 110     -33.880  21.769  20.248  1.00 64.41
ATOM    886  O   ALA A 110     -34.164  22.738  19.545  1.00 64.41
ATOM    887  CB  ALA A 110     -31.794  20.591  19.828  1.00 64.41
ATOM    888  N   ASN A 111     -34.074  21.716  21.585  1.00142.05
ATOM    889  CA  ASN A 111     -34.471  22.813  22.416  1.00142.05
ATOM    890  C   ASN A 111     -33.651  22.711  23.682  1.00142.05
ATOM    891  O   ASN A 111     -33.931  23.409  24.651  1.00142.05
ATOM    892  CB  ASN A 111     -35.944  22.724  22.846  1.00142.05
ATOM    893  CG  ASN A 111     -36.795  23.218  21.685  1.00142.05
ATOM    894  OD1 ASN A 111     -37.077  24.411  21.571  1.00142.05
ATOM    895  ND2 ASN A 111     -37.216  22.281  20.792  1.00142.05
ATOM    896  N   THR A 112     -32.589  21.870  23.717  1.00118.61
ATOM    897  CA  THR A 112     -31.860  21.693  24.945  1.00118.61
ATOM    898  C   THR A 112     -30.403  21.944  24.708  1.00118.61
ATOM    899  O   THR A 112     -29.878  21.692  23.625  1.00118.61
ATOM    900  CB  THR A 112     -31.974  20.311  25.521  1.00118.61
ATOM    901  OG1 THR A 112     -31.557  19.345  24.568  1.00118.61
ATOM    902  CG2 THR A 112     -33.435  20.060  25.929  1.00118.61
ATOM    903  N   GLY A 113     -29.718  22.472  25.743  1.00 27.66
ATOM    904  CA  GLY A 113     -28.327  22.801  25.650  1.00 27.66
ATOM    905  C   GLY A 113     -27.486  21.572  25.483  1.00 27.66
ATOM    906  O   GLY A 113     -26.580  21.543  24.653  1.00 27.66
ATOM    907  N   GLU A 114     -27.764  20.516  26.268  1.00 47.74
ATOM    908  CA  GLU A 114     -26.916  19.357  26.229  1.00 47.74
ATOM    909  C   GLU A 114     -26.978  18.703  24.885  1.00 47.74
ATOM    910  O   GLU A 114     -25.959  18.251  24.364  1.00 47.74
ATOM    911  CB  GLU A 114     -27.265  18.303  27.290  1.00 47.74
ATOM    912  CG  GLU A 114     -27.473  18.928  28.671  1.00 47.74
ATOM    913  CD  GLU A 114     -28.948  19.247  28.848  1.00 47.74
ATOM    914  OE1 GLU A 114     -29.716  18.325  29.229  1.00 47.74
ATOM    915  OE2 GLU A 114     -29.328  20.422  28.598  1.00 47.74
ATOM    916  N   SER A 115     -28.178  18.605  24.290  1.00 36.71
ATOM    917  CA  SER A 115     -28.277  17.977  23.003  1.00 36.71
ATOM    918  C   SER A 115     -27.589  18.831  21.985  1.00 36.71
ATOM    919  O   SER A 115     -26.848  18.327  21.143  1.00 36.71
ATOM    920  CB  SER A 115     -29.732  17.788  22.537  1.00 36.71
ATOM    921  OG  SER A 115     -30.472  17.077  23.518  1.00 36.71
ATOM    922  N   LYS A 116     -27.797  20.159  22.048  1.00 74.16
ATOM    923  CA  LYS A 116     -27.224  21.009  21.044  1.00 74.16
ATOM    924  C   LYS A 116     -25.737  20.919  21.091  1.00 74.16
ATOM    925  O   LYS A 116     -25.083  20.870  20.050  1.00 74.16
ATOM    926  CB  LYS A 116     -27.631  22.488  21.166  1.00 74.16
ATOM    927  CG  LYS A 116     -26.952  23.377  20.119  1.00 74.16
ATOM    928  CD  LYS A 116     -27.761  24.612  19.717  1.00 74.16
ATOM    929  CE  LYS A 116     -28.204  25.459  20.916  1.00 74.16
ATOM    930  NZ  LYS A 116     -28.877  26.692  20.447  1.00 74.16
ATOM    931  N   VAL A 117     -25.148  20.887  22.299  1.00 95.88
ATOM    932  CA  VAL A 117     -23.720  20.831  22.336  1.00 95.88
ATOM    933  C   VAL A 117     -23.269  19.546  21.709  1.00 95.88
ATOM    934  O   VAL A 117     -22.316  19.532  20.932  1.00 95.88
ATOM    935  CB  VAL A 117     -23.144  20.940  23.721  1.00 95.88
ATOM    936  CG1 VAL A 117     -21.629  20.695  23.679  1.00 95.88
ATOM    937  CG2 VAL A 117     -23.545  22.305  24.300  1.00 95.88
ATOM    938  N   PHE A 118     -23.964  18.430  22.005  1.00111.97
ATOM    939  CA  PHE A 118     -23.549  17.140  21.521  1.00111.97
ATOM    940  C   PHE A 118     -23.589  17.095  20.019  1.00111.97
ATOM    941  O   PHE A 118     -22.633  16.644  19.390  1.00111.97
ATOM    942  CB  PHE A 118     -24.429  16.003  22.068  1.00111.97
ATOM    943  CG  PHE A 118     -23.852  14.718  21.587  1.00111.97
ATOM    944  CD1 PHE A 118     -22.493  14.506  21.624  1.00111.97
ATOM    945  CD2 PHE A 118     -24.672  13.724  21.101  1.00111.97
ATOM    946  CE1 PHE A 118     -21.956  13.321  21.182  1.00111.97
ATOM    947  CE2 PHE A 118     -24.141  12.536  20.659  1.00111.97
ATOM    948  CZ  PHE A 118     -22.782  12.334  20.698  1.00111.97
ATOM    949  N   TYR A 119     -24.694  17.559  19.399  1.00 78.75
ATOM    950  CA  TYR A 119     -24.846  17.473  17.966  1.00 78.75
ATOM    951  C   TYR A 119     -23.858  18.358  17.268  1.00 78.75
ATOM    952  O   TYR A 119     -23.265  17.966  16.263  1.00 78.75
ATOM    953  CB  TYR A 119     -26.233  17.913  17.461  1.00 78.75
ATOM    954  CG  TYR A 119     -27.237  16.926  17.940  1.00 78.75
ATOM    955  CD1 TYR A 119     -27.006  15.577  17.815  1.00 78.75
ATOM    956  CD2 TYR A 119     -28.425  17.354  18.485  1.00 78.75
ATOM    957  CE1 TYR A 119     -27.938  14.664  18.255  1.00 78.75
ATOM    958  CE2 TYR A 119     -29.359  16.446  18.924  1.00 78.75
ATOM    959  CZ  TYR A 119     -29.114  15.099  18.810  1.00 78.75
ATOM    960  OH  TYR A 119     -30.070  14.164  19.260  1.00 78.75
ATOM    961  N   TYR A 120     -23.672  19.592  17.774  1.00 95.31
ATOM    962  CA  TYR A 120     -22.775  20.537  17.163  1.00 95.31
ATOM    963  C   TYR A 120     -21.378  20.008  17.192  1.00 95.31
ATOM    964  O   TYR A 120     -20.638  20.145  16.220  1.00 95.31
ATOM    965  CB  TYR A 120     -22.770  21.916  17.850  1.00 95.31
ATOM    966  CG  TYR A 120     -23.648  22.844  17.080  1.00 95.31
ATOM    967  CD1 TYR A 120     -25.022  22.742  17.108  1.00 95.31
ATOM    968  CD2 TYR A 120     -23.070  23.850  16.340  1.00 95.31
ATOM    969  CE1 TYR A 120     -25.796  23.621  16.385  1.00 95.31
ATOM    970  CE2 TYR A 120     -23.838  24.730  15.619  1.00 95.31
ATOM    971  CZ  TYR A 120     -25.206  24.616  15.640  1.00 95.31
ATOM    972  OH  TYR A 120     -26.000  25.516  14.901  1.00 95.31
ATOM    973  N   LYS A 121     -20.971  19.390  18.312  1.00 65.84
ATOM    974  CA  LYS A 121     -19.641  18.864  18.397  1.00 65.84
ATOM    975  C   LYS A 121     -19.483  17.841  17.319  1.00 65.84
ATOM    976  O   LYS A 121     -18.447  17.761  16.661  1.00 65.84
ATOM    977  CB  LYS A 121     -19.387  18.148  19.730  1.00 65.84
ATOM    978  CG  LYS A 121     -17.957  17.634  19.871  1.00 65.84
ATOM    979  CD  LYS A 121     -17.872  16.112  19.972  1.00 65.84
ATOM    980  CE  LYS A 121     -16.436  15.600  20.050  1.00 65.84
ATOM    981  NZ  LYS A 121     -16.441  14.173  20.444  1.00 65.84
ATOM    982  N   MET A 122     -20.536  17.036  17.116  1.00 51.28
ATOM    983  CA  MET A 122     -20.550  15.975  16.155  1.00 51.28
ATOM    984  C   MET A 122     -20.402  16.561  14.776  1.00 51.28
ATOM    985  O   MET A 122     -19.683  16.020  13.938  1.00 51.28
ATOM    986  CB  MET A 122     -21.878  15.195  16.237  1.00 51.28
ATOM    987  CG  MET A 122     -22.010  14.249  17.431  1.00 51.28
ATOM    988  SD  MET A 122     -23.584  13.336  17.451  1.00 51.28
ATOM    989  CE  MET A 122     -23.091  12.070  16.246  1.00 51.28
ATOM    990  N   LYS A 123     -21.083  17.692  14.506  1.00120.75
ATOM    991  CA  LYS A 123     -20.996  18.353  13.230  1.00120.75
ATOM    992  C   LYS A 123     -19.577  18.788  13.037  1.00120.75
ATOM    993  O   LYS A 123     -18.997  18.650  11.960  1.00120.75
ATOM    994  CB  LYS A 123     -21.852  19.632  13.185  1.00120.75
ATOM    995  CG  LYS A 123     -22.849  19.688  12.025  1.00120.75
ATOM    996  CD  LYS A 123     -23.115  21.096  11.497  1.00120.75
ATOM    997  CE  LYS A 123     -23.960  21.115  10.223  1.00120.75
ATOM    998  NZ  LYS A 123     -24.297  22.509   9.859  1.00120.75
ATOM    999  N   GLY A 124     -18.973  19.334  14.104  1.00 22.30
ATOM   1000  CA  GLY A 124     -17.630  19.819  14.008  1.00 22.30
ATOM   1001  C   GLY A 124     -16.703  18.684  13.689  1.00 22.30
ATOM   1002  O   GLY A 124     -15.802  18.829  12.864  1.00 22.30
ATOM   1003  N   ASP A 125     -16.905  17.520  14.339  1.00 53.09
ATOM   1004  CA  ASP A 125     -16.033  16.389  14.168  1.00 53.09
ATOM   1005  C   ASP A 125     -16.049  15.913  12.748  1.00 53.09
ATOM   1006  O   ASP A 125     -14.999  15.689  12.149  1.00 53.09
ATOM   1007  CB  ASP A 125     -16.444  15.174  15.028  1.00 53.09
ATOM   1008  CG  ASP A 125     -15.230  14.610  15.758  1.00 53.09
ATOM   1009  OD1 ASP A 125     -14.319  15.406  16.097  1.00 53.09
ATOM   1010  OD2 ASP A 125     -15.197  13.369  15.976  1.00 53.09
ATOM   1011  N   TYR A 126     -17.249  15.751  12.166  1.00 70.44
ATOM   1012  CA  TYR A 126     -17.373  15.198  10.846  1.00 70.44
ATOM   1013  C   TYR A 126     -16.821  16.109   9.799  1.00 70.44
ATOM   1014  O   TYR A 126     -16.207  15.643   8.841  1.00 70.44
ATOM   1015  CB  TYR A 126     -18.800  14.742  10.506  1.00 70.44
ATOM   1016  CG  TYR A 126     -19.096  13.723  11.556  1.00 70.44
ATOM   1017  CD1 TYR A 126     -18.480  12.493  11.558  1.00 70.44
ATOM   1018  CD2 TYR A 126     -20.026  14.003  12.532  1.00 70.44
ATOM   1019  CE1 TYR A 126     -18.781  11.565  12.530  1.00 70.44
ATOM   1020  CE2 TYR A 126     -20.331  13.081  13.504  1.00 70.44
ATOM   1021  CZ  TYR A 126     -19.705  11.859  13.504  1.00 70.44
ATOM   1022  OH  TYR A 126     -20.019  10.912  14.503  1.00 70.44
ATOM   1023  N   HIS A 127     -17.039  17.429   9.930  1.00 43.50
ATOM   1024  CA  HIS A 127     -16.470  18.331   8.973  1.00 43.50
ATOM   1025  C   HIS A 127     -14.979  18.241   9.093  1.00 43.50
ATOM   1026  O   HIS A 127     -14.266  18.347   8.098  1.00 43.50
ATOM   1027  CB  HIS A 127     -16.898  19.797   9.152  1.00 43.50
ATOM   1028  CG  HIS A 127     -18.275  20.037   8.614  1.00 43.50
ATOM   1029  ND1 HIS A 127     -19.422  19.936   9.370  1.00 43.50
ATOM   1030  CD2 HIS A 127     -18.682  20.405   7.369  1.00 43.50
ATOM   1031  CE1 HIS A 127     -20.458  20.245   8.553  1.00 43.50
ATOM   1032  NE2 HIS A 127     -20.059  20.538   7.327  1.00 43.50
ATOM   1033  N   ARG A 128     -14.465  18.044  10.324  1.00185.20
ATOM   1034  CA  ARG A 128     -13.044  17.924  10.517  1.00185.20
ATOM   1035  C   ARG A 128     -12.536  16.733   9.769  1.00185.20
ATOM   1036  O   ARG A 128     -11.443  16.776   9.207  1.00185.20
ATOM   1037  CB  ARG A 128     -12.597  17.653  11.965  1.00185.20
ATOM   1038  CG  ARG A 128     -11.109  17.820  12.241  1.00185.20
ATOM   1039  CD  ARG A 128     -10.744  17.546  13.705  1.00185.20
ATOM   1040  NE  ARG A 128     -11.133  16.141  14.022  1.00185.20
ATOM   1041  CZ  ARG A 128     -11.261  15.722  15.316  1.00185.20
ATOM   1042  NH1 ARG A 128     -11.098  16.602  16.347  1.00185.20
ATOM   1043  NH2 ARG A 128     -11.572  14.418  15.573  1.00185.20
ATOM   1044  N   TYR A 129     -13.305  15.628   9.766  1.00 75.42
ATOM   1045  CA  TYR A 129     -12.878  14.414   9.129  1.00 75.42
ATOM   1046  C   TYR A 129     -12.728  14.659   7.661  1.00 75.42
ATOM   1047  O   TYR A 129     -11.835  14.106   7.020  1.00 75.42
ATOM   1048  CB  TYR A 129     -13.843  13.229   9.332  1.00 75.42
ATOM   1049  CG  TYR A 129     -13.773  12.875  10.779  1.00 75.42
ATOM   1050  CD1 TYR A 129     -12.552  12.702  11.385  1.00 75.42
ATOM   1051  CD2 TYR A 129     -14.916  12.680  11.521  1.00 75.42
ATOM   1052  CE1 TYR A 129     -12.466  12.372  12.716  1.00 75.42
ATOM   1053  CE2 TYR A 129     -14.835  12.347  12.854  1.00 75.42
ATOM   1054  CZ  TYR A 129     -13.609  12.197  13.454  1.00 75.42
ATOM   1055  OH  TYR A 129     -13.517  11.858  14.821  1.00 75.42
ATOM   1056  N   LEU A 130     -13.642  15.455   7.079  1.00 44.62
ATOM   1057  CA  LEU A 130     -13.574  15.794   5.686  1.00 44.62
ATOM   1058  C   LEU A 130     -12.359  16.647   5.458  1.00 44.62
ATOM   1059  O   LEU A 130     -11.686  16.536   4.434  1.00 44.62
ATOM   1060  CB  LEU A 130     -14.817  16.565   5.208  1.00 44.62
ATOM   1061  CG  LEU A 130     -16.134  15.797   5.446  1.00 44.62
ATOM   1062  CD1 LEU A 130     -17.281  16.754   5.806  1.00 44.62
ATOM   1063  CD2 LEU A 130     -16.484  14.894   4.250  1.00 44.62
ATOM   1064  N   ALA A 131     -12.049  17.524   6.427  1.00 42.82
ATOM   1065  CA  ALA A 131     -10.952  18.447   6.336  1.00 42.82
ATOM   1066  C   ALA A 131      -9.653  17.704   6.242  1.00 42.82
ATOM   1067  O   ALA A 131      -8.708  18.175   5.614  1.00 42.82
ATOM   1068  CB  ALA A 131     -10.867  19.389   7.548  1.00 42.82
ATOM   1069  N   GLU A 132      -9.549  16.538   6.900  1.00 57.51
ATOM   1070  CA  GLU A 132      -8.317  15.801   6.894  1.00 57.51
ATOM   1071  C   GLU A 132      -7.956  15.397   5.488  1.00 57.51
ATOM   1072  O   GLU A 132      -6.776  15.325   5.143  1.00 57.51
ATOM   1073  CB  GLU A 132      -8.407  14.528   7.754  1.00 57.51
ATOM   1074  CG  GLU A 132      -8.859  14.810   9.191  1.00 57.51
ATOM   1075  CD  GLU A 132      -9.089  13.481   9.898  1.00 57.51
ATOM   1076  OE1 GLU A 132      -9.869  12.647   9.365  1.00 57.51
ATOM   1077  OE2 GLU A 132      -8.488  13.284  10.988  1.00 57.51
ATOM   1078  N   PHE A 133      -8.954  14.993   4.677  1.00209.75
ATOM   1079  CA  PHE A 133      -8.718  14.563   3.319  1.00209.75
ATOM   1080  C   PHE A 133      -8.747  15.641   2.271  1.00209.75
ATOM   1081  O   PHE A 133      -8.116  15.493   1.227  1.00209.75
ATOM   1082  CB  PHE A 133      -9.639  13.420   2.838  1.00209.75
ATOM   1083  CG  PHE A 133     -10.943  13.952   2.352  1.00209.75
ATOM   1084  CD1 PHE A 133     -11.015  14.553   1.115  1.00209.75
ATOM   1085  CD2 PHE A 133     -12.091  13.836   3.101  1.00209.75
ATOM   1086  CE1 PHE A 133     -12.200  15.048   0.633  1.00209.75
ATOM   1087  CE2 PHE A 133     -13.282  14.330   2.620  1.00209.75
ATOM   1088  CZ  PHE A 133     -13.341  14.937   1.389  1.00209.75
ATOM   1089  N   ALA A 134      -9.537  16.712   2.485  1.00 48.70
ATOM   1090  CA  ALA A 134      -9.817  17.709   1.478  1.00 48.70
ATOM   1091  C   ALA A 134      -8.628  18.555   1.133  1.00 48.70
ATOM   1092  O   ALA A 134      -7.660  18.649   1.886  1.00 48.70
ATOM   1093  CB  ALA A 134     -10.949  18.666   1.889  1.00 48.70
ATOM   1094  N   THR A 135      -8.676  19.159  -0.080  1.00104.43
ATOM   1095  CA  THR A 135      -7.670  20.077  -0.541  1.00104.43
ATOM   1096  C   THR A 135      -8.358  21.134  -1.360  1.00104.43
ATOM   1097  O   THR A 135      -9.534  21.010  -1.699  1.00104.43
ATOM   1098  CB  THR A 135      -6.627  19.441  -1.417  1.00104.43
ATOM   1099  OG1 THR A 135      -6.386  18.107  -0.999  1.00104.43
ATOM   1100  CG2 THR A 135      -5.333  20.270  -1.333  1.00104.43
ATOM   1101  N   GLY A 136      -7.641  22.232  -1.672  1.00 21.42
ATOM   1102  CA  GLY A 136      -8.190  23.260  -2.511  1.00 21.42
ATOM   1103  C   GLY A 136      -9.205  24.061  -1.757  1.00 21.42
ATOM   1104  O   GLY A 136      -9.148  24.195  -0.536  1.00 21.42
ATOM   1105  N   ASN A 137     -10.152  24.644  -2.519  1.00 76.19
ATOM   1106  CA  ASN A 137     -11.212  25.477  -2.025  1.00 76.19
ATOM   1107  C   ASN A 137     -12.144  24.647  -1.215  1.00 76.19
ATOM   1108  O   ASN A 137     -12.752  25.134  -0.264  1.00 76.19
ATOM   1109  CB  ASN A 137     -12.046  26.118  -3.146  1.00 76.19
ATOM   1110  CG  ASN A 137     -11.742  27.609  -3.134  1.00 76.19
ATOM   1111  OD1 ASN A 137     -10.873  28.082  -3.863  1.00 76.19
ATOM   1112  ND2 ASN A 137     -12.481  28.376  -2.289  1.00 76.19
ATOM   1113  N   ASP A 138     -12.294  23.365  -1.588  1.00 32.12
ATOM   1114  CA  ASP A 138     -13.208  22.510  -0.895  1.00 32.12
ATOM   1115  C   ASP A 138     -12.764  22.417   0.532  1.00 32.12
ATOM   1116  O   ASP A 138     -13.588  22.339   1.442  1.00 32.12
ATOM   1117  CB  ASP A 138     -13.252  21.083  -1.470  1.00 32.12
ATOM   1118  CG  ASP A 138     -14.713  20.660  -1.518  1.00 32.12
ATOM   1119  OD1 ASP A 138     -15.537  21.470  -2.019  1.00 32.12
ATOM   1120  OD2 ASP A 138     -15.024  19.527  -1.062  1.00 32.12
ATOM   1121  N   ARG A 139     -11.438  22.419   0.769  1.00100.10
ATOM   1122  CA  ARG A 139     -10.959  22.294   2.115  1.00100.10
ATOM   1123  C   ARG A 139     -11.406  23.470   2.924  1.00100.10
ATOM   1124  O   ARG A 139     -11.856  23.316   4.058  1.00100.10
ATOM   1125  CB  ARG A 139      -9.425  22.240   2.250  1.00100.10
ATOM   1126  CG  ARG A 139      -8.981  21.284   3.364  1.00100.10
ATOM   1127  CD  ARG A 139      -8.293  21.954   4.558  1.00100.10
ATOM   1128  NE  ARG A 139      -7.858  20.882   5.497  1.00100.10
ATOM   1129  CZ  ARG A 139      -7.086  21.190   6.580  1.00100.10
ATOM   1130  NH1 ARG A 139      -6.700  22.480   6.807  1.00100.10
ATOM   1131  NH2 ARG A 139      -6.701  20.206   7.444  1.00100.10
ATOM   1132  N   LYS A 140     -11.327  24.681   2.344  1.00 75.14
ATOM   1133  CA  LYS A 140     -11.630  25.875   3.082  1.00 75.14
ATOM   1134  C   LYS A 140     -13.050  25.853   3.571  1.00 75.14
ATOM   1135  O   LYS A 140     -13.323  26.313   4.679  1.00 75.14
ATOM   1136  CB  LYS A 140     -11.400  27.168   2.275  1.00 75.14
ATOM   1137  CG  LYS A 140      -9.929  27.608   2.219  1.00 75.14
ATOM   1138  CD  LYS A 140      -9.065  26.808   1.237  1.00 75.14
ATOM   1139  CE  LYS A 140      -7.625  27.319   1.107  1.00 75.14
ATOM   1140  NZ  LYS A 140      -6.813  26.357   0.327  1.00 75.14
ATOM   1141  N   GLU A 141     -13.997  25.336   2.764  1.00111.64
ATOM   1142  CA  GLU A 141     -15.382  25.305   3.158  1.00111.64
ATOM   1143  C   GLU A 141     -15.565  24.436   4.366  1.00111.64
ATOM   1144  O   GLU A 141     -16.185  24.841   5.349  1.00111.64
ATOM   1145  CB  GLU A 141     -16.280  24.714   2.055  1.00111.64
ATOM   1146  CG  GLU A 141     -17.736  24.500   2.476  1.00111.64
ATOM   1147  CD  GLU A 141     -18.439  25.849   2.498  1.00111.64
ATOM   1148  OE1 GLU A 141     -18.011  26.747   1.723  1.00111.64
ATOM   1149  OE2 GLU A 141     -19.412  26.002   3.282  1.00111.64
ATOM   1150  N   ALA A 142     -15.008  23.213   4.323  1.00 26.20
ATOM   1151  CA  ALA A 142     -15.175  22.269   5.389  1.00 26.20
ATOM   1152  C   ALA A 142     -14.527  22.803   6.622  1.00 26.20
ATOM   1153  O   ALA A 142     -15.053  22.661   7.726  1.00 26.20
ATOM   1154  CB  ALA A 142     -14.534  20.905   5.080  1.00 26.20
ATOM   1155  N   ALA A 143     -13.353  23.436   6.463  1.00 32.30
ATOM   1156  CA  ALA A 143     -12.651  23.928   7.608  1.00 32.30
ATOM   1157  C   ALA A 143     -13.506  24.938   8.308  1.00 32.30
ATOM   1158  O   ALA A 143     -13.645  24.898   9.529  1.00 32.30
ATOM   1159  CB  ALA A 143     -11.325  24.615   7.245  1.00 32.30
ATOM   1160  N   GLU A 144     -14.131  25.853   7.543  1.00 70.90
ATOM   1161  CA  GLU A 144     -14.908  26.913   8.122  1.00 70.90
ATOM   1162  C   GLU A 144     -16.096  26.353   8.848  1.00 70.90
ATOM   1163  O   GLU A 144     -16.394  26.763   9.970  1.00 70.90
ATOM   1164  CB  GLU A 144     -15.406  27.912   7.059  1.00 70.90
ATOM   1165  CG  GLU A 144     -14.320  28.828   6.487  1.00 70.90
ATOM   1166  CD  GLU A 144     -13.999  29.884   7.541  1.00 70.90
ATOM   1167  OE1 GLU A 144     -14.938  30.622   7.943  1.00 70.90
ATOM   1168  OE2 GLU A 144     -12.812  29.968   7.956  1.00 70.90
ATOM   1169  N   ASN A 145     -16.791  25.372   8.242  1.00 29.29
ATOM   1170  CA  ASN A 145     -17.979  24.825   8.839  1.00 29.29
ATOM   1171  C   ASN A 145     -17.634  24.169  10.138  1.00 29.29
ATOM   1172  O   ASN A 145     -18.386  24.253  11.108  1.00 29.29
ATOM   1173  CB  ASN A 145     -18.672  23.764   7.968  1.00 29.29
ATOM   1174  CG  ASN A 145     -19.622  24.481   7.022  1.00 29.29
ATOM   1175  OD1 ASN A 145     -20.836  24.478   7.223  1.00 29.29
ATOM   1176  ND2 ASN A 145     -19.056  25.110   5.958  1.00 29.29
ATOM   1177  N   SER A 146     -16.486  23.475  10.190  1.00 33.20
ATOM   1178  CA  SER A 146     -16.127  22.792  11.396  1.00 33.20
ATOM   1179  C   SER A 146     -15.926  23.799  12.492  1.00 33.20
ATOM   1180  O   SER A 146     -16.426  23.623  13.602  1.00 33.20
ATOM   1181  CB  SER A 146     -14.834  21.971  11.244  1.00 33.20
ATOM   1182  OG  SER A 146     -14.518  21.330  12.471  1.00 33.20
ATOM   1183  N   LEU A 147     -15.210  24.904  12.201  1.00 76.61
ATOM   1184  CA  LEU A 147     -14.920  25.896  13.202  1.00 76.61
ATOM   1185  C   LEU A 147     -16.192  26.504  13.696  1.00 76.61
ATOM   1186  O   LEU A 147     -16.368  26.693  14.900  1.00 76.61
ATOM   1187  CB  LEU A 147     -14.055  27.055  12.670  1.00 76.61
ATOM   1188  CG  LEU A 147     -13.527  27.986  13.781  1.00 76.61
ATOM   1189  CD1 LEU A 147     -12.832  27.196  14.900  1.00 76.61
ATOM   1190  CD2 LEU A 147     -12.648  29.111  13.207  1.00 76.61
ATOM   1191  N   VAL A 148     -17.124  26.814  12.778  1.00 24.71
ATOM   1192  CA  VAL A 148     -18.338  27.460  13.181  1.00 24.71
ATOM   1193  C   VAL A 148     -19.058  26.565  14.137  1.00 24.71
ATOM   1194  O   VAL A 148     -19.571  27.025  15.155  1.00 24.71
ATOM   1195  CB  VAL A 148     -19.281  27.726  12.045  1.00 24.71
ATOM   1196  CG1 VAL A 148     -20.546  28.383  12.623  1.00 24.71
ATOM   1197  CG2 VAL A 148     -18.565  28.573  10.979  1.00 24.71
ATOM   1198  N   ALA A 149     -19.122  25.258  13.821  1.00 29.57
ATOM   1199  CA  ALA A 149     -19.833  24.328  14.651  1.00 29.57
ATOM   1200  C   ALA A 149     -19.190  24.232  16.002  1.00 29.57
ATOM   1201  O   ALA A 149     -19.881  24.270  17.018  1.00 29.57
ATOM   1202  CB  ALA A 149     -19.872  22.909  14.061  1.00 29.57
ATOM   1203  N   TYR A 150     -17.847  24.122  16.062  1.00 72.12
ATOM   1204  CA  TYR A 150     -17.200  23.990  17.342  1.00 72.12
ATOM   1205  C   TYR A 150     -17.413  25.215  18.166  1.00 72.12
ATOM   1206  O   TYR A 150     -17.695  25.122  19.360  1.00 72.12
ATOM   1207  CB  TYR A 150     -15.668  23.825  17.293  1.00 72.12
ATOM   1208  CG  TYR A 150     -15.346  22.411  16.989  1.00 72.12
ATOM   1209  CD1 TYR A 150     -16.039  21.413  17.629  1.00 72.12
ATOM   1210  CD2 TYR A 150     -14.341  22.085  16.108  1.00 72.12
ATOM   1211  CE1 TYR A 150     -15.759  20.095  17.373  1.00 72.12
ATOM   1212  CE2 TYR A 150     -14.057  20.767  15.848  1.00 72.12
ATOM   1213  CZ  TYR A 150     -14.767  19.776  16.477  1.00 72.12
ATOM   1214  OH  TYR A 150     -14.466  18.428  16.201  1.00 72.12
ATOM   1215  N   LYS A 151     -17.278  26.400  17.547  1.00132.58
ATOM   1216  CA  LYS A 151     -17.374  27.623  18.292  1.00132.58
ATOM   1217  C   LYS A 151     -18.726  27.728  18.924  1.00132.58
ATOM   1218  O   LYS A 151     -18.844  28.123  20.083  1.00132.58
ATOM   1219  CB  LYS A 151     -17.180  28.878  17.422  1.00132.58
ATOM   1220  CG  LYS A 151     -15.751  29.061  16.904  1.00132.58
ATOM   1221  CD  LYS A 151     -15.649  29.910  15.633  1.00132.58
ATOM   1222  CE  LYS A 151     -16.381  31.252  15.722  1.00132.58
ATOM   1223  NZ  LYS A 151     -15.481  32.347  15.297  1.00132.58
ATOM   1224  N   ALA A 152     -19.788  27.377  18.177  1.00 25.40
ATOM   1225  CA  ALA A 152     -21.120  27.507  18.695  1.00 25.40
ATOM   1226  C   ALA A 152     -21.304  26.602  19.876  1.00 25.40
ATOM   1227  O   ALA A 152     -21.863  27.005  20.895  1.00 25.40
ATOM   1228  CB  ALA A 152     -22.191  27.138  17.656  1.00 25.40
ATOM   1229  N   ALA A 153     -20.824  25.350  19.770  1.00 37.04
ATOM   1230  CA  ALA A 153     -20.992  24.379  20.815  1.00 37.04
ATOM   1231  C   ALA A 153     -20.254  24.800  22.051  1.00 37.04
ATOM   1232  O   ALA A 153     -20.713  24.560  23.166  1.00 37.04
ATOM   1233  CB  ALA A 153     -20.474  22.983  20.429  1.00 37.04
ATOM   1234  N   SER A 154     -19.062  25.399  21.888  1.00 37.16
ATOM   1235  CA  SER A 154     -18.237  25.763  23.007  1.00 37.16
ATOM   1236  C   SER A 154     -18.860  26.865  23.797  1.00 37.16
ATOM   1237  O   SER A 154     -18.848  26.840  25.027  1.00 37.16
ATOM   1238  CB  SER A 154     -16.841  26.243  22.581  1.00 37.16
ATOM   1239  OG  SER A 154     -16.945  27.476  21.885  1.00 37.16
ATOM   1240  N   ASP A 155     -19.437  27.864  23.109  1.00 31.81
ATOM   1241  CA  ASP A 155     -19.980  28.984  23.815  1.00 31.81
ATOM   1242  C   ASP A 155     -21.062  28.473  24.713  1.00 31.81
ATOM   1243  O   ASP A 155     -21.158  28.873  25.873  1.00 31.81
ATOM   1244  CB  ASP A 155     -20.572  30.036  22.858  1.00 31.81
ATOM   1245  CG  ASP A 155     -19.559  31.171  22.712  1.00 31.81
ATOM   1246  OD1 ASP A 155     -19.137  31.727  23.762  1.00 31.81
ATOM   1247  OD2 ASP A 155     -19.195  31.501  21.551  1.00 31.81
ATOM   1248  N   ILE A 156     -21.894  27.553  24.192  1.00141.97
ATOM   1249  CA  ILE A 156     -23.009  27.026  24.923  1.00141.97
ATOM   1250  C   ILE A 156     -22.532  26.199  26.087  1.00141.97
ATOM   1251  O   ILE A 156     -23.082  26.295  27.182  1.00141.97
ATOM   1252  CB  ILE A 156     -23.942  26.214  24.053  1.00141.97
ATOM   1253  CG1 ILE A 156     -24.346  27.005  22.802  1.00141.97
ATOM   1254  CG2 ILE A 156     -25.158  25.772  24.878  1.00141.97
ATOM   1255  CD1 ILE A 156     -24.756  26.130  21.622  1.00141.97
ATOM   1256  N   ALA A 157     -21.493  25.361  25.886  1.00 31.09
ATOM   1257  CA  ALA A 157     -21.012  24.490  26.924  1.00 31.09
ATOM   1258  C   ALA A 157     -20.474  25.296  28.063  1.00 31.09
ATOM   1259  O   ALA A 157     -20.714  24.976  29.227  1.00 31.09
ATOM   1260  CB  ALA A 157     -19.891  23.553  26.443  1.00 31.09
ATOM   1261  N   MET A 158     -19.745  26.382  27.757  1.00 39.56
ATOM   1262  CA  MET A 158     -19.133  27.162  28.792  1.00 39.56
ATOM   1263  C   MET A 158     -20.212  27.676  29.694  1.00 39.56
ATOM   1264  O   MET A 158     -20.093  27.612  30.916  1.00 39.56
ATOM   1265  CB  MET A 158     -18.385  28.381  28.223  1.00 39.56
ATOM   1266  CG  MET A 158     -17.130  28.001  27.432  1.00 39.56
ATOM   1267  SD  MET A 158     -16.423  29.330  26.413  1.00 39.56
ATOM   1268  CE  MET A 158     -15.668  28.228  25.183  1.00 39.56
ATOM   1269  N   THR A 159     -21.301  28.217  29.121  1.00 53.10
ATOM   1270  CA  THR A 159     -22.324  28.747  29.977  1.00 53.10
ATOM   1271  C   THR A 159     -23.055  27.655  30.708  1.00 53.10
ATOM   1272  O   THR A 159     -23.217  27.701  31.925  1.00 53.10
ATOM   1273  CB  THR A 159     -23.368  29.517  29.225  1.00 53.10
ATOM   1274  OG1 THR A 159     -23.887  28.732  28.164  1.00 53.10
ATOM   1275  CG2 THR A 159     -22.711  30.788  28.657  1.00 53.10
ATOM   1276  N   GLU A 160     -23.532  26.657  29.941  1.00131.23
ATOM   1277  CA  GLU A 160     -24.416  25.599  30.353  1.00131.23
ATOM   1278  C   GLU A 160     -23.841  24.416  31.085  1.00131.23
ATOM   1279  O   GLU A 160     -24.608  23.717  31.746  1.00131.23
ATOM   1280  CB  GLU A 160     -25.255  25.056  29.189  1.00131.23
ATOM   1281  CG  GLU A 160     -25.976  26.185  28.456  1.00131.23
ATOM   1282  CD  GLU A 160     -27.424  26.163  28.928  1.00131.23
ATOM   1283  OE1 GLU A 160     -27.642  25.974  30.155  1.00131.23
ATOM   1284  OE2 GLU A 160     -28.331  26.336  28.068  1.00131.23
ATOM   1285  N   LEU A 161     -22.540  24.081  30.940  1.00104.46
ATOM   1286  CA  LEU A 161     -22.092  22.830  31.510  1.00104.46
ATOM   1287  C   LEU A 161     -20.950  23.015  32.471  1.00104.46
ATOM   1288  O   LEU A 161     -20.200  23.987  32.403  1.00104.46
ATOM   1289  CB  LEU A 161     -21.567  21.852  30.444  1.00104.46
ATOM   1290  CG  LEU A 161     -22.668  21.128  29.644  1.00104.46
ATOM   1291  CD1 LEU A 161     -23.316  22.066  28.616  1.00104.46
ATOM   1292  CD2 LEU A 161     -22.157  19.816  29.025  1.00104.46
ATOM   1293  N   PRO A 162     -20.824  22.071  33.386  1.00141.23
ATOM   1294  CA  PRO A 162     -19.722  22.072  34.317  1.00141.23
ATOM   1295  C   PRO A 162     -18.466  21.670  33.600  1.00141.23
ATOM   1296  O   PRO A 162     -18.552  20.857  32.681  1.00141.23
ATOM   1297  CB  PRO A 162     -20.116  21.117  35.441  1.00141.23
ATOM   1298  CG  PRO A 162     -20.868  19.993  34.709  1.00141.23
ATOM   1299  CD  PRO A 162     -21.702  20.722  33.642  1.00141.23
ATOM   1300  N   PRO A 163     -17.323  22.160  33.993  1.00 85.99
ATOM   1301  CA  PRO A 163     -16.118  21.860  33.267  1.00 85.99
ATOM   1302  C   PRO A 163     -15.766  20.409  33.302  1.00 85.99
ATOM   1303  O   PRO A 163     -14.993  19.960  32.456  1.00 85.99
ATOM   1304  CB  PRO A 163     -15.051  22.781  33.846  1.00 85.99
ATOM   1305  CG  PRO A 163     -15.875  23.899  34.512  1.00 85.99
ATOM   1306  CD  PRO A 163     -17.130  23.193  35.052  1.00 85.99
ATOM   1307  N   THR A 164     -16.272  19.687  34.312  1.00140.17
ATOM   1308  CA  THR A 164     -16.059  18.286  34.521  1.00140.17
ATOM   1309  C   THR A 164     -16.875  17.440  33.583  1.00140.17
ATOM   1310  O   THR A 164     -16.564  16.266  33.387  1.00140.17
ATOM   1311  CB  THR A 164     -16.387  17.872  35.923  1.00140.17
ATOM   1312  OG1 THR A 164     -17.775  18.033  36.159  1.00140.17
ATOM   1313  CG2 THR A 164     -15.575  18.721  36.912  1.00140.17
ATOM   1314  N   HIS A 165     -17.984  17.983  33.041  1.00 77.64
ATOM   1315  CA  HIS A 165     -18.880  17.223  32.201  1.00 77.64
ATOM   1316  C   HIS A 165     -18.126  16.686  31.014  1.00 77.64
ATOM   1317  O   HIS A 165     -17.436  17.413  30.299  1.00 77.64
ATOM   1318  CB  HIS A 165     -20.059  18.079  31.697  1.00 77.64
ATOM   1319  CG  HIS A 165     -21.267  17.304  31.256  1.00 77.64
ATOM   1320  ND1 HIS A 165     -21.331  16.539  30.114  1.00 77.64
ATOM   1321  CD2 HIS A 165     -22.497  17.214  31.833  1.00 77.64
ATOM   1322  CE1 HIS A 165     -22.588  16.026  30.057  1.00 77.64
ATOM   1323  NE2 HIS A 165     -23.332  16.409  31.077  1.00 77.64
ATOM   1324  N   PRO A 166     -18.282  15.403  30.783  1.00 85.10
ATOM   1325  CA  PRO A 166     -17.580  14.737  29.713  1.00 85.10
ATOM   1326  C   PRO A 166     -17.852  15.263  28.333  1.00 85.10
ATOM   1327  O   PRO A 166     -16.949  15.209  27.498  1.00 85.10
ATOM   1328  CB  PRO A 166     -17.868  13.248  29.908  1.00 85.10
ATOM   1329  CG  PRO A 166     -17.902  13.087  31.442  1.00 85.10
ATOM   1330  CD  PRO A 166     -18.693  14.311  31.939  1.00 85.10
ATOM   1331  N   ILE A 167     -19.069  15.758  28.046  1.00 44.04
ATOM   1332  CA  ILE A 167     -19.331  16.257  26.725  1.00 44.04
ATOM   1333  C   ILE A 167     -18.479  17.466  26.498  1.00 44.04
ATOM   1334  O   ILE A 167     -17.916  17.646  25.421  1.00 44.04
ATOM   1335  CB  ILE A 167     -20.754  16.691  26.511  1.00 44.04
ATOM   1336  CG1 ILE A 167     -21.733  15.569  26.886  1.00 44.04
ATOM   1337  CG2 ILE A 167     -20.889  17.140  25.046  1.00 44.04
ATOM   1338  CD1 ILE A 167     -23.159  15.829  26.404  1.00 44.04
ATOM   1339  N   ARG A 168     -18.388  18.348  27.511  1.00 68.88
ATOM   1340  CA  ARG A 168     -17.613  19.551  27.385  1.00 68.88
ATOM   1341  C   ARG A 168     -16.158  19.232  27.203  1.00 68.88
ATOM   1342  O   ARG A 168     -15.505  19.789  26.322  1.00 68.88
ATOM   1343  CB  ARG A 168     -17.724  20.469  28.615  1.00 68.88
ATOM   1344  CG  ARG A 168     -17.457  21.945  28.308  1.00 68.88
ATOM   1345  CD  ARG A 168     -17.770  22.880  29.479  1.00 68.88
ATOM   1346  NE  ARG A 168     -16.624  23.823  29.628  1.00 68.88
ATOM   1347  CZ  ARG A 168     -16.737  24.912  30.445  1.00 68.88
ATOM   1348  NH1 ARG A 168     -17.905  25.155  31.107  1.00 68.88
ATOM   1349  NH2 ARG A 168     -15.679  25.757  30.610  1.00 68.88
ATOM   1350  N   LEU A 169     -15.608  18.306  28.015  1.00 56.89
ATOM   1351  CA  LEU A 169     -14.207  17.995  27.932  1.00 56.89
ATOM   1352  C   LEU A 169     -13.928  17.477  26.562  1.00 56.89
ATOM   1353  O   LEU A 169     -12.978  17.898  25.905  1.00 56.89
ATOM   1354  CB  LEU A 169     -13.784  16.865  28.894  1.00 56.89
ATOM   1355  CG  LEU A 169     -13.970  17.169  30.393  1.00 56.89
ATOM   1356  CD1 LEU A 169     -13.932  15.879  31.232  1.00 56.89
ATOM   1357  CD2 LEU A 169     -12.948  18.207  30.880  1.00 56.89
ATOM   1358  N   GLY A 170     -14.789  16.567  26.080  1.00 23.01
ATOM   1359  CA  GLY A 170     -14.567  15.956  24.804  1.00 23.01
ATOM   1360  C   GLY A 170     -14.556  17.019  23.752  1.00 23.01
ATOM   1361  O   GLY A 170     -13.741  16.985  22.832  1.00 23.01
ATOM   1362  N   LEU A 171     -15.472  17.996  23.865  1.00 49.03
ATOM   1363  CA  LEU A 171     -15.572  19.059  22.908  1.00 49.03
ATOM   1364  C   LEU A 171     -14.277  19.803  22.913  1.00 49.03
ATOM   1365  O   LEU A 171     -13.725  20.127  21.863  1.00 49.03
ATOM   1366  CB  LEU A 171     -16.678  20.055  23.299  1.00 49.03
ATOM   1367  CG  LEU A 171     -16.682  21.382  22.520  1.00 49.03
ATOM   1368  CD1 LEU A 171     -16.626  21.154  21.002  1.00 49.03
ATOM   1369  CD2 LEU A 171     -17.882  22.247  22.943  1.00 49.03
ATOM   1370  N   ALA A 172     -13.743  20.075  24.115  1.00 34.36
ATOM   1371  CA  ALA A 172     -12.527  20.825  24.227  1.00 34.36
ATOM   1372  C   ALA A 172     -11.411  20.074  23.564  1.00 34.36
ATOM   1373  O   ALA A 172     -10.631  20.661  22.816  1.00 34.36
ATOM   1374  CB  ALA A 172     -12.113  21.066  25.687  1.00 34.36
ATOM   1375  N   LEU A 173     -11.329  18.745  23.791  1.00175.36
ATOM   1376  CA  LEU A 173     -10.259  17.959  23.234  1.00175.36
ATOM   1377  C   LEU A 173     -10.276  18.066  21.748  1.00175.36
ATOM   1378  O   LEU A 173      -9.242  18.293  21.126  1.00175.36
ATOM   1379  CB  LEU A 173     -10.405  16.438  23.457  1.00175.36
ATOM   1380  CG  LEU A 173      -9.142  15.573  23.351  1.00175.36
ATOM   1381  CD1 LEU A 173      -7.974  16.214  24.118  1.00175.36
ATOM   1382  CD2 LEU A 173      -9.406  14.123  23.765  1.00175.36
ATOM   1383  N   ASN A 174     -11.455  17.879  21.139  1.00 72.69
ATOM   1384  CA  ASN A 174     -11.553  17.873  19.706  1.00 72.69
ATOM   1385  C   ASN A 174     -11.365  19.227  19.095  1.00 72.69
ATOM   1386  O   ASN A 174     -10.882  19.329  17.970  1.00 72.69
ATOM   1387  CB  ASN A 174     -12.844  17.247  19.156  1.00 72.69
ATOM   1388  CG  ASN A 174     -12.728  15.749  19.400  1.00 72.69
ATOM   1389  OD1 ASN A 174     -12.123  15.030  18.607  1.00 72.69
ATOM   1390  ND2 ASN A 174     -13.328  15.259  20.518  1.00 72.69
ATOM   1391  N   PHE A 175     -11.786  20.298  19.787  1.00129.47
ATOM   1392  CA  PHE A 175     -11.666  21.639  19.279  1.00129.47
ATOM   1393  C   PHE A 175     -10.194  21.923  19.161  1.00129.47
ATOM   1394  O   PHE A 175      -9.711  22.437  18.153  1.00129.47
ATOM   1395  CB  PHE A 175     -12.180  22.647  20.326  1.00129.47
ATOM   1396  CG  PHE A 175     -12.593  23.941  19.715  1.00129.47
ATOM   1397  CD1 PHE A 175     -12.317  24.258  18.406  1.00129.47
ATOM   1398  CD2 PHE A 175     -13.216  24.879  20.505  1.00129.47
ATOM   1399  CE1 PHE A 175     -12.707  25.474  17.893  1.00129.47
ATOM   1400  CE2 PHE A 175     -13.601  26.095  19.997  1.00129.47
ATOM   1401  CZ  PHE A 175     -13.349  26.395  18.682  1.00129.47
ATOM   1402  N   SER A 176      -9.436  21.573  20.220  1.00 39.10
ATOM   1403  CA  SER A 176      -8.029  21.851  20.268  1.00 39.10
ATOM   1404  C   SER A 176      -7.339  21.101  19.172  1.00 39.10
ATOM   1405  O   SER A 176      -6.372  21.592  18.594  1.00 39.10
ATOM   1406  CB  SER A 176      -7.387  21.463  21.610  1.00 39.10
ATOM   1407  OG  SER A 176      -7.371  20.053  21.759  1.00 39.10
ATOM   1408  N   VAL A 177      -7.815  19.883  18.863  1.00 43.08
ATOM   1409  CA  VAL A 177      -7.251  19.098  17.800  1.00 43.08
ATOM   1410  C   VAL A 177      -7.478  19.818  16.504  1.00 43.08
ATOM   1411  O   VAL A 177      -6.607  19.848  15.636  1.00 43.08
ATOM   1412  CB  VAL A 177      -7.884  17.737  17.707  1.00 43.08
ATOM   1413  CG1 VAL A 177      -7.424  17.055  16.408  1.00 43.08
ATOM   1414  CG2 VAL A 177      -7.515  16.955  18.982  1.00 43.08
ATOM   1415  N   PHE A 178      -8.663  20.440  16.351  1.00 59.06
ATOM   1416  CA  PHE A 178      -9.015  21.142  15.150  1.00 59.06
ATOM   1417  C   PHE A 178      -7.991  22.211  14.911  1.00 59.06
ATOM   1418  O   PHE A 178      -7.437  22.305  13.816  1.00 59.06
ATOM   1419  CB  PHE A 178     -10.399  21.807  15.300  1.00 59.06
ATOM   1420  CG  PHE A 178     -10.788  22.519  14.049  1.00 59.06
ATOM   1421  CD1 PHE A 178     -11.138  21.821  12.919  1.00 59.06
ATOM   1422  CD2 PHE A 178     -10.823  23.893  14.025  1.00 59.06
ATOM   1423  CE1 PHE A 178     -11.504  22.484  11.770  1.00 59.06
ATOM   1424  CE2 PHE A 178     -11.187  24.563  12.880  1.00 59.06
ATOM   1425  CZ  PHE A 178     -11.529  23.857  11.752  1.00 59.06
ATOM   1426  N   TYR A 179      -7.689  23.027  15.941  1.00 72.04
ATOM   1427  CA  TYR A 179      -6.740  24.098  15.786  1.00 72.04
ATOM   1428  C   TYR A 179      -5.370  23.571  15.485  1.00 72.04
ATOM   1429  O   TYR A 179      -4.683  24.091  14.608  1.00 72.04
ATOM   1430  CB  TYR A 179      -6.573  25.001  17.028  1.00 72.04
ATOM   1431  CG  TYR A 179      -7.755  25.895  17.213  1.00 72.04
ATOM   1432  CD1 TYR A 179      -8.368  26.458  16.117  1.00 72.04
ATOM   1433  CD2 TYR A 179      -8.230  26.203  18.466  1.00 72.04
ATOM   1434  CE1 TYR A 179      -9.451  27.296  16.259  1.00 72.04
ATOM   1435  CE2 TYR A 179      -9.310  27.042  18.614  1.00 72.04
ATOM   1436  CZ  TYR A 179      -9.926  27.587  17.516  1.00 72.04
ATOM   1437  OH  TYR A 179     -11.035  28.446  17.679  1.00 72.04
ATOM   1438  N   TYR A 180      -4.911  22.544  16.224  1.00 77.64
ATOM   1439  CA  TYR A 180      -3.564  22.088  16.026  1.00 77.64
ATOM   1440  C   TYR A 180      -3.374  21.464  14.674  1.00 77.64
ATOM   1441  O   TYR A 180      -2.482  21.865  13.926  1.00 77.64
ATOM   1442  CB  TYR A 180      -3.151  21.043  17.081  1.00 77.64
ATOM   1443  CG  TYR A 180      -1.705  20.698  16.942  1.00 77.64
ATOM   1444  CD1 TYR A 180      -0.720  21.526  17.430  1.00 77.64
ATOM   1445  CD2 TYR A 180      -1.337  19.518  16.335  1.00 77.64
ATOM   1446  CE1 TYR A 180       0.607  21.185  17.300  1.00 77.64
ATOM   1447  CE2 TYR A 180      -0.014  19.172  16.203  1.00 77.64
ATOM   1448  CZ  TYR A 180       0.961  20.008  16.685  1.00 77.64
ATOM   1449  OH  TYR A 180       2.319  19.651  16.548  1.00 77.64
ATOM   1450  N   GLU A 181      -4.190  20.444  14.335  1.00 95.10
ATOM   1451  CA  GLU A 181      -3.998  19.738  13.096  1.00 95.10
ATOM   1452  C   GLU A 181      -4.520  20.467  11.895  1.00 95.10
ATOM   1453  O   GLU A 181      -3.807  20.656  10.911  1.00 95.10
ATOM   1454  CB  GLU A 181      -4.659  18.348  13.114  1.00 95.10
ATOM   1455  CG  GLU A 181      -4.454  17.614  14.443  1.00 95.10
ATOM   1456  CD  GLU A 181      -4.063  16.170  14.160  1.00 95.10
ATOM   1457  OE1 GLU A 181      -3.113  15.952  13.361  1.00 95.10
ATOM   1458  OE2 GLU A 181      -4.715  15.262  14.740  1.00 95.10
ATOM   1459  N   ILE A 182      -5.801  20.879  11.941  1.00117.58
ATOM   1460  CA  ILE A 182      -6.411  21.458  10.778  1.00117.58
ATOM   1461  C   ILE A 182      -5.888  22.830  10.490  1.00117.58
ATOM   1462  O   ILE A 182      -5.454  23.115   9.375  1.00117.58
ATOM   1463  CB  ILE A 182      -7.899  21.573  10.928  1.00117.58
ATOM   1464  CG1 ILE A 182      -8.467  20.235  11.429  1.00117.58
ATOM   1465  CG2 ILE A 182      -8.490  22.038   9.587  1.00117.58
ATOM   1466  CD1 ILE A 182      -8.242  19.077  10.457  1.00117.58
ATOM   1467  N   LEU A 183      -5.947  23.712  11.504  1.00 75.08
ATOM   1468  CA  LEU A 183      -5.554  25.094  11.432  1.00 75.08
ATOM   1469  C   LEU A 183      -4.066  25.265  11.440  1.00 75.08
ATOM   1470  O   LEU A 183      -3.550  26.272  10.960  1.00 75.08
ATOM   1471  CB  LEU A 183      -6.173  25.964  12.538  1.00 75.08
ATOM   1472  CG  LEU A 183      -7.284  26.883  11.996  1.00 75.08
ATOM   1473  CD1 LEU A 183      -8.452  26.071  11.414  1.00 75.08
ATOM   1474  CD2 LEU A 183      -7.735  27.897  13.060  1.00 75.08
ATOM   1475  N   ASN A 184      -3.326  24.307  12.020  1.00 91.67
ATOM   1476  CA  ASN A 184      -1.904  24.457  12.122  1.00 91.67
ATOM   1477  C   ASN A 184      -1.621  25.655  12.987  1.00 91.67
ATOM   1478  O   ASN A 184      -0.712  26.434  12.707  1.00 91.67
ATOM   1479  CB  ASN A 184      -1.216  24.643  10.754  1.00 91.67
ATOM   1480  CG  ASN A 184      -0.348  23.425  10.447  1.00 91.67
ATOM   1481  OD1 ASN A 184       0.868  23.516  10.289  1.00 91.67
ATOM   1482  ND2 ASN A 184      -1.003  22.235  10.369  1.00 91.67
ATOM   1483  N   SER A 185      -2.426  25.846  14.061  1.00 95.48
ATOM   1484  CA  SER A 185      -2.158  26.907  14.997  1.00 95.48
ATOM   1485  C   SER A 185      -2.037  26.291  16.364  1.00 95.48
ATOM   1486  O   SER A 185      -3.005  26.229  17.122  1.00 95.48
ATOM   1487  CB  SER A 185      -3.291  27.945  15.081  1.00 95.48
ATOM   1488  OG  SER A 185      -3.006  29.054  14.241  1.00 95.48
ATOM   1489  N   PRO A 186      -0.855  25.860  16.710  1.00160.16
ATOM   1490  CA  PRO A 186      -0.650  25.209  17.980  1.00160.16
ATOM   1491  C   PRO A 186      -0.803  26.075  19.189  1.00160.16
ATOM   1492  O   PRO A 186      -1.224  25.568  20.228  1.00160.16
ATOM   1493  CB  PRO A 186       0.720  24.542  17.891  1.00160.16
ATOM   1494  CG  PRO A 186       0.964  24.418  16.378  1.00160.16
ATOM   1495  CD  PRO A 186       0.211  25.611  15.768  1.00160.16
ATOM   1496  N   ASP A 187      -0.482  27.375  19.084  1.00 74.99
ATOM   1497  CA  ASP A 187      -0.513  28.218  20.244  1.00 74.99
ATOM   1498  C   ASP A 187      -1.907  28.211  20.776  1.00 74.99
ATOM   1499  O   ASP A 187      -2.131  28.010  21.970  1.00 74.99
ATOM   1500  CB  ASP A 187      -0.166  29.679  19.894  1.00 74.99
ATOM   1501  CG  ASP A 187      -0.328  29.890  18.395  1.00 74.99
ATOM   1502  OD1 ASP A 187      -1.496  29.882  17.923  1.00 74.99
ATOM   1503  OD2 ASP A 187       0.711  30.070  17.706  1.00 74.99
ATOM   1504  N   ARG A 188      -2.887  28.407  19.877  1.00108.64
ATOM   1505  CA  ARG A 188      -4.266  28.480  20.256  1.00108.64
ATOM   1506  C   ARG A 188      -4.732  27.150  20.756  1.00108.64
ATOM   1507  O   ARG A 188      -5.504  27.069  21.710  1.00108.64
ATOM   1508  CB  ARG A 188      -5.157  28.927  19.087  1.00108.64
ATOM   1509  CG  ARG A 188      -4.860  30.328  18.551  1.00108.64
ATOM   1510  CD  ARG A 188      -5.119  30.430  17.046  1.00108.64
ATOM   1511  NE  ARG A 188      -5.317  31.876  16.734  1.00108.64
ATOM   1512  CZ  ARG A 188      -4.912  32.392  15.536  1.00108.64
ATOM   1513  NH1 ARG A 188      -4.298  31.587  14.620  1.00108.64
ATOM   1514  NH2 ARG A 188      -5.130  33.708  15.244  1.00108.64
ATOM   1515  N   ALA A 189      -4.263  26.059  20.126  1.00 35.20
ATOM   1516  CA  ALA A 189      -4.719  24.754  20.504  1.00 35.20
ATOM   1517  C   ALA A 189      -4.354  24.466  21.933  1.00 35.20
ATOM   1518  O   ALA A 189      -5.146  23.875  22.665  1.00 35.20
ATOM   1519  CB  ALA A 189      -4.109  23.643  19.631  1.00 35.20
ATOM   1520  N   CYS A 190      -3.134  24.845  22.363  1.00 99.47
ATOM   1521  CA  CYS A 190      -2.691  24.529  23.698  1.00 99.47
ATOM   1522  C   CYS A 190      -3.407  25.294  24.776  1.00 99.47
ATOM   1523  O   CYS A 190      -3.727  24.725  25.819  1.00 99.47
ATOM   1524  CB  CYS A 190      -1.161  24.612  23.891  1.00 99.47
ATOM   1525  SG  CYS A 190      -0.189  23.762  22.618  1.00 99.47
ATOM   1526  N   ARG A 191      -3.690  26.595  24.577  1.00 81.36
ATOM   1527  CA  ARG A 191      -4.347  27.319  25.632  1.00 81.36
ATOM   1528  C   ARG A 191      -5.679  26.683  25.867  1.00 81.36
ATOM   1529  O   ARG A 191      -6.078  26.442  27.006  1.00 81.36
ATOM   1530  CB  ARG A 191      -4.651  28.787  25.286  1.00 81.36
ATOM   1531  CG  ARG A 191      -3.531  29.790  25.566  1.00 81.36
ATOM   1532  CD  ARG A 191      -2.619  29.970  24.348  1.00 81.36
ATOM   1533  NE  ARG A 191      -1.470  30.838  24.731  1.00 81.36
ATOM   1534  CZ  ARG A 191      -0.275  30.730  24.081  1.00 81.36
ATOM   1535  NH1 ARG A 191      -0.136  29.846  23.052  1.00 81.36
ATOM   1536  NH2 ARG A 191       0.777  31.519  24.450  1.00 81.36
ATOM   1537  N   LEU A 192      -6.380  26.356  24.767  1.00110.71
ATOM   1538  CA  LEU A 192      -7.716  25.834  24.811  1.00110.71
ATOM   1539  C   LEU A 192      -7.684  24.572  25.621  1.00110.71
ATOM   1540  O   LEU A 192      -8.523  24.360  26.497  1.00110.71
ATOM   1541  CB  LEU A 192      -8.189  25.451  23.390  1.00110.71
ATOM   1542  CG  LEU A 192      -9.708  25.276  23.167  1.00110.71
ATOM   1543  CD1 LEU A 192     -10.256  26.182  22.053  1.00110.71
ATOM   1544  CD2 LEU A 192     -10.085  23.796  23.018  1.00110.71
ATOM   1545  N   ALA A 193      -6.709  23.691  25.341  1.00 39.36
ATOM   1546  CA  ALA A 193      -6.609  22.438  26.035  1.00 39.36
ATOM   1547  C   ALA A 193      -6.281  22.653  27.482  1.00 39.36
ATOM   1548  O   ALA A 193      -6.843  21.991  28.356  1.00 39.36
ATOM   1549  CB  ALA A 193      -5.514  21.530  25.451  1.00 39.36
ATOM   1550  N   LYS A 194      -5.339  23.574  27.772  1.00109.11
ATOM   1551  CA  LYS A 194      -4.908  23.804  29.125  1.00109.11
ATOM   1552  C   LYS A 194      -6.016  24.422  29.916  1.00109.11
ATOM   1553  O   LYS A 194      -6.202  24.104  31.090  1.00109.11
ATOM   1554  CB  LYS A 194      -3.692  24.736  29.245  1.00109.11
ATOM   1555  CG  LYS A 194      -2.357  24.000  29.148  1.00109.11
ATOM   1556  CD  LYS A 194      -1.454  24.526  28.031  1.00109.11
ATOM   1557  CE  LYS A 194      -0.040  23.945  28.075  1.00109.11
ATOM   1558  NZ  LYS A 194       0.564  24.204  29.401  1.00109.11
ATOM   1559  N   ALA A 195      -6.777  25.346  29.301  1.00 31.28
ATOM   1560  CA  ALA A 195      -7.822  25.994  30.036  1.00 31.28
ATOM   1561  C   ALA A 195      -8.822  24.965  30.462  1.00 31.28
ATOM   1562  O   ALA A 195      -9.227  24.923  31.621  1.00 31.28
ATOM   1563  CB  ALA A 195      -8.576  27.045  29.204  1.00 31.28
ATOM   1564  N   ALA A 196      -9.213  24.068  29.544  1.00 33.26
ATOM   1565  CA  ALA A 196     -10.222  23.098  29.858  1.00 33.26
ATOM   1566  C   ALA A 196      -9.737  22.211  30.961  1.00 33.26
ATOM   1567  O   ALA A 196     -10.512  21.816  31.832  1.00 33.26
ATOM   1568  CB  ALA A 196     -10.580  22.205  28.658  1.00 33.26
ATOM   1569  N   PHE A 197      -8.442  21.848  30.932  1.00 59.17
ATOM   1570  CA  PHE A 197      -7.880  20.971  31.920  1.00 59.17
ATOM   1571  C   PHE A 197      -7.936  21.637  33.266  1.00 59.17
ATOM   1572  O   PHE A 197      -8.485  21.095  34.225  1.00 59.17
ATOM   1573  CB  PHE A 197      -6.404  20.670  31.607  1.00 59.17
ATOM   1574  CG  PHE A 197      -5.948  19.524  32.438  1.00 59.17
ATOM   1575  CD1 PHE A 197      -6.261  18.236  32.068  1.00 59.17
ATOM   1576  CD2 PHE A 197      -5.195  19.727  33.571  1.00 59.17
ATOM   1577  CE1 PHE A 197      -5.844  17.165  32.821  1.00 59.17
ATOM   1578  CE2 PHE A 197      -4.775  18.659  34.329  1.00 59.17
ATOM   1579  CZ  PHE A 197      -5.098  17.376  33.954  1.00 59.17
ATOM   1580  N   ASP A 198      -7.417  22.875  33.350  1.00 34.32
ATOM   1581  CA  ASP A 198      -7.341  23.569  34.603  1.00 34.32
ATOM   1582  C   ASP A 198      -8.727  23.760  35.125  1.00 34.32
ATOM   1583  O   ASP A 198      -8.969  23.626  36.323  1.00 34.32
ATOM   1584  CB  ASP A 198      -6.680  24.953  34.483  1.00 34.32
ATOM   1585  CG  ASP A 198      -5.398  24.908  35.300  1.00 34.32
ATOM   1586  OD1 ASP A 198      -5.503  24.755  36.547  1.00 34.32
ATOM   1587  OD2 ASP A 198      -4.301  25.023  34.691  1.00 34.32
ATOM   1588  N   ASP A 199      -9.685  24.057  34.231  1.00 44.85
ATOM   1589  CA  ASP A 199     -11.033  24.301  34.656  1.00 44.85
ATOM   1590  C   ASP A 199     -11.564  23.071  35.328  1.00 44.85
ATOM   1591  O   ASP A 199     -12.241  23.163  36.350  1.00 44.85
ATOM   1592  CB  ASP A 199     -12.004  24.588  33.495  1.00 44.85
ATOM   1593  CG  ASP A 199     -12.353  26.069  33.461  1.00 44.85
ATOM   1594  OD1 ASP A 199     -12.534  26.676  34.550  1.00 44.85
ATOM   1595  OD2 ASP A 199     -12.468  26.609  32.331  1.00 44.85
ATOM   1596  N   ALA A 200     -11.293  21.883  34.754  1.00 39.11
ATOM   1597  CA  ALA A 200     -11.779  20.649  35.302  1.00 39.11
ATOM   1598  C   ALA A 200     -11.150  20.404  36.639  1.00 39.11
ATOM   1599  O   ALA A 200     -11.810  19.967  37.580  1.00 39.11
ATOM   1600  CB  ALA A 200     -11.462  19.429  34.417  1.00 39.11
ATOM   1601  N   ILE A 201      -9.849  20.710  36.759  1.00 87.04
ATOM   1602  CA  ILE A 201      -9.105  20.414  37.947  1.00 87.04
ATOM   1603  C   ILE A 201      -9.714  21.129  39.110  1.00 87.04
ATOM   1604  O   ILE A 201      -9.843  20.564  40.195  1.00 87.04
ATOM   1605  CB  ILE A 201      -7.671  20.847  37.839  1.00 87.04
ATOM   1606  CG1 ILE A 201      -6.971  20.083  36.702  1.00 87.04
ATOM   1607  CG2 ILE A 201      -7.005  20.659  39.212  1.00 87.04
ATOM   1608  CD1 ILE A 201      -6.935  18.570  36.920  1.00 87.04
ATOM   1609  N   ALA A 202     -10.119  22.393  38.913  1.00 46.41
ATOM   1610  CA  ALA A 202     -10.618  23.185  40.003  1.00 46.41
ATOM   1611  C   ALA A 202     -11.871  22.594  40.609  1.00 46.41
ATOM   1612  O   ALA A 202     -12.030  22.580  41.828  1.00 46.41
ATOM   1613  CB  ALA A 202     -10.960  24.619  39.567  1.00 46.41
ATOM   1614  N   GLU A 203     -12.782  22.119  39.741  1.00157.63
ATOM   1615  CA  GLU A 203     -14.123  21.609  39.919  1.00157.63
ATOM   1616  C   GLU A 203     -14.257  20.188  40.407  1.00157.63
ATOM   1617  O   GLU A 203     -15.369  19.675  40.413  1.00157.63
ATOM   1618  CB  GLU A 203     -14.951  21.674  38.623  1.00157.63
ATOM   1619  CG  GLU A 203     -15.242  23.099  38.153  1.00157.63
ATOM   1620  CD  GLU A 203     -16.280  23.714  39.082  1.00157.63
ATOM   1621  OE1 GLU A 203     -17.489  23.405  38.911  1.00157.63
ATOM   1622  OE2 GLU A 203     -15.873  24.506  39.973  1.00157.63
ATOM   1623  N   LEU A 204     -13.166  19.468  40.722  1.00 91.36
ATOM   1624  CA  LEU A 204     -13.230  18.044  40.953  1.00 91.36
ATOM   1625  C   LEU A 204     -14.201  17.598  42.021  1.00 91.36
ATOM   1626  O   LEU A 204     -14.755  16.505  41.915  1.00 91.36
ATOM   1627  CB  LEU A 204     -11.853  17.430  41.248  1.00 91.36
ATOM   1628  CG  LEU A 204     -11.465  16.387  40.185  1.00 91.36
ATOM   1629  CD1 LEU A 204     -12.348  15.133  40.267  1.00 91.36
ATOM   1630  CD2 LEU A 204     -11.442  17.016  38.782  1.00 91.36
ATOM   1631  N   ASP A 205     -14.442  18.392  43.075  1.00139.47
ATOM   1632  CA  ASP A 205     -15.280  17.982  44.176  1.00139.47
ATOM   1633  C   ASP A 205     -16.688  17.701  43.714  1.00139.47
ATOM   1634  O   ASP A 205     -17.367  16.847  44.282  1.00139.47
ATOM   1635  CB  ASP A 205     -15.392  19.071  45.253  1.00139.47
ATOM   1636  CG  ASP A 205     -16.145  18.499  46.448  1.00139.47
ATOM   1637  OD1 ASP A 205     -15.635  17.531  47.073  1.00139.47
ATOM   1638  OD2 ASP A 205     -17.234  19.042  46.771  1.00139.47
ATOM   1639  N   THR A 206     -17.162  18.451  42.700  1.00137.13
ATOM   1640  CA  THR A 206     -18.491  18.411  42.137  1.00137.13
ATOM   1641  C   THR A 206     -18.727  17.165  41.328  1.00137.13
ATOM   1642  O   THR A 206     -19.852  16.895  40.914  1.00137.13
ATOM   1643  CB  THR A 206     -18.811  19.578  41.245  1.00137.13
ATOM   1644  OG1 THR A 206     -17.994  19.532  40.085  1.00137.13
ATOM   1645  CG2 THR A 206     -18.547  20.886  42.010  1.00137.13
ATOM   1646  N   LEU A 207     -17.655  16.433  40.985  1.00111.07
ATOM   1647  CA  LEU A 207     -17.729  15.285  40.126  1.00111.07
ATOM   1648  C   LEU A 207     -18.255  14.108  40.919  1.00111.07
ATOM   1649  O   LEU A 207     -17.740  13.776  41.986  1.00111.07
ATOM   1650  CB  LEU A 207     -16.304  15.007  39.592  1.00111.07
ATOM   1651  CG  LEU A 207     -16.118  13.966  38.474  1.00111.07
ATOM   1652  CD1 LEU A 207     -16.570  14.539  37.121  1.00111.07
ATOM   1653  CD2 LEU A 207     -14.704  13.411  38.413  1.00111.07
ATOM   1654  N   SER A 208     -19.334  13.458  40.417  1.00 81.69
ATOM   1655  CA  SER A 208     -19.919  12.322  41.086  1.00 81.69
ATOM   1656  C   SER A 208     -19.176  11.101  40.637  1.00 81.69
ATOM   1657  O   SER A 208     -18.591  11.078  39.562  1.00 81.69
ATOM   1658  CB  SER A 208     -21.406  12.114  40.751  1.00 81.69
ATOM   1659  OG  SER A 208     -22.187  12.206  41.934  1.00 81.69
ATOM   1660  N   GLU A 209     -19.224  10.013  41.422  1.00 78.51
ATOM   1661  CA  GLU A 209     -18.448   8.850  41.096  1.00 78.51
ATOM   1662  C   GLU A 209     -18.843   8.314  39.761  1.00 78.51
ATOM   1663  O   GLU A 209     -18.002   7.795  39.029  1.00 78.51
ATOM   1664  CB  GLU A 209     -18.592   7.701  42.109  1.00 78.51
ATOM   1665  CG  GLU A 209     -17.276   7.313  42.785  1.00 78.51
ATOM   1666  CD  GLU A 209     -16.714   6.116  42.024  1.00 78.51
ATOM   1667  OE1 GLU A 209     -17.509   5.183  41.727  1.00 78.51
ATOM   1668  OE2 GLU A 209     -15.490   6.116  41.727  1.00 78.51
ATOM   1669  N   GLU A 210     -20.124   8.444  39.386  1.00 59.12
ATOM   1670  CA  GLU A 210     -20.568   7.806  38.182  1.00 59.12
ATOM   1671  C   GLU A 210     -19.775   8.250  36.987  1.00 59.12
ATOM   1672  O   GLU A 210     -19.493   7.423  36.124  1.00 59.12
ATOM   1673  CB  GLU A 210     -22.048   8.066  37.858  1.00 59.12
ATOM   1674  CG  GLU A 210     -22.427   9.547  37.896  1.00 59.12
ATOM   1675  CD  GLU A 210     -23.929   9.656  37.677  1.00 59.12
ATOM   1676  OE1 GLU A 210     -24.365   9.586  36.497  1.00 59.12
ATOM   1677  OE2 GLU A 210     -24.664   9.805  38.689  1.00 59.12
ATOM   1678  N   SER A 211     -19.458   9.558  36.863  1.00 71.88
ATOM   1679  CA  SER A 211     -18.738  10.097  35.729  1.00 71.88
ATOM   1680  C   SER A 211     -17.237  10.089  35.878  1.00 71.88
ATOM   1681  O   SER A 211     -16.532  10.498  34.954  1.00 71.88
ATOM   1682  CB  SER A 211     -19.145  11.543  35.392  1.00 71.88
ATOM   1683  OG  SER A 211     -18.950  12.388  36.516  1.00 71.88
ATOM   1684  N   TYR A 212     -16.698   9.623  37.018  1.00157.49
ATOM   1685  CA  TYR A 212     -15.292   9.740  37.309  1.00157.49
ATOM   1686  C   TYR A 212     -14.450   9.108  36.241  1.00157.49
ATOM   1687  O   TYR A 212     -13.429   9.669  35.844  1.00157.49
ATOM   1688  CB  TYR A 212     -14.943   9.098  38.665  1.00157.49
ATOM   1689  CG  TYR A 212     -13.978   9.974  39.390  1.00157.49
ATOM   1690  CD1 TYR A 212     -12.676  10.106  38.964  1.00157.49
ATOM   1691  CD2 TYR A 212     -14.395  10.690  40.486  1.00157.49
ATOM   1692  CE1 TYR A 212     -11.799  10.925  39.640  1.00157.49
ATOM   1693  CE2 TYR A 212     -13.522  11.510  41.165  1.00157.49
ATOM   1694  CZ  TYR A 212     -12.222  11.626  40.745  1.00157.49
ATOM   1695  OH  TYR A 212     -11.327  12.468  41.442  1.00157.49
ATOM   1696  N   LYS A 213     -14.821   7.917  35.746  1.00 79.30
ATOM   1697  CA  LYS A 213     -13.985   7.307  34.754  1.00 79.30
ATOM   1698  C   LYS A 213     -13.961   8.107  33.482  1.00 79.30
ATOM   1699  O   LYS A 213     -12.900   8.277  32.887  1.00 79.30
ATOM   1700  CB  LYS A 213     -14.375   5.860  34.412  1.00 79.30
ATOM   1701  CG  LYS A 213     -13.526   5.275  33.281  1.00 79.30
ATOM   1702  CD  LYS A 213     -12.017   5.348  33.529  1.00 79.30
ATOM   1703  CE  LYS A 213     -11.164   4.923  32.335  1.00 79.30
ATOM   1704  NZ  LYS A 213     -11.533   3.548  31.931  1.00 79.30
ATOM   1705  N   ASP A 214     -15.121   8.617  33.016  1.00 52.66
ATOM   1706  CA  ASP A 214     -15.165   9.311  31.752  1.00 52.66
ATOM   1707  C   ASP A 214     -14.355  10.576  31.776  1.00 52.66
ATOM   1708  O   ASP A 214     -13.496  10.793  30.926  1.00 52.66
ATOM   1709  CB  ASP A 214     -16.590   9.748  31.354  1.00 52.66
ATOM   1710  CG  ASP A 214     -17.133   8.858  30.244  1.00 52.66
ATOM   1711  OD1 ASP A 214     -17.213   7.619  30.459  1.00 52.66
ATOM   1712  OD2 ASP A 214     -17.469   9.408  29.160  1.00 52.66
ATOM   1713  N   SER A 215     -14.595  11.443  32.773  1.00 87.86
ATOM   1714  CA  SER A 215     -13.972  12.735  32.808  1.00 87.86
ATOM   1715  C   SER A 215     -12.492  12.630  33.007  1.00 87.86
ATOM   1716  O   SER A 215     -11.737  13.430  32.459  1.00 87.86
ATOM   1717  CB  SER A 215     -14.553  13.628  33.920  1.00 87.86
ATOM   1718  OG  SER A 215     -15.964  13.717  33.801  1.00 87.86
ATOM   1719  N   THR A 216     -12.033  11.670  33.825  1.00 34.70
ATOM   1720  CA  THR A 216     -10.627  11.517  34.059  1.00 34.70
ATOM   1721  C   THR A 216      -9.971  11.035  32.802  1.00 34.70
ATOM   1722  O   THR A 216      -8.883  11.485  32.446  1.00 34.70
ATOM   1723  CB  THR A 216     -10.333  10.526  35.149  1.00 34.70
ATOM   1724  OG1 THR A 216     -11.131  10.798  36.291  1.00 34.70
ATOM   1725  CG2 THR A 216      -8.842  10.630  35.517  1.00 34.70
ATOM   1726  N   LEU A 217     -10.633  10.109  32.084  1.00 55.53
ATOM   1727  CA  LEU A 217     -10.040   9.552  30.905  1.00 55.53
ATOM   1728  C   LEU A 217      -9.768  10.657  29.942  1.00 55.53
ATOM   1729  O   LEU A 217      -8.648  10.799  29.460  1.00 55.53
ATOM   1730  CB  LEU A 217     -10.969   8.580  30.159  1.00 55.53
ATOM   1731  CG  LEU A 217     -10.397   8.134  28.798  1.00 55.53
ATOM   1732  CD1 LEU A 217     -10.084   6.630  28.778  1.00 55.53
ATOM   1733  CD2 LEU A 217     -11.278   8.600  27.630  1.00 55.53
ATOM   1734  N   ILE A 218     -10.781  11.498  29.676  1.00100.80
ATOM   1735  CA  ILE A 218     -10.659  12.563  28.721  1.00100.80
ATOM   1736  C   ILE A 218      -9.626  13.547  29.166  1.00100.80
ATOM   1737  O   ILE A 218      -8.900  14.105  28.345  1.00100.80
ATOM   1738  CB  ILE A 218     -11.946  13.297  28.468  1.00100.80
ATOM   1739  CG1 ILE A 218     -13.122  12.320  28.276  1.00100.80
ATOM   1740  CG2 ILE A 218     -11.720  14.220  27.265  1.00100.80
ATOM   1741  CD1 ILE A 218     -14.491  12.848  28.689  1.00100.80
ATOM   1742  N   MET A 219      -9.552  13.829  30.476  1.00146.73
ATOM   1743  CA  MET A 219      -8.571  14.775  30.910  1.00146.73
ATOM   1744  C   MET A 219      -7.193  14.225  30.690  1.00146.73
ATOM   1745  O   MET A 219      -6.268  14.972  30.376  1.00146.73
ATOM   1746  CB  MET A 219      -8.791  15.302  32.340  1.00146.73
ATOM   1747  CG  MET A 219     -10.043  16.133  32.583  1.00146.73
ATOM   1748  SD  MET A 219     -10.609  16.082  34.312  1.00146.73
ATOM   1749  CE  MET A 219      -9.034  16.607  35.051  1.00146.73
ATOM   1750  N   GLN A 220      -7.009  12.899  30.833  1.00 38.11
ATOM   1751  CA  GLN A 220      -5.712  12.322  30.619  1.00 38.11
ATOM   1752  C   GLN A 220      -5.320  12.575  29.187  1.00 38.11
ATOM   1753  O   GLN A 220      -4.173  12.917  28.903  1.00 38.11
ATOM   1754  CB  GLN A 220      -5.705  10.803  30.885  1.00 38.11
ATOM   1755  CG  GLN A 220      -4.394  10.101  30.526  1.00 38.11
ATOM   1756  CD  GLN A 220      -3.286  10.697  31.390  1.00 38.11
ATOM   1757  OE1 GLN A 220      -2.984  10.191  32.470  1.00 38.11
ATOM   1758  NE2 GLN A 220      -2.664  11.806  30.909  1.00 38.11
ATOM   1759  N   LEU A 221      -6.281  12.442  28.247  1.00101.43
ATOM   1760  CA  LEU A 221      -6.045  12.641  26.839  1.00101.43
ATOM   1761  C   LEU A 221      -5.645  14.065  26.573  1.00101.43
ATOM   1762  O   LEU A 221      -4.823  14.327  25.696  1.00101.43
ATOM   1763  CB  LEU A 221      -7.276  12.337  25.958  1.00101.43
ATOM   1764  CG  LEU A 221      -8.174  11.181  26.449  1.00101.43
ATOM   1765  CD1 LEU A 221      -9.364  10.983  25.506  1.00101.43
ATOM   1766  CD2 LEU A 221      -7.405   9.873  26.656  1.00101.43
ATOM   1767  N   LEU A 222      -6.234  15.036  27.293  1.00 54.67
ATOM   1768  CA  LEU A 222      -5.864  16.406  27.066  1.00 54.67
ATOM   1769  C   LEU A 222      -4.410  16.582  27.387  1.00 54.67
ATOM   1770  O   LEU A 222      -3.665  17.203  26.632  1.00 54.67
ATOM   1771  CB  LEU A 222      -6.649  17.392  27.949  1.00 54.67
ATOM   1772  CG  LEU A 222      -8.064  17.714  27.444  1.00 54.67
ATOM   1773  CD1 LEU A 222      -9.001  18.047  28.616  1.00 54.67
ATOM   1774  CD2 LEU A 222      -8.017  18.864  26.422  1.00 54.67
ATOM   1775  N   ARG A 223      -3.958  16.012  28.514  1.00123.77
ATOM   1776  CA  ARG A 223      -2.601  16.196  28.939  1.00123.77
ATOM   1777  C   ARG A 223      -1.663  15.571  27.954  1.00123.77
ATOM   1778  O   ARG A 223      -0.573  16.088  27.713  1.00123.77
ATOM   1779  CB  ARG A 223      -2.319  15.593  30.322  1.00123.77
ATOM   1780  CG  ARG A 223      -2.663  16.544  31.469  1.00123.77
ATOM   1781  CD  ARG A 223      -1.812  17.812  31.472  1.00123.77
ATOM   1782  NE  ARG A 223      -2.065  18.502  32.767  1.00123.77
ATOM   1783  CZ  ARG A 223      -1.155  18.399  33.779  1.00123.77
ATOM   1784  NH1 ARG A 223      -0.025  17.655  33.598  1.00123.77
ATOM   1785  NH2 ARG A 223      -1.376  19.033  34.967  1.00123.77
ATOM   1786  N   ASP A 224      -2.048  14.419  27.377  1.00 82.13
ATOM   1787  CA  ASP A 224      -1.181  13.739  26.462  1.00 82.13
ATOM   1788  C   ASP A 224      -0.963  14.591  25.248  1.00 82.13
ATOM   1789  O   ASP A 224       0.169  14.745  24.789  1.00 82.13
ATOM   1790  CB  ASP A 224      -1.761  12.402  25.986  1.00 82.13
ATOM   1791  CG  ASP A 224      -0.641  11.391  26.124  1.00 82.13
ATOM   1792  OD1 ASP A 224       0.332  11.495  25.329  1.00 82.13
ATOM   1793  OD2 ASP A 224      -0.737  10.507  27.015  1.00 82.13
ATOM   1794  N   ASN A 225      -2.039  15.186  24.694  1.00111.15
ATOM   1795  CA  ASN A 225      -1.866  15.982  23.513  1.00111.15
ATOM   1796  C   ASN A 225      -1.023  17.170  23.848  1.00111.15
ATOM   1797  O   ASN A 225      -0.196  17.598  23.044  1.00111.15
ATOM   1798  CB  ASN A 225      -3.169  16.434  22.808  1.00111.15
ATOM   1799  CG  ASN A 225      -3.839  15.304  22.039  1.00111.15
ATOM   1800  OD1 ASN A 225      -3.770  15.248  20.814  1.00111.15
ATOM   1801  ND2 ASN A 225      -4.529  14.394  22.774  1.00111.15
ATOM   1802  N   LEU A 226      -1.195  17.722  25.063  1.00 52.02
ATOM   1803  CA  LEU A 226      -0.445  18.877  25.467  1.00 52.02
ATOM   1804  C   LEU A 226       1.021  18.559  25.463  1.00 52.02
ATOM   1805  O   LEU A 226       1.817  19.318  24.915  1.00 52.02
ATOM   1806  CB  LEU A 226      -0.814  19.333  26.889  1.00 52.02
ATOM   1807  CG  LEU A 226      -2.232  19.920  26.985  1.00 52.02
ATOM   1808  CD1 LEU A 226      -2.841  19.703  28.379  1.00 52.02
ATOM   1809  CD2 LEU A 226      -2.229  21.400  26.570  1.00 52.02
ATOM   1810  N   THR A 227       1.419  17.419  26.058  1.00 30.64
ATOM   1811  CA  THR A 227       2.815  17.093  26.153  1.00 30.64
ATOM   1812  C   THR A 227       3.373  16.867  24.782  1.00 30.64
ATOM   1813  O   THR A 227       4.468  17.329  24.467  1.00 30.64
ATOM   1814  CB  THR A 227       3.074  15.854  26.960  1.00 30.64
ATOM   1815  OG1 THR A 227       2.518  14.717  26.315  1.00 30.64
ATOM   1816  CG2 THR A 227       2.437  16.035  28.349  1.00 30.64
ATOM   1817  N   LEU A 228       2.626  16.149  23.925  1.00 45.84
ATOM   1818  CA  LEU A 228       3.111  15.827  22.616  1.00 45.84
ATOM   1819  C   LEU A 228       3.330  17.077  21.824  1.00 45.84
ATOM   1820  O   LEU A 228       4.391  17.268  21.233  1.00 45.84
ATOM   1821  CB  LEU A 228       2.106  14.982  21.819  1.00 45.84
ATOM   1822  CG  LEU A 228       2.573  14.664  20.389  1.00 45.84
ATOM   1823  CD1 LEU A 228       3.198  13.264  20.302  1.00 45.84
ATOM   1824  CD2 LEU A 228       1.445  14.894  19.371  1.00 45.84
ATOM   1825  N   TRP A 229       2.326  17.970  21.803  1.00 75.30
ATOM   1826  CA  TRP A 229       2.401  19.151  20.993  1.00 75.30
ATOM   1827  C   TRP A 229       3.467  20.083  21.468  1.00 75.30
ATOM   1828  O   TRP A 229       4.282  20.558  20.680  1.00 75.30
ATOM   1829  CB  TRP A 229       1.077  19.935  20.965  1.00 75.30
ATOM   1830  CG  TRP A 229      -0.029  19.192  20.258  1.00 75.30
ATOM   1831  CD1 TRP A 229       0.044  18.100  19.444  1.00 75.30
ATOM   1832  CD2 TRP A 229      -1.422  19.531  20.361  1.00 75.30
ATOM   1833  NE1 TRP A 229      -1.215  17.733  19.035  1.00 75.30
ATOM   1834  CE2 TRP A 229      -2.128  18.604  19.593  1.00 75.30
ATOM   1835  CE3 TRP A 229      -2.057  20.526  21.044  1.00 75.30
ATOM   1836  CZ2 TRP A 229      -3.489  18.662  19.500  1.00 75.30
ATOM   1837  CZ3 TRP A 229      -3.430  20.584  20.943  1.00 75.30
ATOM   1838  CH2 TRP A 229      -4.131  19.669  20.185  1.00 75.30
ATOM   1839  N   THR A 230       3.515  20.334  22.786  1.00 93.53
ATOM   1840  CA  THR A 230       4.393  21.342  23.304  1.00 93.53
ATOM   1841  C   THR A 230       5.801  20.994  22.932  1.00 93.53
ATOM   1842  O   THR A 230       6.567  21.853  22.496  1.00 93.53
ATOM   1843  CB  THR A 230       4.311  21.452  24.795  1.00 93.53
ATOM   1844  OG1 THR A 230       4.261  20.154  25.370  1.00 93.53
ATOM   1845  CG2 THR A 230       3.011  22.191  25.143  1.00 93.53
ATOM   1846  N   SER A 231       6.188  19.716  23.084  1.00 16.00
ATOM   1847  CA  SER A 231       7.521  19.342  22.718  1.00 16.00
ATOM   1848  C   SER A 231       7.547  19.263  21.196  1.00 16.00
ATOM   1849  O   SER A 231       6.769  20.020  20.556  1.00 16.00
ATOM   1850  CB  SER A 231       7.939  17.966  23.264  1.00 16.00
ATOM   1851  OG  SER A 231       6.918  17.012  23.015  1.00 16.00
ATOM   1852  OXT SER A 231       8.336  18.445  20.652  1.00 16.00
TER
ATOM   1853  N   GLY B 232      -1.153  -5.012 -16.526  1.00  7.07
ATOM   1854  CA  GLY B 232      -1.919  -6.177 -17.022  1.00  7.07
ATOM   1855  C   GLY B 232      -3.148  -6.346 -16.199  1.00  7.07
ATOM   1856  O   GLY B 232      -3.263  -5.794 -15.107  1.00  7.07
ATOM   1857  N   ASP B 233      -4.116  -7.120 -16.716  1.00 71.28
ATOM   1858  CA  ASP B 233      -5.310  -7.332 -15.961  1.00 71.28
ATOM   1859  C   ASP B 233      -4.907  -8.031 -14.703  1.00 71.28
ATOM   1860  O   ASP B 233      -5.306  -7.642 -13.606  1.00 71.28
ATOM   1861  CB  ASP B 233      -6.297  -8.263 -16.690  1.00 71.28
ATOM   1862  CG  ASP B 233      -7.566  -8.393 -15.860  1.00 71.28
ATOM   1863  OD1 ASP B 233      -7.918  -7.414 -15.148  1.00 71.28
ATOM   1864  OD2 ASP B 233      -8.195  -9.483 -15.922  1.00 71.28
ATOM   1865  N   ARG B 234      -4.068  -9.075 -14.848  1.00154.26
ATOM   1866  CA  ARG B 234      -3.649  -9.894 -13.747  1.00154.26
ATOM   1867  C   ARG B 234      -2.844  -9.121 -12.753  1.00154.26
ATOM   1868  O   ARG B 234      -3.106  -9.198 -11.555  1.00154.26
ATOM   1869  CB  ARG B 234      -2.765 -11.073 -14.188  1.00154.26
ATOM   1870  CG  ARG B 234      -2.146 -11.808 -13.000  1.00154.26
ATOM   1871  CD  ARG B 234      -3.155 -12.585 -12.154  1.00154.26
ATOM   1872  NE  ARG B 234      -2.878 -14.031 -12.362  1.00154.26
ATOM   1873  CZ  ARG B 234      -1.908 -14.623 -11.605  1.00154.26
ATOM   1874  NH1 ARG B 234      -1.215 -13.881 -10.693  1.00154.26
ATOM   1875  NH2 ARG B 234      -1.635 -15.951 -11.753  1.00154.26
ATOM   1876  N   GLU B 235      -1.841  -8.355 -13.218  1.00 86.02
ATOM   1877  CA  GLU B 235      -0.971  -7.663 -12.308  1.00 86.02
ATOM   1878  C   GLU B 235      -1.728  -6.589 -11.605  1.00 86.02
ATOM   1879  O   GLU B 235      -1.475  -6.306 -10.436  1.00 86.02
ATOM   1880  CB  GLU B 235       0.264  -7.027 -12.975  1.00 86.02
ATOM   1881  CG  GLU B 235       1.127  -7.983 -13.795  1.00 86.02
ATOM   1882  CD  GLU B 235       0.679  -7.859 -15.247  1.00 86.02
ATOM   1883  OE1 GLU B 235      -0.265  -8.596 -15.639  1.00 86.02
ATOM   1884  OE2 GLU B 235       1.275  -7.033 -15.988  1.00 86.02
ATOM   1885  N   GLN B 236      -2.679  -5.952 -12.308  1.00 79.76
ATOM   1886  CA  GLN B 236      -3.423  -4.903 -11.687  1.00 79.76
ATOM   1887  C   GLN B 236      -4.159  -5.483 -10.521  1.00 79.76
ATOM   1888  O   GLN B 236      -4.257  -4.859  -9.467  1.00 79.76
ATOM   1889  CB  GLN B 236      -4.461  -4.261 -12.621  1.00 79.76
ATOM   1890  CG  GLN B 236      -5.043  -2.967 -12.051  1.00 79.76
ATOM   1891  CD  GLN B 236      -5.356  -2.045 -13.219  1.00 79.76
ATOM   1892  OE1 GLN B 236      -6.207  -2.349 -14.054  1.00 79.76
ATOM   1893  NE2 GLN B 236      -4.658  -0.880 -13.279  1.00 79.76
ATOM   1894  N   LEU B 237      -4.696  -6.706 -10.686  1.00 54.56
ATOM   1895  CA  LEU B 237      -5.476  -7.359  -9.670  1.00 54.56
ATOM   1896  C   LEU B 237      -4.630  -7.612  -8.457  1.00 54.56
ATOM   1897  O   LEU B 237      -5.029  -7.301  -7.335  1.00 54.56
ATOM   1898  CB  LEU B 237      -5.932  -8.759 -10.123  1.00 54.56
ATOM   1899  CG  LEU B 237      -6.730  -8.781 -11.438  1.00 54.56
ATOM   1900  CD1 LEU B 237      -7.150 -10.212 -11.817  1.00 54.56
ATOM   1901  CD2 LEU B 237      -7.915  -7.807 -11.386  1.00 54.56
ATOM   1902  N   LEU B 238      -3.430  -8.192  -8.659  1.00102.84
ATOM   1903  CA  LEU B 238      -2.580  -8.528  -7.552  1.00102.84
ATOM   1904  C   LEU B 238      -2.122  -7.290  -6.865  1.00102.84
ATOM   1905  O   LEU B 238      -2.008  -7.260  -5.642  1.00102.84
ATOM   1906  CB  LEU B 238      -1.348  -9.366  -7.925  1.00102.84
ATOM   1907  CG  LEU B 238      -1.737 -10.730  -8.517  1.00102.84
ATOM   1908  CD1 LEU B 238      -0.636 -11.276  -9.429  1.00102.84
ATOM   1909  CD2 LEU B 238      -2.160 -11.715  -7.422  1.00102.84
ATOM   1910  N   GLN B 239      -1.832  -6.227  -7.629  1.00105.76
ATOM   1911  CA  GLN B 239      -1.407  -5.039  -6.964  1.00105.76
ATOM   1912  C   GLN B 239      -2.532  -4.566  -6.090  1.00105.76
ATOM   1913  O   GLN B 239      -2.311  -4.185  -4.942  1.00105.76
ATOM   1914  CB  GLN B 239      -0.914  -3.959  -7.943  1.00105.76
ATOM   1915  CG  GLN B 239       0.597  -3.761  -8.013  1.00105.76
ATOM   1916  CD  GLN B 239       1.038  -4.469  -9.284  1.00105.76
ATOM   1917  OE1 GLN B 239       0.858  -3.967 -10.391  1.00105.76
ATOM   1918  NE2 GLN B 239       1.625  -5.684  -9.125  1.00105.76
ATOM   1919  N   ARG B 240      -3.782  -4.648  -6.585  1.00 83.50
ATOM   1920  CA  ARG B 240      -4.942  -4.212  -5.853  1.00 83.50
ATOM   1921  C   ARG B 240      -5.078  -5.001  -4.587  1.00 83.50
ATOM   1922  O   ARG B 240      -5.365  -4.447  -3.527  1.00 83.50
ATOM   1923  CB  ARG B 240      -6.227  -4.407  -6.674  1.00 83.50
ATOM   1924  CG  ARG B 240      -7.523  -4.098  -5.925  1.00 83.50
ATOM   1925  CD  ARG B 240      -8.775  -4.082  -6.799  1.00 83.50
ATOM   1926  NE  ARG B 240      -9.910  -3.719  -5.906  1.00 83.50
ATOM   1927  CZ  ARG B 240     -10.823  -4.677  -5.577  1.00 83.50
ATOM   1928  NH1 ARG B 240     -10.715  -5.926  -6.117  1.00 83.50
ATOM   1929  NH2 ARG B 240     -11.846  -4.386  -4.722  1.00 83.50
ATOM   1930  N   ALA B 241      -4.858  -6.324  -4.661  1.00 28.23
ATOM   1931  CA  ALA B 241      -5.024  -7.162  -3.510  1.00 28.23
ATOM   1932  C   ALA B 241      -4.061  -6.744  -2.441  1.00 28.23
ATOM   1933  O   ALA B 241      -4.418  -6.675  -1.266  1.00 28.23
ATOM   1934  CB  ALA B 241      -4.754  -8.645  -3.820  1.00 28.23
ATOM   1935  N   ARG B 242      -2.808  -6.436  -2.827  1.00 70.85
ATOM   1936  CA  ARG B 242      -1.781  -6.109  -1.879  1.00 70.85
ATOM   1937  C   ARG B 242      -2.141  -4.852  -1.152  1.00 70.85
ATOM   1938  O   ARG B 242      -1.943  -4.755   0.058  1.00 70.85
ATOM   1939  CB  ARG B 242      -0.416  -5.899  -2.557  1.00 70.85
ATOM   1940  CG  ARG B 242       0.054  -7.154  -3.300  1.00 70.85
ATOM   1941  CD  ARG B 242       0.510  -8.307  -2.401  1.00 70.85
ATOM   1942  NE  ARG B 242       1.689  -7.814  -1.634  1.00 70.85
ATOM   1943  CZ  ARG B 242       2.926  -7.784  -2.211  1.00 70.85
ATOM   1944  NH1 ARG B 242       3.080  -8.175  -3.510  1.00 70.85
ATOM   1945  NH2 ARG B 242       4.008  -7.364  -1.492  1.00 70.85
ATOM   1946  N   LEU B 243      -2.681  -3.853  -1.873  1.00 45.74
ATOM   1947  CA  LEU B 243      -3.022  -2.596  -1.268  1.00 45.74
ATOM   1948  C   LEU B 243      -4.090  -2.810  -0.239  1.00 45.74
ATOM   1949  O   LEU B 243      -4.030  -2.257   0.858  1.00 45.74
ATOM   1950  CB  LEU B 243      -3.561  -1.581  -2.295  1.00 45.74
ATOM   1951  CG  LEU B 243      -2.695  -0.312  -2.413  1.00 45.74
ATOM   1952  CD1 LEU B 243      -3.291   0.696  -3.410  1.00 45.74
ATOM   1953  CD2 LEU B 243      -2.445   0.309  -1.027  1.00 45.74
ATOM   1954  N   ALA B 244      -5.093  -3.639  -0.570  1.00 31.33
ATOM   1955  CA  ALA B 244      -6.206  -3.890   0.301  1.00 31.33
ATOM   1956  C   ALA B 244      -5.720  -4.527   1.562  1.00 31.33
ATOM   1957  O   ALA B 244      -6.228  -4.233   2.644  1.00 31.33
ATOM   1958  CB  ALA B 244      -7.245  -4.834  -0.325  1.00 31.33
ATOM   1959  N   GLU B 245      -4.730  -5.434   1.461  1.00 37.77
ATOM   1960  CA  GLU B 245      -4.263  -6.103   2.640  1.00 37.77
ATOM   1961  C   GLU B 245      -3.685  -5.087   3.575  1.00 37.77
ATOM   1962  O   GLU B 245      -3.958  -5.113   4.773  1.00 37.77
ATOM   1963  CB  GLU B 245      -3.175  -7.152   2.358  1.00 37.77
ATOM   1964  CG  GLU B 245      -3.183  -8.309   3.360  1.00 37.77
ATOM   1965  CD  GLU B 245      -1.807  -8.958   3.341  1.00 37.77
ATOM   1966  OE1 GLU B 245      -1.526  -9.738   2.395  1.00 37.77
ATOM   1967  OE2 GLU B 245      -1.015  -8.681   4.283  1.00 37.77
ATOM   1968  N   GLN B 246      -2.887  -4.139   3.049  1.00 47.61
ATOM   1969  CA  GLN B 246      -2.275  -3.163   3.907  1.00 47.61
ATOM   1970  C   GLN B 246      -3.357  -2.335   4.533  1.00 47.61
ATOM   1971  O   GLN B 246      -3.271  -1.949   5.696  1.00 47.61
ATOM   1972  CB  GLN B 246      -1.366  -2.168   3.165  1.00 47.61
ATOM   1973  CG  GLN B 246      -0.472  -2.787   2.091  1.00 47.61
ATOM   1974  CD  GLN B 246       0.966  -2.580   2.548  1.00 47.61
ATOM   1975  OE1 GLN B 246       1.347  -3.005   3.637  1.00 47.61
ATOM   1976  NE2 GLN B 246       1.787  -1.896   1.705  1.00 47.61
ATOM   1977  N   ALA B 247      -4.387  -2.022   3.730  1.00 73.49
ATOM   1978  CA  ALA B 247      -5.537  -1.222   4.055  1.00 73.49
ATOM   1979  C   ALA B 247      -6.420  -1.904   5.056  1.00 73.49
ATOM   1980  O   ALA B 247      -7.221  -1.251   5.720  1.00 73.49
ATOM   1981  CB  ALA B 247      -6.405  -0.893   2.830  1.00 73.49
ATOM   1982  N   GLU B 248      -6.349  -3.242   5.154  1.00 76.22
ATOM   1983  CA  GLU B 248      -7.247  -3.969   6.008  1.00 76.22
ATOM   1984  C   GLU B 248      -8.622  -3.912   5.422  1.00 76.22
ATOM   1985  O   GLU B 248      -9.615  -3.817   6.142  1.00 76.22
ATOM   1986  CB  GLU B 248      -7.319  -3.425   7.445  1.00 76.22
ATOM   1987  CG  GLU B 248      -6.329  -4.106   8.390  1.00 76.22
ATOM   1988  CD  GLU B 248      -7.116  -4.772   9.507  1.00 76.22
ATOM   1989  OE1 GLU B 248      -8.179  -4.221   9.899  1.00 76.22
ATOM   1990  OE2 GLU B 248      -6.656  -5.842   9.986  1.00 76.22
ATOM   1991  N   ARG B 249      -8.703  -3.957   4.076  1.00156.54
ATOM   1992  CA  ARG B 249      -9.977  -4.010   3.417  1.00156.54
ATOM   1993  C   ARG B 249     -10.052  -5.361   2.770  1.00156.54
ATOM   1994  O   ARG B 249      -9.846  -5.516   1.568  1.00156.54
ATOM   1995  CB  ARG B 249     -10.114  -2.927   2.333  1.00156.54
ATOM   1996  CG  ARG B 249     -10.290  -1.529   2.934  1.00156.54
ATOM   1997  CD  ARG B 249     -10.316  -0.392   1.909  1.00156.54
ATOM   1998  NE  ARG B 249     -11.636  -0.426   1.218  1.00156.54
ATOM   1999  CZ  ARG B 249     -12.613   0.472   1.541  1.00156.54
ATOM   2000  NH1 ARG B 249     -12.409   1.397   2.525  1.00156.54
ATOM   2001  NH2 ARG B 249     -13.806   0.435   0.878  1.00156.54
ATOM   2002  N   TYR B 250     -10.419  -6.373   3.573  1.00 79.69
ATOM   2003  CA  TYR B 250     -10.400  -7.757   3.192  1.00 79.69
ATOM   2004  C   TYR B 250     -11.391  -8.074   2.113  1.00 79.69
ATOM   2005  O   TYR B 250     -11.133  -8.934   1.271  1.00 79.69
ATOM   2006  CB  TYR B 250     -10.648  -8.693   4.383  1.00 79.69
ATOM   2007  CG  TYR B 250      -9.532  -8.441   5.340  1.00 79.69
ATOM   2008  CD1 TYR B 250      -8.260  -8.895   5.071  1.00 79.69
ATOM   2009  CD2 TYR B 250      -9.759  -7.752   6.510  1.00 79.69
ATOM   2010  CE1 TYR B 250      -7.231  -8.663   5.955  1.00 79.69
ATOM   2011  CE2 TYR B 250      -8.736  -7.517   7.397  1.00 79.69
ATOM   2012  CZ  TYR B 250      -7.468  -7.969   7.119  1.00 79.69
ATOM   2013  OH  TYR B 250      -6.418  -7.726   8.030  1.00 79.69
ATOM   2014  N   ASP B 251     -12.574  -7.436   2.128  1.00 43.83
ATOM   2015  CA  ASP B 251     -13.560  -7.752   1.133  1.00 43.83
ATOM   2016  C   ASP B 251     -13.019  -7.395  -0.222  1.00 43.83
ATOM   2017  O   ASP B 251     -13.271  -8.103  -1.196  1.00 43.83
ATOM   2018  CB  ASP B 251     -14.895  -7.017   1.357  1.00 43.83
ATOM   2019  CG  ASP B 251     -15.871  -8.013   1.978  1.00 43.83
ATOM   2020  OD1 ASP B 251     -16.020  -9.126   1.408  1.00 43.83
ATOM   2021  OD2 ASP B 251     -16.483  -7.677   3.025  1.00 43.83
ATOM   2022  N   ASP B 252     -12.282  -6.268  -0.325  1.00 39.26
ATOM   2023  CA  ASP B 252     -11.696  -5.847  -1.572  1.00 39.26
ATOM   2024  C   ASP B 252     -10.609  -6.802  -1.954  1.00 39.26
ATOM   2025  O   ASP B 252     -10.387  -7.075  -3.133  1.00 39.26
ATOM   2026  CB  ASP B 252     -11.070  -4.443  -1.500  1.00 39.26
ATOM   2027  CG  ASP B 252     -12.115  -3.497  -0.928  1.00 39.26
ATOM   2028  OD1 ASP B 252     -13.328  -3.755  -1.157  1.00 39.26
ATOM   2029  OD2 ASP B 252     -11.720  -2.505  -0.258  1.00 39.26
ATOM   2030  N   MET B 253      -9.878  -7.315  -0.949  1.00 40.45
ATOM   2031  CA  MET B 253      -8.796  -8.222  -1.204  1.00 40.45
ATOM   2032  C   MET B 253      -9.359  -9.469  -1.824  1.00 40.45
ATOM   2033  O   MET B 253      -8.786 -10.023  -2.762  1.00 40.45
ATOM   2034  CB  MET B 253      -8.053  -8.609   0.091  1.00 40.45
ATOM   2035  CG  MET B 253      -6.694  -9.286  -0.116  1.00 40.45
ATOM   2036  SD  MET B 253      -5.833  -9.686   1.439  1.00 40.45
ATOM   2037  CE  MET B 253      -4.265 -10.214   0.687  1.00 40.45
ATOM   2038  N   ALA B 254     -10.509  -9.936  -1.304  1.00 35.10
ATOM   2039  CA  ALA B 254     -11.155 -11.139  -1.754  1.00 35.10
ATOM   2040  C   ALA B 254     -11.633 -11.015  -3.171  1.00 35.10
ATOM   2041  O   ALA B 254     -11.492 -11.947  -3.961  1.00 35.10
ATOM   2042  CB  ALA B 254     -12.378 -11.500  -0.897  1.00 35.10
ATOM   2043  N   SER B 255     -12.222  -9.863  -3.541  1.00 69.83
ATOM   2044  CA  SER B 255     -12.760  -9.741  -4.867  1.00 69.83
ATOM   2045  C   SER B 255     -11.650  -9.873  -5.858  1.00 69.83
ATOM   2046  O   SER B 255     -11.811 -10.506  -6.901  1.00 69.83
ATOM   2047  CB  SER B 255     -13.474  -8.396  -5.114  1.00 69.83
ATOM   2048  OG  SER B 255     -12.579  -7.304  -4.950  1.00 69.83
ATOM   2049  N   ALA B 256     -10.489  -9.268  -5.548  1.00 40.86
ATOM   2050  CA  ALA B 256      -9.370  -9.274  -6.446  1.00 40.86
ATOM   2051  C   ALA B 256      -8.837 -10.660  -6.645  1.00 40.86
ATOM   2052  O   ALA B 256      -8.547 -11.060  -7.772  1.00 40.86
ATOM   2053  CB  ALA B 256      -8.202  -8.410  -5.943  1.00 40.86
ATOM   2054  N   MET B 257      -8.680 -11.428  -5.551  1.00 88.23
ATOM   2055  CA  MET B 257      -8.144 -12.762  -5.619  1.00 88.23
ATOM   2056  C   MET B 257      -9.090 -13.657  -6.349  1.00 88.23
ATOM   2057  O   MET B 257      -8.670 -14.582  -7.044  1.00 88.23
ATOM   2058  CB  MET B 257      -7.864 -13.372  -4.236  1.00 88.23
ATOM   2059  CG  MET B 257      -6.614 -12.791  -3.572  1.00 88.23
ATOM   2060  SD  MET B 257      -5.045 -13.334  -4.321  1.00 88.23
ATOM   2061  CE  MET B 257      -5.205 -12.443  -5.892  1.00 88.23
ATOM   2062  N   LYS B 258     -10.405 -13.436  -6.173  1.00 93.75
ATOM   2063  CA  LYS B 258     -11.361 -14.250  -6.858  1.00 93.75
ATOM   2064  C   LYS B 258     -11.193 -14.016  -8.327  1.00 93.75
ATOM   2065  O   LYS B 258     -11.204 -14.958  -9.116  1.00 93.75
ATOM   2066  CB  LYS B 258     -12.814 -13.918  -6.489  1.00 93.75
ATOM   2067  CG  LYS B 258     -13.814 -14.871  -7.144  1.00 93.75
ATOM   2068  CD  LYS B 258     -15.214 -14.813  -6.533  1.00 93.75
ATOM   2069  CE  LYS B 258     -15.829 -13.412  -6.536  1.00 93.75
ATOM   2070  NZ  LYS B 258     -15.950 -12.917  -7.926  1.00 93.75
ATOM   2071  N   ALA B 259     -11.014 -12.744  -8.734  1.00 25.22
ATOM   2072  CA  ALA B 259     -10.877 -12.406 -10.124  1.00 25.22
ATOM   2073  C   ALA B 259      -9.637 -13.047 -10.671  1.00 25.22
ATOM   2074  O   ALA B 259      -9.641 -13.580 -11.779  1.00 25.22
ATOM   2075  CB  ALA B 259     -10.758 -10.888 -10.361  1.00 25.22
ATOM   2076  N   VAL B 260      -8.540 -13.024  -9.890  1.00 38.37
ATOM   2077  CA  VAL B 260      -7.286 -13.574 -10.323  1.00 38.37
ATOM   2078  C   VAL B 260      -7.456 -15.043 -10.586  1.00 38.37
ATOM   2079  O   VAL B 260      -6.919 -15.570 -11.558  1.00 38.37
ATOM   2080  CB  VAL B 260      -6.201 -13.441  -9.293  1.00 38.37
ATOM   2081  CG1 VAL B 260      -4.965 -14.194  -9.808  1.00 38.37
ATOM   2082  CG2 VAL B 260      -5.951 -11.949  -9.005  1.00 38.37
ATOM   2083  N   THR B 261      -8.202 -15.743  -9.711  1.00 44.14
ATOM   2084  CA  THR B 261      -8.436 -17.159  -9.820  1.00 44.14
ATOM   2085  C   THR B 261      -9.235 -17.449 -11.055  1.00 44.14
ATOM   2086  O   THR B 261      -8.989 -18.429 -11.754  1.00 44.14
ATOM   2087  CB  THR B 261      -9.219 -17.700  -8.655  1.00 44.14
ATOM   2088  OG1 THR B 261      -8.509 -17.480  -7.446  1.00 44.14
ATOM   2089  CG2 THR B 261      -9.472 -19.203  -8.861  1.00 44.14
ATOM   2090  N   GLU B 262     -10.196 -16.564 -11.362  1.00 75.15
ATOM   2091  CA  GLU B 262     -11.135 -16.676 -12.444  1.00 75.15
ATOM   2092  C   GLU B 262     -10.404 -16.711 -13.757  1.00 75.15
ATOM   2093  O   GLU B 262     -10.964 -17.125 -14.770  1.00 75.15
ATOM   2094  CB  GLU B 262     -12.111 -15.491 -12.493  1.00 75.15
ATOM   2095  CG  GLU B 262     -13.047 -15.423 -11.286  1.00 75.15
ATOM   2096  CD  GLU B 262     -13.749 -14.076 -11.340  1.00 75.15
ATOM   2097  OE1 GLU B 262     -13.371 -13.252 -12.215  1.00 75.15
ATOM   2098  OE2 GLU B 262     -14.669 -13.849 -10.510  1.00 75.15
ATOM   2099  N   LEU B 263      -9.150 -16.226 -13.793  1.00 71.30
ATOM   2100  CA  LEU B 263      -8.354 -16.199 -14.994  1.00 71.30
ATOM   2101  C   LEU B 263      -8.130 -17.601 -15.487  1.00 71.30
ATOM   2102  O   LEU B 263      -7.850 -17.803 -16.668  1.00 71.30
ATOM   2103  CB  LEU B 263      -6.984 -15.521 -14.822  1.00 71.30
ATOM   2104  CG  LEU B 263      -7.083 -13.999 -14.599  1.00 71.30
ATOM   2105  CD1 LEU B 263      -5.692 -13.363 -14.464  1.00 71.30
ATOM   2106  CD2 LEU B 263      -7.934 -13.324 -15.688  1.00 71.30
ATOM   2107  N   ASN B 264      -8.220 -18.607 -14.595  1.00 81.58
ATOM   2108  CA  ASN B 264      -8.058 -19.978 -14.992  1.00 81.58
ATOM   2109  C   ASN B 264      -6.613 -20.268 -15.278  1.00 81.58
ATOM   2110  O   ASN B 264      -6.289 -21.122 -16.102  1.00 81.58
ATOM   2111  CB  ASN B 264      -8.884 -20.316 -16.248  1.00 81.58
ATOM   2112  CG  ASN B 264      -9.143 -21.815 -16.298  1.00 81.58
ATOM   2113  OD1 ASN B 264      -8.319 -22.626 -15.878  1.00 81.58
ATOM   2114  ND2 ASN B 264     -10.343 -22.196 -16.813  1.00 81.58
ATOM   2115  N   GLU B 265      -5.702 -19.561 -14.582  1.00 99.72
ATOM   2116  CA  GLU B 265      -4.293 -19.823 -14.697  1.00 99.72
ATOM   2117  C   GLU B 265      -3.828 -20.202 -13.317  1.00 99.72
ATOM   2118  O   GLU B 265      -4.478 -19.868 -12.330  1.00 99.72
ATOM   2119  CB  GLU B 265      -3.475 -18.611 -15.185  1.00 99.72
ATOM   2120  CG  GLU B 265      -3.591 -17.376 -14.290  1.00 99.72
ATOM   2121  CD  GLU B 265      -2.733 -16.272 -14.896  1.00 99.72
ATOM   2122  OE1 GLU B 265      -3.222 -15.578 -15.829  1.00 99.72
ATOM   2123  OE2 GLU B 265      -1.573 -16.110 -14.434  1.00 99.72
ATOM   2124  N   PRO B 266      -2.733 -20.911 -13.212  1.00151.44
ATOM   2125  CA  PRO B 266      -2.294 -21.343 -11.908  1.00151.44
ATOM   2126  C   PRO B 266      -1.784 -20.237 -11.038  1.00151.44
ATOM   2127  O   PRO B 266      -1.340 -19.213 -11.555  1.00151.44
ATOM   2128  CB  PRO B 266      -1.280 -22.459 -12.156  1.00151.44
ATOM   2129  CG  PRO B 266      -1.727 -23.056 -13.502  1.00151.44
ATOM   2130  CD  PRO B 266      -2.381 -21.876 -14.242  1.00151.44
ATOM   2131  N   LEU B 267      -1.851 -20.428  -9.703  1.00 53.61
ATOM   2132  CA  LEU B 267      -1.405 -19.418  -8.782  1.00 53.61
ATOM   2133  C   LEU B 267      -0.095 -19.836  -8.200  1.00 53.61
ATOM   2134  O   LEU B 267       0.146 -21.014  -7.940  1.00 53.61
ATOM   2135  CB  LEU B 267      -2.344 -19.211  -7.579  1.00 53.61
ATOM   2136  CG  LEU B 267      -3.769 -18.769  -7.955  1.00 53.61
ATOM   2137  CD1 LEU B 267      -4.630 -18.533  -6.702  1.00 53.61
ATOM   2138  CD2 LEU B 267      -3.748 -17.567  -8.911  1.00 53.61
ATOM   2139  N   SER B 268       0.792 -18.846  -7.988  1.00 35.07
ATOM   2140  CA  SER B 268       2.064 -19.072  -7.368  1.00 35.07
ATOM   2141  C   SER B 268       1.809 -19.164  -5.901  1.00 35.07
ATOM   2142  O   SER B 268       0.687 -18.966  -5.436  1.00 35.07
ATOM   2143  CB  SER B 268       3.063 -17.921  -7.588  1.00 35.07
ATOM   2144  OG  SER B 268       2.580 -16.728  -6.985  1.00 35.07
ATOM   2145  N   ASN B 269       2.864 -19.480  -5.129  1.00 45.71
ATOM   2146  CA  ASN B 269       2.729 -19.631  -3.712  1.00 45.71
ATOM   2147  C   ASN B 269       2.249 -18.331  -3.153  1.00 45.71
ATOM   2148  O   ASN B 269       1.346 -18.292  -2.319  1.00 45.71
ATOM   2149  CB  ASN B 269       4.075 -19.915  -3.018  1.00 45.71
ATOM   2150  CG  ASN B 269       4.653 -21.229  -3.524  1.00 45.71
ATOM   2151  OD1 ASN B 269       3.976 -22.013  -4.188  1.00 45.71
ATOM   2152  ND2 ASN B 269       5.950 -21.480  -3.196  1.00 45.71
ATOM   2153  N   GLU B 270       2.852 -17.225  -3.621  1.00 75.84
ATOM   2154  CA  GLU B 270       2.558 -15.918  -3.117  1.00 75.84
ATOM   2155  C   GLU B 270       1.127 -15.581  -3.410  1.00 75.84
ATOM   2156  O   GLU B 270       0.395 -15.121  -2.534  1.00 75.84
ATOM   2157  CB  GLU B 270       3.472 -14.872  -3.781  1.00 75.84
ATOM   2158  CG  GLU B 270       3.429 -13.478  -3.163  1.00 75.84
ATOM   2159  CD  GLU B 270       4.467 -12.631  -3.893  1.00 75.84
ATOM   2160  OE1 GLU B 270       4.433 -12.600  -5.151  1.00 75.84
ATOM   2161  OE2 GLU B 270       5.309 -12.002  -3.198  1.00 75.84
ATOM   2162  N   ASP B 271       0.682 -15.837  -4.654  1.00 47.40
ATOM   2163  CA  ASP B 271      -0.655 -15.502  -5.045  1.00 47.40
ATOM   2164  C   ASP B 271      -1.619 -16.321  -4.250  1.00 47.40
ATOM   2165  O   ASP B 271      -2.643 -15.826  -3.784  1.00 47.40
ATOM   2166  CB  ASP B 271      -0.903 -15.757  -6.538  1.00 47.40
ATOM   2167  CG  ASP B 271      -0.027 -14.763  -7.284  1.00 47.40
ATOM   2168  OD1 ASP B 271       0.333 -13.726  -6.665  1.00 47.40
ATOM   2169  OD2 ASP B 271       0.299 -15.022  -8.472  1.00 47.40
ATOM   2170  N   ARG B 272      -1.291 -17.606  -4.059  1.00106.52
ATOM   2171  CA  ARG B 272      -2.134 -18.515  -3.345  1.00106.52
ATOM   2172  C   ARG B 272      -2.260 -18.066  -1.919  1.00106.52
ATOM   2173  O   ARG B 272      -3.310 -18.235  -1.301  1.00106.52
ATOM   2174  CB  ARG B 272      -1.589 -19.954  -3.399  1.00106.52
ATOM   2175  CG  ARG B 272      -2.467 -20.989  -2.701  1.00106.52
ATOM   2176  CD  ARG B 272      -2.150 -22.429  -3.112  1.00106.52
ATOM   2177  NE  ARG B 272      -0.675 -22.629  -3.024  1.00106.52
ATOM   2178  CZ  ARG B 272       0.086 -22.734  -4.153  1.00106.52
ATOM   2179  NH1 ARG B 272      -0.488 -22.639  -5.387  1.00106.52
ATOM   2180  NH2 ARG B 272       1.429 -22.950  -4.047  1.00106.52
ATOM   2181  N   ASN B 273      -1.183 -17.502  -1.342  1.00 36.12
ATOM   2182  CA  ASN B 273      -1.233 -17.042   0.018  1.00 36.12
ATOM   2183  C   ASN B 273      -2.176 -15.881   0.127  1.00 36.12
ATOM   2184  O   ASN B 273      -2.881 -15.742   1.125  1.00 36.12
ATOM   2185  CB  ASN B 273       0.137 -16.598   0.561  1.00 36.12
ATOM   2186  CG  ASN B 273       0.996 -17.842   0.764  1.00 36.12
ATOM   2187  OD1 ASN B 273       0.523 -18.871   1.245  1.00 36.12
ATOM   2188  ND2 ASN B 273       2.299 -17.747   0.388  1.00 36.12
ATOM   2189  N   LEU B 274      -2.197 -15.010  -0.900  1.00 41.63
ATOM   2190  CA  LEU B 274      -3.028 -13.837  -0.895  1.00 41.63
ATOM   2191  C   LEU B 274      -4.462 -14.259  -0.872  1.00 41.63
ATOM   2192  O   LEU B 274      -5.293 -13.657  -0.191  1.00 41.63
ATOM   2193  CB  LEU B 274      -2.845 -12.969  -2.155  1.00 41.63
ATOM   2194  CG  LEU B 274      -1.426 -12.394  -2.325  1.00 41.63
ATOM   2195  CD1 LEU B 274      -1.316 -11.531  -3.594  1.00 41.63
ATOM   2196  CD2 LEU B 274      -0.965 -11.662  -1.054  1.00 41.63
ATOM   2197  N   LEU B 275      -4.794 -15.307  -1.643  1.00 43.26
ATOM   2198  CA  LEU B 275      -6.150 -15.761  -1.716  1.00 43.26
ATOM   2199  C   LEU B 275      -6.562 -16.241  -0.362  1.00 43.26
ATOM   2200  O   LEU B 275      -7.638 -15.909   0.133  1.00 43.26
ATOM   2201  CB  LEU B 275      -6.306 -16.942  -2.693  1.00 43.26
ATOM   2202  CG  LEU B 275      -7.747 -17.467  -2.834  1.00 43.26
ATOM   2203  CD1 LEU B 275      -8.648 -16.440  -3.539  1.00 43.26
ATOM   2204  CD2 LEU B 275      -7.778 -18.845  -3.514  1.00 43.26
ATOM   2205  N   SER B 276      -5.683 -17.027   0.280  1.00 36.20
ATOM   2206  CA  SER B 276      -5.971 -17.614   1.556  1.00 36.20
ATOM   2207  C   SER B 276      -6.123 -16.557   2.602  1.00 36.20
ATOM   2208  O   SER B 276      -7.034 -16.625   3.424  1.00 36.20
ATOM   2209  CB  SER B 276      -4.863 -18.565   2.034  1.00 36.20
ATOM   2210  OG  SER B 276      -5.196 -19.100   3.305  1.00 36.20
ATOM   2211  N   VAL B 277      -5.231 -15.551   2.612  1.00 32.57
ATOM   2212  CA  VAL B 277      -5.305 -14.548   3.637  1.00 32.57
ATOM   2213  C   VAL B 277      -6.587 -13.785   3.501  1.00 32.57
ATOM   2214  O   VAL B 277      -7.255 -13.500   4.494  1.00 32.57
ATOM   2215  CB  VAL B 277      -4.190 -13.545   3.579  1.00 32.57
ATOM   2216  CG1 VAL B 277      -4.452 -12.475   4.653  1.00 32.57
ATOM   2217  CG2 VAL B 277      -2.852 -14.284   3.754  1.00 32.57
ATOM   2218  N   ALA B 278      -6.974 -13.449   2.258  1.00 40.64
ATOM   2219  CA  ALA B 278      -8.119 -12.607   2.068  1.00 40.64
ATOM   2220  C   ALA B 278      -9.350 -13.249   2.622  1.00 40.64
ATOM   2221  O   ALA B 278     -10.071 -12.640   3.409  1.00 40.64
ATOM   2222  CB  ALA B 278      -8.388 -12.310   0.584  1.00 40.64
ATOM   2223  N   TYR B 279      -9.599 -14.515   2.248  1.00 67.33
ATOM   2224  CA  TYR B 279     -10.777 -15.220   2.661  1.00 67.33
ATOM   2225  C   TYR B 279     -10.737 -15.533   4.120  1.00 67.33
ATOM   2226  O   TYR B 279     -11.772 -15.535   4.784  1.00 67.33
ATOM   2227  CB  TYR B 279     -11.041 -16.485   1.832  1.00 67.33
ATOM   2228  CG  TYR B 279     -11.479 -15.981   0.497  1.00 67.33
ATOM   2229  CD1 TYR B 279     -12.797 -15.646   0.282  1.00 67.33
ATOM   2230  CD2 TYR B 279     -10.580 -15.826  -0.534  1.00 67.33
ATOM   2231  CE1 TYR B 279     -13.214 -15.173  -0.941  1.00 67.33
ATOM   2232  CE2 TYR B 279     -10.991 -15.353  -1.759  1.00 67.33
ATOM   2233  CZ  TYR B 279     -12.310 -15.027  -1.965  1.00 67.33
ATOM   2234  OH  TYR B 279     -12.736 -14.542  -3.220  1.00 67.33
ATOM   2235  N   LYS B 280      -9.542 -15.825   4.663  1.00 97.78
ATOM   2236  CA  LYS B 280      -9.467 -16.180   6.048  1.00 97.78
ATOM   2237  C   LYS B 280     -10.017 -15.052   6.863  1.00 97.78
ATOM   2238  O   LYS B 280     -10.803 -15.270   7.785  1.00 97.78
ATOM   2239  CB  LYS B 280      -8.026 -16.435   6.531  1.00 97.78
ATOM   2240  CG  LYS B 280      -7.949 -16.832   8.009  1.00 97.78
ATOM   2241  CD  LYS B 280      -8.575 -18.198   8.309  1.00 97.78
ATOM   2242  CE  LYS B 280      -8.765 -18.491   9.801  1.00 97.78
ATOM   2243  NZ  LYS B 280      -7.457 -18.548  10.491  1.00 97.78
ATOM   2244  N   ASN B 281      -9.619 -13.808   6.541  1.00 52.31
ATOM   2245  CA  ASN B 281     -10.060 -12.669   7.296  1.00 52.31
ATOM   2246  C   ASN B 281     -11.523 -12.403   7.108  1.00 52.31
ATOM   2247  O   ASN B 281     -12.218 -12.089   8.073  1.00 52.31
ATOM   2248  CB  ASN B 281      -9.283 -11.387   6.961  1.00 52.31
ATOM   2249  CG  ASN B 281      -7.947 -11.472   7.687  1.00 52.31
ATOM   2250  OD1 ASN B 281      -7.882 -11.325   8.907  1.00 52.31
ATOM   2251  ND2 ASN B 281      -6.852 -11.728   6.923  1.00 52.31
ATOM   2252  N   VAL B 282     -12.046 -12.505   5.870  1.00 45.55
ATOM   2253  CA  VAL B 282     -13.439 -12.193   5.686  1.00 45.55
ATOM   2254  C   VAL B 282     -14.282 -13.140   6.485  1.00 45.55
ATOM   2255  O   VAL B 282     -15.119 -12.724   7.286  1.00 45.55
ATOM   2256  CB  VAL B 282     -13.896 -12.317   4.259  1.00 45.55
ATOM   2257  CG1 VAL B 282     -15.383 -11.925   4.187  1.00 45.55
ATOM   2258  CG2 VAL B 282     -12.987 -11.460   3.364  1.00 45.55
ATOM   2259  N   VAL B 283     -14.044 -14.453   6.309  1.00 99.19
ATOM   2260  CA  VAL B 283     -14.828 -15.473   6.948  1.00 99.19
ATOM   2261  C   VAL B 283     -14.639 -15.393   8.433  1.00 99.19
ATOM   2262  O   VAL B 283     -15.568 -15.655   9.194  1.00 99.19
ATOM   2263  CB  VAL B 283     -14.466 -16.863   6.500  1.00 99.19
ATOM   2264  CG1 VAL B 283     -13.048 -17.204   6.990  1.00 99.19
ATOM   2265  CG2 VAL B 283     -15.550 -17.834   6.997  1.00 99.19
ATOM   2266  N   GLY B 284     -13.423 -15.039   8.886  1.00 17.34
ATOM   2267  CA  GLY B 284     -13.141 -15.006  10.294  1.00 17.34
ATOM   2268  C   GLY B 284     -14.037 -14.012  10.961  1.00 17.34
ATOM   2269  O   GLY B 284     -14.557 -14.268  12.047  1.00 17.34
ATOM   2270  N   ALA B 285     -14.237 -12.842  10.330  1.00 23.58
ATOM   2271  CA  ALA B 285     -15.056 -11.829  10.927  1.00 23.58
ATOM   2272  C   ALA B 285     -16.456 -12.345  11.065  1.00 23.58
ATOM   2273  O   ALA B 285     -17.103 -12.129  12.088  1.00 23.58
ATOM   2274  CB  ALA B 285     -15.112 -10.540  10.089  1.00 23.58
ATOM   2275  N   ARG B 286     -16.964 -13.046  10.034  1.00 83.45
ATOM   2276  CA  ARG B 286     -18.316 -13.534  10.061  1.00 83.45
ATOM   2277  C   ARG B 286     -18.462 -14.528  11.172  1.00 83.45
ATOM   2278  O   ARG B 286     -19.454 -14.514  11.897  1.00 83.45
ATOM   2279  CB  ARG B 286     -18.707 -14.275   8.770  1.00 83.45
ATOM   2280  CG  ARG B 286     -19.557 -13.461   7.790  1.00 83.45
ATOM   2281  CD  ARG B 286     -18.771 -12.870   6.620  1.00 83.45
ATOM   2282  NE  ARG B 286     -17.800 -11.883   7.182  1.00 83.45
ATOM   2283  CZ  ARG B 286     -18.177 -10.600   7.460  1.00 83.45
ATOM   2284  NH1 ARG B 286     -19.471 -10.206   7.283  1.00 83.45
ATOM   2285  NH2 ARG B 286     -17.256  -9.707   7.926  1.00 83.45
ATOM   2286  N   ARG B 287     -17.472 -15.429  11.323  1.00 99.03
ATOM   2287  CA  ARG B 287     -17.524 -16.463  12.319  1.00 99.03
ATOM   2288  C   ARG B 287     -17.512 -15.843  13.675  1.00 99.03
ATOM   2289  O   ARG B 287     -18.270 -16.233  14.563  1.00 99.03
ATOM   2290  CB  ARG B 287     -16.315 -17.409  12.233  1.00 99.03
ATOM   2291  CG  ARG B 287     -16.307 -18.272  10.971  1.00 99.03
ATOM   2292  CD  ARG B 287     -14.960 -18.944  10.711  1.00 99.03
ATOM   2293  NE  ARG B 287     -14.711 -19.909  11.816  1.00 99.03
ATOM   2294  CZ  ARG B 287     -13.429 -20.186  12.193  1.00 99.03
ATOM   2295  NH1 ARG B 287     -12.389 -19.531  11.600  1.00 99.03
ATOM   2296  NH2 ARG B 287     -13.188 -21.114  13.164  1.00 99.03
ATOM   2297  N   SER B 288     -16.648 -14.835  13.870  1.00 77.54
ATOM   2298  CA  SER B 288     -16.568 -14.237  15.166  1.00 77.54
ATOM   2299  C   SER B 288     -17.897 -13.629  15.487  1.00 77.54
ATOM   2300  O   SER B 288     -18.385 -13.749  16.609  1.00 77.54
ATOM   2301  CB  SER B 288     -15.491 -13.142  15.261  1.00 77.54
ATOM   2302  OG  SER B 288     -15.828 -12.042  14.430  1.00 77.54
ATOM   2303  N   SER B 289     -18.531 -12.970  14.499  1.00 31.75
ATOM   2304  CA  SER B 289     -19.796 -12.327  14.730  1.00 31.75
ATOM   2305  C   SER B 289     -20.844 -13.359  15.024  1.00 31.75
ATOM   2306  O   SER B 289     -21.657 -13.199  15.933  1.00 31.75
ATOM   2307  CB  SER B 289     -20.265 -11.516  13.508  1.00 31.75
ATOM   2308  OG  SER B 289     -19.561 -10.286  13.436  1.00 31.75
ATOM   2309  N   TRP B 290     -20.825 -14.473  14.274  1.00 59.28
ATOM   2310  CA  TRP B 290     -21.823 -15.497  14.389  1.00 59.28
ATOM   2311  C   TRP B 290     -21.800 -16.051  15.779  1.00 59.28
ATOM   2312  O   TRP B 290     -22.847 -16.235  16.398  1.00 59.28
ATOM   2313  CB  TRP B 290     -21.558 -16.645  13.396  1.00 59.28
ATOM   2314  CG  TRP B 290     -22.591 -17.742  13.386  1.00 59.28
ATOM   2315  CD1 TRP B 290     -23.767 -17.825  12.694  1.00 59.28
ATOM   2316  CD2 TRP B 290     -22.481 -18.957  14.145  1.00 59.28
ATOM   2317  NE1 TRP B 290     -24.396 -19.011  12.981  1.00 59.28
ATOM   2318  CE2 TRP B 290     -23.620 -19.720  13.868  1.00 59.28
ATOM   2319  CE3 TRP B 290     -21.515 -19.399  14.998  1.00 59.28
ATOM   2320  CZ2 TRP B 290     -23.803 -20.938  14.452  1.00 59.28
ATOM   2321  CZ3 TRP B 290     -21.703 -20.634  15.580  1.00 59.28
ATOM   2322  CH2 TRP B 290     -22.826 -21.387  15.311  1.00 59.28
ATOM   2323  N   ARG B 291     -20.598 -16.316  16.319  1.00 78.95
ATOM   2324  CA  ARG B 291     -20.503 -16.891  17.631  1.00 78.95
ATOM   2325  C   ARG B 291     -21.100 -15.978  18.657  1.00 78.95
ATOM   2326  O   ARG B 291     -21.789 -16.440  19.564  1.00 78.95
ATOM   2327  CB  ARG B 291     -19.058 -17.186  18.070  1.00 78.95
ATOM   2328  CG  ARG B 291     -18.505 -18.491  17.496  1.00 78.95
ATOM   2329  CD  ARG B 291     -17.069 -18.800  17.920  1.00 78.95
ATOM   2330  NE  ARG B 291     -16.174 -17.915  17.126  1.00 78.95
ATOM   2331  CZ  ARG B 291     -15.837 -18.290  15.858  1.00 78.95
ATOM   2332  NH1 ARG B 291     -16.384 -19.421  15.327  1.00 78.95
ATOM   2333  NH2 ARG B 291     -14.967 -17.538  15.124  1.00 78.95
ATOM   2334  N   VAL B 292     -20.854 -14.660  18.551  1.00 39.31
ATOM   2335  CA  VAL B 292     -21.318 -13.755  19.568  1.00 39.31
ATOM   2336  C   VAL B 292     -22.814 -13.748  19.632  1.00 39.31
ATOM   2337  O   VAL B 292     -23.401 -13.822  20.710  1.00 39.31
ATOM   2338  CB  VAL B 292     -20.890 -12.335  19.338  1.00 39.31
ATOM   2339  CG1 VAL B 292     -21.413 -11.478  20.504  1.00 39.31
ATOM   2340  CG2 VAL B 292     -19.361 -12.301  19.177  1.00 39.31
ATOM   2341  N   ILE B 293     -23.469 -13.628  18.466  1.00 69.17
ATOM   2342  CA  ILE B 293     -24.899 -13.561  18.370  1.00 69.17
ATOM   2343  C   ILE B 293     -25.532 -14.873  18.700  1.00 69.17
ATOM   2344  O   ILE B 293     -26.605 -14.915  19.302  1.00 69.17
ATOM   2345  CB  ILE B 293     -25.332 -13.052  17.036  1.00 69.17
ATOM   2346  CG1 ILE B 293     -24.637 -11.691  16.864  1.00 69.17
ATOM   2347  CG2 ILE B 293     -26.868 -12.984  16.974  1.00 69.17
ATOM   2348  CD1 ILE B 293     -25.283 -10.536  17.607  1.00 69.17
ATOM   2349  N   SER B 294     -24.902 -15.984  18.282  1.00 28.47
ATOM   2350  CA  SER B 294     -25.465 -17.269  18.572  1.00 28.47
ATOM   2351  C   SER B 294     -25.474 -17.444  20.056  1.00 28.47
ATOM   2352  O   SER B 294     -26.412 -18.011  20.615  1.00 28.47
ATOM   2353  CB  SER B 294     -24.660 -18.437  17.972  1.00 28.47
ATOM   2354  OG  SER B 294     -25.279 -19.672  18.300  1.00 28.47
ATOM   2355  N   SER B 295     -24.427 -16.946  20.742  1.00 23.84
ATOM   2356  CA  SER B 295     -24.339 -17.091  22.168  1.00 23.84
ATOM   2357  C   SER B 295     -25.480 -16.359  22.801  1.00 23.84
ATOM   2358  O   SER B 295     -26.083 -16.837  23.760  1.00 23.84
ATOM   2359  CB  SER B 295     -23.056 -16.486  22.758  1.00 23.84
ATOM   2360  OG  SER B 295     -23.045 -16.669  24.165  1.00 23.84
ATOM   2361  N   ILE B 296     -25.803 -15.170  22.264  1.00 37.65
ATOM   2362  CA  ILE B 296     -26.853 -14.356  22.804  1.00 37.65
ATOM   2363  C   ILE B 296     -28.146 -15.097  22.662  1.00 37.65
ATOM   2364  O   ILE B 296     -28.959 -15.113  23.584  1.00 37.65
ATOM   2365  CB  ILE B 296     -27.015 -13.058  22.062  1.00 37.65
ATOM   2366  CG1 ILE B 296     -25.685 -12.290  22.006  1.00 37.65
ATOM   2367  CG2 ILE B 296     -28.147 -12.266  22.740  1.00 37.65
ATOM   2368  CD1 ILE B 296     -25.697 -11.130  21.010  1.00 37.65
ATOM   2369  N   GLU B 297     -28.357 -15.745  21.499  1.00 51.95
ATOM   2370  CA  GLU B 297     -29.589 -16.425  21.213  1.00 51.95
ATOM   2371  C   GLU B 297     -29.813 -17.532  22.199  1.00 51.95
ATOM   2372  O   GLU B 297     -30.940 -17.748  22.639  1.00 51.95
ATOM   2373  CB  GLU B 297     -29.619 -17.040  19.803  1.00 51.95
ATOM   2374  CG  GLU B 297     -30.994 -17.581  19.402  1.00 51.95
ATOM   2375  CD  GLU B 297     -30.932 -18.016  17.942  1.00 51.95
ATOM   2376  OE1 GLU B 297     -30.100 -18.907  17.621  1.00 51.95
ATOM   2377  OE2 GLU B 297     -31.715 -17.458  17.128  1.00 51.95
ATOM   2378  N   GLN B 298     -28.748 -18.267  22.572  1.00 38.62
ATOM   2379  CA  GLN B 298     -28.891 -19.373  23.480  1.00 38.62
ATOM   2380  C   GLN B 298     -29.346 -18.883  24.822  1.00 38.62
ATOM   2381  O   GLN B 298     -30.226 -19.478  25.441  1.00 38.62
ATOM   2382  CB  GLN B 298     -27.573 -20.138  23.706  1.00 38.62
ATOM   2383  CG  GLN B 298     -26.984 -20.743  22.431  1.00 38.62
ATOM   2384  CD  GLN B 298     -28.031 -21.662  21.823  1.00 38.62
ATOM   2385  OE1 GLN B 298     -29.094 -21.886  22.399  1.00 38.62
ATOM   2386  NE2 GLN B 298     -27.725 -22.205  20.615  1.00 38.62
ATOM   2387  N   LYS B 299     -28.757 -17.775  25.309  1.00 91.96
ATOM   2388  CA  LYS B 299     -29.110 -17.239  26.594  1.00 91.96
ATOM   2389  C   LYS B 299     -30.548 -16.835  26.561  1.00 91.96
ATOM   2390  O   LYS B 299     -31.292 -17.064  27.514  1.00 91.96
ATOM   2391  CB  LYS B 299     -28.316 -15.967  26.936  1.00 91.96
ATOM   2392  CG  LYS B 299     -28.743 -15.307  28.249  1.00 91.96
ATOM   2393  CD  LYS B 299     -28.792 -16.276  29.431  1.00 91.96
ATOM   2394  CE  LYS B 299     -28.879 -15.583  30.793  1.00 91.96
ATOM   2395  NZ  LYS B 299     -30.077 -14.717  30.848  1.00 91.96
ATOM   2396  N   THR B 300     -30.960 -16.218  25.438  1.00 34.16
ATOM   2397  CA  THR B 300     -32.277 -15.681  25.254  1.00 34.16
ATOM   2398  C   THR B 300     -33.278 -16.784  25.283  1.00 34.16
ATOM   2399  O   THR B 300     -34.364 -16.622  25.837  1.00 34.16
ATOM   2400  CB  THR B 300     -32.432 -14.976  23.941  1.00 34.16
ATOM   2401  OG1 THR B 300     -31.482 -13.925  23.835  1.00 34.16
ATOM   2402  CG2 THR B 300     -33.857 -14.405  23.863  1.00 34.16
ATOM   2403  N   MET B 301     -32.947 -17.930  24.660  1.00 87.03
ATOM   2404  CA  MET B 301     -33.857 -19.037  24.667  1.00 87.03
ATOM   2405  C   MET B 301     -34.032 -19.462  26.089  1.00 87.03
ATOM   2406  O   MET B 301     -35.144 -19.754  26.524  1.00 87.03
ATOM   2407  CB  MET B 301     -33.336 -20.272  23.909  1.00 87.03
ATOM   2408  CG  MET B 301     -33.346 -20.131  22.387  1.00 87.03
ATOM   2409  SD  MET B 301     -32.724 -21.595  21.505  1.00 87.03
ATOM   2410  CE  MET B 301     -33.180 -21.016  19.846  1.00 87.03
ATOM   2411  N   ALA B 302     -32.927 -19.478  26.859  1.00 30.00
ATOM   2412  CA  ALA B 302     -32.952 -19.927  28.223  1.00 30.00
ATOM   2413  C   ALA B 302     -33.886 -19.057  29.006  1.00 30.00
ATOM   2414  O   ALA B 302     -34.656 -19.547  29.831  1.00 30.00
ATOM   2415  CB  ALA B 302     -31.573 -19.836  28.899  1.00 30.00
ATOM   2416  N   ASP B 303     -33.848 -17.737  28.758  1.00 43.42
ATOM   2417  CA  ASP B 303     -34.690 -16.811  29.462  1.00 43.42
ATOM   2418  C   ASP B 303     -36.118 -17.125  29.144  1.00 43.42
ATOM   2419  O   ASP B 303     -36.993 -16.974  29.993  1.00 43.42
ATOM   2420  CB  ASP B 303     -34.468 -15.346  29.049  1.00 43.42
ATOM   2421  CG  ASP B 303     -33.179 -14.855  29.683  1.00 43.42
ATOM   2422  OD1 ASP B 303     -33.147 -14.751  30.939  1.00 43.42
ATOM   2423  OD2 ASP B 303     -32.215 -14.566  28.926  1.00 43.42
ATOM   2424  N   GLY B 304     -36.396 -17.575  27.909  1.00 28.81
ATOM   2425  CA  GLY B 304     -37.755 -17.840  27.539  1.00 28.81
ATOM   2426  C   GLY B 304     -38.337 -16.573  26.985  1.00 28.81
ATOM   2427  O   GLY B 304     -39.556 -16.410  26.965  1.00 28.81
ATOM   2428  N   ASN B 305     -37.475 -15.636  26.524  1.00 52.63
ATOM   2429  CA  ASN B 305     -37.945 -14.379  25.995  1.00 52.63
ATOM   2430  C   ASN B 305     -38.261 -14.579  24.541  1.00 52.63
ATOM   2431  O   ASN B 305     -37.384 -14.573  23.678  1.00 52.63
ATOM   2432  CB  ASN B 305     -36.901 -13.251  26.114  1.00 52.63
ATOM   2433  CG  ASN B 305     -37.586 -11.900  25.937  1.00 52.63
ATOM   2434  OD1 ASN B 305     -38.700 -11.808  25.423  1.00 52.63
ATOM   2435  ND2 ASN B 305     -36.892 -10.814  26.371  1.00 52.63
ATOM   2436  N   GLU B 306     -39.564 -14.758  24.256  1.00 91.77
ATOM   2437  CA  GLU B 306     -40.123 -15.047  22.966  1.00 91.77
ATOM   2438  C   GLU B 306     -39.942 -13.904  22.001  1.00 91.77
ATOM   2439  O   GLU B 306     -39.441 -14.093  20.893  1.00 91.77
ATOM   2440  CB  GLU B 306     -41.635 -15.303  23.133  1.00 91.77
ATOM   2441  CG  GLU B 306     -42.387 -15.890  21.942  1.00 91.77
ATOM   2442  CD  GLU B 306     -43.837 -16.031  22.397  1.00 91.77
ATOM   2443  OE1 GLU B 306     -44.205 -15.365  23.402  1.00 91.77
ATOM   2444  OE2 GLU B 306     -44.595 -16.803  21.751  1.00 91.77
ATOM   2445  N   LYS B 307     -40.316 -12.674  22.411  1.00 73.45
ATOM   2446  CA  LYS B 307     -40.292 -11.549  21.514  1.00 73.45
ATOM   2447  C   LYS B 307     -38.887 -11.259  21.095  1.00 73.45
ATOM   2448  O   LYS B 307     -38.609 -11.045  19.915  1.00 73.45
ATOM   2449  CB  LYS B 307     -40.801 -10.249  22.161  1.00 73.45
ATOM   2450  CG  LYS B 307     -42.264 -10.269  22.602  1.00 73.45
ATOM   2451  CD  LYS B 307     -43.208 -10.676  21.470  1.00 73.45
ATOM   2452  CE  LYS B 307     -44.539 -11.244  21.966  1.00 73.45
ATOM   2453  NZ  LYS B 307     -45.481 -11.396  20.834  1.00 73.45
ATOM   2454  N   LYS B 308     -37.965 -11.244  22.076  1.00 47.14
ATOM   2455  CA  LYS B 308     -36.590 -10.887  21.863  1.00 47.14
ATOM   2456  C   LYS B 308     -35.917 -11.887  20.981  1.00 47.14
ATOM   2457  O   LYS B 308     -35.154 -11.527  20.084  1.00 47.14
ATOM   2458  CB  LYS B 308     -35.786 -10.849  23.177  1.00 47.14
ATOM   2459  CG  LYS B 308     -34.485 -10.046  23.085  1.00 47.14
ATOM   2460  CD  LYS B 308     -33.865  -9.711  24.445  1.00 47.14
ATOM   2461  CE  LYS B 308     -33.210 -10.913  25.133  1.00 47.14
ATOM   2462  NZ  LYS B 308     -31.865 -11.161  24.563  1.00 47.14
ATOM   2463  N   LEU B 309     -36.209 -13.181  21.199  1.00106.33
ATOM   2464  CA  LEU B 309     -35.504 -14.221  20.513  1.00106.33
ATOM   2465  C   LEU B 309     -35.730 -14.090  19.042  1.00106.33
ATOM   2466  O   LEU B 309     -34.811 -14.308  18.256  1.00106.33
ATOM   2467  CB  LEU B 309     -35.927 -15.629  20.982  1.00106.33
ATOM   2468  CG  LEU B 309     -35.010 -16.795  20.539  1.00106.33
ATOM   2469  CD1 LEU B 309     -33.746 -16.834  21.404  1.00106.33
ATOM   2470  CD2 LEU B 309     -35.705 -18.164  20.541  1.00106.33
ATOM   2471  N   GLU B 310     -36.948 -13.707  18.624  1.00 89.59
ATOM   2472  CA  GLU B 310     -37.233 -13.653  17.218  1.00 89.59
ATOM   2473  C   GLU B 310     -36.270 -12.706  16.581  1.00 89.59
ATOM   2474  O   GLU B 310     -35.767 -12.963  15.489  1.00 89.59
ATOM   2475  CB  GLU B 310     -38.634 -13.099  16.908  1.00 89.59
ATOM   2476  CG  GLU B 310     -39.744 -13.623  17.819  1.00 89.59
ATOM   2477  CD  GLU B 310     -41.036 -13.611  17.010  1.00 89.59
ATOM   2478  OE1 GLU B 310     -41.559 -12.497  16.741  1.00 89.59
ATOM   2479  OE2 GLU B 310     -41.520 -14.721  16.659  1.00 89.59
ATOM   2480  N   LYS B 311     -36.001 -11.571  17.246  1.00 45.22
ATOM   2481  CA  LYS B 311     -35.125 -10.577  16.693  1.00 45.22
ATOM   2482  C   LYS B 311     -33.708 -11.069  16.614  1.00 45.22
ATOM   2483  O   LYS B 311     -33.024 -10.845  15.615  1.00 45.22
ATOM   2484  CB  LYS B 311     -35.104  -9.277  17.514  1.00 45.22
ATOM   2485  CG  LYS B 311     -36.321  -8.374  17.284  1.00 45.22
ATOM   2486  CD  LYS B 311     -36.298  -7.667  15.925  1.00 45.22
ATOM   2487  CE  LYS B 311     -35.049  -6.820  15.669  1.00 45.22
ATOM   2488  NZ  LYS B 311     -35.306  -5.872  14.560  1.00 45.22
ATOM   2489  N   VAL B 312     -33.219 -11.740  17.675  1.00 46.71
ATOM   2490  CA  VAL B 312     -31.851 -12.183  17.700  1.00 46.71
ATOM   2491  C   VAL B 312     -31.664 -13.172  16.599  1.00 46.71
ATOM   2492  O   VAL B 312     -30.712 -13.093  15.824  1.00 46.71
ATOM   2493  CB  VAL B 312     -31.498 -12.960  18.933  1.00 46.71
ATOM   2494  CG1 VAL B 312     -29.992 -13.275  18.897  1.00 46.71
ATOM   2495  CG2 VAL B 312     -31.998 -12.222  20.176  1.00 46.71
ATOM   2496  N   LYS B 313     -32.612 -14.124  16.493  1.00 74.66
ATOM   2497  CA  LYS B 313     -32.518 -15.200  15.553  1.00 74.66
ATOM   2498  C   LYS B 313     -32.433 -14.653  14.170  1.00 74.66
ATOM   2499  O   LYS B 313     -31.665 -15.156  13.353  1.00 74.66
ATOM   2500  CB  LYS B 313     -33.740 -16.131  15.571  1.00 74.66
ATOM   2501  CG  LYS B 313     -33.637 -17.284  14.570  1.00 74.66
ATOM   2502  CD  LYS B 313     -34.664 -18.387  14.821  1.00 74.66
ATOM   2503  CE  LYS B 313     -36.107 -17.923  14.631  1.00 74.66
ATOM   2504  NZ  LYS B 313     -37.032 -19.030  14.954  1.00 74.66
ATOM   2505  N   ALA B 314     -33.213 -13.607  13.857  1.00 27.42
ATOM   2506  CA  ALA B 314     -33.191 -13.122  12.510  1.00 27.42
ATOM   2507  C   ALA B 314     -31.806 -12.653  12.175  1.00 27.42
ATOM   2508  O   ALA B 314     -31.284 -12.947  11.101  1.00 27.42
ATOM   2509  CB  ALA B 314     -34.154 -11.943  12.282  1.00 27.42
ATOM   2510  N   TYR B 315     -31.165 -11.917  13.100  1.00 73.89
ATOM   2511  CA  TYR B 315     -29.868 -11.350  12.851  1.00 73.89
ATOM   2512  C   TYR B 315     -28.855 -12.448  12.726  1.00 73.89
ATOM   2513  O   TYR B 315     -28.006 -12.428  11.835  1.00 73.89
ATOM   2514  CB  TYR B 315     -29.473 -10.378  13.980  1.00 73.89
ATOM   2515  CG  TYR B 315     -28.307  -9.533  13.586  1.00 73.89
ATOM   2516  CD1 TYR B 315     -28.398  -8.654  12.532  1.00 73.89
ATOM   2517  CD2 TYR B 315     -27.140  -9.572  14.308  1.00 73.89
ATOM   2518  CE1 TYR B 315     -27.331  -7.857  12.184  1.00 73.89
ATOM   2519  CE2 TYR B 315     -26.069  -8.780  13.968  1.00 73.89
ATOM   2520  CZ  TYR B 315     -26.160  -7.924  12.899  1.00 73.89
ATOM   2521  OH  TYR B 315     -25.061  -7.113  12.552  1.00 73.89
ATOM   2522  N   ARG B 316     -28.934 -13.459  13.611  1.00136.04
ATOM   2523  CA  ARG B 316     -27.991 -14.537  13.575  1.00136.04
ATOM   2524  C   ARG B 316     -28.102 -15.223  12.256  1.00136.04
ATOM   2525  O   ARG B 316     -27.101 -15.669  11.701  1.00136.04
ATOM   2526  CB  ARG B 316     -28.232 -15.622  14.633  1.00136.04
ATOM   2527  CG  ARG B 316     -27.292 -16.815  14.433  1.00136.04
ATOM   2528  CD  ARG B 316     -27.554 -17.996  15.362  1.00136.04
ATOM   2529  NE  ARG B 316     -28.978 -18.396  15.182  1.00136.04
ATOM   2530  CZ  ARG B 316     -29.343 -19.247  14.179  1.00136.04
ATOM   2531  NH1 ARG B 316     -28.408 -19.741  13.315  1.00136.04
ATOM   2532  NH2 ARG B 316     -30.654 -19.600  14.041  1.00136.04
ATOM   2533  N   GLU B 317     -29.333 -15.366  11.738  1.00 48.14
ATOM   2534  CA  GLU B 317     -29.546 -16.028  10.482  1.00 48.14
ATOM   2535  C   GLU B 317     -28.964 -15.212   9.365  1.00 48.14
ATOM   2536  O   GLU B 317     -28.418 -15.765   8.411  1.00 48.14
ATOM   2537  CB  GLU B 317     -31.035 -16.294  10.208  1.00 48.14
ATOM   2538  CG  GLU B 317     -31.599 -17.339  11.175  1.00 48.14
ATOM   2539  CD  GLU B 317     -33.095 -17.480  10.949  1.00 48.14
ATOM   2540  OE1 GLU B 317     -33.681 -16.603  10.262  1.00 48.14
ATOM   2541  OE2 GLU B 317     -33.674 -18.469  11.472  1.00 48.14
ATOM   2542  N   LYS B 318     -29.066 -13.872   9.455  1.00 48.89
ATOM   2543  CA  LYS B 318     -28.572 -12.980   8.439  1.00 48.89
ATOM   2544  C   LYS B 318     -27.100 -13.192   8.297  1.00 48.89
ATOM   2545  O   LYS B 318     -26.580 -13.315   7.189  1.00 48.89
ATOM   2546  CB  LYS B 318     -28.738 -11.506   8.851  1.00 48.89
ATOM   2547  CG  LYS B 318     -30.171 -10.977   8.737  1.00 48.89
ATOM   2548  CD  LYS B 318     -30.343  -9.560   9.292  1.00 48.89
ATOM   2549  CE  LYS B 318     -31.760  -8.999   9.152  1.00 48.89
ATOM   2550  NZ  LYS B 318     -32.093  -8.821   7.719  1.00 48.89
ATOM   2551  N   ILE B 319     -26.391 -13.245   9.438  1.00 47.68
ATOM   2552  CA  ILE B 319     -24.969 -13.408   9.442  1.00 47.68
ATOM   2553  C   ILE B 319     -24.618 -14.743   8.867  1.00 47.68
ATOM   2554  O   ILE B 319     -23.630 -14.870   8.145  1.00 47.68
ATOM   2555  CB  ILE B 319     -24.360 -13.321  10.807  1.00 47.68
ATOM   2556  CG1 ILE B 319     -24.880 -12.067  11.529  1.00 47.68
ATOM   2557  CG2 ILE B 319     -22.832 -13.356  10.651  1.00 47.68
ATOM   2558  CD1 ILE B 319     -24.401 -11.955  12.972  1.00 47.68
ATOM   2559  N   GLU B 320     -25.416 -15.779   9.187  1.00 61.30
ATOM   2560  CA  GLU B 320     -25.146 -17.118   8.751  1.00 61.30
ATOM   2561  C   GLU B 320     -25.194 -17.197   7.248  1.00 61.30
ATOM   2562  O   GLU B 320     -24.375 -17.882   6.640  1.00 61.30
ATOM   2563  CB  GLU B 320     -26.133 -18.130   9.359  1.00 61.30
ATOM   2564  CG  GLU B 320     -25.690 -19.591   9.260  1.00 61.30
ATOM   2565  CD  GLU B 320     -26.424 -20.353  10.355  1.00 61.30
ATOM   2566  OE1 GLU B 320     -26.295 -19.950  11.543  1.00 61.30
ATOM   2567  OE2 GLU B 320     -27.114 -21.354  10.023  1.00 61.30
ATOM   2568  N   LYS B 321     -26.147 -16.500   6.597  1.00108.23
ATOM   2569  CA  LYS B 321     -26.244 -16.540   5.159  1.00108.23
ATOM   2570  C   LYS B 321     -24.991 -15.972   4.567  1.00108.23
ATOM   2571  O   LYS B 321     -24.458 -16.506   3.595  1.00108.23
ATOM   2572  CB  LYS B 321     -27.410 -15.699   4.611  1.00108.23
ATOM   2573  CG  LYS B 321     -28.781 -16.351   4.786  1.00108.23
ATOM   2574  CD  LYS B 321     -28.944 -17.633   3.967  1.00108.23
ATOM   2575  CE  LYS B 321     -29.087 -17.376   2.464  1.00108.23
ATOM   2576  NZ  LYS B 321     -29.112 -18.657   1.722  1.00108.23
ATOM   2577  N   GLU B 322     -24.488 -14.862   5.139  1.00 33.26
ATOM   2578  CA  GLU B 322     -23.315 -14.235   4.605  1.00 33.26
ATOM   2579  C   GLU B 322     -22.156 -15.169   4.735  1.00 33.26
ATOM   2580  O   GLU B 322     -21.366 -15.316   3.803  1.00 33.26
ATOM   2581  CB  GLU B 322     -22.938 -12.932   5.332  1.00 33.26
ATOM   2582  CG  GLU B 322     -24.023 -11.855   5.267  1.00 33.26
ATOM   2583  CD  GLU B 322     -23.340 -10.499   5.157  1.00 33.26
ATOM   2584  OE1 GLU B 322     -23.016 -10.090   4.010  1.00 33.26
ATOM   2585  OE2 GLU B 322     -23.140  -9.851   6.218  1.00 33.26
ATOM   2586  N   LEU B 323     -22.035 -15.842   5.897  1.00 96.00
ATOM   2587  CA  LEU B 323     -20.913 -16.699   6.146  1.00 96.00
ATOM   2588  C   LEU B 323     -20.955 -17.820   5.153  1.00 96.00
ATOM   2589  O   LEU B 323     -19.940 -18.147   4.542  1.00 96.00
ATOM   2590  CB  LEU B 323     -20.936 -17.288   7.572  1.00 96.00
ATOM   2591  CG  LEU B 323     -19.641 -17.989   8.050  1.00 96.00
ATOM   2592  CD1 LEU B 323     -19.823 -18.519   9.481  1.00 96.00
ATOM   2593  CD2 LEU B 323     -19.146 -19.087   7.095  1.00 96.00
ATOM   2594  N   GLU B 324     -22.147 -18.410   4.933  1.00 71.78
ATOM   2595  CA  GLU B 324     -22.268 -19.529   4.037  1.00 71.78
ATOM   2596  C   GLU B 324     -21.863 -19.093   2.663  1.00 71.78
ATOM   2597  O   GLU B 324     -21.208 -19.841   1.940  1.00 71.78
ATOM   2598  CB  GLU B 324     -23.707 -20.073   3.925  1.00 71.78
ATOM   2599  CG  GLU B 324     -24.230 -20.788   5.175  1.00 71.78
ATOM   2600  CD  GLU B 324     -23.628 -22.185   5.233  1.00 71.78
ATOM   2601  OE1 GLU B 324     -22.724 -22.481   4.406  1.00 71.78
ATOM   2602  OE2 GLU B 324     -24.067 -22.974   6.112  1.00 71.78
ATOM   2603  N   THR B 325     -22.236 -17.862   2.266  1.00 29.52
ATOM   2604  CA  THR B 325     -21.936 -17.387   0.945  1.00 29.52
ATOM   2605  C   THR B 325     -20.452 -17.370   0.769  1.00 29.52
ATOM   2606  O   THR B 325     -19.937 -17.762  -0.276  1.00 29.52
ATOM   2607  CB  THR B 325     -22.418 -15.985   0.700  1.00 29.52
ATOM   2608  OG1 THR B 325     -23.830 -15.914   0.850  1.00 29.52
ATOM   2609  CG2 THR B 325     -22.007 -15.555  -0.719  1.00 29.52
ATOM   2610  N   VAL B 326     -19.715 -16.912   1.794  1.00 37.49
ATOM   2611  CA  VAL B 326     -18.289 -16.818   1.676  1.00 37.49
ATOM   2612  C   VAL B 326     -17.701 -18.190   1.512  1.00 37.49
ATOM   2613  O   VAL B 326     -16.733 -18.372   0.776  1.00 37.49
ATOM   2614  CB  VAL B 326     -17.635 -16.183   2.869  1.00 37.49
ATOM   2615  CG1 VAL B 326     -16.111 -16.221   2.667  1.00 37.49
ATOM   2616  CG2 VAL B 326     -18.193 -14.761   3.043  1.00 37.49
ATOM   2617  N   CYS B 327     -18.245 -19.189   2.229  1.00 39.52
ATOM   2618  CA  CYS B 327     -17.714 -20.520   2.155  1.00 39.52
ATOM   2619  C   CYS B 327     -17.927 -21.087   0.793  1.00 39.52
ATOM   2620  O   CYS B 327     -17.024 -21.687   0.214  1.00 39.52
ATOM   2621  CB  CYS B 327     -18.379 -21.486   3.151  1.00 39.52
ATOM   2622  SG  CYS B 327     -18.053 -21.022   4.876  1.00 39.52
ATOM   2623  N   ASN B 328     -19.140 -20.909   0.246  1.00 45.62
ATOM   2624  CA  ASN B 328     -19.475 -21.468  -1.030  1.00 45.62
ATOM   2625  C   ASN B 328     -18.667 -20.827  -2.120  1.00 45.62
ATOM   2626  O   ASN B 328     -18.228 -21.515  -3.040  1.00 45.62
ATOM   2627  CB  ASN B 328     -20.970 -21.328  -1.356  1.00 45.62
ATOM   2628  CG  ASN B 328     -21.709 -22.321  -0.465  1.00 45.62
ATOM   2629  OD1 ASN B 328     -21.479 -23.527  -0.544  1.00 45.62
ATOM   2630  ND2 ASN B 328     -22.607 -21.806   0.416  1.00 45.62
ATOM   2631  N   ASP B 329     -18.433 -19.499  -2.070  1.00113.72
ATOM   2632  CA  ASP B 329     -17.695 -18.946  -3.171  1.00113.72
ATOM   2633  C   ASP B 329     -16.315 -19.529  -3.188  1.00113.72
ATOM   2634  O   ASP B 329     -15.789 -19.844  -4.253  1.00113.72
ATOM   2635  CB  ASP B 329     -17.625 -17.400  -3.249  1.00113.72
ATOM   2636  CG  ASP B 329     -16.942 -16.788  -2.042  1.00113.72
ATOM   2637  OD1 ASP B 329     -17.598 -16.753  -0.971  1.00113.72
ATOM   2638  OD2 ASP B 329     -15.774 -16.333  -2.174  1.00113.72
ATOM   2639  N   VAL B 330     -15.696 -19.710  -2.005  1.00 43.08
ATOM   2640  CA  VAL B 330     -14.370 -20.255  -1.930  1.00 43.08
ATOM   2641  C   VAL B 330     -14.366 -21.658  -2.457  1.00 43.08
ATOM   2642  O   VAL B 330     -13.496 -22.026  -3.243  1.00 43.08
ATOM   2643  CB  VAL B 330     -13.837 -20.288  -0.524  1.00 43.08
ATOM   2644  CG1 VAL B 330     -12.519 -21.081  -0.509  1.00 43.08
ATOM   2645  CG2 VAL B 330     -13.696 -18.837  -0.027  1.00 43.08
ATOM   2646  N   LEU B 331     -15.358 -22.474  -2.055  1.00 44.40
ATOM   2647  CA  LEU B 331     -15.414 -23.854  -2.448  1.00 44.40
ATOM   2648  C   LEU B 331     -15.551 -23.926  -3.934  1.00 44.40
ATOM   2649  O   LEU B 331     -14.946 -24.779  -4.580  1.00 44.40
ATOM   2650  CB  LEU B 331     -16.619 -24.590  -1.842  1.00 44.40
ATOM   2651  CG  LEU B 331     -16.545 -24.738  -0.312  1.00 44.40
ATOM   2652  CD1 LEU B 331     -17.776 -25.481   0.234  1.00 44.40
ATOM   2653  CD2 LEU B 331     -15.218 -25.394   0.111  1.00 44.40
ATOM   2654  N   SER B 332     -16.354 -23.019  -4.516  1.00 28.27
ATOM   2655  CA  SER B 332     -16.598 -23.055  -5.930  1.00 28.27
ATOM   2656  C   SER B 332     -15.304 -22.853  -6.662  1.00 28.27
ATOM   2657  O   SER B 332     -15.049 -23.514  -7.666  1.00 28.27
ATOM   2658  CB  SER B 332     -17.564 -21.954  -6.402  1.00 28.27
ATOM   2659  OG  SER B 332     -17.769 -22.056  -7.803  1.00 28.27
ATOM   2660  N   LEU B 333     -14.450 -21.930  -6.175  1.00 48.79
ATOM   2661  CA  LEU B 333     -13.197 -21.655  -6.826  1.00 48.79
ATOM   2662  C   LEU B 333     -12.333 -22.873  -6.758  1.00 48.79
ATOM   2663  O   LEU B 333     -11.644 -23.217  -7.718  1.00 48.79
ATOM   2664  CB  LEU B 333     -12.408 -20.506  -6.168  1.00 48.79
ATOM   2665  CG  LEU B 333     -13.048 -19.116  -6.346  1.00 48.79
ATOM   2666  CD1 LEU B 333     -12.209 -18.024  -5.664  1.00 48.79
ATOM   2667  CD2 LEU B 333     -13.293 -18.802  -7.832  1.00 48.79
ATOM   2668  N   LEU B 334     -12.354 -23.568  -5.609  1.00 58.55
ATOM   2669  CA  LEU B 334     -11.516 -24.716  -5.452  1.00 58.55
ATOM   2670  C   LEU B 334     -11.886 -25.702  -6.512  1.00 58.55
ATOM   2671  O   LEU B 334     -11.018 -26.221  -7.212  1.00 58.55
ATOM   2672  CB  LEU B 334     -11.753 -25.429  -4.104  1.00 58.55
ATOM   2673  CG  LEU B 334     -11.359 -24.613  -2.856  1.00 58.55
ATOM   2674  CD1 LEU B 334     -11.643 -25.387  -1.556  1.00 58.55
ATOM   2675  CD2 LEU B 334      -9.894 -24.156  -2.936  1.00 58.55
ATOM   2676  N   ASP B 335     -13.194 -25.987  -6.654  1.00 65.96
ATOM   2677  CA  ASP B 335     -13.625 -26.984  -7.590  1.00 65.96
ATOM   2678  C   ASP B 335     -13.418 -26.557  -9.005  1.00 65.96
ATOM   2679  O   ASP B 335     -12.814 -27.279  -9.794  1.00 65.96
ATOM   2680  CB  ASP B 335     -15.113 -27.350  -7.437  1.00 65.96
ATOM   2681  CG  ASP B 335     -15.290 -28.128  -6.138  1.00 65.96
ATOM   2682  OD1 ASP B 335     -14.655 -27.746  -5.118  1.00 65.96
ATOM   2683  OD2 ASP B 335     -16.078 -29.111  -6.147  1.00 65.96
ATOM   2684  N   LYS B 336     -13.913 -25.364  -9.379  1.00108.67
ATOM   2685  CA  LYS B 336     -13.818 -25.035 -10.766  1.00108.67
ATOM   2686  C   LYS B 336     -12.394 -24.847 -11.196  1.00108.67
ATOM   2687  O   LYS B 336     -11.967 -25.422 -12.194  1.00108.67
ATOM   2688  CB  LYS B 336     -14.553 -23.735 -11.144  1.00108.67
ATOM   2689  CG  LYS B 336     -16.074 -23.788 -10.983  1.00108.67
ATOM   2690  CD  LYS B 336     -16.751 -22.431 -11.196  1.00108.67
ATOM   2691  CE  LYS B 336     -18.271 -22.482 -11.036  1.00108.67
ATOM   2692  NZ  LYS B 336     -18.842 -23.427 -12.019  1.00108.67
ATOM   2693  N   PHE B 337     -11.664 -23.926 -10.541  1.00192.03
ATOM   2694  CA  PHE B 337     -10.335 -23.620 -10.998  1.00192.03
ATOM   2695  C   PHE B 337      -9.160 -24.330 -10.365  1.00192.03
ATOM   2696  O   PHE B 337      -8.364 -24.979 -11.041  1.00192.03
ATOM   2697  CB  PHE B 337     -10.059 -22.114 -10.874  1.00192.03
ATOM   2698  CG  PHE B 337     -11.168 -21.403 -11.578  1.00192.03
ATOM   2699  CD1 PHE B 337     -11.144 -21.251 -12.943  1.00192.03
ATOM   2700  CD2 PHE B 337     -12.245 -20.903 -10.876  1.00192.03
ATOM   2701  CE1 PHE B 337     -12.163 -20.601 -13.598  1.00192.03
ATOM   2702  CE2 PHE B 337     -13.267 -20.250 -11.527  1.00192.03
ATOM   2703  CZ  PHE B 337     -13.228 -20.097 -12.892  1.00192.03
ATOM   2704  N   LEU B 338      -9.047 -24.211  -9.020  1.00 90.78
ATOM   2705  CA  LEU B 338      -7.839 -24.523  -8.293  1.00 90.78
ATOM   2706  C   LEU B 338      -7.446 -25.971  -8.270  1.00 90.78
ATOM   2707  O   LEU B 338      -6.347 -26.330  -8.691  1.00 90.78
ATOM   2708  CB  LEU B 338      -7.940 -24.079  -6.823  1.00 90.78
ATOM   2709  CG  LEU B 338      -8.185 -22.568  -6.648  1.00 90.78
ATOM   2710  CD1 LEU B 338      -8.203 -22.172  -5.161  1.00 90.78
ATOM   2711  CD2 LEU B 338      -7.193 -21.739  -7.481  1.00 90.78
ATOM   2712  N   ILE B 339      -8.329 -26.843  -7.755  1.00 56.79
ATOM   2713  CA  ILE B 339      -8.022 -28.240  -7.613  1.00 56.79
ATOM   2714  C   ILE B 339      -7.986 -28.896  -8.956  1.00 56.79
ATOM   2715  O   ILE B 339      -7.142 -29.747  -9.228  1.00 56.79
ATOM   2716  CB  ILE B 339      -9.004 -28.982  -6.750  1.00 56.79
ATOM   2717  CG1 ILE B 339      -9.028 -28.382  -5.334  1.00 56.79
ATOM   2718  CG2 ILE B 339      -8.612 -30.469  -6.750  1.00 56.79
ATOM   2719  CD1 ILE B 339     -10.167 -28.917  -4.468  1.00 56.79
ATOM   2720  N   LYS B 340      -8.914 -28.504  -9.840  1.00103.96
ATOM   2721  CA  LYS B 340      -9.075 -29.142 -11.114  1.00103.96
ATOM   2722  C   LYS B 340      -7.811 -29.048 -11.922  1.00103.96
ATOM   2723  O   LYS B 340      -7.438 -29.999 -12.606  1.00103.96
ATOM   2724  CB  LYS B 340     -10.208 -28.497 -11.927  1.00103.96
ATOM   2725  CG  LYS B 340     -10.660 -29.325 -13.127  1.00103.96
ATOM   2726  CD  LYS B 340     -12.003 -28.866 -13.698  1.00103.96
ATOM   2727  CE  LYS B 340     -13.160 -28.994 -12.704  1.00103.96
ATOM   2728  NZ  LYS B 340     -13.381 -30.418 -12.365  1.00103.96
ATOM   2729  N   ASN B 341      -7.130 -27.891 -11.871  1.00 80.75
ATOM   2730  CA  ASN B 341      -5.950 -27.575 -12.632  1.00 80.75
ATOM   2731  C   ASN B 341      -4.706 -28.274 -12.167  1.00 80.75
ATOM   2732  O   ASN B 341      -3.713 -28.258 -12.888  1.00 80.75
ATOM   2733  CB  ASN B 341      -5.663 -26.068 -12.688  1.00 80.75
ATOM   2734  CG  ASN B 341      -6.760 -25.473 -13.557  1.00 80.75
ATOM   2735  OD1 ASN B 341      -7.515 -26.198 -14.204  1.00 80.75
ATOM   2736  ND2 ASN B 341      -6.853 -24.117 -13.581  1.00 80.75
ATOM   2737  N   CYS B 342      -4.664 -28.829 -10.941  1.00 57.41
ATOM   2738  CA  CYS B 342      -3.442 -29.408 -10.440  1.00 57.41
ATOM   2739  C   CYS B 342      -3.103 -30.694 -11.132  1.00 57.41
ATOM   2740  O   CYS B 342      -3.955 -31.551 -11.355  1.00 57.41
ATOM   2741  CB  CYS B 342      -3.491 -29.705  -8.930  1.00 57.41
ATOM   2742  SG  CYS B 342      -3.605 -28.195  -7.926  1.00 57.41
ATOM   2743  N   ASN B 343      -1.806 -30.849 -11.479  1.00 54.07
ATOM   2744  CA  ASN B 343      -1.293 -32.045 -12.081  1.00 54.07
ATOM   2745  C   ASN B 343      -1.084 -33.014 -10.957  1.00 54.07
ATOM   2746  O   ASN B 343      -1.191 -32.648  -9.787  1.00 54.07
ATOM   2747  CB  ASN B 343       0.064 -31.843 -12.781  1.00 54.07
ATOM   2748  CG  ASN B 343      -0.124 -30.892 -13.957  1.00 54.07
ATOM   2749  OD1 ASN B 343      -0.957 -31.118 -14.834  1.00 54.07
ATOM   2750  ND2 ASN B 343       0.673 -29.790 -13.973  1.00 54.07
ATOM   2751  N   ASP B 344      -0.808 -34.291 -11.286  1.00 33.22
ATOM   2752  CA  ASP B 344      -0.615 -35.300 -10.281  1.00 33.22
ATOM   2753  C   ASP B 344       0.598 -34.958  -9.473  1.00 33.22
ATOM   2754  O   ASP B 344       0.619 -35.144  -8.258  1.00 33.22
ATOM   2755  CB  ASP B 344      -0.380 -36.704 -10.875  1.00 33.22
ATOM   2756  CG  ASP B 344      -0.310 -37.711  -9.733  1.00 33.22
ATOM   2757  OD1 ASP B 344      -0.676 -37.335  -8.587  1.00 33.22
ATOM   2758  OD2 ASP B 344       0.118 -38.869  -9.992  1.00 33.22
ATOM   2759  N   PHE B 345       1.644 -34.441 -10.143  1.00 96.66
ATOM   2760  CA  PHE B 345       2.903 -34.133  -9.530  1.00 96.66
ATOM   2761  C   PHE B 345       2.822 -32.968  -8.594  1.00 96.66
ATOM   2762  O   PHE B 345       3.649 -32.872  -7.693  1.00 96.66
ATOM   2763  CB  PHE B 345       4.065 -33.922 -10.526  1.00 96.66
ATOM   2764  CG  PHE B 345       3.802 -32.792 -11.466  1.00 96.66
ATOM   2765  CD1 PHE B 345       4.027 -31.491 -11.084  1.00 96.66
ATOM   2766  CD2 PHE B 345       3.356 -33.039 -12.745  1.00 96.66
ATOM   2767  CE1 PHE B 345       3.797 -30.452 -11.957  1.00 96.66
ATOM   2768  CE2 PHE B 345       3.125 -32.004 -13.621  1.00 96.66
ATOM   2769  CZ  PHE B 345       3.345 -30.707 -13.228  1.00 96.66
ATOM   2770  N   GLN B 346       1.884 -32.022  -8.804  1.00 79.63
ATOM   2771  CA  GLN B 346       1.825 -30.855  -7.963  1.00 79.63
ATOM   2772  C   GLN B 346       1.265 -31.240  -6.625  1.00 79.63
ATOM   2773  O   GLN B 346       0.115 -30.957  -6.287  1.00 79.63
ATOM   2774  CB  GLN B 346       0.960 -29.748  -8.591  1.00 79.63
ATOM   2775  CG  GLN B 346       1.566 -29.220  -9.897  1.00 79.63
ATOM   2776  CD  GLN B 346       0.670 -28.134 -10.471  1.00 79.63
ATOM   2777  OE1 GLN B 346      -0.343 -28.421 -11.108  1.00 79.63
ATOM   2778  NE2 GLN B 346       1.056 -26.848 -10.251  1.00 79.63
ATOM   2779  N   TYR B 347       2.115 -31.884  -5.807  1.00 61.23
ATOM   2780  CA  TYR B 347       1.725 -32.351  -4.513  1.00 61.23
ATOM   2781  C   TYR B 347       1.464 -31.190  -3.610  1.00 61.23
ATOM   2782  O   TYR B 347       0.487 -31.187  -2.862  1.00 61.23
ATOM   2783  CB  TYR B 347       2.796 -33.230  -3.847  1.00 61.23
ATOM   2784  CG  TYR B 347       2.949 -34.449  -4.690  1.00 61.23
ATOM   2785  CD1 TYR B 347       1.943 -35.385  -4.746  1.00 61.23
ATOM   2786  CD2 TYR B 347       4.104 -34.668  -5.405  1.00 61.23
ATOM   2787  CE1 TYR B 347       2.078 -36.515  -5.517  1.00 61.23
ATOM   2788  CE2 TYR B 347       4.245 -35.798  -6.177  1.00 61.23
ATOM   2789  CZ  TYR B 347       3.229 -36.723  -6.234  1.00 61.23
ATOM   2790  OH  TYR B 347       3.364 -37.885  -7.023  1.00 61.23
ATOM   2791  N   GLU B 348       2.339 -30.167  -3.659  1.00 58.45
ATOM   2792  CA  GLU B 348       2.231 -29.061  -2.753  1.00 58.45
ATOM   2793  C   GLU B 348       0.958 -28.301  -2.971  1.00 58.45
ATOM   2794  O   GLU B 348       0.298 -27.914  -2.008  1.00 58.45
ATOM   2795  CB  GLU B 348       3.396 -28.066  -2.847  1.00 58.45
ATOM   2796  CG  GLU B 348       3.297 -26.961  -1.795  1.00 58.45
ATOM   2797  CD  GLU B 348       4.630 -26.234  -1.746  1.00 58.45
ATOM   2798  OE1 GLU B 348       5.659 -26.904  -1.467  1.00 58.45
ATOM   2799  OE2 GLU B 348       4.636 -24.999  -1.988  1.00 58.45
ATOM   2800  N   SER B 349       0.582 -28.050  -4.238  1.00 39.99
ATOM   2801  CA  SER B 349      -0.604 -27.286  -4.513  1.00 39.99
ATOM   2802  C   SER B 349      -1.808 -28.066  -4.090  1.00 39.99
ATOM   2803  O   SER B 349      -2.737 -27.529  -3.488  1.00 39.99
ATOM   2804  CB  SER B 349      -0.768 -26.966  -6.008  1.00 39.99
ATOM   2805  OG  SER B 349       0.331 -26.190  -6.463  1.00 39.99
ATOM   2806  N   LYS B 350      -1.806 -29.375  -4.387  1.00 99.99
ATOM   2807  CA  LYS B 350      -2.926 -30.218  -4.098  1.00 99.99
ATOM   2808  C   LYS B 350      -3.155 -30.229  -2.618  1.00 99.99
ATOM   2809  O   LYS B 350      -4.292 -30.129  -2.160  1.00 99.99
ATOM   2810  CB  LYS B 350      -2.667 -31.656  -4.573  1.00 99.99
ATOM   2811  CG  LYS B 350      -3.901 -32.552  -4.615  1.00 99.99
ATOM   2812  CD  LYS B 350      -3.656 -33.830  -5.420  1.00 99.99
ATOM   2813  CE  LYS B 350      -4.813 -34.828  -5.382  1.00 99.99
ATOM   2814  NZ  LYS B 350      -4.927 -35.419  -4.030  1.00 99.99
ATOM   2815  N   VAL B 351      -2.073 -30.329  -1.822  1.00 38.95
ATOM   2816  CA  VAL B 351      -2.222 -30.369  -0.397  1.00 38.95
ATOM   2817  C   VAL B 351      -2.855 -29.088   0.049  1.00 38.95
ATOM   2818  O   VAL B 351      -3.763 -29.087   0.878  1.00 38.95
ATOM   2819  CB  VAL B 351      -0.907 -30.470   0.330  1.00 38.95
ATOM   2820  CG1 VAL B 351      -1.176 -30.378   1.843  1.00 38.95
ATOM   2821  CG2 VAL B 351      -0.190 -31.762  -0.100  1.00 38.95
ATOM   2822  N   PHE B 352      -2.392 -27.956  -0.511  1.00117.75
ATOM   2823  CA  PHE B 352      -2.839 -26.653  -0.098  1.00117.75
ATOM   2824  C   PHE B 352      -4.310 -26.465  -0.357  1.00117.75
ATOM   2825  O   PHE B 352      -5.051 -26.043   0.530  1.00117.75
ATOM   2826  CB  PHE B 352      -2.088 -25.535  -0.837  1.00117.75
ATOM   2827  CG  PHE B 352      -2.397 -24.244  -0.165  1.00117.75
ATOM   2828  CD1 PHE B 352      -3.557 -23.560  -0.449  1.00117.75
ATOM   2829  CD2 PHE B 352      -1.514 -23.717   0.751  1.00117.75
ATOM   2830  CE1 PHE B 352      -3.830 -22.366   0.174  1.00117.75
ATOM   2831  CE2 PHE B 352      -1.783 -22.523   1.377  1.00117.75
ATOM   2832  CZ  PHE B 352      -2.946 -21.849   1.090  1.00117.75
ATOM   2833  N   TYR B 353      -4.778 -26.768  -1.582  1.00 74.86
ATOM   2834  CA  TYR B 353      -6.156 -26.547  -1.934  1.00 74.86
ATOM   2835  C   TYR B 353      -7.067 -27.477  -1.185  1.00 74.86
ATOM   2836  O   TYR B 353      -8.156 -27.079  -0.777  1.00 74.86
ATOM   2837  CB  TYR B 353      -6.452 -26.745  -3.432  1.00 74.86
ATOM   2838  CG  TYR B 353      -5.691 -25.723  -4.204  1.00 74.86
ATOM   2839  CD1 TYR B 353      -6.049 -24.397  -4.153  1.00 74.86
ATOM   2840  CD2 TYR B 353      -4.631 -26.096  -4.999  1.00 74.86
ATOM   2841  CE1 TYR B 353      -5.347 -23.459  -4.873  1.00 74.86
ATOM   2842  CE2 TYR B 353      -3.927 -25.162  -5.720  1.00 74.86
ATOM   2843  CZ  TYR B 353      -4.285 -23.837  -5.656  1.00 74.86
ATOM   2844  OH  TYR B 353      -3.571 -22.869  -6.393  1.00 74.86
ATOM   2845  N   LEU B 354      -6.666 -28.755  -1.021  1.00 55.20
ATOM   2846  CA  LEU B 354      -7.500 -29.724  -0.355  1.00 55.20
ATOM   2847  C   LEU B 354      -7.683 -29.342   1.081  1.00 55.20
ATOM   2848  O   LEU B 354      -8.742 -29.558   1.666  1.00 55.20
ATOM   2849  CB  LEU B 354      -6.950 -31.160  -0.416  1.00 55.20
ATOM   2850  CG  LEU B 354      -6.976 -31.748  -1.842  1.00 55.20
ATOM   2851  CD1 LEU B 354      -6.430 -33.184  -1.873  1.00 55.20
ATOM   2852  CD2 LEU B 354      -8.375 -31.635  -2.471  1.00 55.20
ATOM   2853  N   LYS B 355      -6.631 -28.792   1.701  1.00152.66
ATOM   2854  CA  LYS B 355      -6.679 -28.353   3.065  1.00152.66
ATOM   2855  C   LYS B 355      -7.676 -27.230   3.139  1.00152.66
ATOM   2856  O   LYS B 355      -8.443 -27.098   4.093  1.00152.66
ATOM   2857  CB  LYS B 355      -5.297 -27.811   3.465  1.00152.66
ATOM   2858  CG  LYS B 355      -5.040 -27.727   4.962  1.00152.66
ATOM   2859  CD  LYS B 355      -5.986 -26.807   5.718  1.00152.66
ATOM   2860  CE  LYS B 355      -5.854 -27.012   7.219  1.00152.66
ATOM   2861  NZ  LYS B 355      -5.971 -28.460   7.493  1.00152.66
ATOM   2862  N   MET B 356      -7.672 -26.374   2.107  1.00 53.30
ATOM   2863  CA  MET B 356      -8.539 -25.234   2.039  1.00 53.30
ATOM   2864  C   MET B 356      -9.962 -25.702   1.948  1.00 53.30
ATOM   2865  O   MET B 356     -10.858 -25.133   2.569  1.00 53.30
ATOM   2866  CB  MET B 356      -8.212 -24.372   0.806  1.00 53.30
ATOM   2867  CG  MET B 356      -8.731 -22.935   0.849  1.00 53.30
ATOM   2868  SD  MET B 356      -8.058 -21.892  -0.482  1.00 53.30
ATOM   2869  CE  MET B 356      -8.562 -20.322   0.275  1.00 53.30
ATOM   2870  N   LYS B 357     -10.200 -26.764   1.156  1.00 53.88
ATOM   2871  CA  LYS B 357     -11.515 -27.304   0.957  1.00 53.88
ATOM   2872  C   LYS B 357     -12.015 -27.834   2.269  1.00 53.88
ATOM   2873  O   LYS B 357     -13.179 -27.659   2.629  1.00 53.88
ATOM   2874  CB  LYS B 357     -11.490 -28.456  -0.060  1.00 53.88
ATOM   2875  CG  LYS B 357     -12.852 -28.794  -0.660  1.00 53.88
ATOM   2876  CD  LYS B 357     -12.746 -29.630  -1.937  1.00 53.88
ATOM   2877  CE  LYS B 357     -14.081 -29.829  -2.657  1.00 53.88
ATOM   2878  NZ  LYS B 357     -13.851 -30.401  -4.004  1.00 53.88
ATOM   2879  N   GLY B 358     -11.136 -28.513   3.023  1.00 24.93
ATOM   2880  CA  GLY B 358     -11.522 -29.053   4.293  1.00 24.93
ATOM   2881  C   GLY B 358     -11.871 -27.940   5.237  1.00 24.93
ATOM   2882  O   GLY B 358     -12.854 -28.030   5.970  1.00 24.93
ATOM   2883  N   ASP B 359     -11.069 -26.855   5.248  1.00 54.10
ATOM   2884  CA  ASP B 359     -11.289 -25.783   6.180  1.00 54.10
ATOM   2885  C   ASP B 359     -12.632 -25.166   5.944  1.00 54.10
ATOM   2886  O   ASP B 359     -13.413 -24.979   6.875  1.00 54.10
ATOM   2887  CB  ASP B 359     -10.251 -24.652   6.053  1.00 54.10
ATOM   2888  CG  ASP B 359      -8.912 -25.150   6.577  1.00 54.10
ATOM   2889  OD1 ASP B 359      -8.913 -26.147   7.347  1.00 54.10
ATOM   2890  OD2 ASP B 359      -7.871 -24.538   6.220  1.00 54.10
ATOM   2891  N   TYR B 360     -12.947 -24.855   4.675  1.00 79.82
ATOM   2892  CA  TYR B 360     -14.171 -24.173   4.367  1.00 79.82
ATOM   2893  C   TYR B 360     -15.381 -25.001   4.646  1.00 79.82
ATOM   2894  O   TYR B 360     -16.377 -24.459   5.117  1.00 79.82
ATOM   2895  CB  TYR B 360     -14.217 -23.544   2.966  1.00 79.82
ATOM   2896  CG  TYR B 360     -13.410 -22.302   3.143  1.00 79.82
ATOM   2897  CD1 TYR B 360     -12.037 -22.345   3.110  1.00 79.82
ATOM   2898  CD2 TYR B 360     -14.036 -21.095   3.370  1.00 79.82
ATOM   2899  CE1 TYR B 360     -11.299 -21.199   3.289  1.00 79.82
ATOM   2900  CE2 TYR B 360     -13.304 -19.946   3.551  1.00 79.82
ATOM   2901  CZ  TYR B 360     -11.932 -19.998   3.509  1.00 79.82
ATOM   2902  OH  TYR B 360     -11.173 -18.823   3.694  1.00 79.82
ATOM   2903  N   TYR B 361     -15.352 -26.315   4.353  1.00 67.02
ATOM   2904  CA  TYR B 361     -16.471 -27.161   4.678  1.00 67.02
ATOM   2905  C   TYR B 361     -16.623 -27.181   6.166  1.00 67.02
ATOM   2906  O   TYR B 361     -17.733 -27.276   6.688  1.00 67.02
ATOM   2907  CB  TYR B 361     -16.324 -28.626   4.232  1.00 67.02
ATOM   2908  CG  TYR B 361     -16.607 -28.723   2.773  1.00 67.02
ATOM   2909  CD1 TYR B 361     -17.906 -28.663   2.327  1.00 67.02
ATOM   2910  CD2 TYR B 361     -15.593 -28.897   1.859  1.00 67.02
ATOM   2911  CE1 TYR B 361     -18.196 -28.759   0.987  1.00 67.02
ATOM   2912  CE2 TYR B 361     -15.878 -28.995   0.517  1.00 67.02
ATOM   2913  CZ  TYR B 361     -17.177 -28.925   0.079  1.00 67.02
ATOM   2914  OH  TYR B 361     -17.468 -29.025  -1.298  1.00 67.02
ATOM   2915  N   ARG B 362     -15.493 -27.143   6.892  1.00127.80
ATOM   2916  CA  ARG B 362     -15.516 -27.163   8.325  1.00127.80
ATOM   2917  C   ARG B 362     -16.217 -25.936   8.823  1.00127.80
ATOM   2918  O   ARG B 362     -16.900 -25.980   9.844  1.00127.80
ATOM   2919  CB  ARG B 362     -14.107 -27.196   8.935  1.00127.80
ATOM   2920  CG  ARG B 362     -14.090 -27.216  10.463  1.00127.80
ATOM   2921  CD  ARG B 362     -12.677 -27.339  11.034  1.00127.80
ATOM   2922  NE  ARG B 362     -11.797 -26.472  10.202  1.00127.80
ATOM   2923  CZ  ARG B 362     -10.891 -25.632  10.781  1.00127.80
ATOM   2924  NH1 ARG B 362     -10.807 -25.535  12.141  1.00127.80
ATOM   2925  NH2 ARG B 362     -10.064 -24.887   9.991  1.00127.80
ATOM   2926  N   TYR B 363     -16.048 -24.794   8.129  1.00 66.94
ATOM   2927  CA  TYR B 363     -16.693 -23.584   8.558  1.00 66.94
ATOM   2928  C   TYR B 363     -18.181 -23.758   8.466  1.00 66.94
ATOM   2929  O   TYR B 363     -18.912 -23.314   9.350  1.00 66.94
ATOM   2930  CB  TYR B 363     -16.318 -22.343   7.730  1.00 66.94
ATOM   2931  CG  TYR B 363     -14.873 -22.045   7.952  1.00 66.94
ATOM   2932  CD1 TYR B 363     -14.430 -21.584   9.171  1.00 66.94
ATOM   2933  CD2 TYR B 363     -13.967 -22.201   6.930  1.00 66.94
ATOM   2934  CE1 TYR B 363     -13.098 -21.302   9.368  1.00 66.94
ATOM   2935  CE2 TYR B 363     -12.635 -21.921   7.122  1.00 66.94
ATOM   2936  CZ  TYR B 363     -12.197 -21.472   8.345  1.00 66.94
ATOM   2937  OH  TYR B 363     -10.831 -21.183   8.543  1.00 66.94
ATOM   2938  N   LEU B 364     -18.674 -24.397   7.384  1.00 95.09
ATOM   2939  CA  LEU B 364     -20.092 -24.593   7.242  1.00 95.09
ATOM   2940  C   LEU B 364     -20.578 -25.480   8.346  1.00 95.09
ATOM   2941  O   LEU B 364     -21.676 -25.291   8.869  1.00 95.09
ATOM   2942  CB  LEU B 364     -20.545 -25.259   5.928  1.00 95.09
ATOM   2943  CG  LEU B 364     -20.403 -24.386   4.666  1.00 95.09
ATOM   2944  CD1 LEU B 364     -18.948 -24.258   4.211  1.00 95.09
ATOM   2945  CD2 LEU B 364     -21.334 -24.869   3.548  1.00 95.09
ATOM   2946  N   ALA B 365     -19.762 -26.479   8.725  1.00 47.17
ATOM   2947  CA  ALA B 365     -20.110 -27.443   9.731  1.00 47.17
ATOM   2948  C   ALA B 365     -20.318 -26.758  11.046  1.00 47.17
ATOM   2949  O   ALA B 365     -21.105 -27.213  11.873  1.00 47.17
ATOM   2950  CB  ALA B 365     -19.029 -28.522   9.940  1.00 47.17
ATOM   2951  N   GLU B 366     -19.587 -25.665  11.311  1.00 67.54
ATOM   2952  CA  GLU B 366     -19.733 -25.002  12.574  1.00 67.54
ATOM   2953  C   GLU B 366     -21.146 -24.505  12.728  1.00 67.54
ATOM   2954  O   GLU B 366     -21.688 -24.472  13.832  1.00 67.54
ATOM   2955  CB  GLU B 366     -18.761 -23.814  12.708  1.00 67.54
ATOM   2956  CG  GLU B 366     -17.296 -24.259  12.791  1.00 67.54
ATOM   2957  CD  GLU B 366     -16.395 -23.039  12.647  1.00 67.54
ATOM   2958  OE1 GLU B 366     -16.896 -21.980  12.184  1.00 67.54
ATOM   2959  OE2 GLU B 366     -15.188 -23.155  12.993  1.00 67.54
ATOM   2960  N   VAL B 367     -21.732 -23.991  11.633  1.00 96.88
ATOM   2961  CA  VAL B 367     -23.068 -23.450  11.600  1.00 96.88
ATOM   2962  C   VAL B 367     -24.182 -24.423  11.335  1.00 96.88
ATOM   2963  O   VAL B 367     -25.298 -24.214  11.806  1.00 96.88
ATOM   2964  CB  VAL B 367     -23.197 -22.333  10.611  1.00 96.88
ATOM   2965  CG1 VAL B 367     -22.215 -21.224  11.027  1.00 96.88
ATOM   2966  CG2 VAL B 367     -22.974 -22.881   9.192  1.00 96.88
ATOM   2967  N   ALA B 368     -23.931 -25.479  10.536  1.00 54.57
ATOM   2968  CA  ALA B 368     -24.970 -26.352  10.044  1.00 54.57
ATOM   2969  C   ALA B 368     -25.571 -27.207  11.119  1.00 54.57
ATOM   2970  O   ALA B 368     -25.018 -27.364  12.206  1.00 54.57
ATOM   2971  CB  ALA B 368     -24.490 -27.306   8.937  1.00 54.57
ATOM   2972  N   SER B 369     -26.779 -27.746  10.826  1.00 81.40
ATOM   2973  CA  SER B 369     -27.451 -28.649  11.718  1.00 81.40
ATOM   2974  C   SER B 369     -28.203 -29.641  10.883  1.00 81.40
ATOM   2975  O   SER B 369     -28.355 -29.469   9.675  1.00 81.40
ATOM   2976  CB  SER B 369     -28.486 -27.980  12.640  1.00 81.40
ATOM   2977  OG  SER B 369     -27.837 -27.141  13.584  1.00 81.40
ATOM   2978  N   GLY B 370     -28.665 -30.736  11.521  1.00 22.96
ATOM   2979  CA  GLY B 370     -29.475 -31.709  10.848  1.00 22.96
ATOM   2980  C   GLY B 370     -28.652 -32.497   9.880  1.00 22.96
ATOM   2981  O   GLY B 370     -27.469 -32.760  10.091  1.00 22.96
ATOM   2982  N   GLU B 371     -29.318 -32.922   8.791  1.00 41.40
ATOM   2983  CA  GLU B 371     -28.773 -33.721   7.734  1.00 41.40
ATOM   2984  C   GLU B 371     -27.777 -32.924   6.956  1.00 41.40
ATOM   2985  O   GLU B 371     -26.801 -33.473   6.447  1.00 41.40
ATOM   2986  CB  GLU B 371     -29.872 -34.210   6.782  1.00 41.40
ATOM   2987  CG  GLU B 371     -30.877 -35.107   7.507  1.00 41.40
ATOM   2988  CD  GLU B 371     -32.056 -35.361   6.584  1.00 41.40
ATOM   2989  OE1 GLU B 371     -31.913 -35.118   5.355  1.00 41.40
ATOM   2990  OE2 GLU B 371     -33.119 -35.799   7.097  1.00 41.40
ATOM   2991  N   LYS B 372     -28.008 -31.604   6.837  1.00 70.29
ATOM   2992  CA  LYS B 372     -27.140 -30.746   6.080  1.00 70.29
ATOM   2993  C   LYS B 372     -25.784 -30.810   6.704  1.00 70.29
ATOM   2994  O   LYS B 372     -24.764 -30.764   6.016  1.00 70.29
ATOM   2995  CB  LYS B 372     -27.621 -29.285   6.068  1.00 70.29
ATOM   2996  CG  LYS B 372     -26.773 -28.356   5.198  1.00 70.29
ATOM   2997  CD  LYS B 372     -27.495 -27.056   4.843  1.00 70.29
ATOM   2998  CE  LYS B 372     -28.198 -26.408   6.036  1.00 70.29
ATOM   2999  NZ  LYS B 372     -28.996 -25.249   5.578  1.00 70.29
ATOM   3000  N   LYS B 373     -25.741 -30.927   8.041  1.00 67.38
ATOM   3001  CA  LYS B 373     -24.481 -30.981   8.720  1.00 67.38
ATOM   3002  C   LYS B 373     -23.715 -32.194   8.287  1.00 67.38
ATOM   3003  O   LYS B 373     -22.502 -32.127   8.096  1.00 67.38
ATOM   3004  CB  LYS B 373     -24.594 -31.072  10.250  1.00 67.38
ATOM   3005  CG  LYS B 373     -23.216 -31.203  10.903  1.00 67.38
ATOM   3006  CD  LYS B 373     -23.199 -31.032  12.420  1.00 67.38
ATOM   3007  CE  LYS B 373     -21.831 -31.342  13.031  1.00 67.38
ATOM   3008  NZ  LYS B 373     -20.838 -30.333  12.597  1.00 67.38
ATOM   3009  N   ASN B 374     -24.410 -33.331   8.099  1.00 55.73
ATOM   3010  CA  ASN B 374     -23.773 -34.583   7.795  1.00 55.73
ATOM   3011  C   ASN B 374     -22.986 -34.457   6.527  1.00 55.73
ATOM   3012  O   ASN B 374     -21.866 -34.958   6.432  1.00 55.73
ATOM   3013  CB  ASN B 374     -24.789 -35.718   7.531  1.00 55.73
ATOM   3014  CG  ASN B 374     -25.644 -35.972   8.768  1.00 55.73
ATOM   3015  OD1 ASN B 374     -26.569 -35.217   9.063  1.00 55.73
ATOM   3016  ND2 ASN B 374     -25.346 -37.079   9.502  1.00 55.73
ATOM   3017  N   SER B 375     -23.561 -33.795   5.507  1.00 32.89
ATOM   3018  CA  SER B 375     -22.915 -33.694   4.229  1.00 32.89
ATOM   3019  C   SER B 375     -21.639 -32.915   4.333  1.00 32.89
ATOM   3020  O   SER B 375     -20.596 -33.357   3.851  1.00 32.89
ATOM   3021  CB  SER B 375     -23.800 -32.999   3.183  1.00 32.89
ATOM   3022  OG  SER B 375     -24.938 -33.800   2.904  1.00 32.89
ATOM   3023  N   VAL B 376     -21.685 -31.727   4.967  1.00 42.90
ATOM   3024  CA  VAL B 376     -20.518 -30.893   5.060  1.00 42.90
ATOM   3025  C   VAL B 376     -19.462 -31.567   5.885  1.00 42.90
ATOM   3026  O   VAL B 376     -18.279 -31.488   5.555  1.00 42.90
ATOM   3027  CB  VAL B 376     -20.776 -29.538   5.665  1.00 42.90
ATOM   3028  CG1 VAL B 376     -21.701 -28.740   4.730  1.00 42.90
ATOM   3029  CG2 VAL B 376     -21.340 -29.722   7.082  1.00 42.90
ATOM   3030  N   VAL B 377     -19.843 -32.243   6.990  1.00112.16
ATOM   3031  CA  VAL B 377     -18.827 -32.866   7.794  1.00112.16
ATOM   3032  C   VAL B 377     -18.114 -33.904   6.988  1.00112.16
ATOM   3033  O   VAL B 377     -16.892 -34.014   7.060  1.00112.16
ATOM   3034  CB  VAL B 377     -19.304 -33.509   9.070  1.00112.16
ATOM   3035  CG1 VAL B 377     -19.697 -32.410  10.068  1.00112.16
ATOM   3036  CG2 VAL B 377     -20.449 -34.478   8.748  1.00112.16
ATOM   3037  N   GLU B 378     -18.857 -34.691   6.193  1.00 78.17
ATOM   3038  CA  GLU B 378     -18.266 -35.747   5.419  1.00 78.17
ATOM   3039  C   GLU B 378     -17.314 -35.175   4.409  1.00 78.17
ATOM   3040  O   GLU B 378     -16.195 -35.664   4.257  1.00 78.17
ATOM   3041  CB  GLU B 378     -19.334 -36.550   4.657  1.00 78.17
ATOM   3042  CG  GLU B 378     -18.813 -37.757   3.880  1.00 78.17
ATOM   3043  CD  GLU B 378     -20.020 -38.340   3.160  1.00 78.17
ATOM   3044  OE1 GLU B 378     -20.868 -37.528   2.703  1.00 78.17
ATOM   3045  OE2 GLU B 378     -20.120 -39.592   3.064  1.00 78.17
ATOM   3046  N   ALA B 379     -17.722 -34.098   3.710  1.00 26.75
ATOM   3047  CA  ALA B 379     -16.907 -33.518   2.677  1.00 26.75
ATOM   3048  C   ALA B 379     -15.631 -33.033   3.283  1.00 26.75
ATOM   3049  O   ALA B 379     -14.556 -33.181   2.704  1.00 26.75
ATOM   3050  CB  ALA B 379     -17.571 -32.307   1.998  1.00 26.75
ATOM   3051  N   SER B 380     -15.721 -32.430   4.480  1.00 35.52
ATOM   3052  CA  SER B 380     -14.559 -31.890   5.114  1.00 35.52
ATOM   3053  C   SER B 380     -13.560 -32.977   5.381  1.00 35.52
ATOM   3054  O   SER B 380     -12.390 -32.845   5.028  1.00 35.52
ATOM   3055  CB  SER B 380     -14.876 -31.243   6.469  1.00 35.52
ATOM   3056  OG  SER B 380     -13.686 -30.730   7.049  1.00 35.52
ATOM   3057  N   GLU B 381     -13.997 -34.092   5.998  1.00 51.36
ATOM   3058  CA  GLU B 381     -13.071 -35.123   6.382  1.00 51.36
ATOM   3059  C   GLU B 381     -12.436 -35.734   5.170  1.00 51.36
ATOM   3060  O   GLU B 381     -11.244 -36.039   5.177  1.00 51.36
ATOM   3061  CB  GLU B 381     -13.702 -36.236   7.234  1.00 51.36
ATOM   3062  CG  GLU B 381     -12.652 -37.176   7.832  1.00 51.36
ATOM   3063  CD  GLU B 381     -13.280 -37.945   8.984  1.00 51.36
ATOM   3064  OE1 GLU B 381     -14.310 -37.467   9.529  1.00 51.36
ATOM   3065  OE2 GLU B 381     -12.729 -39.017   9.346  1.00 51.36
ATOM   3066  N   ALA B 382     -13.214 -35.924   4.089  1.00 23.42
ATOM   3067  CA  ALA B 382     -12.668 -36.524   2.908  1.00 23.42
ATOM   3068  C   ALA B 382     -11.572 -35.644   2.387  1.00 23.42
ATOM   3069  O   ALA B 382     -10.522 -36.136   1.976  1.00 23.42
ATOM   3070  CB  ALA B 382     -13.709 -36.697   1.789  1.00 23.42
ATOM   3071  N   ALA B 383     -11.787 -34.313   2.387  1.00 31.99
ATOM   3072  CA  ALA B 383     -10.796 -33.405   1.875  1.00 31.99
ATOM   3073  C   ALA B 383      -9.558 -33.466   2.721  1.00 31.99
ATOM   3074  O   ALA B 383      -8.448 -33.545   2.198  1.00 31.99
ATOM   3075  CB  ALA B 383     -11.278 -31.943   1.867  1.00 31.99
ATOM   3076  N   TYR B 384      -9.713 -33.457   4.061  1.00 67.47
ATOM   3077  CA  TYR B 384      -8.570 -33.480   4.937  1.00 67.47
ATOM   3078  C   TYR B 384      -7.806 -34.751   4.749  1.00 67.47
ATOM   3079  O   TYR B 384      -6.579 -34.737   4.673  1.00 67.47
ATOM   3080  CB  TYR B 384      -8.918 -33.452   6.436  1.00 67.47
ATOM   3081  CG  TYR B 384      -9.260 -32.078   6.899  1.00 67.47
ATOM   3082  CD1 TYR B 384      -8.251 -31.180   7.159  1.00 67.47
ATOM   3083  CD2 TYR B 384     -10.564 -31.694   7.105  1.00 67.47
ATOM   3084  CE1 TYR B 384      -8.537 -29.910   7.600  1.00 67.47
ATOM   3085  CE2 TYR B 384     -10.858 -30.424   7.545  1.00 67.47
ATOM   3086  CZ  TYR B 384      -9.842 -29.531   7.790  1.00 67.47
ATOM   3087  OH  TYR B 384     -10.138 -28.229   8.243  1.00 67.47
ATOM   3088  N   LYS B 385      -8.527 -35.883   4.661  1.00149.79
ATOM   3089  CA  LYS B 385      -7.925 -37.185   4.575  1.00149.79
ATOM   3090  C   LYS B 385      -7.030 -37.232   3.373  1.00149.79
ATOM   3091  O   LYS B 385      -5.896 -37.701   3.454  1.00149.79
ATOM   3092  CB  LYS B 385      -8.977 -38.285   4.334  1.00149.79
ATOM   3093  CG  LYS B 385      -9.920 -38.579   5.504  1.00149.79
ATOM   3094  CD  LYS B 385      -9.265 -39.350   6.650  1.00149.79
ATOM   3095  CE  LYS B 385      -7.982 -38.706   7.174  1.00149.79
ATOM   3096  NZ  LYS B 385      -7.386 -39.554   8.231  1.00149.79
ATOM   3097  N   GLU B 386      -7.526 -36.730   2.225  1.00 82.87
ATOM   3098  CA  GLU B 386      -6.819 -36.787   0.975  1.00 82.87
ATOM   3099  C   GLU B 386      -5.547 -36.012   1.093  1.00 82.87
ATOM   3100  O   GLU B 386      -4.482 -36.464   0.677  1.00 82.87
ATOM   3101  CB  GLU B 386      -7.575 -36.074  -0.160  1.00 82.87
ATOM   3102  CG  GLU B 386      -8.950 -36.643  -0.498  1.00 82.87
ATOM   3103  CD  GLU B 386      -9.657 -35.623  -1.386  1.00 82.87
ATOM   3104  OE1 GLU B 386      -9.074 -35.240  -2.435  1.00 82.87
ATOM   3105  OE2 GLU B 386     -10.788 -35.205  -1.018  1.00 82.87
ATOM   3106  N   ALA B 387      -5.637 -34.803   1.666  1.00 36.08
ATOM   3107  CA  ALA B 387      -4.502 -33.934   1.759  1.00 36.08
ATOM   3108  C   ALA B 387      -3.453 -34.552   2.632  1.00 36.08
ATOM   3109  O   ALA B 387      -2.258 -34.420   2.372  1.00 36.08
ATOM   3110  CB  ALA B 387      -4.857 -32.563   2.364  1.00 36.08
ATOM   3111  N   PHE B 388      -3.886 -35.224   3.712  1.00 83.55
ATOM   3112  CA  PHE B 388      -3.000 -35.759   4.705  1.00 83.55
ATOM   3113  C   PHE B 388      -2.156 -36.862   4.147  1.00 83.55
ATOM   3114  O   PHE B 388      -0.942 -36.879   4.350  1.00 83.55
ATOM   3115  CB  PHE B 388      -3.790 -36.286   5.917  1.00 83.55
ATOM   3116  CG  PHE B 388      -2.852 -36.438   7.061  1.00 83.55
ATOM   3117  CD1 PHE B 388      -2.192 -35.330   7.538  1.00 83.55
ATOM   3118  CD2 PHE B 388      -2.670 -37.649   7.689  1.00 83.55
ATOM   3119  CE1 PHE B 388      -1.327 -35.431   8.600  1.00 83.55
ATOM   3120  CE2 PHE B 388      -1.806 -37.755   8.753  1.00 83.55
ATOM   3121  CZ  PHE B 388      -1.134 -36.646   9.211  1.00 83.55
ATOM   3122  N   GLU B 389      -2.763 -37.806   3.402  1.00 74.45
ATOM   3123  CA  GLU B 389      -1.976 -38.909   2.932  1.00 74.45
ATOM   3124  C   GLU B 389      -0.905 -38.371   2.038  1.00 74.45
ATOM   3125  O   GLU B 389       0.226 -38.851   2.063  1.00 74.45
ATOM   3126  CB  GLU B 389      -2.761 -39.979   2.149  1.00 74.45
ATOM   3127  CG  GLU B 389      -1.917 -41.235   1.891  1.00 74.45
ATOM   3128  CD  GLU B 389      -2.753 -42.274   1.156  1.00 74.45
ATOM   3129  OE1 GLU B 389      -3.959 -42.410   1.496  1.00 74.45
ATOM   3130  OE2 GLU B 389      -2.196 -42.948   0.248  1.00 74.45
ATOM   3131  N   ILE B 390      -1.237 -37.353   1.224  1.00 41.45
ATOM   3132  CA  ILE B 390      -0.295 -36.789   0.300  1.00 41.45
ATOM   3133  C   ILE B 390       0.835 -36.153   1.056  1.00 41.45
ATOM   3134  O   ILE B 390       2.002 -36.356   0.727  1.00 41.45
ATOM   3135  CB  ILE B 390      -0.913 -35.701  -0.525  1.00 41.45
ATOM   3136  CG1 ILE B 390      -2.121 -36.241  -1.302  1.00 41.45
ATOM   3137  CG2 ILE B 390       0.177 -35.098  -1.424  1.00 41.45
ATOM   3138  CD1 ILE B 390      -2.989 -35.127  -1.881  1.00 41.45
ATOM   3139  N   SER B 391       0.512 -35.372   2.104  1.00 92.45
ATOM   3140  CA  SER B 391       1.499 -34.629   2.841  1.00 92.45
ATOM   3141  C   SER B 391       2.475 -35.558   3.479  1.00 92.45
ATOM   3142  O   SER B 391       3.684 -35.338   3.418  1.00 92.45
ATOM   3143  CB  SER B 391       0.894 -33.838   4.009  1.00 92.45
ATOM   3144  OG  SER B 391      -0.105 -32.945   3.550  1.00 92.45
ATOM   3145  N   LYS B 392       1.971 -36.630   4.113  1.00132.19
ATOM   3146  CA  LYS B 392       2.858 -37.522   4.796  1.00132.19
ATOM   3147  C   LYS B 392       3.854 -38.054   3.824  1.00132.19
ATOM   3148  O   LYS B 392       5.048 -38.074   4.114  1.00132.19
ATOM   3149  CB  LYS B 392       2.142 -38.744   5.395  1.00132.19
ATOM   3150  CG  LYS B 392       1.691 -38.561   6.842  1.00132.19
ATOM   3151  CD  LYS B 392       2.870 -38.534   7.817  1.00132.19
ATOM   3152  CE  LYS B 392       3.575 -39.889   7.947  1.00132.19
ATOM   3153  NZ  LYS B 392       4.791 -39.764   8.782  1.00132.19
ATOM   3154  N   GLU B 393       3.400 -38.515   2.646  1.00 79.77
ATOM   3155  CA  GLU B 393       4.338 -39.086   1.724  1.00 79.77
ATOM   3156  C   GLU B 393       5.258 -38.044   1.159  1.00 79.77
ATOM   3157  O   GLU B 393       6.474 -38.221   1.127  1.00 79.77
ATOM   3158  CB  GLU B 393       3.648 -39.764   0.526  1.00 79.77
ATOM   3159  CG  GLU B 393       2.901 -41.052   0.882  1.00 79.77
ATOM   3160  CD  GLU B 393       3.908 -42.196   0.876  1.00 79.77
ATOM   3161  OE1 GLU B 393       4.711 -42.261  -0.091  1.00 79.77
ATOM   3162  OE2 GLU B 393       3.892 -43.015   1.835  1.00 79.77
ATOM   3163  N   GLN B 394       4.663 -36.940   0.675  1.00101.42
ATOM   3164  CA  GLN B 394       5.306 -35.884  -0.061  1.00101.42
ATOM   3165  C   GLN B 394       6.087 -34.860   0.719  1.00101.42
ATOM   3166  O   GLN B 394       6.978 -34.244   0.138  1.00101.42
ATOM   3167  CB  GLN B 394       4.333 -35.139  -0.986  1.00101.42
ATOM   3168  CG  GLN B 394       3.689 -36.086  -2.001  1.00101.42
ATOM   3169  CD  GLN B 394       4.803 -36.921  -2.622  1.00101.42
ATOM   3170  OE1 GLN B 394       5.806 -36.388  -3.093  1.00101.42
ATOM   3171  NE2 GLN B 394       4.635 -38.272  -2.611  1.00101.42
ATOM   3172  N   MET B 395       5.768 -34.564   1.999  1.00 76.85
ATOM   3173  CA  MET B 395       6.465 -33.439   2.574  1.00 76.85
ATOM   3174  C   MET B 395       7.063 -33.736   3.924  1.00 76.85
ATOM   3175  O   MET B 395       6.678 -34.678   4.613  1.00 76.85
ATOM   3176  CB  MET B 395       5.570 -32.203   2.731  1.00 76.85
ATOM   3177  CG  MET B 395       5.112 -31.601   1.402  1.00 76.85
ATOM   3178  SD  MET B 395       3.882 -30.280   1.617  1.00 76.85
ATOM   3179  CE  MET B 395       3.287 -30.225  -0.098  1.00 76.85
ATOM   3180  N   GLN B 396       8.048 -32.892   4.323  1.00 60.38
ATOM   3181  CA  GLN B 396       8.768 -33.002   5.564  1.00 60.38
ATOM   3182  C   GLN B 396       7.846 -32.577   6.668  1.00 60.38
ATOM   3183  O   GLN B 396       7.006 -31.702   6.479  1.00 60.38
ATOM   3184  CB  GLN B 396       9.990 -32.069   5.630  1.00 60.38
ATOM   3185  CG  GLN B 396      11.057 -32.355   4.573  1.00 60.38
ATOM   3186  CD  GLN B 396      12.125 -31.279   4.696  1.00 60.38
ATOM   3187  OE1 GLN B 396      11.898 -30.225   5.288  1.00 60.38
ATOM   3188  NE2 GLN B 396      13.325 -31.547   4.114  1.00 60.38
ATOM   3189  N   PRO B 397       7.991 -33.153   7.831  1.00100.01
ATOM   3190  CA  PRO B 397       7.103 -32.853   8.924  1.00100.01
ATOM   3191  C   PRO B 397       7.224 -31.434   9.386  1.00100.01
ATOM   3192  O   PRO B 397       6.348 -30.966  10.112  1.00100.01
ATOM   3193  CB  PRO B 397       7.369 -33.921   9.992  1.00100.01
ATOM   3194  CG  PRO B 397       8.625 -34.669   9.502  1.00100.01
ATOM   3195  CD  PRO B 397       8.611 -34.455   7.981  1.00100.01
ATOM   3196  N   THR B 398       8.334 -30.772   9.025  1.00145.59
ATOM   3197  CA  THR B 398       8.649 -29.403   9.324  1.00145.59
ATOM   3198  C   THR B 398       7.874 -28.455   8.450  1.00145.59
ATOM   3199  O   THR B 398       7.702 -27.288   8.805  1.00145.59
ATOM   3200  CB  THR B 398      10.101 -29.110   9.084  1.00145.59
ATOM   3201  OG1 THR B 398      10.913 -29.990   9.843  1.00145.59
ATOM   3202  CG2 THR B 398      10.376 -27.658   9.494  1.00145.59
ATOM   3203  N   HIS B 399       7.447 -28.908   7.251  1.00 76.85
ATOM   3204  CA  HIS B 399       6.823 -28.030   6.289  1.00 76.85
ATOM   3205  C   HIS B 399       5.575 -27.414   6.854  1.00 76.85
ATOM   3206  O   HIS B 399       4.725 -28.078   7.447  1.00 76.85
ATOM   3207  CB  HIS B 399       6.461 -28.725   4.968  1.00 76.85
ATOM   3208  CG  HIS B 399       6.226 -27.746   3.858  1.00 76.85
ATOM   3209  ND1 HIS B 399       5.096 -26.970   3.724  1.00 76.85
ATOM   3210  CD2 HIS B 399       7.032 -27.413   2.813  1.00 76.85
ATOM   3211  CE1 HIS B 399       5.274 -26.210   2.612  1.00 76.85
ATOM   3212  NE2 HIS B 399       6.434 -26.444   2.026  1.00 76.85
ATOM   3213  N   PRO B 400       5.464 -26.124   6.647  1.00 82.05
ATOM   3214  CA  PRO B 400       4.369 -25.355   7.180  1.00 82.05
ATOM   3215  C   PRO B 400       3.009 -25.761   6.713  1.00 82.05
ATOM   3216  O   PRO B 400       2.078 -25.704   7.515  1.00 82.05
ATOM   3217  CB  PRO B 400       4.709 -23.895   6.891  1.00 82.05
ATOM   3218  CG  PRO B 400       6.249 -23.885   6.863  1.00 82.05
ATOM   3219  CD  PRO B 400       6.639 -25.303   6.411  1.00 82.05
ATOM   3220  N   ILE B 401       2.844 -26.154   5.436  1.00130.24
ATOM   3221  CA  ILE B 401       1.515 -26.504   5.028  1.00130.24
ATOM   3222  C   ILE B 401       1.104 -27.746   5.741  1.00130.24
ATOM   3223  O   ILE B 401      -0.010 -27.842   6.250  1.00130.24
ATOM   3224  CB  ILE B 401       1.311 -26.673   3.540  1.00130.24
ATOM   3225  CG1 ILE B 401       2.119 -27.826   2.933  1.00130.24
ATOM   3226  CG2 ILE B 401       1.591 -25.317   2.882  1.00130.24
ATOM   3227  CD1 ILE B 401       1.743 -28.084   1.472  1.00130.24
ATOM   3228  N   ARG B 402       2.022 -28.722   5.828  1.00 64.93
ATOM   3229  CA  ARG B 402       1.727 -29.977   6.449  1.00 64.93
ATOM   3230  C   ARG B 402       1.356 -29.759   7.895  1.00 64.93
ATOM   3231  O   ARG B 402       0.388 -30.336   8.388  1.00 64.93
ATOM   3232  CB  ARG B 402       2.933 -30.925   6.379  1.00 64.93
ATOM   3233  CG  ARG B 402       2.607 -32.357   6.778  1.00 64.93
ATOM   3234  CD  ARG B 402       3.811 -33.292   6.695  1.00 64.93
ATOM   3235  NE  ARG B 402       3.346 -34.603   7.213  1.00 64.93
ATOM   3236  CZ  ARG B 402       3.216 -34.774   8.559  1.00 64.93
ATOM   3237  NH1 ARG B 402       3.552 -33.760   9.410  1.00 64.93
ATOM   3238  NH2 ARG B 402       2.727 -35.947   9.054  1.00 64.93
ATOM   3239  N   LEU B 403       2.110 -28.908   8.616  1.00 50.05
ATOM   3240  CA  LEU B 403       1.852 -28.645  10.006  1.00 50.05
ATOM   3241  C   LEU B 403       0.515 -27.990  10.139  1.00 50.05
ATOM   3242  O   LEU B 403      -0.265 -28.313  11.034  1.00 50.05
ATOM   3243  CB  LEU B 403       2.874 -27.666  10.609  1.00 50.05
ATOM   3244  CG  LEU B 403       4.312 -28.213  10.673  1.00 50.05
ATOM   3245  CD1 LEU B 403       5.269 -27.177  11.284  1.00 50.05
ATOM   3246  CD2 LEU B 403       4.371 -29.560  11.408  1.00 50.05
ATOM   3247  N   GLY B 404       0.220 -27.034   9.244  1.00 23.81
ATOM   3248  CA  GLY B 404      -1.017 -26.318   9.327  1.00 23.81
ATOM   3249  C   GLY B 404      -2.139 -27.279   9.116  1.00 23.81
ATOM   3250  O   GLY B 404      -3.173 -27.197   9.776  1.00 23.81
ATOM   3251  N   LEU B 405      -1.958 -28.212   8.168  1.00 51.72
ATOM   3252  CA  LEU B 405      -2.971 -29.173   7.853  1.00 51.72
ATOM   3253  C   LEU B 405      -3.236 -30.003   9.064  1.00 51.72
ATOM   3254  O   LEU B 405      -4.386 -30.260   9.416  1.00 51.72
ATOM   3255  CB  LEU B 405      -2.528 -30.127   6.731  1.00 51.72
ATOM   3256  CG  LEU B 405      -3.531 -31.256   6.434  1.00 51.72
ATOM   3257  CD1 LEU B 405      -4.890 -30.702   5.986  1.00 51.72
ATOM   3258  CD2 LEU B 405      -2.948 -32.255   5.423  1.00 51.72
ATOM   3259  N   ALA B 406      -2.168 -30.433   9.754  1.00 33.13
ATOM   3260  CA  ALA B 406      -2.344 -31.276  10.899  1.00 33.13
ATOM   3261  C   ALA B 406      -3.124 -30.536  11.944  1.00 33.13
ATOM   3262  O   ALA B 406      -4.034 -31.093  12.554  1.00 33.13
ATOM   3263  CB  ALA B 406      -1.010 -31.710  11.529  1.00 33.13
ATOM   3264  N   LEU B 407      -2.808 -29.246  12.160  1.00 52.41
ATOM   3265  CA  LEU B 407      -3.465 -28.486  13.188  1.00 52.41
ATOM   3266  C   LEU B 407      -4.939 -28.389  12.915  1.00 52.41
ATOM   3267  O   LEU B 407      -5.753 -28.552  13.821  1.00 52.41
ATOM   3268  CB  LEU B 407      -2.933 -27.046  13.292  1.00 52.41
ATOM   3269  CG  LEU B 407      -3.610 -26.195  14.385  1.00 52.41
ATOM   3270  CD1 LEU B 407      -3.345 -26.755  15.791  1.00 52.41
ATOM   3271  CD2 LEU B 407      -3.217 -24.714  14.252  1.00 52.41
ATOM   3272  N   ASN B 408      -5.326 -28.100  11.661  1.00 66.97
ATOM   3273  CA  ASN B 408      -6.716 -27.908  11.331  1.00 66.97
ATOM   3274  C   ASN B 408      -7.494 -29.188  11.369  1.00 66.97
ATOM   3275  O   ASN B 408      -8.664 -29.190  11.747  1.00 66.97
ATOM   3276  CB  ASN B 408      -6.931 -27.269   9.954  1.00 66.97
ATOM   3277  CG  ASN B 408      -6.425 -25.834  10.015  1.00 66.97
ATOM   3278  OD1 ASN B 408      -5.289 -25.580  10.408  1.00 66.97
ATOM   3279  ND2 ASN B 408      -7.292 -24.865   9.618  1.00 66.97
ATOM   3280  N   PHE B 409      -6.882 -30.303  10.934  1.00 98.26
ATOM   3281  CA  PHE B 409      -7.529 -31.585  10.891  1.00 98.26
ATOM   3282  C   PHE B 409      -7.800 -32.008  12.309  1.00 98.26
ATOM   3283  O   PHE B 409      -8.861 -32.547  12.622  1.00 98.26
ATOM   3284  CB  PHE B 409      -6.630 -32.596  10.141  1.00 98.26
ATOM   3285  CG  PHE B 409      -7.338 -33.873   9.827  1.00 98.26
ATOM   3286  CD1 PHE B 409      -8.623 -33.869   9.336  1.00 98.26
ATOM   3287  CD2 PHE B 409      -6.679 -35.076   9.940  1.00 98.26
ATOM   3288  CE1 PHE B 409      -9.264 -35.045   9.021  1.00 98.26
ATOM   3289  CE2 PHE B 409      -7.310 -36.256   9.624  1.00 98.26
ATOM   3290  CZ  PHE B 409      -8.607 -36.242   9.170  1.00 98.26
ATOM   3291  N   SER B 410      -6.839 -31.754  13.218  1.00 34.65
ATOM   3292  CA  SER B 410      -7.002 -32.117  14.598  1.00 34.65
ATOM   3293  C   SER B 410      -8.137 -31.328  15.173  1.00 34.65
ATOM   3294  O   SER B 410      -8.860 -31.817  16.038  1.00 34.65
ATOM   3295  CB  SER B 410      -5.756 -31.826  15.451  1.00 34.65
ATOM   3296  OG  SER B 410      -5.550 -30.427  15.572  1.00 34.65
ATOM   3297  N   VAL B 411      -8.301 -30.066  14.730  1.00 37.73
ATOM   3298  CA  VAL B 411      -9.376 -29.232  15.192  1.00 37.73
ATOM   3299  C   VAL B 411     -10.671 -29.804  14.699  1.00 37.73
ATOM   3300  O   VAL B 411     -11.675 -29.808  15.410  1.00 37.73
ATOM   3301  CB  VAL B 411      -9.273 -27.821  14.695  1.00 37.73
ATOM   3302  CG1 VAL B 411     -10.517 -27.060  15.179  1.00 37.73
ATOM   3303  CG2 VAL B 411      -7.943 -27.214  15.177  1.00 37.73
ATOM   3304  N   PHE B 412     -10.666 -30.320  13.456  1.00 65.24
ATOM   3305  CA  PHE B 412     -11.832 -30.877  12.836  1.00 65.24
ATOM   3306  C   PHE B 412     -12.329 -31.990  13.707  1.00 65.24
ATOM   3307  O   PHE B 412     -13.520 -32.060  14.008  1.00 65.24
ATOM   3308  CB  PHE B 412     -11.480 -31.419  11.435  1.00 65.24
ATOM   3309  CG  PHE B 412     -12.615 -32.157  10.816  1.00 65.24
ATOM   3310  CD1 PHE B 412     -13.689 -31.494  10.268  1.00 65.24
ATOM   3311  CD2 PHE B 412     -12.580 -33.531  10.760  1.00 65.24
ATOM   3312  CE1 PHE B 412     -14.721 -32.198   9.689  1.00 65.24
ATOM   3313  CE2 PHE B 412     -13.606 -34.239  10.183  1.00 65.24
ATOM   3314  CZ  PHE B 412     -14.682 -33.572   9.651  1.00 65.24
ATOM   3315  N   TYR B 413     -11.427 -32.884  14.155  1.00 71.69
ATOM   3316  CA  TYR B 413     -11.845 -33.967  15.000  1.00 71.69
ATOM   3317  C   TYR B 413     -12.349 -33.461  16.314  1.00 71.69
ATOM   3318  O   TYR B 413     -13.395 -33.901  16.787  1.00 71.69
ATOM   3319  CB  TYR B 413     -10.737 -34.985  15.328  1.00 71.69
ATOM   3320  CG  TYR B 413     -10.503 -35.802  14.110  1.00 71.69
ATOM   3321  CD1 TYR B 413     -11.439 -36.735  13.728  1.00 71.69
ATOM   3322  CD2 TYR B 413      -9.355 -35.659  13.368  1.00 71.69
ATOM   3323  CE1 TYR B 413     -11.249 -37.506  12.609  1.00 71.69
ATOM   3324  CE2 TYR B 413      -9.159 -36.430  12.247  1.00 71.69
ATOM   3325  CZ  TYR B 413     -10.107 -37.353  11.867  1.00 71.69
ATOM   3326  OH  TYR B 413      -9.918 -38.149  10.720  1.00 71.69
ATOM   3327  N   TYR B 414     -11.619 -32.527  16.952  1.00 67.38
ATOM   3328  CA  TYR B 414     -12.000 -32.133  18.278  1.00 67.38
ATOM   3329  C   TYR B 414     -13.323 -31.427  18.288  1.00 67.38
ATOM   3330  O   TYR B 414     -14.230 -31.824  19.019  1.00 67.38
ATOM   3331  CB  TYR B 414     -10.981 -31.166  18.914  1.00 67.38
ATOM   3332  CG  TYR B 414     -11.402 -30.883  20.318  1.00 67.38
ATOM   3333  CD1 TYR B 414     -11.053 -31.749  21.327  1.00 67.38
ATOM   3334  CD2 TYR B 414     -12.133 -29.760  20.633  1.00 67.38
ATOM   3335  CE1 TYR B 414     -11.431 -31.505  22.626  1.00 67.38
ATOM   3336  CE2 TYR B 414     -12.514 -29.509  21.932  1.00 67.38
ATOM   3337  CZ  TYR B 414     -12.162 -30.385  22.931  1.00 67.38
ATOM   3338  OH  TYR B 414     -12.549 -30.137  24.266  1.00 67.38
ATOM   3339  N   GLU B 415     -13.462 -30.341  17.498  1.00105.92
ATOM   3340  CA  GLU B 415     -14.680 -29.578  17.549  1.00105.92
ATOM   3341  C   GLU B 415     -15.826 -30.199  16.809  1.00105.92
ATOM   3342  O   GLU B 415     -16.906 -30.395  17.365  1.00105.92
ATOM   3343  CB  GLU B 415     -14.559 -28.176  16.930  1.00105.92
ATOM   3344  CG  GLU B 415     -13.699 -27.188  17.712  1.00105.92
ATOM   3345  CD  GLU B 415     -13.837 -25.841  17.013  1.00105.92
ATOM   3346  OE1 GLU B 415     -14.996 -25.443  16.721  1.00105.92
ATOM   3347  OE2 GLU B 415     -12.786 -25.196  16.753  1.00105.92
ATOM   3348  N   ILE B 416     -15.623 -30.490  15.508  1.00114.00
ATOM   3349  CA  ILE B 416     -16.718 -30.945  14.695  1.00114.00
ATOM   3350  C   ILE B 416     -17.139 -32.337  15.036  1.00114.00
ATOM   3351  O   ILE B 416     -18.325 -32.606  15.213  1.00114.00
ATOM   3352  CB  ILE B 416     -16.425 -30.888  13.221  1.00114.00
ATOM   3353  CG1 ILE B 416     -16.309 -29.423  12.756  1.00114.00
ATOM   3354  CG2 ILE B 416     -17.535 -31.664  12.489  1.00114.00
ATOM   3355  CD1 ILE B 416     -15.152 -28.653  13.388  1.00114.00
ATOM   3356  N   GLN B 417     -16.162 -33.258  15.101  1.00 79.09
ATOM   3357  CA  GLN B 417     -16.357 -34.652  15.388  1.00 79.09
ATOM   3358  C   GLN B 417     -16.650 -34.874  16.842  1.00 79.09
ATOM   3359  O   GLN B 417     -17.279 -35.864  17.208  1.00 79.09
ATOM   3360  CB  GLN B 417     -15.138 -35.506  15.004  1.00 79.09
ATOM   3361  CG  GLN B 417     -14.837 -35.484  13.502  1.00 79.09
ATOM   3362  CD  GLN B 417     -16.034 -36.068  12.760  1.00 79.09
ATOM   3363  OE1 GLN B 417     -17.044 -36.420  13.365  1.00 79.09
ATOM   3364  NE2 GLN B 417     -15.926 -36.167  11.408  1.00 79.09
ATOM   3365  N   ASN B 418     -16.160 -33.982  17.721  1.00 65.68
ATOM   3366  CA  ASN B 418     -16.319 -34.153  19.138  1.00 65.68
ATOM   3367  C   ASN B 418     -15.579 -35.382  19.564  1.00 65.68
ATOM   3368  O   ASN B 418     -16.005 -36.068  20.493  1.00 65.68
ATOM   3369  CB  ASN B 418     -17.788 -34.294  19.583  1.00 65.68
ATOM   3370  CG  ASN B 418     -18.472 -32.941  19.425  1.00 65.68
ATOM   3371  OD1 ASN B 418     -18.100 -31.957  20.063  1.00 65.68
ATOM   3372  ND2 ASN B 418     -19.501 -32.890  18.538  1.00 65.68
ATOM   3373  N   ALA B 419     -14.450 -35.700  18.888  1.00 61.34
ATOM   3374  CA  ALA B 419     -13.662 -36.828  19.305  1.00 61.34
ATOM   3375  C   ALA B 419     -12.297 -36.330  19.689  1.00 61.34
ATOM   3376  O   ALA B 419     -11.403 -36.208  18.853  1.00 61.34
ATOM   3377  CB  ALA B 419     -13.476 -37.866  18.186  1.00 61.34
ATOM   3378  N   PRO B 420     -12.105 -36.069  20.952  1.00 82.10
ATOM   3379  CA  PRO B 420     -10.849 -35.551  21.434  1.00 82.10
ATOM   3380  C   PRO B 420      -9.697 -36.503  21.416  1.00 82.10
ATOM   3381  O   PRO B 420      -8.562 -36.058  21.244  1.00 82.10
ATOM   3382  CB  PRO B 420     -11.137 -34.973  22.825  1.00 82.10
ATOM   3383  CG  PRO B 420     -12.516 -35.541  23.211  1.00 82.10
ATOM   3384  CD  PRO B 420     -13.202 -35.775  21.855  1.00 82.10
ATOM   3385  N   GLU B 421      -9.952 -37.810  21.595  1.00 40.67
ATOM   3386  CA  GLU B 421      -8.867 -38.740  21.682  1.00 40.67
ATOM   3387  C   GLU B 421      -8.141 -38.737  20.377  1.00 40.67
ATOM   3388  O   GLU B 421      -6.916 -38.645  20.339  1.00 40.67
ATOM   3389  CB  GLU B 421      -9.361 -40.172  21.955  1.00 40.67
ATOM   3390  CG  GLU B 421     -10.071 -40.302  23.307  1.00 40.67
ATOM   3391  CD  GLU B 421     -10.650 -41.706  23.436  1.00 40.67
ATOM   3392  OE1 GLU B 421      -9.848 -42.674  23.521  1.00 40.67
ATOM   3393  OE2 GLU B 421     -11.904 -41.830  23.455  1.00 40.67
ATOM   3394  N   GLN B 422      -8.896 -38.802  19.266  1.00 40.47
ATOM   3395  CA  GLN B 422      -8.294 -38.867  17.967  1.00 40.47
ATOM   3396  C   GLN B 422      -7.581 -37.586  17.669  1.00 40.47
ATOM   3397  O   GLN B 422      -6.492 -37.589  17.099  1.00 40.47
ATOM   3398  CB  GLN B 422      -9.312 -39.136  16.847  1.00 40.47
ATOM   3399  CG  GLN B 422      -8.673 -39.230  15.460  1.00 40.47
ATOM   3400  CD  GLN B 422      -9.686 -39.865  14.519  1.00 40.47
ATOM   3401  OE1 GLN B 422     -10.717 -40.375  14.955  1.00 40.47
ATOM   3402  NE2 GLN B 422      -9.387 -39.845  13.193  1.00 40.47
ATOM   3403  N   ALA B 423      -8.172 -36.451  18.074  1.00 39.11
ATOM   3404  CA  ALA B 423      -7.611 -35.170  17.758  1.00 39.11
ATOM   3405  C   ALA B 423      -6.238 -35.028  18.353  1.00 39.11
ATOM   3406  O   ALA B 423      -5.348 -34.451  17.730  1.00 39.11
ATOM   3407  CB  ALA B 423      -8.466 -34.012  18.298  1.00 39.11
ATOM   3408  N   CYS B 424      -6.042 -35.511  19.596  1.00 47.07
ATOM   3409  CA  CYS B 424      -4.793 -35.361  20.298  1.00 47.07
ATOM   3410  C   CYS B 424      -3.678 -36.156  19.684  1.00 47.07
ATOM   3411  O   CYS B 424      -2.571 -35.644  19.511  1.00 47.07
ATOM   3412  CB  CYS B 424      -4.898 -35.774  21.776  1.00 47.07
ATOM   3413  SG  CYS B 424      -6.043 -34.708  22.702  1.00 47.07
ATOM   3414  N   LEU B 425      -3.927 -37.430  19.321  1.00 80.92
ATOM   3415  CA  LEU B 425      -2.841 -38.218  18.806  1.00 80.92
ATOM   3416  C   LEU B 425      -2.333 -37.563  17.565  1.00 80.92
ATOM   3417  O   LEU B 425      -1.125 -37.417  17.381  1.00 80.92
ATOM   3418  CB  LEU B 425      -3.237 -39.659  18.432  1.00 80.92
ATOM   3419  CG  LEU B 425      -3.470 -40.596  19.635  1.00 80.92
ATOM   3420  CD1 LEU B 425      -2.167 -40.824  20.414  1.00 80.92
ATOM   3421  CD2 LEU B 425      -4.612 -40.111  20.536  1.00 80.92
ATOM   3422  N   LEU B 426      -3.250 -37.109  16.695  1.00 50.56
ATOM   3423  CA  LEU B 426      -2.826 -36.538  15.450  1.00 50.56
ATOM   3424  C   LEU B 426      -2.000 -35.316  15.722  1.00 50.56
ATOM   3425  O   LEU B 426      -0.966 -35.107  15.089  1.00 50.56
ATOM   3426  CB  LEU B 426      -3.999 -36.147  14.533  1.00 50.56
ATOM   3427  CG  LEU B 426      -3.552 -35.538  13.189  1.00 50.56
ATOM   3428  CD1 LEU B 426      -2.682 -36.525  12.395  1.00 50.56
ATOM   3429  CD2 LEU B 426      -4.757 -35.041  12.373  1.00 50.56
ATOM   3430  N   ALA B 427      -2.435 -34.466  16.671  1.00 35.92
ATOM   3431  CA  ALA B 427      -1.704 -33.266  16.967  1.00 35.92
ATOM   3432  C   ALA B 427      -0.366 -33.602  17.551  1.00 35.92
ATOM   3433  O   ALA B 427       0.639 -32.973  17.221  1.00 35.92
ATOM   3434  CB  ALA B 427      -2.440 -32.355  17.960  1.00 35.92
ATOM   3435  N   LYS B 428      -0.317 -34.593  18.460  1.00125.47
ATOM   3436  CA  LYS B 428       0.932 -34.928  19.083  1.00125.47
ATOM   3437  C   LYS B 428       1.872 -35.521  18.079  1.00125.47
ATOM   3438  O   LYS B 428       3.068 -35.235  18.097  1.00125.47
ATOM   3439  CB  LYS B 428       0.788 -35.913  20.252  1.00125.47
ATOM   3440  CG  LYS B 428       2.123 -36.185  20.942  1.00125.47
ATOM   3441  CD  LYS B 428       2.719 -34.940  21.599  1.00125.47
ATOM   3442  CE  LYS B 428       2.429 -34.847  23.095  1.00125.47
ATOM   3443  NZ  LYS B 428       3.414 -35.658  23.843  1.00125.47
ATOM   3444  N   GLN B 429       1.357 -36.368  17.169  1.00 73.24
ATOM   3445  CA  GLN B 429       2.232 -37.023  16.243  1.00 73.24
ATOM   3446  C   GLN B 429       2.904 -36.002  15.373  1.00 73.24
ATOM   3447  O   GLN B 429       4.119 -36.036  15.186  1.00 73.24
ATOM   3448  CB  GLN B 429       1.493 -38.009  15.328  1.00 73.24
ATOM   3449  CG  GLN B 429       2.436 -38.814  14.434  1.00 73.24
ATOM   3450  CD  GLN B 429       1.603 -39.846  13.690  1.00 73.24
ATOM   3451  OE1 GLN B 429       1.031 -39.563  12.639  1.00 73.24
ATOM   3452  NE2 GLN B 429       1.523 -41.078  14.256  1.00 73.24
ATOM   3453  N   ALA B 430       2.132 -35.034  14.849  1.00 36.43
ATOM   3454  CA  ALA B 430       2.669 -34.043  13.959  1.00 36.43
ATOM   3455  C   ALA B 430       3.700 -33.223  14.678  1.00 36.43
ATOM   3456  O   ALA B 430       4.702 -32.821  14.089  1.00 36.43
ATOM   3457  CB  ALA B 430       1.590 -33.085  13.424  1.00 36.43
ATOM   3458  N   PHE B 431       3.450 -32.914  15.964  1.00 66.70
ATOM   3459  CA  PHE B 431       4.344 -32.134  16.776  1.00 66.70
ATOM   3460  C   PHE B 431       5.645 -32.864  16.954  1.00 66.70
ATOM   3461  O   PHE B 431       6.713 -32.343  16.632  1.00 66.70
ATOM   3462  CB  PHE B 431       3.709 -31.910  18.165  1.00 66.70
ATOM   3463  CG  PHE B 431       4.643 -31.244  19.113  1.00 66.70
ATOM   3464  CD1 PHE B 431       4.753 -29.873  19.158  1.00 66.70
ATOM   3465  CD2 PHE B 431       5.393 -32.005  19.981  1.00 66.70
ATOM   3466  CE1 PHE B 431       5.614 -29.272  20.046  1.00 66.70
ATOM   3467  CE2 PHE B 431       6.254 -31.410  20.871  1.00 66.70
ATOM   3468  CZ  PHE B 431       6.362 -30.040  20.905  1.00 66.70
ATOM   3469  N   ASP B 432       5.579 -34.128  17.416  1.00 46.53
ATOM   3470  CA  ASP B 432       6.764 -34.879  17.723  1.00 46.53
ATOM   3471  C   ASP B 432       7.551 -35.036  16.468  1.00 46.53
ATOM   3472  O   ASP B 432       8.772 -34.882  16.461  1.00 46.53
ATOM   3473  CB  ASP B 432       6.468 -36.310  18.203  1.00 46.53
ATOM   3474  CG  ASP B 432       5.714 -36.265  19.524  1.00 46.53
ATOM   3475  OD1 ASP B 432       6.190 -35.610  20.490  1.00 46.53
ATOM   3476  OD2 ASP B 432       4.637 -36.914  19.576  1.00 46.53
ATOM   3477  N   ASP B 433       6.853 -35.322  15.357  1.00 40.58
ATOM   3478  CA  ASP B 433       7.528 -35.579  14.123  1.00 40.58
ATOM   3479  C   ASP B 433       8.320 -34.370  13.729  1.00 40.58
ATOM   3480  O   ASP B 433       9.443 -34.496  13.248  1.00 40.58
ATOM   3481  CB  ASP B 433       6.572 -35.931  12.968  1.00 40.58
ATOM   3482  CG  ASP B 433       6.086 -37.364  13.164  1.00 40.58
ATOM   3483  OD1 ASP B 433       6.688 -38.089  14.001  1.00 40.58
ATOM   3484  OD2 ASP B 433       5.111 -37.758  12.469  1.00 40.58
ATOM   3485  N   ALA B 434       7.760 -33.161  13.911  1.00 40.75
ATOM   3486  CA  ALA B 434       8.461 -31.967  13.533  1.00 40.75
ATOM   3487  C   ALA B 434       9.688 -31.794  14.376  1.00 40.75
ATOM   3488  O   ALA B 434      10.739 -31.408  13.870  1.00 40.75
ATOM   3489  CB  ALA B 434       7.609 -30.693  13.680  1.00 40.75
ATOM   3490  N   ILE B 435       9.598 -32.083  15.688  1.00 62.88
ATOM   3491  CA  ILE B 435      10.718 -31.847  16.557  1.00 62.88
ATOM   3492  C   ILE B 435      11.891 -32.691  16.176  1.00 62.88
ATOM   3493  O   ILE B 435      13.030 -32.237  16.275  1.00 62.88
ATOM   3494  CB  ILE B 435      10.446 -32.044  18.018  1.00 62.88
ATOM   3495  CG1 ILE B 435       9.473 -30.962  18.511  1.00 62.88
ATOM   3496  CG2 ILE B 435      11.794 -32.035  18.761  1.00 62.88
ATOM   3497  CD1 ILE B 435       9.129 -31.092  19.989  1.00 62.88
ATOM   3498  N   ALA B 436      11.668 -33.945  15.749  1.00 45.81
ATOM   3499  CA  ALA B 436      12.780 -34.802  15.439  1.00 45.81
ATOM   3500  C   ALA B 436      13.615 -34.228  14.318  1.00 45.81
ATOM   3501  O   ALA B 436      14.843 -34.260  14.368  1.00 45.81
ATOM   3502  CB  ALA B 436      12.331 -36.203  14.992  1.00 45.81
ATOM   3503  N   GLU B 437      12.934 -33.704  13.283  1.00156.90
ATOM   3504  CA  GLU B 437      13.359 -33.171  12.007  1.00156.90
ATOM   3505  C   GLU B 437      13.912 -31.766  12.008  1.00156.90
ATOM   3506  O   GLU B 437      14.077 -31.209  10.924  1.00156.90
ATOM   3507  CB  GLU B 437      12.238 -33.192  10.955  1.00156.90
ATOM   3508  CG  GLU B 437      11.839 -34.608  10.544  1.00156.90
ATOM   3509  CD  GLU B 437      13.017 -35.221   9.799  1.00156.90
ATOM   3510  OE1 GLU B 437      13.701 -34.474   9.050  1.00156.90
ATOM   3511  OE2 GLU B 437      13.253 -36.447   9.975  1.00156.90
ATOM   3512  N   LEU B 438      14.104 -31.095  13.158  1.00 97.45
ATOM   3513  CA  LEU B 438      14.413 -29.682  13.187  1.00 97.45
ATOM   3514  C   LEU B 438      15.641 -29.243  12.417  1.00 97.45
ATOM   3515  O   LEU B 438      15.617 -28.158  11.836  1.00 97.45
ATOM   3516  CB  LEU B 438      14.493 -29.119  14.617  1.00 97.45
ATOM   3517  CG  LEU B 438      13.115 -29.061  15.306  1.00 97.45
ATOM   3518  CD1 LEU B 438      13.229 -28.494  16.728  1.00 97.45
ATOM   3519  CD2 LEU B 438      12.094 -28.289  14.446  1.00 97.45
ATOM   3520  N   ASP B 439      16.741 -30.017  12.362  1.00 78.28
ATOM   3521  CA  ASP B 439      17.924 -29.516  11.697  1.00 78.28
ATOM   3522  C   ASP B 439      17.656 -29.284  10.234  1.00 78.28
ATOM   3523  O   ASP B 439      18.360 -28.508   9.589  1.00 78.28
ATOM   3524  CB  ASP B 439      19.165 -30.419  11.831  1.00 78.28
ATOM   3525  CG  ASP B 439      18.922 -31.731  11.108  1.00 78.28
ATOM   3526  OD1 ASP B 439      17.874 -32.372  11.383  1.00 78.28
ATOM   3527  OD2 ASP B 439      19.791 -32.116  10.279  1.00 78.28
ATOM   3528  N   THR B 440      16.647 -29.983   9.680  1.00145.49
ATOM   3529  CA  THR B 440      16.221 -29.972   8.304  1.00145.49
ATOM   3530  C   THR B 440      15.632 -28.633   7.951  1.00145.49
ATOM   3531  O   THR B 440      15.476 -28.306   6.777  1.00145.49
ATOM   3532  CB  THR B 440      15.136 -30.972   8.037  1.00145.49
ATOM   3533  OG1 THR B 440      15.544 -32.271   8.434  1.00145.49
ATOM   3534  CG2 THR B 440      14.836 -30.960   6.533  1.00145.49
ATOM   3535  N   LEU B 441      15.204 -27.860   8.962  1.00148.44
ATOM   3536  CA  LEU B 441      14.528 -26.608   8.784  1.00148.44
ATOM   3537  C   LEU B 441      15.462 -25.531   8.306  1.00148.44
ATOM   3538  O   LEU B 441      16.465 -25.218   8.947  1.00148.44
ATOM   3539  CB  LEU B 441      13.836 -26.208  10.111  1.00148.44
ATOM   3540  CG  LEU B 441      13.091 -24.865  10.155  1.00148.44
ATOM   3541  CD1 LEU B 441      14.069 -23.697  10.338  1.00148.44
ATOM   3542  CD2 LEU B 441      12.169 -24.694   8.937  1.00148.44
ATOM   3543  N   ASN B 442      15.131 -24.945   7.129  1.00 49.36
ATOM   3544  CA  ASN B 442      15.874 -23.861   6.548  1.00 49.36
ATOM   3545  C   ASN B 442      15.489 -22.654   7.333  1.00 49.36
ATOM   3546  O   ASN B 442      14.382 -22.567   7.858  1.00 49.36
ATOM   3547  CB  ASN B 442      15.507 -23.567   5.081  1.00 49.36
ATOM   3548  CG  ASN B 442      15.980 -24.720   4.208  1.00 49.36
ATOM   3549  OD1 ASN B 442      17.114 -25.180   4.327  1.00 49.36
ATOM   3550  ND2 ASN B 442      15.087 -25.205   3.304  1.00 49.36
ATOM   3551  N   GLU B 443      16.394 -21.668   7.406  1.00 78.63
ATOM   3552  CA  GLU B 443      16.180 -20.514   8.223  1.00 78.63
ATOM   3553  C   GLU B 443      14.958 -19.794   7.749  1.00 78.63
ATOM   3554  O   GLU B 443      14.173 -19.290   8.551  1.00 78.63
ATOM   3555  CB  GLU B 443      17.379 -19.547   8.165  1.00 78.63
ATOM   3556  CG  GLU B 443      17.319 -18.412   9.189  1.00 78.63
ATOM   3557  CD  GLU B 443      16.341 -17.366   8.674  1.00 78.63
ATOM   3558  OE1 GLU B 443      16.582 -16.832   7.559  1.00 78.63
ATOM   3559  OE2 GLU B 443      15.333 -17.096   9.379  1.00 78.63
ATOM   3560  N   ASP B 444      14.735 -19.773   6.426  1.00 57.77
ATOM   3561  CA  ASP B 444      13.671 -18.992   5.867  1.00 57.77
ATOM   3562  C   ASP B 444      12.341 -19.398   6.444  1.00 57.77
ATOM   3563  O   ASP B 444      11.466 -18.547   6.591  1.00 57.77
ATOM   3564  CB  ASP B 444      13.590 -19.124   4.334  1.00 57.77
ATOM   3565  CG  ASP B 444      14.795 -18.413   3.723  1.00 57.77
ATOM   3566  OD1 ASP B 444      15.238 -17.389   4.308  1.00 57.77
ATOM   3567  OD2 ASP B 444      15.290 -18.887   2.665  1.00 57.77
ATOM   3568  N   SER B 445      12.135 -20.705   6.715  1.00119.06
ATOM   3569  CA  SER B 445      10.899 -21.284   7.200  1.00119.06
ATOM   3570  C   SER B 445      10.721 -21.250   8.698  1.00119.06
ATOM   3571  O   SER B 445       9.643 -21.565   9.204  1.00119.06
ATOM   3572  CB  SER B 445      10.784 -22.760   6.811  1.00119.06
ATOM   3573  OG  SER B 445      10.963 -22.893   5.410  1.00119.06
ATOM   3574  N   TYR B 446      11.755 -20.852   9.450  1.00170.80
ATOM   3575  CA  TYR B 446      11.793 -20.954  10.884  1.00170.80
ATOM   3576  C   TYR B 446      10.602 -20.287  11.513  1.00170.80
ATOM   3577  O   TYR B 446       9.980 -20.838  12.422  1.00170.80
ATOM   3578  CB  TYR B 446      13.063 -20.247  11.396  1.00170.80
ATOM   3579  CG  TYR B 446      13.124 -20.286  12.880  1.00170.80
ATOM   3580  CD1 TYR B 446      13.679 -21.363  13.525  1.00170.80
ATOM   3581  CD2 TYR B 446      12.635 -19.235  13.622  1.00170.80
ATOM   3582  CE1 TYR B 446      13.740 -21.395  14.897  1.00170.80
ATOM   3583  CE2 TYR B 446      12.693 -19.261  14.995  1.00170.80
ATOM   3584  CZ  TYR B 446      13.244 -20.345  15.633  1.00170.80
ATOM   3585  OH  TYR B 446      13.306 -20.380  17.042  1.00170.80
ATOM   3586  N   LYS B 447      10.239 -19.084  11.045  1.00125.82
ATOM   3587  CA  LYS B 447       9.178 -18.348  11.665  1.00125.82
ATOM   3588  C   LYS B 447       7.885 -19.106  11.589  1.00125.82
ATOM   3589  O   LYS B 447       7.207 -19.280  12.599  1.00125.82
ATOM   3590  CB  LYS B 447       8.950 -16.987  10.977  1.00125.82
ATOM   3591  CG  LYS B 447       7.907 -16.093  11.653  1.00125.82
ATOM   3592  CD  LYS B 447       7.888 -14.663  11.102  1.00125.82
ATOM   3593  CE  LYS B 447       8.765 -13.673  11.875  1.00125.82
ATOM   3594  NZ  LYS B 447       8.093 -13.277  13.133  1.00125.82
ATOM   3595  N   ASP B 448       7.518 -19.592  10.389  1.00 57.75
ATOM   3596  CA  ASP B 448       6.229 -20.197  10.191  1.00 57.75
ATOM   3597  C   ASP B 448       6.065 -21.498  10.919  1.00 57.75
ATOM   3598  O   ASP B 448       5.040 -21.731  11.556  1.00 57.75
ATOM   3599  CB  ASP B 448       5.942 -20.505   8.716  1.00 57.75
ATOM   3600  CG  ASP B 448       5.831 -19.198   7.951  1.00 57.75
ATOM   3601  OD1 ASP B 448       5.871 -18.112   8.588  1.00 57.75
ATOM   3602  OD2 ASP B 448       5.704 -19.278   6.702  1.00 57.75
ATOM   3603  N   SER B 449       7.067 -22.392  10.829  1.00 45.75
ATOM   3604  CA  SER B 449       6.940 -23.711  11.382  1.00 45.75
ATOM   3605  C   SER B 449       6.877 -23.669  12.876  1.00 45.75
ATOM   3606  O   SER B 449       6.092 -24.396  13.483  1.00 45.75
ATOM   3607  CB  SER B 449       8.113 -24.627  10.988  1.00 45.75
ATOM   3608  OG  SER B 449       8.155 -24.777   9.576  1.00 45.75
ATOM   3609  N   THR B 450       7.711 -22.828  13.513  1.00 34.04
ATOM   3610  CA  THR B 450       7.739 -22.759  14.946  1.00 34.04
ATOM   3611  C   THR B 450       6.428 -22.242  15.435  1.00 34.04
ATOM   3612  O   THR B 450       5.896 -22.723  16.435  1.00 34.04
ATOM   3613  CB  THR B 450       8.805 -21.838  15.469  1.00 34.04
ATOM   3614  OG1 THR B 450       8.583 -20.515  15.002  1.00 34.04
ATOM   3615  CG2 THR B 450      10.182 -22.345  15.005  1.00 34.04
ATOM   3616  N   LEU B 451       5.865 -21.241  14.737  1.00 45.72
ATOM   3617  CA  LEU B 451       4.647 -20.658  15.211  1.00 45.72
ATOM   3618  C   LEU B 451       3.562 -21.689  15.199  1.00 45.72
ATOM   3619  O   LEU B 451       2.795 -21.802  16.153  1.00 45.72
ATOM   3620  CB  LEU B 451       4.136 -19.491  14.360  1.00 45.72
ATOM   3621  CG  LEU B 451       2.826 -18.914  14.926  1.00 45.72
ATOM   3622  CD1 LEU B 451       3.053 -18.260  16.300  1.00 45.72
ATOM   3623  CD2 LEU B 451       2.132 -17.989  13.919  1.00 45.72
ATOM   3624  N   ILE B 452       3.484 -22.479  14.116  1.00 43.23
ATOM   3625  CA  ILE B 452       2.459 -23.469  13.954  1.00 43.23
ATOM   3626  C   ILE B 452       2.604 -24.491  15.038  1.00 43.23
ATOM   3627  O   ILE B 452       1.617 -24.996  15.572  1.00 43.23
ATOM   3628  CB  ILE B 452       2.573 -24.182  12.636  1.00 43.23
ATOM   3629  CG1 ILE B 452       2.447 -23.172  11.482  1.00 43.23
ATOM   3630  CG2 ILE B 452       1.521 -25.303  12.591  1.00 43.23
ATOM   3631  CD1 ILE B 452       2.877 -23.724  10.124  1.00 43.23
ATOM   3632  N   MET B 453       3.859 -24.844  15.373  1.00 36.71
ATOM   3633  CA  MET B 453       4.119 -25.826  16.385  1.00 36.71
ATOM   3634  C   MET B 453       3.590 -25.325  17.688  1.00 36.71
ATOM   3635  O   MET B 453       3.019 -26.084  18.469  1.00 36.71
ATOM   3636  CB  MET B 453       5.617 -26.108  16.567  1.00 36.71
ATOM   3637  CG  MET B 453       6.227 -26.875  15.395  1.00 36.71
ATOM   3638  SD  MET B 453       8.041 -26.972  15.423  1.00 36.71
ATOM   3639  CE  MET B 453       8.130 -27.966  16.939  1.00 36.71
ATOM   3640  N   GLN B 454       3.753 -24.017  17.948  1.00 41.68
ATOM   3641  CA  GLN B 454       3.299 -23.455  19.185  1.00 41.68
ATOM   3642  C   GLN B 454       1.817 -23.659  19.280  1.00 41.68
ATOM   3643  O   GLN B 454       1.290 -24.012  20.334  1.00 41.68
ATOM   3644  CB  GLN B 454       3.571 -21.943  19.274  1.00 41.68
ATOM   3645  CG  GLN B 454       3.002 -21.298  20.537  1.00 41.68
ATOM   3646  CD  GLN B 454       3.573 -22.036  21.737  1.00 41.68
ATOM   3647  OE1 GLN B 454       4.738 -22.428  21.747  1.00 41.68
ATOM   3648  NE2 GLN B 454       2.723 -22.246  22.777  1.00 41.68
ATOM   3649  N   LEU B 455       1.108 -23.470  18.154  1.00 54.33
ATOM   3650  CA  LEU B 455      -0.322 -23.572  18.090  1.00 54.33
ATOM   3651  C   LEU B 455      -0.723 -24.971  18.455  1.00 54.33
ATOM   3652  O   LEU B 455      -1.727 -25.184  19.135  1.00 54.33
ATOM   3653  CB  LEU B 455      -0.843 -23.362  16.652  1.00 54.33
ATOM   3654  CG  LEU B 455      -0.515 -21.989  16.028  1.00 54.33
ATOM   3655  CD1 LEU B 455      -1.057 -21.877  14.592  1.00 54.33
ATOM   3656  CD2 LEU B 455      -0.997 -20.839  16.925  1.00 54.33
ATOM   3657  N   LEU B 456       0.051 -25.966  17.987  1.00 49.03
ATOM   3658  CA  LEU B 456      -0.261 -27.348  18.217  1.00 49.03
ATOM   3659  C   LEU B 456      -0.230 -27.610  19.690  1.00 49.03
ATOM   3660  O   LEU B 456      -1.131 -28.246  20.234  1.00 49.03
ATOM   3661  CB  LEU B 456       0.784 -28.278  17.581  1.00 49.03
ATOM   3662  CG  LEU B 456       0.913 -28.099  16.056  1.00 49.03
ATOM   3663  CD1 LEU B 456       1.967 -29.049  15.461  1.00 49.03
ATOM   3664  CD2 LEU B 456      -0.455 -28.219  15.364  1.00 49.03
ATOM   3665  N   ARG B 457       0.813 -27.111  20.378  1.00131.19
ATOM   3666  CA  ARG B 457       0.957 -27.365  21.783  1.00131.19
ATOM   3667  C   ARG B 457      -0.153 -26.717  22.557  1.00131.19
ATOM   3668  O   ARG B 457      -0.619 -27.277  23.548  1.00131.19
ATOM   3669  CB  ARG B 457       2.315 -26.924  22.369  1.00131.19
ATOM   3670  CG  ARG B 457       2.646 -25.439  22.238  1.00131.19
ATOM   3671  CD  ARG B 457       4.058 -25.108  22.728  1.00131.19
ATOM   3672  NE  ARG B 457       5.019 -25.820  21.837  1.00131.19
ATOM   3673  CZ  ARG B 457       6.160 -26.367  22.350  1.00131.19
ATOM   3674  NH1 ARG B 457       6.399 -26.325  23.694  1.00131.19
ATOM   3675  NH2 ARG B 457       7.062 -26.968  21.519  1.00131.19
ATOM   3676  N   ASP B 458      -0.604 -25.517  22.136  1.00 42.16
ATOM   3677  CA  ASP B 458      -1.639 -24.810  22.845  1.00 42.16
ATOM   3678  C   ASP B 458      -2.881 -25.647  22.834  1.00 42.16
ATOM   3679  O   ASP B 458      -3.519 -25.851  23.868  1.00 42.16
ATOM   3680  CB  ASP B 458      -2.031 -23.487  22.157  1.00 42.16
ATOM   3681  CG  ASP B 458      -0.843 -22.533  22.148  1.00 42.16
ATOM   3682  OD1 ASP B 458      -0.185 -22.382  23.211  1.00 42.16
ATOM   3683  OD2 ASP B 458      -0.571 -21.949  21.064  1.00 42.16
ATOM   3684  N   ASN B 459      -3.248 -26.174  21.650  1.00 42.00
ATOM   3685  CA  ASN B 459      -4.445 -26.954  21.544  1.00 42.00
ATOM   3686  C   ASN B 459      -4.306 -28.163  22.412  1.00 42.00
ATOM   3687  O   ASN B 459      -5.234 -28.517  23.138  1.00 42.00
ATOM   3688  CB  ASN B 459      -4.732 -27.465  20.117  1.00 42.00
ATOM   3689  CG  ASN B 459      -5.308 -26.341  19.260  1.00 42.00
ATOM   3690  OD1 ASN B 459      -5.665 -25.273  19.756  1.00 42.00
ATOM   3691  ND2 ASN B 459      -5.431 -26.602  17.931  1.00 42.00
ATOM   3692  N   LEU B 460      -3.129 -28.820  22.383  1.00 96.62
ATOM   3693  CA  LEU B 460      -2.972 -30.017  23.160  1.00 96.62
ATOM   3694  C   LEU B 460      -3.164 -29.737  24.614  1.00 96.62
ATOM   3695  O   LEU B 460      -3.875 -30.479  25.291  1.00 96.62
ATOM   3696  CB  LEU B 460      -1.604 -30.705  22.990  1.00 96.62
ATOM   3697  CG  LEU B 460      -1.511 -31.626  21.760  1.00 96.62
ATOM   3698  CD1 LEU B 460      -2.283 -32.937  21.993  1.00 96.62
ATOM   3699  CD2 LEU B 460      -1.963 -30.906  20.483  1.00 96.62
ATOM   3700  N   THR B 461      -2.556 -28.657  25.138  1.00 31.89
ATOM   3701  CA  THR B 461      -2.663 -28.388  26.545  1.00 31.89
ATOM   3702  C   THR B 461      -4.086 -28.110  26.906  1.00 31.89
ATOM   3703  O   THR B 461      -4.606 -28.678  27.865  1.00 31.89
ATOM   3704  CB  THR B 461      -1.845 -27.207  26.976  1.00 31.89
ATOM   3705  OG1 THR B 461      -2.300 -26.025  26.333  1.00 31.89
ATOM   3706  CG2 THR B 461      -0.375 -27.478  26.618  1.00 31.89
ATOM   3707  N   LEU B 462      -4.768 -27.240  26.136  1.00141.27
ATOM   3708  CA  LEU B 462      -6.114 -26.882  26.484  1.00141.27
ATOM   3709  C   LEU B 462      -7.033 -28.060  26.419  1.00141.27
ATOM   3710  O   LEU B 462      -7.831 -28.278  27.330  1.00141.27
ATOM   3711  CB  LEU B 462      -6.719 -25.793  25.582  1.00141.27
ATOM   3712  CG  LEU B 462      -6.291 -24.362  25.953  1.00141.27
ATOM   3713  CD1 LEU B 462      -6.891 -23.943  27.307  1.00141.27
ATOM   3714  CD2 LEU B 462      -4.766 -24.187  25.902  1.00141.27
ATOM   3715  N   TRP B 463      -6.942 -28.854  25.340  1.00 64.80
ATOM   3716  CA  TRP B 463      -7.840 -29.956  25.147  1.00 64.80
ATOM   3717  C   TRP B 463      -7.657 -30.992  26.209  1.00 64.80
ATOM   3718  O   TRP B 463      -8.632 -31.450  26.805  1.00 64.80
ATOM   3719  CB  TRP B 463      -7.655 -30.622  23.772  1.00 64.80
ATOM   3720  CG  TRP B 463      -8.137 -29.760  22.631  1.00 64.80
ATOM   3721  CD1 TRP B 463      -8.918 -28.639  22.672  1.00 64.80
ATOM   3722  CD2 TRP B 463      -7.832 -29.988  21.245  1.00 64.80
ATOM   3723  NE1 TRP B 463      -9.119 -28.160  21.403  1.00 64.80
ATOM   3724  CE2 TRP B 463      -8.458 -28.974  20.511  1.00 64.80
ATOM   3725  CE3 TRP B 463      -7.091 -30.956  20.633  1.00 64.80
ATOM   3726  CZ2 TRP B 463      -8.346 -28.923  19.153  1.00 64.80
ATOM   3727  CZ3 TRP B 463      -6.984 -30.898  19.260  1.00 64.80
ATOM   3728  CH2 TRP B 463      -7.600 -29.899  18.534  1.00 64.80
ATOM   3729  N   THR B 464      -6.395 -31.354  26.510  1.00 38.68
ATOM   3730  CA  THR B 464      -6.137 -32.404  27.454  1.00 38.68
ATOM   3731  C   THR B 464      -6.790 -32.031  28.743  1.00 38.68
ATOM   3732  O   THR B 464      -7.397 -32.873  29.402  1.00 38.68
ATOM   3733  CB  THR B 464      -4.673 -32.617  27.716  1.00 38.68
ATOM   3734  OG1 THR B 464      -4.094 -31.443  28.263  1.00 38.68
ATOM   3735  CG2 THR B 464      -3.985 -32.989  26.391  1.00 38.68
ATOM   3736  N   SER B 465      -6.695 -30.757  29.158  1.00 86.05
ATOM   3737  CA  SER B 465      -7.412 -30.437  30.352  1.00 86.05
ATOM   3738  C   SER B 465      -8.850 -30.619  29.989  1.00 86.05
ATOM   3739  O   SER B 465      -9.286 -30.207  28.917  1.00 86.05
ATOM   3740  CB  SER B 465      -7.192 -28.991  30.828  1.00 86.05
ATOM   3741  OG  SER B 465      -7.947 -28.746  32.006  1.00 86.05
ATOM   3742  N   ASP B 466      -9.637 -31.257  30.868  1.00 31.59
ATOM   3743  CA  ASP B 466     -10.999 -31.496  30.498  1.00 31.59
ATOM   3744  C   ASP B 466     -10.983 -32.414  29.281  1.00 31.59
ATOM   3745  O   ASP B 466     -11.563 -32.036  28.227  1.00 31.59
ATOM   3746  CB  ASP B 466     -11.755 -30.212  30.126  1.00 31.59
ATOM   3747  CG  ASP B 466     -11.913 -29.384  31.391  1.00 31.59
ATOM   3748  OD1 ASP B 466     -12.258 -29.979  32.447  1.00 31.59
ATOM   3749  OD2 ASP B 466     -11.698 -28.145  31.317  1.00 31.59
ATOM   3750  OXT ASP B 466     -10.389 -33.519  29.397  1.00 31.59
