# Supplementary material for: A recombinant Fasciola gigantica 14-3-3 epsilon protein (rFg14-3-3e) modulates various functions of goat peripheral blood mononuclear cells
Source: Parasit Vectors. 2018 Mar 6;11:152. doi: 10.1186/s13071-018-2745-4 (PMC5840819; doi:10.1186/s13071-018-2745-4)
Supplement: Supplementary file 1 — Dataset S1. Structure files, FoldX configuration files and associated energy calculations for complexes between YWAHE and rFg14-3-3, and the 18 human protein interactors of YWAHE. (TGZ 5273 kb) [file 13071_2018_2745_MOESM1_ESM.tgz › foldx_model_files/WT_P62258-Q9Y3M2-MDL-4wrq_Repair.fxout]

./WT_P62258-Q9Y3M2-MDL-4wrq.pdb
Starting Structure	-79.7619	-233.897	-76.2326	-294.65	-10.6519	386.398	-384.997	23.5803	157.946	342.959	0	0	0	15.4018	267.682	-6.29014	0	0	0.0672802	0	0.603776	0
Now Optimizing Residues.
ASPA1	-79.7619	-233.897	-76.2326	-294.65	-10.6519	386.398	-384.997	23.5803	157.946	342.959	0	0	0	15.4018	267.682	-6.29014	0	0	0.0672802	0	0.603776	0
ARGA2	-79.7849	-233.887	-76.24	-294.665	-10.6502	386.395	-385.021	23.5906	157.954	342.954	0	0	0	15.4018	267.681	-6.28898	0	0	0.0672802	0	0.603776	0
GLUA3	-79.8091	-233.882	-76.2356	-294.659	-10.6425	386.364	-385.024	23.591	157.945	342.954	0	0	0	15.4018	267.683	-6.29196	0	0	0.0672802	0	0.603776	0
ASPA4	-79.8107	-233.882	-76.2356	-294.66	-10.6408	386.366	-385.025	23.591	157.944	342.954	0	0	0	15.4044	267.684	-6.29713	0	0	0.0672802	0	0.603776	0
VALA6	-79.8107	-233.882	-76.2356	-294.66	-10.6408	386.366	-385.025	23.591	157.944	342.954	0	0	0	15.4044	267.684	-6.29713	0	0	0.0672802	0	0.603776	0
TYRA7	-79.8108	-233.882	-76.2356	-294.663	-10.6409	386.367	-385.032	23.5968	157.947	342.954	0	0	0	15.4045	267.684	-6.29713	0	0	0.0672802	0	0.603776	0
GLNA8	-79.8334	-233.885	-76.2379	-294.655	-10.6409	386.362	-385.021	23.5679	157.942	342.954	0	0	0	15.4067	267.684	-6.29713	0	0	0.0672802	0	0.603776	0
LYSA10	-79.8661	-233.885	-76.2379	-294.671	-10.6424	386.363	-385.052	23.5679	157.956	342.954	0	0	0	15.4067	267.684	-6.29588	0	0	0.0672802	0	0.603776	0
LEUA11	-79.8873	-233.885	-76.2379	-294.7	-10.6424	386.362	-385.114	23.5814	157.989	342.954	0	0	0	15.431	267.684	-6.29588	0	0	0.0672802	0	0.603776	0
GLUA13	-79.9429	-233.885	-76.2379	-294.694	-10.6514	386.322	-385.119	23.5763	157.985	342.954	0	0	0	15.431	267.684	-6.29403	0	0	0.0673146	0	0.603776	0
GLNA14	-79.9476	-233.882	-76.2349	-294.694	-10.6514	386.321	-385.119	23.5763	157.982	342.954	0	0	0	15.4234	267.683	-6.29403	0	0	0.0673146	0	0.603776	0
GLUA16	-79.9972	-233.882	-76.2411	-294.679	-10.6256	386.279	-385.108	23.5282	157.971	342.954	0	0	0	15.4228	267.683	-6.28842	0	0	0.0672533	0	0.603776	0
ARGA17	-80.1883	-233.966	-76.3224	-294.723	-10.6263	386.341	-385.148	23.5493	157.985	342.954	0	0	0	15.4283	267.691	-6.33145	0	0	0.0672533	0	0.603776	0
ASPA19	-80.2231	-233.966	-76.3224	-294.708	-10.6164	386.297	-385.131	23.5474	157.974	342.954	0	0	0	15.4239	267.694	-6.34547	0	0	0.0672533	0	0.603776	0
GLUA20	-80.3151	-234.053	-76.4044	-294.724	-10.6066	386.332	-385.147	23.5484	158.061	342.954	0	0	0	15.4231	267.709	-6.3688	0	0	0.0672533	0	0.603776	0
VALA22	-80.3151	-234.053	-76.4044	-294.724	-10.6066	386.332	-385.147	23.5484	158.061	342.954	0	0	0	15.4231	267.709	-6.3688	0	0	0.0672533	0	0.603776	0
GLUA23	-80.3205	-234.053	-76.4044	-294.725	-10.608	386.333	-385.15	23.5489	158.062	342.954	0	0	0	15.4205	267.711	-6.36858	0	0	0.0672533	0	0.603776	0
SERA24	-80.3205	-234.053	-76.4044	-294.725	-10.608	386.333	-385.15	23.5489	158.062	342.954	0	0	0	15.4205	267.711	-6.36858	0	0	0.0672533	0	0.603776	0
LYSA26	-80.4025	-234.052	-76.5584	-294.712	-10.5883	386.3	-385.127	23.6083	158.053	342.954	0	0	0	15.4203	267.711	-6.36962	0	0	0.0672533	0	0.603776	0
LYSA27	-80.4096	-234.053	-76.5587	-294.716	-10.5882	386.302	-385.133	23.6051	158.057	342.954	0	0	0	15.4203	267.712	-6.36971	0	0	0.0672533	0	0.603776	0
ASPA32	-80.4164	-234.053	-76.5695	-294.716	-10.5881	386.303	-385.133	23.6052	158.057	342.954	0	0	0	15.4235	267.712	-6.36969	0	0	0.0672533	0	0.603774	0
VALA33	-80.4164	-234.053	-76.5695	-294.716	-10.5881	386.303	-385.133	23.6052	158.057	342.954	0	0	0	15.4235	267.712	-6.36969	0	0	0.0672533	0	0.603774	0
GLUA34	-80.4544	-234.058	-76.5585	-294.689	-10.5903	386.221	-385.115	23.5992	158.057	342.955	0	0	0	15.4235	267.686	-6.37038	0	0	0.0672533	0	0.603774	0
THRA36	-80.4544	-234.058	-76.5585	-294.689	-10.5903	386.221	-385.115	23.5992	158.057	342.955	0	0	0	15.4235	267.686	-6.37038	0	0	0.0672533	0	0.603774	0
VALA37	-80.4544	-234.058	-76.5585	-294.689	-10.5903	386.221	-385.115	23.5992	158.057	342.955	0	0	0	15.4235	267.686	-6.37038	0	0	0.0672533	0	0.603774	0
GLUA38	-80.5183	-234.056	-76.5993	-294.71	-10.5855	386.254	-385.145	23.5999	158.057	342.955	0	0	0	15.4236	267.687	-6.38195	0	0	0.0672533	0	0.603774	0
GLUA39	-80.5191	-234.06	-76.6161	-294.709	-10.5847	386.248	-385.145	23.612	158.057	342.955	0	0	0	15.4374	267.686	-6.38434	0	0	0.0672533	0	0.603774	0
ARGA40	-80.5864	-234.065	-76.6209	-294.734	-10.5589	386.289	-385.172	23.5386	158.063	342.955	0	0	0	15.4383	267.682	-6.38994	0	0	0.0671768	0	0.603774	0
ASNA41	-80.6147	-234.065	-76.6378	-294.726	-10.5588	386.269	-385.168	23.5386	158.062	342.955	0	0	0	15.435	267.681	-6.38994	0	0	0.0671768	0	0.603774	0
SERA44	-80.6201	-234.065	-76.6004	-294.726	-10.5588	386.27	-385.168	23.5191	158.043	342.955	0	0	0	15.4305	267.681	-6.38994	0	0	0.0671768	0	0.603774	0
VALA45	-80.6201	-234.065	-76.6004	-294.726	-10.5588	386.27	-385.168	23.5191	158.043	342.955	0	0	0	15.4305	267.681	-6.38994	0	0	0.0671768	0	0.603774	0
TYRA47	-80.6201	-234.065	-76.6004	-294.726	-10.5588	386.27	-385.168	23.5191	158.043	342.955	0	0	0	15.4305	267.681	-6.38994	0	0	0.0671768	0	0.603774	0
LYSA48	-80.6486	-234.067	-76.6356	-294.733	-10.5735	386.269	-385.178	23.5336	158.07	342.955	0	0	0	15.4305	267.681	-6.38983	0	0	0.0665009	0	0.603774	0
ASNA49	-80.6538	-234.076	-76.6432	-294.733	-10.5735	386.27	-385.179	23.5335	158.071	342.955	0	0	0	15.4407	267.682	-6.38983	0	0	0.0665009	0	0.603774	0
VALA50	-80.6538	-234.076	-76.6432	-294.733	-10.5735	386.27	-385.179	23.5335	158.071	342.955	0	0	0	15.4407	267.682	-6.38983	0	0	0.0665009	0	0.603774	0
ILEA51	-80.6902	-234.076	-76.6432	-294.75	-10.5735	386.27	-385.218	23.5447	158.071	342.955	0	0	0	15.4502	267.682	-6.38983	0	0	0.0665009	0	0.603774	0
ARGA54	-80.7705	-234.105	-76.5437	-294.752	-10.5833	386.303	-385.214	23.4342	158.004	342.955	0	0	0	15.4488	267.692	-6.38731	0	0	0.0665009	0	0.603774	0
ARGA55	-80.9334	-234.105	-76.7891	-294.82	-10.6242	386.475	-385.248	23.4897	158.014	342.954	0	0	0	15.4503	267.685	-6.3961	0	0	0.0618213	0	0.603774	0
SERA57	-80.9451	-234.106	-76.7895	-294.82	-10.6242	386.474	-385.248	23.4797	158.014	342.954	0	0	0	15.4509	267.684	-6.3961	0	0	0.0618213	0	0.603774	0
TRPA58	-80.9575	-234.106	-76.787	-294.838	-10.6345	386.501	-385.269	23.4764	158.011	342.956	0	0	0	15.4631	267.728	-6.3961	0	0	0.0618213	0	0.603774	0
ARGA59	-81.0037	-234.11	-76.8431	-294.823	-10.6335	386.466	-385.267	23.4864	158.028	342.956	0	0	0	15.4659	267.729	-6.39449	0	0	0.0612601	0	0.603774	0
ILEA60	-81.0213	-234.11	-76.8431	-294.833	-10.6335	386.469	-385.286	23.4863	158.035	342.956	0	0	0	15.4672	267.73	-6.39449	0	0	0.0612601	0	0.603774	0
ILEA61	-81.0213	-234.11	-76.8431	-294.833	-10.6335	386.469	-385.286	23.4863	158.035	342.956	0	0	0	15.4672	267.73	-6.39449	0	0	0.0612601	0	0.603774	0
SERA62	-81.0213	-234.11	-76.8431	-294.833	-10.6335	386.469	-385.286	23.4863	158.035	342.956	0	0	0	15.4672	267.73	-6.39449	0	0	0.0612601	0	0.603774	0
SERA63	-81.0213	-234.11	-76.8431	-294.833	-10.6335	386.469	-385.286	23.4863	158.035	342.956	0	0	0	15.4672	267.73	-6.39449	0	0	0.0612601	0	0.603774	0
GLUA65	-81.045	-234.112	-76.8793	-294.832	-10.5994	386.445	-385.287	23.4732	158.052	342.956	0	0	0	15.4679	267.733	-6.39404	0	0	0.0612601	0	0.603774	0
GLNA66	-81.0529	-234.114	-76.8692	-294.849	-10.6002	386.45	-385.313	23.4814	158.062	342.956	0	0	0	15.4729	267.734	-6.39404	0	0	0.0612601	0	0.603774	0
LYSA67	-81.062	-234.114	-76.8692	-294.853	-10.6026	386.451	-385.32	23.4814	158.066	342.956	0	0	0	15.4729	267.736	-6.39574	0	0	0.0612601	0	0.603774	0
GLUA68	-81.0802	-234.114	-76.8908	-294.855	-10.5925	386.435	-385.325	23.4134	158.077	342.956	0	0	0	15.5398	267.758	-6.38966	0	0	0.0612601	0	0.603774	0
GLUA69	-81.0937	-234.115	-76.8908	-294.862	-10.5979	386.439	-385.338	23.4129	158.087	342.956	0	0	0	15.5401	267.759	-6.39105	0	0	0.0612601	0	0.603774	0
ASNA70	-81.1029	-234.123	-76.8964	-294.867	-10.5979	386.445	-385.344	23.4129	158.097	342.956	0	0	0	15.5401	267.762	-6.39105	0	0	0.0612601	0	0.603774	0
LYSA71	-81.1221	-234.123	-76.9189	-294.87	-10.5984	386.449	-385.344	23.4013	158.111	342.956	0	0	0	15.5402	267.762	-6.39076	0	0	0.0612601	0	0.603774	0
GLUA74	-81.1554	-234.137	-76.9324	-294.857	-10.6054	386.412	-385.333	23.4001	158.119	342.956	0	0	0	15.5387	267.759	-6.38118	0	0	0.0612601	0	0.603774	0
ASPA75	-81.3133	-234.198	-76.9942	-294.855	-10.6063	386.403	-385.331	23.4001	158.119	342.956	0	0	0	15.5107	267.761	-6.38179	0	0	0.0612601	0	0.603774	0
LYSA76	-81.349	-234.198	-76.9942	-294.881	-10.6088	386.401	-385.383	23.4024	158.162	342.956	0	0	0	15.5119	267.76	-6.38273	0	0	0.0612601	0	0.603774	0
LYSA78	-81.3556	-234.198	-76.9942	-294.883	-10.6151	386.402	-385.386	23.3985	158.166	342.956	0	0	0	15.5118	267.76	-6.37899	0	0	0.0612601	0	0.603774	0
META79	-81.3598	-234.198	-76.9942	-294.88	-10.6151	386.402	-385.381	23.3891	158.164	342.956	0	0	0	15.5118	267.759	-6.37899	0	0	0.0612601	0	0.603774	0
ILEA80	-81.3698	-234.198	-76.9942	-294.882	-10.6151	386.401	-385.388	23.3891	158.163	342.956	0	0	0	15.5118	267.758	-6.37899	0	0	0.0612601	0	0.603774	0
ARGA81	-81.3871	-234.198	-76.9942	-294.869	-10.6228	386.376	-385.376	23.3892	158.157	342.956	0	0	0	15.5116	267.757	-6.38056	0	0	0.0612601	0	0.603774	0
GLUA82	-81.4043	-234.198	-76.9942	-294.867	-10.6252	386.376	-385.372	23.3892	158.155	342.956	0	0	0	15.4915	267.759	-6.38077	0	0	0.0612601	0	0.603774	0
TYRA83	-81.4217	-234.198	-76.9942	-294.864	-10.6252	386.376	-385.365	23.3616	158.156	342.956	0	0	0	15.4914	267.759	-6.38077	0	0	0.0612601	0	0.603774	0
ARGA84	-81.8442	-234.198	-77.2339	-294.867	-10.5989	386.167	-385.39	23.3847	158.16	342.956	0	0	0	15.4915	267.759	-6.38056	0	0	0.0612601	0	0.603774	0
GLNA85	-82.2168	-234.198	-77.6662	-294.855	-10.5998	386.074	-385.377	23.3709	158.303	342.956	0	0	0	15.4914	267.755	-6.38056	0	0	0.0612601	0	0.603774	0
META86	-82.2663	-234.198	-77.6662	-294.882	-10.5998	386.075	-385.425	23.3776	158.32	342.956	0	0	0	15.4915	267.757	-6.38056	0	0	0.0612601	0	0.603774	0
GLUA88	-82.2954	-234.199	-77.7052	-294.893	-10.5992	386.086	-385.444	23.3746	158.345	342.955	0	0	0	15.5002	267.759	-6.38098	0	0	0.0612601	0	0.603774	0
THRA89	-82.2954	-234.199	-77.7052	-294.893	-10.5992	386.086	-385.444	23.3746	158.345	342.955	0	0	0	15.5002	267.759	-6.38098	0	0	0.0612601	0	0.603774	0
GLUA90	-82.3155	-234.199	-77.6719	-294.913	-10.5944	386.09	-385.487	23.3762	158.342	342.955	0	0	0	15.5007	267.761	-6.3802	0	0	0.0612601	0	0.603774	0
LYSA92	-82.3649	-234.199	-77.6719	-294.93	-10.5863	386.08	-385.514	23.3682	158.35	342.955	0	0	0	15.4975	267.758	-6.38026	0	0	0.0612601	0	0.603774	0
LEUA93	-82.366	-234.199	-77.6719	-294.935	-10.5863	386.085	-385.521	23.3718	158.353	342.955	0	0	0	15.4975	267.763	-6.38026	0	0	0.0612601	0	0.603774	0
ILEA94	-82.3941	-234.228	-77.6719	-294.952	-10.5859	386.117	-385.536	23.3719	158.353	342.955	0	0	0	15.4971	267.821	-6.38026	0	0	0.0612601	0	0.603774	0
CYSA96	-82.3941	-234.228	-77.6719	-294.952	-10.5859	386.117	-385.536	23.3719	158.353	342.955	0	0	0	15.4971	267.821	-6.38026	0	0	0.0612601	0	0.603774	0
ASPA97	-82.4322	-234.228	-77.6683	-294.948	-10.5804	386.105	-385.533	23.3305	158.353	342.955	0	0	0	15.497	267.821	-6.38042	0	0	0.0612601	0	0.603774	0
ILEA98	-82.9434	-234.222	-77.6683	-294.938	-10.5804	386.074	-385.532	22.9333	158.353	342.955	0	0	0	15.396	267.82	-6.38042	0	0	0.0612601	0	0.603774	0
ASPA100	-82.9629	-234.221	-77.6683	-294.944	-10.5899	386.071	-385.543	22.9333	158.363	342.955	0	0	0	15.3961	267.817	-6.38016	0	0	0.0612601	0	0.603774	0
VALA101	-82.9629	-234.221	-77.6683	-294.944	-10.5899	386.071	-385.543	22.9333	158.363	342.955	0	0	0	15.3961	267.817	-6.38016	0	0	0.0612601	0	0.603774	0
ASPA103	-82.969	-234.221	-77.6683	-294.945	-10.5879	386.072	-385.545	22.9332	158.363	342.955	0	0	0	15.3907	267.819	-6.38016	0	0	0.0612601	0	0.603774	0
LYSA104	-83.0201	-234.244	-77.6683	-294.985	-10.5916	386.117	-385.594	22.9333	158.383	342.955	0	0	0	15.3911	267.874	-6.38157	0	0	0.0612601	0	0.603987	0
ILEA107	-83.0525	-234.245	-77.6683	-294.981	-10.5915	386.114	-385.587	22.9907	158.385	342.955	0	0	0	15.2924	267.878	-6.38157	0	0	0.0612601	0	0.603987	0
PROA108	-83.0963	-234.246	-77.6683	-294.981	-10.5915	386.114	-385.586	22.9464	158.385	342.955	0	0	0	15.2923	267.879	-6.38157	0	0	0.0612601	0	0.603987	0
ASNA111	-83.0963	-234.246	-77.6683	-294.981	-10.5915	386.114	-385.586	22.9464	158.385	342.955	0	0	0	15.2923	267.879	-6.38157	0	0	0.0612601	0	0.603987	0
THRA112	-83.0963	-234.246	-77.6683	-294.981	-10.5915	386.114	-385.586	22.9464	158.385	342.955	0	0	0	15.2923	267.879	-6.38157	0	0	0.0612601	0	0.603987	0
GLUA114	-83.1179	-234.246	-77.7103	-294.979	-10.5861	386.11	-385.584	22.9461	158.404	342.955	0	0	0	15.2924	267.88	-6.38503	0	0	0.0612601	0	0.603802	0
SERA115	-83.1179	-234.246	-77.7103	-294.979	-10.5861	386.11	-385.584	22.9461	158.404	342.955	0	0	0	15.2924	267.88	-6.38503	0	0	0.0612601	0	0.603802	0
LYSA116	-83.1601	-234.259	-77.7238	-294.96	-10.605	386.054	-385.547	22.9435	158.403	342.96	0	0	0	15.2925	267.89	-6.38249	0	0	0.0612601	0	0.603802	0
TYRA120	-83.213	-234.259	-77.7238	-294.959	-10.6201	386.009	-385.541	22.9436	158.395	342.96	0	0	0	15.2992	267.888	-6.38249	0	0	0.0612601	0	0.603802	0
LYSA121	-83.3039	-234.263	-77.7283	-294.982	-10.6527	386.041	-385.579	22.9372	158.409	342.96	0	0	0	15.2763	267.888	-6.38702	0	0	0.0611778	0	0.603802	0
TYRA126	-83.3237	-234.263	-77.7283	-294.982	-10.6527	386.046	-385.576	22.9163	158.411	342.96	0	0	0	15.2677	267.887	-6.38702	0	0	0.0611778	0	0.603802	0
H1SA127	-83.3331	-234.3	-77.7652	-294.982	-10.6527	386.047	-385.576	22.9803	158.411	342.96	0	0	0	15.2677	267.888	-6.38702	0	0	0.0611778	0	0.603802	0
ARGA128	-83.4864	-234.3	-77.8078	-295.02	-10.6079	386.08	-385.632	22.8886	158.411	342.959	0	0	0	15.249	267.885	-6.37292	0	0	0.0620006	0	0.603802	0
TYRA129	-83.4919	-234.3	-77.8079	-295.02	-10.6104	386.08	-385.632	22.8856	158.411	342.959	0	0	0	15.2489	267.885	-6.37294	0	0	0.0620006	0	0.603802	0
PHEA133	-83.5615	-234.3	-77.8083	-295.043	-10.6136	386.083	-385.675	22.8866	158.407	342.96	0	0	0	15.25	267.889	-6.37359	0	0	0.0620006	0	0.603802	0
THRA135	-83.5662	-234.301	-77.8089	-295.043	-10.6136	386.083	-385.675	22.8866	158.408	342.96	0	0	0	15.2461	267.889	-6.37359	0	0	0.0620006	0	0.603802	0
ASNA137	-83.578	-234.301	-77.8089	-295.043	-10.6135	386.082	-385.676	22.8866	158.407	342.96	0	0	0	15.2364	267.889	-6.37359	0	0	0.0620006	0	0.603802	0
ASPA138	-83.5783	-234.301	-77.8089	-295.044	-10.6138	386.087	-385.676	22.8866	158.406	342.96	0	0	0	15.2364	267.89	-6.37685	0	0	0.0620006	0	0.603802	0
ARGA139	-83.6286	-234.347	-77.8549	-295.043	-10.608	386.082	-385.677	22.8811	158.449	342.96	0	0	0	15.2346	267.89	-6.37172	0	0	0.0619306	0	0.603802	0
LYSA140	-83.644	-234.348	-77.8549	-295.041	-10.6052	386.082	-385.674	22.8811	158.444	342.96	0	0	0	15.2175	267.891	-6.37178	0	0	0.0619306	0	0.603802	0
GLUA141	-83.6869	-234.351	-77.8571	-295.047	-10.6063	386.093	-385.68	22.8811	158.449	342.961	0	0	0	15.1885	267.897	-6.38369	0	0	0.0619306	0	0.603802	0
GLUA144	-83.6917	-234.353	-77.8571	-295.049	-10.6096	386.095	-385.684	22.8811	158.456	342.961	0	0	0	15.1883	267.898	-6.38565	0	0	0.0619306	0	0.603802	0
ASNA145	-83.7046	-234.383	-77.8866	-295.064	-10.6096	386.13	-385.686	22.8806	158.456	342.961	0	0	0	15.2169	267.938	-6.38565	0	0	0.0619306	0	0.603802	0
SERA146	-83.748	-234.381	-77.8844	-295.064	-10.6096	386.13	-385.685	22.8357	158.456	342.961	0	0	0	15.2134	267.938	-6.38565	0	0	0.0619306	0	0.603802	0
VALA148	-83.748	-234.381	-77.8844	-295.064	-10.6096	386.13	-385.685	22.8357	158.456	342.961	0	0	0	15.2134	267.938	-6.38565	0	0	0.0619306	0	0.603802	0
LYSA151	-83.7668	-234.38	-77.8844	-295.051	-10.615	386.12	-385.668	22.8224	158.437	342.961	0	0	0	15.2133	267.938	-6.38613	0	0	0.0619306	0	0.603802	0
SERA154	-83.7668	-234.38	-77.8844	-295.051	-10.615	386.12	-385.668	22.8224	158.437	342.961	0	0	0	15.2133	267.938	-6.38613	0	0	0.0619306	0	0.603802	0
ASPA155	-83.7794	-234.381	-77.8844	-295.05	-10.6156	386.11	-385.669	22.8225	158.435	342.961	0	0	0	15.2133	267.938	-6.38665	0	0	0.0619306	0	0.603802	0
META158	-83.794	-234.379	-77.8844	-295.052	-10.6171	386.112	-385.67	22.8012	158.436	342.961	0	0	0	15.219	267.937	-6.38665	0	0	0.0619306	0	0.603802	0
THRA159	-83.794	-234.379	-77.8844	-295.052	-10.6171	386.112	-385.67	22.8012	158.436	342.961	0	0	0	15.219	267.937	-6.38665	0	0	0.0619306	0	0.603802	0
GLUA160	-83.7958	-234.379	-77.8844	-295.055	-10.6203	386.114	-385.675	22.7999	158.439	342.961	0	0	0	15.2183	267.938	-6.38033	0	0	0.0619306	0	0.603802	0
PROA162	-83.7973	-234.379	-77.8844	-295.054	-10.6203	386.112	-385.674	22.8001	158.438	342.961	0	0	0	15.2183	267.938	-6.38033	0	0	0.0619306	0	0.603802	0
ILEA167	-83.7973	-234.379	-77.8844	-295.054	-10.6203	386.112	-385.674	22.8001	158.438	342.961	0	0	0	15.2183	267.938	-6.38033	0	0	0.0619306	0	0.603802	0
ARGA168	-83.8618	-234.392	-77.8978	-295.04	-10.6171	386.057	-385.678	22.792	158.44	342.961	0	0	0	15.2184	267.934	-6.37195	0	0	0.0619306	0	0.603802	0
ASNA174	-83.9328	-234.392	-77.8741	-295.035	-10.6175	386.027	-385.684	22.745	158.44	342.961	0	0	0	15.2026	267.934	-6.37195	0	0	0.0619306	0	0.603802	0
PHEA175	-83.9438	-234.392	-77.8741	-295.04	-10.6171	386.027	-385.694	22.7732	158.441	342.961	0	0	0	15.1785	267.934	-6.37195	0	0	0.0619306	0	0.603802	0
SERA176	-83.9438	-234.392	-77.8741	-295.04	-10.6171	386.027	-385.694	22.7732	158.441	342.961	0	0	0	15.1785	267.934	-6.37195	0	0	0.0619306	0	0.603802	0
VALA177	-83.9438	-234.392	-77.8741	-295.04	-10.6171	386.027	-385.694	22.7732	158.441	342.961	0	0	0	15.1785	267.934	-6.37195	0	0	0.0619306	0	0.603802	0
PHEA178	-83.9727	-234.392	-77.8745	-295.04	-10.617	386.027	-385.694	22.7434	158.441	342.961	0	0	0	15.1784	267.933	-6.37195	0	0	0.0619306	0	0.603802	0
TYRA180	-83.9805	-234.392	-77.8745	-295.045	-10.6179	386.044	-385.695	22.7269	158.442	342.961	0	0	0	15.1766	267.933	-6.372	0	0	0.0619306	0	0.603802	0
GLUA181	-83.9916	-234.392	-77.8745	-295.028	-10.5891	385.999	-385.679	22.7269	158.425	342.96	0	0	0	15.1655	267.933	-6.37273	0	0	0.0633038	0	0.603802	0
ILEA182	-84.0112	-234.391	-77.8745	-295.028	-10.5894	385.997	-385.679	22.7908	158.425	342.959	0	0	0	15.0854	267.931	-6.37273	0	0	0.0633038	0	0.603802	0
ASNA184	-84.0309	-234.36	-77.8455	-295.026	-10.5894	385.992	-385.679	22.7907	158.394	342.959	0	0	0	15.0382	267.931	-6.37273	0	0	0.0633038	0	0.603802	0
SERA185	-84.0401	-234.36	-77.8491	-295.024	-10.5894	385.983	-385.681	22.7902	158.398	342.959	0	0	0	15.0381	267.931	-6.37273	0	0	0.0633038	0	0.603802	0
PROA186	-84.0429	-234.36	-77.8491	-295.025	-10.5894	385.984	-385.683	22.7909	158.398	342.959	0	0	0	15.0382	267.931	-6.37273	0	0	0.0633038	0	0.603802	0
ASPA187	-84.0455	-234.36	-77.8491	-295.027	-10.5872	385.989	-385.685	22.7909	158.396	342.959	0	0	0	15.0429	267.932	-6.38197	0	0	0.0633038	0	0.603802	0
ARGA188	-84.0825	-234.36	-77.8669	-295.001	-10.602	385.948	-385.66	22.7799	158.386	342.959	0	0	0	15.0432	267.932	-6.37594	0	0	0.0633038	0	0.603802	0
CYSA190	-84.0855	-234.36	-77.8669	-295.001	-10.602	385.945	-385.66	22.7801	158.386	342.959	0	0	0	15.0432	267.931	-6.37594	0	0	0.0633038	0	0.603802	0
ARGA191	-84.1652	-234.48	-77.9862	-295.026	-10.6282	385.993	-385.68	22.7822	158.547	342.959	0	0	0	15.0433	267.944	-6.35592	0	0	0.0633038	0	0.603802	0
LYSA194	-84.1985	-234.48	-77.9862	-295.046	-10.6213	385.987	-385.722	22.7827	158.573	342.959	0	0	0	15.043	267.943	-6.35384	0	0	0.0633038	0	0.603802	0
ASPA198	-84.2321	-234.48	-77.9862	-295.063	-10.6384	386.003	-385.753	22.7829	158.591	342.959	0	0	0	15.0428	267.943	-6.35737	0	0	0.0633038	0	0.603802	0
ASPA199	-84.2321	-234.48	-77.9862	-295.063	-10.6384	386.003	-385.753	22.7829	158.591	342.959	0	0	0	15.0428	267.943	-6.35737	0	0	0.0633038	0	0.603802	0
ILEA201	-84.2521	-234.48	-77.9862	-295.067	-10.6384	386.005	-385.762	22.772	158.593	342.959	0	0	0	15.0428	267.944	-6.35737	0	0	0.0633038	0	0.603802	0
GLUA203	-84.2564	-234.48	-77.9862	-295.065	-10.6381	386.005	-385.758	22.7638	158.594	342.959	0	0	0	15.0446	267.944	-6.36251	0	0	0.0633038	0	0.603802	0
LEUA204	-84.2659	-234.48	-77.9862	-295.062	-10.6381	385.998	-385.753	22.7639	158.591	342.959	0	0	0	15.0371	267.94	-6.36251	0	0	0.0633038	0	0.603802	0
ASPA205	-84.2664	-234.48	-77.9862	-295.063	-10.6374	385.999	-385.754	22.7639	158.591	342.959	0	0	0	15.0371	267.94	-6.36251	0	0	0.0633038	0	0.603802	0
THRA206	-84.2664	-234.48	-77.9862	-295.063	-10.6374	385.999	-385.754	22.7639	158.591	342.959	0	0	0	15.0371	267.94	-6.36251	0	0	0.0633038	0	0.603802	0
SERA208	-84.2694	-234.487	-77.9928	-295.064	-10.6374	386.001	-385.755	22.7649	158.591	342.962	0	0	0	15.0417	267.94	-6.36251	0	0	0.0633038	0	0.603802	0
GLUA209	-84.2803	-234.491	-77.9972	-295.058	-10.6401	385.985	-385.75	22.7648	158.594	342.964	0	0	0	15.0417	267.94	-6.36177	0	0	0.0633038	0	0.603802	0
GLUA210	-84.2867	-234.491	-77.9972	-295.051	-10.6409	385.972	-385.743	22.7637	158.592	342.964	0	0	0	15.0379	267.939	-6.36001	0	0	0.0631455	0	0.603802	0
SERA211	-84.2867	-234.491	-77.9972	-295.051	-10.6409	385.972	-385.743	22.7637	158.592	342.964	0	0	0	15.0379	267.939	-6.36001	0	0	0.0631455	0	0.603802	0
TYRA212	-84.29	-234.491	-77.9748	-295.052	-10.6408	385.976	-385.743	22.757	158.58	342.964	0	0	0	15.0277	267.94	-6.36005	0	0	0.0631455	0	0.603802	0
LYSA213	-84.3047	-234.491	-77.9904	-295.051	-10.642	385.974	-385.742	22.7498	158.588	342.964	0	0	0	15.0277	267.939	-6.35946	0	0	0.0630667	0	0.603802	0
ASPA214	-84.3194	-234.491	-77.9904	-295.045	-10.6411	385.939	-385.742	22.7498	158.582	342.965	0	0	0	15.0277	267.938	-6.34191	0	0	0.0651892	0	0.603802	0
SERA215	-84.3194	-234.491	-77.9904	-295.045	-10.6411	385.939	-385.742	22.7498	158.582	342.965	0	0	0	15.0277	267.938	-6.34191	0	0	0.0651892	0	0.603802	0
THRA216	-84.3194	-234.491	-77.9904	-295.045	-10.6411	385.939	-385.742	22.7498	158.582	342.965	0	0	0	15.0277	267.938	-6.34191	0	0	0.0651892	0	0.603802	0
ILEA218	-84.3218	-234.491	-77.9904	-295.045	-10.6411	385.938	-385.743	22.7498	158.582	342.965	0	0	0	15.0277	267.937	-6.34191	0	0	0.0651892	0	0.603802	0
LEUA221	-84.3306	-234.491	-77.991	-295.041	-10.6411	385.944	-385.73	22.743	158.581	342.957	0	0	0	15.0121	267.929	-6.34191	0	0	0.0651892	0	0.603802	0
ARGA223	-84.4206	-234.49	-78.0345	-295.03	-10.6572	385.914	-385.729	22.7351	158.582	342.957	0	0	0	15.0086	267.928	-6.34166	0	0	0.0619772	0	0.603802	0
ASPA224	-84.4261	-234.492	-78.0345	-295.028	-10.6618	385.91	-385.731	22.7349	158.586	342.957	0	0	0	15.009	267.928	-6.34166	0	0	0.0622342	0	0.603802	0
ASNA225	-84.4261	-234.492	-78.0345	-295.028	-10.6618	385.91	-385.731	22.7349	158.586	342.957	0	0	0	15.009	267.928	-6.34166	0	0	0.0622342	0	0.603802	0
THRA227	-84.4261	-234.492	-78.0345	-295.028	-10.6618	385.91	-385.731	22.7349	158.586	342.957	0	0	0	15.009	267.928	-6.34166	0	0	0.0622342	0	0.603802	0
LEUA228	-84.4314	-234.492	-78.0345	-295.041	-10.6618	385.915	-385.756	22.7401	158.594	342.957	0	0	0	15.0223	267.928	-6.34166	0	0	0.0622342	0	0.603802	0
THRA230	-84.4314	-234.492	-78.0345	-295.041	-10.6618	385.915	-385.756	22.7401	158.594	342.957	0	0	0	15.0223	267.928	-6.34166	0	0	0.0622342	0	0.603802	0
SERB231	-84.4314	-234.492	-78.0345	-295.041	-10.6618	385.915	-385.756	22.7401	158.594	342.957	0	0	0	15.0223	267.928	-6.34166	0	0	0.0622342	0	0.603802	0
SERB233	-84.4596	-234.484	-78.0032	-295.031	-10.6618	385.871	-385.755	22.7462	158.594	342.957	0	0	0	14.9827	267.927	-6.34166	0	0	0.0622342	0	0.603802	0
SERB235	-84.46	-234.484	-77.9826	-295.031	-10.6618	385.87	-385.755	22.7261	158.594	342.957	0	0	0	14.9827	267.927	-6.34166	0	0	0.0622342	0	0.603802	0
ASNB236	-84.4743	-234.491	-77.9899	-295.031	-10.6618	385.87	-385.755	22.7261	158.594	342.957	0	0	0	14.9827	267.927	-6.34166	0	0	0.0622342	0	0.603802	0
LEUB237	-84.5774	-234.491	-77.9899	-295.027	-10.6618	385.782	-385.763	22.7259	158.592	342.948	0	0	0	14.9827	267.934	-6.34166	0	0	0.0622342	0	0.603802	0
HISB238	-84.6616	-234.565	-78.0637	-295.023	-10.668	385.788	-385.755	22.7259	158.649	342.947	0	0	0	14.9827	267.933	-6.34208	0	0	0.0582405	0	0.603802	0
Now moving residues with bad energies
ASPA1	-84.6628	-234.563	-78.0616	-295.026	-10.6698	385.79	-385.76	22.726	158.651	342.947	0	0	0	14.9827	267.933	-6.34207	0	0	0.0582405	0	0.603802	0
ARGA2	-84.6654	-234.56	-78.0548	-295.025	-10.6686	385.787	-385.76	22.715	158.651	342.946	0	0	0	14.9827	267.932	-6.34173	0	0	0.0582405	0	0.603802	0
GLUA3	-84.6654	-234.56	-78.0548	-295.025	-10.6686	385.787	-385.76	22.715	158.651	342.946	0	0	0	14.9827	267.932	-6.34173	0	0	0.0582405	0	0.603802	0
ASPA4	-84.6654	-234.56	-78.0548	-295.025	-10.6686	385.787	-385.76	22.715	158.651	342.946	0	0	0	14.9827	267.932	-6.34173	0	0	0.0582405	0	0.603802	0
VALA6	-84.6654	-234.56	-78.0548	-295.025	-10.6686	385.787	-385.76	22.715	158.651	342.946	0	0	0	14.9827	267.932	-6.34173	0	0	0.0582405	0	0.603802	0
TYRA7	-84.6759	-234.56	-78.0548	-295.027	-10.6683	385.787	-385.765	22.7102	158.654	342.946	0	0	0	14.9827	267.932	-6.34173	0	0	0.0582405	0	0.603802	0
GLNA8	-84.6759	-234.56	-78.0548	-295.027	-10.6683	385.787	-385.765	22.7102	158.654	342.946	0	0	0	14.9827	267.932	-6.34173	0	0	0.0582405	0	0.603802	0
LYSA10	-84.6794	-234.56	-78.0548	-295.029	-10.6701	385.787	-385.769	22.7102	158.656	342.946	0	0	0	14.9827	267.932	-6.34054	0	0	0.0582405	0	0.603802	0
GLUA13	-84.6794	-234.56	-78.0548	-295.029	-10.6701	385.787	-385.769	22.7102	158.656	342.946	0	0	0	14.9827	267.932	-6.34054	0	0	0.0582405	0	0.603802	0
GLNA14	-84.6794	-234.56	-78.0548	-295.029	-10.6701	385.787	-385.769	22.7102	158.656	342.946	0	0	0	14.9827	267.932	-6.34054	0	0	0.0582405	0	0.603802	0
GLUA16	-84.6794	-234.56	-78.0548	-295.029	-10.6701	385.787	-385.769	22.7102	158.656	342.946	0	0	0	14.9827	267.932	-6.34054	0	0	0.0582405	0	0.603802	0
ARGA17	-84.7333	-234.586	-78.0809	-295.036	-10.6708	385.796	-385.774	22.7141	158.658	342.946	0	0	0	14.9891	267.933	-6.35064	0	0	0.0582405	0	0.603802	0
ASPA19	-84.7457	-234.586	-78.0809	-295.031	-10.6652	385.784	-385.773	22.7139	158.653	342.946	0	0	0	14.9911	267.935	-6.3584	0	0	0.0582405	0	0.603802	0
GLUA20	-84.791	-234.664	-78.1579	-295.048	-10.6439	385.842	-385.786	22.7159	158.736	342.946	0	0	0	14.9904	267.945	-6.38466	0	0	0.0582405	0	0.603802	0
VALA22	-84.791	-234.664	-78.1579	-295.048	-10.6439	385.842	-385.786	22.7159	158.736	342.946	0	0	0	14.9904	267.945	-6.38466	0	0	0.0582405	0	0.603802	0
GLUA23	-84.8041	-234.664	-78.1579	-295.054	-10.6541	385.842	-385.796	22.7165	158.744	342.946	0	0	0	14.9905	267.948	-6.37879	0	0	0.0582405	0	0.603802	0
SERA24	-84.8041	-234.664	-78.1579	-295.054	-10.6541	385.842	-385.796	22.7165	158.744	342.946	0	0	0	14.9905	267.948	-6.37879	0	0	0.0582405	0	0.603802	0
LYSA26	-84.8459	-234.664	-78.2118	-295.055	-10.6548	385.85	-385.796	22.7214	158.744	342.946	0	0	0	14.9905	267.948	-6.37883	0	0	0.0582405	0	0.603802	0
LYSA27	-84.8468	-234.664	-78.2119	-295.056	-10.6529	385.851	-385.798	22.7205	158.745	342.946	0	0	0	14.9905	267.948	-6.379	0	0	0.0582405	0	0.603802	0
ASPA32	-84.85	-234.665	-78.2206	-295.063	-10.6581	385.871	-385.806	22.7206	158.745	342.946	0	0	0	14.9965	267.948	-6.379	0	0	0.0582405	0	0.603798	0
VALA33	-84.85	-234.665	-78.2206	-295.063	-10.6581	385.871	-385.806	22.7206	158.745	342.946	0	0	0	14.9965	267.948	-6.379	0	0	0.0582405	0	0.603798	0
GLUA34	-84.8648	-234.664	-78.2199	-295.065	-10.6542	385.856	-385.818	22.7202	158.749	342.945	0	0	0	15.0037	267.947	-6.37974	0	0	0.0582405	0	0.603798	0
THRA36	-84.8869	-234.668	-78.2216	-295.062	-10.6534	385.851	-385.813	22.7202	158.749	342.945	0	0	0	14.9838	267.947	-6.37974	0	0	0.0582405	0	0.603798	0
VALA37	-84.8885	-234.668	-78.2216	-295.049	-10.6534	385.851	-385.786	22.734	158.742	342.945	0	0	0	14.935	267.946	-6.37974	0	0	0.0582405	0	0.603798	0
GLUA38	-84.9065	-234.669	-78.2298	-295.041	-10.6546	385.815	-385.782	22.7333	158.742	342.945	0	0	0	14.9349	267.944	-6.36221	0	0	0.0582405	0	0.603798	0
GLUA39	-84.9065	-234.669	-78.2298	-295.041	-10.6546	385.815	-385.782	22.7333	158.742	342.945	0	0	0	14.9349	267.944	-6.36221	0	0	0.0582405	0	0.603798	0
ARGA40	-84.9193	-234.669	-78.2241	-295.04	-10.6632	385.813	-385.781	22.7225	158.742	342.945	0	0	0	14.9348	267.944	-6.36092	0	0	0.0582755	0	0.603798	0
ASNA41	-84.9307	-234.669	-78.2347	-295.036	-10.6631	385.806	-385.778	22.7225	158.741	342.945	0	0	0	14.9341	267.943	-6.36092	0	0	0.0582755	0	0.603798	0
SERA44	-84.9307	-234.669	-78.2347	-295.036	-10.6631	385.806	-385.778	22.7225	158.741	342.945	0	0	0	14.9341	267.943	-6.36092	0	0	0.0582755	0	0.603798	0
VALA45	-84.9307	-234.669	-78.2347	-295.036	-10.6631	385.806	-385.778	22.7225	158.741	342.945	0	0	0	14.9341	267.943	-6.36092	0	0	0.0582755	0	0.603798	0
TYRA47	-84.9546	-234.669	-78.2401	-295.045	-10.6639	385.813	-385.79	22.7901	158.741	342.945	0	0	0	14.8632	267.942	-6.36092	0	0	0.0582755	0	0.603798	0
LYSA48	-84.9687	-234.669	-78.2501	-295.045	-10.6698	385.811	-385.791	22.7887	158.748	342.945	0	0	0	14.8632	267.941	-6.36094	0	0	0.057842	0	0.603798	0
ASNA49	-84.9687	-234.669	-78.2501	-295.045	-10.6698	385.811	-385.791	22.7887	158.748	342.945	0	0	0	14.8632	267.941	-6.36094	0	0	0.057842	0	0.603798	0
VALA50	-84.9687	-234.669	-78.2501	-295.045	-10.6698	385.811	-385.791	22.7887	158.748	342.945	0	0	0	14.8632	267.941	-6.36094	0	0	0.057842	0	0.603798	0
ILEA51	-84.9687	-234.669	-78.2501	-295.045	-10.6698	385.811	-385.791	22.7887	158.748	342.945	0	0	0	14.8632	267.941	-6.36094	0	0	0.057842	0	0.603798	0
ARGA54	-84.9939	-234.71	-78.2012	-295.07	-10.6836	385.885	-385.798	22.7701	158.701	342.945	0	0	0	14.8641	267.95	-6.35865	0	0	0.057842	0	0.603798	0
ARGA55	-85.1641	-234.71	-78.3757	-295.119	-10.8045	385.986	-385.83	22.8684	158.714	342.945	0	0	0	14.8656	267.947	-6.36398	0	0	0.0560425	0	0.603798	0
SERA57	-85.1641	-234.71	-78.3757	-295.119	-10.8045	385.986	-385.83	22.8684	158.714	342.945	0	0	0	14.8656	267.947	-6.36398	0	0	0.0560425	0	0.603798	0
ARGA59	-85.2203	-234.706	-78.5362	-295.13	-10.8063	386	-385.838	22.9316	158.758	342.945	0	0	0	14.8663	267.947	-6.3656	0	0	0.0558976	0	0.603798	0
ILEA60	-85.2203	-234.706	-78.5362	-295.13	-10.8063	386	-385.838	22.9316	158.758	342.945	0	0	0	14.8663	267.947	-6.3656	0	0	0.0558976	0	0.603798	0
ILEA61	-85.2203	-234.706	-78.5362	-295.13	-10.8063	386	-385.838	22.9316	158.758	342.945	0	0	0	14.8663	267.947	-6.3656	0	0	0.0558976	0	0.603798	0
SERA62	-85.2203	-234.706	-78.5362	-295.13	-10.8063	386	-385.838	22.9316	158.758	342.945	0	0	0	14.8663	267.947	-6.3656	0	0	0.0558976	0	0.603798	0
SERA63	-85.2203	-234.706	-78.5362	-295.13	-10.8063	386	-385.838	22.9316	158.758	342.945	0	0	0	14.8663	267.947	-6.3656	0	0	0.0558976	0	0.603798	0
GLUA65	-85.2435	-234.707	-78.5825	-295.113	-10.7501	385.934	-385.827	22.9335	158.762	342.945	0	0	0	14.8668	267.95	-6.36514	0	0	0.0558976	0	0.603798	0
GLNA66	-85.2499	-234.706	-78.5646	-295.104	-10.7493	385.914	-385.825	22.9335	158.746	342.945	0	0	0	14.8671	267.948	-6.36514	0	0	0.0558976	0	0.603798	0
LYSA67	-85.2538	-234.706	-78.5646	-295.103	-10.7506	385.913	-385.823	22.9335	158.744	342.945	0	0	0	14.8634	267.947	-6.36542	0	0	0.0558976	0	0.603798	0
GLUA68	-85.2538	-234.706	-78.5646	-295.103	-10.7506	385.913	-385.823	22.9335	158.744	342.945	0	0	0	14.8634	267.947	-6.36542	0	0	0.0558976	0	0.603798	0
GLUA69	-85.2604	-234.707	-78.5646	-295.136	-10.7613	385.965	-385.872	22.9266	158.786	342.945	0	0	0	14.8657	267.947	-6.3672	0	0	0.0558976	0	0.603798	0
ASNA70	-85.2741	-234.723	-78.5749	-295.137	-10.7613	385.967	-385.871	22.9266	158.796	342.945	0	0	0	14.8657	267.947	-6.3672	0	0	0.0558976	0	0.603798	0
LYSA71	-85.2793	-234.723	-78.5789	-295.138	-10.7615	385.968	-385.873	22.9254	158.799	342.945	0	0	0	14.8657	267.948	-6.36726	0	0	0.0558976	0	0.603798	0
GLUA74	-85.2995	-234.724	-78.5808	-295.129	-10.7832	385.934	-385.866	22.9254	158.799	342.945	0	0	0	14.8642	267.94	-6.34361	0	0	0.0558976	0	0.603798	0
ASPA75	-85.3941	-234.754	-78.6105	-295.132	-10.7855	385.962	-385.866	22.9254	158.803	342.945	0	0	0	14.8038	267.944	-6.34406	0	0	0.0558976	0	0.603798	0
LYSA76	-85.4054	-234.754	-78.6105	-295.135	-10.7879	385.963	-385.873	22.9275	158.805	342.945	0	0	0	14.7993	267.943	-6.34481	0	0	0.0558976	0	0.603798	0
LYSA78	-85.4059	-234.754	-78.6105	-295.135	-10.7884	385.963	-385.874	22.9274	158.806	342.945	0	0	0	14.7993	267.943	-6.3443	0	0	0.0558976	0	0.603798	0
META79	-85.4084	-234.754	-78.6105	-295.139	-10.7884	385.963	-385.88	22.9261	158.81	342.945	0	0	0	14.8047	267.943	-6.3443	0	0	0.0558976	0	0.603798	0
ILEA80	-85.4181	-234.754	-78.6105	-295.144	-10.7884	385.963	-385.891	22.9326	158.81	342.945	0	0	0	14.8047	267.942	-6.3443	0	0	0.0558976	0	0.603798	0
ARGA81	-85.4223	-234.754	-78.6105	-295.143	-10.7885	385.952	-385.895	22.9408	158.811	342.945	0	0	0	14.8048	267.943	-6.34407	0	0	0.0558976	0	0.603798	0
GLUA82	-85.4358	-234.754	-78.6105	-295.143	-10.7881	385.955	-385.895	22.9408	158.811	342.945	0	0	0	14.7887	267.943	-6.34407	0	0	0.0558976	0	0.603798	0
TYRA83	-85.4358	-234.754	-78.6105	-295.143	-10.7881	385.955	-385.895	22.9408	158.811	342.945	0	0	0	14.7887	267.943	-6.34407	0	0	0.0558976	0	0.603798	0
ARGA84	-85.4718	-234.754	-78.6546	-295.157	-10.8151	386.019	-385.883	22.9111	158.812	342.945	0	0	0	14.7887	267.943	-6.34275	0	0	0.0558976	0	0.603798	0
GLNA85	-85.6293	-234.754	-78.977	-295.164	-10.8172	386.032	-385.889	22.8988	158.939	342.945	0	0	0	14.8403	267.937	-6.34275	0	0	0.0558976	0	0.603798	0
META86	-86.0237	-234.762	-78.977	-295.314	-10.8205	386.083	-386.15	22.9114	158.923	342.945	0	0	0	14.8205	267.858	-6.34179	0	0	0.0558976	0	0.603798	0
GLUA88	-86.0421	-234.763	-79.0247	-295.315	-10.8144	386.082	-386.15	22.9087	158.94	342.944	0	0	0	14.8317	267.859	-6.34242	0	0	0.0558976	0	0.603798	0
THRA89	-86.0421	-234.763	-79.0247	-295.315	-10.8144	386.082	-386.15	22.9087	158.94	342.944	0	0	0	14.8317	267.859	-6.34242	0	0	0.0558976	0	0.603798	0
GLUA90	-86.0515	-234.764	-79.0183	-295.326	-10.8124	386.084	-386.166	22.9089	158.949	342.944	0	0	0	14.8315	267.86	-6.34206	0	0	0.0558976	0	0.603798	0
LEUA91	-86.1125	-234.764	-79.0183	-295.339	-10.8124	386.085	-386.195	23.0041	158.948	342.944	0	0	0	14.7165	267.861	-6.34206	0	0	0.0558976	0	0.603798	0
LYSA92	-86.1733	-234.764	-79.0183	-295.381	-10.744	386.113	-386.267	23.0183	158.895	342.944	0	0	0	14.7173	267.859	-6.34773	0	0	0.0558976	0	0.603798	0
LEUA93	-86.1756	-234.764	-79.0183	-295.382	-10.744	386.116	-386.267	23.0154	158.895	342.944	0	0	0	14.7173	267.861	-6.34773	0	0	0.0558976	0	0.603798	0
ILEA94	-86.1811	-234.764	-79.0183	-295.387	-10.7433	386.114	-386.28	23.035	158.896	342.944	0	0	0	14.7096	267.862	-6.34773	0	0	0.0558976	0	0.603798	0
CYSA96	-86.1811	-234.764	-79.0183	-295.387	-10.7433	386.114	-386.28	23.035	158.896	342.944	0	0	0	14.7096	267.862	-6.34773	0	0	0.0558976	0	0.603798	0
ASPA97	-86.1989	-234.764	-79.0254	-295.39	-10.746	386.126	-386.283	23.0209	158.896	342.944	0	0	0	14.7097	267.862	-6.34753	0	0	0.0558976	0	0.603798	0
ASPA100	-86.4613	-234.764	-79.0254	-295.382	-10.7469	386.129	-386.263	22.7832	158.901	342.944	0	0	0	14.6494	267.861	-6.3474	0	0	0.0558976	0	0.603798	0
VALA101	-86.4613	-234.764	-79.0254	-295.382	-10.7469	386.129	-386.263	22.7832	158.901	342.944	0	0	0	14.6494	267.861	-6.3474	0	0	0.0558976	0	0.603798	0
ASPA103	-86.4613	-234.764	-79.0254	-295.382	-10.7469	386.129	-386.263	22.7832	158.901	342.944	0	0	0	14.6494	267.861	-6.3474	0	0	0.0558976	0	0.603798	0
LYSA104	-86.4664	-234.765	-79.0254	-295.386	-10.7475	386.133	-386.269	22.7832	158.904	342.944	0	0	0	14.6494	267.864	-6.34742	0	0	0.0558976	0	0.603874	0
ILEA107	-86.5754	-234.766	-79.0254	-295.428	-10.7475	386.132	-386.365	22.8512	158.912	342.944	0	0	0	14.6052	267.866	-6.34742	0	0	0.0558976	0	0.603874	0
PROA108	-86.5995	-234.767	-79.0254	-295.412	-10.7475	386.15	-386.324	22.7538	158.912	342.944	0	0	0	14.6034	267.868	-6.34742	0	0	0.0558976	0	0.603874	0
ASNA111	-86.5995	-234.767	-79.0254	-295.412	-10.7475	386.15	-386.324	22.7538	158.912	342.944	0	0	0	14.6034	267.868	-6.34742	0	0	0.0558976	0	0.603874	0
THRA112	-86.5995	-234.767	-79.0254	-295.412	-10.7475	386.15	-386.324	22.7538	158.912	342.944	0	0	0	14.6034	267.868	-6.34742	0	0	0.0558976	0	0.603874	0
GLUA114	-86.6655	-234.767	-79.0585	-295.436	-10.7525	386.147	-386.377	22.7542	158.953	342.944	0	0	0	14.6111	267.867	-6.34333	0	0	0.0558976	0	0.604013	0
SERA115	-86.6655	-234.767	-79.0585	-295.436	-10.7525	386.147	-386.377	22.7542	158.953	342.944	0	0	0	14.6111	267.867	-6.34333	0	0	0.0558976	0	0.604013	0
LYSA116	-86.6757	-234.757	-79.0486	-295.447	-10.7526	386.149	-386.4	22.7534	158.953	342.945	0	0	0	14.6141	267.868	-6.34417	0	0	0.0558976	0	0.604013	0
TYRA120	-86.6791	-234.757	-79.0486	-295.447	-10.7526	386.149	-386.4	22.7537	158.952	342.945	0	0	0	14.6104	267.869	-6.34417	0	0	0.0558976	0	0.604013	0
LYSA121	-86.6815	-234.758	-79.049	-295.447	-10.7501	386.152	-386.399	22.76	158.953	342.945	0	0	0	14.5962	267.869	-6.34382	0	0	0.0559002	0	0.604013	0
TYRA126	-86.692	-234.758	-79.049	-295.446	-10.7502	386.148	-386.4	22.758	158.954	342.945	0	0	0	14.5909	267.868	-6.34382	0	0	0.0559002	0	0.604013	0
H1SA127	-86.6938	-234.744	-79.0353	-295.446	-10.7502	386.147	-386.401	22.7292	158.954	342.945	0	0	0	14.5909	267.867	-6.34382	0	0	0.0559002	0	0.604013	0
ARGA128	-86.774	-234.744	-79.0134	-295.458	-10.7115	386.122	-386.42	22.6317	158.954	342.944	0	0	0	14.5946	267.866	-6.33515	0	0	0.0563171	0	0.604013	0
PHEA133	-86.7904	-234.744	-79.0132	-295.446	-10.7101	386.119	-386.395	22.5797	158.955	342.944	0	0	0	14.5941	267.864	-6.33475	0	0	0.0563171	0	0.604013	0
THRA135	-86.7904	-234.744	-79.0132	-295.446	-10.7101	386.119	-386.395	22.5797	158.955	342.944	0	0	0	14.5941	267.864	-6.33475	0	0	0.0563171	0	0.604013	0
ASNA137	-86.7904	-234.744	-79.0132	-295.446	-10.7101	386.119	-386.395	22.5797	158.955	342.944	0	0	0	14.5941	267.864	-6.33475	0	0	0.0563171	0	0.604013	0
ASPA138	-86.7922	-234.744	-79.0132	-295.447	-10.7102	386.123	-386.396	22.5797	158.955	342.944	0	0	0	14.5941	267.864	-6.33826	0	0	0.0563171	0	0.604013	0
ARGA139	-86.8499	-234.779	-79.0482	-295.446	-10.7101	386.12	-386.396	22.5672	158.989	342.945	0	0	0	14.5833	267.863	-6.33573	0	0	0.0563094	0	0.604013	0
LYSA140	-86.8536	-234.778	-79.0482	-295.442	-10.7083	386.118	-386.389	22.5672	158.984	342.944	0	0	0	14.5734	267.861	-6.3359	0	0	0.0563094	0	0.604013	0
GLUA141	-86.9117	-234.789	-79.0574	-295.457	-10.7079	386.156	-386.4	22.5672	158.999	342.945	0	0	0	14.5302	267.871	-6.35824	0	0	0.0563094	0	0.604013	0
GLUA144	-86.9117	-234.789	-79.0574	-295.457	-10.709	386.156	-386.4	22.5672	159	342.945	0	0	0	14.5302	267.872	-6.35816	0	0	0.0563094	0	0.604013	0
ASNA145	-86.9117	-234.789	-79.0574	-295.457	-10.709	386.156	-386.4	22.5672	159	342.945	0	0	0	14.5302	267.872	-6.35816	0	0	0.0563094	0	0.604013	0
SERA146	-86.9328	-234.783	-79.0517	-295.457	-10.709	386.156	-386.4	22.5337	159	342.945	0	0	0	14.5302	267.872	-6.35816	0	0	0.0563094	0	0.604013	0
VALA148	-86.9328	-234.783	-79.0517	-295.457	-10.709	386.156	-386.4	22.5337	159	342.945	0	0	0	14.5302	267.872	-6.35816	0	0	0.0563094	0	0.604013	0
LYSA151	-86.9359	-234.783	-79.0517	-295.459	-10.7101	386.157	-386.404	22.5353	159.002	342.945	0	0	0	14.5302	267.872	-6.35812	0	0	0.0563094	0	0.604013	0
SERA154	-86.9359	-234.783	-79.0517	-295.459	-10.7101	386.157	-386.404	22.5353	159.002	342.945	0	0	0	14.5302	267.872	-6.35812	0	0	0.0563094	0	0.604013	0
ASPA155	-86.936	-234.783	-79.0517	-295.46	-10.7107	386.157	-386.405	22.5354	159.002	342.945	0	0	0	14.5325	267.873	-6.35864	0	0	0.0563094	0	0.604013	0
META158	-86.945	-234.785	-79.0517	-295.466	-10.7103	386.16	-386.416	22.5305	159.007	342.945	0	0	0	14.5399	267.875	-6.35864	0	0	0.0563094	0	0.604013	0
THRA159	-86.945	-234.785	-79.0517	-295.466	-10.7103	386.16	-386.416	22.5305	159.007	342.945	0	0	0	14.5399	267.875	-6.35864	0	0	0.0563094	0	0.604013	0
GLUA160	-86.945	-234.785	-79.0517	-295.466	-10.7103	386.16	-386.416	22.5305	159.007	342.945	0	0	0	14.5399	267.875	-6.35864	0	0	0.0563094	0	0.604013	0
PROA162	-86.9453	-234.785	-79.0517	-295.466	-10.7103	386.157	-386.415	22.5318	159.007	342.945	0	0	0	14.5399	267.875	-6.35864	0	0	0.0563094	0	0.604013	0
ILEA167	-86.9453	-234.785	-79.0517	-295.466	-10.7103	386.157	-386.415	22.5318	159.007	342.945	0	0	0	14.5399	267.875	-6.35864	0	0	0.0563094	0	0.604013	0
ARGA168	-86.9521	-234.788	-79.0551	-295.461	-10.708	386.144	-386.415	22.5372	159.006	342.945	0	0	0	14.5383	267.873	-6.35588	0	0	0.0563094	0	0.604013	0
ASNA174	-86.9785	-234.788	-79.0201	-295.503	-10.7129	386.2	-386.443	22.5041	159.006	342.945	0	0	0	14.5295	267.873	-6.35588	0	0	0.0563094	0	0.604013	0
PHEA175	-86.9785	-234.788	-79.0201	-295.503	-10.7129	386.2	-386.443	22.5041	159.006	342.945	0	0	0	14.5295	267.873	-6.35588	0	0	0.0563094	0	0.604013	0
SERA176	-86.9785	-234.788	-79.0201	-295.503	-10.7129	386.2	-386.443	22.5041	159.006	342.945	0	0	0	14.5295	267.873	-6.35588	0	0	0.0563094	0	0.604013	0
VALA177	-86.9785	-234.788	-79.0201	-295.503	-10.7129	386.2	-386.443	22.5041	159.006	342.945	0	0	0	14.5295	267.873	-6.35588	0	0	0.0563094	0	0.604013	0
PHEA178	-86.9931	-234.788	-79.0203	-295.503	-10.7213	386.2	-386.443	22.4976	159.007	342.945	0	0	0	14.5295	267.872	-6.35588	0	0	0.0563094	0	0.604013	0
TYRA180	-87.0036	-234.788	-79.0203	-295.493	-10.7212	386.182	-386.436	22.4939	159.007	342.945	0	0	0	14.5243	267.872	-6.35582	0	0	0.0563094	0	0.604013	0
GLUA181	-87.1252	-234.789	-79.0203	-295.511	-10.7032	386.081	-386.469	22.4939	159.012	342.94	0	0	0	14.5095	267.871	-6.3222	0	0	0.0505167	0	0.604013	0
ILEA182	-87.1269	-234.788	-79.0204	-295.508	-10.7032	386.076	-386.469	22.6078	159.008	342.939	0	0	0	14.3991	267.868	-6.3222	0	0	0.0505167	0	0.604013	0
ASNA184	-87.1291	-234.734	-78.9701	-295.493	-10.7032	386.041	-386.467	22.6079	158.949	342.939	0	0	0	14.3681	267.868	-6.3222	0	0	0.0505167	0	0.604013	0
SERA185	-87.1444	-234.734	-78.9949	-295.491	-10.7032	386.04	-386.466	22.607	158.959	342.937	0	0	0	14.3681	267.868	-6.3222	0	0	0.0505167	0	0.604013	0
PROA186	-87.1552	-234.734	-78.9949	-295.495	-10.7032	386.04	-386.474	22.6076	158.959	342.937	0	0	0	14.3681	267.868	-6.3222	0	0	0.0505167	0	0.604013	0
ASPA187	-87.1552	-234.734	-78.9949	-295.495	-10.7032	386.04	-386.474	22.6076	158.959	342.937	0	0	0	14.3681	267.868	-6.3222	0	0	0.0505167	0	0.604013	0
ARGA188	-87.1614	-234.734	-79.0029	-295.496	-10.7047	386.041	-386.475	22.6066	158.963	342.937	0	0	0	14.3686	267.869	-6.3214	0	0	0.0505167	0	0.604013	0
CYSA190	-87.1614	-234.734	-79.0029	-295.496	-10.7047	386.041	-386.475	22.6066	158.963	342.937	0	0	0	14.3686	267.869	-6.3214	0	0	0.0505167	0	0.604013	0
ARGA191	-87.1614	-234.734	-79.0029	-295.496	-10.7047	386.041	-386.475	22.6066	158.963	342.937	0	0	0	14.3686	267.869	-6.3214	0	0	0.0505167	0	0.604013	0
LYSA194	-87.8334	-234.734	-79.0029	-295.747	-10.7917	385.942	-386.994	22.6263	159.247	342.937	0	0	0	14.3668	267.827	-6.3381	0	0	0.0505167	0	0.604013	0
ASPA198	-87.8334	-234.734	-79.0029	-295.747	-10.7917	385.942	-386.994	22.6263	159.247	342.937	0	0	0	14.3668	267.827	-6.3381	0	0	0.0505167	0	0.604013	0
ASPA199	-87.8334	-234.734	-79.0029	-295.747	-10.7917	385.942	-386.994	22.6263	159.247	342.937	0	0	0	14.3668	267.827	-6.3381	0	0	0.0505167	0	0.604013	0
ILEA201	-87.8452	-234.734	-79.0029	-295.751	-10.7917	385.944	-387.002	22.6208	159.248	342.937	0	0	0	14.3694	267.828	-6.3381	0	0	0.0505167	0	0.604013	0
GLUA203	-87.8452	-234.734	-79.0029	-295.751	-10.7917	385.944	-387.002	22.6208	159.248	342.937	0	0	0	14.3694	267.828	-6.3381	0	0	0.0505167	0	0.604013	0
LEUA204	-87.8452	-234.734	-79.0029	-295.751	-10.7917	385.944	-387.002	22.6208	159.248	342.937	0	0	0	14.3694	267.828	-6.3381	0	0	0.0505167	0	0.604013	0
ASPA205	-87.8452	-234.734	-79.0029	-295.751	-10.7917	385.944	-387.002	22.6208	159.248	342.937	0	0	0	14.3694	267.828	-6.3381	0	0	0.0505167	0	0.604013	0
THRA206	-87.8452	-234.734	-79.0029	-295.751	-10.7917	385.944	-387.002	22.6208	159.248	342.937	0	0	0	14.3694	267.828	-6.3381	0	0	0.0505167	0	0.604013	0
SERA208	-87.8452	-234.734	-79.0029	-295.751	-10.7917	385.944	-387.002	22.6208	159.248	342.937	0	0	0	14.3694	267.828	-6.3381	0	0	0.0505167	0	0.604013	0
GLUA209	-87.8678	-234.67	-78.939	-295.735	-10.7927	385.876	-386.997	22.6192	159.178	342.906	0	0	0	14.3697	267.828	-6.3371	0	0	0.0505167	0	0.604013	0
GLUA210	-87.8678	-234.67	-78.939	-295.735	-10.7927	385.876	-386.997	22.6192	159.178	342.906	0	0	0	14.3697	267.828	-6.3371	0	0	0.0505167	0	0.604013	0
SERA211	-87.8678	-234.67	-78.939	-295.735	-10.7927	385.876	-386.997	22.6192	159.178	342.906	0	0	0	14.3697	267.828	-6.3371	0	0	0.0505167	0	0.604013	0
TYRA212	-87.8678	-234.67	-78.939	-295.735	-10.7927	385.876	-386.997	22.6192	159.178	342.906	0	0	0	14.3697	267.828	-6.3371	0	0	0.0505167	0	0.604013	0
LYSA213	-87.8745	-234.67	-78.9486	-295.733	-10.7921	385.877	-386.995	22.6116	159.182	342.906	0	0	0	14.3698	267.828	-6.3363	0	0	0.0504756	0	0.604013	0
ASPA214	-87.8745	-234.67	-78.9486	-295.733	-10.7921	385.877	-386.995	22.6116	159.182	342.906	0	0	0	14.3698	267.828	-6.3363	0	0	0.0504756	0	0.604013	0
SERA215	-87.8745	-234.67	-78.9486	-295.733	-10.7921	385.877	-386.995	22.6116	159.182	342.906	0	0	0	14.3698	267.828	-6.3363	0	0	0.0504756	0	0.604013	0
THRA216	-87.8745	-234.67	-78.9486	-295.733	-10.7921	385.877	-386.995	22.6116	159.182	342.906	0	0	0	14.3698	267.828	-6.3363	0	0	0.0504756	0	0.604013	0
ILEA218	-87.8745	-234.67	-78.9486	-295.733	-10.7921	385.877	-386.995	22.6116	159.182	342.906	0	0	0	14.3698	267.828	-6.3363	0	0	0.0504756	0	0.604013	0
LEUA221	-88.0863	-234.686	-78.9578	-295.513	-10.7921	385.689	-386.547	22.0379	159.159	342.83	0	0	0	14.3759	267.534	-6.3363	0	0	0.0504756	0	0.604013	0
ARGA223	-88.1107	-234.686	-78.9574	-295.481	-10.8084	385.63	-386.528	22.0377	159.157	342.83	0	0	0	14.3766	267.533	-6.33595	0	0	0.0504756	0	0.604013	0
ASPA224	-88.1415	-234.686	-78.9574	-295.476	-10.8084	385.596	-386.529	22.0378	159.151	342.83	0	0	0	14.3806	267.533	-6.33595	0	0	0.0504356	0	0.604013	0
ASNA225	-88.1415	-234.686	-78.9574	-295.476	-10.8084	385.596	-386.529	22.0378	159.151	342.83	0	0	0	14.3806	267.533	-6.33595	0	0	0.0504356	0	0.604013	0
THRA227	-88.1415	-234.686	-78.9574	-295.476	-10.8084	385.596	-386.529	22.0378	159.151	342.83	0	0	0	14.3806	267.533	-6.33595	0	0	0.0504356	0	0.604013	0
LEUA228	-88.1415	-234.686	-78.9574	-295.476	-10.8084	385.596	-386.529	22.0378	159.151	342.83	0	0	0	14.3806	267.533	-6.33595	0	0	0.0504356	0	0.604013	0
THRA230	-88.1415	-234.686	-78.9574	-295.476	-10.8084	385.596	-386.529	22.0378	159.151	342.83	0	0	0	14.3806	267.533	-6.33595	0	0	0.0504356	0	0.604013	0
SERB231	-88.1415	-234.686	-78.9574	-295.476	-10.8084	385.596	-386.529	22.0378	159.151	342.83	0	0	0	14.3806	267.533	-6.33595	0	0	0.0504356	0	0.604013	0
SERB233	-88.1448	-234.683	-78.9469	-295.475	-10.8084	385.594	-386.528	22.0393	159.151	342.83	0	0	0	14.3636	267.532	-6.33595	0	0	0.0504356	0	0.604013	0
SERB235	-88.1448	-234.683	-78.9469	-295.475	-10.8084	385.594	-386.528	22.0393	159.151	342.83	0	0	0	14.3636	267.532	-6.33595	0	0	0.0504356	0	0.604013	0
ASNB236	-88.1448	-234.683	-78.9469	-295.475	-10.8084	385.594	-386.528	22.0393	159.151	342.83	0	0	0	14.3636	267.532	-6.33595	0	0	0.0504356	0	0.604013	0
LEUB237	-88.1448	-234.683	-78.9469	-295.475	-10.8084	385.594	-386.528	22.0393	159.151	342.83	0	0	0	14.3636	267.532	-6.33595	0	0	0.0504356	0	0.604013	0
HISB238	-88.1808	-234.702	-78.9661	-295.476	-10.8084	385.598	-386.529	22.0393	159.151	342.83	0	0	0	14.3636	267.533	-6.33591	0	0	0.0504599	0	0.604013	0
