# Supplementary material for: A recombinant Fasciola gigantica 14-3-3 epsilon protein (rFg14-3-3e) modulates various functions of goat peripheral blood mononuclear cells
Source: Parasit Vectors. 2018 Mar 6;11:152. doi: 10.1186/s13071-018-2745-4 (PMC5840819; doi:10.1186/s13071-018-2745-4)
Supplement: Supplementary file 1 — Dataset S1. Structure files, FoldX configuration files and associated energy calculations for complexes between YWAHE and rFg14-3-3, and the 18 human protein interactors of YWAHE. (TGZ 5273 kb) [file 13071_2018_2745_MOESM1_ESM.tgz › foldx_model_files/Raw_P62258-Q9Y3M2-MDL-4wrq.pdb1-B-0-D-0.fxout]

FoldX 4 (2011)
by the FoldX Consortium 
Jesper Borg, Frederic Rousseau, Joost Schymkowitz,
Luis Serrano and Francois Stricher
------------------------------------------------------

PDB file analysed: batch
Output type: BuildModel
Pdb	total energy	Backbone Hbond	Sidechain Hbond	Van der Waals	Electrostatics	Solvation Polar	Solvation Hydrophobic	Van der Waals clashes	entropy sidechain	entropy mainchain	sloop_entropy	mloop_entropy	cis_bond	torsional clash	backbone clash	helix dipole	water bridge	disulfide	electrostatic kon	partial covalent bonds	energy Ionisation	Entropy Complex
P62258-Q9Y3M2-MDL-4wrq.pdb	-50.2208	-238.003	-68.9334	-295.362	-9.85097	390.078	-382.059	35.4245	156.606	347.862	0	0	0	15.2652	269.635	-2.24567	0	0	0.104159	0	0.893393	0
WT_P62258-Q9Y3M2-MDL-4wrq.pdb	-79.6601	-233.679	-76.0111	-294.657	-10.5616	386.349	-385.002	23.572	157.687	342.959	0	0	0	15.4127	267.667	-6.29147	0	0	0.163946	0	0.399363	0
P62258-Q9Y3M2-MDL-4wrq.pdb	-50.2208	-238.003	-68.9334	-295.362	-9.85097	390.078	-382.059	35.4245	156.606	347.862	0	0	0	15.2652	269.635	-2.24567	0	0	0.104159	0	0.893393	0
WT_P62258-Q9Y3M2-MDL-4wrq.pdb	-79.6601	-233.679	-76.0111	-294.657	-10.5616	386.349	-385.002	23.572	157.687	342.959	0	0	0	15.4127	267.667	-6.29147	0	0	0.163946	0	0.399363	0
