# Supplementary material for: A recombinant Fasciola gigantica 14-3-3 epsilon protein (rFg14-3-3e) modulates various functions of goat peripheral blood mononuclear cells
Source: Parasit Vectors. 2018 Mar 6;11:152. doi: 10.1186/s13071-018-2745-4 (PMC5840819; doi:10.1186/s13071-018-2745-4)
Supplement: Supplementary file 1 — Dataset S1. Structure files, FoldX configuration files and associated energy calculations for complexes between YWAHE and rFg14-3-3, and the 18 human protein interactors of YWAHE. (TGZ 5273 kb) [file 13071_2018_2745_MOESM1_ESM.tgz › foldx_model_files/WT_P04049-P62258-MDL-4ihl.pdb]

FoldX generated pdb file

Output generated by <BuildModel>
ATOM      0  N   HIS A   1      33.050  17.230   2.334  1.00 39.09
ATOM      1  CA  HIS A   1      33.775  18.499   2.117  1.00 39.09
ATOM      2  C   HIS A   1      34.345  18.425   0.733  1.00 39.09
ATOM      3  O   HIS A   1      33.787  18.989  -0.207  1.00 39.09
ATOM      4  CB  HIS A   1      34.895  18.622   3.167  1.00 39.09
ATOM      5  CG  HIS A   1      35.547  19.971   3.190  1.00 39.09
ATOM      6  ND1 HIS A   1      34.879  21.130   3.523  1.00 39.09
ATOM      7  CD2 HIS A   1      36.828  20.346   2.922  1.00 39.09
ATOM      8  CE1 HIS A   1      35.781  22.140   3.443  1.00 39.09
ATOM      9  NE2 HIS A   1      36.978  21.713   3.083  1.00 39.09
ATOM     10  N   ARG A   2      35.470  17.699   0.572  1.00113.97
ATOM     11  CA  ARG A   2      36.040  17.514  -0.733  1.00113.97
ATOM     12  C   ARG A   2      35.092  16.630  -1.478  1.00113.97
ATOM     13  O   ARG A   2      34.516  15.707  -0.906  1.00113.97
ATOM     14  CB  ARG A   2      37.384  16.764  -0.725  1.00113.97
ATOM     15  CG  ARG A   2      38.347  17.383   0.287  1.00113.97
ATOM     16  CD  ARG A   2      39.393  16.447   0.880  1.00113.97
ATOM     17  NE  ARG A   2      38.612  15.405   1.597  1.00113.97
ATOM     18  CZ  ARG A   2      39.254  14.500   2.392  1.00113.97
ATOM     19  NH1 ARG A   2      40.600  14.601   2.588  1.00113.97
ATOM     20  NH2 ARG A   2      38.549  13.490   2.978  1.00113.97
ATOM     21  N   TYR A   3      34.918  16.878  -2.791  1.00 73.86
ATOM     22  CA  TYR A   3      33.953  16.116  -3.531  1.00 73.86
ATOM     23  C   TYR A   3      34.620  15.124  -4.429  1.00 73.86
ATOM     24  O   TYR A   3      35.597  15.430  -5.113  1.00 73.86
ATOM     25  CB  TYR A   3      33.058  16.972  -4.447  1.00 73.86
ATOM     26  CG  TYR A   3      32.533  18.117  -3.655  1.00 73.86
ATOM     27  CD1 TYR A   3      31.377  17.988  -2.921  1.00 73.86
ATOM     28  CD2 TYR A   3      33.188  19.327  -3.663  1.00 73.86
ATOM     29  CE1 TYR A   3      30.889  19.049  -2.194  1.00 73.86
ATOM     30  CE2 TYR A   3      32.705  20.390  -2.938  1.00 73.86
ATOM     31  CZ  TYR A   3      31.557  20.249  -2.194  1.00 73.86
ATOM     32  OH  TYR A   3      31.051  21.332  -1.444  1.00 73.86
ATOM     33  N   SER A   4      34.106  13.878  -4.402  1.00139.54
ATOM     34  CA  SER A   4      34.509  12.857  -5.324  1.00139.54
ATOM     35  C   SER A   4      33.475  12.907  -6.402  1.00139.54
ATOM     36  O   SER A   4      32.554  13.719  -6.334  1.00139.54
ATOM     37  CB  SER A   4      34.482  11.435  -4.736  1.00139.54
ATOM     38  OG  SER A   4      33.141  11.009  -4.548  1.00139.54
ATOM     39  N   THR A   5      33.592  12.062  -7.443  1.00 56.96
ATOM     40  CA  THR A   5      32.549  12.097  -8.426  1.00 56.96
ATOM     41  C   THR A   5      31.320  11.570  -7.749  1.00 56.96
ATOM     42  O   THR A   5      31.372  10.644  -6.943  1.00 56.96
ATOM     43  CB  THR A   5      32.826  11.262  -9.642  1.00 56.96
ATOM     44  OG1 THR A   5      33.447  10.038  -9.278  1.00 56.96
ATOM     45  CG2 THR A   5      33.747  12.062 -10.576  1.00 56.96
ATOM     46  N   PRO A   6      30.207  12.164  -8.070  1.00170.28
ATOM     47  CA  PRO A   6      28.964  11.786  -7.450  1.00170.28
ATOM     48  C   PRO A   6      28.516  10.464  -7.965  1.00170.28
ATOM     49  O   PRO A   6      29.237   9.877  -8.772  1.00170.28
ATOM     50  CB  PRO A   6      27.988  12.923  -7.747  1.00170.28
ATOM     51  CG  PRO A   6      28.478  13.483  -9.097  1.00170.28
ATOM     52  CD  PRO A   6      29.999  13.283  -9.053  1.00170.28
ATOM     53  N   HIS A   7      27.357   9.978  -7.467  1.00174.61
ATOM     54  CA  HIS A   7      26.784   8.744  -7.904  1.00174.61
ATOM     55  C   HIS A   7      26.826   8.814  -9.402  1.00174.61
ATOM     56  O   HIS A   7      26.515   9.848  -9.997  1.00174.61
ATOM     57  CB  HIS A   7      25.362   8.561  -7.375  1.00174.61
ATOM     58  CG  HIS A   7      25.427   8.544  -5.878  1.00174.61
ATOM     59  ND1 HIS A   7      25.125   9.632  -5.090  1.00174.61
ATOM     60  CD2 HIS A   7      25.798   7.560  -5.020  1.00174.61
ATOM     61  CE1 HIS A   7      25.326   9.253  -3.802  1.00174.61
ATOM     62  NE2 HIS A   7      25.736   8.002  -3.710  1.00174.61
ATOM     63  N   ALA A   8      27.243   7.686 -10.019  1.00218.34
ATOM     64  CA  ALA A   8      27.630   7.577 -11.403  1.00218.34
ATOM     65  C   ALA A   8      26.720   8.346 -12.284  1.00218.34
ATOM     66  O   ALA A   8      25.525   8.442 -12.012  1.00218.34
ATOM     67  CB  ALA A   8      27.652   6.130 -11.926  1.00218.34
ATOM     68  N   PHE A   9      27.296   8.933 -13.355  1.00223.80
ATOM     69  CA  PHE A   9      26.573   9.749 -14.286  1.00223.80
ATOM     70  C   PHE A   9      26.635   9.085 -15.629  1.00223.80
ATOM     71  O   PHE A   9      27.699   8.643 -16.066  1.00223.80
ATOM     72  CB  PHE A   9      27.219  11.134 -14.462  1.00223.80
ATOM     73  CG  PHE A   9      28.696  10.955 -14.588  1.00223.80
ATOM     74  CD1 PHE A   9      29.267  10.594 -15.788  1.00223.80
ATOM     75  CD2 PHE A   9      29.523  11.146 -13.509  1.00223.80
ATOM     76  CE1 PHE A   9      30.629  10.434 -15.905  1.00223.80
ATOM     77  CE2 PHE A   9      30.884  10.989 -13.614  1.00223.80
ATOM     78  CZ  PHE A   9      31.441  10.630 -14.815  1.00223.80
ATOM     79  N   THR A  10      25.478   8.987 -16.316  1.00285.63
ATOM     80  CA  THR A  10      25.468   8.406 -17.628  1.00285.63
ATOM     81  C   THR A  10      24.332   9.016 -18.388  1.00285.63
ATOM     82  O   THR A  10      23.641   9.913 -17.902  1.00285.63
ATOM     83  CB  THR A  10      25.263   6.914 -17.629  1.00285.63
ATOM     84  OG1 THR A  10      25.545   6.364 -18.908  1.00285.63
ATOM     85  CG2 THR A  10      23.797   6.628 -17.282  1.00285.63
ATOM     86  N   PHE A  11      24.143   8.540 -19.633  1.00251.92
ATOM     87  CA  PHE A  11      23.075   8.980 -20.472  1.00251.92
ATOM     88  C   PHE A  11      21.923   8.072 -20.200  1.00251.92
ATOM     89  O   PHE A  11      22.005   6.865 -20.424  1.00251.92
ATOM     90  CB  PHE A  11      23.416   8.862 -21.970  1.00251.92
ATOM     91  CG  PHE A  11      24.705   9.576 -22.211  1.00251.92
ATOM     92  CD1 PHE A  11      24.763  10.950 -22.190  1.00251.92
ATOM     93  CD2 PHE A  11      25.858   8.864 -22.454  1.00251.92
ATOM     94  CE1 PHE A  11      25.947  11.612 -22.413  1.00251.92
ATOM     95  CE2 PHE A  11      27.048   9.518 -22.679  1.00251.92
ATOM     96  CZ  PHE A  11      27.095  10.894 -22.659  1.00251.92
ATOM     97  N   ASN A  12      20.817   8.642 -19.681  1.00255.81
ATOM     98  CA  ASN A  12      19.634   7.875 -19.421  1.00255.81
ATOM     99  C   ASN A  12      18.593   8.450 -20.317  1.00255.81
ATOM    100  O   ASN A  12      18.542   9.663 -20.508  1.00255.81
ATOM    101  CB  ASN A  12      19.107   7.998 -17.980  1.00255.81
ATOM    102  CG  ASN A  12      18.121   6.862 -17.732  1.00255.81
ATOM    103  OD1 ASN A  12      18.372   5.712 -18.087  1.00255.81
ATOM    104  ND2 ASN A  12      16.960   7.192 -17.105  1.00255.81
ATOM    105  N   THR A  13      17.732   7.598 -20.901  1.00266.33
ATOM    106  CA  THR A  13      16.777   8.118 -21.828  1.00266.33
ATOM    107  C   THR A  13      15.580   8.645 -21.109  1.00266.33
ATOM    108  O   THR A  13      15.074   8.042 -20.165  1.00266.33
ATOM    109  CB  THR A  13      16.301   7.111 -22.829  1.00266.33
ATOM    110  OG1 THR A  13      15.472   7.745 -23.792  1.00266.33
ATOM    111  CG2 THR A  13      15.524   6.000 -22.099  1.00266.33
ATOM    112  N   SER A  14      15.123   9.829 -21.559  1.00212.70
ATOM    113  CA  SER A  14      13.930  10.458 -21.074  1.00212.70
ATOM    114  C   SER A  14      13.419  11.202 -22.263  1.00212.70
ATOM    115  O   SER A  14      14.204  11.603 -23.120  1.00212.70
ATOM    116  CB  SER A  14      14.179  11.490 -19.957  1.00212.70
ATOM    117  OG  SER A  14      12.954  12.069 -19.531  1.00212.70
ATOM    118  N   SER A  15      12.094  11.419 -22.373  1.00 99.84
ATOM    119  CA  SER A  15      11.666  12.123 -23.545  1.00 99.84
ATOM    120  C   SER A  15      11.112  13.458 -23.157  1.00 99.84
ATOM    121  O   SER A  15       9.924  13.611 -22.880  1.00 99.84
ATOM    122  CB  SER A  15      10.580  11.372 -24.340  1.00 99.84
ATOM    123  OG  SER A  15       9.413  11.177 -23.553  1.00 99.84
ATOM    124  N   PRO A  16      11.967  14.439 -23.115  1.00148.02
ATOM    125  CA  PRO A  16      11.461  15.757 -22.846  1.00148.02
ATOM    126  C   PRO A  16      11.090  16.368 -24.162  1.00148.02
ATOM    127  O   PRO A  16      11.503  15.828 -25.184  1.00148.02
ATOM    128  CB  PRO A  16      12.571  16.500 -22.110  1.00148.02
ATOM    129  CG  PRO A  16      13.428  15.389 -21.494  1.00148.02
ATOM    130  CD  PRO A  16      13.248  14.215 -22.460  1.00148.02
ATOM    131  N   SER A  17      10.325  17.481 -24.181  1.00 33.31
ATOM    132  CA  SER A  17      10.008  18.066 -25.454  1.00 33.31
ATOM    133  C   SER A  17      11.317  18.433 -26.069  1.00 33.31
ATOM    134  O   SER A  17      11.581  18.137 -27.234  1.00 33.31
ATOM    135  CB  SER A  17       9.151  19.340 -25.353  1.00 33.31
ATOM    136  OG  SER A  17       9.904  20.404 -24.792  1.00 33.31
ATOM    137  N   SER A  18      12.180  19.088 -25.272  1.00158.41
ATOM    138  CA  SER A  18      13.513  19.377 -25.710  1.00158.41
ATOM    139  C   SER A  18      14.319  18.349 -25.004  1.00158.41
ATOM    140  O   SER A  18      14.100  18.125 -23.818  1.00158.41
ATOM    141  CB  SER A  18      14.026  20.757 -25.268  1.00158.41
ATOM    142  OG  SER A  18      13.279  21.776 -25.915  1.00158.41
ATOM    143  N   GLU A  19      15.283  17.714 -25.698  1.00266.47
ATOM    144  CA  GLU A  19      15.954  16.585 -25.113  1.00266.47
ATOM    145  C   GLU A  19      16.579  16.973 -23.816  1.00266.47
ATOM    146  O   GLU A  19      17.134  18.061 -23.673  1.00266.47
ATOM    147  CB  GLU A  19      17.117  16.014 -25.938  1.00266.47
ATOM    148  CG  GLU A  19      16.670  15.607 -27.341  1.00266.47
ATOM    149  CD  GLU A  19      16.969  16.760 -28.281  1.00266.47
ATOM    150  OE1 GLU A  19      16.210  17.762 -28.255  1.00266.47
ATOM    151  OE2 GLU A  19      17.960  16.641 -29.054  1.00266.47
ATOM    152  N   GLY A  20      16.480  16.065 -22.825  1.00118.54
ATOM    153  CA  GLY A  20      17.106  16.291 -21.558  1.00118.54
ATOM    154  C   GLY A  20      17.228  14.955 -20.905  1.00118.54
ATOM    155  O   GLY A  20      16.235  14.260 -20.701  1.00118.54
ATOM    156  N   SER A  21      18.463  14.558 -20.557  1.00132.17
ATOM    157  CA  SER A  21      18.628  13.287 -19.925  1.00132.17
ATOM    158  C   SER A  21      18.599  13.512 -18.449  1.00132.17
ATOM    159  O   SER A  21      18.811  14.626 -17.976  1.00132.17
ATOM    160  CB  SER A  21      19.965  12.614 -20.277  1.00132.17
ATOM    161  OG  SER A  21      20.111  11.424 -19.516  1.00132.17
ATOM    162  N   LEU A  22      18.305  12.455 -17.668  1.00225.70
ATOM    163  CA  LEU A  22      18.351  12.635 -16.252  1.00225.70
ATOM    164  C   LEU A  22      19.707  12.173 -15.848  1.00225.70
ATOM    165  O   LEU A  22      20.120  11.059 -16.169  1.00225.70
ATOM    166  CB  LEU A  22      17.292  11.839 -15.472  1.00225.70
ATOM    167  CG  LEU A  22      15.900  12.507 -15.481  1.00225.70
ATOM    168  CD1 LEU A  22      15.207  12.358 -16.846  1.00225.70
ATOM    169  CD2 LEU A  22      15.042  12.007 -14.306  1.00225.70
ATOM    170  N   SER A  23      20.446  13.052 -15.150  1.00173.64
ATOM    171  CA  SER A  23      21.794  12.761 -14.766  1.00173.64
ATOM    172  C   SER A  23      21.770  11.607 -13.815  1.00173.64
ATOM    173  O   SER A  23      21.021  11.613 -12.843  1.00173.64
ATOM    174  CB  SER A  23      22.439  13.970 -14.066  1.00173.64
ATOM    175  OG  SER A  23      23.849  13.861 -14.085  1.00173.64
ATOM    176  N   GLN A  24      22.617  10.589 -14.064  1.00232.94
ATOM    177  CA  GLN A  24      22.642   9.434 -13.213  1.00232.94
ATOM    178  C   GLN A  24      23.174   9.816 -11.882  1.00232.94
ATOM    179  O   GLN A  24      23.853  10.832 -11.752  1.00232.94
ATOM    180  CB  GLN A  24      23.435   8.243 -13.762  1.00232.94
ATOM    181  CG  GLN A  24      22.566   7.316 -14.603  1.00232.94
ATOM    182  CD  GLN A  24      21.843   6.405 -13.622  1.00232.94
ATOM    183  OE1 GLN A  24      21.423   6.838 -12.549  1.00232.94
ATOM    184  NE2 GLN A  24      21.694   5.108 -14.007  1.00232.94
ATOM    185  N   ARG A  25      22.865   8.983 -10.859  1.00344.93
ATOM    186  CA  ARG A  25      23.123   9.343  -9.509  1.00344.93
ATOM    187  C   ARG A  25      22.095   8.587  -8.764  1.00344.93
ATOM    188  O   ARG A  25      22.447   7.653  -8.067  1.00344.93
ATOM    189  CB  ARG A  25      22.948  10.839  -9.177  1.00344.93
ATOM    190  CG  ARG A  25      22.830  11.137  -7.682  1.00344.93
ATOM    191  CD  ARG A  25      23.512  12.446  -7.284  1.00344.93
ATOM    192  NE  ARG A  25      23.858  12.325  -5.840  1.00344.93
ATOM    193  CZ  ARG A  25      24.059  13.445  -5.089  1.00344.93
ATOM    194  NH1 ARG A  25      24.054  14.669  -5.691  1.00344.93
ATOM    195  NH2 ARG A  25      24.271  13.347  -3.744  1.00344.93
ATOM    196  N   GLN A  26      20.787   8.897  -8.908  1.00179.44
ATOM    197  CA  GLN A  26      20.241   9.890  -9.786  1.00179.44
ATOM    198  C   GLN A  26      19.239  10.644  -8.975  1.00179.44
ATOM    199  O   GLN A  26      18.434  10.040  -8.269  1.00179.44
ATOM    200  CB  GLN A  26      19.479   9.239 -10.960  1.00179.44
ATOM    201  CG  GLN A  26      18.435   8.176 -10.597  1.00179.44
ATOM    202  CD  GLN A  26      17.740   7.673 -11.850  1.00179.44
ATOM    203  OE1 GLN A  26      16.538   7.862 -12.036  1.00179.44
ATOM    204  NE2 GLN A  26      18.535   7.044 -12.753  1.00179.44
ATOM    205  N   ARG A  27      19.259  11.990  -9.038  1.00116.67
ATOM    206  CA  ARG A  27      18.268  12.702  -8.287  1.00116.67
ATOM    207  C   ARG A  27      17.594  13.714  -9.156  1.00116.67
ATOM    208  O   ARG A  27      18.188  14.716  -9.549  1.00116.67
ATOM    209  CB  ARG A  27      18.831  13.463  -7.075  1.00116.67
ATOM    210  CG  ARG A  27      17.751  14.149  -6.239  1.00116.67
ATOM    211  CD  ARG A  27      18.320  14.793  -4.972  1.00116.67
ATOM    212  NE  ARG A  27      18.746  13.712  -4.039  1.00116.67
ATOM    213  CZ  ARG A  27      17.813  13.089  -3.258  1.00116.67
ATOM    214  NH1 ARG A  27      16.500  13.453  -3.343  1.00116.67
ATOM    215  NH2 ARG A  27      18.189  12.106  -2.389  1.00116.67
ATOM    216  N   SER A  28      16.314  13.456  -9.479  1.00 77.92
ATOM    217  CA  SER A  28      15.493  14.381 -10.198  1.00 77.92
ATOM    218  C   SER A  28      14.116  13.830 -10.097  1.00 77.92
ATOM    219  O   SER A  28      13.920  12.620 -10.203  1.00 77.92
ATOM    220  CB  SER A  28      15.810  14.514 -11.701  1.00 77.92
ATOM    221  OG  SER A  28      17.100  15.082 -11.890  1.00 77.92
ATOM    222  N   THR A  29      13.115  14.703  -9.876  1.00113.96
ATOM    223  CA  THR A  29      11.778  14.202  -9.783  1.00113.96
ATOM    224  C   THR A  29      11.225  14.168 -11.166  1.00113.96
ATOM    225  O   THR A  29      11.636  14.947 -12.025  1.00113.96
ATOM    226  CB  THR A  29      10.873  15.034  -8.928  1.00113.96
ATOM    227  OG1 THR A  29      10.767  16.340  -9.457  1.00113.96
ATOM    228  CG2 THR A  29      11.462  15.077  -7.508  1.00113.96
ATOM    229  N   SER A  30      10.277  13.251 -11.420  1.00134.07
ATOM    230  CA  SER A  30       9.707  13.212 -12.727  1.00134.07
ATOM    231  C   SER A  30       8.237  12.996 -12.607  1.00134.07
ATOM    232  O   SER A  30       7.776  12.205 -11.786  1.00134.07
ATOM    233  CB  SER A  30      10.256  12.047 -13.579  1.00134.07
ATOM    234  OG  SER A  30       9.613  12.038 -14.847  1.00134.07
ATOM    235  N   THR A  31       7.460  13.740 -13.410  1.00132.11
ATOM    236  CA  THR A  31       6.044  13.539 -13.436  1.00132.11
ATOM    237  C   THR A  31       5.665  13.538 -14.880  1.00132.11
ATOM    238  O   THR A  31       6.059  14.426 -15.634  1.00132.11
ATOM    239  CB  THR A  31       5.254  14.630 -12.773  1.00132.11
ATOM    240  OG1 THR A  31       5.633  14.761 -11.410  1.00132.11
ATOM    241  CG2 THR A  31       3.759  14.284 -12.879  1.00132.11
ATOM    242  N   PRO A  32       4.934  12.540 -15.284  1.00159.76
ATOM    243  CA  PRO A  32       4.492  12.446 -16.645  1.00159.76
ATOM    244  C   PRO A  32       3.453  13.471 -16.944  1.00159.76
ATOM    245  O   PRO A  32       3.196  13.717 -18.120  1.00159.76
ATOM    246  CB  PRO A  32       4.044  10.997 -16.858  1.00159.76
ATOM    247  CG  PRO A  32       4.013  10.388 -15.443  1.00159.76
ATOM    248  CD  PRO A  32       5.023  11.237 -14.657  1.00159.76
ATOM    249  N   ASN A  33       2.841  14.081 -15.912  1.00154.87
ATOM    250  CA  ASN A  33       1.820  15.042 -16.190  1.00154.87
ATOM    251  C   ASN A  33       2.498  16.172 -16.885  1.00154.87
ATOM    252  O   ASN A  33       3.287  16.904 -16.290  1.00154.87
ATOM    253  CB  ASN A  33       1.132  15.582 -14.920  1.00154.87
ATOM    254  CG  ASN A  33      -0.095  16.389 -15.320  1.00154.87
ATOM    255  OD1 ASN A  33       0.005  17.561 -15.677  1.00154.87
ATOM    256  ND2 ASN A  33      -1.289  15.739 -15.270  1.00154.87
ATOM    257  N   VAL A  34       2.213  16.328 -18.191  1.00 86.97
ATOM    258  CA  VAL A  34       2.847  17.364 -18.943  1.00 86.97
ATOM    259  C   VAL A  34       2.508  18.701 -18.309  1.00 86.97
ATOM    260  O   VAL A  34       1.305  18.946 -18.018  1.00 86.97
ATOM    261  CB  VAL A  34       2.420  17.416 -20.379  1.00 86.97
ATOM    262  CG1 VAL A  34       0.914  17.722 -20.442  1.00 86.97
ATOM    263  CG2 VAL A  34       3.285  18.460 -21.099  1.00 86.97
ATOM    264  OXT VAL A  34       3.459  19.502 -18.111  1.00 86.97
TER
ATOM    265  N   ASP B  35      18.130 -13.339 -20.884  1.00 27.05
ATOM    266  CA  ASP B  35      18.914 -13.463 -19.636  1.00 27.05
ATOM    267  C   ASP B  35      19.498 -12.138 -19.272  1.00 27.05
ATOM    268  O   ASP B  35      19.077 -11.490 -18.315  1.00 27.05
ATOM    269  CB  ASP B  35      20.073 -14.453 -19.843  1.00 27.05
ATOM    270  CG  ASP B  35      20.237 -14.692 -21.339  1.00 27.05
ATOM    271  OD1 ASP B  35      20.156 -13.706 -22.119  1.00 27.05
ATOM    272  OD2 ASP B  35      20.449 -15.875 -21.721  1.00 27.05
ATOM    273  N   ARG B  36      20.484 -11.699 -20.071  1.00125.80
ATOM    274  CA  ARG B  36      21.201 -10.483 -19.834  1.00125.80
ATOM    275  C   ARG B  36      20.241  -9.340 -19.875  1.00125.80
ATOM    276  O   ARG B  36      20.283  -8.449 -19.028  1.00125.80
ATOM    277  CB  ARG B  36      22.237 -10.226 -20.942  1.00125.80
ATOM    278  CG  ARG B  36      23.113  -8.992 -20.728  1.00125.80
ATOM    279  CD  ARG B  36      23.802  -8.494 -22.004  1.00125.80
ATOM    280  NE  ARG B  36      24.893  -7.555 -21.613  1.00125.80
ATOM    281  CZ  ARG B  36      25.868  -7.252 -22.519  1.00125.80
ATOM    282  NH1 ARG B  36      25.821  -7.798 -23.769  1.00125.80
ATOM    283  NH2 ARG B  36      26.884  -6.404 -22.184  1.00125.80
ATOM    284  N   GLU B  37      19.327  -9.351 -20.860  1.00 36.38
ATOM    285  CA  GLU B  37      18.441  -8.241 -21.051  1.00 36.38
ATOM    286  C   GLU B  37      17.558  -8.059 -19.854  1.00 36.38
ATOM    287  O   GLU B  37      17.321  -6.928 -19.435  1.00 36.38
ATOM    288  CB  GLU B  37      17.571  -8.404 -22.310  1.00 36.38
ATOM    289  CG  GLU B  37      18.398  -8.719 -23.562  1.00 36.38
ATOM    290  CD  GLU B  37      18.347 -10.218 -23.821  1.00 36.38
ATOM    291  OE1 GLU B  37      17.390 -10.670 -24.504  1.00 36.38
ATOM    292  OE2 GLU B  37      19.261 -10.932 -23.330  1.00 36.38
ATOM    293  N   ASP B  38      17.027  -9.155 -19.280  1.00101.35
ATOM    294  CA  ASP B  38      16.166  -9.035 -18.136  1.00101.35
ATOM    295  C   ASP B  38      16.926  -8.635 -16.912  1.00101.35
ATOM    296  O   ASP B  38      16.402  -7.902 -16.076  1.00101.35
ATOM    297  CB  ASP B  38      15.344 -10.303 -17.832  1.00101.35
ATOM    298  CG  ASP B  38      14.070  -9.941 -17.087  1.00101.35
ATOM    299  OD1 ASP B  38      13.102  -9.504 -17.767  1.00101.35
ATOM    300  OD2 ASP B  38      14.058 -10.063 -15.834  1.00101.35
ATOM    301  N   LEU B  39      18.177  -9.102 -16.759  1.00 39.55
ATOM    302  CA  LEU B  39      18.916  -8.769 -15.577  1.00 39.55
ATOM    303  C   LEU B  39      19.084  -7.281 -15.555  1.00 39.55
ATOM    304  O   LEU B  39      18.970  -6.642 -14.510  1.00 39.55
ATOM    305  CB  LEU B  39      20.312  -9.416 -15.551  1.00 39.55
ATOM    306  CG  LEU B  39      20.270 -10.947 -15.365  1.00 39.55
ATOM    307  CD1 LEU B  39      21.635 -11.594 -15.650  1.00 39.55
ATOM    308  CD2 LEU B  39      19.727 -11.320 -13.979  1.00 39.55
ATOM    309  N   VAL B  40      19.359  -6.683 -16.726  1.00 34.76
ATOM    310  CA  VAL B  40      19.556  -5.264 -16.805  1.00 34.76
ATOM    311  C   VAL B  40      18.293  -4.552 -16.439  1.00 34.76
ATOM    312  O   VAL B  40      18.328  -3.562 -15.710  1.00 34.76
ATOM    313  CB  VAL B  40      19.950  -4.802 -18.176  1.00 34.76
ATOM    314  CG1 VAL B  40      20.128  -3.274 -18.152  1.00 34.76
ATOM    315  CG2 VAL B  40      21.220  -5.564 -18.592  1.00 34.76
ATOM    316  N   TYR B  41      17.136  -5.033 -16.934  1.00 92.95
ATOM    317  CA  TYR B  41      15.903  -4.367 -16.627  1.00 92.95
ATOM    318  C   TYR B  41      15.687  -4.407 -15.154  1.00 92.95
ATOM    319  O   TYR B  41      15.319  -3.398 -14.557  1.00 92.95
ATOM    320  CB  TYR B  41      14.660  -4.977 -17.307  1.00 92.95
ATOM    321  CG  TYR B  41      14.904  -5.059 -18.774  1.00 92.95
ATOM    322  CD1 TYR B  41      15.606  -4.090 -19.452  1.00 92.95
ATOM    323  CD2 TYR B  41      14.416  -6.136 -19.480  1.00 92.95
ATOM    324  CE1 TYR B  41      15.816  -4.198 -20.809  1.00 92.95
ATOM    325  CE2 TYR B  41      14.622  -6.251 -20.836  1.00 92.95
ATOM    326  CZ  TYR B  41      15.322  -5.277 -21.503  1.00 92.95
ATOM    327  OH  TYR B  41      15.537  -5.388 -22.892  1.00 92.95
ATOM    328  N   GLN B  42      15.934  -5.573 -14.530  1.00 41.85
ATOM    329  CA  GLN B  42      15.703  -5.752 -13.126  1.00 41.85
ATOM    330  C   GLN B  42      16.615  -4.848 -12.352  1.00 41.85
ATOM    331  O   GLN B  42      16.225  -4.299 -11.322  1.00 41.85
ATOM    332  CB  GLN B  42      15.912  -7.210 -12.678  1.00 41.85
ATOM    333  CG  GLN B  42      14.832  -8.162 -13.193  1.00 41.85
ATOM    334  CD  GLN B  42      14.933  -9.459 -12.404  1.00 41.85
ATOM    335  OE1 GLN B  42      15.183  -9.449 -11.200  1.00 41.85
ATOM    336  NE2 GLN B  42      14.751 -10.612 -13.102  1.00 41.85
ATOM    337  N   ALA B  43      17.858  -4.661 -12.836  1.00 28.02
ATOM    338  CA  ALA B  43      18.801  -3.811 -12.169  1.00 28.02
ATOM    339  C   ALA B  43      18.206  -2.438 -12.120  1.00 28.02
ATOM    340  O   ALA B  43      18.337  -1.732 -11.122  1.00 28.02
ATOM    341  CB  ALA B  43      20.145  -3.713 -12.915  1.00 28.02
ATOM    342  N   LYS B  44      17.541  -2.020 -13.215  1.00 74.27
ATOM    343  CA  LYS B  44      16.932  -0.721 -13.288  1.00 74.27
ATOM    344  C   LYS B  44      15.785  -0.615 -12.323  1.00 74.27
ATOM    345  O   LYS B  44      15.562   0.446 -11.741  1.00 74.27
ATOM    346  CB  LYS B  44      16.458  -0.344 -14.703  1.00 74.27
ATOM    347  CG  LYS B  44      17.613  -0.282 -15.708  1.00 74.27
ATOM    348  CD  LYS B  44      17.170  -0.070 -17.156  1.00 74.27
ATOM    349  CE  LYS B  44      18.319   0.211 -18.127  1.00 74.27
ATOM    350  NZ  LYS B  44      17.785   0.815 -19.367  1.00 74.27
ATOM    351  N   LEU B  45      15.004  -1.701 -12.143  1.00 89.84
ATOM    352  CA  LEU B  45      13.908  -1.683 -11.209  1.00 89.84
ATOM    353  C   LEU B  45      14.437  -1.499  -9.821  1.00 89.84
ATOM    354  O   LEU B  45      13.898  -0.712  -9.045  1.00 89.84
ATOM    355  CB  LEU B  45      13.096  -2.994 -11.166  1.00 89.84
ATOM    356  CG  LEU B  45      12.884  -3.705 -12.519  1.00 89.84
ATOM    357  CD1 LEU B  45      12.047  -4.981 -12.390  1.00 89.84
ATOM    358  CD2 LEU B  45      12.308  -2.733 -13.561  1.00 89.84
ATOM    359  N   ALA B  46      15.522  -2.220  -9.481  1.00 27.17
ATOM    360  CA  ALA B  46      16.089  -2.176  -8.162  1.00 27.17
ATOM    361  C   ALA B  46      16.530  -0.776  -7.887  1.00 27.17
ATOM    362  O   ALA B  46      16.374  -0.268  -6.778  1.00 27.17
ATOM    363  CB  ALA B  46      17.320  -3.085  -8.005  1.00 27.17
ATOM    364  N   GLU B  47      17.094  -0.113  -8.911  1.00 57.70
ATOM    365  CA  GLU B  47      17.616   1.214  -8.771  1.00 57.70
ATOM    366  C   GLU B  47      16.506   2.154  -8.384  1.00 57.70
ATOM    367  O   GLU B  47      16.674   2.981  -7.489  1.00 57.70
ATOM    368  CB  GLU B  47      18.251   1.696 -10.087  1.00 57.70
ATOM    369  CG  GLU B  47      18.972   3.042 -10.004  1.00 57.70
ATOM    370  CD  GLU B  47      18.962   3.625 -11.413  1.00 57.70
ATOM    371  OE1 GLU B  47      17.849   3.983 -11.881  1.00 57.70
ATOM    372  OE2 GLU B  47      20.049   3.714 -12.042  1.00 57.70
ATOM    373  N   GLN B  48      15.325   2.050  -9.025  1.00 72.76
ATOM    374  CA  GLN B  48      14.258   2.955  -8.688  1.00 72.76
ATOM    375  C   GLN B  48      13.851   2.709  -7.269  1.00 72.76
ATOM    376  O   GLN B  48      13.579   3.641  -6.514  1.00 72.76
ATOM    377  CB  GLN B  48      13.006   2.771  -9.551  1.00 72.76
ATOM    378  CG  GLN B  48      11.801   3.555  -9.040  1.00 72.76
ATOM    379  CD  GLN B  48      12.132   5.021  -9.237  1.00 72.76
ATOM    380  OE1 GLN B  48      12.042   5.546 -10.345  1.00 72.76
ATOM    381  NE2 GLN B  48      12.523   5.704  -8.128  1.00 72.76
ATOM    382  N   ALA B  49      13.812   1.422  -6.889  1.00 54.82
ATOM    383  CA  ALA B  49      13.457   0.924  -5.590  1.00 54.82
ATOM    384  C   ALA B  49      14.471   1.402  -4.593  1.00 54.82
ATOM    385  O   ALA B  49      14.188   1.482  -3.400  1.00 54.82
ATOM    386  CB  ALA B  49      13.427  -0.612  -5.524  1.00 54.82
ATOM    387  N   GLU B  50      15.698   1.711  -5.051  1.00 73.93
ATOM    388  CA  GLU B  50      16.764   2.080  -4.162  1.00 73.93
ATOM    389  C   GLU B  50      17.196   0.875  -3.393  1.00 73.93
ATOM    390  O   GLU B  50      17.555   0.965  -2.219  1.00 73.93
ATOM    391  CB  GLU B  50      16.411   3.181  -3.149  1.00 73.93
ATOM    392  CG  GLU B  50      17.206   4.469  -3.353  1.00 73.93
ATOM    393  CD  GLU B  50      17.520   5.038  -1.977  1.00 73.93
ATOM    394  OE1 GLU B  50      16.564   5.479  -1.284  1.00 73.93
ATOM    395  OE2 GLU B  50      18.721   5.032  -1.596  1.00 73.93
ATOM    396  N   ARG B  51      17.148  -0.300  -4.054  1.00175.03
ATOM    397  CA  ARG B  51      17.670  -1.502  -3.477  1.00175.03
ATOM    398  C   ARG B  51      18.943  -1.759  -4.225  1.00175.03
ATOM    399  O   ARG B  51      18.971  -2.506  -5.202  1.00175.03
ATOM    400  CB  ARG B  51      16.770  -2.727  -3.700  1.00175.03
ATOM    401  CG  ARG B  51      15.721  -2.937  -2.606  1.00175.03
ATOM    402  CD  ARG B  51      14.716  -1.788  -2.466  1.00175.03
ATOM    403  NE  ARG B  51      13.635  -2.243  -1.552  1.00175.03
ATOM    404  CZ  ARG B  51      12.627  -1.383  -1.221  1.00175.03
ATOM    405  NH1 ARG B  51      12.578  -0.149  -1.800  1.00175.03
ATOM    406  NH2 ARG B  51      11.656  -1.759  -0.336  1.00175.03
ATOM    407  N   TYR B  52      20.041  -1.143  -3.758  1.00 81.60
ATOM    408  CA  TYR B  52      21.319  -1.190  -4.411  1.00 81.60
ATOM    409  C   TYR B  52      21.946  -2.547  -4.346  1.00 81.60
ATOM    410  O   TYR B  52      22.681  -2.938  -5.252  1.00 81.60
ATOM    411  CB  TYR B  52      22.281  -0.109  -3.899  1.00 81.60
ATOM    412  CG  TYR B  52      21.647   1.159  -4.365  1.00 81.60
ATOM    413  CD1 TYR B  52      21.588   1.445  -5.710  1.00 81.60
ATOM    414  CD2 TYR B  52      21.107   2.056  -3.472  1.00 81.60
ATOM    415  CE1 TYR B  52      20.998   2.603  -6.160  1.00 81.60
ATOM    416  CE2 TYR B  52      20.517   3.216  -3.912  1.00 81.60
ATOM    417  CZ  TYR B  52      20.467   3.494  -5.257  1.00 81.60
ATOM    418  OH  TYR B  52      19.861   4.685  -5.707  1.00 81.60
ATOM    419  N   ASP B  53      21.720  -3.292  -3.251  1.00 41.46
ATOM    420  CA  ASP B  53      22.295  -4.603  -3.144  1.00 41.46
ATOM    421  C   ASP B  53      21.774  -5.434  -4.287  1.00 41.46
ATOM    422  O   ASP B  53      22.522  -6.180  -4.916  1.00 41.46
ATOM    423  CB  ASP B  53      21.878  -5.308  -1.839  1.00 41.46
ATOM    424  CG  ASP B  53      22.140  -4.369  -0.668  1.00 41.46
ATOM    425  OD1 ASP B  53      21.337  -3.417  -0.480  1.00 41.46
ATOM    426  OD2 ASP B  53      23.139  -4.603   0.064  1.00 41.46
ATOM    427  N   GLU B  54      20.462  -5.337  -4.586  1.00 36.97
ATOM    428  CA  GLU B  54      19.899  -6.101  -5.666  1.00 36.97
ATOM    429  C   GLU B  54      20.457  -5.607  -6.968  1.00 36.97
ATOM    430  O   GLU B  54      20.712  -6.383  -7.887  1.00 36.97
ATOM    431  CB  GLU B  54      18.368  -5.986  -5.766  1.00 36.97
ATOM    432  CG  GLU B  54      17.634  -6.363  -4.477  1.00 36.97
ATOM    433  CD  GLU B  54      16.189  -6.689  -4.834  1.00 36.97
ATOM    434  OE1 GLU B  54      15.974  -7.453  -5.814  1.00 36.97
ATOM    435  OE2 GLU B  54      15.277  -6.182  -4.127  1.00 36.97
ATOM    436  N   MET B  55      20.646  -4.282  -7.091  1.00 40.92
ATOM    437  CA  MET B  55      21.106  -3.731  -8.332  1.00 40.92
ATOM    438  C   MET B  55      22.469  -4.272  -8.642  1.00 40.92
ATOM    439  O   MET B  55      22.741  -4.686  -9.769  1.00 40.92
ATOM    440  CB  MET B  55      21.202  -2.199  -8.273  1.00 40.92
ATOM    441  CG  MET B  55      21.485  -1.524  -9.617  1.00 40.92
ATOM    442  SD  MET B  55      21.524   0.291  -9.528  1.00 40.92
ATOM    443  CE  MET B  55      21.482   0.549 -11.325  1.00 40.92
ATOM    444  N   VAL B  56      23.362  -4.300  -7.633  1.00 90.97
ATOM    445  CA  VAL B  56      24.716  -4.738  -7.830  1.00 90.97
ATOM    446  C   VAL B  56      24.730  -6.191  -8.187  1.00 90.97
ATOM    447  O   VAL B  56      25.481  -6.616  -9.063  1.00 90.97
ATOM    448  CB  VAL B  56      25.575  -4.526  -6.613  1.00 90.97
ATOM    449  CG1 VAL B  56      26.415  -5.787  -6.362  1.00 90.97
ATOM    450  CG2 VAL B  56      26.419  -3.262  -6.829  1.00 90.97
ATOM    451  N   GLU B  57      23.880  -6.997  -7.526  1.00 65.10
ATOM    452  CA  GLU B  57      23.896  -8.405  -7.783  1.00 65.10
ATOM    453  C   GLU B  57      23.533  -8.642  -9.214  1.00 65.10
ATOM    454  O   GLU B  57      24.134  -9.480  -9.884  1.00 65.10
ATOM    455  CB  GLU B  57      22.891  -9.188  -6.922  1.00 65.10
ATOM    456  CG  GLU B  57      23.321  -9.313  -5.458  1.00 65.10
ATOM    457  CD  GLU B  57      22.351 -10.240  -4.741  1.00 65.10
ATOM    458  OE1 GLU B  57      22.035 -11.320  -5.308  1.00 65.10
ATOM    459  OE2 GLU B  57      21.906  -9.876  -3.619  1.00 65.10
ATOM    460  N   SER B  58      22.530  -7.911  -9.728  1.00 73.63
ATOM    461  CA  SER B  58      22.129  -8.143 -11.082  1.00 73.63
ATOM    462  C   SER B  58      23.229  -7.754 -12.025  1.00 73.63
ATOM    463  O   SER B  58      23.518  -8.474 -12.980  1.00 73.63
ATOM    464  CB  SER B  58      20.879  -7.368 -11.494  1.00 73.63
ATOM    465  OG  SER B  58      20.559  -7.730 -12.825  1.00 73.63
ATOM    466  N   MET B  59      23.879  -6.599 -11.786  1.00 62.43
ATOM    467  CA  MET B  59      24.909  -6.147 -12.677  1.00 62.43
ATOM    468  C   MET B  59      26.086  -7.066 -12.610  1.00 62.43
ATOM    469  O   MET B  59      26.809  -7.221 -13.593  1.00 62.43
ATOM    470  CB  MET B  59      25.368  -4.700 -12.442  1.00 62.43
ATOM    471  CG  MET B  59      24.371  -3.685 -12.999  1.00 62.43
ATOM    472  SD  MET B  59      24.008  -3.882 -14.775  1.00 62.43
ATOM    473  CE  MET B  59      25.721  -4.142 -15.319  1.00 62.43
ATOM    474  N   LYS B  60      26.346  -7.670 -11.436  1.00 81.91
ATOM    475  CA  LYS B  60      27.458  -8.575 -11.344  1.00 81.91
ATOM    476  C   LYS B  60      27.236  -9.726 -12.282  1.00 81.91
ATOM    477  O   LYS B  60      28.159 -10.158 -12.971  1.00 81.91
ATOM    478  CB  LYS B  60      27.625  -9.235  -9.969  1.00 81.91
ATOM    479  CG  LYS B  60      29.041  -9.790  -9.788  1.00 81.91
ATOM    480  CD  LYS B  60      29.523  -9.832  -8.340  1.00 81.91
ATOM    481  CE  LYS B  60      29.294 -11.160  -7.634  1.00 81.91
ATOM    482  NZ  LYS B  60      29.607 -11.005  -6.196  1.00 81.91
ATOM    483  N   LYS B  61      25.994 -10.248 -12.319  1.00 93.30
ATOM    484  CA  LYS B  61      25.630 -11.393 -13.107  1.00 93.30
ATOM    485  C   LYS B  61      25.827 -11.092 -14.559  1.00 93.30
ATOM    486  O   LYS B  61      26.277 -11.948 -15.319  1.00 93.30
ATOM    487  CB  LYS B  61      24.151 -11.786 -12.925  1.00 93.30
ATOM    488  CG  LYS B  61      23.835 -12.428 -11.570  1.00 93.30
ATOM    489  CD  LYS B  61      22.564 -11.881 -10.913  1.00 93.30
ATOM    490  CE  LYS B  61      21.368 -12.833 -10.971  1.00 93.30
ATOM    491  NZ  LYS B  61      21.668 -14.080 -10.229  1.00 93.30
ATOM    492  N   VAL B  62      25.476  -9.867 -14.990  1.00 32.37
ATOM    493  CA  VAL B  62      25.608  -9.510 -16.373  1.00 32.37
ATOM    494  C   VAL B  62      27.057  -9.571 -16.752  1.00 32.37
ATOM    495  O   VAL B  62      27.409 -10.120 -17.796  1.00 32.37
ATOM    496  CB  VAL B  62      25.141  -8.113 -16.666  1.00 32.37
ATOM    497  CG1 VAL B  62      25.254  -7.873 -18.180  1.00 32.37
ATOM    498  CG2 VAL B  62      23.717  -7.939 -16.115  1.00 32.37
ATOM    499  N   ALA B  63      27.934  -9.024 -15.887  1.00 36.39
ATOM    500  CA  ALA B  63      29.346  -8.938 -16.128  1.00 36.39
ATOM    501  C   ALA B  63      29.922 -10.318 -16.262  1.00 36.39
ATOM    502  O   ALA B  63      30.767 -10.567 -17.118  1.00 36.39
ATOM    503  CB  ALA B  63      30.096  -8.239 -14.983  1.00 36.39
ATOM    504  N   GLY B  64      29.441 -11.254 -15.427  1.00 43.45
ATOM    505  CA  GLY B  64      29.901 -12.614 -15.339  1.00 43.45
ATOM    506  C   GLY B  64      29.711 -13.318 -16.652  1.00 43.45
ATOM    507  O   GLY B  64      30.386 -14.307 -16.932  1.00 43.45
ATOM    508  N   MET B  65      28.750 -12.860 -17.472  1.00129.55
ATOM    509  CA  MET B  65      28.447 -13.484 -18.733  1.00129.55
ATOM    510  C   MET B  65      29.652 -13.393 -19.632  1.00129.55
ATOM    511  O   MET B  65      29.797 -14.192 -20.554  1.00129.55
ATOM    512  CB  MET B  65      27.238 -12.884 -19.467  1.00129.55
ATOM    513  CG  MET B  65      25.949 -13.070 -18.664  1.00129.55
ATOM    514  SD  MET B  65      24.491 -12.213 -19.327  1.00129.55
ATOM    515  CE  MET B  65      23.301 -13.113 -18.288  1.00129.55
ATOM    516  N   ASP B  66      30.525 -12.393 -19.386  1.00115.76
ATOM    517  CA  ASP B  66      31.781 -12.153 -20.054  1.00115.76
ATOM    518  C   ASP B  66      31.665 -11.465 -21.388  1.00115.76
ATOM    519  O   ASP B  66      32.638 -11.404 -22.139  1.00115.76
ATOM    520  CB  ASP B  66      32.618 -13.433 -20.229  1.00115.76
ATOM    521  CG  ASP B  66      34.089 -13.038 -20.220  1.00115.76
ATOM    522  OD1 ASP B  66      34.506 -12.303 -19.284  1.00115.76
ATOM    523  OD2 ASP B  66      34.824 -13.485 -21.141  1.00115.76
ATOM    524  N   VAL B  67      30.497 -10.881 -21.706  1.00 95.67
ATOM    525  CA  VAL B  67      30.375 -10.099 -22.909  1.00 95.67
ATOM    526  C   VAL B  67      30.707  -8.678 -22.538  1.00 95.67
ATOM    527  O   VAL B  67      30.551  -8.287 -21.383  1.00 95.67
ATOM    528  CB  VAL B  67      28.988 -10.118 -23.486  1.00 95.67
ATOM    529  CG1 VAL B  67      28.746 -11.501 -24.113  1.00 95.67
ATOM    530  CG2 VAL B  67      27.978  -9.750 -22.385  1.00 95.67
ATOM    531  N   GLU B  68      31.197  -7.865 -23.503  1.00 70.67
ATOM    532  CA  GLU B  68      31.540  -6.502 -23.193  1.00 70.67
ATOM    533  C   GLU B  68      30.287  -5.768 -22.834  1.00 70.67
ATOM    534  O   GLU B  68      29.231  -5.972 -23.432  1.00 70.67
ATOM    535  CB  GLU B  68      32.230  -5.729 -24.337  1.00 70.67
ATOM    536  CG  GLU B  68      33.277  -6.525 -25.119  1.00 70.67
ATOM    537  CD  GLU B  68      32.611  -7.014 -26.399  1.00 70.67
ATOM    538  OE1 GLU B  68      32.363  -6.158 -27.290  1.00 70.67
ATOM    539  OE2 GLU B  68      32.337  -8.239 -26.501  1.00 70.67
ATOM    540  N   LEU B  69      30.387  -4.895 -21.812  1.00 57.03
ATOM    541  CA  LEU B  69      29.253  -4.151 -21.336  1.00 57.03
ATOM    542  C   LEU B  69      29.026  -2.970 -22.226  1.00 57.03
ATOM    543  O   LEU B  69      29.951  -2.436 -22.836  1.00 57.03
ATOM    544  CB  LEU B  69      29.436  -3.585 -19.916  1.00 57.03
ATOM    545  CG  LEU B  69      29.219  -4.602 -18.782  1.00 57.03
ATOM    546  CD1 LEU B  69      29.355  -3.924 -17.411  1.00 57.03
ATOM    547  CD2 LEU B  69      27.894  -5.364 -18.950  1.00 57.03
ATOM    548  N   THR B  70      27.755  -2.543 -22.325  1.00 97.20
ATOM    549  CA  THR B  70      27.416  -1.362 -23.062  1.00 97.20
ATOM    550  C   THR B  70      27.594  -0.221 -22.105  1.00 97.20
ATOM    551  O   THR B  70      27.891  -0.428 -20.930  1.00 97.20
ATOM    552  CB  THR B  70      25.990  -1.341 -23.539  1.00 97.20
ATOM    553  OG1 THR B  70      25.103  -1.274 -22.432  1.00 97.20
ATOM    554  CG2 THR B  70      25.719  -2.611 -24.364  1.00 97.20
ATOM    555  N   VAL B  71      27.436   1.023 -22.595  1.00 85.43
ATOM    556  CA  VAL B  71      27.607   2.188 -21.771  1.00 85.43
ATOM    557  C   VAL B  71      26.586   2.179 -20.675  1.00 85.43
ATOM    558  O   VAL B  71      26.898   2.470 -19.521  1.00 85.43
ATOM    559  CB  VAL B  71      27.453   3.464 -22.545  1.00 85.43
ATOM    560  CG1 VAL B  71      27.658   4.637 -21.573  1.00 85.43
ATOM    561  CG2 VAL B  71      28.447   3.463 -23.721  1.00 85.43
ATOM    562  N   GLU B  72      25.331   1.835 -21.011  1.00 39.82
ATOM    563  CA  GLU B  72      24.279   1.849 -20.039  1.00 39.82
ATOM    564  C   GLU B  72      24.584   0.833 -18.982  1.00 39.82
ATOM    565  O   GLU B  72      24.413   1.094 -17.793  1.00 39.82
ATOM    566  CB  GLU B  72      22.904   1.510 -20.652  1.00 39.82
ATOM    567  CG  GLU B  72      22.693   2.066 -22.064  1.00 39.82
ATOM    568  CD  GLU B  72      23.225   1.046 -23.068  1.00 39.82
ATOM    569  OE1 GLU B  72      22.598  -0.038 -23.206  1.00 39.82
ATOM    570  OE2 GLU B  72      24.272   1.338 -23.708  1.00 39.82
ATOM    571  N   GLU B  73      25.060  -0.358 -19.391  1.00 45.31
ATOM    572  CA  GLU B  73      25.308  -1.406 -18.444  1.00 45.31
ATOM    573  C   GLU B  73      26.427  -1.045 -17.516  1.00 45.31
ATOM    574  O   GLU B  73      26.342  -1.289 -16.314  1.00 45.31
ATOM    575  CB  GLU B  73      25.645  -2.751 -19.110  1.00 45.31
ATOM    576  CG  GLU B  73      24.401  -3.619 -19.313  1.00 45.31
ATOM    577  CD  GLU B  73      24.297  -3.979 -20.786  1.00 45.31
ATOM    578  OE1 GLU B  73      25.367  -4.148 -21.427  1.00 45.31
ATOM    579  OE2 GLU B  73      23.147  -4.102 -21.290  1.00 45.31
ATOM    580  N   ARG B  74      27.513  -0.454 -18.043  1.00 94.49
ATOM    581  CA  ARG B  74      28.637  -0.132 -17.208  1.00 94.49
ATOM    582  C   ARG B  74      28.254   0.919 -16.212  1.00 94.49
ATOM    583  O   ARG B  74      28.683   0.870 -15.061  1.00 94.49
ATOM    584  CB  ARG B  74      29.845   0.405 -17.995  1.00 94.49
ATOM    585  CG  ARG B  74      29.497   1.609 -18.867  1.00 94.49
ATOM    586  CD  ARG B  74      30.611   2.024 -19.829  1.00 94.49
ATOM    587  NE  ARG B  74      30.627   1.011 -20.919  1.00 94.49
ATOM    588  CZ  ARG B  74      30.939   1.356 -22.201  1.00 94.49
ATOM    589  NH1 ARG B  74      31.312   2.631 -22.515  1.00 94.49
ATOM    590  NH2 ARG B  74      30.886   0.402 -23.174  1.00 94.49
ATOM    591  N   ASN B  75      27.455   1.919 -16.629  1.00 68.30
ATOM    592  CA  ASN B  75      27.084   2.958 -15.718  1.00 68.30
ATOM    593  C   ASN B  75      26.204   2.420 -14.634  1.00 68.30
ATOM    594  O   ASN B  75      26.312   2.842 -13.485  1.00 68.30
ATOM    595  CB  ASN B  75      26.457   4.177 -16.399  1.00 68.30
ATOM    596  CG  ASN B  75      27.660   4.920 -16.961  1.00 68.30
ATOM    597  OD1 ASN B  75      28.354   5.622 -16.227  1.00 68.30
ATOM    598  ND2 ASN B  75      27.947   4.745 -18.276  1.00 68.30
ATOM    599  N   LEU B  76      25.307   1.474 -14.964  1.00 46.45
ATOM    600  CA  LEU B  76      24.445   0.888 -13.978  1.00 46.45
ATOM    601  C   LEU B  76      25.293   0.142 -12.983  1.00 46.45
ATOM    602  O   LEU B  76      25.034   0.173 -11.781  1.00 46.45
ATOM    603  CB  LEU B  76      23.415  -0.079 -14.590  1.00 46.45
ATOM    604  CG  LEU B  76      22.327   0.625 -15.430  1.00 46.45
ATOM    605  CD1 LEU B  76      21.319  -0.383 -16.003  1.00 46.45
ATOM    606  CD2 LEU B  76      21.650   1.764 -14.647  1.00 46.45
ATOM    607  N   LEU B  77      26.339  -0.555 -13.467  1.00 48.77
ATOM    608  CA  LEU B  77      27.226  -1.307 -12.623  1.00 48.77
ATOM    609  C   LEU B  77      27.916  -0.340 -11.695  1.00 48.77
ATOM    610  O   LEU B  77      28.025  -0.583 -10.494  1.00 48.77
ATOM    611  CB  LEU B  77      28.312  -2.030 -13.443  1.00 48.77
ATOM    612  CG  LEU B  77      29.339  -2.805 -12.600  1.00 48.77
ATOM    613  CD1 LEU B  77      28.707  -4.045 -11.959  1.00 48.77
ATOM    614  CD2 LEU B  77      30.597  -3.139 -13.423  1.00 48.77
ATOM    615  N   SER B  78      28.374   0.808 -12.236  1.00 36.94
ATOM    616  CA  SER B  78      29.101   1.781 -11.466  1.00 36.94
ATOM    617  C   SER B  78      28.214   2.343 -10.395  1.00 36.94
ATOM    618  O   SER B  78      28.633   2.524  -9.253  1.00 36.94
ATOM    619  CB  SER B  78      29.586   2.973 -12.312  1.00 36.94
ATOM    620  OG  SER B  78      30.913   3.319 -11.943  1.00 36.94
ATOM    621  N   VAL B  79      26.952   2.646 -10.745  1.00 47.48
ATOM    622  CA  VAL B  79      26.037   3.245  -9.816  1.00 47.48
ATOM    623  C   VAL B  79      25.746   2.292  -8.698  1.00 47.48
ATOM    624  O   VAL B  79      25.742   2.691  -7.535  1.00 47.48
ATOM    625  CB  VAL B  79      24.723   3.592 -10.458  1.00 47.48
ATOM    626  CG1 VAL B  79      23.726   4.005  -9.362  1.00 47.48
ATOM    627  CG2 VAL B  79      24.968   4.671 -11.528  1.00 47.48
ATOM    628  N   ALA B  80      25.498   1.004  -9.021  1.00 50.96
ATOM    629  CA  ALA B  80      25.106   0.064  -8.011  1.00 50.96
ATOM    630  C   ALA B  80      26.191  -0.106  -6.987  1.00 50.96
ATOM    631  O   ALA B  80      25.926   0.027  -5.795  1.00 50.96
ATOM    632  CB  ALA B  80      24.812  -1.332  -8.587  1.00 50.96
ATOM    633  N   TYR B  81      27.445  -0.362  -7.420  1.00 81.61
ATOM    634  CA  TYR B  81      28.534  -0.601  -6.506  1.00 81.61
ATOM    635  C   TYR B  81      28.874   0.614  -5.708  1.00 81.61
ATOM    636  O   TYR B  81      29.173   0.523  -4.521  1.00 81.61
ATOM    637  CB  TYR B  81      29.850  -1.039  -7.171  1.00 81.61
ATOM    638  CG  TYR B  81      29.865  -2.516  -7.359  1.00 81.61
ATOM    639  CD1 TYR B  81      29.743  -3.345  -6.265  1.00 81.61
ATOM    640  CD2 TYR B  81      30.024  -3.076  -8.603  1.00 81.61
ATOM    641  CE1 TYR B  81      29.768  -4.713  -6.410  1.00 81.61
ATOM    642  CE2 TYR B  81      30.050  -4.443  -8.754  1.00 81.61
ATOM    643  CZ  TYR B  81      29.923  -5.264  -7.659  1.00 81.61
ATOM    644  OH  TYR B  81      29.953  -6.666  -7.821  1.00 81.61
ATOM    645  N   LYS B  82      28.870   1.794  -6.340  1.00 89.77
ATOM    646  CA  LYS B  82      29.231   2.991  -5.639  1.00 89.77
ATOM    647  C   LYS B  82      28.282   3.181  -4.496  1.00 89.77
ATOM    648  O   LYS B  82      28.664   3.677  -3.440  1.00 89.77
ATOM    649  CB  LYS B  82      29.134   4.264  -6.501  1.00 89.77
ATOM    650  CG  LYS B  82      30.500   4.898  -6.780  1.00 89.77
ATOM    651  CD  LYS B  82      31.502   3.969  -7.471  1.00 89.77
ATOM    652  CE  LYS B  82      31.924   4.460  -8.858  1.00 89.77
ATOM    653  NZ  LYS B  82      32.635   3.386  -9.586  1.00 89.77
ATOM    654  N   ASN B  83      26.999   2.838  -4.690  1.00 82.81
ATOM    655  CA  ASN B  83      26.022   3.016  -3.655  1.00 82.81
ATOM    656  C   ASN B  83      26.299   2.074  -2.531  1.00 82.81
ATOM    657  O   ASN B  83      26.274   2.479  -1.371  1.00 82.81
ATOM    658  CB  ASN B  83      24.586   2.710  -4.120  1.00 82.81
ATOM    659  CG  ASN B  83      23.890   3.994  -4.554  1.00 82.81
ATOM    660  OD1 ASN B  83      23.242   4.673  -3.760  1.00 82.81
ATOM    661  ND2 ASN B  83      24.055   4.358  -5.849  1.00 82.81
ATOM    662  N   VAL B  84      26.569   0.790  -2.850  1.00105.56
ATOM    663  CA  VAL B  84      26.750  -0.200  -1.826  1.00105.56
ATOM    664  C   VAL B  84      27.966   0.117  -0.998  1.00105.56
ATOM    665  O   VAL B  84      27.915   0.074   0.230  1.00105.56
ATOM    666  CB  VAL B  84      26.849  -1.604  -2.362  1.00105.56
ATOM    667  CG1 VAL B  84      27.029  -2.601  -1.208  1.00105.56
ATOM    668  CG2 VAL B  84      25.616  -1.869  -3.235  1.00105.56
ATOM    669  N   ILE B  85      29.097   0.451  -1.651  1.00 55.57
ATOM    670  CA  ILE B  85      30.324   0.764  -0.970  1.00 55.57
ATOM    671  C   ILE B  85      30.188   2.057  -0.229  1.00 55.57
ATOM    672  O   ILE B  85      30.716   2.211   0.871  1.00 55.57
ATOM    673  CB  ILE B  85      31.503   0.821  -1.896  1.00 55.57
ATOM    674  CG1 ILE B  85      32.771   0.978  -1.043  1.00 55.57
ATOM    675  CG2 ILE B  85      31.287   1.956  -2.910  1.00 55.57
ATOM    676  CD1 ILE B  85      33.125  -0.226  -0.182  1.00 55.57
ATOM    677  N   GLY B  86      29.464   3.024  -0.817  1.00 29.23
ATOM    678  CA  GLY B  86      29.327   4.337  -0.257  1.00 29.23
ATOM    679  C   GLY B  86      28.711   4.265   1.102  1.00 29.23
ATOM    680  O   GLY B  86      29.068   5.043   1.985  1.00 29.23
ATOM    681  N   ALA B  87      27.743   3.354   1.308  1.00 29.79
ATOM    682  CA  ALA B  87      27.100   3.302   2.589  1.00 29.79
ATOM    683  C   ALA B  87      28.109   2.959   3.646  1.00 29.79
ATOM    684  O   ALA B  87      28.142   3.579   4.707  1.00 29.79
ATOM    685  CB  ALA B  87      25.984   2.245   2.653  1.00 29.79
ATOM    686  N   ARG B  88      28.974   1.968   3.373  1.00112.06
ATOM    687  CA  ARG B  88      29.939   1.529   4.332  1.00112.06
ATOM    688  C   ARG B  88      30.907   2.630   4.645  1.00112.06
ATOM    689  O   ARG B  88      31.207   2.875   5.812  1.00112.06
ATOM    690  CB  ARG B  88      30.737   0.335   3.812  1.00112.06
ATOM    691  CG  ARG B  88      30.087  -1.029   4.036  1.00112.06
ATOM    692  CD  ARG B  88      29.206  -1.479   2.874  1.00112.06
ATOM    693  NE  ARG B  88      28.302  -2.533   3.409  1.00112.06
ATOM    694  CZ  ARG B  88      27.033  -2.660   2.928  1.00112.06
ATOM    695  NH1 ARG B  88      26.579  -1.810   1.960  1.00112.06
ATOM    696  NH2 ARG B  88      26.223  -3.647   3.413  1.00112.06
ATOM    697  N   ARG B  89      31.415   3.343   3.620  1.00163.38
ATOM    698  CA  ARG B  89      32.379   4.363   3.909  1.00163.38
ATOM    699  C   ARG B  89      31.749   5.460   4.709  1.00163.38
ATOM    700  O   ARG B  89      32.371   6.012   5.613  1.00163.38
ATOM    701  CB  ARG B  89      33.147   4.877   2.671  1.00163.38
ATOM    702  CG  ARG B  89      32.317   5.294   1.464  1.00163.38
ATOM    703  CD  ARG B  89      31.791   6.728   1.595  1.00163.38
ATOM    704  NE  ARG B  89      32.085   7.437   0.318  1.00163.38
ATOM    705  CZ  ARG B  89      31.542   8.667   0.084  1.00163.38
ATOM    706  NH1 ARG B  89      30.709   9.234   1.004  1.00163.38
ATOM    707  NH2 ARG B  89      31.816   9.323  -1.080  1.00163.38
ATOM    708  N   ALA B  90      30.483   5.802   4.431  1.00 25.93
ATOM    709  CA  ALA B  90      29.870   6.850   5.193  1.00 25.93
ATOM    710  C   ALA B  90      29.800   6.428   6.629  1.00 25.93
ATOM    711  O   ALA B  90      30.113   7.209   7.525  1.00 25.93
ATOM    712  CB  ALA B  90      28.438   7.166   4.729  1.00 25.93
ATOM    713  N   SER B  91      29.403   5.166   6.881  1.00 67.85
ATOM    714  CA  SER B  91      29.268   4.679   8.223  1.00 67.85
ATOM    715  C   SER B  91      30.621   4.612   8.861  1.00 67.85
ATOM    716  O   SER B  91      30.766   4.827  10.063  1.00 67.85
ATOM    717  CB  SER B  91      28.659   3.267   8.292  1.00 67.85
ATOM    718  OG  SER B  91      29.564   2.312   7.759  1.00 67.85
ATOM    719  N   TRP B  92      31.655   4.303   8.061  1.00 58.94
ATOM    720  CA  TRP B  92      32.979   4.143   8.582  1.00 58.94
ATOM    721  C   TRP B  92      33.449   5.451   9.132  1.00 58.94
ATOM    722  O   TRP B  92      34.013   5.509  10.223  1.00 58.94
ATOM    723  CB  TRP B  92      33.977   3.695   7.498  1.00 58.94
ATOM    724  CG  TRP B  92      35.361   3.363   8.006  1.00 58.94
ATOM    725  CD1 TRP B  92      35.789   2.230   8.631  1.00 58.94
ATOM    726  CD2 TRP B  92      36.506   4.226   7.899  1.00 58.94
ATOM    727  NE1 TRP B  92      37.129   2.332   8.926  1.00 58.94
ATOM    728  CE2 TRP B  92      37.582   3.555   8.481  1.00 58.94
ATOM    729  CE3 TRP B  92      36.649   5.472   7.359  1.00 58.94
ATOM    730  CZ2 TRP B  92      38.823   4.125   8.531  1.00 58.94
ATOM    731  CZ3 TRP B  92      37.902   6.045   7.413  1.00 58.94
ATOM    732  CH2 TRP B  92      38.967   5.383   7.990  1.00 58.94
ATOM    733  N   ARG B  93      33.219   6.546   8.388  1.00129.09
ATOM    734  CA  ARG B  93      33.687   7.833   8.810  1.00129.09
ATOM    735  C   ARG B  93      33.035   8.239  10.095  1.00129.09
ATOM    736  O   ARG B  93      33.680   8.842  10.950  1.00129.09
ATOM    737  CB  ARG B  93      33.402   8.956   7.798  1.00129.09
ATOM    738  CG  ARG B  93      33.775  10.374   8.245  1.00129.09
ATOM    739  CD  ARG B  93      35.261  10.738   8.196  1.00129.09
ATOM    740  NE  ARG B  93      35.999   9.923   9.200  1.00129.09
ATOM    741  CZ  ARG B  93      37.359   9.999   9.250  1.00129.09
ATOM    742  NH1 ARG B  93      38.019  10.920   8.492  1.00129.09
ATOM    743  NH2 ARG B  93      38.058   9.148  10.057  1.00129.09
ATOM    744  N   ILE B  94      31.727   7.962  10.250  1.00 91.04
ATOM    745  CA  ILE B  94      31.039   8.373  11.442  1.00 91.04
ATOM    746  C   ILE B  94      31.537   7.613  12.640  1.00 91.04
ATOM    747  O   ILE B  94      31.823   8.205  13.679  1.00 91.04
ATOM    748  CB  ILE B  94      29.547   8.199  11.359  1.00 91.04
ATOM    749  CG1 ILE B  94      28.987   8.779  10.053  1.00 91.04
ATOM    750  CG2 ILE B  94      28.934   8.842  12.613  1.00 91.04
ATOM    751  CD1 ILE B  94      27.783   8.010   9.508  1.00 91.04
ATOM    752  N   ILE B  95      31.674   6.279  12.521  1.00 55.21
ATOM    753  CA  ILE B  95      32.067   5.425  13.613  1.00 55.21
ATOM    754  C   ILE B  95      33.440   5.783  14.085  1.00 55.21
ATOM    755  O   ILE B  95      33.660   6.049  15.267  1.00 55.21
ATOM    756  CB  ILE B  95      32.166   3.999  13.149  1.00 55.21
ATOM    757  CG1 ILE B  95      30.791   3.430  12.776  1.00 55.21
ATOM    758  CG2 ILE B  95      32.961   3.191  14.184  1.00 55.21
ATOM    759  CD1 ILE B  95      29.795   3.497  13.931  1.00 55.21
ATOM    760  N   SER B  96      34.393   5.840  13.144  1.00 44.60
ATOM    761  CA  SER B  96      35.761   6.113  13.461  1.00 44.60
ATOM    762  C   SER B  96      35.836   7.446  14.136  1.00 44.60
ATOM    763  O   SER B  96      36.602   7.626  15.080  1.00 44.60
ATOM    764  CB  SER B  96      36.650   6.177  12.205  1.00 44.60
ATOM    765  OG  SER B  96      36.342   7.335  11.444  1.00 44.60
ATOM    766  N   SER B  97      35.032   8.421  13.678  1.00 78.87
ATOM    767  CA  SER B  97      35.085   9.726  14.269  1.00 78.87
ATOM    768  C   SER B  97      34.669   9.649  15.706  1.00 78.87
ATOM    769  O   SER B  97      35.314  10.243  16.569  1.00 78.87
ATOM    770  CB  SER B  97      34.145  10.733  13.586  1.00 78.87
ATOM    771  OG  SER B  97      34.495  12.056  13.960  1.00 78.87
ATOM    772  N   ILE B  98      33.582   8.910  16.007  1.00111.61
ATOM    773  CA  ILE B  98      33.108   8.856  17.361  1.00111.61
ATOM    774  C   ILE B  98      34.133   8.179  18.213  1.00111.61
ATOM    775  O   ILE B  98      34.343   8.556  19.364  1.00111.61
ATOM    776  CB  ILE B  98      31.780   8.178  17.553  1.00111.61
ATOM    777  CG1 ILE B  98      30.716   8.640  16.556  1.00111.61
ATOM    778  CG2 ILE B  98      31.367   8.401  19.015  1.00111.61
ATOM    779  CD1 ILE B  98      29.880   7.462  16.063  1.00111.61
ATOM    780  N   GLU B  99      34.799   7.151  17.660  1.00 48.79
ATOM    781  CA  GLU B  99      35.793   6.393  18.365  1.00 48.79
ATOM    782  C   GLU B  99      36.853   7.346  18.811  1.00 48.79
ATOM    783  O   GLU B  99      37.321   7.288  19.947  1.00 48.79
ATOM    784  CB  GLU B  99      36.487   5.385  17.430  1.00 48.79
ATOM    785  CG  GLU B  99      36.979   4.103  18.104  1.00 48.79
ATOM    786  CD  GLU B  99      37.629   3.255  17.017  1.00 48.79
ATOM    787  OE1 GLU B  99      37.011   3.127  15.928  1.00 48.79
ATOM    788  OE2 GLU B  99      38.746   2.723  17.260  1.00 48.79
ATOM    789  N   GLN B 100      37.241   8.271  17.918  1.00 79.27
ATOM    790  CA  GLN B 100      38.296   9.195  18.205  1.00 79.27
ATOM    791  C   GLN B 100      37.898  10.058  19.366  1.00 79.27
ATOM    792  O   GLN B 100      38.708  10.337  20.248  1.00 79.27
ATOM    793  CB  GLN B 100      38.562  10.146  17.026  1.00 79.27
ATOM    794  CG  GLN B 100      39.558  11.265  17.345  1.00 79.27
ATOM    795  CD  GLN B 100      40.910  10.633  17.636  1.00 79.27
ATOM    796  OE1 GLN B 100      41.733  10.456  16.739  1.00 79.27
ATOM    797  NE2 GLN B 100      41.149  10.273  18.926  1.00 79.27
ATOM    798  N   LYS B 101      36.631  10.515  19.382  1.00 93.33
ATOM    799  CA  LYS B 101      36.164  11.435  20.384  1.00 93.33
ATOM    800  C   LYS B 101      36.039  10.825  21.751  1.00 93.33
ATOM    801  O   LYS B 101      36.270  11.506  22.748  1.00 93.33
ATOM    802  CB  LYS B 101      34.817  12.098  20.045  1.00 93.33
ATOM    803  CG  LYS B 101      34.762  12.840  18.711  1.00 93.33
ATOM    804  CD  LYS B 101      33.344  12.879  18.140  1.00 93.33
ATOM    805  CE  LYS B 101      33.289  12.902  16.611  1.00 93.33
ATOM    806  NZ  LYS B 101      34.003  14.089  16.092  1.00 93.33
ATOM    807  N   GLU B 102      35.694   9.526  21.844  1.00134.12
ATOM    808  CA  GLU B 102      35.338   8.929  23.104  1.00134.12
ATOM    809  C   GLU B 102      36.419   9.056  24.117  1.00134.12
ATOM    810  O   GLU B 102      36.100   9.278  25.280  1.00134.12
ATOM    811  CB  GLU B 102      34.942   7.447  23.007  1.00134.12
ATOM    812  CG  GLU B 102      33.677   7.206  22.185  1.00134.12
ATOM    813  CD  GLU B 102      32.507   7.818  22.948  1.00134.12
ATOM    814  OE1 GLU B 102      31.960   7.120  23.843  1.00134.12
ATOM    815  OE2 GLU B 102      32.144   8.989  22.653  1.00134.12
ATOM    816  N   GLU B 103      37.701   8.889  23.745  1.00231.96
ATOM    817  CA  GLU B 103      38.748   9.105  24.706  1.00231.96
ATOM    818  C   GLU B 103      38.699   8.045  25.759  1.00231.96
ATOM    819  O   GLU B 103      37.661   7.440  26.020  1.00231.96
ATOM    820  CB  GLU B 103      38.647  10.468  25.414  1.00231.96
ATOM    821  CG  GLU B 103      39.919  10.854  26.172  1.00231.96
ATOM    822  CD  GLU B 103      41.097  10.694  25.226  1.00231.96
ATOM    823  OE1 GLU B 103      41.091  11.358  24.158  1.00231.96
ATOM    824  OE2 GLU B 103      42.023   9.905  25.562  1.00231.96
ATOM    825  N   ASN B 104      39.859   7.757  26.378  1.00 48.89
ATOM    826  CA  ASN B 104      39.858   6.783  27.427  1.00 48.89
ATOM    827  C   ASN B 104      39.055   7.332  28.563  1.00 48.89
ATOM    828  O   ASN B 104      38.201   6.650  29.125  1.00 48.89
ATOM    829  CB  ASN B 104      41.258   6.476  27.984  1.00 48.89
ATOM    830  CG  ASN B 104      41.931   5.450  27.087  1.00 48.89
ATOM    831  OD1 ASN B 104      42.323   5.749  25.959  1.00 48.89
ATOM    832  ND2 ASN B 104      42.067   4.197  27.601  1.00 48.89
ATOM    833  N   LYS B 105      39.308   8.597  28.938  1.00107.08
ATOM    834  CA  LYS B 105      38.579   9.147  30.040  1.00107.08
ATOM    835  C   LYS B 105      37.140   9.273  29.660  1.00107.08
ATOM    836  O   LYS B 105      36.255   8.938  30.446  1.00107.08
ATOM    837  CB  LYS B 105      39.091  10.528  30.477  1.00107.08
ATOM    838  CG  LYS B 105      40.583  10.525  30.820  1.00107.08
ATOM    839  CD  LYS B 105      40.922   9.709  32.070  1.00107.08
ATOM    840  CE  LYS B 105      42.382   9.833  32.510  1.00107.08
ATOM    841  NZ  LYS B 105      43.241   9.019  31.624  1.00107.08
ATOM    842  N   GLY B 106      36.863   9.743  28.427  1.00 86.22
ATOM    843  CA  GLY B 106      35.495   9.928  28.040  1.00 86.22
ATOM    844  C   GLY B 106      34.828   8.597  28.075  1.00 86.22
ATOM    845  O   GLY B 106      33.727   8.455  28.604  1.00 86.22
ATOM    846  N   GLY B 107      35.493   7.576  27.508  1.00 80.06
ATOM    847  CA  GLY B 107      34.936   6.258  27.537  1.00 80.06
ATOM    848  C   GLY B 107      36.008   5.335  27.075  1.00 80.06
ATOM    849  O   GLY B 107      36.191   5.118  25.878  1.00 80.06
ATOM    850  N   GLU B 108      36.749   4.766  28.040  1.00 97.67
ATOM    851  CA  GLU B 108      37.816   3.872  27.724  1.00 97.67
ATOM    852  C   GLU B 108      37.226   2.632  27.157  1.00 97.67
ATOM    853  O   GLU B 108      37.778   2.055  26.225  1.00 97.67
ATOM    854  CB  GLU B 108      38.677   3.525  28.951  1.00 97.67
ATOM    855  CG  GLU B 108      39.693   2.408  28.712  1.00 97.67
ATOM    856  CD  GLU B 108      40.559   2.328  29.960  1.00 97.67
ATOM    857  OE1 GLU B 108      41.186   3.365  30.304  1.00 97.67
ATOM    858  OE2 GLU B 108      40.597   1.237  30.590  1.00 97.67
ATOM    859  N   ASP B 109      36.112   2.166  27.750  1.00 92.99
ATOM    860  CA  ASP B 109      35.402   1.016  27.274  1.00 92.99
ATOM    861  C   ASP B 109      34.662   1.367  26.027  1.00 92.99
ATOM    862  O   ASP B 109      34.559   0.558  25.106  1.00 92.99
ATOM    863  CB  ASP B 109      34.383   0.476  28.293  1.00 92.99
ATOM    864  CG  ASP B 109      33.947  -0.916  27.858  1.00 92.99
ATOM    865  OD1 ASP B 109      34.813  -1.830  27.819  1.00 92.99
ATOM    866  OD2 ASP B 109      32.737  -1.079  27.547  1.00 92.99
ATOM    867  N   LYS B 110      34.135   2.604  25.972  1.00 34.38
ATOM    868  CA  LYS B 110      33.326   3.037  24.870  1.00 34.38
ATOM    869  C   LYS B 110      34.142   2.990  23.620  1.00 34.38
ATOM    870  O   LYS B 110      33.628   2.658  22.553  1.00 34.38
ATOM    871  CB  LYS B 110      32.792   4.472  25.029  1.00 34.38
ATOM    872  CG  LYS B 110      31.621   4.583  26.005  1.00 34.38
ATOM    873  CD  LYS B 110      30.385   3.793  25.572  1.00 34.38
ATOM    874  CE  LYS B 110      29.562   4.512  24.502  1.00 34.38
ATOM    875  NZ  LYS B 110      29.092   5.820  25.011  1.00 34.38
ATOM    876  N   LEU B 111      35.445   3.305  23.723  1.00 44.22
ATOM    877  CA  LEU B 111      36.291   3.317  22.565  1.00 44.22
ATOM    878  C   LEU B 111      36.271   1.946  21.971  1.00 44.22
ATOM    879  O   LEU B 111      36.225   1.791  20.753  1.00 44.22
ATOM    880  CB  LEU B 111      37.766   3.609  22.893  1.00 44.22
ATOM    881  CG  LEU B 111      38.367   4.837  22.183  1.00 44.22
ATOM    882  CD1 LEU B 111      38.869   5.874  23.202  1.00 44.22
ATOM    883  CD2 LEU B 111      39.463   4.422  21.194  1.00 44.22
ATOM    884  N   LYS B 112      36.287   0.911  22.831  1.00100.89
ATOM    885  CA  LYS B 112      36.350  -0.450  22.381  1.00100.89
ATOM    886  C   LYS B 112      35.184  -0.759  21.493  1.00100.89
ATOM    887  O   LYS B 112      35.356  -1.294  20.399  1.00100.89
ATOM    888  CB  LYS B 112      36.248  -1.449  23.546  1.00100.89
ATOM    889  CG  LYS B 112      36.185  -2.918  23.115  1.00100.89
ATOM    890  CD  LYS B 112      34.794  -3.546  23.183  1.00100.89
ATOM    891  CE  LYS B 112      34.854  -5.072  23.079  1.00100.89
ATOM    892  NZ  LYS B 112      33.505  -5.667  23.222  1.00100.89
ATOM    893  N   MET B 113      33.963  -0.395  21.923  1.00 65.10
ATOM    894  CA  MET B 113      32.793  -0.779  21.187  1.00 65.10
ATOM    895  C   MET B 113      32.851  -0.187  19.819  1.00 65.10
ATOM    896  O   MET B 113      32.570  -0.856  18.826  1.00 65.10
ATOM    897  CB  MET B 113      31.499  -0.294  21.866  1.00 65.10
ATOM    898  CG  MET B 113      30.212  -0.678  21.133  1.00 65.10
ATOM    899  SD  MET B 113      29.463   0.661  20.155  1.00 65.10
ATOM    900  CE  MET B 113      29.506  -0.250  18.584  1.00 65.10
ATOM    901  N   ILE B 114      33.238   1.093  19.724  1.00136.34
ATOM    902  CA  ILE B 114      33.267   1.726  18.446  1.00136.34
ATOM    903  C   ILE B 114      34.305   1.100  17.565  1.00136.34
ATOM    904  O   ILE B 114      34.097   0.959  16.360  1.00136.34
ATOM    905  CB  ILE B 114      33.492   3.193  18.515  1.00136.34
ATOM    906  CG1 ILE B 114      32.639   3.733  19.666  1.00136.34
ATOM    907  CG2 ILE B 114      33.205   3.798  17.134  1.00136.34
ATOM    908  CD1 ILE B 114      31.147   3.606  19.356  1.00136.34
ATOM    909  N   ARG B 115      35.466   0.730  18.139  1.00136.73
ATOM    910  CA  ARG B 115      36.540   0.156  17.372  1.00136.73
ATOM    911  C   ARG B 115      36.089  -1.115  16.723  1.00136.73
ATOM    912  O   ARG B 115      36.332  -1.340  15.539  1.00136.73
ATOM    913  CB  ARG B 115      37.751  -0.257  18.231  1.00136.73
ATOM    914  CG  ARG B 115      39.029  -0.434  17.404  1.00136.73
ATOM    915  CD  ARG B 115      40.330  -0.358  18.214  1.00136.73
ATOM    916  NE  ARG B 115      40.646   1.077  18.459  1.00136.73
ATOM    917  CZ  ARG B 115      41.631   1.421  19.338  1.00136.73
ATOM    918  NH1 ARG B 115      42.319   0.456  20.013  1.00136.73
ATOM    919  NH2 ARG B 115      41.941   2.736  19.531  1.00136.73
ATOM    920  N   GLU B 116      35.417  -1.989  17.493  1.00 76.11
ATOM    921  CA  GLU B 116      35.025  -3.271  16.985  1.00 76.11
ATOM    922  C   GLU B 116      34.008  -3.089  15.905  1.00 76.11
ATOM    923  O   GLU B 116      33.975  -3.854  14.943  1.00 76.11
ATOM    924  CB  GLU B 116      34.426  -4.178  18.071  1.00 76.11
ATOM    925  CG  GLU B 116      35.484  -4.799  18.989  1.00 76.11
ATOM    926  CD  GLU B 116      36.113  -5.995  18.288  1.00 76.11
ATOM    927  OE1 GLU B 116      35.361  -6.795  17.670  1.00 76.11
ATOM    928  OE2 GLU B 116      37.364  -6.122  18.364  1.00 76.11
ATOM    929  N   TYR B 117      33.131  -2.081  16.058  1.00 47.16
ATOM    930  CA  TYR B 117      32.086  -1.827  15.110  1.00 47.16
ATOM    931  C   TYR B 117      32.723  -1.391  13.824  1.00 47.16
ATOM    932  O   TYR B 117      32.338  -1.828  12.741  1.00 47.16
ATOM    933  CB  TYR B 117      31.138  -0.719  15.600  1.00 47.16
ATOM    934  CG  TYR B 117      29.919  -0.717  14.744  1.00 47.16
ATOM    935  CD1 TYR B 117      29.876   0.097  13.637  1.00 47.16
ATOM    936  CD2 TYR B 117      28.841  -1.527  15.020  1.00 47.16
ATOM    937  CE1 TYR B 117      28.769   0.118  12.824  1.00 47.16
ATOM    938  CE2 TYR B 117      27.729  -1.511  14.209  1.00 47.16
ATOM    939  CZ  TYR B 117      27.695  -0.689  13.108  1.00 47.16
ATOM    940  OH  TYR B 117      26.561  -0.665  12.269  1.00 47.16
ATOM    941  N   ARG B 118      33.740  -0.514  13.918  1.00137.26
ATOM    942  CA  ARG B 118      34.434   0.005  12.774  1.00137.26
ATOM    943  C   ARG B 118      35.079  -1.123  12.025  1.00137.26
ATOM    944  O   ARG B 118      34.984  -1.208  10.802  1.00137.26
ATOM    945  CB  ARG B 118      35.562   0.971  13.177  1.00137.26
ATOM    946  CG  ARG B 118      36.500   1.351  12.028  1.00137.26
ATOM    947  CD  ARG B 118      37.307   2.627  12.284  1.00137.26
ATOM    948  NE  ARG B 118      38.047   2.457  13.567  1.00137.26
ATOM    949  CZ  ARG B 118      39.150   1.655  13.643  1.00137.26
ATOM    950  NH1 ARG B 118      39.567   0.950  12.551  1.00137.26
ATOM    951  NH2 ARG B 118      39.835   1.551  14.819  1.00137.26
ATOM    952  N   GLN B 119      35.732  -2.043  12.749  1.00 87.92
ATOM    953  CA  GLN B 119      36.462  -3.109  12.133  1.00 87.92
ATOM    954  C   GLN B 119      35.512  -3.976  11.375  1.00 87.92
ATOM    955  O   GLN B 119      35.827  -4.451  10.285  1.00 87.92
ATOM    956  CB  GLN B 119      37.201  -3.936  13.192  1.00 87.92
ATOM    957  CG  GLN B 119      38.273  -3.171  13.957  1.00 87.92
ATOM    958  CD  GLN B 119      39.604  -3.589  13.351  1.00 87.92
ATOM    959  OE1 GLN B 119      40.358  -4.351  13.955  1.00 87.92
ATOM    960  NE2 GLN B 119      39.913  -3.074  12.130  1.00 87.92
ATOM    961  N   MET B 120      34.317  -4.225  11.936  1.00 78.28
ATOM    962  CA  MET B 120      33.382  -5.048  11.231  1.00 78.28
ATOM    963  C   MET B 120      32.920  -4.352   9.979  1.00 78.28
ATOM    964  O   MET B 120      32.749  -4.997   8.945  1.00 78.28
ATOM    965  CB  MET B 120      32.177  -5.503  12.079  1.00 78.28
ATOM    966  CG  MET B 120      31.103  -6.296  11.343  1.00 78.28
ATOM    967  SD  MET B 120      29.899  -5.264  10.462  1.00 78.28
ATOM    968  CE  MET B 120      29.483  -4.227  11.896  1.00 78.28
ATOM    969  N   VAL B 121      32.713  -3.017  10.014  1.00 87.98
ATOM    970  CA  VAL B 121      32.241  -2.345   8.830  1.00 87.98
ATOM    971  C   VAL B 121      33.295  -2.431   7.766  1.00 87.98
ATOM    972  O   VAL B 121      32.985  -2.619   6.591  1.00 87.98
ATOM    973  CB  VAL B 121      31.884  -0.896   9.026  1.00 87.98
ATOM    974  CG1 VAL B 121      31.311  -0.325   7.722  1.00 87.98
ATOM    975  CG2 VAL B 121      30.897  -0.799  10.201  1.00 87.98
ATOM    976  N   GLU B 122      34.577  -2.316   8.165  1.00 51.50
ATOM    977  CA  GLU B 122      35.686  -2.343   7.254  1.00 51.50
ATOM    978  C   GLU B 122      35.694  -3.652   6.536  1.00 51.50
ATOM    979  O   GLU B 122      36.000  -3.716   5.346  1.00 51.50
ATOM    980  CB  GLU B 122      37.033  -2.183   7.975  1.00 51.50
ATOM    981  CG  GLU B 122      37.169  -0.824   8.667  1.00 51.50
ATOM    982  CD  GLU B 122      38.416  -0.846   9.533  1.00 51.50
ATOM    983  OE1 GLU B 122      38.716  -1.924  10.113  1.00 51.50
ATOM    984  OE2 GLU B 122      39.086   0.216   9.628  1.00 51.50
ATOM    985  N   THR B 123      35.355  -4.743   7.239  1.00 29.04
ATOM    986  CA  THR B 123      35.361  -6.019   6.589  1.00 29.04
ATOM    987  C   THR B 123      34.398  -5.956   5.446  1.00 29.04
ATOM    988  O   THR B 123      34.726  -6.353   4.330  1.00 29.04
ATOM    989  CB  THR B 123      34.907  -7.131   7.488  1.00 29.04
ATOM    990  OG1 THR B 123      35.676  -7.151   8.683  1.00 29.04
ATOM    991  CG2 THR B 123      35.062  -8.465   6.733  1.00 29.04
ATOM    992  N   GLU B 124      33.189  -5.414   5.680  1.00 43.25
ATOM    993  CA  GLU B 124      32.210  -5.388   4.630  1.00 43.25
ATOM    994  C   GLU B 124      32.735  -4.561   3.496  1.00 43.25
ATOM    995  O   GLU B 124      32.621  -4.957   2.336  1.00 43.25
ATOM    996  CB  GLU B 124      30.866  -4.778   5.054  1.00 43.25
ATOM    997  CG  GLU B 124      30.009  -5.728   5.889  1.00 43.25
ATOM    998  CD  GLU B 124      28.681  -5.034   6.141  1.00 43.25
ATOM    999  OE1 GLU B 124      28.028  -4.636   5.139  1.00 43.25
ATOM   1000  OE2 GLU B 124      28.299  -4.896   7.333  1.00 43.25
ATOM   1001  N   LEU B 125      33.366  -3.410   3.805  1.00183.85
ATOM   1002  CA  LEU B 125      33.857  -2.540   2.771  1.00183.85
ATOM   1003  C   LEU B 125      34.823  -3.292   1.914  1.00183.85
ATOM   1004  O   LEU B 125      34.760  -3.219   0.687  1.00183.85
ATOM   1005  CB  LEU B 125      34.764  -1.383   3.259  1.00183.85
ATOM   1006  CG  LEU B 125      34.153  -0.069   3.773  1.00183.85
ATOM   1007  CD1 LEU B 125      34.105  -0.023   5.308  1.00183.85
ATOM   1008  CD2 LEU B 125      34.794   1.147   3.113  1.00183.85
ATOM   1009  N   LYS B 126      35.763  -4.014   2.552  1.00143.74
ATOM   1010  CA  LYS B 126      36.797  -4.675   1.809  1.00143.74
ATOM   1011  C   LYS B 126      36.230  -5.750   0.942  1.00143.74
ATOM   1012  O   LYS B 126      36.663  -5.928  -0.196  1.00143.74
ATOM   1013  CB  LYS B 126      37.909  -5.273   2.687  1.00143.74
ATOM   1014  CG  LYS B 126      38.966  -6.071   1.928  1.00143.74
ATOM   1015  CD  LYS B 126      38.847  -7.575   2.175  1.00143.74
ATOM   1016  CE  LYS B 126      39.209  -7.981   3.605  1.00143.74
ATOM   1017  NZ  LYS B 126      40.139  -9.132   3.595  1.00143.74
ATOM   1018  N   LEU B 127      35.238  -6.503   1.444  1.00 81.49
ATOM   1019  CA  LEU B 127      34.702  -7.545   0.618  1.00 81.49
ATOM   1020  C   LEU B 127      34.088  -6.941  -0.603  1.00 81.49
ATOM   1021  O   LEU B 127      34.232  -7.481  -1.698  1.00 81.49
ATOM   1022  CB  LEU B 127      33.647  -8.428   1.310  1.00 81.49
ATOM   1023  CG  LEU B 127      34.066  -8.927   2.711  1.00 81.49
ATOM   1024  CD1 LEU B 127      33.050  -9.939   3.267  1.00 81.49
ATOM   1025  CD2 LEU B 127      35.495  -9.483   2.723  1.00 81.49
ATOM   1026  N   ILE B 128      33.392  -5.799  -0.457  1.00 39.67
ATOM   1027  CA  ILE B 128      32.748  -5.216  -1.598  1.00 39.67
ATOM   1028  C   ILE B 128      33.775  -4.775  -2.599  1.00 39.67
ATOM   1029  O   ILE B 128      33.634  -5.019  -3.796  1.00 39.67
ATOM   1030  CB  ILE B 128      31.931  -4.009  -1.268  1.00 39.67
ATOM   1031  CG1 ILE B 128      30.964  -4.294  -0.108  1.00 39.67
ATOM   1032  CG2 ILE B 128      31.206  -3.598  -2.558  1.00 39.67
ATOM   1033  CD1 ILE B 128      29.724  -5.064  -0.556  1.00 39.67
ATOM   1034  N   CYS B 129      34.848  -4.107  -2.134  1.00 38.41
ATOM   1035  CA  CYS B 129      35.846  -3.596  -3.030  1.00 38.41
ATOM   1036  C   CYS B 129      36.519  -4.734  -3.733  1.00 38.41
ATOM   1037  O   CYS B 129      36.794  -4.658  -4.930  1.00 38.41
ATOM   1038  CB  CYS B 129      36.924  -2.778  -2.300  1.00 38.41
ATOM   1039  SG  CYS B 129      36.194  -1.501  -1.228  1.00 38.41
ATOM   1040  N   CYS B 130      36.793  -5.830  -3.003  1.00 66.26
ATOM   1041  CA  CYS B 130      37.485  -6.954  -3.570  1.00 66.26
ATOM   1042  C   CYS B 130      36.651  -7.527  -4.672  1.00 66.26
ATOM   1043  O   CYS B 130      37.167  -7.925  -5.716  1.00 66.26
ATOM   1044  CB  CYS B 130      37.745  -8.067  -2.540  1.00 66.26
ATOM   1045  SG  CYS B 130      38.978  -7.580  -1.302  1.00 66.26
ATOM   1046  N   ASP B 131      35.325  -7.569  -4.461  1.00 42.64
ATOM   1047  CA  ASP B 131      34.427  -8.134  -5.422  1.00 42.64
ATOM   1048  C   ASP B 131      34.541  -7.356  -6.700  1.00 42.64
ATOM   1049  O   ASP B 131      34.624  -7.931  -7.784  1.00 42.64
ATOM   1050  CB  ASP B 131      32.975  -8.022  -4.935  1.00 42.64
ATOM   1051  CG  ASP B 131      32.064  -8.825  -5.844  1.00 42.64
ATOM   1052  OD1 ASP B 131      32.409  -9.991  -6.175  1.00 42.64
ATOM   1053  OD2 ASP B 131      31.001  -8.265  -6.223  1.00 42.64
ATOM   1054  N   ILE B 132      34.551  -6.014  -6.598  1.00 43.12
ATOM   1055  CA  ILE B 132      34.588  -5.166  -7.758  1.00 43.12
ATOM   1056  C   ILE B 132      35.894  -5.283  -8.486  1.00 43.12
ATOM   1057  O   ILE B 132      35.927  -5.402  -9.711  1.00 43.12
ATOM   1058  CB  ILE B 132      34.399  -3.719  -7.412  1.00 43.12
ATOM   1059  CG1 ILE B 132      33.067  -3.519  -6.671  1.00 43.12
ATOM   1060  CG2 ILE B 132      34.514  -2.902  -8.709  1.00 43.12
ATOM   1061  CD1 ILE B 132      33.164  -2.555  -5.490  1.00 43.12
ATOM   1062  N   LEU B 133      37.015  -5.260  -7.747  1.00 47.74
ATOM   1063  CA  LEU B 133      38.306  -5.270  -8.370  1.00 47.74
ATOM   1064  C   LEU B 133      38.476  -6.543  -9.137  1.00 47.74
ATOM   1065  O   LEU B 133      39.076  -6.550 -10.212  1.00 47.74
ATOM   1066  CB  LEU B 133      39.453  -5.129  -7.359  1.00 47.74
ATOM   1067  CG  LEU B 133      39.467  -3.738  -6.697  1.00 47.74
ATOM   1068  CD1 LEU B 133      40.400  -3.701  -5.474  1.00 47.74
ATOM   1069  CD2 LEU B 133      39.787  -2.639  -7.724  1.00 47.74
ATOM   1070  N   ASP B 134      37.969  -7.666  -8.597  1.00 81.80
ATOM   1071  CA  ASP B 134      38.111  -8.903  -9.304  1.00 81.80
ATOM   1072  C   ASP B 134      37.300  -8.864 -10.563  1.00 81.80
ATOM   1073  O   ASP B 134      37.709  -9.417 -11.582  1.00 81.80
ATOM   1074  CB  ASP B 134      37.769 -10.154  -8.463  1.00 81.80
ATOM   1075  CG  ASP B 134      38.978 -11.044  -8.222  1.00 81.80
ATOM   1076  OD1 ASP B 134      40.105 -10.507  -8.053  1.00 81.80
ATOM   1077  OD2 ASP B 134      38.775 -12.287  -8.163  1.00 81.80
ATOM   1078  N   VAL B 135      36.123  -8.211 -10.534  1.00 34.57
ATOM   1079  CA  VAL B 135      35.322  -8.137 -11.721  1.00 34.57
ATOM   1080  C   VAL B 135      36.080  -7.357 -12.752  1.00 34.57
ATOM   1081  O   VAL B 135      36.092  -7.717 -13.929  1.00 34.57
ATOM   1082  CB  VAL B 135      34.015  -7.439 -11.499  1.00 34.57
ATOM   1083  CG1 VAL B 135      33.294  -7.330 -12.852  1.00 34.57
ATOM   1084  CG2 VAL B 135      33.224  -8.209 -10.429  1.00 34.57
ATOM   1085  N   LEU B 136      36.743  -6.256 -12.344  1.00 76.81
ATOM   1086  CA  LEU B 136      37.422  -5.461 -13.329  1.00 76.81
ATOM   1087  C   LEU B 136      38.502  -6.266 -13.981  1.00 76.81
ATOM   1088  O   LEU B 136      38.589  -6.319 -15.207  1.00 76.81
ATOM   1089  CB  LEU B 136      38.101  -4.195 -12.776  1.00 76.81
ATOM   1090  CG  LEU B 136      37.172  -3.287 -11.950  1.00 76.81
ATOM   1091  CD1 LEU B 136      37.922  -2.606 -10.808  1.00 76.81
ATOM   1092  CD2 LEU B 136      36.448  -2.271 -12.827  1.00 76.81
ATOM   1093  N   ASP B 137      39.345  -6.940 -13.176  1.00 46.07
ATOM   1094  CA  ASP B 137      40.461  -7.635 -13.749  1.00 46.07
ATOM   1095  C   ASP B 137      40.002  -8.750 -14.630  1.00 46.07
ATOM   1096  O   ASP B 137      40.482  -8.895 -15.753  1.00 46.07
ATOM   1097  CB  ASP B 137      41.413  -8.229 -12.696  1.00 46.07
ATOM   1098  CG  ASP B 137      42.835  -7.838 -13.084  1.00 46.07
ATOM   1099  OD1 ASP B 137      43.246  -8.172 -14.228  1.00 46.07
ATOM   1100  OD2 ASP B 137      43.531  -7.203 -12.246  1.00 46.07
ATOM   1101  N   LYS B 138      39.072  -9.589 -14.145  1.00 71.35
ATOM   1102  CA  LYS B 138      38.720 -10.716 -14.954  1.00 71.35
ATOM   1103  C   LYS B 138      37.948 -10.349 -16.191  1.00 71.35
ATOM   1104  O   LYS B 138      38.344 -10.705 -17.298  1.00 71.35
ATOM   1105  CB  LYS B 138      37.874 -11.753 -14.197  1.00 71.35
ATOM   1106  CG  LYS B 138      38.540 -12.249 -12.910  1.00 71.35
ATOM   1107  CD  LYS B 138      37.563 -12.491 -11.757  1.00 71.35
ATOM   1108  CE  LYS B 138      37.475 -13.959 -11.336  1.00 71.35
ATOM   1109  NZ  LYS B 138      37.619 -14.081  -9.868  1.00 71.35
ATOM   1110  N   HIS B 139      36.765  -9.721 -16.010  1.00 98.77
ATOM   1111  CA  HIS B 139      35.873  -9.442 -17.109  1.00 98.77
ATOM   1112  C   HIS B 139      36.033  -8.139 -17.849  1.00 98.77
ATOM   1113  O   HIS B 139      36.133  -8.118 -19.075  1.00 98.77
ATOM   1114  CB  HIS B 139      34.397  -9.509 -16.679  1.00 98.77
ATOM   1115  CG  HIS B 139      34.055 -10.769 -15.935  1.00 98.77
ATOM   1116  ND1 HIS B 139      33.859 -11.996 -16.529  1.00 98.77
ATOM   1117  CD2 HIS B 139      33.865 -10.966 -14.603  1.00 98.77
ATOM   1118  CE1 HIS B 139      33.562 -12.867 -15.534  1.00 98.77
ATOM   1119  NE2 HIS B 139      33.554 -12.289 -14.347  1.00 98.77
ATOM   1120  N   LEU B 140      36.005  -7.016 -17.098  1.00 92.69
ATOM   1121  CA  LEU B 140      35.840  -5.689 -17.642  1.00 92.69
ATOM   1122  C   LEU B 140      37.006  -5.117 -18.389  1.00 92.69
ATOM   1123  O   LEU B 140      36.868  -4.677 -19.531  1.00 92.69
ATOM   1124  CB  LEU B 140      35.452  -4.687 -16.536  1.00 92.69
ATOM   1125  CG  LEU B 140      34.268  -5.176 -15.676  1.00 92.69
ATOM   1126  CD1 LEU B 140      33.989  -4.250 -14.485  1.00 92.69
ATOM   1127  CD2 LEU B 140      33.012  -5.409 -16.528  1.00 92.69
ATOM   1128  N   ILE B 141      38.190  -5.097 -17.757  1.00 65.83
ATOM   1129  CA  ILE B 141      39.346  -4.504 -18.365  1.00 65.83
ATOM   1130  C   ILE B 141      39.757  -5.259 -19.602  1.00 65.83
ATOM   1131  O   ILE B 141      40.003  -4.604 -20.614  1.00 65.83
ATOM   1132  CB  ILE B 141      40.525  -4.453 -17.439  1.00 65.83
ATOM   1133  CG1 ILE B 141      40.107  -3.820 -16.099  1.00 65.83
ATOM   1134  CG2 ILE B 141      41.660  -3.694 -18.151  1.00 65.83
ATOM   1135  CD1 ILE B 141      41.169  -3.921 -15.005  1.00 65.83
ATOM   1136  N   PRO B 142      39.876  -6.566 -19.648  1.00160.84
ATOM   1137  CA  PRO B 142      40.300  -7.235 -20.850  1.00160.84
ATOM   1138  C   PRO B 142      39.393  -7.000 -22.028  1.00160.84
ATOM   1139  O   PRO B 142      39.891  -6.920 -23.148  1.00160.84
ATOM   1140  CB  PRO B 142      40.405  -8.718 -20.489  1.00160.84
ATOM   1141  CG  PRO B 142      40.608  -8.716 -18.963  1.00160.84
ATOM   1142  CD  PRO B 142      39.486  -7.797 -18.447  1.00160.84
ATOM   1143  N   ALA B 143      38.070  -6.936 -21.798  1.00 69.25
ATOM   1144  CA  ALA B 143      37.022  -6.794 -22.777  1.00 69.25
ATOM   1145  C   ALA B 143      36.958  -5.444 -23.442  1.00 69.25
ATOM   1146  O   ALA B 143      36.505  -5.346 -24.580  1.00 69.25
ATOM   1147  CB  ALA B 143      35.629  -7.052 -22.176  1.00 69.25
ATOM   1148  N   ALA B 144      37.346  -4.361 -22.741  1.00 60.25
ATOM   1149  CA  ALA B 144      37.089  -3.024 -23.211  1.00 60.25
ATOM   1150  C   ALA B 144      37.683  -2.737 -24.559  1.00 60.25
ATOM   1151  O   ALA B 144      38.898  -2.657 -24.727  1.00 60.25
ATOM   1152  CB  ALA B 144      37.595  -1.942 -22.241  1.00 60.25
ATOM   1153  N   ASN B 145      36.785  -2.553 -25.552  1.00117.80
ATOM   1154  CA  ASN B 145      37.085  -2.249 -26.926  1.00117.80
ATOM   1155  C   ASN B 145      37.503  -0.819 -27.135  1.00117.80
ATOM   1156  O   ASN B 145      38.374  -0.552 -27.964  1.00117.80
ATOM   1157  CB  ASN B 145      35.884  -2.473 -27.860  1.00117.80
ATOM   1158  CG  ASN B 145      35.404  -3.906 -27.707  1.00117.80
ATOM   1159  OD1 ASN B 145      36.198  -4.846 -27.675  1.00117.80
ATOM   1160  ND2 ASN B 145      34.057  -4.081 -27.641  1.00117.80
ATOM   1161  N   THR B 146      36.889   0.140 -26.405  1.00112.36
ATOM   1162  CA  THR B 146      37.113   1.534 -26.696  1.00112.36
ATOM   1163  C   THR B 146      37.884   2.187 -25.594  1.00112.36
ATOM   1164  O   THR B 146      37.938   1.695 -24.469  1.00112.36
ATOM   1165  CB  THR B 146      35.840   2.321 -26.828  1.00112.36
ATOM   1166  OG1 THR B 146      35.225   2.480 -25.557  1.00112.36
ATOM   1167  CG2 THR B 146      34.896   1.577 -27.786  1.00112.36
ATOM   1168  N   GLY B 147      38.517   3.335 -25.921  1.00 26.64
ATOM   1169  CA  GLY B 147      39.307   4.071 -24.978  1.00 26.64
ATOM   1170  C   GLY B 147      38.423   4.558 -23.872  1.00 26.64
ATOM   1171  O   GLY B 147      38.786   4.492 -22.700  1.00 26.64
ATOM   1172  N   GLU B 148      37.215   5.033 -24.219  1.00 61.52
ATOM   1173  CA  GLU B 148      36.310   5.628 -23.277  1.00 61.52
ATOM   1174  C   GLU B 148      36.002   4.634 -22.196  1.00 61.52
ATOM   1175  O   GLU B 148      35.985   4.969 -21.010  1.00 61.52
ATOM   1176  CB  GLU B 148      34.997   6.019 -23.979  1.00 61.52
ATOM   1177  CG  GLU B 148      35.126   6.862 -25.249  1.00 61.52
ATOM   1178  CD  GLU B 148      35.151   5.875 -26.411  1.00 61.52
ATOM   1179  OE1 GLU B 148      36.263   5.367 -26.714  1.00 61.52
ATOM   1180  OE2 GLU B 148      34.073   5.613 -27.008  1.00 61.52
ATOM   1181  N   SER B 149      35.743   3.379 -22.595  1.00 98.47
ATOM   1182  CA  SER B 149      35.407   2.311 -21.700  1.00 98.47
ATOM   1183  C   SER B 149      36.614   1.875 -20.916  1.00 98.47
ATOM   1184  O   SER B 149      36.503   1.475 -19.757  1.00 98.47
ATOM   1185  CB  SER B 149      34.885   1.096 -22.481  1.00 98.47
ATOM   1186  OG  SER B 149      35.732   0.808 -23.578  1.00 98.47
ATOM   1187  N   LYS B 150      37.802   1.907 -21.547  1.00 46.85
ATOM   1188  CA  LYS B 150      39.012   1.478 -20.905  1.00 46.85
ATOM   1189  C   LYS B 150      39.309   2.407 -19.764  1.00 46.85
ATOM   1190  O   LYS B 150      39.652   1.976 -18.663  1.00 46.85
ATOM   1191  CB  LYS B 150      40.196   1.502 -21.886  1.00 46.85
ATOM   1192  CG  LYS B 150      40.542   0.146 -22.503  1.00 46.85
ATOM   1193  CD  LYS B 150      41.052  -0.855 -21.463  1.00 46.85
ATOM   1194  CE  LYS B 150      41.806  -2.045 -22.060  1.00 46.85
ATOM   1195  NZ  LYS B 150      40.871  -2.899 -22.829  1.00 46.85
ATOM   1196  N   VAL B 151      39.160   3.724 -20.004  1.00 35.39
ATOM   1197  CA  VAL B 151      39.443   4.715 -19.003  1.00 35.39
ATOM   1198  C   VAL B 151      38.494   4.526 -17.859  1.00 35.39
ATOM   1199  O   VAL B 151      38.871   4.635 -16.693  1.00 35.39
ATOM   1200  CB  VAL B 151      39.270   6.123 -19.500  1.00 35.39
ATOM   1201  CG1 VAL B 151      39.577   7.086 -18.340  1.00 35.39
ATOM   1202  CG2 VAL B 151      40.165   6.335 -20.734  1.00 35.39
ATOM   1203  N   PHE B 152      37.229   4.209 -18.179  1.00 76.02
ATOM   1204  CA  PHE B 152      36.164   4.063 -17.229  1.00 76.02
ATOM   1205  C   PHE B 152      36.549   3.008 -16.230  1.00 76.02
ATOM   1206  O   PHE B 152      36.463   3.228 -15.023  1.00 76.02
ATOM   1207  CB  PHE B 152      34.903   3.576 -17.968  1.00 76.02
ATOM   1208  CG  PHE B 152      33.696   3.602 -17.100  1.00 76.02
ATOM   1209  CD1 PHE B 152      33.192   4.807 -16.670  1.00 76.02
ATOM   1210  CD2 PHE B 152      33.062   2.438 -16.730  1.00 76.02
ATOM   1211  CE1 PHE B 152      32.070   4.854 -15.877  1.00 76.02
ATOM   1212  CE2 PHE B 152      31.940   2.481 -15.937  1.00 76.02
ATOM   1213  CZ  PHE B 152      31.447   3.688 -15.505  1.00 76.02
ATOM   1214  N   TYR B 153      36.998   1.833 -16.714  1.00 75.70
ATOM   1215  CA  TYR B 153      37.339   0.728 -15.858  1.00 75.70
ATOM   1216  C   TYR B 153      38.549   1.012 -15.030  1.00 75.70
ATOM   1217  O   TYR B 153      38.619   0.594 -13.876  1.00 75.70
ATOM   1218  CB  TYR B 153      37.565  -0.596 -16.603  1.00 75.70
ATOM   1219  CG  TYR B 153      36.212  -0.998 -17.065  1.00 75.70
ATOM   1220  CD1 TYR B 153      35.200  -1.161 -16.148  1.00 75.70
ATOM   1221  CD2 TYR B 153      35.954  -1.221 -18.398  1.00 75.70
ATOM   1222  CE1 TYR B 153      33.943  -1.528 -16.564  1.00 75.70
ATOM   1223  CE2 TYR B 153      34.697  -1.590 -18.816  1.00 75.70
ATOM   1224  CZ  TYR B 153      33.690  -1.745 -17.898  1.00 75.70
ATOM   1225  OH  TYR B 153      32.399  -2.121 -18.323  1.00 75.70
ATOM   1226  N   TYR B 154      39.560   1.683 -15.611  1.00102.68
ATOM   1227  CA  TYR B 154      40.751   2.005 -14.872  1.00102.68
ATOM   1228  C   TYR B 154      40.404   2.949 -13.769  1.00102.68
ATOM   1229  O   TYR B 154      40.983   2.890 -12.686  1.00102.68
ATOM   1230  CB  TYR B 154      41.857   2.677 -15.704  1.00102.68
ATOM   1231  CG  TYR B 154      42.502   1.641 -16.557  1.00102.68
ATOM   1232  CD1 TYR B 154      42.955   0.455 -16.032  1.00102.68
ATOM   1233  CD2 TYR B 154      42.644   1.871 -17.907  1.00102.68
ATOM   1234  CE1 TYR B 154      43.543  -0.485 -16.846  1.00102.68
ATOM   1235  CE2 TYR B 154      43.231   0.936 -18.724  1.00102.68
ATOM   1236  CZ  TYR B 154      43.680  -0.248 -18.192  1.00102.68
ATOM   1237  OH  TYR B 154      44.285  -1.217 -19.021  1.00102.68
ATOM   1238  N   LYS B 155      39.480   3.886 -14.039  1.00 65.81
ATOM   1239  CA  LYS B 155      39.069   4.833 -13.044  1.00 65.81
ATOM   1240  C   LYS B 155      38.449   4.081 -11.908  1.00 65.81
ATOM   1241  O   LYS B 155      38.724   4.349 -10.740  1.00 65.81
ATOM   1242  CB  LYS B 155      37.994   5.789 -13.580  1.00 65.81
ATOM   1243  CG  LYS B 155      37.523   6.823 -12.559  1.00 65.81
ATOM   1244  CD  LYS B 155      36.148   7.412 -12.886  1.00 65.81
ATOM   1245  CE  LYS B 155      35.921   8.784 -12.255  1.00 65.81
ATOM   1246  NZ  LYS B 155      34.537   8.861 -11.733  1.00 65.81
ATOM   1247  N   MET B 156      37.593   3.098 -12.233  1.00 39.35
ATOM   1248  CA  MET B 156      36.927   2.331 -11.224  1.00 39.35
ATOM   1249  C   MET B 156      37.952   1.600 -10.417  1.00 39.35
ATOM   1250  O   MET B 156      37.856   1.532  -9.194  1.00 39.35
ATOM   1251  CB  MET B 156      35.995   1.261 -11.820  1.00 39.35
ATOM   1252  CG  MET B 156      34.723   1.831 -12.449  1.00 39.35
ATOM   1253  SD  MET B 156      33.581   0.578 -13.102  1.00 39.35
ATOM   1254  CE  MET B 156      33.072  -0.061 -11.480  1.00 39.35
ATOM   1255  N   LYS B 157      38.971   1.036 -11.089  1.00 34.10
ATOM   1256  CA  LYS B 157      39.966   0.269 -10.400  1.00 34.10
ATOM   1257  C   LYS B 157      40.677   1.171  -9.442  1.00 34.10
ATOM   1258  O   LYS B 157      40.903   0.822  -8.283  1.00 34.10
ATOM   1259  CB  LYS B 157      41.007  -0.329 -11.356  1.00 34.10
ATOM   1260  CG  LYS B 157      41.791  -1.485 -10.736  1.00 34.10
ATOM   1261  CD  LYS B 157      41.557  -2.826 -11.433  1.00 34.10
ATOM   1262  CE  LYS B 157      41.898  -4.030 -10.555  1.00 34.10
ATOM   1263  NZ  LYS B 157      41.533  -5.286 -11.246  1.00 34.10
ATOM   1264  N   GLY B 158      41.025   2.383  -9.901  1.00 24.86
ATOM   1265  CA  GLY B 158      41.734   3.302  -9.066  1.00 24.86
ATOM   1266  C   GLY B 158      40.895   3.644  -7.867  1.00 24.86
ATOM   1267  O   GLY B 158      41.418   3.759  -6.760  1.00 24.86
ATOM   1268  N   ASP B 159      39.572   3.835  -8.067  1.00 55.08
ATOM   1269  CA  ASP B 159      38.668   4.256  -7.026  1.00 55.08
ATOM   1270  C   ASP B 159      38.536   3.214  -5.954  1.00 55.08
ATOM   1271  O   ASP B 159      38.555   3.531  -4.766  1.00 55.08
ATOM   1272  CB  ASP B 159      37.237   4.499  -7.542  1.00 55.08
ATOM   1273  CG  ASP B 159      37.217   5.742  -8.423  1.00 55.08
ATOM   1274  OD1 ASP B 159      38.139   6.590  -8.293  1.00 55.08
ATOM   1275  OD2 ASP B 159      36.266   5.858  -9.241  1.00 55.08
ATOM   1276  N   TYR B 160      38.366   1.937  -6.343  1.00 77.65
ATOM   1277  CA  TYR B 160      38.166   0.895  -5.378  1.00 77.65
ATOM   1278  C   TYR B 160      39.412   0.666  -4.585  1.00 77.65
ATOM   1279  O   TYR B 160      39.345   0.423  -3.383  1.00 77.65
ATOM   1280  CB  TYR B 160      37.626  -0.409  -5.984  1.00 77.65
ATOM   1281  CG  TYR B 160      36.230  -0.030  -6.338  1.00 77.65
ATOM   1282  CD1 TYR B 160      35.329   0.290  -5.350  1.00 77.65
ATOM   1283  CD2 TYR B 160      35.821   0.022  -7.648  1.00 77.65
ATOM   1284  CE1 TYR B 160      34.044   0.656  -5.675  1.00 77.65
ATOM   1285  CE2 TYR B 160      34.538   0.386  -7.977  1.00 77.65
ATOM   1286  CZ  TYR B 160      33.643   0.703  -6.985  1.00 77.65
ATOM   1287  OH  TYR B 160      32.322   1.081  -7.308  1.00 77.65
ATOM   1288  N   HIS B 161      40.589   0.725  -5.233  1.00 46.42
ATOM   1289  CA  HIS B 161      41.820   0.571  -4.510  1.00 46.42
ATOM   1290  C   HIS B 161      41.926   1.703  -3.538  1.00 46.42
ATOM   1291  O   HIS B 161      42.382   1.519  -2.412  1.00 46.42
ATOM   1292  CB  HIS B 161      43.061   0.560  -5.417  1.00 46.42
ATOM   1293  CG  HIS B 161      43.274  -0.789  -6.037  1.00 46.42
ATOM   1294  ND1 HIS B 161      42.830  -1.127  -7.295  1.00 46.42
ATOM   1295  CD2 HIS B 161      43.928  -1.886  -5.567  1.00 46.42
ATOM   1296  CE1 HIS B 161      43.233  -2.403  -7.524  1.00 46.42
ATOM   1297  NE2 HIS B 161      43.903  -2.905  -6.504  1.00 46.42
ATOM   1298  N   ARG B 162      41.497   2.909  -3.949  1.00144.69
ATOM   1299  CA  ARG B 162      41.530   4.056  -3.089  1.00144.69
ATOM   1300  C   ARG B 162      40.636   3.830  -1.899  1.00144.69
ATOM   1301  O   ARG B 162      40.972   4.235  -0.789  1.00144.69
ATOM   1302  CB  ARG B 162      41.075   5.335  -3.819  1.00144.69
ATOM   1303  CG  ARG B 162      41.121   6.599  -2.960  1.00144.69
ATOM   1304  CD  ARG B 162      41.299   7.887  -3.769  1.00144.69
ATOM   1305  NE  ARG B 162      40.210   7.945  -4.782  1.00144.69
ATOM   1306  CZ  ARG B 162      39.011   8.514  -4.466  1.00144.69
ATOM   1307  NH1 ARG B 162      38.823   9.054  -3.228  1.00144.69
ATOM   1308  NH2 ARG B 162      38.007   8.543  -5.389  1.00144.69
ATOM   1309  N   TYR B 163      39.465   3.191  -2.079  1.00 87.75
ATOM   1310  CA  TYR B 163      38.597   2.986  -0.949  1.00 87.75
ATOM   1311  C   TYR B 163      39.269   2.066   0.021  1.00 87.75
ATOM   1312  O   TYR B 163      39.154   2.235   1.233  1.00 87.75
ATOM   1313  CB  TYR B 163      37.209   2.397  -1.286  1.00 87.75
ATOM   1314  CG  TYR B 163      36.260   3.539  -1.446  1.00 87.75
ATOM   1315  CD1 TYR B 163      35.989   4.373  -0.388  1.00 87.75
ATOM   1316  CD2 TYR B 163      35.614   3.756  -2.643  1.00 87.75
ATOM   1317  CE1 TYR B 163      35.112   5.423  -0.530  1.00 87.75
ATOM   1318  CE2 TYR B 163      34.734   4.803  -2.791  1.00 87.75
ATOM   1319  CZ  TYR B 163      34.484   5.644  -1.733  1.00 87.75
ATOM   1320  OH  TYR B 163      33.583   6.720  -1.882  1.00 87.75
ATOM   1321  N   LEU B 164      39.980   1.045  -0.489  1.00 58.73
ATOM   1322  CA  LEU B 164      40.669   0.134   0.383  1.00 58.73
ATOM   1323  C   LEU B 164      41.713   0.902   1.134  1.00 58.73
ATOM   1324  O   LEU B 164      42.001   0.610   2.291  1.00 58.73
ATOM   1325  CB  LEU B 164      41.348  -1.033  -0.353  1.00 58.73
ATOM   1326  CG  LEU B 164      40.368  -1.961  -1.096  1.00 58.73
ATOM   1327  CD1 LEU B 164      41.095  -2.798  -2.160  1.00 58.73
ATOM   1328  CD2 LEU B 164      39.568  -2.840  -0.119  1.00 58.73
ATOM   1329  N   ALA B 165      42.317   1.909   0.483  1.00 42.53
ATOM   1330  CA  ALA B 165      43.381   2.683   1.062  1.00 42.53
ATOM   1331  C   ALA B 165      42.926   3.461   2.266  1.00 42.53
ATOM   1332  O   ALA B 165      43.670   3.593   3.236  1.00 42.53
ATOM   1333  CB  ALA B 165      43.987   3.685   0.066  1.00 42.53
ATOM   1334  N   GLU B 166      41.697   4.006   2.249  1.00 83.39
ATOM   1335  CA  GLU B 166      41.230   4.838   3.327  1.00 83.39
ATOM   1336  C   GLU B 166      41.223   4.033   4.595  1.00 83.39
ATOM   1337  O   GLU B 166      41.391   4.557   5.695  1.00 83.39
ATOM   1338  CB  GLU B 166      39.810   5.379   3.055  1.00 83.39
ATOM   1339  CG  GLU B 166      39.830   6.869   2.688  1.00 83.39
ATOM   1340  CD  GLU B 166      38.804   7.638   3.515  1.00 83.39
ATOM   1341  OE1 GLU B 166      37.616   7.689   3.095  1.00 83.39
ATOM   1342  OE2 GLU B 166      39.200   8.199   4.570  1.00 83.39
ATOM   1343  N   PHE B 167      40.920   2.740   4.438  1.00163.33
ATOM   1344  CA  PHE B 167      40.815   1.678   5.403  1.00163.33
ATOM   1345  C   PHE B 167      42.107   1.080   5.890  1.00163.33
ATOM   1346  O   PHE B 167      42.134   0.615   7.027  1.00163.33
ATOM   1347  CB  PHE B 167      39.958   0.528   4.827  1.00163.33
ATOM   1348  CG  PHE B 167      40.360  -0.760   5.460  1.00163.33
ATOM   1349  CD1 PHE B 167      40.046  -1.061   6.764  1.00163.33
ATOM   1350  CD2 PHE B 167      41.070  -1.678   4.718  1.00163.33
ATOM   1351  CE1 PHE B 167      40.442  -2.262   7.311  1.00163.33
ATOM   1352  CE2 PHE B 167      41.464  -2.876   5.260  1.00163.33
ATOM   1353  CZ  PHE B 167      41.150  -3.173   6.563  1.00163.33
ATOM   1354  N   ALA B 168      43.162   0.983   5.040  1.00 66.11
ATOM   1355  CA  ALA B 168      44.369   0.264   5.401  1.00 66.11
ATOM   1356  C   ALA B 168      45.329   1.076   6.234  1.00 66.11
ATOM   1357  O   ALA B 168      45.616   2.235   5.948  1.00 66.11
ATOM   1358  CB  ALA B 168      45.150  -0.261   4.183  1.00 66.11
ATOM   1359  N   THR B 169      45.805   0.488   7.353  1.00 74.24
ATOM   1360  CA  THR B 169      46.774   1.115   8.216  1.00 74.24
ATOM   1361  C   THR B 169      48.225   0.935   7.843  1.00 74.24
ATOM   1362  O   THR B 169      48.993   1.896   7.846  1.00 74.24
ATOM   1363  CB  THR B 169      46.667   0.645   9.636  1.00 74.24
ATOM   1364  OG1 THR B 169      45.306   0.569  10.031  1.00 74.24
ATOM   1365  CG2 THR B 169      47.424   1.641  10.532  1.00 74.24
ATOM   1366  N   GLY B 170      48.638  -0.302   7.489  1.00 48.65
ATOM   1367  CA  GLY B 170      50.052  -0.596   7.505  1.00 48.65
ATOM   1368  C   GLY B 170      50.738  -0.603   6.179  1.00 48.65
ATOM   1369  O   GLY B 170      50.410   0.145   5.260  1.00 48.65
ATOM   1370  N   ASN B 171      51.765  -1.476   6.104  1.00 80.76
ATOM   1371  CA  ASN B 171      52.636  -1.685   4.985  1.00 80.76
ATOM   1372  C   ASN B 171      51.792  -2.152   3.853  1.00 80.76
ATOM   1373  O   ASN B 171      52.027  -1.807   2.696  1.00 80.76
ATOM   1374  CB  ASN B 171      53.682  -2.780   5.269  1.00 80.76
ATOM   1375  CG  ASN B 171      54.657  -2.872   4.102  1.00 80.76
ATOM   1376  OD1 ASN B 171      55.366  -1.919   3.784  1.00 80.76
ATOM   1377  ND2 ASN B 171      54.693  -4.060   3.441  1.00 80.76
ATOM   1378  N   ASP B 172      50.764  -2.949   4.178  1.00133.44
ATOM   1379  CA  ASP B 172      49.883  -3.467   3.179  1.00133.44
ATOM   1380  C   ASP B 172      49.293  -2.280   2.505  1.00133.44
ATOM   1381  O   ASP B 172      49.014  -2.300   1.307  1.00133.44
ATOM   1382  CB  ASP B 172      48.711  -4.267   3.773  1.00133.44
ATOM   1383  CG  ASP B 172      47.854  -4.786   2.626  1.00133.44
ATOM   1384  OD1 ASP B 172      48.418  -5.446   1.714  1.00133.44
ATOM   1385  OD2 ASP B 172      46.619  -4.534   2.647  1.00133.44
ATOM   1386  N   ARG B 173      49.100  -1.198   3.275  1.00109.83
ATOM   1387  CA  ARG B 173      48.486  -0.021   2.741  1.00109.83
ATOM   1388  C   ARG B 173      49.346   0.502   1.632  1.00109.83
ATOM   1389  O   ARG B 173      48.840   0.940   0.602  1.00109.83
ATOM   1390  CB  ARG B 173      48.294   1.080   3.803  1.00109.83
ATOM   1391  CG  ARG B 173      47.389   2.244   3.386  1.00109.83
ATOM   1392  CD  ARG B 173      47.615   3.531   4.178  1.00109.83
ATOM   1393  NE  ARG B 173      46.381   4.353   4.034  1.00109.83
ATOM   1394  CZ  ARG B 173      46.204   5.474   4.793  1.00109.83
ATOM   1395  NH1 ARG B 173      47.177   5.877   5.663  1.00109.83
ATOM   1396  NH2 ARG B 173      45.054   6.199   4.675  1.00109.83
ATOM   1397  N   LYS B 174      50.679   0.438   1.791  1.00 43.77
ATOM   1398  CA  LYS B 174      51.557   0.975   0.790  1.00 43.77
ATOM   1399  C   LYS B 174      51.314   0.261  -0.503  1.00 43.77
ATOM   1400  O   LYS B 174      51.327   0.874  -1.568  1.00 43.77
ATOM   1401  CB  LYS B 174      53.033   0.817   1.179  1.00 43.77
ATOM   1402  CG  LYS B 174      53.958   1.378   0.101  1.00 43.77
ATOM   1403  CD  LYS B 174      53.766   2.865  -0.183  1.00 43.77
ATOM   1404  CE  LYS B 174      54.681   3.374  -1.299  1.00 43.77
ATOM   1405  NZ  LYS B 174      54.576   4.844  -1.410  1.00 43.77
ATOM   1406  N   GLU B 175      51.088  -1.064  -0.443  1.00105.96
ATOM   1407  CA  GLU B 175      50.841  -1.832  -1.631  1.00105.96
ATOM   1408  C   GLU B 175      49.568  -1.376  -2.279  1.00105.96
ATOM   1409  O   GLU B 175      49.490  -1.261  -3.500  1.00105.96
ATOM   1410  CB  GLU B 175      50.684  -3.335  -1.341  1.00105.96
ATOM   1411  CG  GLU B 175      50.240  -4.145  -2.560  1.00105.96
ATOM   1412  CD  GLU B 175      51.340  -4.099  -3.608  1.00105.96
ATOM   1413  OE1 GLU B 175      52.521  -3.881  -3.228  1.00105.96
ATOM   1414  OE2 GLU B 175      51.009  -4.285  -4.810  1.00105.96
ATOM   1415  N   ALA B 176      48.522  -1.119  -1.476  1.00 34.54
ATOM   1416  CA  ALA B 176      47.239  -0.747  -2.007  1.00 34.54
ATOM   1417  C   ALA B 176      47.303   0.574  -2.714  1.00 34.54
ATOM   1418  O   ALA B 176      46.771   0.725  -3.813  1.00 34.54
ATOM   1419  CB  ALA B 176      46.162  -0.626  -0.914  1.00 34.54
ATOM   1420  N   ALA B 177      47.982   1.567  -2.110  1.00 33.01
ATOM   1421  CA  ALA B 177      48.032   2.883  -2.676  1.00 33.01
ATOM   1422  C   ALA B 177      48.679   2.804  -4.023  1.00 33.01
ATOM   1423  O   ALA B 177      48.227   3.442  -4.973  1.00 33.01
ATOM   1424  CB  ALA B 177      48.853   3.868  -1.827  1.00 33.01
ATOM   1425  N   GLU B 178      49.746   1.990  -4.151  1.00 88.86
ATOM   1426  CA  GLU B 178      50.461   1.938  -5.395  1.00 88.86
ATOM   1427  C   GLU B 178      49.543   1.445  -6.464  1.00 88.86
ATOM   1428  O   GLU B 178      49.590   1.927  -7.595  1.00 88.86
ATOM   1429  CB  GLU B 178      51.667   0.976  -5.417  1.00 88.86
ATOM   1430  CG  GLU B 178      52.694   1.260  -4.316  1.00 88.86
ATOM   1431  CD  GLU B 178      54.067   1.461  -4.946  1.00 88.86
ATOM   1432  OE1 GLU B 178      54.346   2.592  -5.426  1.00 88.86
ATOM   1433  OE2 GLU B 178      54.853   0.475  -4.958  1.00 88.86
ATOM   1434  N   ASN B 179      48.690   0.455  -6.139  1.00 64.58
ATOM   1435  CA  ASN B 179      47.823  -0.107  -7.135  1.00 64.58
ATOM   1436  C   ASN B 179      46.840   0.929  -7.588  1.00 64.58
ATOM   1437  O   ASN B 179      46.503   1.001  -8.769  1.00 64.58
ATOM   1438  CB  ASN B 179      47.040  -1.338  -6.649  1.00 64.58
ATOM   1439  CG  ASN B 179      47.901  -2.560  -6.953  1.00 64.58
ATOM   1440  OD1 ASN B 179      47.639  -3.300  -7.900  1.00 64.58
ATOM   1441  ND2 ASN B 179      48.965  -2.776  -6.133  1.00 64.58
ATOM   1442  N   SER B 180      46.334   1.756  -6.655  1.00 35.48
ATOM   1443  CA  SER B 180      45.382   2.768  -7.014  1.00 35.48
ATOM   1444  C   SER B 180      46.031   3.749  -7.949  1.00 35.48
ATOM   1445  O   SER B 180      45.466   4.112  -8.981  1.00 35.48
ATOM   1446  CB  SER B 180      44.889   3.554  -5.785  1.00 35.48
ATOM   1447  OG  SER B 180      44.058   4.633  -6.187  1.00 35.48
ATOM   1448  N   LEU B 181      47.264   4.171  -7.618  1.00 91.06
ATOM   1449  CA  LEU B 181      47.992   5.173  -8.346  1.00 91.06
ATOM   1450  C   LEU B 181      48.227   4.710  -9.756  1.00 91.06
ATOM   1451  O   LEU B 181      48.079   5.486 -10.699  1.00 91.06
ATOM   1452  CB  LEU B 181      49.351   5.466  -7.660  1.00 91.06
ATOM   1453  CG  LEU B 181      50.136   6.739  -8.073  1.00 91.06
ATOM   1454  CD1 LEU B 181      51.013   6.437  -9.300  1.00 91.06
ATOM   1455  CD2 LEU B 181      49.248   7.962  -8.338  1.00 91.06
ATOM   1456  N   VAL B 182      48.609   3.433  -9.940  1.00 30.31
ATOM   1457  CA  VAL B 182      48.925   2.916 -11.243  1.00 30.31
ATOM   1458  C   VAL B 182      47.707   2.957 -12.116  1.00 30.31
ATOM   1459  O   VAL B 182      47.799   3.310 -13.290  1.00 30.31
ATOM   1460  CB  VAL B 182      49.392   1.490 -11.197  1.00 30.31
ATOM   1461  CG1 VAL B 182      49.603   0.994 -12.637  1.00 30.31
ATOM   1462  CG2 VAL B 182      50.654   1.415 -10.323  1.00 30.31
ATOM   1463  N   ALA B 183      46.537   2.573 -11.566  1.00 33.80
ATOM   1464  CA  ALA B 183      45.323   2.514 -12.335  1.00 33.80
ATOM   1465  C   ALA B 183      44.921   3.883 -12.807  1.00 33.80
ATOM   1466  O   ALA B 183      44.595   4.069 -13.979  1.00 33.80
ATOM   1467  CB  ALA B 183      44.147   1.935 -11.527  1.00 33.80
ATOM   1468  N   TYR B 184      44.959   4.887 -11.909  1.00 84.16
ATOM   1469  CA  TYR B 184      44.572   6.232 -12.251  1.00 84.16
ATOM   1470  C   TYR B 184      45.499   6.782 -13.287  1.00 84.16
ATOM   1471  O   TYR B 184      45.079   7.555 -14.146  1.00 84.16
ATOM   1472  CB  TYR B 184      44.674   7.254 -11.102  1.00 84.16
ATOM   1473  CG  TYR B 184      43.564   7.124 -10.116  1.00 84.16
ATOM   1474  CD1 TYR B 184      42.267   6.932 -10.537  1.00 84.16
ATOM   1475  CD2 TYR B 184      43.813   7.243  -8.770  1.00 84.16
ATOM   1476  CE1 TYR B 184      41.238   6.827  -9.629  1.00 84.16
ATOM   1477  CE2 TYR B 184      42.788   7.139  -7.856  1.00 84.16
ATOM   1478  CZ  TYR B 184      41.498   6.931  -8.284  1.00 84.16
ATOM   1479  OH  TYR B 184      40.450   6.828  -7.345  1.00 84.16
ATOM   1480  N   LYS B 185      46.800   6.455 -13.164  1.00102.97
ATOM   1481  CA  LYS B 185      47.837   6.940 -14.034  1.00102.97
ATOM   1482  C   LYS B 185      47.593   6.480 -15.434  1.00102.97
ATOM   1483  O   LYS B 185      47.613   7.273 -16.374  1.00102.97
ATOM   1484  CB  LYS B 185      49.212   6.389 -13.609  1.00102.97
ATOM   1485  CG  LYS B 185      49.882   7.101 -12.432  1.00102.97
ATOM   1486  CD  LYS B 185      50.312   8.541 -12.712  1.00102.97
ATOM   1487  CE  LYS B 185      51.110   9.160 -11.561  1.00102.97
ATOM   1488  NZ  LYS B 185      51.480  10.556 -11.897  1.00102.97
ATOM   1489  N   ALA B 186      47.345   5.173 -15.610  1.00 20.91
ATOM   1490  CA  ALA B 186      47.134   4.651 -16.924  1.00 20.91
ATOM   1491  C   ALA B 186      45.897   5.287 -17.462  1.00 20.91
ATOM   1492  O   ALA B 186      45.842   5.685 -18.625  1.00 20.91
ATOM   1493  CB  ALA B 186      46.921   3.128 -16.928  1.00 20.91
ATOM   1494  N   ALA B 187      44.873   5.421 -16.603  1.00 25.75
ATOM   1495  CA  ALA B 187      43.624   5.976 -17.026  1.00 25.75
ATOM   1496  C   ALA B 187      43.851   7.380 -17.495  1.00 25.75
ATOM   1497  O   ALA B 187      43.297   7.801 -18.509  1.00 25.75
ATOM   1498  CB  ALA B 187      42.583   6.026 -15.892  1.00 25.75
ATOM   1499  N   SER B 188      44.687   8.143 -16.767  1.00 36.63
ATOM   1500  CA  SER B 188      44.911   9.523 -17.095  1.00 36.63
ATOM   1501  C   SER B 188      45.633   9.658 -18.401  1.00 36.63
ATOM   1502  O   SER B 188      45.350  10.566 -19.181  1.00 36.63
ATOM   1503  CB  SER B 188      45.739  10.272 -16.033  1.00 36.63
ATOM   1504  OG  SER B 188      47.085   9.819 -16.050  1.00 36.63
ATOM   1505  N   ASP B 189      46.604   8.768 -18.669  1.00 70.22
ATOM   1506  CA  ASP B 189      47.390   8.877 -19.866  1.00 70.22
ATOM   1507  C   ASP B 189      46.525   8.655 -21.069  1.00 70.22
ATOM   1508  O   ASP B 189      46.575   9.420 -22.030  1.00 70.22
ATOM   1509  CB  ASP B 189      48.528   7.842 -19.913  1.00 70.22
ATOM   1510  CG  ASP B 189      49.779   8.473 -19.316  1.00 70.22
ATOM   1511  OD1 ASP B 189      50.044   9.666 -19.618  1.00 70.22
ATOM   1512  OD2 ASP B 189      50.484   7.765 -18.549  1.00 70.22
ATOM   1513  N   ILE B 190      45.684   7.605 -21.027  1.00 34.38
ATOM   1514  CA  ILE B 190      44.858   7.225 -22.138  1.00 34.38
ATOM   1515  C   ILE B 190      43.881   8.320 -22.436  1.00 34.38
ATOM   1516  O   ILE B 190      43.661   8.675 -23.593  1.00 34.38
ATOM   1517  CB  ILE B 190      44.060   5.986 -21.852  1.00 34.38
ATOM   1518  CG1 ILE B 190      44.990   4.842 -21.411  1.00 34.38
ATOM   1519  CG2 ILE B 190      43.227   5.649 -23.097  1.00 34.38
ATOM   1520  CD1 ILE B 190      44.290   3.796 -20.545  1.00 34.38
ATOM   1521  N   ALA B 191      43.264   8.889 -21.388  1.00 34.78
ATOM   1522  CA  ALA B 191      42.256   9.896 -21.557  1.00 34.78
ATOM   1523  C   ALA B 191      42.839  11.119 -22.184  1.00 34.78
ATOM   1524  O   ALA B 191      42.191  11.773 -23.000  1.00 34.78
ATOM   1525  CB  ALA B 191      41.610  10.330 -20.228  1.00 34.78
ATOM   1526  N   MET B 192      44.076  11.484 -21.804  1.00107.25
ATOM   1527  CA  MET B 192      44.624  12.692 -22.344  1.00107.25
ATOM   1528  C   MET B 192      44.744  12.559 -23.828  1.00107.25
ATOM   1529  O   MET B 192      44.404  13.479 -24.568  1.00107.25
ATOM   1530  CB  MET B 192      46.016  13.038 -21.784  1.00107.25
ATOM   1531  CG  MET B 192      46.004  13.397 -20.297  1.00107.25
ATOM   1532  SD  MET B 192      44.770  14.649 -19.839  1.00107.25
ATOM   1533  CE  MET B 192      43.648  13.458 -19.052  1.00107.25
ATOM   1534  N   THR B 193      45.259  11.420 -24.315  1.00116.99
ATOM   1535  CA  THR B 193      45.390  11.282 -25.735  1.00116.99
ATOM   1536  C   THR B 193      44.055  11.091 -26.409  1.00116.99
ATOM   1537  O   THR B 193      43.757  11.725 -27.419  1.00116.99
ATOM   1538  CB  THR B 193      46.262  10.122 -26.114  1.00116.99
ATOM   1539  OG1 THR B 193      45.720   8.914 -25.604  1.00116.99
ATOM   1540  CG2 THR B 193      47.665  10.359 -25.530  1.00116.99
ATOM   1541  N   GLU B 194      43.227  10.185 -25.857  1.00121.80
ATOM   1542  CA  GLU B 194      41.998   9.715 -26.447  1.00121.80
ATOM   1543  C   GLU B 194      40.792  10.622 -26.379  1.00121.80
ATOM   1544  O   GLU B 194      39.983  10.611 -27.305  1.00121.80
ATOM   1545  CB  GLU B 194      41.576   8.371 -25.837  1.00121.80
ATOM   1546  CG  GLU B 194      42.594   7.263 -26.113  1.00121.80
ATOM   1547  CD  GLU B 194      42.225   6.616 -27.440  1.00121.80
ATOM   1548  OE1 GLU B 194      42.335   7.311 -28.485  1.00121.80
ATOM   1549  OE2 GLU B 194      41.840   5.416 -27.429  1.00121.80
ATOM   1550  N   LEU B 195      40.587  11.402 -25.295  1.00102.53
ATOM   1551  CA  LEU B 195      39.297  12.041 -25.170  1.00102.53
ATOM   1552  C   LEU B 195      39.396  13.536 -25.057  1.00102.53
ATOM   1553  O   LEU B 195      40.448  14.100 -24.760  1.00102.53
ATOM   1554  CB  LEU B 195      38.519  11.565 -23.930  1.00102.53
ATOM   1555  CG  LEU B 195      38.044  10.100 -24.011  1.00102.53
ATOM   1556  CD1 LEU B 195      39.121   9.129 -23.501  1.00102.53
ATOM   1557  CD2 LEU B 195      36.692   9.904 -23.312  1.00102.53
ATOM   1558  N   PRO B 196      38.271  14.175 -25.317  1.00131.30
ATOM   1559  CA  PRO B 196      38.172  15.610 -25.210  1.00131.30
ATOM   1560  C   PRO B 196      38.195  16.028 -23.770  1.00131.30
ATOM   1561  O   PRO B 196      37.817  15.230 -22.915  1.00131.30
ATOM   1562  CB  PRO B 196      36.890  15.999 -25.940  1.00131.30
ATOM   1563  CG  PRO B 196      35.948  14.814 -25.665  1.00131.30
ATOM   1564  CD  PRO B 196      36.791  13.573 -26.000  1.00131.30
ATOM   1565  N   PRO B 197      38.627  17.230 -23.494  1.00 84.07
ATOM   1566  CA  PRO B 197      38.732  17.684 -22.134  1.00 84.07
ATOM   1567  C   PRO B 197      37.405  17.822 -21.460  1.00 84.07
ATOM   1568  O   PRO B 197      37.363  17.866 -20.232  1.00 84.07
ATOM   1569  CB  PRO B 197      39.520  18.991 -22.195  1.00 84.07
ATOM   1570  CG  PRO B 197      40.243  18.916 -23.552  1.00 84.07
ATOM   1571  CD  PRO B 197      39.212  18.280 -24.501  1.00 84.07
ATOM   1572  N   THR B 198      36.323  17.989 -22.234  1.00 95.47
ATOM   1573  CA  THR B 198      35.006  18.109 -21.674  1.00 95.47
ATOM   1574  C   THR B 198      34.395  16.784 -21.339  1.00 95.47
ATOM   1575  O   THR B 198      33.349  16.756 -20.695  1.00 95.47
ATOM   1576  CB  THR B 198      34.013  18.818 -22.535  1.00 95.47
ATOM   1577  OG1 THR B 198      34.030  18.279 -23.848  1.00 95.47
ATOM   1578  CG2 THR B 198      34.333  20.320 -22.516  1.00 95.47
ATOM   1579  N   HIS B 199      34.942  15.661 -21.848  1.00 74.26
ATOM   1580  CA  HIS B 199      34.274  14.402 -21.625  1.00 74.26
ATOM   1581  C   HIS B 199      34.118  14.175 -20.151  1.00 74.26
ATOM   1582  O   HIS B 199      35.046  14.369 -19.368  1.00 74.26
ATOM   1583  CB  HIS B 199      35.016  13.192 -22.218  1.00 74.26
ATOM   1584  CG  HIS B 199      34.103  12.032 -22.473  1.00 74.26
ATOM   1585  ND1 HIS B 199      33.575  11.224 -21.492  1.00 74.26
ATOM   1586  CD2 HIS B 199      33.609  11.560 -23.650  1.00 74.26
ATOM   1587  CE1 HIS B 199      32.791  10.310 -22.118  1.00 74.26
ATOM   1588  NE2 HIS B 199      32.780  10.475 -23.428  1.00 74.26
ATOM   1589  N   PRO B 200      32.941  13.754 -19.755  1.00 79.82
ATOM   1590  CA  PRO B 200      32.667  13.541 -18.358  1.00 79.82
ATOM   1591  C   PRO B 200      33.549  12.512 -17.722  1.00 79.82
ATOM   1592  O   PRO B 200      33.874  12.662 -16.545  1.00 79.82
ATOM   1593  CB  PRO B 200      31.173  13.222 -18.277  1.00 79.82
ATOM   1594  CG  PRO B 200      30.587  13.957 -19.499  1.00 79.82
ATOM   1595  CD  PRO B 200      31.705  13.904 -20.560  1.00 79.82
ATOM   1596  N   ILE B 201      33.932  11.457 -18.463  1.00 47.49
ATOM   1597  CA  ILE B 201      34.756  10.426 -17.894  1.00 47.49
ATOM   1598  C   ILE B 201      36.115  10.979 -17.591  1.00 47.49
ATOM   1599  O   ILE B 201      36.658  10.754 -16.510  1.00 47.49
ATOM   1600  CB  ILE B 201      34.925   9.233 -18.793  1.00 47.49
ATOM   1601  CG1 ILE B 201      33.553   8.744 -19.284  1.00 47.49
ATOM   1602  CG2 ILE B 201      35.718   8.161 -18.029  1.00 47.49
ATOM   1603  CD1 ILE B 201      33.605   7.399 -20.010  1.00 47.49
ATOM   1604  N   ARG B 202      36.697  11.730 -18.547  1.00 86.37
ATOM   1605  CA  ARG B 202      38.001  12.300 -18.355  1.00 86.37
ATOM   1606  C   ARG B 202      37.969  13.247 -17.191  1.00 86.37
ATOM   1607  O   ARG B 202      38.880  13.259 -16.367  1.00 86.37
ATOM   1608  CB  ARG B 202      38.500  13.122 -19.557  1.00 86.37
ATOM   1609  CG  ARG B 202      40.019  13.311 -19.522  1.00 86.37
ATOM   1610  CD  ARG B 202      40.507  14.744 -19.749  1.00 86.37
ATOM   1611  NE  ARG B 202      40.615  14.924 -21.225  1.00 86.37
ATOM   1612  CZ  ARG B 202      41.571  15.728 -21.778  1.00 86.37
ATOM   1613  NH1 ARG B 202      42.425  16.436 -20.983  1.00 86.37
ATOM   1614  NH2 ARG B 202      41.675  15.821 -23.136  1.00 86.37
ATOM   1615  N   LEU B 203      36.917  14.082 -17.097  1.00 50.90
ATOM   1616  CA  LEU B 203      36.816  15.056 -16.038  1.00 50.90
ATOM   1617  C   LEU B 203      36.707  14.367 -14.712  1.00 50.90
ATOM   1618  O   LEU B 203      37.344  14.767 -13.740  1.00 50.90
ATOM   1619  CB  LEU B 203      35.566  15.948 -16.163  1.00 50.90
ATOM   1620  CG  LEU B 203      35.747  17.197 -17.043  1.00 50.90
ATOM   1621  CD1 LEU B 203      34.434  17.988 -17.158  1.00 50.90
ATOM   1622  CD2 LEU B 203      36.917  18.058 -16.545  1.00 50.90
ATOM   1623  N   GLY B 204      35.876  13.313 -14.640  1.00 29.57
ATOM   1624  CA  GLY B 204      35.641  12.603 -13.416  1.00 29.57
ATOM   1625  C   GLY B 204      36.900  11.930 -12.979  1.00 29.57
ATOM   1626  O   GLY B 204      37.174  11.808 -11.786  1.00 29.57
ATOM   1627  N   LEU B 205      37.684  11.423 -13.944  1.00 42.65
ATOM   1628  CA  LEU B 205      38.905  10.765 -13.595  1.00 42.65
ATOM   1629  C   LEU B 205      39.795  11.762 -12.927  1.00 42.65
ATOM   1630  O   LEU B 205      40.418  11.468 -11.910  1.00 42.65
ATOM   1631  CB  LEU B 205      39.660  10.224 -14.821  1.00 42.65
ATOM   1632  CG  LEU B 205      40.977   9.508 -14.467  1.00 42.65
ATOM   1633  CD1 LEU B 205      40.720   8.161 -13.773  1.00 42.65
ATOM   1634  CD2 LEU B 205      41.891   9.386 -15.697  1.00 42.65
ATOM   1635  N   ALA B 206      39.859  12.984 -13.481  1.00 34.67
ATOM   1636  CA  ALA B 206      40.701  14.024 -12.959  1.00 34.67
ATOM   1637  C   ALA B 206      40.260  14.371 -11.572  1.00 34.67
ATOM   1638  O   ALA B 206      41.080  14.656 -10.698  1.00 34.67
ATOM   1639  CB  ALA B 206      40.633  15.315 -13.792  1.00 34.67
ATOM   1640  N   LEU B 207      38.937  14.391 -11.342  1.00113.56
ATOM   1641  CA  LEU B 207      38.441  14.759 -10.050  1.00113.56
ATOM   1642  C   LEU B 207      38.869  13.741  -9.030  1.00113.56
ATOM   1643  O   LEU B 207      39.369  14.099  -7.967  1.00113.56
ATOM   1644  CB  LEU B 207      36.906  14.912 -10.056  1.00113.56
ATOM   1645  CG  LEU B 207      36.285  15.453  -8.752  1.00113.56
ATOM   1646  CD1 LEU B 207      36.599  16.942  -8.589  1.00113.56
ATOM   1647  CD2 LEU B 207      34.773  15.198  -8.661  1.00113.56
ATOM   1648  N   ASN B 208      38.711  12.437  -9.327  1.00 56.40
ATOM   1649  CA  ASN B 208      39.034  11.422  -8.360  1.00 56.40
ATOM   1650  C   ASN B 208      40.512  11.311  -8.139  1.00 56.40
ATOM   1651  O   ASN B 208      40.958  11.078  -7.017  1.00 56.40
ATOM   1652  CB  ASN B 208      38.511  10.030  -8.747  1.00 56.40
ATOM   1653  CG  ASN B 208      36.989  10.072  -8.680  1.00 56.40
ATOM   1654  OD1 ASN B 208      36.389  11.139  -8.549  1.00 56.40
ATOM   1655  ND2 ASN B 208      36.345   8.877  -8.750  1.00 56.40
ATOM   1656  N   PHE B 209      41.308  11.450  -9.215  1.00 91.55
ATOM   1657  CA  PHE B 209      42.738  11.322  -9.160  1.00 91.55
ATOM   1658  C   PHE B 209      43.236  12.417  -8.271  1.00 91.55
ATOM   1659  O   PHE B 209      44.072  12.201  -7.396  1.00 91.55
ATOM   1660  CB  PHE B 209      43.325  11.470 -10.580  1.00 91.55
ATOM   1661  CG  PHE B 209      44.707  10.922 -10.682  1.00 91.55
ATOM   1662  CD1 PHE B 209      45.287  10.278  -9.617  1.00 91.55
ATOM   1663  CD2 PHE B 209      45.395  10.988 -11.871  1.00 91.55
ATOM   1664  CE1 PHE B 209      46.549   9.747  -9.715  1.00 91.55
ATOM   1665  CE2 PHE B 209      46.659  10.457 -11.978  1.00 91.55
ATOM   1666  CZ  PHE B 209      47.243   9.841 -10.897  1.00 91.55
ATOM   1667  N   SER B 210      42.688  13.631  -8.453  1.00 37.84
ATOM   1668  CA  SER B 210      43.102  14.767  -7.683  1.00 37.84
ATOM   1669  C   SER B 210      42.881  14.478  -6.229  1.00 37.84
ATOM   1670  O   SER B 210      43.766  14.712  -5.407  1.00 37.84
ATOM   1671  CB  SER B 210      42.315  16.040  -8.030  1.00 37.84
ATOM   1672  OG  SER B 210      42.453  16.339  -9.411  1.00 37.84
ATOM   1673  N   VAL B 211      41.701  13.933  -5.878  1.00 52.15
ATOM   1674  CA  VAL B 211      41.365  13.640  -4.511  1.00 52.15
ATOM   1675  C   VAL B 211      42.335  12.624  -3.980  1.00 52.15
ATOM   1676  O   VAL B 211      42.708  12.659  -2.808  1.00 52.15
ATOM   1677  CB  VAL B 211      39.975  13.080  -4.364  1.00 52.15
ATOM   1678  CG1 VAL B 211      39.710  12.788  -2.880  1.00 52.15
ATOM   1679  CG2 VAL B 211      38.976  14.081  -4.971  1.00 52.15
ATOM   1680  N   PHE B 212      42.770  11.683  -4.836  1.00 59.18
ATOM   1681  CA  PHE B 212      43.680  10.643  -4.442  1.00 59.18
ATOM   1682  C   PHE B 212      44.947  11.276  -3.960  1.00 59.18
ATOM   1683  O   PHE B 212      45.468  10.915  -2.905  1.00 59.18
ATOM   1684  CB  PHE B 212      44.011   9.721  -5.635  1.00 59.18
ATOM   1685  CG  PHE B 212      45.128   8.794  -5.289  1.00 59.18
ATOM   1686  CD1 PHE B 212      44.915   7.672  -4.522  1.00 59.18
ATOM   1687  CD2 PHE B 212      46.394   9.046  -5.764  1.00 59.18
ATOM   1688  CE1 PHE B 212      45.959   6.828  -4.217  1.00 59.18
ATOM   1689  CE2 PHE B 212      47.439   8.208  -5.463  1.00 59.18
ATOM   1690  CZ  PHE B 212      47.221   7.091  -4.691  1.00 59.18
ATOM   1691  N   TYR B 213      45.471  12.256  -4.718  1.00 69.31
ATOM   1692  CA  TYR B 213      46.682  12.917  -4.328  1.00 69.31
ATOM   1693  C   TYR B 213      46.489  13.626  -3.027  1.00 69.31
ATOM   1694  O   TYR B 213      47.364  13.596  -2.164  1.00 69.31
ATOM   1695  CB  TYR B 213      47.186  13.956  -5.350  1.00 69.31
ATOM   1696  CG  TYR B 213      47.850  13.229  -6.470  1.00 69.31
ATOM   1697  CD1 TYR B 213      48.974  12.484  -6.200  1.00 69.31
ATOM   1698  CD2 TYR B 213      47.385  13.282  -7.764  1.00 69.31
ATOM   1699  CE1 TYR B 213      49.627  11.788  -7.186  1.00 69.31
ATOM   1700  CE2 TYR B 213      48.035  12.585  -8.761  1.00 69.31
ATOM   1701  CZ  TYR B 213      49.157  11.839  -8.475  1.00 69.31
ATOM   1702  OH  TYR B 213      49.824  11.125  -9.495  1.00 69.31
ATOM   1703  N   TYR B 214      45.349  14.312  -2.857  1.00 77.11
ATOM   1704  CA  TYR B 214      45.191  15.108  -1.676  1.00 77.11
ATOM   1705  C   TYR B 214      45.086  14.268  -0.430  1.00 77.11
ATOM   1706  O   TYR B 214      45.884  14.417   0.494  1.00 77.11
ATOM   1707  CB  TYR B 214      43.915  15.967  -1.773  1.00 77.11
ATOM   1708  CG  TYR B 214      43.917  17.022  -0.720  1.00 77.11
ATOM   1709  CD1 TYR B 214      44.601  18.198  -0.928  1.00 77.11
ATOM   1710  CD2 TYR B 214      43.242  16.847   0.466  1.00 77.11
ATOM   1711  CE1 TYR B 214      44.609  19.186   0.029  1.00 77.11
ATOM   1712  CE2 TYR B 214      43.247  17.832   1.428  1.00 77.11
ATOM   1713  CZ  TYR B 214      43.930  19.005   1.210  1.00 77.11
ATOM   1714  OH  TYR B 214      43.938  20.021   2.190  1.00 77.11
ATOM   1715  N   GLU B 215      44.090  13.360  -0.370  1.00136.44
ATOM   1716  CA  GLU B 215      43.837  12.594   0.823  1.00136.44
ATOM   1717  C   GLU B 215      44.752  11.421   1.020  1.00136.44
ATOM   1718  O   GLU B 215      45.130  11.094   2.144  1.00136.44
ATOM   1719  CB  GLU B 215      42.374  12.121   0.913  1.00136.44
ATOM   1720  CG  GLU B 215      41.988  11.053  -0.111  1.00136.44
ATOM   1721  CD  GLU B 215      40.490  10.811   0.014  1.00136.44
ATOM   1722  OE1 GLU B 215      39.929  11.139   1.092  1.00136.44
ATOM   1723  OE2 GLU B 215      39.889  10.295  -0.964  1.00136.44
ATOM   1724  N   ILE B 216      45.042  10.675  -0.054  1.00102.41
ATOM   1725  CA  ILE B 216      45.842   9.497   0.135  1.00102.41
ATOM   1726  C   ILE B 216      47.316   9.759   0.220  1.00102.41
ATOM   1727  O   ILE B 216      47.993   9.248   1.112  1.00102.41
ATOM   1728  CB  ILE B 216      45.545   8.466  -0.898  1.00102.41
ATOM   1729  CG1 ILE B 216      44.043   8.155  -0.796  1.00102.41
ATOM   1730  CG2 ILE B 216      46.444   7.240  -0.666  1.00102.41
ATOM   1731  CD1 ILE B 216      43.636   7.512   0.519  1.00102.41
ATOM   1732  N   LEU B 217      47.849  10.506  -0.768  1.00 79.65
ATOM   1733  CA  LEU B 217      49.232  10.886  -0.868  1.00 79.65
ATOM   1734  C   LEU B 217      49.534  12.022   0.057  1.00 79.65
ATOM   1735  O   LEU B 217      50.673  12.205   0.478  1.00 79.65
ATOM   1736  CB  LEU B 217      49.664  11.256  -2.296  1.00 79.65
ATOM   1737  CG  LEU B 217      50.542  10.159  -2.931  1.00 79.65
ATOM   1738  CD1 LEU B 217      49.804   8.817  -3.016  1.00 79.65
ATOM   1739  CD2 LEU B 217      51.106  10.612  -4.289  1.00 79.65
ATOM   1740  N   ASN B 218      48.518  12.840   0.381  1.00 63.00
ATOM   1741  CA  ASN B 218      48.700  13.999   1.207  1.00 63.00
ATOM   1742  C   ASN B 218      49.586  14.995   0.519  1.00 63.00
ATOM   1743  O   ASN B 218      50.409  15.643   1.161  1.00 63.00
ATOM   1744  CB  ASN B 218      49.289  13.683   2.595  1.00 63.00
ATOM   1745  CG  ASN B 218      48.782  14.738   3.571  1.00 63.00
ATOM   1746  OD1 ASN B 218      49.558  15.343   4.310  1.00 63.00
ATOM   1747  ND2 ASN B 218      47.443  14.971   3.571  1.00 63.00
ATOM   1748  N   SER B 219      49.441  15.144  -0.817  1.00 58.10
ATOM   1749  CA  SER B 219      50.189  16.140  -1.535  1.00 58.10
ATOM   1750  C   SER B 219      49.202  17.102  -2.128  1.00 58.10
ATOM   1751  O   SER B 219      48.640  16.864  -3.195  1.00 58.10
ATOM   1752  CB  SER B 219      51.010  15.547  -2.693  1.00 58.10
ATOM   1753  OG  SER B 219      52.145  16.355  -2.952  1.00 58.10
ATOM   1754  N   PRO B 220      48.986  18.199  -1.461  1.00144.81
ATOM   1755  CA  PRO B 220      48.035  19.162  -1.934  1.00144.81
ATOM   1756  C   PRO B 220      48.405  19.862  -3.201  1.00144.81
ATOM   1757  O   PRO B 220      47.502  20.197  -3.965  1.00144.81
ATOM   1758  CB  PRO B 220      47.757  20.104  -0.758  1.00144.81
ATOM   1759  CG  PRO B 220      47.939  19.231   0.498  1.00144.81
ATOM   1760  CD  PRO B 220      48.988  18.192   0.076  1.00144.81
ATOM   1761  N   ASP B 221      49.705  20.098  -3.454  1.00 90.02
ATOM   1762  CA  ASP B 221      50.062  20.846  -4.627  1.00 90.02
ATOM   1763  C   ASP B 221      49.714  20.067  -5.848  1.00 90.02
ATOM   1764  O   ASP B 221      49.188  20.610  -6.818  1.00 90.02
ATOM   1765  CB  ASP B 221      51.561  21.202  -4.710  1.00 90.02
ATOM   1766  CG  ASP B 221      52.390  19.991  -4.313  1.00 90.02
ATOM   1767  OD1 ASP B 221      51.820  19.073  -3.667  1.00 90.02
ATOM   1768  OD2 ASP B 221      53.607  19.971  -4.640  1.00 90.02
ATOM   1769  N   ARG B 222      50.009  18.757  -5.824  1.00 83.67
ATOM   1770  CA  ARG B 222      49.758  17.910  -6.951  1.00 83.67
ATOM   1771  C   ARG B 222      48.284  17.822  -7.167  1.00 83.67
ATOM   1772  O   ARG B 222      47.816  17.788  -8.302  1.00 83.67
ATOM   1773  CB  ARG B 222      50.283  16.478  -6.740  1.00 83.67
ATOM   1774  CG  ARG B 222      51.736  16.423  -6.263  1.00 83.67
ATOM   1775  CD  ARG B 222      52.170  15.015  -5.854  1.00 83.67
ATOM   1776  NE  ARG B 222      53.450  15.114  -5.097  1.00 83.67
ATOM   1777  CZ  ARG B 222      54.625  14.850  -5.740  1.00 83.67
ATOM   1778  NH1 ARG B 222      54.614  14.579  -7.079  1.00 83.67
ATOM   1779  NH2 ARG B 222      55.807  14.860  -5.057  1.00 83.67
ATOM   1780  N   ALA B 223      47.502  17.758  -6.078  1.00 29.61
ATOM   1781  CA  ALA B 223      46.084  17.628  -6.234  1.00 29.61
ATOM   1782  C   ALA B 223      45.550  18.848  -6.921  1.00 29.61
ATOM   1783  O   ALA B 223      44.709  18.752  -7.815  1.00 29.61
ATOM   1784  CB  ALA B 223      45.353  17.481  -4.887  1.00 29.61
ATOM   1785  N   CYS B 224      46.037  20.037  -6.517  1.00 35.42
ATOM   1786  CA  CYS B 224      45.562  21.273  -7.070  1.00 35.42
ATOM   1787  C   CYS B 224      45.923  21.380  -8.520  1.00 35.42
ATOM   1788  O   CYS B 224      45.128  21.860  -9.326  1.00 35.42
ATOM   1789  CB  CYS B 224      46.144  22.504  -6.356  1.00 35.42
ATOM   1790  SG  CYS B 224      45.840  22.468  -4.563  1.00 35.42
ATOM   1791  N   ARG B 225      47.146  20.951  -8.885  1.00180.05
ATOM   1792  CA  ARG B 225      47.597  21.076 -10.243  1.00180.05
ATOM   1793  C   ARG B 225      46.753  20.231 -11.146  1.00180.05
ATOM   1794  O   ARG B 225      46.331  20.689 -12.207  1.00180.05
ATOM   1795  CB  ARG B 225      49.066  20.654 -10.432  1.00180.05
ATOM   1796  CG  ARG B 225      50.052  21.802 -10.212  1.00180.05
ATOM   1797  CD  ARG B 225      51.197  21.478  -9.244  1.00180.05
ATOM   1798  NE  ARG B 225      51.903  22.750  -8.933  1.00180.05
ATOM   1799  CZ  ARG B 225      51.473  23.531  -7.900  1.00180.05
ATOM   1800  NH1 ARG B 225      50.377  23.158  -7.175  1.00180.05
ATOM   1801  NH2 ARG B 225      52.146  24.679  -7.589  1.00180.05
ATOM   1802  N   LEU B 226      46.467  18.973 -10.749  1.00154.94
ATOM   1803  CA  LEU B 226      45.672  18.136 -11.604  1.00154.94
ATOM   1804  C   LEU B 226      44.321  18.758 -11.777  1.00154.94
ATOM   1805  O   LEU B 226      43.795  18.814 -12.888  1.00154.94
ATOM   1806  CB  LEU B 226      45.373  16.716 -11.068  1.00154.94
ATOM   1807  CG  LEU B 226      45.928  15.518 -11.862  1.00154.94
ATOM   1808  CD1 LEU B 226      47.251  15.020 -11.268  1.00154.94
ATOM   1809  CD2 LEU B 226      44.899  14.405 -12.073  1.00154.94
ATOM   1810  N   ALA B 227      43.719  19.234 -10.672  1.00 36.39
ATOM   1811  CA  ALA B 227      42.391  19.777 -10.703  1.00 36.39
ATOM   1812  C   ALA B 227      42.331  21.018 -11.539  1.00 36.39
ATOM   1813  O   ALA B 227      41.408  21.185 -12.336  1.00 36.39
ATOM   1814  CB  ALA B 227      41.873  20.144  -9.300  1.00 36.39
ATOM   1815  N   LYS B 228      43.318  21.923 -11.383  1.00 64.71
ATOM   1816  CA  LYS B 228      43.279  23.175 -12.086  1.00 64.71
ATOM   1817  C   LYS B 228      43.378  22.962 -13.564  1.00 64.71
ATOM   1818  O   LYS B 228      42.643  23.576 -14.335  1.00 64.71
ATOM   1819  CB  LYS B 228      44.408  24.143 -11.694  1.00 64.71
ATOM   1820  CG  LYS B 228      43.923  25.229 -10.730  1.00 64.71
ATOM   1821  CD  LYS B 228      43.275  26.435 -11.411  1.00 64.71
ATOM   1822  CE  LYS B 228      42.426  27.286 -10.464  1.00 64.71
ATOM   1823  NZ  LYS B 228      43.274  28.329  -9.838  1.00 64.71
ATOM   1824  N   ALA B 229      44.293  22.082 -14.007  1.00 27.18
ATOM   1825  CA  ALA B 229      44.482  21.893 -15.416  1.00 27.18
ATOM   1826  C   ALA B 229      43.228  21.344 -16.025  1.00 27.18
ATOM   1827  O   ALA B 229      42.804  21.785 -17.092  1.00 27.18
ATOM   1828  CB  ALA B 229      45.621  20.913 -15.751  1.00 27.18
ATOM   1829  N   ALA B 230      42.585  20.377 -15.348  1.00 31.59
ATOM   1830  CA  ALA B 230      41.424  19.738 -15.902  1.00 31.59
ATOM   1831  C   ALA B 230      40.334  20.746 -16.106  1.00 31.59
ATOM   1832  O   ALA B 230      39.642  20.725 -17.121  1.00 31.59
ATOM   1833  CB  ALA B 230      40.867  18.633 -14.986  1.00 31.59
ATOM   1834  N   PHE B 231      40.147  21.649 -15.131  1.00 67.00
ATOM   1835  CA  PHE B 231      39.108  22.641 -15.175  1.00 67.00
ATOM   1836  C   PHE B 231      39.335  23.600 -16.313  1.00 67.00
ATOM   1837  O   PHE B 231      38.444  23.833 -17.130  1.00 67.00
ATOM   1838  CB  PHE B 231      39.100  23.430 -13.848  1.00 67.00
ATOM   1839  CG  PHE B 231      37.888  24.285 -13.690  1.00 67.00
ATOM   1840  CD1 PHE B 231      36.632  23.725 -13.640  1.00 67.00
ATOM   1841  CD2 PHE B 231      38.014  25.646 -13.548  1.00 67.00
ATOM   1842  CE1 PHE B 231      35.519  24.517 -13.481  1.00 67.00
ATOM   1843  CE2 PHE B 231      36.906  26.442 -13.388  1.00 67.00
ATOM   1844  CZ  PHE B 231      35.652  25.879 -13.351  1.00 67.00
ATOM   1845  N   ASP B 232      40.560  24.151 -16.418  1.00 37.46
ATOM   1846  CA  ASP B 232      40.858  25.185 -17.374  1.00 37.46
ATOM   1847  C   ASP B 232      40.733  24.683 -18.777  1.00 37.46
ATOM   1848  O   ASP B 232      40.223  25.385 -19.648  1.00 37.46
ATOM   1849  CB  ASP B 232      42.270  25.773 -17.199  1.00 37.46
ATOM   1850  CG  ASP B 232      42.146  27.292 -17.158  1.00 37.46
ATOM   1851  OD1 ASP B 232      42.017  27.908 -18.250  1.00 37.46
ATOM   1852  OD2 ASP B 232      42.193  27.858 -16.033  1.00 37.46
ATOM   1853  N   ASP B 233      41.192  23.449 -19.039  1.00 38.61
ATOM   1854  CA  ASP B 233      41.156  22.927 -20.372  1.00 38.61
ATOM   1855  C   ASP B 233      39.730  22.789 -20.823  1.00 38.61
ATOM   1856  O   ASP B 233      39.426  23.001 -21.995  1.00 38.61
ATOM   1857  CB  ASP B 233      41.851  21.560 -20.493  1.00 38.61
ATOM   1858  CG  ASP B 233      43.200  21.795 -21.161  1.00 38.61
ATOM   1859  OD1 ASP B 233      43.895  22.768 -20.762  1.00 38.61
ATOM   1860  OD2 ASP B 233      43.554  21.008 -22.079  1.00 38.61
ATOM   1861  N   ALA B 234      38.821  22.395 -19.912  1.00 38.47
ATOM   1862  CA  ALA B 234      37.429  22.228 -20.236  1.00 38.47
ATOM   1863  C   ALA B 234      36.810  23.550 -20.581  1.00 38.47
ATOM   1864  O   ALA B 234      36.046  23.657 -21.537  1.00 38.47
ATOM   1865  CB  ALA B 234      36.613  21.635 -19.073  1.00 38.47
ATOM   1866  N   ILE B 235      37.144  24.609 -19.821  1.00 57.34
ATOM   1867  CA  ILE B 235      36.526  25.888 -20.032  1.00 57.34
ATOM   1868  C   ILE B 235      36.835  26.407 -21.400  1.00 57.34
ATOM   1869  O   ILE B 235      35.984  27.025 -22.036  1.00 57.34
ATOM   1870  CB  ILE B 235      36.954  26.955 -19.074  1.00 57.34
ATOM   1871  CG1 ILE B 235      36.956  26.434 -17.634  1.00 57.34
ATOM   1872  CG2 ILE B 235      36.031  28.165 -19.293  1.00 57.34
ATOM   1873  CD1 ILE B 235      37.867  27.255 -16.731  1.00 57.34
ATOM   1874  N   ALA B 236      38.077  26.217 -21.875  1.00 54.23
ATOM   1875  CA  ALA B 236      38.435  26.726 -23.170  1.00 54.23
ATOM   1876  C   ALA B 236      37.635  26.037 -24.244  1.00 54.23
ATOM   1877  O   ALA B 236      37.234  26.647 -25.230  1.00 54.23
ATOM   1878  CB  ALA B 236      39.920  26.505 -23.501  1.00 54.23
ATOM   1879  N   GLU B 237      37.431  24.726 -24.051  1.00206.29
ATOM   1880  CA  GLU B 237      36.859  23.689 -24.869  1.00206.29
ATOM   1881  C   GLU B 237      35.346  23.615 -24.946  1.00206.29
ATOM   1882  O   GLU B 237      34.837  22.662 -25.524  1.00206.29
ATOM   1883  CB  GLU B 237      37.370  22.310 -24.422  1.00206.29
ATOM   1884  CG  GLU B 237      38.818  22.026 -24.803  1.00206.29
ATOM   1885  CD  GLU B 237      38.875  21.825 -26.307  1.00206.29
ATOM   1886  OE1 GLU B 237      39.013  22.843 -27.036  1.00206.29
ATOM   1887  OE2 GLU B 237      38.784  20.648 -26.745  1.00206.29
ATOM   1888  N   LEU B 238      34.561  24.530 -24.352  1.00105.28
ATOM   1889  CA  LEU B 238      33.135  24.356 -24.173  1.00105.28
ATOM   1890  C   LEU B 238      32.390  23.993 -25.434  1.00105.28
ATOM   1891  O   LEU B 238      31.294  23.437 -25.360  1.00105.28
ATOM   1892  CB  LEU B 238      32.464  25.581 -23.529  1.00105.28
ATOM   1893  CG  LEU B 238      32.998  25.852 -22.108  1.00105.28
ATOM   1894  CD1 LEU B 238      32.467  27.177 -21.537  1.00105.28
ATOM   1895  CD2 LEU B 238      32.740  24.649 -21.183  1.00105.28
ATOM   1896  N   ASP B 239      32.925  24.310 -26.622  1.00130.20
ATOM   1897  CA  ASP B 239      32.270  24.037 -27.874  1.00130.20
ATOM   1898  C   ASP B 239      31.986  22.562 -27.990  1.00130.20
ATOM   1899  O   ASP B 239      30.958  22.164 -28.535  1.00130.20
ATOM   1900  CB  ASP B 239      33.193  24.378 -29.051  1.00130.20
ATOM   1901  CG  ASP B 239      32.341  24.315 -30.302  1.00130.20
ATOM   1902  OD1 ASP B 239      31.347  25.085 -30.376  1.00130.20
ATOM   1903  OD2 ASP B 239      32.684  23.515 -31.211  1.00130.20
ATOM   1904  N   THR B 240      32.900  21.725 -27.464  1.00160.83
ATOM   1905  CA  THR B 240      32.919  20.289 -27.549  1.00160.83
ATOM   1906  C   THR B 240      31.826  19.620 -26.760  1.00160.83
ATOM   1907  O   THR B 240      31.684  18.402 -26.841  1.00160.83
ATOM   1908  CB  THR B 240      34.234  19.690 -27.166  1.00160.83
ATOM   1909  OG1 THR B 240      34.676  20.240 -25.940  1.00160.83
ATOM   1910  CG2 THR B 240      35.250  19.996 -28.252  1.00160.83
ATOM   1911  N   LEU B 241      31.102  20.339 -25.883  1.00105.68
ATOM   1912  CA  LEU B 241      30.066  19.668 -25.147  1.00105.68
ATOM   1913  C   LEU B 241      28.911  19.328 -26.037  1.00105.68
ATOM   1914  O   LEU B 241      28.512  20.099 -26.911  1.00105.68
ATOM   1915  CB  LEU B 241      29.508  20.470 -23.958  1.00105.68
ATOM   1916  CG  LEU B 241      30.592  21.024 -23.015  1.00105.68
ATOM   1917  CD1 LEU B 241      30.251  22.441 -22.534  1.00105.68
ATOM   1918  CD2 LEU B 241      30.891  20.053 -21.866  1.00105.68
ATOM   1919  N   SER B 242      28.366  18.111 -25.835  1.00 79.25
ATOM   1920  CA  SER B 242      27.205  17.644 -26.534  1.00 79.25
ATOM   1921  C   SER B 242      26.023  17.910 -25.648  1.00 79.25
ATOM   1922  O   SER B 242      26.176  18.108 -24.443  1.00 79.25
ATOM   1923  CB  SER B 242      27.248  16.132 -26.813  1.00 79.25
ATOM   1924  OG  SER B 242      27.528  15.416 -25.621  1.00 79.25
ATOM   1925  N   GLU B 243      24.804  17.923 -26.224  1.00 45.31
ATOM   1926  CA  GLU B 243      23.630  18.147 -25.429  1.00 45.31
ATOM   1927  C   GLU B 243      23.465  16.989 -24.498  1.00 45.31
ATOM   1928  O   GLU B 243      22.970  17.144 -23.384  1.00 45.31
ATOM   1929  CB  GLU B 243      22.338  18.309 -26.243  1.00 45.31
ATOM   1930  CG  GLU B 243      21.403  19.359 -25.641  1.00 45.31
ATOM   1931  CD  GLU B 243      22.077  20.716 -25.747  1.00 45.31
ATOM   1932  OE1 GLU B 243      22.678  20.996 -26.819  1.00 45.31
ATOM   1933  OE2 GLU B 243      21.996  21.494 -24.759  1.00 45.31
ATOM   1934  N   GLU B 244      23.848  15.786 -24.956  1.00 92.03
ATOM   1935  CA  GLU B 244      23.743  14.597 -24.164  1.00 92.03
ATOM   1936  C   GLU B 244      24.640  14.675 -22.955  1.00 92.03
ATOM   1937  O   GLU B 244      24.218  14.341 -21.849  1.00 92.03
ATOM   1938  CB  GLU B 244      24.175  13.362 -24.975  1.00 92.03
ATOM   1939  CG  GLU B 244      23.181  12.206 -24.966  1.00 92.03
ATOM   1940  CD  GLU B 244      23.443  11.374 -26.214  1.00 92.03
ATOM   1941  OE1 GLU B 244      23.402  11.964 -27.325  1.00 92.03
ATOM   1942  OE2 GLU B 244      23.673  10.142 -26.077  1.00 92.03
ATOM   1943  N   SER B 245      25.913  15.079 -23.158  1.00 73.27
ATOM   1944  CA  SER B 245      26.948  15.087 -22.151  1.00 73.27
ATOM   1945  C   SER B 245      27.044  16.303 -21.256  1.00 73.27
ATOM   1946  O   SER B 245      27.485  16.181 -20.112  1.00 73.27
ATOM   1947  CB  SER B 245      28.345  14.897 -22.766  1.00 73.27
ATOM   1948  OG  SER B 245      28.737  16.065 -23.473  1.00 73.27
ATOM   1949  N   TYR B 246      26.605  17.496 -21.704  1.00 81.75
ATOM   1950  CA  TYR B 246      26.969  18.719 -21.026  1.00 81.75
ATOM   1951  C   TYR B 246      26.573  18.768 -19.580  1.00 81.75
ATOM   1952  O   TYR B 246      27.318  19.316 -18.768  1.00 81.75
ATOM   1953  CB  TYR B 246      26.509  20.017 -21.734  1.00 81.75
ATOM   1954  CG  TYR B 246      25.079  20.344 -21.463  1.00 81.75
ATOM   1955  CD1 TYR B 246      24.066  19.725 -22.161  1.00 81.75
ATOM   1956  CD2 TYR B 246      24.745  21.261 -20.494  1.00 81.75
ATOM   1957  CE1 TYR B 246      22.748  20.018 -21.903  1.00 81.75
ATOM   1958  CE2 TYR B 246      23.428  21.558 -20.231  1.00 81.75
ATOM   1959  CZ  TYR B 246      22.426  20.939 -20.936  1.00 81.75
ATOM   1960  OH  TYR B 246      21.071  21.239 -20.672  1.00 81.75
ATOM   1961  N   LYS B 247      25.410  18.220 -19.196  1.00 96.50
ATOM   1962  CA  LYS B 247      24.999  18.336 -17.823  1.00 96.50
ATOM   1963  C   LYS B 247      26.042  17.722 -16.929  1.00 96.50
ATOM   1964  O   LYS B 247      26.469  18.341 -15.955  1.00 96.50
ATOM   1965  CB  LYS B 247      23.685  17.580 -17.540  1.00 96.50
ATOM   1966  CG  LYS B 247      22.465  18.083 -18.321  1.00 96.50
ATOM   1967  CD  LYS B 247      21.771  19.306 -17.719  1.00 96.50
ATOM   1968  CE  LYS B 247      20.269  19.348 -18.020  1.00 96.50
ATOM   1969  NZ  LYS B 247      19.787  20.749 -18.009  1.00 96.50
ATOM   1970  N   ASP B 248      26.493  16.492 -17.247  1.00 44.59
ATOM   1971  CA  ASP B 248      27.451  15.793 -16.438  1.00 44.59
ATOM   1972  C   ASP B 248      28.759  16.530 -16.410  1.00 44.59
ATOM   1973  O   ASP B 248      29.370  16.675 -15.353  1.00 44.59
ATOM   1974  CB  ASP B 248      27.732  14.375 -16.962  1.00 44.59
ATOM   1975  CG  ASP B 248      26.390  13.693 -17.180  1.00 44.59
ATOM   1976  OD1 ASP B 248      25.501  13.847 -16.301  1.00 44.59
ATOM   1977  OD2 ASP B 248      26.236  13.012 -18.229  1.00 44.59
ATOM   1978  N   SER B 249      29.217  17.037 -17.571  1.00 44.30
ATOM   1979  CA  SER B 249      30.500  17.675 -17.669  1.00 44.30
ATOM   1980  C   SER B 249      30.552  18.857 -16.759  1.00 44.30
ATOM   1981  O   SER B 249      31.477  19.004 -15.963  1.00 44.30
ATOM   1982  CB  SER B 249      30.790  18.209 -19.083  1.00 44.30
ATOM   1983  OG  SER B 249      32.174  18.477 -19.244  1.00 44.30
ATOM   1984  N   THR B 250      29.529  19.718 -16.845  1.00105.25
ATOM   1985  CA  THR B 250      29.494  20.946 -16.113  1.00105.25
ATOM   1986  C   THR B 250      29.453  20.648 -14.648  1.00105.25
ATOM   1987  O   THR B 250      30.008  21.395 -13.846  1.00105.25
ATOM   1988  CB  THR B 250      28.288  21.766 -16.447  1.00105.25
ATOM   1989  OG1 THR B 250      27.109  21.010 -16.217  1.00105.25
ATOM   1990  CG2 THR B 250      28.369  22.136 -17.934  1.00105.25
ATOM   1991  N   LEU B 251      28.763  19.564 -14.250  1.00102.53
ATOM   1992  CA  LEU B 251      28.658  19.264 -12.852  1.00102.53
ATOM   1993  C   LEU B 251      30.021  18.960 -12.305  1.00102.53
ATOM   1994  O   LEU B 251      30.390  19.459 -11.245  1.00102.53
ATOM   1995  CB  LEU B 251      27.747  18.047 -12.578  1.00102.53
ATOM   1996  CG  LEU B 251      27.919  17.353 -11.203  1.00102.53
ATOM   1997  CD1 LEU B 251      27.453  18.221 -10.021  1.00102.53
ATOM   1998  CD2 LEU B 251      27.284  15.958 -11.205  1.00102.53
ATOM   1999  N   ILE B 252      30.811  18.137 -13.021  1.00 52.18
ATOM   2000  CA  ILE B 252      32.106  17.730 -12.548  1.00 52.18
ATOM   2001  C   ILE B 252      33.009  18.923 -12.479  1.00 52.18
ATOM   2002  O   ILE B 252      33.833  19.037 -11.573  1.00 52.18
ATOM   2003  CB  ILE B 252      32.749  16.673 -13.403  1.00 52.18
ATOM   2004  CG1 ILE B 252      31.755  15.521 -13.629  1.00 52.18
ATOM   2005  CG2 ILE B 252      34.049  16.214 -12.714  1.00 52.18
ATOM   2006  CD1 ILE B 252      31.263  14.867 -12.339  1.00 52.18
ATOM   2007  N   MET B 253      32.880  19.842 -13.453  1.00 43.45
ATOM   2008  CA  MET B 253      33.704  21.015 -13.509  1.00 43.45
ATOM   2009  C   MET B 253      33.501  21.800 -12.251  1.00 43.45
ATOM   2010  O   MET B 253      34.462  22.273 -11.646  1.00 43.45
ATOM   2011  CB  MET B 253      33.333  21.937 -14.683  1.00 43.45
ATOM   2012  CG  MET B 253      33.681  21.352 -16.054  1.00 43.45
ATOM   2013  SD  MET B 253      33.657  22.554 -17.419  1.00 43.45
ATOM   2014  CE  MET B 253      34.971  23.611 -16.746  1.00 43.45
ATOM   2015  N   GLN B 254      32.241  21.952 -11.805  1.00 97.43
ATOM   2016  CA  GLN B 254      32.026  22.731 -10.622  1.00 97.43
ATOM   2017  C   GLN B 254      32.653  22.046  -9.442  1.00 97.43
ATOM   2018  O   GLN B 254      33.223  22.704  -8.574  1.00 97.43
ATOM   2019  CB  GLN B 254      30.546  23.081 -10.359  1.00 97.43
ATOM   2020  CG  GLN B 254      30.249  23.930  -9.125  1.00 97.43
ATOM   2021  CD  GLN B 254      28.947  23.392  -8.541  1.00 97.43
ATOM   2022  OE1 GLN B 254      27.935  23.285  -9.232  1.00 97.43
ATOM   2023  NE2 GLN B 254      28.978  23.028  -7.231  1.00 97.43
ATOM   2024  N   LEU B 255      32.585  20.702  -9.386  1.00 53.28
ATOM   2025  CA  LEU B 255      33.155  19.962  -8.291  1.00 53.28
ATOM   2026  C   LEU B 255      34.643  20.146  -8.278  1.00 53.28
ATOM   2027  O   LEU B 255      35.257  20.215  -7.214  1.00 53.28
ATOM   2028  CB  LEU B 255      32.907  18.447  -8.381  1.00 53.28
ATOM   2029  CG  LEU B 255      31.424  18.053  -8.469  1.00 53.28
ATOM   2030  CD1 LEU B 255      31.265  16.524  -8.437  1.00 53.28
ATOM   2031  CD2 LEU B 255      30.581  18.766  -7.399  1.00 53.28
ATOM   2032  N   LEU B 256      35.273  20.190  -9.468  1.00 49.51
ATOM   2033  CA  LEU B 256      36.699  20.337  -9.552  1.00 49.51
ATOM   2034  C   LEU B 256      37.082  21.658  -8.966  1.00 49.51
ATOM   2035  O   LEU B 256      38.033  21.751  -8.192  1.00 49.51
ATOM   2036  CB  LEU B 256      37.205  20.335 -11.005  1.00 49.51
ATOM   2037  CG  LEU B 256      37.454  18.933 -11.587  1.00 49.51
ATOM   2038  CD1 LEU B 256      37.442  18.949 -13.128  1.00 49.51
ATOM   2039  CD2 LEU B 256      38.751  18.332 -11.025  1.00 49.51
ATOM   2040  N   ARG B 257      36.349  22.726  -9.330  1.00 47.08
ATOM   2041  CA  ARG B 257      36.688  24.031  -8.843  1.00 47.08
ATOM   2042  C   ARG B 257      36.456  24.107  -7.365  1.00 47.08
ATOM   2043  O   ARG B 257      37.271  24.666  -6.632  1.00 47.08
ATOM   2044  CB  ARG B 257      35.891  25.165  -9.509  1.00 47.08
ATOM   2045  CG  ARG B 257      36.725  26.438  -9.679  1.00 47.08
ATOM   2046  CD  ARG B 257      36.049  27.709  -9.165  1.00 47.08
ATOM   2047  NE  ARG B 257      35.893  27.558  -7.690  1.00 47.08
ATOM   2048  CZ  ARG B 257      34.652  27.422  -7.136  1.00 47.08
ATOM   2049  NH1 ARG B 257      33.543  27.462  -7.930  1.00 47.08
ATOM   2050  NH2 ARG B 257      34.520  27.238  -5.790  1.00 47.08
ATOM   2051  N   ASP B 258      35.346  23.519  -6.879  1.00 40.01
ATOM   2052  CA  ASP B 258      35.023  23.618  -5.484  1.00 40.01
ATOM   2053  C   ASP B 258      36.136  23.020  -4.686  1.00 40.01
ATOM   2054  O   ASP B 258      36.506  23.558  -3.647  1.00 40.01
ATOM   2055  CB  ASP B 258      33.723  22.890  -5.102  1.00 40.01
ATOM   2056  CG  ASP B 258      32.859  23.848  -4.294  1.00 40.01
ATOM   2057  OD1 ASP B 258      32.838  25.063  -4.627  1.00 40.01
ATOM   2058  OD2 ASP B 258      32.209  23.372  -3.325  1.00 40.01
ATOM   2059  N   ASN B 259      36.709  21.894  -5.144  1.00 43.70
ATOM   2060  CA  ASN B 259      37.777  21.259  -4.422  1.00 43.70
ATOM   2061  C   ASN B 259      38.961  22.175  -4.393  1.00 43.70
ATOM   2062  O   ASN B 259      39.654  22.276  -3.381  1.00 43.70
ATOM   2063  CB  ASN B 259      38.249  19.949  -5.079  1.00 43.70
ATOM   2064  CG  ASN B 259      37.497  18.782  -4.456  1.00 43.70
ATOM   2065  OD1 ASN B 259      37.133  18.817  -3.281  1.00 43.70
ATOM   2066  ND2 ASN B 259      37.270  17.710  -5.261  1.00 43.70
ATOM   2067  N   LEU B 260      39.229  22.861  -5.520  1.00 40.93
ATOM   2068  CA  LEU B 260      40.359  23.738  -5.621  1.00 40.93
ATOM   2069  C   LEU B 260      40.185  24.851  -4.632  1.00 40.93
ATOM   2070  O   LEU B 260      41.121  25.217  -3.923  1.00 40.93
ATOM   2071  CB  LEU B 260      40.492  24.349  -7.028  1.00 40.93
ATOM   2072  CG  LEU B 260      41.077  23.392  -8.087  1.00 40.93
ATOM   2073  CD1 LEU B 260      40.599  23.757  -9.502  1.00 40.93
ATOM   2074  CD2 LEU B 260      42.608  23.330  -7.992  1.00 40.93
ATOM   2075  N   THR B 261      38.961  25.405  -4.536  1.00 27.24
ATOM   2076  CA  THR B 261      38.725  26.496  -3.634  1.00 27.24
ATOM   2077  C   THR B 261      39.000  26.036  -2.239  1.00 27.24
ATOM   2078  O   THR B 261      39.679  26.723  -1.479  1.00 27.24
ATOM   2079  CB  THR B 261      37.307  26.987  -3.668  1.00 27.24
ATOM   2080  OG1 THR B 261      36.959  27.397  -4.982  1.00 27.24
ATOM   2081  CG2 THR B 261      37.180  28.169  -2.693  1.00 27.24
ATOM   2082  N   LEU B 262      38.500  24.845  -1.864  1.00 95.31
ATOM   2083  CA  LEU B 262      38.692  24.383  -0.518  1.00 95.31
ATOM   2084  C   LEU B 262      40.149  24.200  -0.241  1.00 95.31
ATOM   2085  O   LEU B 262      40.642  24.579   0.820  1.00 95.31
ATOM   2086  CB  LEU B 262      38.003  23.034  -0.232  1.00 95.31
ATOM   2087  CG  LEU B 262      36.508  22.971  -0.600  1.00 95.31
ATOM   2088  CD1 LEU B 262      36.005  21.535  -0.783  1.00 95.31
ATOM   2089  CD2 LEU B 262      35.660  23.733   0.431  1.00 95.31
ATOM   2090  N   TRP B 263      40.879  23.609  -1.196  1.00 80.45
ATOM   2091  CA  TRP B 263      42.260  23.287  -0.998  1.00 80.45
ATOM   2092  C   TRP B 263      43.111  24.512  -0.879  1.00 80.45
ATOM   2093  O   TRP B 263      44.080  24.509  -0.122  1.00 80.45
ATOM   2094  CB  TRP B 263      42.796  22.367  -2.104  1.00 80.45
ATOM   2095  CG  TRP B 263      42.161  21.000  -2.016  1.00 80.45
ATOM   2096  CD1 TRP B 263      41.589  20.399  -0.932  1.00 80.45
ATOM   2097  CD2 TRP B 263      42.012  20.085  -3.113  1.00 80.45
ATOM   2098  NE1 TRP B 263      41.095  19.167  -1.283  1.00 80.45
ATOM   2099  CE2 TRP B 263      41.347  18.960  -2.622  1.00 80.45
ATOM   2100  CE3 TRP B 263      42.389  20.178  -4.419  1.00 80.45
ATOM   2101  CZ2 TRP B 263      41.047  17.907  -3.437  1.00 80.45
ATOM   2102  CZ3 TRP B 263      42.093  19.108  -5.234  1.00 80.45
ATOM   2103  CH2 TRP B 263      41.435  17.996  -4.754  1.00 80.45
ATOM   2104  N   THR B 264      42.830  25.559  -1.679  1.00 89.75
ATOM   2105  CA  THR B 264      43.576  26.781  -1.580  1.00 89.75
ATOM   2106  C   THR B 264      43.204  27.445  -0.295  1.00 89.75
ATOM   2107  O   THR B 264      44.057  27.942   0.439  1.00 89.75
ATOM   2108  CB  THR B 264      43.270  27.733  -2.695  1.00 89.75
ATOM   2109  OG1 THR B 264      43.370  27.067  -3.945  1.00 89.75
ATOM   2110  CG2 THR B 264      44.287  28.883  -2.644  1.00 89.75
ATOM   2111  N   SER B 265      41.893  27.458   0.011  1.00 54.14
ATOM   2112  CA  SER B 265      41.424  28.084   1.210  1.00 54.14
ATOM   2113  C   SER B 265      41.999  27.297   2.379  1.00 54.14
ATOM   2114  O   SER B 265      42.664  26.257   2.127  1.00 54.14
ATOM   2115  CB  SER B 265      39.892  28.063   1.342  1.00 54.14
ATOM   2116  OG  SER B 265      39.456  26.781   1.769  1.00 54.14
ATOM   2117  OXT SER B 265      41.778  27.724   3.544  1.00 54.14
