# Supplementary material for: A recombinant Fasciola gigantica 14-3-3 epsilon protein (rFg14-3-3e) modulates various functions of goat peripheral blood mononuclear cells
Source: Parasit Vectors. 2018 Mar 6;11:152. doi: 10.1186/s13071-018-2745-4 (PMC5840819; doi:10.1186/s13071-018-2745-4)
Supplement: Supplementary file 1 — Dataset S1. Structure files, FoldX configuration files and associated energy calculations for complexes between YWAHE and rFg14-3-3, and the 18 human protein interactors of YWAHE. (TGZ 5273 kb) [file 13071_2018_2745_MOESM1_ESM.tgz › foldx_model_files/Raw_P62258-P63104-MDL-1qjb.pdb1-A-0-B-0.fxout]

FoldX 4 (2011)
by the FoldX Consortium 
Jesper Borg, Frederic Rousseau, Joost Schymkowitz,
Luis Serrano and Francois Stricher
------------------------------------------------------

PDB file analysed: batch
Output type: BuildModel
Pdb	total energy	Backbone Hbond	Sidechain Hbond	Van der Waals	Electrostatics	Solvation Polar	Solvation Hydrophobic	Van der Waals clashes	entropy sidechain	entropy mainchain	sloop_entropy	mloop_entropy	cis_bond	torsional clash	backbone clash	helix dipole	water bridge	disulfide	electrostatic kon	partial covalent bonds	energy Ionisation	Entropy Complex
P62258-P63104-MDL-1qjb.pdb	115.641	-436.662	-91.6338	-583.405	-29.4123	798.305	-752.268	173.676	295.823	693.769	0	0	0	53.2615	543.373	-5.71878	0	0	-0.541608	0	0.44684	0
WT_P62258-P63104-MDL-1qjb.pdb	86.3451	-435.672	-103.172	-582.041	-32.7673	798.548	-752.763	160.904	294.875	688.683	0	0	0	55.6335	542.246	-6.02153	0	0	-0.299267	0	0.437502	0
P62258-P63104-MDL-1qjb.pdb	115.641	-436.662	-91.6338	-583.405	-29.4123	798.305	-752.268	173.676	295.823	693.769	0	0	0	53.2615	543.373	-5.71878	0	0	-0.541608	0	0.44684	0
WT_P62258-P63104-MDL-1qjb.pdb	86.3451	-435.672	-103.172	-582.041	-32.7673	798.548	-752.763	160.904	294.875	688.683	0	0	0	55.6335	542.246	-6.02153	0	0	-0.299267	0	0.437502	0
