# Supplementary material for: A recombinant Fasciola gigantica 14-3-3 epsilon protein (rFg14-3-3e) modulates various functions of goat peripheral blood mononuclear cells
Source: Parasit Vectors. 2018 Mar 6;11:152. doi: 10.1186/s13071-018-2745-4 (PMC5840819; doi:10.1186/s13071-018-2745-4)
Supplement: Supplementary file 1 — Dataset S1. Structure files, FoldX configuration files and associated energy calculations for complexes between YWAHE and rFg14-3-3, and the 18 human protein interactors of YWAHE. (TGZ 5273 kb) [file 13071_2018_2745_MOESM1_ESM.tgz › foldx_model_files/WT_P27348-P62258-MDL-5iqp_Repair.pdb]

FoldX generated pdb file


ATOM      0  N   MET A   1      63.990  49.812   8.529  1.00136.78
ATOM      1  CA  MET A   1      63.799  51.047   7.741  1.00136.78
ATOM      2  C   MET A   1      64.918  52.023   7.881  1.00136.78
ATOM      3  O   MET A   1      66.012  51.684   8.331  1.00136.78
ATOM      4  CB  MET A   1      62.476  51.741   8.115  1.00136.78
ATOM      5  CG  MET A   1      62.290  51.994   9.614  1.00136.78
ATOM      6  SD  MET A   1      61.713  50.552  10.561  1.00136.78
ATOM      7  CE  MET A   1      61.327  51.475  12.080  1.00136.78
ATOM      8  N   GLU A   2      64.646  53.278   7.482  1.00 63.89
ATOM      9  CA  GLU A   2      65.614  54.331   7.503  1.00 63.89
ATOM     10  C   GLU A   2      65.860  54.696   8.925  1.00 63.89
ATOM     11  O   GLU A   2      65.123  54.301   9.826  1.00 63.89
ATOM     12  CB  GLU A   2      65.151  55.608   6.778  1.00 63.89
ATOM     13  CG  GLU A   2      65.888  55.880   5.465  1.00 63.89
ATOM     14  CD  GLU A   2      67.000  56.885   5.741  1.00 63.89
ATOM     15  OE1 GLU A   2      67.935  56.535   6.510  1.00 63.89
ATOM     16  OE2 GLU A   2      66.926  58.016   5.190  1.00 63.89
ATOM     17  N   LYS A   3      66.952  55.446   9.148  1.00 69.87
ATOM     18  CA  LYS A   3      67.359  55.865  10.453  1.00 69.87
ATOM     19  C   LYS A   3      66.308  56.752  11.045  1.00 69.87
ATOM     20  O   LYS A   3      66.057  56.705  12.248  1.00 69.87
ATOM     21  CB  LYS A   3      68.663  56.678  10.424  1.00 69.87
ATOM     22  CG  LYS A   3      69.923  55.815  10.374  1.00 69.87
ATOM     23  CD  LYS A   3      70.684  55.932   9.053  1.00 69.87
ATOM     24  CE  LYS A   3      71.499  57.223   8.941  1.00 69.87
ATOM     25  NZ  LYS A   3      72.333  57.196   7.719  1.00 69.87
ATOM     26  N   THR A   4      65.656  57.584  10.213  1.00101.12
ATOM     27  CA  THR A   4      64.722  58.544  10.726  1.00101.12
ATOM     28  C   THR A   4      63.609  57.861  11.464  1.00101.12
ATOM     29  O   THR A   4      63.240  58.285  12.558  1.00101.12
ATOM     30  CB  THR A   4      64.130  59.414   9.650  1.00101.12
ATOM     31  OG1 THR A   4      65.166  60.016   8.888  1.00101.12
ATOM     32  CG2 THR A   4      63.231  60.489  10.283  1.00101.12
ATOM     33  N   GLU A   5      63.043  56.781  10.895  1.00 70.83
ATOM     34  CA  GLU A   5      61.949  56.093  11.522  1.00 70.83
ATOM     35  C   GLU A   5      62.419  55.432  12.782  1.00 70.83
ATOM     36  O   GLU A   5      61.688  55.376  13.770  1.00 70.83
ATOM     37  CB  GLU A   5      61.337  55.009  10.618  1.00 70.83
ATOM     38  CG  GLU A   5      60.484  55.589   9.487  1.00 70.83
ATOM     39  CD  GLU A   5      61.324  55.579   8.218  1.00 70.83
ATOM     40  OE1 GLU A   5      62.543  55.277   8.318  1.00 70.83
ATOM     41  OE2 GLU A   5      60.757  55.871   7.131  1.00 70.83
ATOM     42  N   LEU A   6      63.659  54.909  12.775  1.00 45.86
ATOM     43  CA  LEU A   6      64.200  54.183  13.892  1.00 45.86
ATOM     44  C   LEU A   6      64.281  55.080  15.089  1.00 45.86
ATOM     45  O   LEU A   6      63.934  54.682  16.200  1.00 45.86
ATOM     46  CB  LEU A   6      65.630  53.686  13.613  1.00 45.86
ATOM     47  CG  LEU A   6      65.729  52.669  12.459  1.00 45.86
ATOM     48  CD1 LEU A   6      67.181  52.214  12.236  1.00 45.86
ATOM     49  CD2 LEU A   6      64.769  51.487  12.679  1.00 45.86
ATOM     50  N   ILE A   7      64.756  56.322  14.892  1.00 88.58
ATOM     51  CA  ILE A   7      64.901  57.251  15.975  1.00 88.58
ATOM     52  C   ILE A   7      63.541  57.583  16.511  1.00 88.58
ATOM     53  O   ILE A   7      63.348  57.681  17.722  1.00 88.58
ATOM     54  CB  ILE A   7      65.568  58.526  15.546  1.00 88.58
ATOM     55  CG1 ILE A   7      66.966  58.215  14.986  1.00 88.58
ATOM     56  CG2 ILE A   7      65.591  59.488  16.747  1.00 88.58
ATOM     57  CD1 ILE A   7      67.880  57.514  15.990  1.00 88.58
ATOM     58  N   GLN A   8      62.555  57.774  15.613  1.00 33.56
ATOM     59  CA  GLN A   8      61.228  58.130  16.027  1.00 33.56
ATOM     60  C   GLN A   8      60.646  57.027  16.857  1.00 33.56
ATOM     61  O   GLN A   8      60.039  57.275  17.898  1.00 33.56
ATOM     62  CB  GLN A   8      60.276  58.329  14.837  1.00 33.56
ATOM     63  CG  GLN A   8      58.814  58.507  15.250  1.00 33.56
ATOM     64  CD  GLN A   8      58.711  59.804  16.038  1.00 33.56
ATOM     65  OE1 GLN A   8      58.464  60.869  15.474  1.00 33.56
ATOM     66  NE2 GLN A   8      58.900  59.716  17.381  1.00 33.56
ATOM     67  N   LYS A   9      60.822  55.772  16.410  1.00 38.46
ATOM     68  CA  LYS A   9      60.281  54.625  17.088  1.00 38.46
ATOM     69  C   LYS A   9      60.929  54.489  18.433  1.00 38.46
ATOM     70  O   LYS A   9      60.277  54.148  19.418  1.00 38.46
ATOM     71  CB  LYS A   9      60.558  53.321  16.324  1.00 38.46
ATOM     72  CG  LYS A   9      59.864  52.091  16.911  1.00 38.46
ATOM     73  CD  LYS A   9      59.770  50.927  15.923  1.00 38.46
ATOM     74  CE  LYS A   9      58.802  49.825  16.355  1.00 38.46
ATOM     75  NZ  LYS A   9      59.154  48.559  15.678  1.00 38.46
ATOM     76  N   ALA A  10      62.246  54.755  18.501  1.00 33.27
ATOM     77  CA  ALA A  10      62.997  54.585  19.712  1.00 33.27
ATOM     78  C   ALA A  10      62.459  55.496  20.768  1.00 33.27
ATOM     79  O   ALA A  10      62.415  55.130  21.941  1.00 33.27
ATOM     80  CB  ALA A  10      64.489  54.916  19.538  1.00 33.27
ATOM     81  N   LYS A  11      62.082  56.729  20.385  1.00 67.18
ATOM     82  CA  LYS A  11      61.556  57.690  21.314  1.00 67.18
ATOM     83  C   LYS A  11      60.216  57.237  21.819  1.00 67.18
ATOM     84  O   LYS A  11      59.871  57.479  22.975  1.00 67.18
ATOM     85  CB  LYS A  11      61.400  59.092  20.698  1.00 67.18
ATOM     86  CG  LYS A  11      62.742  59.805  20.505  1.00 67.18
ATOM     87  CD  LYS A  11      63.504  60.060  21.807  1.00 67.18
ATOM     88  CE  LYS A  11      64.688  61.016  21.644  1.00 67.18
ATOM     89  NZ  LYS A  11      64.199  62.385  21.368  1.00 67.18
ATOM     90  N   LEU A  12      59.398  56.603  20.953  1.00 48.13
ATOM     91  CA  LEU A  12      58.102  56.140  21.364  1.00 48.13
ATOM     92  C   LEU A  12      58.267  55.076  22.406  1.00 48.13
ATOM     93  O   LEU A  12      57.587  55.081  23.430  1.00 48.13
ATOM     94  CB  LEU A  12      57.296  55.511  20.211  1.00 48.13
ATOM     95  CG  LEU A  12      55.797  55.869  20.221  1.00 48.13
ATOM     96  CD1 LEU A  12      55.051  55.182  19.064  1.00 48.13
ATOM     97  CD2 LEU A  12      55.160  55.560  21.587  1.00 48.13
ATOM     98  N   ALA A  13      59.201  54.137  22.168  1.00 32.33
ATOM     99  CA  ALA A  13      59.433  53.043  23.067  1.00 32.33
ATOM    100  C   ALA A  13      59.891  53.587  24.384  1.00 32.33
ATOM    101  O   ALA A  13      59.549  53.049  25.435  1.00 32.33
ATOM    102  CB  ALA A  13      60.511  52.071  22.559  1.00 32.33
ATOM    103  N   GLU A  14      60.706  54.659  24.358  1.00 73.69
ATOM    104  CA  GLU A  14      61.200  55.244  25.574  1.00 73.69
ATOM    105  C   GLU A  14      60.042  55.760  26.372  1.00 73.69
ATOM    106  O   GLU A  14      59.963  55.546  27.581  1.00 73.69
ATOM    107  CB  GLU A  14      62.101  56.466  25.336  1.00 73.69
ATOM    108  CG  GLU A  14      63.222  56.639  26.354  1.00 73.69
ATOM    109  CD  GLU A  14      63.224  58.104  26.761  1.00 73.69
ATOM    110  OE1 GLU A  14      62.299  58.507  27.516  1.00 73.69
ATOM    111  OE2 GLU A  14      64.154  58.839  26.334  1.00 73.69
ATOM    112  N   GLN A  15      59.100  56.454  25.707  1.00 43.17
ATOM    113  CA  GLN A  15      57.983  57.041  26.395  1.00 43.17
ATOM    114  C   GLN A  15      57.162  55.938  26.994  1.00 43.17
ATOM    115  O   GLN A  15      56.672  56.037  28.118  1.00 43.17
ATOM    116  CB  GLN A  15      57.055  57.828  25.454  1.00 43.17
ATOM    117  CG  GLN A  15      57.742  59.010  24.765  1.00 43.17
ATOM    118  CD  GLN A  15      56.952  60.271  25.075  1.00 43.17
ATOM    119  OE1 GLN A  15      56.796  60.653  26.234  1.00 43.17
ATOM    120  NE2 GLN A  15      56.448  60.946  24.007  1.00 43.17
ATOM    121  N   ALA A  16      56.997  54.855  26.218  1.00 66.16
ATOM    122  CA  ALA A  16      56.270  53.663  26.551  1.00 66.16
ATOM    123  C   ALA A  16      56.968  52.957  27.670  1.00 66.16
ATOM    124  O   ALA A  16      56.365  52.149  28.373  1.00 66.16
ATOM    125  CB  ALA A  16      56.152  52.685  25.369  1.00 66.16
ATOM    126  N   GLU A  17      58.280  53.208  27.841  1.00 70.01
ATOM    127  CA  GLU A  17      59.042  52.508  28.835  1.00 70.01
ATOM    128  C   GLU A  17      59.197  51.089  28.395  1.00 70.01
ATOM    129  O   GLU A  17      59.205  50.169  29.212  1.00 70.01
ATOM    130  CB  GLU A  17      58.371  52.486  30.220  1.00 70.01
ATOM    131  CG  GLU A  17      59.024  53.405  31.253  1.00 70.01
ATOM    132  CD  GLU A  17      59.234  52.582  32.517  1.00 70.01
ATOM    133  OE1 GLU A  17      58.275  51.866  32.913  1.00 70.01
ATOM    134  OE2 GLU A  17      60.345  52.659  33.103  1.00 70.01
ATOM    135  N   ARG A  18      59.308  50.888  27.067  1.00144.32
ATOM    136  CA  ARG A  18      59.586  49.590  26.529  1.00144.32
ATOM    137  C   ARG A  18      61.008  49.668  26.064  1.00144.32
ATOM    138  O   ARG A  18      61.289  49.933  24.897  1.00144.32
ATOM    139  CB  ARG A  18      58.722  49.262  25.304  1.00144.32
ATOM    140  CG  ARG A  18      57.233  49.511  25.541  1.00144.32
ATOM    141  CD  ARG A  18      56.392  48.243  25.423  1.00144.32
ATOM    142  NE  ARG A  18      56.158  48.039  23.971  1.00144.32
ATOM    143  CZ  ARG A  18      55.764  46.826  23.486  1.00144.32
ATOM    144  NH1 ARG A  18      55.517  45.783  24.332  1.00144.32
ATOM    145  NH2 ARG A  18      55.617  46.661  22.142  1.00144.32
ATOM    146  N   TYR A  19      61.939  49.408  26.995  1.00 81.39
ATOM    147  CA  TYR A  19      63.356  49.545  26.806  1.00 81.39
ATOM    148  C   TYR A  19      63.895  48.531  25.847  1.00 81.39
ATOM    149  O   TYR A  19      64.882  48.794  25.162  1.00 81.39
ATOM    150  CB  TYR A  19      64.129  49.426  28.129  1.00 81.39
ATOM    151  CG  TYR A  19      63.606  50.523  28.994  1.00 81.39
ATOM    152  CD1 TYR A  19      63.950  51.834  28.754  1.00 81.39
ATOM    153  CD2 TYR A  19      62.763  50.238  30.044  1.00 81.39
ATOM    154  CE1 TYR A  19      63.461  52.843  29.552  1.00 81.39
ATOM    155  CE2 TYR A  19      62.272  51.241  30.845  1.00 81.39
ATOM    156  CZ  TYR A  19      62.621  52.547  30.599  1.00 81.39
ATOM    157  OH  TYR A  19      62.116  53.577  31.422  1.00 81.39
ATOM    158  N   ASP A  20      63.328  47.311  25.832  1.00 36.19
ATOM    159  CA  ASP A  20      63.829  46.313  24.928  1.00 36.19
ATOM    160  C   ASP A  20      63.596  46.764  23.515  1.00 36.19
ATOM    161  O   ASP A  20      64.474  46.632  22.663  1.00 36.19
ATOM    162  CB  ASP A  20      63.153  44.943  25.110  1.00 36.19
ATOM    163  CG  ASP A  20      63.286  44.541  26.573  1.00 36.19
ATOM    164  OD1 ASP A  20      62.399  44.932  27.378  1.00 36.19
ATOM    165  OD2 ASP A  20      64.280  43.843  26.906  1.00 36.19
ATOM    166  N   ASP A  21      62.401  47.316  23.227  1.00 36.11
ATOM    167  CA  ASP A  21      62.104  47.773  21.896  1.00 36.11
ATOM    168  C   ASP A  21      63.019  48.912  21.569  1.00 36.11
ATOM    169  O   ASP A  21      63.472  49.055  20.435  1.00 36.11
ATOM    170  CB  ASP A  21      60.662  48.291  21.741  1.00 36.11
ATOM    171  CG  ASP A  21      59.700  47.200  22.193  1.00 36.11
ATOM    172  OD1 ASP A  21      60.015  46.001  21.969  1.00 36.11
ATOM    173  OD2 ASP A  21      58.633  47.555  22.762  1.00 36.11
ATOM    174  N   MET A  22      63.302  49.764  22.570  1.00 43.61
ATOM    175  CA  MET A  22      64.145  50.913  22.395  1.00 43.61
ATOM    176  C   MET A  22      65.536  50.477  22.037  1.00 43.61
ATOM    177  O   MET A  22      66.189  51.091  21.195  1.00 43.61
ATOM    178  CB  MET A  22      64.263  51.737  23.688  1.00 43.61
ATOM    179  CG  MET A  22      65.033  53.047  23.531  1.00 43.61
ATOM    180  SD  MET A  22      65.036  54.081  25.026  1.00 43.61
ATOM    181  CE  MET A  22      66.156  55.337  24.343  1.00 43.61
ATOM    182  N   ALA A  23      66.034  49.414  22.694  1.00 34.12
ATOM    183  CA  ALA A  23      67.381  48.960  22.487  1.00 34.12
ATOM    184  C   ALA A  23      67.571  48.447  21.092  1.00 34.12
ATOM    185  O   ALA A  23      68.594  48.710  20.460  1.00 34.12
ATOM    186  CB  ALA A  23      67.782  47.827  23.451  1.00 34.12
ATOM    187  N   THR A  24      66.584  47.693  20.573  1.00 29.33
ATOM    188  CA  THR A  24      66.707  47.092  19.275  1.00 29.33
ATOM    189  C   THR A  24      66.793  48.159  18.230  1.00 29.33
ATOM    190  O   THR A  24      67.562  48.038  17.277  1.00 29.33
ATOM    191  CB  THR A  24      65.546  46.204  18.928  1.00 29.33
ATOM    192  OG1 THR A  24      64.349  46.963  18.839  1.00 29.33
ATOM    193  CG2 THR A  24      65.413  45.123  20.015  1.00 29.33
ATOM    194  N   CYS A  25      65.994  49.233  18.375  1.00 32.83
ATOM    195  CA  CYS A  25      65.980  50.280  17.393  1.00 32.83
ATOM    196  C   CYS A  25      67.327  50.930  17.321  1.00 32.83
ATOM    197  O   CYS A  25      67.864  51.147  16.237  1.00 32.83
ATOM    198  CB  CYS A  25      64.957  51.382  17.717  1.00 32.83
ATOM    199  SG  CYS A  25      63.427  51.211  16.752  1.00 32.83
ATOM    200  N   MET A  26      67.917  51.258  18.483  1.00 51.45
ATOM    201  CA  MET A  26      69.193  51.913  18.500  1.00 51.45
ATOM    202  C   MET A  26      70.240  50.979  17.986  1.00 51.45
ATOM    203  O   MET A  26      71.207  51.402  17.354  1.00 51.45
ATOM    204  CB  MET A  26      69.600  52.411  19.895  1.00 51.45
ATOM    205  CG  MET A  26      68.590  53.413  20.455  1.00 51.45
ATOM    206  SD  MET A  26      68.206  54.777  19.317  1.00 51.45
ATOM    207  CE  MET A  26      69.935  55.237  19.003  1.00 51.45
ATOM    208  N   LYS A  27      70.091  49.675  18.277  1.00 63.51
ATOM    209  CA  LYS A  27      71.038  48.710  17.809  1.00 63.51
ATOM    210  C   LYS A  27      71.001  48.721  16.311  1.00 63.51
ATOM    211  O   LYS A  27      72.041  48.672  15.660  1.00 63.51
ATOM    212  CB  LYS A  27      70.712  47.287  18.299  1.00 63.51
ATOM    213  CG  LYS A  27      71.870  46.299  18.158  1.00 63.51
ATOM    214  CD  LYS A  27      71.466  44.845  18.404  1.00 63.51
ATOM    215  CE  LYS A  27      70.581  44.261  17.301  1.00 63.51
ATOM    216  NZ  LYS A  27      70.701  42.786  17.284  1.00 63.51
ATOM    217  N   ALA A  28      69.792  48.807  15.724  1.00 22.65
ATOM    218  CA  ALA A  28      69.633  48.798  14.296  1.00 22.65
ATOM    219  C   ALA A  28      70.316  50.000  13.724  1.00 22.65
ATOM    220  O   ALA A  28      70.958  49.920  12.677  1.00 22.65
ATOM    221  CB  ALA A  28      68.159  48.850  13.862  1.00 22.65
ATOM    222  N   VAL A  29      70.186  51.157  14.397  1.00 32.19
ATOM    223  CA  VAL A  29      70.797  52.363  13.923  1.00 32.19
ATOM    224  C   VAL A  29      72.288  52.186  13.935  1.00 32.19
ATOM    225  O   VAL A  29      72.976  52.599  13.006  1.00 32.19
ATOM    226  CB  VAL A  29      70.480  53.555  14.783  1.00 32.19
ATOM    227  CG1 VAL A  29      71.192  54.785  14.197  1.00 32.19
ATOM    228  CG2 VAL A  29      68.952  53.707  14.873  1.00 32.19
ATOM    229  N   THR A  30      72.835  51.564  14.995  1.00 39.76
ATOM    230  CA  THR A  30      74.260  51.410  15.117  1.00 39.76
ATOM    231  C   THR A  30      74.803  50.542  14.015  1.00 39.76
ATOM    232  O   THR A  30      75.814  50.875  13.400  1.00 39.76
ATOM    233  CB  THR A  30      74.660  50.794  16.427  1.00 39.76
ATOM    234  OG1 THR A  30      74.103  51.536  17.503  1.00 39.76
ATOM    235  CG2 THR A  30      76.193  50.795  16.529  1.00 39.76
ATOM    236  N   GLU A  31      74.123  49.423  13.708  1.00113.64
ATOM    237  CA  GLU A  31      74.578  48.472  12.727  1.00113.64
ATOM    238  C   GLU A  31      74.612  49.071  11.354  1.00113.64
ATOM    239  O   GLU A  31      75.234  48.508  10.455  1.00113.64
ATOM    240  CB  GLU A  31      73.760  47.171  12.641  1.00113.64
ATOM    241  CG  GLU A  31      74.188  46.103  13.650  1.00113.64
ATOM    242  CD  GLU A  31      74.002  44.739  13.018  1.00113.64
ATOM    243  OE1 GLU A  31      72.848  44.235  13.041  1.00113.64
ATOM    244  OE2 GLU A  31      75.008  44.173  12.512  1.00113.64
ATOM    245  N   GLN A  32      73.892  50.183  11.119  1.00115.31
ATOM    246  CA  GLN A  32      73.907  50.758   9.802  1.00115.31
ATOM    247  C   GLN A  32      75.314  51.172   9.476  1.00115.31
ATOM    248  O   GLN A  32      75.700  51.156   8.309  1.00115.31
ATOM    249  CB  GLN A  32      72.938  51.940   9.596  1.00115.31
ATOM    250  CG  GLN A  32      71.522  51.759  10.136  1.00115.31
ATOM    251  CD  GLN A  32      70.843  50.732   9.240  1.00115.31
ATOM    252  OE1 GLN A  32      70.836  50.860   8.017  1.00115.31
ATOM    253  NE2 GLN A  32      70.265  49.674   9.869  1.00115.31
ATOM    254  N   GLY A  33      76.119  51.575  10.484  1.00 37.04
ATOM    255  CA  GLY A  33      77.508  51.843  10.215  1.00 37.04
ATOM    256  C   GLY A  33      77.861  53.300  10.329  1.00 37.04
ATOM    257  O   GLY A  33      79.044  53.633  10.401  1.00 37.04
ATOM    258  N   ALA A  34      76.872  54.213  10.339  1.00 33.18
ATOM    259  CA  ALA A  34      77.193  55.613  10.427  1.00 33.18
ATOM    260  C   ALA A  34      77.465  55.981  11.855  1.00 33.18
ATOM    261  O   ALA A  34      76.955  55.352  12.781  1.00 33.18
ATOM    262  CB  ALA A  34      76.068  56.534   9.923  1.00 33.18
ATOM    263  N   GLU A  35      78.283  57.036  12.065  1.00 34.55
ATOM    264  CA  GLU A  35      78.611  57.459  13.397  1.00 34.55
ATOM    265  C   GLU A  35      77.388  58.057  14.019  1.00 34.55
ATOM    266  O   GLU A  35      76.637  58.789  13.376  1.00 34.55
ATOM    267  CB  GLU A  35      79.747  58.496  13.465  1.00 34.55
ATOM    268  CG  GLU A  35      79.560  59.656  12.484  1.00 34.55
ATOM    269  CD  GLU A  35      80.295  59.330  11.192  1.00 34.55
ATOM    270  OE1 GLU A  35      81.554  59.383  11.190  1.00 34.55
ATOM    271  OE2 GLU A  35      79.601  59.024  10.185  1.00 34.55
ATOM    272  N   LEU A  36      77.165  57.744  15.311  1.00 51.07
ATOM    273  CA  LEU A  36      76.002  58.193  16.019  1.00 51.07
ATOM    274  C   LEU A  36      76.188  59.614  16.449  1.00 51.07
ATOM    275  O   LEU A  36      77.290  60.041  16.793  1.00 51.07
ATOM    276  CB  LEU A  36      75.719  57.373  17.290  1.00 51.07
ATOM    277  CG  LEU A  36      75.503  55.868  17.029  1.00 51.07
ATOM    278  CD1 LEU A  36      75.206  55.113  18.335  1.00 51.07
ATOM    279  CD2 LEU A  36      74.443  55.625  15.943  1.00 51.07
ATOM    280  N   SER A  37      75.078  60.379  16.443  1.00 87.19
ATOM    281  CA  SER A  37      75.074  61.746  16.877  1.00 87.19
ATOM    282  C   SER A  37      75.033  61.701  18.366  1.00 87.19
ATOM    283  O   SER A  37      74.948  60.631  18.967  1.00 87.19
ATOM    284  CB  SER A  37      73.805  62.514  16.481  1.00 87.19
ATOM    285  OG  SER A  37      72.657  61.896  17.033  1.00 87.19
ATOM    286  N   ASN A  38      75.103  62.885  19.001  1.00 44.59
ATOM    287  CA  ASN A  38      75.058  62.948  20.429  1.00 44.59
ATOM    288  C   ASN A  38      73.721  62.448  20.882  1.00 44.59
ATOM    289  O   ASN A  38      73.631  61.706  21.858  1.00 44.59
ATOM    290  CB  ASN A  38      75.229  64.379  20.971  1.00 44.59
ATOM    291  CG  ASN A  38      76.428  65.009  20.275  1.00 44.59
ATOM    292  OD1 ASN A  38      77.558  64.541  20.410  1.00 44.59
ATOM    293  ND2 ASN A  38      76.174  66.099  19.503  1.00 44.59
ATOM    294  N   GLU A  39      72.641  62.839  20.179  1.00 45.75
ATOM    295  CA  GLU A  39      71.318  62.449  20.585  1.00 45.75
ATOM    296  C   GLU A  39      71.159  60.964  20.483  1.00 45.75
ATOM    297  O   GLU A  39      70.695  60.312  21.418  1.00 45.75
ATOM    298  CB  GLU A  39      70.221  63.061  19.695  1.00 45.75
ATOM    299  CG  GLU A  39      70.336  64.582  19.553  1.00 45.75
ATOM    300  CD  GLU A  39      71.125  64.885  18.286  1.00 45.75
ATOM    301  OE1 GLU A  39      70.480  65.118  17.230  1.00 45.75
ATOM    302  OE2 GLU A  39      72.385  64.885  18.357  1.00 45.75
ATOM    303  N   GLU A  40      71.560  60.387  19.337  1.00 51.39
ATOM    304  CA  GLU A  40      71.387  58.987  19.082  1.00 51.39
ATOM    305  C   GLU A  40      72.225  58.203  20.044  1.00 51.39
ATOM    306  O   GLU A  40      71.798  57.170  20.559  1.00 51.39
ATOM    307  CB  GLU A  40      71.828  58.615  17.657  1.00 51.39
ATOM    308  CG  GLU A  40      70.980  59.306  16.587  1.00 51.39
ATOM    309  CD  GLU A  40      71.710  59.193  15.258  1.00 51.39
ATOM    310  OE1 GLU A  40      72.968  59.135  15.271  1.00 51.39
ATOM    311  OE2 GLU A  40      71.014  59.167  14.208  1.00 51.39
ATOM    312  N   ARG A  41      73.448  58.691  20.317  1.00110.06
ATOM    313  CA  ARG A  41      74.366  58.007  21.181  1.00110.06
ATOM    314  C   ARG A  41      73.782  57.896  22.554  1.00110.06
ATOM    315  O   ARG A  41      73.905  56.859  23.204  1.00110.06
ATOM    316  CB  ARG A  41      75.709  58.748  21.296  1.00110.06
ATOM    317  CG  ARG A  41      76.663  58.161  22.336  1.00110.06
ATOM    318  CD  ARG A  41      78.057  58.787  22.288  1.00110.06
ATOM    319  NE  ARG A  41      77.958  60.168  22.835  1.00110.06
ATOM    320  CZ  ARG A  41      77.972  61.235  21.984  1.00110.06
ATOM    321  NH1 ARG A  41      78.058  61.033  20.637  1.00110.06
ATOM    322  NH2 ARG A  41      77.910  62.505  22.479  1.00110.06
ATOM    323  N   ASN A  42      73.143  58.975  23.041  1.00 33.51
ATOM    324  CA  ASN A  42      72.566  58.976  24.356  1.00 33.51
ATOM    325  C   ASN A  42      71.407  58.028  24.398  1.00 33.51
ATOM    326  O   ASN A  42      71.194  57.345  25.400  1.00 33.51
ATOM    327  CB  ASN A  42      72.061  60.363  24.786  1.00 33.51
ATOM    328  CG  ASN A  42      73.221  61.072  25.469  1.00 33.51
ATOM    329  OD1 ASN A  42      73.324  61.079  26.695  1.00 33.51
ATOM    330  ND2 ASN A  42      74.125  61.682  24.656  1.00 33.51
ATOM    331  N   LEU A  43      70.619  57.966  23.307  1.00 39.91
ATOM    332  CA  LEU A  43      69.458  57.121  23.269  1.00 39.91
ATOM    333  C   LEU A  43      69.904  55.698  23.407  1.00 39.91
ATOM    334  O   LEU A  43      69.265  54.898  24.089  1.00 39.91
ATOM    335  CB  LEU A  43      68.678  57.244  21.947  1.00 39.91
ATOM    336  CG  LEU A  43      68.111  58.655  21.689  1.00 39.91
ATOM    337  CD1 LEU A  43      67.311  58.708  20.377  1.00 39.91
ATOM    338  CD2 LEU A  43      67.310  59.171  22.894  1.00 39.91
ATOM    339  N   LEU A  44      71.023  55.344  22.750  1.00 44.34
ATOM    340  CA  LEU A  44      71.546  54.008  22.795  1.00 44.34
ATOM    341  C   LEU A  44      71.939  53.684  24.208  1.00 44.34
ATOM    342  O   LEU A  44      71.688  52.582  24.694  1.00 44.34
ATOM    343  CB  LEU A  44      72.811  53.860  21.927  1.00 44.34
ATOM    344  CG  LEU A  44      73.399  52.437  21.874  1.00 44.34
ATOM    345  CD1 LEU A  44      72.886  51.657  20.654  1.00 44.34
ATOM    346  CD2 LEU A  44      74.934  52.470  21.962  1.00 44.34
ATOM    347  N   SER A  45      72.576  54.643  24.901  1.00 81.00
ATOM    348  CA  SER A  45      73.054  54.418  26.237  1.00 81.00
ATOM    349  C   SER A  45      71.903  54.189  27.163  1.00 81.00
ATOM    350  O   SER A  45      71.914  53.256  27.966  1.00 81.00
ATOM    351  CB  SER A  45      73.838  55.616  26.798  1.00 81.00
ATOM    352  OG  SER A  45      75.053  55.171  27.379  1.00 81.00
ATOM    353  N   VAL A  46      70.869  55.042  27.066  1.00 35.17
ATOM    354  CA  VAL A  46      69.747  54.961  27.955  1.00 35.17
ATOM    355  C   VAL A  46      69.036  53.658  27.754  1.00 35.17
ATOM    356  O   VAL A  46      68.597  53.031  28.717  1.00 35.17
ATOM    357  CB  VAL A  46      68.745  56.056  27.726  1.00 35.17
ATOM    358  CG1 VAL A  46      67.569  55.858  28.700  1.00 35.17
ATOM    359  CG2 VAL A  46      69.458  57.411  27.877  1.00 35.17
ATOM    360  N   ALA A  47      68.892  53.213  26.493  1.00 40.00
ATOM    361  CA  ALA A  47      68.125  52.024  26.242  1.00 40.00
ATOM    362  C   ALA A  47      68.742  50.821  26.896  1.00 40.00
ATOM    363  O   ALA A  47      68.071  50.083  27.616  1.00 40.00
ATOM    364  CB  ALA A  47      68.012  51.704  24.742  1.00 40.00
ATOM    365  N   TYR A  48      70.052  50.607  26.677  1.00 71.21
ATOM    366  CA  TYR A  48      70.768  49.475  27.202  1.00 71.21
ATOM    367  C   TYR A  48      70.920  49.571  28.686  1.00 71.21
ATOM    368  O   TYR A  48      70.995  48.553  29.375  1.00 71.21
ATOM    369  CB  TYR A  48      72.156  49.270  26.567  1.00 71.21
ATOM    370  CG  TYR A  48      71.940  48.642  25.229  1.00 71.21
ATOM    371  CD1 TYR A  48      71.585  47.315  25.142  1.00 71.21
ATOM    372  CD2 TYR A  48      72.096  49.362  24.066  1.00 71.21
ATOM    373  CE1 TYR A  48      71.383  46.714  23.921  1.00 71.21
ATOM    374  CE2 TYR A  48      71.894  48.765  22.843  1.00 71.21
ATOM    375  CZ  TYR A  48      71.538  47.441  22.768  1.00 71.21
ATOM    376  OH  TYR A  48      71.331  46.827  21.514  1.00 71.21
ATOM    377  N   LYS A  49      71.035  50.799  29.217  1.00 87.74
ATOM    378  CA  LYS A  49      71.219  50.971  30.628  1.00 87.74
ATOM    379  C   LYS A  49      70.038  50.371  31.332  1.00 87.74
ATOM    380  O   LYS A  49      70.194  49.659  32.323  1.00 87.74
ATOM    381  CB  LYS A  49      71.312  52.461  31.006  1.00 87.74
ATOM    382  CG  LYS A  49      70.901  52.800  32.442  1.00 87.74
ATOM    383  CD  LYS A  49      69.482  53.350  32.586  1.00 87.74
ATOM    384  CE  LYS A  49      69.123  53.719  34.026  1.00 87.74
ATOM    385  NZ  LYS A  49      67.694  54.097  34.110  1.00 87.74
ATOM    386  N   ASN A  50      68.818  50.642  30.831  1.00 49.19
ATOM    387  CA  ASN A  50      67.620  50.133  31.437  1.00 49.19
ATOM    388  C   ASN A  50      67.528  48.645  31.265  1.00 49.19
ATOM    389  O   ASN A  50      67.121  47.943  32.189  1.00 49.19
ATOM    390  CB  ASN A  50      66.348  50.757  30.843  1.00 49.19
ATOM    391  CG  ASN A  50      66.193  52.144  31.451  1.00 49.19
ATOM    392  OD1 ASN A  50      65.913  52.287  32.639  1.00 49.19
ATOM    393  ND2 ASN A  50      66.390  53.200  30.616  1.00 49.19
ATOM    394  N   VAL A  51      67.888  48.114  30.077  1.00115.33
ATOM    395  CA  VAL A  51      67.760  46.695  29.882  1.00115.33
ATOM    396  C   VAL A  51      68.662  45.966  30.828  1.00115.33
ATOM    397  O   VAL A  51      68.261  44.973  31.433  1.00115.33
ATOM    398  CB  VAL A  51      68.084  46.209  28.493  1.00115.33
ATOM    399  CG1 VAL A  51      67.135  46.881  27.498  1.00115.33
ATOM    400  CG2 VAL A  51      69.564  46.463  28.187  1.00115.33
ATOM    401  N   VAL A  52      69.915  46.432  30.970  1.00105.72
ATOM    402  CA  VAL A  52      70.868  45.781  31.825  1.00105.72
ATOM    403  C   VAL A  52      70.474  45.950  33.263  1.00105.72
ATOM    404  O   VAL A  52      70.677  45.054  34.081  1.00105.72
ATOM    405  CB  VAL A  52      72.275  46.292  31.646  1.00105.72
ATOM    406  CG1 VAL A  52      72.338  47.778  32.041  1.00105.72
ATOM    407  CG2 VAL A  52      73.230  45.384  32.440  1.00105.72
ATOM    408  N   GLY A  53      69.892  47.113  33.609  1.00 23.76
ATOM    409  CA  GLY A  53      69.573  47.432  34.973  1.00 23.76
ATOM    410  C   GLY A  53      68.593  46.455  35.546  1.00 23.76
ATOM    411  O   GLY A  53      68.710  46.072  36.709  1.00 23.76
ATOM    412  N   GLY A  54      67.587  46.031  34.760  1.00 20.59
ATOM    413  CA  GLY A  54      66.590  45.154  35.302  1.00 20.59
ATOM    414  C   GLY A  54      67.230  43.874  35.741  1.00 20.59
ATOM    415  O   GLY A  54      66.904  43.344  36.802  1.00 20.59
ATOM    416  N   ARG A  55      68.141  43.326  34.915  1.00104.11
ATOM    417  CA  ARG A  55      68.807  42.093  35.230  1.00104.11
ATOM    418  C   ARG A  55      69.724  42.267  36.399  1.00104.11
ATOM    419  O   ARG A  55      69.827  41.383  37.246  1.00104.11
ATOM    420  CB  ARG A  55      69.632  41.531  34.058  1.00104.11
ATOM    421  CG  ARG A  55      68.768  40.897  32.962  1.00104.11
ATOM    422  CD  ARG A  55      68.190  41.898  31.960  1.00104.11
ATOM    423  NE  ARG A  55      67.523  41.112  30.881  1.00104.11
ATOM    424  CZ  ARG A  55      66.868  41.749  29.868  1.00104.11
ATOM    425  NH1 ARG A  55      66.857  43.112  29.807  1.00104.11
ATOM    426  NH2 ARG A  55      66.219  41.020  28.914  1.00104.11
ATOM    427  N   ARG A  56      70.439  43.404  36.469  1.00101.64
ATOM    428  CA  ARG A  56      71.364  43.610  37.544  1.00101.64
ATOM    429  C   ARG A  56      70.621  43.695  38.841  1.00101.64
ATOM    430  O   ARG A  56      71.073  43.171  39.858  1.00101.64
ATOM    431  CB  ARG A  56      72.219  44.869  37.359  1.00101.64
ATOM    432  CG  ARG A  56      73.464  44.822  38.243  1.00101.64
ATOM    433  CD  ARG A  56      74.185  46.159  38.382  1.00101.64
ATOM    434  NE  ARG A  56      73.196  47.164  38.853  1.00101.64
ATOM    435  CZ  ARG A  56      73.508  48.490  38.774  1.00101.64
ATOM    436  NH1 ARG A  56      74.677  48.876  38.187  1.00101.64
ATOM    437  NH2 ARG A  56      72.660  49.428  39.289  1.00101.64
ATOM    438  N   SER A  57      69.458  44.371  38.842  1.00 75.20
ATOM    439  CA  SER A  57      68.663  44.528  40.028  1.00 75.20
ATOM    440  C   SER A  57      68.161  43.184  40.449  1.00 75.20
ATOM    441  O   SER A  57      68.192  42.829  41.627  1.00 75.20
ATOM    442  CB  SER A  57      67.416  45.388  39.776  1.00 75.20
ATOM    443  OG  SER A  57      67.795  46.630  39.209  1.00 75.20
ATOM    444  N   ALA A  58      67.676  42.399  39.472  1.00 31.13
ATOM    445  CA  ALA A  58      67.118  41.107  39.743  1.00 31.13
ATOM    446  C   ALA A  58      68.191  40.231  40.307  1.00 31.13
ATOM    447  O   ALA A  58      67.938  39.424  41.198  1.00 31.13
ATOM    448  CB  ALA A  58      66.565  40.417  38.485  1.00 31.13
ATOM    449  N   TRP A  59      69.424  40.360  39.786  1.00 50.37
ATOM    450  CA  TRP A  59      70.517  39.543  40.225  1.00 50.37
ATOM    451  C   TRP A  59      70.786  39.824  41.671  1.00 50.37
ATOM    452  O   TRP A  59      71.028  38.907  42.454  1.00 50.37
ATOM    453  CB  TRP A  59      71.812  39.832  39.441  1.00 50.37
ATOM    454  CG  TRP A  59      72.928  38.834  39.648  1.00 50.37
ATOM    455  CD1 TRP A  59      73.112  37.612  39.071  1.00 50.37
ATOM    456  CD2 TRP A  59      74.047  39.040  40.525  1.00 50.37
ATOM    457  NE1 TRP A  59      74.276  37.043  39.531  1.00 50.37
ATOM    458  CE2 TRP A  59      74.861  37.912  40.428  1.00 50.37
ATOM    459  CE3 TRP A  59      74.371  40.085  41.343  1.00 50.37
ATOM    460  CZ2 TRP A  59      76.017  37.811  41.151  1.00 50.37
ATOM    461  CZ3 TRP A  59      75.534  39.980  42.070  1.00 50.37
ATOM    462  CH2 TRP A  59      76.342  38.865  41.977  1.00 50.37
ATOM    463  N   ARG A  60      70.750  41.109  42.068  1.00 58.12
ATOM    464  CA  ARG A  60      71.070  41.473  43.420  1.00 58.12
ATOM    465  C   ARG A  60      70.084  40.862  44.370  1.00 58.12
ATOM    466  O   ARG A  60      70.467  40.355  45.421  1.00 58.12
ATOM    467  CB  ARG A  60      71.055  42.994  43.660  1.00 58.12
ATOM    468  CG  ARG A  60      72.124  43.757  42.874  1.00 58.12
ATOM    469  CD  ARG A  60      73.549  43.434  43.327  1.00 58.12
ATOM    470  NE  ARG A  60      73.805  44.126  44.622  1.00 58.12
ATOM    471  CZ  ARG A  60      74.818  43.723  45.444  1.00 58.12
ATOM    472  NH1 ARG A  60      75.752  42.833  45.001  1.00 58.12
ATOM    473  NH2 ARG A  60      74.908  44.220  46.712  1.00 58.12
ATOM    474  N   VAL A  61      68.783  40.896  44.026  1.00 32.62
ATOM    475  CA  VAL A  61      67.754  40.383  44.892  1.00 32.62
ATOM    476  C   VAL A  61      67.929  38.904  45.069  1.00 32.62
ATOM    477  O   VAL A  61      67.816  38.384  46.179  1.00 32.62
ATOM    478  CB  VAL A  61      66.376  40.614  44.344  1.00 32.62
ATOM    479  CG1 VAL A  61      65.347  40.112  45.370  1.00 32.62
ATOM    480  CG2 VAL A  61      66.232  42.105  43.995  1.00 32.62
ATOM    481  N   ILE A  62      68.222  38.188  43.969  1.00112.80
ATOM    482  CA  ILE A  62      68.353  36.758  43.985  1.00112.80
ATOM    483  C   ILE A  62      69.500  36.401  44.881  1.00112.80
ATOM    484  O   ILE A  62      69.421  35.457  45.665  1.00112.80
ATOM    485  CB  ILE A  62      68.760  36.209  42.645  1.00112.80
ATOM    486  CG1 ILE A  62      67.939  36.805  41.489  1.00112.80
ATOM    487  CG2 ILE A  62      68.675  34.675  42.737  1.00112.80
ATOM    488  CD1 ILE A  62      66.427  36.687  41.643  1.00112.80
ATOM    489  N   SER A  63      70.617  37.142  44.755  1.00 36.15
ATOM    490  CA  SER A  63      71.807  36.850  45.501  1.00 36.15
ATOM    491  C   SER A  63      71.576  37.061  46.968  1.00 36.15
ATOM    492  O   SER A  63      72.030  36.266  47.790  1.00 36.15
ATOM    493  CB  SER A  63      72.994  37.737  45.085  1.00 36.15
ATOM    494  OG  SER A  63      73.401  37.415  43.763  1.00 36.15
ATOM    495  N   SER A  64      70.863  38.141  47.342  1.00 29.91
ATOM    496  CA  SER A  64      70.659  38.450  48.732  1.00 29.91
ATOM    497  C   SER A  64      69.822  37.393  49.381  1.00 29.91
ATOM    498  O   SER A  64      70.113  36.954  50.493  1.00 29.91
ATOM    499  CB  SER A  64      69.951  39.800  48.952  1.00 29.91
ATOM    500  OG  SER A  64      68.619  39.745  48.463  1.00 29.91
ATOM    501  N   ILE A  65      68.763  36.943  48.686  1.00 36.74
ATOM    502  CA  ILE A  65      67.878  35.960  49.235  1.00 36.74
ATOM    503  C   ILE A  65      68.676  34.725  49.476  1.00 36.74
ATOM    504  O   ILE A  65      68.482  34.035  50.476  1.00 36.74
ATOM    505  CB  ILE A  65      66.737  35.622  48.321  1.00 36.74
ATOM    506  CG1 ILE A  65      65.940  36.894  47.981  1.00 36.74
ATOM    507  CG2 ILE A  65      65.886  34.533  48.997  1.00 36.74
ATOM    508  CD1 ILE A  65      65.204  36.820  46.643  1.00 36.74
ATOM    509  N   GLU A  66      69.599  34.403  48.554  1.00 83.64
ATOM    510  CA  GLU A  66      70.376  33.218  48.744  1.00 83.64
ATOM    511  C   GLU A  66      71.162  33.339  50.012  1.00 83.64
ATOM    512  O   GLU A  66      71.202  32.401  50.805  1.00 83.64
ATOM    513  CB  GLU A  66      71.412  32.970  47.635  1.00 83.64
ATOM    514  CG  GLU A  66      72.044  31.579  47.653  1.00 83.64
ATOM    515  CD  GLU A  66      73.514  31.743  47.295  1.00 83.64
ATOM    516  OE1 GLU A  66      73.814  32.560  46.382  1.00 83.64
ATOM    517  OE2 GLU A  66      74.358  31.058  47.930  1.00 83.64
ATOM    518  N   GLN A  67      71.819  34.495  50.233  1.00 88.05
ATOM    519  CA  GLN A  67      72.671  34.642  51.383  1.00 88.05
ATOM    520  C   GLN A  67      71.898  34.659  52.670  1.00 88.05
ATOM    521  O   GLN A  67      72.192  33.894  53.587  1.00 88.05
ATOM    522  CB  GLN A  67      73.496  35.939  51.333  1.00 88.05
ATOM    523  CG  GLN A  67      74.363  36.148  52.576  1.00 88.05
ATOM    524  CD  GLN A  67      75.409  35.044  52.610  1.00 88.05
ATOM    525  OE1 GLN A  67      76.497  35.188  52.055  1.00 88.05
ATOM    526  NE2 GLN A  67      75.071  33.908  53.276  1.00 88.05
ATOM    527  N   LYS A  68      70.868  35.519  52.763  1.00102.11
ATOM    528  CA  LYS A  68      70.147  35.673  53.992  1.00102.11
ATOM    529  C   LYS A  68      69.422  34.413  54.321  1.00102.11
ATOM    530  O   LYS A  68      69.450  33.963  55.465  1.00102.11
ATOM    531  CB  LYS A  68      69.129  36.826  53.937  1.00102.11
ATOM    532  CG  LYS A  68      68.061  36.673  52.852  1.00102.11
ATOM    533  CD  LYS A  68      67.042  37.817  52.837  1.00102.11
ATOM    534  CE  LYS A  68      65.655  37.409  52.336  1.00102.11
ATOM    535  NZ  LYS A  68      64.640  38.376  52.811  1.00102.11
ATOM    536  N   THR A  69      68.761  33.788  53.329  1.00119.27
ATOM    537  CA  THR A  69      68.015  32.620  53.686  1.00119.27
ATOM    538  C   THR A  69      68.612  31.398  53.063  1.00119.27
ATOM    539  O   THR A  69      68.588  31.211  51.848  1.00119.27
ATOM    540  CB  THR A  69      66.552  32.707  53.327  1.00119.27
ATOM    541  OG1 THR A  69      66.031  33.974  53.694  1.00119.27
ATOM    542  CG2 THR A  69      65.766  31.576  54.012  1.00119.27
ATOM    543  N   ASP A  70      69.188  30.517  53.902  1.00114.81
ATOM    544  CA  ASP A  70      69.723  29.293  53.381  1.00114.81
ATOM    545  C   ASP A  70      69.383  28.180  54.327  1.00114.81
ATOM    546  O   ASP A  70      70.265  27.539  54.896  1.00114.81
ATOM    547  CB  ASP A  70      71.251  29.339  53.169  1.00114.81
ATOM    548  CG  ASP A  70      71.707  28.085  52.435  1.00114.81
ATOM    549  OD1 ASP A  70      70.923  27.577  51.589  1.00114.81
ATOM    550  OD2 ASP A  70      72.839  27.612  52.721  1.00114.81
ATOM    551  N   THR A  71      68.075  27.938  54.540  1.00136.28
ATOM    552  CA  THR A  71      67.664  26.898  55.440  1.00136.28
ATOM    553  C   THR A  71      67.892  25.530  54.864  1.00136.28
ATOM    554  O   THR A  71      68.412  24.653  55.554  1.00136.28
ATOM    555  CB  THR A  71      66.212  26.976  55.825  1.00136.28
ATOM    556  OG1 THR A  71      65.861  28.304  56.175  1.00136.28
ATOM    557  CG2 THR A  71      65.966  26.023  57.008  1.00136.28
ATOM    558  N   SER A  72      67.531  25.305  53.579  1.00177.18
ATOM    559  CA  SER A  72      67.593  23.959  53.070  1.00177.18
ATOM    560  C   SER A  72      68.326  23.905  51.765  1.00177.18
ATOM    561  O   SER A  72      68.431  24.896  51.044  1.00177.18
ATOM    562  CB  SER A  72      66.206  23.341  52.822  1.00177.18
ATOM    563  OG  SER A  72      65.712  22.755  54.017  1.00177.18
ATOM    564  N   ASP A  73      68.877  22.708  51.465  1.00151.47
ATOM    565  CA  ASP A  73      69.655  22.447  50.287  1.00151.47
ATOM    566  C   ASP A  73      68.850  22.510  49.015  1.00151.47
ATOM    567  O   ASP A  73      69.238  23.207  48.081  1.00151.47
ATOM    568  CB  ASP A  73      70.355  21.077  50.330  1.00151.47
ATOM    569  CG  ASP A  73      71.462  21.044  49.285  1.00151.47
ATOM    570  OD1 ASP A  73      72.531  21.667  49.522  1.00151.47
ATOM    571  OD2 ASP A  73      71.250  20.392  48.228  1.00151.47
ATOM    572  N   LYS A  74      67.705  21.798  48.937  1.00 96.52
ATOM    573  CA  LYS A  74      66.948  21.744  47.711  1.00 96.52
ATOM    574  C   LYS A  74      66.392  23.088  47.401  1.00 96.52
ATOM    575  O   LYS A  74      66.451  23.562  46.265  1.00 96.52
ATOM    576  CB  LYS A  74      65.761  20.769  47.786  1.00 96.52
ATOM    577  CG  LYS A  74      65.845  19.615  46.785  1.00 96.52
ATOM    578  CD  LYS A  74      65.437  18.266  47.380  1.00 96.52
ATOM    579  CE  LYS A  74      64.984  17.251  46.329  1.00 96.52
ATOM    580  NZ  LYS A  74      63.676  17.652  45.765  1.00 96.52
ATOM    581  N   LYS A  75      65.846  23.750  48.430  1.00 87.45
ATOM    582  CA  LYS A  75      65.253  25.026  48.209  1.00 87.45
ATOM    583  C   LYS A  75      66.344  25.925  47.739  1.00 87.45
ATOM    584  O   LYS A  75      66.110  26.839  46.953  1.00 87.45
ATOM    585  CB  LYS A  75      64.667  25.668  49.475  1.00 87.45
ATOM    586  CG  LYS A  75      63.650  26.770  49.173  1.00 87.45
ATOM    587  CD  LYS A  75      62.433  26.740  50.100  1.00 87.45
ATOM    588  CE  LYS A  75      61.538  25.516  49.896  1.00 87.45
ATOM    589  NZ  LYS A  75      60.681  25.314  51.087  1.00 87.45
ATOM    590  N   LEU A  76      67.567  25.694  48.249  1.00108.21
ATOM    591  CA  LEU A  76      68.715  26.496  47.933  1.00108.21
ATOM    592  C   LEU A  76      69.122  26.331  46.498  1.00108.21
ATOM    593  O   LEU A  76      69.536  27.295  45.860  1.00108.21
ATOM    594  CB  LEU A  76      69.931  26.170  48.827  1.00108.21
ATOM    595  CG  LEU A  76      71.278  26.763  48.355  1.00108.21
ATOM    596  CD1 LEU A  76      71.254  28.298  48.253  1.00108.21
ATOM    597  CD2 LEU A  76      72.436  26.247  49.222  1.00108.21
ATOM    598  N   GLN A  77      69.042  25.109  45.942  1.00 47.32
ATOM    599  CA  GLN A  77      69.520  24.904  44.602  1.00 47.32
ATOM    600  C   GLN A  77      68.685  25.679  43.630  1.00 47.32
ATOM    601  O   GLN A  77      69.198  26.211  42.646  1.00 47.32
ATOM    602  CB  GLN A  77      69.521  23.429  44.167  1.00 47.32
ATOM    603  CG  GLN A  77      70.116  23.239  42.772  1.00 47.32
ATOM    604  CD  GLN A  77      71.562  23.718  42.816  1.00 47.32
ATOM    605  OE1 GLN A  77      72.282  23.476  43.782  1.00 47.32
ATOM    606  NE2 GLN A  77      71.995  24.435  41.745  1.00 47.32
ATOM    607  N   LEU A  78      67.371  25.772  43.890  1.00106.58
ATOM    608  CA  LEU A  78      66.452  26.428  43.006  1.00106.58
ATOM    609  C   LEU A  78      66.861  27.863  42.882  1.00106.58
ATOM    610  O   LEU A  78      66.772  28.443  41.802  1.00106.58
ATOM    611  CB  LEU A  78      65.011  26.377  43.570  1.00106.58
ATOM    612  CG  LEU A  78      63.837  26.705  42.609  1.00106.58
ATOM    613  CD1 LEU A  78      63.708  28.226  42.437  1.00106.58
ATOM    614  CD2 LEU A  78      63.933  26.004  41.248  1.00106.58
ATOM    615  N   ILE A  79      67.299  28.489  43.989  1.00103.54
ATOM    616  CA  ILE A  79      67.629  29.883  43.922  1.00103.54
ATOM    617  C   ILE A  79      68.823  30.117  43.041  1.00103.54
ATOM    618  O   ILE A  79      68.815  31.026  42.213  1.00103.54
ATOM    619  CB  ILE A  79      67.881  30.518  45.263  1.00103.54
ATOM    620  CG1 ILE A  79      66.804  30.076  46.262  1.00103.54
ATOM    621  CG2 ILE A  79      67.956  32.039  45.108  1.00103.54
ATOM    622  CD1 ILE A  79      66.997  30.676  47.652  1.00103.54
ATOM    623  N   LYS A  80      69.882  29.297  43.184  1.00 69.67
ATOM    624  CA  LYS A  80      71.085  29.479  42.417  1.00 69.67
ATOM    625  C   LYS A  80      70.795  29.255  40.967  1.00 69.67
ATOM    626  O   LYS A  80      71.313  29.963  40.104  1.00 69.67
ATOM    627  CB  LYS A  80      72.203  28.513  42.844  1.00 69.67
ATOM    628  CG  LYS A  80      72.525  28.611  44.338  1.00 69.67
ATOM    629  CD  LYS A  80      73.305  27.417  44.888  1.00 69.67
ATOM    630  CE  LYS A  80      74.699  27.257  44.279  1.00 69.67
ATOM    631  NZ  LYS A  80      75.482  26.276  45.061  1.00 69.67
ATOM    632  N   ASP A  81      69.945  28.262  40.657  1.00 33.51
ATOM    633  CA  ASP A  81      69.641  27.954  39.291  1.00 33.51
ATOM    634  C   ASP A  81      68.999  29.161  38.684  1.00 33.51
ATOM    635  O   ASP A  81      69.208  29.461  37.511  1.00 33.51
ATOM    636  CB  ASP A  81      68.662  26.777  39.152  1.00 33.51
ATOM    637  CG  ASP A  81      69.486  25.510  38.978  1.00 33.51
ATOM    638  OD1 ASP A  81      70.439  25.309  39.779  1.00 33.51
ATOM    639  OD2 ASP A  81      69.175  24.725  38.042  1.00 33.51
ATOM    640  N   TYR A  82      68.171  29.867  39.475  1.00 82.88
ATOM    641  CA  TYR A  82      67.484  31.052  39.049  1.00 82.88
ATOM    642  C   TYR A  82      68.480  32.160  38.847  1.00 82.88
ATOM    643  O   TYR A  82      68.332  32.987  37.948  1.00 82.88
ATOM    644  CB  TYR A  82      66.431  31.489  40.081  1.00 82.88
ATOM    645  CG  TYR A  82      65.501  32.467  39.452  1.00 82.88
ATOM    646  CD1 TYR A  82      64.918  32.176  38.241  1.00 82.88
ATOM    647  CD2 TYR A  82      65.183  33.646  40.081  1.00 82.88
ATOM    648  CE1 TYR A  82      64.044  33.060  37.654  1.00 82.88
ATOM    649  CE2 TYR A  82      64.309  34.534  39.499  1.00 82.88
ATOM    650  CZ  TYR A  82      63.740  34.240  38.284  1.00 82.88
ATOM    651  OH  TYR A  82      62.840  35.146  37.685  1.00 82.88
ATOM    652  N   ARG A  83      69.509  32.229  39.715  1.00120.22
ATOM    653  CA  ARG A  83      70.496  33.266  39.604  1.00120.22
ATOM    654  C   ARG A  83      71.234  33.119  38.309  1.00120.22
ATOM    655  O   ARG A  83      71.487  34.099  37.610  1.00120.22
ATOM    656  CB  ARG A  83      71.527  33.248  40.747  1.00120.22
ATOM    657  CG  ARG A  83      72.202  34.605  40.955  1.00120.22
ATOM    658  CD  ARG A  83      73.008  34.721  42.249  1.00120.22
ATOM    659  NE  ARG A  83      74.251  33.916  42.090  1.00120.22
ATOM    660  CZ  ARG A  83      75.377  34.220  42.799  1.00120.22
ATOM    661  NH1 ARG A  83      75.395  35.307  43.624  1.00120.22
ATOM    662  NH2 ARG A  83      76.489  33.436  42.676  1.00120.22
ATOM    663  N   GLU A  84      71.577  31.872  37.947  1.00 87.56
ATOM    664  CA  GLU A  84      72.319  31.577  36.754  1.00 87.56
ATOM    665  C   GLU A  84      71.531  32.030  35.570  1.00 87.56
ATOM    666  O   GLU A  84      72.095  32.552  34.611  1.00 87.56
ATOM    667  CB  GLU A  84      72.524  30.066  36.575  1.00 87.56
ATOM    668  CG  GLU A  84      73.302  29.692  35.316  1.00 87.56
ATOM    669  CD  GLU A  84      73.246  28.178  35.178  1.00 87.56
ATOM    670  OE1 GLU A  84      73.772  27.484  36.088  1.00 87.56
ATOM    671  OE2 GLU A  84      72.673  27.694  34.164  1.00 87.56
ATOM    672  N   LYS A  85      70.200  31.831  35.593  1.00 54.10
ATOM    673  CA  LYS A  85      69.437  32.219  34.445  1.00 54.10
ATOM    674  C   LYS A  85      69.552  33.696  34.248  1.00 54.10
ATOM    675  O   LYS A  85      69.746  34.162  33.126  1.00 54.10
ATOM    676  CB  LYS A  85      67.933  31.928  34.536  1.00 54.10
ATOM    677  CG  LYS A  85      67.716  30.445  34.840  1.00 54.10
ATOM    678  CD  LYS A  85      68.481  29.466  33.958  1.00 54.10
ATOM    679  CE  LYS A  85      68.419  28.034  34.495  1.00 54.10
ATOM    680  NZ  LYS A  85      68.224  27.081  33.384  1.00 54.10
ATOM    681  N   VAL A  86      69.439  34.474  35.340  1.00 37.65
ATOM    682  CA  VAL A  86      69.512  35.901  35.237  1.00 37.65
ATOM    683  C   VAL A  86      70.871  36.258  34.735  1.00 37.65
ATOM    684  O   VAL A  86      71.030  37.197  33.957  1.00 37.65
ATOM    685  CB  VAL A  86      69.302  36.583  36.559  1.00 37.65
ATOM    686  CG1 VAL A  86      69.320  38.105  36.341  1.00 37.65
ATOM    687  CG2 VAL A  86      67.990  36.062  37.176  1.00 37.65
ATOM    688  N   GLU A  87      71.892  35.509  35.183  1.00 44.65
ATOM    689  CA  GLU A  87      73.245  35.765  34.790  1.00 44.65
ATOM    690  C   GLU A  87      73.395  35.565  33.310  1.00 44.65
ATOM    691  O   GLU A  87      74.085  36.334  32.644  1.00 44.65
ATOM    692  CB  GLU A  87      74.242  34.846  35.516  1.00 44.65
ATOM    693  CG  GLU A  87      74.330  35.146  37.014  1.00 44.65
ATOM    694  CD  GLU A  87      75.377  34.234  37.634  1.00 44.65
ATOM    695  OE1 GLU A  87      76.197  33.663  36.866  1.00 44.65
ATOM    696  OE2 GLU A  87      75.365  34.092  38.885  1.00 44.65
ATOM    697  N   SER A  88      72.744  34.533  32.741  1.00 67.98
ATOM    698  CA  SER A  88      72.908  34.277  31.338  1.00 67.98
ATOM    699  C   SER A  88      72.399  35.450  30.561  1.00 67.98
ATOM    700  O   SER A  88      73.022  35.875  29.589  1.00 67.98
ATOM    701  CB  SER A  88      72.160  33.020  30.854  1.00 67.98
ATOM    702  OG  SER A  88      70.756  33.219  30.910  1.00 67.98
ATOM    703  N   GLU A  89      71.249  36.011  30.978  1.00 51.41
ATOM    704  CA  GLU A  89      70.661  37.125  30.291  1.00 51.41
ATOM    705  C   GLU A  89      71.573  38.303  30.430  1.00 51.41
ATOM    706  O   GLU A  89      71.766  39.067  29.484  1.00 51.41
ATOM    707  CB  GLU A  89      69.286  37.495  30.873  1.00 51.41
ATOM    708  CG  GLU A  89      68.139  36.745  30.185  1.00 51.41
ATOM    709  CD  GLU A  89      66.838  37.501  30.415  1.00 51.41
ATOM    710  OE1 GLU A  89      66.817  38.736  30.170  1.00 51.41
ATOM    711  OE2 GLU A  89      65.848  36.849  30.841  1.00 51.41
ATOM    712  N   LEU A  90      72.174  38.476  31.621  1.00 55.30
ATOM    713  CA  LEU A  90      73.043  39.594  31.837  1.00 55.30
ATOM    714  C   LEU A  90      74.218  39.496  30.916  1.00 55.30
ATOM    715  O   LEU A  90      74.648  40.493  30.339  1.00 55.30
ATOM    716  CB  LEU A  90      73.567  39.681  33.280  1.00 55.30
ATOM    717  CG  LEU A  90      72.937  40.833  34.082  1.00 55.30
ATOM    718  CD1 LEU A  90      72.881  40.512  35.579  1.00 55.30
ATOM    719  CD2 LEU A  90      73.663  42.155  33.811  1.00 55.30
ATOM    720  N   ARG A  91      74.775  38.284  30.751  1.00113.34
ATOM    721  CA  ARG A  91      75.914  38.112  29.895  1.00113.34
ATOM    722  C   ARG A  91      75.532  38.400  28.474  1.00113.34
ATOM    723  O   ARG A  91      76.312  38.981  27.720  1.00113.34
ATOM    724  CB  ARG A  91      76.502  36.692  29.942  1.00113.34
ATOM    725  CG  ARG A  91      78.015  36.661  30.170  1.00113.34
ATOM    726  CD  ARG A  91      78.807  37.347  29.055  1.00113.34
ATOM    727  NE  ARG A  91      80.255  37.088  29.296  1.00113.34
ATOM    728  CZ  ARG A  91      81.168  37.331  28.312  1.00113.34
ATOM    729  NH1 ARG A  91      80.751  37.791  27.095  1.00113.34
ATOM    730  NH2 ARG A  91      82.495  37.112  28.544  1.00113.34
ATOM    731  N   SER A  92      74.317  37.998  28.061  1.00 27.89
ATOM    732  CA  SER A  92      73.921  38.173  26.693  1.00 27.89
ATOM    733  C   SER A  92      73.863  39.634  26.357  1.00 27.89
ATOM    734  O   SER A  92      74.331  40.045  25.296  1.00 27.89
ATOM    735  CB  SER A  92      72.534  37.578  26.391  1.00 27.89
ATOM    736  OG  SER A  92      71.528  38.325  27.058  1.00 27.89
ATOM    737  N   ILE A  93      73.288  40.462  27.254  1.00 43.42
ATOM    738  CA  ILE A  93      73.126  41.861  26.961  1.00 43.42
ATOM    739  C   ILE A  93      74.460  42.540  26.859  1.00 43.42
ATOM    740  O   ILE A  93      74.703  43.305  25.927  1.00 43.42
ATOM    741  CB  ILE A  93      72.312  42.586  27.998  1.00 43.42
ATOM    742  CG1 ILE A  93      71.018  41.807  28.298  1.00 43.42
ATOM    743  CG2 ILE A  93      72.052  44.017  27.495  1.00 43.42
ATOM    744  CD1 ILE A  93      70.016  42.591  29.141  1.00 43.42
ATOM    745  N   CYS A  94      75.372  42.261  27.807  1.00 30.94
ATOM    746  CA  CYS A  94      76.645  42.927  27.837  1.00 30.94
ATOM    747  C   CYS A  94      77.418  42.610  26.597  1.00 30.94
ATOM    748  O   CYS A  94      78.083  43.478  26.035  1.00 30.94
ATOM    749  CB  CYS A  94      77.505  42.507  29.042  1.00 30.94
ATOM    750  SG  CYS A  94      76.759  43.003  30.625  1.00 30.94
ATOM    751  N   THR A  95      77.352  41.350  26.135  1.00 26.30
ATOM    752  CA  THR A  95      78.101  40.948  24.978  1.00 26.30
ATOM    753  C   THR A  95      77.635  41.732  23.790  1.00 26.30
ATOM    754  O   THR A  95      78.445  42.170  22.975  1.00 26.30
ATOM    755  CB  THR A  95      77.936  39.493  24.652  1.00 26.30
ATOM    756  OG1 THR A  95      78.310  38.699  25.767  1.00 26.30
ATOM    757  CG2 THR A  95      78.823  39.156  23.440  1.00 26.30
ATOM    758  N   THR A  96      76.311  41.931  23.660  1.00 29.17
ATOM    759  CA  THR A  96      75.768  42.622  22.523  1.00 29.17
ATOM    760  C   THR A  96      76.280  44.029  22.500  1.00 29.17
ATOM    761  O   THR A  96      76.689  44.534  21.456  1.00 29.17
ATOM    762  CB  THR A  96      74.270  42.703  22.572  1.00 29.17
ATOM    763  OG1 THR A  96      73.711  41.401  22.659  1.00 29.17
ATOM    764  CG2 THR A  96      73.766  43.415  21.305  1.00 29.17
ATOM    765  N   VAL A  97      76.267  44.703  23.664  1.00 33.30
ATOM    766  CA  VAL A  97      76.684  46.074  23.744  1.00 33.30
ATOM    767  C   VAL A  97      78.140  46.179  23.414  1.00 33.30
ATOM    768  O   VAL A  97      78.562  47.095  22.711  1.00 33.30
ATOM    769  CB  VAL A  97      76.479  46.657  25.109  1.00 33.30
ATOM    770  CG1 VAL A  97      76.826  48.156  25.060  1.00 33.30
ATOM    771  CG2 VAL A  97      75.032  46.366  25.547  1.00 33.30
ATOM    772  N   LEU A  98      78.952  45.236  23.923  1.00 45.90
ATOM    773  CA  LEU A  98      80.370  45.271  23.711  1.00 45.90
ATOM    774  C   LEU A  98      80.672  45.088  22.255  1.00 45.90
ATOM    775  O   LEU A  98      81.602  45.701  21.735  1.00 45.90
ATOM    776  CB  LEU A  98      81.119  44.189  24.507  1.00 45.90
ATOM    777  CG  LEU A  98      80.996  44.381  26.031  1.00 45.90
ATOM    778  CD1 LEU A  98      81.716  43.262  26.803  1.00 45.90
ATOM    779  CD2 LEU A  98      81.451  45.788  26.456  1.00 45.90
ATOM    780  N   GLU A  99      79.916  44.221  21.558  1.00 35.21
ATOM    781  CA  GLU A  99      80.170  43.988  20.161  1.00 35.21
ATOM    782  C   GLU A  99      79.870  45.227  19.376  1.00 35.21
ATOM    783  O   GLU A  99      80.580  45.551  18.426  1.00 35.21
ATOM    784  CB  GLU A  99      79.339  42.836  19.576  1.00 35.21
ATOM    785  CG  GLU A  99      79.983  41.469  19.814  1.00 35.21
ATOM    786  CD  GLU A  99      79.130  40.417  19.121  1.00 35.21
ATOM    787  OE1 GLU A  99      78.818  40.609  17.916  1.00 35.21
ATOM    788  OE2 GLU A  99      78.778  39.407  19.789  1.00 35.21
ATOM    789  N   LEU A 100      78.802  45.955  19.747  1.00 43.83
ATOM    790  CA  LEU A 100      78.452  47.148  19.029  1.00 43.83
ATOM    791  C   LEU A 100      79.575  48.129  19.174  1.00 43.83
ATOM    792  O   LEU A 100      79.919  48.838  18.229  1.00 43.83
ATOM    793  CB  LEU A 100      77.179  47.819  19.576  1.00 43.83
ATOM    794  CG  LEU A 100      75.920  46.939  19.463  1.00 43.83
ATOM    795  CD1 LEU A 100      74.693  47.640  20.068  1.00 43.83
ATOM    796  CD2 LEU A 100      75.687  46.484  18.015  1.00 43.83
ATOM    797  N   LEU A 101      80.167  48.210  20.382  1.00 58.97
ATOM    798  CA  LEU A 101      81.225  49.152  20.621  1.00 58.97
ATOM    799  C   LEU A 101      82.419  48.831  19.772  1.00 58.97
ATOM    800  O   LEU A 101      82.931  49.680  19.043  1.00 58.97
ATOM    801  CB  LEU A 101      81.715  49.113  22.081  1.00 58.97
ATOM    802  CG  LEU A 101      80.827  49.894  23.067  1.00 58.97
ATOM    803  CD1 LEU A 101      81.077  49.449  24.517  1.00 58.97
ATOM    804  CD2 LEU A 101      81.011  51.411  22.890  1.00 58.97
ATOM    805  N   ASP A 102      82.873  47.568  19.833  1.00 78.55
ATOM    806  CA  ASP A 102      84.072  47.129  19.180  1.00 78.55
ATOM    807  C   ASP A 102      83.920  47.105  17.696  1.00 78.55
ATOM    808  O   ASP A 102      84.918  47.145  16.982  1.00 78.55
ATOM    809  CB  ASP A 102      84.513  45.729  19.636  1.00 78.55
ATOM    810  CG  ASP A 102      85.924  45.504  19.107  1.00 78.55
ATOM    811  OD1 ASP A 102      86.835  46.279  19.500  1.00 78.55
ATOM    812  OD2 ASP A 102      86.109  44.556  18.300  1.00 78.55
ATOM    813  N   LYS A 103      82.709  46.842  17.182  1.00162.19
ATOM    814  CA  LYS A 103      82.566  46.873  15.759  1.00162.19
ATOM    815  C   LYS A 103      82.397  48.265  15.203  1.00162.19
ATOM    816  O   LYS A 103      83.131  48.683  14.311  1.00162.19
ATOM    817  CB  LYS A 103      81.364  46.041  15.291  1.00162.19
ATOM    818  CG  LYS A 103      81.668  44.549  15.205  1.00162.19
ATOM    819  CD  LYS A 103      80.664  43.767  14.355  1.00162.19
ATOM    820  CE  LYS A 103      80.457  44.346  12.954  1.00162.19
ATOM    821  NZ  LYS A 103      79.437  43.558  12.225  1.00162.19
ATOM    822  N   TYR A 104      81.312  48.955  15.621  1.00122.95
ATOM    823  CA  TYR A 104      80.977  50.256  15.095  1.00122.95
ATOM    824  C   TYR A 104      81.423  51.473  15.862  1.00122.95
ATOM    825  O   TYR A 104      82.093  52.357  15.331  1.00122.95
ATOM    826  CB  TYR A 104      79.459  50.399  14.930  1.00122.95
ATOM    827  CG  TYR A 104      79.022  49.255  14.084  1.00122.95
ATOM    828  CD1 TYR A 104      79.185  49.273  12.717  1.00122.95
ATOM    829  CD2 TYR A 104      78.442  48.155  14.673  1.00122.95
ATOM    830  CE1 TYR A 104      78.774  48.205  11.953  1.00122.95
ATOM    831  CE2 TYR A 104      78.030  47.086  13.915  1.00122.95
ATOM    832  CZ  TYR A 104      78.195  47.111  12.552  1.00122.95
ATOM    833  OH  TYR A 104      77.770  46.014  11.773  1.00122.95
ATOM    834  N   LEU A 105      81.041  51.522  17.160  1.00 74.85
ATOM    835  CA  LEU A 105      81.123  52.734  17.930  1.00 74.85
ATOM    836  C   LEU A 105      82.534  53.185  18.125  1.00 74.85
ATOM    837  O   LEU A 105      82.889  54.311  17.783  1.00 74.85
ATOM    838  CB  LEU A 105      80.460  52.579  19.309  1.00 74.85
ATOM    839  CG  LEU A 105      78.971  52.189  19.211  1.00 74.85
ATOM    840  CD1 LEU A 105      78.342  51.996  20.600  1.00 74.85
ATOM    841  CD2 LEU A 105      78.187  53.179  18.338  1.00 74.85
ATOM    842  N   ILE A 106      83.381  52.299  18.666  1.00 51.22
ATOM    843  CA  ILE A 106      84.760  52.604  18.897  1.00 51.22
ATOM    844  C   ILE A 106      85.433  52.762  17.574  1.00 51.22
ATOM    845  O   ILE A 106      86.337  53.577  17.410  1.00 51.22
ATOM    846  CB  ILE A 106      85.474  51.536  19.672  1.00 51.22
ATOM    847  CG1 ILE A 106      84.717  51.252  20.981  1.00 51.22
ATOM    848  CG2 ILE A 106      86.929  51.988  19.888  1.00 51.22
ATOM    849  CD1 ILE A 106      85.256  50.050  21.755  1.00 51.22
ATOM    850  N   ALA A 107      85.007  51.962  16.587  1.00 45.33
ATOM    851  CA  ALA A 107      85.642  51.950  15.305  1.00 45.33
ATOM    852  C   ALA A 107      85.572  53.310  14.688  1.00 45.33
ATOM    853  O   ALA A 107      86.560  53.771  14.120  1.00 45.33
ATOM    854  CB  ALA A 107      84.984  50.963  14.325  1.00 45.33
ATOM    855  N   ASN A 108      84.419  54.005  14.778  1.00107.03
ATOM    856  CA  ASN A 108      84.352  55.277  14.121  1.00107.03
ATOM    857  C   ASN A 108      84.450  56.380  15.135  1.00107.03
ATOM    858  O   ASN A 108      83.871  57.448  14.940  1.00107.03
ATOM    859  CB  ASN A 108      83.022  55.481  13.376  1.00107.03
ATOM    860  CG  ASN A 108      82.923  54.423  12.285  1.00107.03
ATOM    861  OD1 ASN A 108      83.483  54.574  11.200  1.00107.03
ATOM    862  ND2 ASN A 108      82.198  53.312  12.584  1.00107.03
ATOM    863  N   ALA A 109      85.228  56.191  16.219  1.00 68.51
ATOM    864  CA  ALA A 109      85.329  57.249  17.182  1.00 68.51
ATOM    865  C   ALA A 109      86.509  58.083  16.787  1.00 68.51
ATOM    866  O   ALA A 109      87.649  57.623  16.845  1.00 68.51
ATOM    867  CB  ALA A 109      85.576  56.752  18.617  1.00 68.51
ATOM    868  N   THR A 110      86.232  59.290  16.244  1.00142.72
ATOM    869  CA  THR A 110      87.239  60.238  15.846  1.00142.72
ATOM    870  C   THR A 110      87.790  61.103  16.951  1.00142.72
ATOM    871  O   THR A 110      88.996  61.126  17.192  1.00142.72
ATOM    872  CB  THR A 110      86.728  61.156  14.778  1.00142.72
ATOM    873  OG1 THR A 110      85.478  61.701  15.171  1.00142.72
ATOM    874  CG2 THR A 110      86.568  60.361  13.473  1.00142.72
ATOM    875  N   ASN A 111      86.904  61.824  17.674  1.00 70.11
ATOM    876  CA  ASN A 111      87.333  62.806  18.636  1.00 70.11
ATOM    877  C   ASN A 111      87.456  62.184  19.987  1.00 70.11
ATOM    878  O   ASN A 111      86.990  61.072  20.223  1.00 70.11
ATOM    879  CB  ASN A 111      86.394  64.024  18.731  1.00 70.11
ATOM    880  CG  ASN A 111      87.134  65.255  18.228  1.00 70.11
ATOM    881  OD1 ASN A 111      87.409  65.389  17.037  1.00 70.11
ATOM    882  ND2 ASN A 111      87.459  66.187  19.164  1.00 70.11
ATOM    883  N   PRO A 112      88.116  62.873  20.881  1.00 72.27
ATOM    884  CA  PRO A 112      88.287  62.335  22.201  1.00 72.27
ATOM    885  C   PRO A 112      87.002  62.187  22.954  1.00 72.27
ATOM    886  O   PRO A 112      86.880  61.244  23.734  1.00 72.27
ATOM    887  CB  PRO A 112      89.324  63.222  22.877  1.00 72.27
ATOM    888  CG  PRO A 112      90.224  63.670  21.709  1.00 72.27
ATOM    889  CD  PRO A 112      89.247  63.951  20.555  1.00 72.27
ATOM    890  N   GLU A 113      86.024  63.086  22.730  1.00 55.90
ATOM    891  CA  GLU A 113      84.793  63.026  23.465  1.00 55.90
ATOM    892  C   GLU A 113      84.095  61.742  23.143  1.00 55.90
ATOM    893  O   GLU A 113      83.520  61.097  24.019  1.00 55.90
ATOM    894  CB  GLU A 113      83.834  64.183  23.128  1.00 55.90
ATOM    895  CG  GLU A 113      84.487  65.565  23.211  1.00 55.90
ATOM    896  CD  GLU A 113      84.813  66.023  21.797  1.00 55.90
ATOM    897  OE1 GLU A 113      85.960  65.762  21.342  1.00 55.90
ATOM    898  OE2 GLU A 113      83.921  66.634  21.151  1.00 55.90
ATOM    899  N   SER A 114      84.111  61.344  21.860  1.00 35.62
ATOM    900  CA  SER A 114      83.457  60.133  21.450  1.00 35.62
ATOM    901  C   SER A 114      84.172  58.949  22.030  1.00 35.62
ATOM    902  O   SER A 114      83.542  57.997  22.489  1.00 35.62
ATOM    903  CB  SER A 114      83.439  59.963  19.924  1.00 35.62
ATOM    904  OG  SER A 114      84.767  59.844  19.439  1.00 35.62
ATOM    905  N   LYS A 115      85.518  58.976  22.019  1.00 32.19
ATOM    906  CA  LYS A 115      86.286  57.860  22.497  1.00 32.19
ATOM    907  C   LYS A 115      86.042  57.670  23.964  1.00 32.19
ATOM    908  O   LYS A 115      85.834  56.550  24.428  1.00 32.19
ATOM    909  CB  LYS A 115      87.801  58.061  22.316  1.00 32.19
ATOM    910  CG  LYS A 115      88.253  58.091  20.854  1.00 32.19
ATOM    911  CD  LYS A 115      89.771  58.173  20.691  1.00 32.19
ATOM    912  CE  LYS A 115      90.516  56.950  21.231  1.00 32.19
ATOM    913  NZ  LYS A 115      91.827  56.820  20.556  1.00 32.19
ATOM    914  N   VAL A 116      86.045  58.773  24.734  1.00 37.32
ATOM    915  CA  VAL A 116      85.878  58.688  26.156  1.00 37.32
ATOM    916  C   VAL A 116      84.527  58.118  26.456  1.00 37.32
ATOM    917  O   VAL A 116      84.371  57.312  27.372  1.00 37.32
ATOM    918  CB  VAL A 116      85.960  60.033  26.821  1.00 37.32
ATOM    919  CG1 VAL A 116      85.533  59.885  28.290  1.00 37.32
ATOM    920  CG2 VAL A 116      87.385  60.584  26.640  1.00 37.32
ATOM    921  N   PHE A 117      83.505  58.541  25.693  1.00111.55
ATOM    922  CA  PHE A 117      82.156  58.110  25.918  1.00111.55
ATOM    923  C   PHE A 117      82.041  56.624  25.696  1.00111.55
ATOM    924  O   PHE A 117      81.526  55.900  26.546  1.00111.55
ATOM    925  CB  PHE A 117      81.195  58.818  24.944  1.00111.55
ATOM    926  CG  PHE A 117      79.793  58.704  25.432  1.00111.55
ATOM    927  CD1 PHE A 117      79.071  57.549  25.241  1.00111.55
ATOM    928  CD2 PHE A 117      79.195  59.769  26.066  1.00111.55
ATOM    929  CE1 PHE A 117      77.775  57.457  25.689  1.00111.55
ATOM    930  CE2 PHE A 117      77.899  59.683  26.514  1.00111.55
ATOM    931  CZ  PHE A 117      77.186  58.524  26.327  1.00111.55
ATOM    932  N   TYR A 118      82.530  56.129  24.541  1.00 70.32
ATOM    933  CA  TYR A 118      82.408  54.741  24.177  1.00 70.32
ATOM    934  C   TYR A 118      83.251  53.862  25.045  1.00 70.32
ATOM    935  O   TYR A 118      82.843  52.758  25.403  1.00 70.32
ATOM    936  CB  TYR A 118      82.764  54.456  22.707  1.00 70.32
ATOM    937  CG  TYR A 118      81.639  54.991  21.886  1.00 70.32
ATOM    938  CD1 TYR A 118      80.337  54.690  22.215  1.00 70.32
ATOM    939  CD2 TYR A 118      81.879  55.775  20.782  1.00 70.32
ATOM    940  CE1 TYR A 118      79.291  55.173  21.463  1.00 70.32
ATOM    941  CE2 TYR A 118      80.836  56.260  20.026  1.00 70.32
ATOM    942  CZ  TYR A 118      79.539  55.962  20.367  1.00 70.32
ATOM    943  OH  TYR A 118      78.467  56.458  19.595  1.00 70.32
ATOM    944  N   LEU A 119      84.472  54.316  25.373  1.00 57.01
ATOM    945  CA  LEU A 119      85.387  53.553  26.176  1.00 57.01
ATOM    946  C   LEU A 119      84.805  53.396  27.548  1.00 57.01
ATOM    947  O   LEU A 119      85.057  52.404  28.230  1.00 57.01
ATOM    948  CB  LEU A 119      86.761  54.226  26.296  1.00 57.01
ATOM    949  CG  LEU A 119      87.545  54.188  24.970  1.00 57.01
ATOM    950  CD1 LEU A 119      88.744  55.150  24.995  1.00 57.01
ATOM    951  CD2 LEU A 119      87.930  52.749  24.593  1.00 57.01
ATOM    952  N   LYS A 120      84.057  54.414  28.009  1.00 72.05
ATOM    953  CA  LYS A 120      83.397  54.375  29.283  1.00 72.05
ATOM    954  C   LYS A 120      82.376  53.276  29.265  1.00 72.05
ATOM    955  O   LYS A 120      82.250  52.516  30.225  1.00 72.05
ATOM    956  CB  LYS A 120      82.628  55.680  29.554  1.00 72.05
ATOM    957  CG  LYS A 120      82.061  55.797  30.967  1.00 72.05
ATOM    958  CD  LYS A 120      80.992  56.883  31.102  1.00 72.05
ATOM    959  CE  LYS A 120      79.574  56.368  30.848  1.00 72.05
ATOM    960  NZ  LYS A 120      78.685  56.769  31.962  1.00 72.05
ATOM    961  N   MET A 121      81.614  53.165  28.159  1.00 31.84
ATOM    962  CA  MET A 121      80.586  52.165  28.067  1.00 31.84
ATOM    963  C   MET A 121      81.214  50.806  28.121  1.00 31.84
ATOM    964  O   MET A 121      80.690  49.896  28.762  1.00 31.84
ATOM    965  CB  MET A 121      79.770  52.246  26.767  1.00 31.84
ATOM    966  CG  MET A 121      78.881  53.487  26.675  1.00 31.84
ATOM    967  SD  MET A 121      77.910  53.587  25.143  1.00 31.84
ATOM    968  CE  MET A 121      76.900  52.129  25.531  1.00 31.84
ATOM    969  N   LYS A 122      82.366  50.637  27.447  1.00 37.73
ATOM    970  CA  LYS A 122      83.037  49.369  27.397  1.00 37.73
ATOM    971  C   LYS A 122      83.409  48.971  28.795  1.00 37.73
ATOM    972  O   LYS A 122      83.241  47.820  29.195  1.00 37.73
ATOM    973  CB  LYS A 122      84.331  49.448  26.566  1.00 37.73
ATOM    974  CG  LYS A 122      84.397  48.487  25.378  1.00 37.73
ATOM    975  CD  LYS A 122      85.777  47.847  25.205  1.00 37.73
ATOM    976  CE  LYS A 122      85.854  46.839  24.057  1.00 37.73
ATOM    977  NZ  LYS A 122      87.228  46.298  23.948  1.00 37.73
ATOM    978  N   GLY A 123      83.936  49.923  29.582  1.00 25.31
ATOM    979  CA  GLY A 123      84.328  49.636  30.931  1.00 25.31
ATOM    980  C   GLY A 123      83.122  49.298  31.756  1.00 25.31
ATOM    981  O   GLY A 123      83.189  48.447  32.642  1.00 25.31
ATOM    982  N   ASP A 124      81.994  49.996  31.522  1.00 46.88
ATOM    983  CA  ASP A 124      80.810  49.786  32.311  1.00 46.88
ATOM    984  C   ASP A 124      80.265  48.400  32.111  1.00 46.88
ATOM    985  O   ASP A 124      79.926  47.717  33.077  1.00 46.88
ATOM    986  CB  ASP A 124      79.680  50.768  31.957  1.00 46.88
ATOM    987  CG  ASP A 124      80.057  52.140  32.496  1.00 46.88
ATOM    988  OD1 ASP A 124      80.745  52.193  33.549  1.00 46.88
ATOM    989  OD2 ASP A 124      79.661  53.154  31.862  1.00 46.88
ATOM    990  N   TYR A 125      80.150  47.953  30.846  1.00 78.54
ATOM    991  CA  TYR A 125      79.591  46.666  30.522  1.00 78.54
ATOM    992  C   TYR A 125      80.484  45.545  30.942  1.00 78.54
ATOM    993  O   TYR A 125      79.997  44.470  31.286  1.00 78.54
ATOM    994  CB  TYR A 125      79.202  46.509  29.043  1.00 78.54
ATOM    995  CG  TYR A 125      77.938  47.288  28.899  1.00 78.54
ATOM    996  CD1 TYR A 125      77.946  48.579  28.425  1.00 78.54
ATOM    997  CD2 TYR A 125      76.739  46.719  29.264  1.00 78.54
ATOM    998  CE1 TYR A 125      76.772  49.285  28.306  1.00 78.54
ATOM    999  CE2 TYR A 125      75.561  47.419  29.147  1.00 78.54
ATOM   1000  CZ  TYR A 125      75.578  48.705  28.664  1.00 78.54
ATOM   1001  OH  TYR A 125      74.374  49.431  28.540  1.00 78.54
ATOM   1002  N   PHE A 126      81.813  45.731  30.845  1.00 68.90
ATOM   1003  CA  PHE A 126      82.724  44.731  31.327  1.00 68.90
ATOM   1004  C   PHE A 126      82.587  44.642  32.817  1.00 68.90
ATOM   1005  O   PHE A 126      82.744  43.570  33.398  1.00 68.90
ATOM   1006  CB  PHE A 126      84.207  45.003  31.014  1.00 68.90
ATOM   1007  CG  PHE A 126      84.546  44.362  29.710  1.00 68.90
ATOM   1008  CD1 PHE A 126      84.505  42.991  29.600  1.00 68.90
ATOM   1009  CD2 PHE A 126      84.919  45.106  28.616  1.00 68.90
ATOM   1010  CE1 PHE A 126      84.817  42.368  28.416  1.00 68.90
ATOM   1011  CE2 PHE A 126      85.234  44.488  27.428  1.00 68.90
ATOM   1012  CZ  PHE A 126      85.182  43.119  27.324  1.00 68.90
ATOM   1013  N   ARG A 127      82.344  45.791  33.479  1.00 98.51
ATOM   1014  CA  ARG A 127      82.191  45.841  34.905  1.00 98.51
ATOM   1015  C   ARG A 127      80.966  45.069  35.306  1.00 98.51
ATOM   1016  O   ARG A 127      80.972  44.359  36.311  1.00 98.51
ATOM   1017  CB  ARG A 127      82.046  47.282  35.427  1.00 98.51
ATOM   1018  CG  ARG A 127      82.113  47.389  36.950  1.00 98.51
ATOM   1019  CD  ARG A 127      82.628  48.740  37.456  1.00 98.51
ATOM   1020  NE  ARG A 127      81.945  49.809  36.678  1.00 98.51
ATOM   1021  CZ  ARG A 127      80.748  50.324  37.081  1.00 98.51
ATOM   1022  NH1 ARG A 127      80.117  49.819  38.180  1.00 98.51
ATOM   1023  NH2 ARG A 127      80.181  51.342  36.368  1.00 98.51
ATOM   1024  N   TYR A 128      79.881  45.179  34.518  1.00 80.00
ATOM   1025  CA  TYR A 128      78.658  44.494  34.829  1.00 80.00
ATOM   1026  C   TYR A 128      78.934  43.024  34.806  1.00 80.00
ATOM   1027  O   TYR A 128      78.339  42.264  35.568  1.00 80.00
ATOM   1028  CB  TYR A 128      77.514  44.753  33.833  1.00 80.00
ATOM   1029  CG  TYR A 128      77.111  46.185  33.920  1.00 80.00
ATOM   1030  CD1 TYR A 128      76.945  46.793  35.142  1.00 80.00
ATOM   1031  CD2 TYR A 128      76.852  46.909  32.780  1.00 80.00
ATOM   1032  CE1 TYR A 128      76.556  48.110  35.226  1.00 80.00
ATOM   1033  CE2 TYR A 128      76.462  48.225  32.856  1.00 80.00
ATOM   1034  CZ  TYR A 128      76.316  48.829  34.080  1.00 80.00
ATOM   1035  OH  TYR A 128      75.915  50.181  34.161  1.00 80.00
ATOM   1036  N   LEU A 129      79.790  42.576  33.868  1.00 48.58
ATOM   1037  CA  LEU A 129      80.171  41.196  33.770  1.00 48.58
ATOM   1038  C   LEU A 129      80.991  40.812  34.970  1.00 48.58
ATOM   1039  O   LEU A 129      80.844  39.716  35.509  1.00 48.58
ATOM   1040  CB  LEU A 129      81.004  40.898  32.511  1.00 48.58
ATOM   1041  CG  LEU A 129      80.210  41.079  31.203  1.00 48.58
ATOM   1042  CD1 LEU A 129      81.078  40.763  29.973  1.00 48.58
ATOM   1043  CD2 LEU A 129      78.900  40.273  31.230  1.00 48.58
ATOM   1044  N   ALA A 130      81.873  41.719  35.430  1.00 40.59
ATOM   1045  CA  ALA A 130      82.763  41.438  36.523  1.00 40.59
ATOM   1046  C   ALA A 130      81.975  41.151  37.766  1.00 40.59
ATOM   1047  O   ALA A 130      82.373  40.325  38.585  1.00 40.59
ATOM   1048  CB  ALA A 130      83.712  42.608  36.827  1.00 40.59
ATOM   1049  N   GLU A 131      80.841  41.842  37.961  1.00 63.15
ATOM   1050  CA  GLU A 131      80.057  41.656  39.147  1.00 63.15
ATOM   1051  C   GLU A 131      79.549  40.239  39.203  1.00 63.15
ATOM   1052  O   GLU A 131      79.350  39.682  40.283  1.00 63.15
ATOM   1053  CB  GLU A 131      78.847  42.605  39.184  1.00 63.15
ATOM   1054  CG  GLU A 131      77.923  42.342  40.379  1.00 63.15
ATOM   1055  CD  GLU A 131      78.652  42.746  41.653  1.00 63.15
ATOM   1056  OE1 GLU A 131      79.075  43.930  41.743  1.00 63.15
ATOM   1057  OE2 GLU A 131      78.798  41.875  42.552  1.00 63.15
ATOM   1058  N   VAL A 132      79.182  39.684  38.035  1.00 88.77
ATOM   1059  CA  VAL A 132      78.678  38.341  37.893  1.00 88.77
ATOM   1060  C   VAL A 132      79.720  37.263  37.756  1.00 88.77
ATOM   1061  O   VAL A 132      79.579  36.182  38.327  1.00 88.77
ATOM   1062  CB  VAL A 132      77.733  38.231  36.730  1.00 88.77
ATOM   1063  CG1 VAL A 132      77.222  36.785  36.629  1.00 88.77
ATOM   1064  CG2 VAL A 132      76.612  39.266  36.933  1.00 88.77
ATOM   1065  N   ALA A 133      80.798  37.538  36.995  1.00 59.79
ATOM   1066  CA  ALA A 133      81.758  36.544  36.583  1.00 59.79
ATOM   1067  C   ALA A 133      82.511  35.955  37.736  1.00 59.79
ATOM   1068  O   ALA A 133      82.485  36.457  38.860  1.00 59.79
ATOM   1069  CB  ALA A 133      82.790  37.076  35.572  1.00 59.79
ATOM   1070  N   CYS A 134      83.149  34.793  37.470  1.00 35.83
ATOM   1071  CA  CYS A 134      83.957  34.129  38.450  1.00 35.83
ATOM   1072  C   CYS A 134      84.939  33.267  37.718  1.00 35.83
ATOM   1073  O   CYS A 134      84.780  32.993  36.530  1.00 35.83
ATOM   1074  CB  CYS A 134      83.153  33.213  39.387  1.00 35.83
ATOM   1075  SG  CYS A 134      82.403  34.121  40.771  1.00 35.83
ATOM   1076  N   GLY A 135      86.004  32.832  38.422  1.00 18.41
ATOM   1077  CA  GLY A 135      86.967  31.941  37.842  1.00 18.41
ATOM   1078  C   GLY A 135      87.906  32.697  36.958  1.00 18.41
ATOM   1079  O   GLY A 135      88.120  33.898  37.118  1.00 18.41
ATOM   1080  N   ASP A 136      88.494  31.967  35.989  1.00 80.75
ATOM   1081  CA  ASP A 136      89.457  32.482  35.060  1.00 80.75
ATOM   1082  C   ASP A 136      88.800  33.522  34.216  1.00 80.75
ATOM   1083  O   ASP A 136      89.438  34.485  33.796  1.00 80.75
ATOM   1084  CB  ASP A 136      90.011  31.399  34.118  1.00 80.75
ATOM   1085  CG  ASP A 136      91.044  32.044  33.204  1.00 80.75
ATOM   1086  OD1 ASP A 136      92.118  32.456  33.721  1.00 80.75
ATOM   1087  OD2 ASP A 136      90.768  32.141  31.979  1.00 80.75
ATOM   1088  N   ASP A 137      87.497  33.339  33.942  1.00 49.77
ATOM   1089  CA  ASP A 137      86.733  34.233  33.121  1.00 49.77
ATOM   1090  C   ASP A 137      86.679  35.577  33.789  1.00 49.77
ATOM   1091  O   ASP A 137      86.577  36.610  33.131  1.00 49.77
ATOM   1092  CB  ASP A 137      85.282  33.743  32.940  1.00 49.77
ATOM   1093  CG  ASP A 137      84.703  34.262  31.627  1.00 49.77
ATOM   1094  OD1 ASP A 137      85.470  34.417  30.641  1.00 49.77
ATOM   1095  OD2 ASP A 137      83.467  34.508  31.599  1.00 49.77
ATOM   1096  N   ARG A 138      86.698  35.597  35.131  1.00 53.20
ATOM   1097  CA  ARG A 138      86.555  36.828  35.860  1.00 53.20
ATOM   1098  C   ARG A 138      87.724  37.753  35.665  1.00 53.20
ATOM   1099  O   ARG A 138      87.546  38.953  35.458  1.00 53.20
ATOM   1100  CB  ARG A 138      86.388  36.585  37.370  1.00 53.20
ATOM   1101  CG  ARG A 138      86.258  37.867  38.194  1.00 53.20
ATOM   1102  CD  ARG A 138      85.345  37.712  39.414  1.00 53.20
ATOM   1103  NE  ARG A 138      85.070  39.076  39.946  1.00 53.20
ATOM   1104  CZ  ARG A 138      85.942  39.665  40.815  1.00 53.20
ATOM   1105  NH1 ARG A 138      87.056  38.992  41.227  1.00 53.20
ATOM   1106  NH2 ARG A 138      85.700  40.929  41.271  1.00 53.20
ATOM   1107  N   LYS A 139      88.955  37.215  35.704  1.00 91.70
ATOM   1108  CA  LYS A 139      90.129  38.039  35.666  1.00 91.70
ATOM   1109  C   LYS A 139      90.200  38.789  34.372  1.00 91.70
ATOM   1110  O   LYS A 139      90.582  39.958  34.345  1.00 91.70
ATOM   1111  CB  LYS A 139      91.422  37.224  35.821  1.00 91.70
ATOM   1112  CG  LYS A 139      92.687  38.074  35.705  1.00 91.70
ATOM   1113  CD  LYS A 139      92.824  39.110  36.820  1.00 91.70
ATOM   1114  CE  LYS A 139      94.253  39.620  37.007  1.00 91.70
ATOM   1115  NZ  LYS A 139      94.443  40.864  36.225  1.00 91.70
ATOM   1116  N   GLN A 140      89.841  38.129  33.259  1.00 44.80
ATOM   1117  CA  GLN A 140      89.924  38.750  31.970  1.00 44.80
ATOM   1118  C   GLN A 140      88.957  39.892  31.913  1.00 44.80
ATOM   1119  O   GLN A 140      89.281  40.969  31.416  1.00 44.80
ATOM   1120  CB  GLN A 140      89.549  37.776  30.840  1.00 44.80
ATOM   1121  CG  GLN A 140      89.697  38.366  29.438  1.00 44.80
ATOM   1122  CD  GLN A 140      91.106  38.925  29.324  1.00 44.80
ATOM   1123  OE1 GLN A 140      92.088  38.197  29.463  1.00 44.80
ATOM   1124  NE2 GLN A 140      91.211  40.259  29.074  1.00 44.80
ATOM   1125  N   THR A 141      87.742  39.677  32.447  1.00101.14
ATOM   1126  CA  THR A 141      86.678  40.638  32.397  1.00101.14
ATOM   1127  C   THR A 141      87.086  41.854  33.160  1.00101.14
ATOM   1128  O   THR A 141      86.848  42.981  32.726  1.00101.14
ATOM   1129  CB  THR A 141      85.443  40.128  33.070  1.00101.14
ATOM   1130  OG1 THR A 141      85.033  38.905  32.481  1.00101.14
ATOM   1131  CG2 THR A 141      84.335  41.179  32.914  1.00101.14
ATOM   1132  N   ILE A 142      87.699  41.644  34.338  1.00 34.30
ATOM   1133  CA  ILE A 142      88.115  42.735  35.164  1.00 34.30
ATOM   1134  C   ILE A 142      89.167  43.508  34.437  1.00 34.30
ATOM   1135  O   ILE A 142      89.161  44.738  34.446  1.00 34.30
ATOM   1136  CB  ILE A 142      88.689  42.293  36.479  1.00 34.30
ATOM   1137  CG1 ILE A 142      87.679  41.401  37.221  1.00 34.30
ATOM   1138  CG2 ILE A 142      89.106  43.546  37.268  1.00 34.30
ATOM   1139  CD1 ILE A 142      88.211  40.835  38.536  1.00 34.30
ATOM   1140  N   ASP A 143      90.110  42.801  33.789  1.00 26.15
ATOM   1141  CA  ASP A 143      91.174  43.458  33.085  1.00 26.15
ATOM   1142  C   ASP A 143      90.597  44.254  31.956  1.00 26.15
ATOM   1143  O   ASP A 143      91.003  45.390  31.718  1.00 26.15
ATOM   1144  CB  ASP A 143      92.189  42.470  32.484  1.00 26.15
ATOM   1145  CG  ASP A 143      93.128  42.021  33.595  1.00 26.15
ATOM   1146  OD1 ASP A 143      93.196  42.728  34.635  1.00 26.15
ATOM   1147  OD2 ASP A 143      93.793  40.965  33.418  1.00 26.15
ATOM   1148  N   ASN A 144      89.617  43.678  31.236  1.00 53.73
ATOM   1149  CA  ASN A 144      89.034  44.348  30.108  1.00 53.73
ATOM   1150  C   ASN A 144      88.378  45.607  30.583  1.00 53.73
ATOM   1151  O   ASN A 144      88.453  46.644  29.926  1.00 53.73
ATOM   1152  CB  ASN A 144      87.936  43.522  29.416  1.00 53.73
ATOM   1153  CG  ASN A 144      88.589  42.461  28.545  1.00 53.73
ATOM   1154  OD1 ASN A 144      88.484  41.267  28.817  1.00 53.73
ATOM   1155  ND2 ASN A 144      89.273  42.904  27.459  1.00 53.73
ATOM   1156  N   SER A 145      87.694  45.544  31.738  1.00 29.78
ATOM   1157  CA  SER A 145      87.011  46.702  32.238  1.00 29.78
ATOM   1158  C   SER A 145      88.013  47.764  32.573  1.00 29.78
ATOM   1159  O   SER A 145      87.847  48.927  32.209  1.00 29.78
ATOM   1160  CB  SER A 145      86.203  46.398  33.512  1.00 29.78
ATOM   1161  OG  SER A 145      85.546  47.573  33.964  1.00 29.78
ATOM   1162  N   GLN A 146      89.096  47.375  33.268  1.00 75.82
ATOM   1163  CA  GLN A 146      90.118  48.289  33.695  1.00 75.82
ATOM   1164  C   GLN A 146      90.786  48.887  32.496  1.00 75.82
ATOM   1165  O   GLN A 146      91.107  50.075  32.477  1.00 75.82
ATOM   1166  CB  GLN A 146      91.218  47.580  34.502  1.00 75.82
ATOM   1167  CG  GLN A 146      91.597  48.290  35.802  1.00 75.82
ATOM   1168  CD  GLN A 146      92.969  48.916  35.621  1.00 75.82
ATOM   1169  OE1 GLN A 146      93.907  48.604  36.351  1.00 75.82
ATOM   1170  NE2 GLN A 146      93.095  49.823  34.617  1.00 75.82
ATOM   1171  N   GLY A 147      91.022  48.068  31.457  1.00 19.10
ATOM   1172  CA  GLY A 147      91.727  48.546  30.306  1.00 19.10
ATOM   1173  C   GLY A 147      90.957  49.656  29.658  1.00 19.10
ATOM   1174  O   GLY A 147      91.541  50.657  29.246  1.00 19.10
ATOM   1175  N   ALA A 148      89.627  49.495  29.527  1.00 32.02
ATOM   1176  CA  ALA A 148      88.810  50.484  28.878  1.00 32.02
ATOM   1177  C   ALA A 148      88.780  51.758  29.668  1.00 32.02
ATOM   1178  O   ALA A 148      88.864  52.849  29.104  1.00 32.02
ATOM   1179  CB  ALA A 148      87.353  50.024  28.691  1.00 32.02
ATOM   1180  N   TYR A 149      88.649  51.656  31.004  1.00 69.84
ATOM   1181  CA  TYR A 149      88.556  52.834  31.821  1.00 69.84
ATOM   1182  C   TYR A 149      89.828  53.622  31.763  1.00 69.84
ATOM   1183  O   TYR A 149      89.798  54.848  31.676  1.00 69.84
ATOM   1184  CB  TYR A 149      88.288  52.552  33.309  1.00 69.84
ATOM   1185  CG  TYR A 149      86.865  52.154  33.513  1.00 69.84
ATOM   1186  CD1 TYR A 149      85.846  53.018  33.182  1.00 69.84
ATOM   1187  CD2 TYR A 149      86.546  50.936  34.068  1.00 69.84
ATOM   1188  CE1 TYR A 149      84.530  52.665  33.378  1.00 69.84
ATOM   1189  CE2 TYR A 149      85.233  50.577  34.268  1.00 69.84
ATOM   1190  CZ  TYR A 149      84.223  51.440  33.922  1.00 69.84
ATOM   1191  OH  TYR A 149      82.876  51.072  34.128  1.00 69.84
ATOM   1192  N   GLN A 150      90.986  52.939  31.812  1.00 36.09
ATOM   1193  CA  GLN A 150      92.239  53.636  31.886  1.00 36.09
ATOM   1194  C   GLN A 150      92.455  54.464  30.660  1.00 36.09
ATOM   1195  O   GLN A 150      92.891  55.611  30.756  1.00 36.09
ATOM   1196  CB  GLN A 150      93.446  52.694  32.036  1.00 36.09
ATOM   1197  CG  GLN A 150      94.760  53.440  32.281  1.00 36.09
ATOM   1198  CD  GLN A 150      95.846  52.750  31.466  1.00 36.09
ATOM   1199  OE1 GLN A 150      96.058  51.545  31.583  1.00 36.09
ATOM   1200  NE2 GLN A 150      96.557  53.537  30.615  1.00 36.09
ATOM   1201  N   GLU A 151      92.157  53.915  29.468  1.00 74.92
ATOM   1202  CA  GLU A 151      92.396  54.666  28.269  1.00 74.92
ATOM   1203  C   GLU A 151      91.492  55.861  28.233  1.00 74.92
ATOM   1204  O   GLU A 151      91.911  56.953  27.855  1.00 74.92
ATOM   1205  CB  GLU A 151      92.213  53.834  26.987  1.00 74.92
ATOM   1206  CG  GLU A 151      92.358  54.620  25.686  1.00 74.92
ATOM   1207  CD  GLU A 151      93.192  53.773  24.736  1.00 74.92
ATOM   1208  OE1 GLU A 151      92.919  52.548  24.631  1.00 74.92
ATOM   1209  OE2 GLU A 151      94.113  54.347  24.095  1.00 74.92
ATOM   1210  N   ALA A 152      90.219  55.690  28.633  1.00 32.85
ATOM   1211  CA  ALA A 152      89.288  56.783  28.638  1.00 32.85
ATOM   1212  C   ALA A 152      89.749  57.806  29.631  1.00 32.85
ATOM   1213  O   ALA A 152      89.587  59.007  29.423  1.00 32.85
ATOM   1214  CB  ALA A 152      87.867  56.354  29.042  1.00 32.85
ATOM   1215  N   PHE A 153      90.311  57.346  30.763  1.00 65.29
ATOM   1216  CA  PHE A 153      90.735  58.224  31.816  1.00 65.29
ATOM   1217  C   PHE A 153      91.869  59.085  31.341  1.00 65.29
ATOM   1218  O   PHE A 153      91.912  60.280  31.629  1.00 65.29
ATOM   1219  CB  PHE A 153      91.181  57.437  33.065  1.00 65.29
ATOM   1220  CG  PHE A 153      91.273  58.375  34.220  1.00 65.29
ATOM   1221  CD1 PHE A 153      90.214  59.202  34.520  1.00 65.29
ATOM   1222  CD2 PHE A 153      92.391  58.409  35.019  1.00 65.29
ATOM   1223  CE1 PHE A 153      90.280  60.067  35.587  1.00 65.29
ATOM   1224  CE2 PHE A 153      92.461  59.272  36.087  1.00 65.29
ATOM   1225  CZ  PHE A 153      91.406  60.106  36.372  1.00 65.29
ATOM   1226  N   ASP A 154      92.834  58.494  30.612  1.00 34.66
ATOM   1227  CA  ASP A 154      93.982  59.225  30.148  1.00 34.66
ATOM   1228  C   ASP A 154      93.564  60.263  29.151  1.00 34.66
ATOM   1229  O   ASP A 154      94.024  61.402  29.199  1.00 34.66
ATOM   1230  CB  ASP A 154      95.010  58.315  29.455  1.00 34.66
ATOM   1231  CG  ASP A 154      95.811  57.597  30.532  1.00 34.66
ATOM   1232  OD1 ASP A 154      96.005  58.195  31.624  1.00 34.66
ATOM   1233  OD2 ASP A 154      96.238  56.439  30.278  1.00 34.66
ATOM   1234  N   ILE A 155      92.670  59.884  28.218  1.00 40.13
ATOM   1235  CA  ILE A 155      92.235  60.745  27.153  1.00 40.13
ATOM   1236  C   ILE A 155      91.475  61.906  27.718  1.00 40.13
ATOM   1237  O   ILE A 155      91.674  63.049  27.309  1.00 40.13
ATOM   1238  CB  ILE A 155      91.321  60.026  26.202  1.00 40.13
ATOM   1239  CG1 ILE A 155      92.055  58.831  25.562  1.00 40.13
ATOM   1240  CG2 ILE A 155      90.791  61.048  25.181  1.00 40.13
ATOM   1241  CD1 ILE A 155      91.123  57.765  24.988  1.00 40.13
ATOM   1242  N   SER A 156      90.577  61.637  28.684  1.00 85.57
ATOM   1243  CA  SER A 156      89.734  62.658  29.240  1.00 85.57
ATOM   1244  C   SER A 156      90.566  63.687  29.934  1.00 85.57
ATOM   1245  O   SER A 156      90.309  64.885  29.820  1.00 85.57
ATOM   1246  CB  SER A 156      88.776  62.116  30.311  1.00 85.57
ATOM   1247  OG  SER A 156      88.007  61.048  29.788  1.00 85.57
ATOM   1248  N   LYS A 157      91.595  63.248  30.678  1.00 89.15
ATOM   1249  CA  LYS A 157      92.360  64.196  31.431  1.00 89.15
ATOM   1250  C   LYS A 157      92.989  65.177  30.491  1.00 89.15
ATOM   1251  O   LYS A 157      93.014  66.377  30.757  1.00 89.15
ATOM   1252  CB  LYS A 157      93.529  63.570  32.215  1.00 89.15
ATOM   1253  CG  LYS A 157      93.119  62.540  33.268  1.00 89.15
ATOM   1254  CD  LYS A 157      94.124  61.394  33.405  1.00 89.15
ATOM   1255  CE  LYS A 157      95.574  61.857  33.570  1.00 89.15
ATOM   1256  NZ  LYS A 157      96.477  60.686  33.621  1.00 89.15
ATOM   1257  N   LYS A 158      93.582  64.691  29.388  1.00121.67
ATOM   1258  CA  LYS A 158      94.233  65.602  28.490  1.00121.67
ATOM   1259  C   LYS A 158      93.267  66.426  27.685  1.00121.67
ATOM   1260  O   LYS A 158      93.374  67.649  27.616  1.00121.67
ATOM   1261  CB  LYS A 158      95.155  64.882  27.492  1.00121.67
ATOM   1262  CG  LYS A 158      96.238  64.035  28.164  1.00121.67
ATOM   1263  CD  LYS A 158      97.054  63.187  27.184  1.00121.67
ATOM   1264  CE  LYS A 158      96.280  62.002  26.608  1.00121.67
ATOM   1265  NZ  LYS A 158      97.191  61.124  25.841  1.00121.67
ATOM   1266  N   GLU A 159      92.314  65.740  27.032  1.00162.83
ATOM   1267  CA  GLU A 159      91.404  66.297  26.068  1.00162.83
ATOM   1268  C   GLU A 159      90.201  67.027  26.602  1.00162.83
ATOM   1269  O   GLU A 159      89.638  67.851  25.883  1.00162.83
ATOM   1270  CB  GLU A 159      90.896  65.253  25.070  1.00162.83
ATOM   1271  CG  GLU A 159      92.053  64.541  24.380  1.00162.83
ATOM   1272  CD  GLU A 159      92.656  65.531  23.395  1.00162.83
ATOM   1273  OE1 GLU A 159      91.875  66.159  22.633  1.00162.83
ATOM   1274  OE2 GLU A 159      93.908  65.669  23.390  1.00162.83
ATOM   1275  N   MET A 160      89.721  66.720  27.824  1.00144.90
ATOM   1276  CA  MET A 160      88.450  67.251  28.254  1.00144.90
ATOM   1277  C   MET A 160      88.631  68.193  29.410  1.00144.90
ATOM   1278  O   MET A 160      89.643  68.158  30.108  1.00144.90
ATOM   1279  CB  MET A 160      87.513  66.148  28.782  1.00144.90
ATOM   1280  CG  MET A 160      87.259  64.994  27.806  1.00144.90
ATOM   1281  SD  MET A 160      86.030  65.309  26.505  1.00144.90
ATOM   1282  CE  MET A 160      84.578  65.022  27.555  1.00144.90
ATOM   1283  N   GLN A 161      87.624  69.071  29.633  1.00 64.18
ATOM   1284  CA  GLN A 161      87.663  70.010  30.718  1.00 64.18
ATOM   1285  C   GLN A 161      87.212  69.266  31.946  1.00 64.18
ATOM   1286  O   GLN A 161      86.461  68.298  31.842  1.00 64.18
ATOM   1287  CB  GLN A 161      86.724  71.208  30.507  1.00 64.18
ATOM   1288  CG  GLN A 161      87.085  72.049  29.284  1.00 64.18
ATOM   1289  CD  GLN A 161      86.146  71.597  28.171  1.00 64.18
ATOM   1290  OE1 GLN A 161      86.183  70.442  27.748  1.00 64.18
ATOM   1291  NE2 GLN A 161      85.274  72.522  27.689  1.00 64.18
ATOM   1292  N   PRO A 162      87.652  69.666  33.112  1.00 90.25
ATOM   1293  CA  PRO A 162      87.284  68.933  34.296  1.00 90.25
ATOM   1294  C   PRO A 162      85.819  68.986  34.616  1.00 90.25
ATOM   1295  O   PRO A 162      85.331  68.097  35.312  1.00 90.25
ATOM   1296  CB  PRO A 162      88.200  69.452  35.401  1.00 90.25
ATOM   1297  CG  PRO A 162      89.472  69.872  34.640  1.00 90.25
ATOM   1298  CD  PRO A 162      88.970  70.267  33.240  1.00 90.25
ATOM   1299  N   THR A 163      85.125  70.044  34.163  1.00 84.60
ATOM   1300  CA  THR A 163      83.721  70.280  34.362  1.00 84.60
ATOM   1301  C   THR A 163      82.864  69.441  33.456  1.00 84.60
ATOM   1302  O   THR A 163      81.655  69.353  33.667  1.00 84.60
ATOM   1303  CB  THR A 163      83.343  71.719  34.145  1.00 84.60
ATOM   1304  OG1 THR A 163      83.564  72.091  32.793  1.00 84.60
ATOM   1305  CG2 THR A 163      84.190  72.595  35.084  1.00 84.60
ATOM   1306  N   HIS A 164      83.434  68.886  32.368  1.00 76.42
ATOM   1307  CA  HIS A 164      82.640  68.158  31.409  1.00 76.42
ATOM   1308  C   HIS A 164      82.032  66.943  32.056  1.00 76.42
ATOM   1309  O   HIS A 164      82.701  66.160  32.727  1.00 76.42
ATOM   1310  CB  HIS A 164      83.459  67.707  30.185  1.00 76.42
ATOM   1311  CG  HIS A 164      82.635  67.489  28.950  1.00 76.42
ATOM   1312  ND1 HIS A 164      81.788  66.421  28.749  1.00 76.42
ATOM   1313  CD2 HIS A 164      82.553  68.244  27.821  1.00 76.42
ATOM   1314  CE1 HIS A 164      81.240  66.584  27.517  1.00 76.42
ATOM   1315  NE2 HIS A 164      81.675  67.676  26.916  1.00 76.42
ATOM   1316  N   PRO A 165      80.748  66.779  31.862  1.00 72.00
ATOM   1317  CA  PRO A 165      79.983  65.686  32.412  1.00 72.00
ATOM   1318  C   PRO A 165      80.474  64.332  31.984  1.00 72.00
ATOM   1319  O   PRO A 165      80.377  63.395  32.775  1.00 72.00
ATOM   1320  CB  PRO A 165      78.540  65.949  31.978  1.00 72.00
ATOM   1321  CG  PRO A 165      78.685  66.828  30.721  1.00 72.00
ATOM   1322  CD  PRO A 165      79.963  67.641  30.982  1.00 72.00
ATOM   1323  N   ILE A 166      80.970  64.186  30.741  1.00 46.67
ATOM   1324  CA  ILE A 166      81.435  62.902  30.290  1.00 46.67
ATOM   1325  C   ILE A 166      82.644  62.519  31.084  1.00 46.67
ATOM   1326  O   ILE A 166      82.799  61.365  31.481  1.00 46.67
ATOM   1327  CB  ILE A 166      81.799  62.877  28.834  1.00 46.67
ATOM   1328  CG1 ILE A 166      80.616  63.381  27.987  1.00 46.67
ATOM   1329  CG2 ILE A 166      82.254  61.453  28.474  1.00 46.67
ATOM   1330  CD1 ILE A 166      80.836  63.255  26.481  1.00 46.67
ATOM   1331  N   ARG A 167      83.555  63.483  31.309  1.00 60.02
ATOM   1332  CA  ARG A 167      84.754  63.230  32.054  1.00 60.02
ATOM   1333  C   ARG A 167      84.409  62.925  33.484  1.00 60.02
ATOM   1334  O   ARG A 167      84.999  62.036  34.096  1.00 60.02
ATOM   1335  CB  ARG A 167      85.714  64.432  32.026  1.00 60.02
ATOM   1336  CG  ARG A 167      86.925  64.300  32.951  1.00 60.02
ATOM   1337  CD  ARG A 167      88.020  65.322  32.634  1.00 60.02
ATOM   1338  NE  ARG A 167      89.040  65.268  33.719  1.00 60.02
ATOM   1339  CZ  ARG A 167      90.245  65.883  33.550  1.00 60.02
ATOM   1340  NH1 ARG A 167      90.504  66.564  32.397  1.00 60.02
ATOM   1341  NH2 ARG A 167      91.196  65.807  34.527  1.00 60.02
ATOM   1342  N   LEU A 168      83.448  63.669  34.060  1.00 47.00
ATOM   1343  CA  LEU A 168      83.060  63.475  35.433  1.00 47.00
ATOM   1344  C   LEU A 168      82.411  62.133  35.608  1.00 47.00
ATOM   1345  O   LEU A 168      82.673  61.431  36.584  1.00 47.00
ATOM   1346  CB  LEU A 168      82.066  64.542  35.925  1.00 47.00
ATOM   1347  CG  LEU A 168      82.676  65.953  36.039  1.00 47.00
ATOM   1348  CD1 LEU A 168      81.627  66.986  36.483  1.00 47.00
ATOM   1349  CD2 LEU A 168      83.915  65.954  36.945  1.00 47.00
ATOM   1350  N   GLY A 169      81.540  61.744  34.660  1.00 25.25
ATOM   1351  CA  GLY A 169      80.819  60.504  34.749  1.00 25.25
ATOM   1352  C   GLY A 169      81.781  59.355  34.704  1.00 25.25
ATOM   1353  O   GLY A 169      81.575  58.337  35.364  1.00 25.25
ATOM   1354  N   LEU A 170      82.841  59.469  33.884  1.00 42.59
ATOM   1355  CA  LEU A 170      83.809  58.417  33.767  1.00 42.59
ATOM   1356  C   LEU A 170      84.495  58.225  35.085  1.00 42.59
ATOM   1357  O   LEU A 170      84.701  57.101  35.537  1.00 42.59
ATOM   1358  CB  LEU A 170      84.894  58.738  32.725  1.00 42.59
ATOM   1359  CG  LEU A 170      85.959  57.638  32.574  1.00 42.59
ATOM   1360  CD1 LEU A 170      85.523  56.567  31.565  1.00 42.59
ATOM   1361  CD2 LEU A 170      87.333  58.243  32.245  1.00 42.59
ATOM   1362  N   ALA A 171      84.867  59.331  35.748  1.00 36.66
ATOM   1363  CA  ALA A 171      85.551  59.252  37.008  1.00 36.66
ATOM   1364  C   ALA A 171      84.651  58.610  38.017  1.00 36.66
ATOM   1365  O   ALA A 171      85.111  57.893  38.904  1.00 36.66
ATOM   1366  CB  ALA A 171      85.958  60.632  37.555  1.00 36.66
ATOM   1367  N   LEU A 172      83.338  58.892  37.936  1.00 51.12
ATOM   1368  CA  LEU A 172      82.418  58.329  38.882  1.00 51.12
ATOM   1369  C   LEU A 172      82.401  56.834  38.746  1.00 51.12
ATOM   1370  O   LEU A 172      82.496  56.122  39.744  1.00 51.12
ATOM   1371  CB  LEU A 172      80.975  58.816  38.666  1.00 51.12
ATOM   1372  CG  LEU A 172      79.954  58.138  39.598  1.00 51.12
ATOM   1373  CD1 LEU A 172      79.967  58.770  40.998  1.00 51.12
ATOM   1374  CD2 LEU A 172      78.551  58.116  38.966  1.00 51.12
ATOM   1375  N   ASN A 173      82.268  56.308  37.510  1.00129.17
ATOM   1376  CA  ASN A 173      82.191  54.883  37.350  1.00129.17
ATOM   1377  C   ASN A 173      83.527  54.229  37.555  1.00129.17
ATOM   1378  O   ASN A 173      83.599  53.087  38.005  1.00129.17
ATOM   1379  CB  ASN A 173      81.525  54.395  36.040  1.00129.17
ATOM   1380  CG  ASN A 173      80.084  54.844  35.890  1.00129.17
ATOM   1381  OD1 ASN A 173      79.539  55.566  36.721  1.00129.17
ATOM   1382  ND2 ASN A 173      79.445  54.414  34.771  1.00129.17
ATOM   1383  N   PHE A 174      84.625  54.925  37.208  1.00 99.75
ATOM   1384  CA  PHE A 174      85.946  54.381  37.349  1.00 99.75
ATOM   1385  C   PHE A 174      86.224  54.180  38.812  1.00 99.75
ATOM   1386  O   PHE A 174      86.792  53.163  39.211  1.00 99.75
ATOM   1387  CB  PHE A 174      86.988  55.311  36.693  1.00 99.75
ATOM   1388  CG  PHE A 174      88.279  54.594  36.501  1.00 99.75
ATOM   1389  CD1 PHE A 174      88.329  53.224  36.596  1.00 99.75
ATOM   1390  CD2 PHE A 174      89.421  55.275  36.148  1.00 99.75
ATOM   1391  CE1 PHE A 174      89.509  52.549  36.399  1.00 99.75
ATOM   1392  CE2 PHE A 174      90.606  54.606  35.948  1.00 99.75
ATOM   1393  CZ  PHE A 174      90.652  53.240  36.078  1.00 99.75
ATOM   1394  N   SER A 175      85.827  55.148  39.661  1.00 31.01
ATOM   1395  CA  SER A 175      86.038  55.029  41.077  1.00 31.01
ATOM   1396  C   SER A 175      85.209  53.893  41.600  1.00 31.01
ATOM   1397  O   SER A 175      85.633  53.165  42.496  1.00 31.01
ATOM   1398  CB  SER A 175      85.649  56.303  41.849  1.00 31.01
ATOM   1399  OG  SER A 175      84.242  56.489  41.817  1.00 31.01
ATOM   1400  N   VAL A 176      83.995  53.712  41.046  1.00 37.05
ATOM   1401  CA  VAL A 176      83.114  52.654  41.462  1.00 37.05
ATOM   1402  C   VAL A 176      83.776  51.346  41.157  1.00 37.05
ATOM   1403  O   VAL A 176      83.666  50.386  41.918  1.00 37.05
ATOM   1404  CB  VAL A 176      81.801  52.679  40.733  1.00 37.05
ATOM   1405  CG1 VAL A 176      81.045  51.374  41.028  1.00 37.05
ATOM   1406  CG2 VAL A 176      81.036  53.946  41.151  1.00 37.05
ATOM   1407  N   PHE A 177      84.483  51.284  40.015  1.00 56.27
ATOM   1408  CA  PHE A 177      85.168  50.100  39.585  1.00 56.27
ATOM   1409  C   PHE A 177      86.191  49.733  40.617  1.00 56.27
ATOM   1410  O   PHE A 177      86.309  48.568  40.995  1.00 56.27
ATOM   1411  CB  PHE A 177      85.877  50.342  38.237  1.00 56.27
ATOM   1412  CG  PHE A 177      86.709  49.163  37.872  1.00 56.27
ATOM   1413  CD1 PHE A 177      86.137  48.024  37.355  1.00 56.27
ATOM   1414  CD2 PHE A 177      88.074  49.212  38.026  1.00 56.27
ATOM   1415  CE1 PHE A 177      86.916  46.943  37.015  1.00 56.27
ATOM   1416  CE2 PHE A 177      88.858  48.135  37.687  1.00 56.27
ATOM   1417  CZ  PHE A 177      88.279  46.996  37.182  1.00 56.27
ATOM   1418  N   TYR A 178      86.960  50.722  41.111  1.00 65.05
ATOM   1419  CA  TYR A 178      87.972  50.442  42.090  1.00 65.05
ATOM   1420  C   TYR A 178      87.367  49.922  43.355  1.00 65.05
ATOM   1421  O   TYR A 178      87.871  48.964  43.938  1.00 65.05
ATOM   1422  CB  TYR A 178      88.806  51.671  42.498  1.00 65.05
ATOM   1423  CG  TYR A 178      89.988  51.801  41.600  1.00 65.05
ATOM   1424  CD1 TYR A 178      89.836  52.410  40.376  1.00 65.05
ATOM   1425  CD2 TYR A 178      91.224  51.316  41.957  1.00 65.05
ATOM   1426  CE1 TYR A 178      90.899  52.543  39.517  1.00 65.05
ATOM   1427  CE2 TYR A 178      92.292  51.448  41.101  1.00 65.05
ATOM   1428  CZ  TYR A 178      92.131  52.061  39.880  1.00 65.05
ATOM   1429  OH  TYR A 178      93.225  52.197  39.000  1.00 65.05
ATOM   1430  N   TYR A 179      86.289  50.560  43.840  1.00 67.85
ATOM   1431  CA  TYR A 179      85.760  50.171  45.113  1.00 67.85
ATOM   1432  C   TYR A 179      85.133  48.803  45.068  1.00 67.85
ATOM   1433  O   TYR A 179      85.494  47.921  45.845  1.00 67.85
ATOM   1434  CB  TYR A 179      84.684  51.165  45.585  1.00 67.85
ATOM   1435  CG  TYR A 179      84.273  50.819  46.972  1.00 67.85
ATOM   1436  CD1 TYR A 179      85.053  51.217  48.033  1.00 67.85
ATOM   1437  CD2 TYR A 179      83.119  50.113  47.217  1.00 67.85
ATOM   1438  CE1 TYR A 179      84.693  50.914  49.323  1.00 67.85
ATOM   1439  CE2 TYR A 179      82.752  49.807  48.507  1.00 67.85
ATOM   1440  CZ  TYR A 179      83.539  50.207  49.560  1.00 67.85
ATOM   1441  OH  TYR A 179      83.165  49.895  50.883  1.00 67.85
ATOM   1442  N   GLU A 180      84.165  48.593  44.152  1.00119.99
ATOM   1443  CA  GLU A 180      83.430  47.357  44.108  1.00119.99
ATOM   1444  C   GLU A 180      84.183  46.209  43.488  1.00119.99
ATOM   1445  O   GLU A 180      84.115  45.078  43.967  1.00119.99
ATOM   1446  CB  GLU A 180      82.107  47.489  43.336  1.00119.99
ATOM   1447  CG  GLU A 180      81.317  48.749  43.691  1.00119.99
ATOM   1448  CD  GLU A 180      79.844  48.465  43.435  1.00119.99
ATOM   1449  OE1 GLU A 180      79.200  47.830  44.313  1.00119.99
ATOM   1450  OE2 GLU A 180      79.341  48.884  42.358  1.00119.99
ATOM   1451  N   ILE A 181      84.828  46.444  42.331  1.00133.84
ATOM   1452  CA  ILE A 181      85.487  45.367  41.643  1.00133.84
ATOM   1453  C   ILE A 181      86.826  45.027  42.223  1.00133.84
ATOM   1454  O   ILE A 181      87.114  43.867  42.515  1.00133.84
ATOM   1455  CB  ILE A 181      85.681  45.665  40.188  1.00133.84
ATOM   1456  CG1 ILE A 181      84.355  46.163  39.588  1.00133.84
ATOM   1457  CG2 ILE A 181      86.220  44.395  39.509  1.00133.84
ATOM   1458  CD1 ILE A 181      83.254  45.103  39.579  1.00133.84
ATOM   1459  N   LEU A 182      87.688  46.056  42.348  1.00 85.38
ATOM   1460  CA  LEU A 182      89.039  45.976  42.833  1.00 85.38
ATOM   1461  C   LEU A 182      89.089  45.829  44.322  1.00 85.38
ATOM   1462  O   LEU A 182      90.070  45.318  44.855  1.00 85.38
ATOM   1463  CB  LEU A 182      89.900  47.182  42.425  1.00 85.38
ATOM   1464  CG  LEU A 182      90.943  46.821  41.351  1.00 85.38
ATOM   1465  CD1 LEU A 182      90.291  46.180  40.116  1.00 85.38
ATOM   1466  CD2 LEU A 182      91.814  48.037  40.996  1.00 85.38
ATOM   1467  N   ASN A 183      88.047  46.317  45.024  1.00138.16
ATOM   1468  CA  ASN A 183      87.946  46.364  46.459  1.00138.16
ATOM   1469  C   ASN A 183      89.083  47.154  47.037  1.00138.16
ATOM   1470  O   ASN A 183      89.677  46.767  48.043  1.00138.16
ATOM   1471  CB  ASN A 183      87.757  45.001  47.179  1.00138.16
ATOM   1472  CG  ASN A 183      86.763  45.057  48.332  1.00138.16
ATOM   1473  OD1 ASN A 183      86.975  44.464  49.388  1.00138.16
ATOM   1474  ND2 ASN A 183      85.649  45.809  48.131  1.00138.16
ATOM   1475  N   ASN A 184      89.406  48.302  46.395  1.00 63.72
ATOM   1476  CA  ASN A 184      90.429  49.184  46.884  1.00 63.72
ATOM   1477  C   ASN A 184      89.796  50.534  47.083  1.00 63.72
ATOM   1478  O   ASN A 184      89.744  51.354  46.167  1.00 63.72
ATOM   1479  CB  ASN A 184      91.583  49.342  45.878  1.00 63.72
ATOM   1480  CG  ASN A 184      92.775  49.985  46.572  1.00 63.72
ATOM   1481  OD1 ASN A 184      92.690  51.107  47.070  1.00 63.72
ATOM   1482  ND2 ASN A 184      93.922  49.257  46.605  1.00 63.72
ATOM   1483  N   PRO A 185      89.299  50.777  48.266  1.00 75.34
ATOM   1484  CA  PRO A 185      88.631  52.001  48.624  1.00 75.34
ATOM   1485  C   PRO A 185      89.506  53.218  48.592  1.00 75.34
ATOM   1486  O   PRO A 185      88.994  54.302  48.313  1.00 75.34
ATOM   1487  CB  PRO A 185      88.074  51.752  50.025  1.00 75.34
ATOM   1488  CG  PRO A 185      87.975  50.218  50.114  1.00 75.34
ATOM   1489  CD  PRO A 185      89.121  49.724  49.213  1.00 75.34
ATOM   1490  N   GLU A 186      90.811  53.084  48.897  1.00 69.68
ATOM   1491  CA  GLU A 186      91.654  54.245  48.969  1.00 69.68
ATOM   1492  C   GLU A 186      91.765  54.865  47.615  1.00 69.68
ATOM   1493  O   GLU A 186      91.627  56.078  47.461  1.00 69.68
ATOM   1494  CB  GLU A 186      93.091  53.930  49.424  1.00 69.68
ATOM   1495  CG  GLU A 186      93.181  53.170  50.748  1.00 69.68
ATOM   1496  CD  GLU A 186      93.179  51.680  50.438  1.00 69.68
ATOM   1497  OE1 GLU A 186      92.068  51.103  50.296  1.00 69.68
ATOM   1498  OE2 GLU A 186      94.292  51.100  50.331  1.00 69.68
ATOM   1499  N   LEU A 187      92.017  54.029  46.593  1.00 37.04
ATOM   1500  CA  LEU A 187      92.186  54.511  45.253  1.00 37.04
ATOM   1501  C   LEU A 187      90.883  55.064  44.772  1.00 37.04
ATOM   1502  O   LEU A 187      90.842  56.082  44.082  1.00 37.04
ATOM   1503  CB  LEU A 187      92.614  53.403  44.274  1.00 37.04
ATOM   1504  CG  LEU A 187      94.005  52.816  44.582  1.00 37.04
ATOM   1505  CD1 LEU A 187      94.171  51.416  43.968  1.00 37.04
ATOM   1506  CD2 LEU A 187      95.125  53.788  44.174  1.00 37.04
ATOM   1507  N   ALA A 188      89.771  54.399  45.133  1.00 28.07
ATOM   1508  CA  ALA A 188      88.484  54.825  44.670  1.00 28.07
ATOM   1509  C   ALA A 188      88.204  56.209  45.175  1.00 28.07
ATOM   1510  O   ALA A 188      87.652  57.037  44.452  1.00 28.07
ATOM   1511  CB  ALA A 188      87.347  53.910  45.158  1.00 28.07
ATOM   1512  N   CYS A 189      88.557  56.489  46.443  1.00 31.83
ATOM   1513  CA  CYS A 189      88.300  57.782  47.019  1.00 31.83
ATOM   1514  C   CYS A 189      89.108  58.831  46.318  1.00 31.83
ATOM   1515  O   CYS A 189      88.595  59.889  45.957  1.00 31.83
ATOM   1516  CB  CYS A 189      88.665  57.848  48.513  1.00 31.83
ATOM   1517  SG  CYS A 189      87.766  56.619  49.507  1.00 31.83
ATOM   1518  N   THR A 190      90.404  58.550  46.089  1.00 26.13
ATOM   1519  CA  THR A 190      91.278  59.514  45.483  1.00 26.13
ATOM   1520  C   THR A 190      90.778  59.799  44.106  1.00 26.13
ATOM   1521  O   THR A 190      90.778  60.946  43.660  1.00 26.13
ATOM   1522  CB  THR A 190      92.689  59.021  45.353  1.00 26.13
ATOM   1523  OG1 THR A 190      92.734  57.886  44.501  1.00 26.13
ATOM   1524  CG2 THR A 190      93.216  58.657  46.751  1.00 26.13
ATOM   1525  N   LEU A 191      90.325  58.752  43.396  1.00 53.69
ATOM   1526  CA  LEU A 191      89.879  58.950  42.050  1.00 53.69
ATOM   1527  C   LEU A 191      88.716  59.897  42.043  1.00 53.69
ATOM   1528  O   LEU A 191      88.674  60.828  41.239  1.00 53.69
ATOM   1529  CB  LEU A 191      89.427  57.644  41.376  1.00 53.69
ATOM   1530  CG  LEU A 191      90.247  57.296  40.123  1.00 53.69
ATOM   1531  CD1 LEU A 191      89.780  55.972  39.496  1.00 53.69
ATOM   1532  CD2 LEU A 191      90.240  58.458  39.121  1.00 53.69
ATOM   1533  N   ALA A 192      87.728  59.680  42.933  1.00 42.77
ATOM   1534  CA  ALA A 192      86.566  60.526  42.994  1.00 42.77
ATOM   1535  C   ALA A 192      86.925  61.899  43.481  1.00 42.77
ATOM   1536  O   ALA A 192      86.428  62.901  42.968  1.00 42.77
ATOM   1537  CB  ALA A 192      85.488  59.986  43.949  1.00 42.77
ATOM   1538  N   LYS A 193      87.788  61.976  44.512  1.00 96.80
ATOM   1539  CA  LYS A 193      88.122  63.233  45.124  1.00 96.80
ATOM   1540  C   LYS A 193      88.827  64.121  44.147  1.00 96.80
ATOM   1541  O   LYS A 193      88.516  65.307  44.052  1.00 96.80
ATOM   1542  CB  LYS A 193      89.026  63.057  46.360  1.00 96.80
ATOM   1543  CG  LYS A 193      88.346  62.443  47.590  1.00 96.80
ATOM   1544  CD  LYS A 193      89.285  61.704  48.544  1.00 96.80
ATOM   1545  CE  LYS A 193      90.566  62.482  48.848  1.00 96.80
ATOM   1546  NZ  LYS A 193      90.338  63.428  49.962  1.00 96.80
ATOM   1547  N   THR A 194      89.788  63.567  43.382  1.00107.55
ATOM   1548  CA  THR A 194      90.570  64.363  42.477  1.00107.55
ATOM   1549  C   THR A 194      89.687  64.955  41.426  1.00107.55
ATOM   1550  O   THR A 194      89.798  66.133  41.088  1.00107.55
ATOM   1551  CB  THR A 194      91.628  63.573  41.759  1.00107.55
ATOM   1552  OG1 THR A 194      91.064  62.417  41.157  1.00107.55
ATOM   1553  CG2 THR A 194      92.717  63.171  42.761  1.00107.55
ATOM   1554  N   ALA A 195      88.774  64.142  40.877  1.00 33.52
ATOM   1555  CA  ALA A 195      87.917  64.606  39.829  1.00 33.52
ATOM   1556  C   ALA A 195      87.047  65.704  40.354  1.00 33.52
ATOM   1557  O   ALA A 195      86.766  66.674  39.651  1.00 33.52
ATOM   1558  CB  ALA A 195      86.992  63.499  39.293  1.00 33.52
ATOM   1559  N   PHE A 196      86.561  65.553  41.599  1.00 62.24
ATOM   1560  CA  PHE A 196      85.700  66.538  42.185  1.00 62.24
ATOM   1561  C   PHE A 196      86.427  67.829  42.407  1.00 62.24
ATOM   1562  O   PHE A 196      85.938  68.889  42.020  1.00 62.24
ATOM   1563  CB  PHE A 196      85.123  66.105  43.545  1.00 62.24
ATOM   1564  CG  PHE A 196      84.160  67.158  43.983  1.00 62.24
ATOM   1565  CD1 PHE A 196      83.211  67.655  43.119  1.00 62.24
ATOM   1566  CD2 PHE A 196      84.206  67.649  45.267  1.00 62.24
ATOM   1567  CE1 PHE A 196      82.330  68.627  43.533  1.00 62.24
ATOM   1568  CE2 PHE A 196      83.326  68.621  45.686  1.00 62.24
ATOM   1569  CZ  PHE A 196      82.385  69.112  44.816  1.00 62.24
ATOM   1570  N   ASP A 197      87.624  67.785  43.025  1.00116.09
ATOM   1571  CA  ASP A 197      88.278  69.026  43.339  1.00116.09
ATOM   1572  C   ASP A 197      88.704  69.727  42.090  1.00116.09
ATOM   1573  O   ASP A 197      88.674  70.954  42.022  1.00116.09
ATOM   1574  CB  ASP A 197      89.458  68.934  44.338  1.00116.09
ATOM   1575  CG  ASP A 197      89.080  69.384  45.735  1.00116.09
ATOM   1576  OD1 ASP A 197      88.489  68.566  46.483  1.00116.09
ATOM   1577  OD2 ASP A 197      89.364  70.563  46.072  1.00116.09
ATOM   1578  N   GLU A 198      89.103  68.965  41.059  1.00 55.61
ATOM   1579  CA  GLU A 198      89.550  69.539  39.826  1.00 55.61
ATOM   1580  C   GLU A 198      88.402  70.291  39.221  1.00 55.61
ATOM   1581  O   GLU A 198      88.589  71.342  38.612  1.00 55.61
ATOM   1582  CB  GLU A 198      89.995  68.457  38.828  1.00 55.61
ATOM   1583  CG  GLU A 198      91.460  68.047  39.006  1.00 55.61
ATOM   1584  CD  GLU A 198      91.918  67.345  37.735  1.00 55.61
ATOM   1585  OE1 GLU A 198      91.283  66.320  37.371  1.00 55.61
ATOM   1586  OE2 GLU A 198      92.899  67.825  37.107  1.00 55.61
ATOM   1587  N   ALA A 199      87.179  69.741  39.340  1.00 39.14
ATOM   1588  CA  ALA A 199      86.003  70.364  38.803  1.00 39.14
ATOM   1589  C   ALA A 199      85.703  71.640  39.531  1.00 39.14
ATOM   1590  O   ALA A 199      85.335  72.640  38.919  1.00 39.14
ATOM   1591  CB  ALA A 199      84.751  69.474  38.906  1.00 39.14
ATOM   1592  N   ILE A 200      85.844  71.639  40.868  1.00156.20
ATOM   1593  CA  ILE A 200      85.508  72.793  41.651  1.00156.20
ATOM   1594  C   ILE A 200      86.419  73.937  41.329  1.00156.20
ATOM   1595  O   ILE A 200      85.978  75.083  41.269  1.00156.20
ATOM   1596  CB  ILE A 200      85.437  72.508  43.132  1.00156.20
ATOM   1597  CG1 ILE A 200      84.359  71.477  43.488  1.00156.20
ATOM   1598  CG2 ILE A 200      85.242  73.857  43.840  1.00156.20
ATOM   1599  CD1 ILE A 200      82.954  71.924  43.113  1.00156.20
ATOM   1600  N   ALA A 201      87.716  73.670  41.103  1.00 58.08
ATOM   1601  CA  ALA A 201      88.634  74.744  40.842  1.00 58.08
ATOM   1602  C   ALA A 201      88.259  75.452  39.567  1.00 58.08
ATOM   1603  O   ALA A 201      88.348  76.672  39.470  1.00 58.08
ATOM   1604  CB  ALA A 201      90.084  74.257  40.685  1.00 58.08
ATOM   1605  N   GLU A 202      87.865  74.652  38.565  1.00194.57
ATOM   1606  CA  GLU A 202      87.522  74.879  37.185  1.00194.57
ATOM   1607  C   GLU A 202      86.130  75.416  36.947  1.00194.57
ATOM   1608  O   GLU A 202      85.724  75.509  35.791  1.00194.57
ATOM   1609  CB  GLU A 202      87.623  73.575  36.379  1.00194.57
ATOM   1610  CG  GLU A 202      88.089  73.771  34.943  1.00194.57
ATOM   1611  CD  GLU A 202      89.581  74.065  35.001  1.00194.57
ATOM   1612  OE1 GLU A 202      90.320  73.236  35.594  1.00194.57
ATOM   1613  OE2 GLU A 202      90.002  75.117  34.450  1.00194.57
ATOM   1614  N   LEU A 203      85.329  75.695  37.990  1.00 87.38
ATOM   1615  CA  LEU A 203      83.917  75.978  37.887  1.00 87.38
ATOM   1616  C   LEU A 203      83.579  77.075  36.908  1.00 87.38
ATOM   1617  O   LEU A 203      82.514  77.031  36.290  1.00 87.38
ATOM   1618  CB  LEU A 203      83.306  76.343  39.250  1.00 87.38
ATOM   1619  CG  LEU A 203      82.804  75.105  40.023  1.00 87.38
ATOM   1620  CD1 LEU A 203      82.144  75.498  41.355  1.00 87.38
ATOM   1621  CD2 LEU A 203      81.900  74.222  39.145  1.00 87.38
ATOM   1622  N   ASP A 204      84.426  78.102  36.737  1.00 52.93
ATOM   1623  CA  ASP A 204      84.092  79.173  35.835  1.00 52.93
ATOM   1624  C   ASP A 204      83.963  78.623  34.442  1.00 52.93
ATOM   1625  O   ASP A 204      83.226  79.159  33.617  1.00 52.93
ATOM   1626  CB  ASP A 204      85.151  80.290  35.810  1.00 52.93
ATOM   1627  CG  ASP A 204      84.450  81.625  36.033  1.00 52.93
ATOM   1628  OD1 ASP A 204      83.632  81.718  36.988  1.00 52.93
ATOM   1629  OD2 ASP A 204      84.728  82.573  35.252  1.00 52.93
ATOM   1630  N   THR A 205      84.698  77.534  34.158  1.00142.05
ATOM   1631  CA  THR A 205      84.791  76.853  32.897  1.00142.05
ATOM   1632  C   THR A 205      83.480  76.217  32.533  1.00142.05
ATOM   1633  O   THR A 205      83.243  75.906  31.368  1.00142.05
ATOM   1634  CB  THR A 205      85.784  75.736  32.946  1.00142.05
ATOM   1635  OG1 THR A 205      87.057  76.229  33.323  1.00142.05
ATOM   1636  CG2 THR A 205      85.857  75.092  31.558  1.00142.05
ATOM   1637  N   LEU A 206      82.623  75.930  33.526  1.00 77.43
ATOM   1638  CA  LEU A 206      81.406  75.203  33.295  1.00 77.43
ATOM   1639  C   LEU A 206      80.372  76.049  32.600  1.00 77.43
ATOM   1640  O   LEU A 206      80.066  77.162  33.027  1.00 77.43
ATOM   1641  CB  LEU A 206      80.809  74.699  34.623  1.00 77.43
ATOM   1642  CG  LEU A 206      79.452  73.986  34.517  1.00 77.43
ATOM   1643  CD1 LEU A 206      79.522  72.824  33.516  1.00 77.43
ATOM   1644  CD2 LEU A 206      78.953  73.535  35.900  1.00 77.43
ATOM   1645  N   ASN A 207      79.800  75.513  31.494  1.00134.54
ATOM   1646  CA  ASN A 207      78.751  76.159  30.743  1.00134.54
ATOM   1647  C   ASN A 207      77.479  75.862  31.459  1.00134.54
ATOM   1648  O   ASN A 207      77.373  74.854  32.151  1.00134.54
ATOM   1649  CB  ASN A 207      78.457  75.545  29.367  1.00134.54
ATOM   1650  CG  ASN A 207      79.586  75.793  28.400  1.00134.54
ATOM   1651  OD1 ASN A 207      79.957  76.933  28.133  1.00134.54
ATOM   1652  ND2 ASN A 207      80.150  74.682  27.858  1.00134.54
ATOM   1653  N   GLU A 208      76.462  76.718  31.255  1.00 90.16
ATOM   1654  CA  GLU A 208      75.176  76.551  31.865  1.00 90.16
ATOM   1655  C   GLU A 208      74.533  75.311  31.335  1.00 90.16
ATOM   1656  O   GLU A 208      73.691  74.713  32.002  1.00 90.16
ATOM   1657  CB  GLU A 208      74.223  77.734  31.639  1.00 90.16
ATOM   1658  CG  GLU A 208      74.651  79.005  32.375  1.00 90.16
ATOM   1659  CD  GLU A 208      73.503  79.408  33.290  1.00 90.16
ATOM   1660  OE1 GLU A 208      72.408  79.725  32.755  1.00 90.16
ATOM   1661  OE2 GLU A 208      73.703  79.403  34.534  1.00 90.16
ATOM   1662  N   ASP A 209      74.892  74.902  30.106  1.00 59.02
ATOM   1663  CA  ASP A 209      74.258  73.770  29.494  1.00 59.02
ATOM   1664  C   ASP A 209      74.462  72.554  30.351  1.00 59.02
ATOM   1665  O   ASP A 209      73.512  71.833  30.655  1.00 59.02
ATOM   1666  CB  ASP A 209      74.864  73.442  28.118  1.00 59.02
ATOM   1667  CG  ASP A 209      74.033  72.345  27.465  1.00 59.02
ATOM   1668  OD1 ASP A 209      72.778  72.448  27.494  1.00 59.02
ATOM   1669  OD2 ASP A 209      74.648  71.387  26.924  1.00 59.02
ATOM   1670  N   SER A 210      75.718  72.304  30.762  1.00 69.00
ATOM   1671  CA  SER A 210      76.114  71.160  31.536  1.00 69.00
ATOM   1672  C   SER A 210      75.810  71.321  33.001  1.00 69.00
ATOM   1673  O   SER A 210      76.131  70.431  33.788  1.00 69.00
ATOM   1674  CB  SER A 210      77.613  70.850  31.367  1.00 69.00
ATOM   1675  OG  SER A 210      77.888  70.474  30.026  1.00 69.00
ATOM   1676  N   TYR A 211      75.185  72.440  33.424  1.00 86.19
ATOM   1677  CA  TYR A 211      74.943  72.627  34.833  1.00 86.19
ATOM   1678  C   TYR A 211      74.149  71.497  35.397  1.00 86.19
ATOM   1679  O   TYR A 211      74.482  70.984  36.465  1.00 86.19
ATOM   1680  CB  TYR A 211      74.196  73.927  35.194  1.00 86.19
ATOM   1681  CG  TYR A 211      75.061  74.761  36.076  1.00 86.19
ATOM   1682  CD1 TYR A 211      76.108  75.485  35.573  1.00 86.19
ATOM   1683  CD2 TYR A 211      74.806  74.836  37.425  1.00 86.19
ATOM   1684  CE1 TYR A 211      76.902  76.258  36.384  1.00 86.19
ATOM   1685  CE2 TYR A 211      75.593  75.605  38.250  1.00 86.19
ATOM   1686  CZ  TYR A 211      76.646  76.318  37.729  1.00 86.19
ATOM   1687  OH  TYR A 211      77.458  77.110  38.569  1.00 86.19
ATOM   1688  N   LYS A 212      73.083  71.060  34.711  1.00 98.23
ATOM   1689  CA  LYS A 212      72.288  70.024  35.299  1.00 98.23
ATOM   1690  C   LYS A 212      73.110  68.781  35.475  1.00 98.23
ATOM   1691  O   LYS A 212      73.110  68.181  36.550  1.00 98.23
ATOM   1692  CB  LYS A 212      71.064  69.658  34.442  1.00 98.23
ATOM   1693  CG  LYS A 212      69.819  69.330  35.269  1.00 98.23
ATOM   1694  CD  LYS A 212      69.820  67.912  35.843  1.00 98.23
ATOM   1695  CE  LYS A 212      68.572  67.581  36.663  1.00 98.23
ATOM   1696  NZ  LYS A 212      68.481  66.119  36.875  1.00 98.23
ATOM   1697  N   ASP A 213      73.843  68.364  34.425  1.00 38.26
ATOM   1698  CA  ASP A 213      74.593  67.138  34.472  1.00 38.26
ATOM   1699  C   ASP A 213      75.740  67.215  35.437  1.00 38.26
ATOM   1700  O   ASP A 213      75.931  66.321  36.260  1.00 38.26
ATOM   1701  CB  ASP A 213      75.188  66.766  33.103  1.00 38.26
ATOM   1702  CG  ASP A 213      74.263  65.750  32.449  1.00 38.26
ATOM   1703  OD1 ASP A 213      73.040  66.036  32.354  1.00 38.26
ATOM   1704  OD2 ASP A 213      74.769  64.672  32.037  1.00 38.26
ATOM   1705  N   SER A 214      76.533  68.301  35.368  1.00 34.65
ATOM   1706  CA  SER A 214      77.724  68.400  36.162  1.00 34.65
ATOM   1707  C   SER A 214      77.388  68.475  37.618  1.00 34.65
ATOM   1708  O   SER A 214      78.075  67.883  38.448  1.00 34.65
ATOM   1709  CB  SER A 214      78.565  69.637  35.808  1.00 34.65
ATOM   1710  OG  SER A 214      79.228  69.430  34.568  1.00 34.65
ATOM   1711  N   THR A 215      76.316  69.206  37.969  1.00 29.11
ATOM   1712  CA  THR A 215      75.965  69.371  39.350  1.00 29.11
ATOM   1713  C   THR A 215      75.621  68.040  39.941  1.00 29.11
ATOM   1714  O   THR A 215      76.060  67.714  41.043  1.00 29.11
ATOM   1715  CB  THR A 215      74.777  70.268  39.542  1.00 29.11
ATOM   1716  OG1 THR A 215      73.743  69.910  38.637  1.00 29.11
ATOM   1717  CG2 THR A 215      75.216  71.722  39.298  1.00 29.11
ATOM   1718  N   LEU A 216      74.817  67.236  39.220  1.00 38.48
ATOM   1719  CA  LEU A 216      74.380  65.966  39.725  1.00 38.48
ATOM   1720  C   LEU A 216      75.539  65.029  39.889  1.00 38.48
ATOM   1721  O   LEU A 216      75.686  64.385  40.927  1.00 38.48
ATOM   1722  CB  LEU A 216      73.379  65.276  38.785  1.00 38.48
ATOM   1723  CG  LEU A 216      73.024  63.840  39.215  1.00 38.48
ATOM   1724  CD1 LEU A 216      72.494  63.797  40.656  1.00 38.48
ATOM   1725  CD2 LEU A 216      72.076  63.176  38.206  1.00 38.48
ATOM   1726  N   ILE A 217      76.411  64.950  38.870  1.00 35.23
ATOM   1727  CA  ILE A 217      77.501  64.012  38.878  1.00 35.23
ATOM   1728  C   ILE A 217      78.428  64.334  40.006  1.00 35.23
ATOM   1729  O   ILE A 217      78.916  63.436  40.691  1.00 35.23
ATOM   1730  CB  ILE A 217      78.301  64.034  37.609  1.00 35.23
ATOM   1731  CG1 ILE A 217      77.391  63.753  36.402  1.00 35.23
ATOM   1732  CG2 ILE A 217      79.453  63.026  37.755  1.00 35.23
ATOM   1733  CD1 ILE A 217      77.962  64.258  35.077  1.00 35.23
ATOM   1734  N   MET A 218      78.705  65.631  40.224  1.00 41.25
ATOM   1735  CA  MET A 218      79.591  66.016  41.282  1.00 41.25
ATOM   1736  C   MET A 218      78.979  65.611  42.586  1.00 41.25
ATOM   1737  O   MET A 218      79.689  65.235  43.516  1.00 41.25
ATOM   1738  CB  MET A 218      79.893  67.525  41.328  1.00 41.25
ATOM   1739  CG  MET A 218      80.787  67.997  40.177  1.00 41.25
ATOM   1740  SD  MET A 218      81.219  69.765  40.219  1.00 41.25
ATOM   1741  CE  MET A 218      79.616  70.349  39.599  1.00 41.25
ATOM   1742  N   GLN A 219      77.644  65.711  42.704  1.00 29.25
ATOM   1743  CA  GLN A 219      76.990  65.304  43.916  1.00 29.25
ATOM   1744  C   GLN A 219      77.161  63.823  44.070  1.00 29.25
ATOM   1745  O   GLN A 219      77.377  63.324  45.174  1.00 29.25
ATOM   1746  CB  GLN A 219      75.484  65.618  43.919  1.00 29.25
ATOM   1747  CG  GLN A 219      74.743  64.987  45.101  1.00 29.25
ATOM   1748  CD  GLN A 219      75.262  65.614  46.386  1.00 29.25
ATOM   1749  OE1 GLN A 219      74.732  66.618  46.861  1.00 29.25
ATOM   1750  NE2 GLN A 219      76.328  65.005  46.970  1.00 29.25
ATOM   1751  N   LEU A 220      77.077  63.079  42.949  1.00 38.01
ATOM   1752  CA  LEU A 220      77.191  61.647  42.961  1.00 38.01
ATOM   1753  C   LEU A 220      78.559  61.279  43.443  1.00 38.01
ATOM   1754  O   LEU A 220      78.727  60.309  44.180  1.00 38.01
ATOM   1755  CB  LEU A 220      77.012  61.032  41.562  1.00 38.01
ATOM   1756  CG  LEU A 220      75.598  61.222  40.985  1.00 38.01
ATOM   1757  CD1 LEU A 220      75.469  60.591  39.589  1.00 38.01
ATOM   1758  CD2 LEU A 220      74.529  60.712  41.963  1.00 38.01
ATOM   1759  N   LEU A 221      79.585  62.041  43.026  1.00 40.60
ATOM   1760  CA  LEU A 221      80.925  61.763  43.448  1.00 40.60
ATOM   1761  C   LEU A 221      80.992  61.937  44.935  1.00 40.60
ATOM   1762  O   LEU A 221      81.639  61.159  45.634  1.00 40.60
ATOM   1763  CB  LEU A 221      81.950  62.728  42.831  1.00 40.60
ATOM   1764  CG  LEU A 221      82.145  62.545  41.313  1.00 40.60
ATOM   1765  CD1 LEU A 221      83.143  63.569  40.749  1.00 40.60
ATOM   1766  CD2 LEU A 221      82.539  61.097  40.975  1.00 40.60
ATOM   1767  N   ARG A 222      80.322  62.981  45.455  1.00108.65
ATOM   1768  CA  ARG A 222      80.344  63.289  46.856  1.00108.65
ATOM   1769  C   ARG A 222      79.691  62.186  47.632  1.00108.65
ATOM   1770  O   ARG A 222      80.169  61.806  48.700  1.00108.65
ATOM   1771  CB  ARG A 222      79.591  64.593  47.169  1.00108.65
ATOM   1772  CG  ARG A 222      80.296  65.844  46.638  1.00108.65
ATOM   1773  CD  ARG A 222      81.448  66.344  47.508  1.00108.65
ATOM   1774  NE  ARG A 222      81.099  67.702  48.011  1.00108.65
ATOM   1775  CZ  ARG A 222      81.763  68.223  49.083  1.00108.65
ATOM   1776  NH1 ARG A 222      82.769  67.517  49.676  1.00108.65
ATOM   1777  NH2 ARG A 222      81.402  69.444  49.573  1.00108.65
ATOM   1778  N   ASP A 223      78.574  61.635  47.123  1.00109.91
ATOM   1779  CA  ASP A 223      77.898  60.638  47.898  1.00109.91
ATOM   1780  C   ASP A 223      78.756  59.417  48.059  1.00109.91
ATOM   1781  O   ASP A 223      78.799  58.833  49.138  1.00109.91
ATOM   1782  CB  ASP A 223      76.477  60.279  47.388  1.00109.91
ATOM   1783  CG  ASP A 223      75.370  60.523  48.407  1.00109.91
ATOM   1784  OD1 ASP A 223      74.864  61.671  48.516  1.00109.91
ATOM   1785  OD2 ASP A 223      75.009  59.534  49.098  1.00109.91
ATOM   1786  N   ASN A 224      79.484  59.003  47.007  1.00 37.83
ATOM   1787  CA  ASN A 224      80.291  57.822  47.101  1.00 37.83
ATOM   1788  C   ASN A 224      81.396  58.069  48.073  1.00 37.83
ATOM   1789  O   ASN A 224      81.784  57.181  48.831  1.00 37.83
ATOM   1790  CB  ASN A 224      80.920  57.411  45.759  1.00 37.83
ATOM   1791  CG  ASN A 224      79.868  56.641  44.972  1.00 37.83
ATOM   1792  OD1 ASN A 224      79.907  55.413  44.899  1.00 37.83
ATOM   1793  ND2 ASN A 224      78.905  57.382  44.362  1.00 37.83
ATOM   1794  N   LEU A 225      81.943  59.296  48.069  1.00127.47
ATOM   1795  CA  LEU A 225      83.051  59.596  48.923  1.00127.47
ATOM   1796  C   LEU A 225      82.625  59.490  50.357  1.00127.47
ATOM   1797  O   LEU A 225      83.328  58.900  51.176  1.00127.47
ATOM   1798  CB  LEU A 225      83.609  61.007  48.672  1.00127.47
ATOM   1799  CG  LEU A 225      84.966  61.242  49.350  1.00127.47
ATOM   1800  CD1 LEU A 225      86.002  60.234  48.827  1.00127.47
ATOM   1801  CD2 LEU A 225      85.423  62.702  49.194  1.00127.47
ATOM   1802  N   THR A 226      81.447  60.045  50.698  1.00 29.51
ATOM   1803  CA  THR A 226      81.001  60.034  52.062  1.00 29.51
ATOM   1804  C   THR A 226      80.778  58.623  52.507  1.00 29.51
ATOM   1805  O   THR A 226      81.215  58.232  53.589  1.00 29.51
ATOM   1806  CB  THR A 226      79.711  60.778  52.249  1.00 29.51
ATOM   1807  OG1 THR A 226      78.676  60.154  51.501  1.00 29.51
ATOM   1808  CG2 THR A 226      79.906  62.230  51.780  1.00 29.51
ATOM   1809  N   LEU A 227      80.102  57.810  51.673  1.00140.13
ATOM   1810  CA  LEU A 227      79.804  56.464  52.075  1.00140.13
ATOM   1811  C   LEU A 227      81.063  55.682  52.261  1.00140.13
ATOM   1812  O   LEU A 227      81.215  54.964  53.248  1.00140.13
ATOM   1813  CB  LEU A 227      78.923  55.693  51.073  1.00140.13
ATOM   1814  CG  LEU A 227      77.639  56.435  50.650  1.00140.13
ATOM   1815  CD1 LEU A 227      77.213  56.030  49.230  1.00140.13
ATOM   1816  CD2 LEU A 227      76.505  56.254  51.666  1.00140.13
ATOM   1817  N   TRP A 228      82.010  55.818  51.323  1.00 73.06
ATOM   1818  CA  TRP A 228      83.211  55.041  51.359  1.00 73.06
ATOM   1819  C   TRP A 228      84.054  55.397  52.546  1.00 73.06
ATOM   1820  O   TRP A 228      84.722  54.527  53.102  1.00 73.06
ATOM   1821  CB  TRP A 228      84.019  55.182  50.060  1.00 73.06
ATOM   1822  CG  TRP A 228      83.291  54.537  48.904  1.00 73.06
ATOM   1823  CD1 TRP A 228      82.301  53.597  48.945  1.00 73.06
ATOM   1824  CD2 TRP A 228      83.501  54.841  47.516  1.00 73.06
ATOM   1825  NE1 TRP A 228      81.883  53.296  47.672  1.00 73.06
ATOM   1826  CE2 TRP A 228      82.612  54.055  46.781  1.00 73.06
ATOM   1827  CE3 TRP A 228      84.359  55.708  46.904  1.00 73.06
ATOM   1828  CZ2 TRP A 228      82.568  54.125  45.418  1.00 73.06
ATOM   1829  CZ3 TRP A 228      84.315  55.771  45.528  1.00 73.06
ATOM   1830  CH2 TRP A 228      83.437  54.995  44.799  1.00 73.06
ATOM   1831  N   THR A 229      84.097  56.690  52.931  1.00 32.78
ATOM   1832  CA  THR A 229      84.885  57.118  54.056  1.00 32.78
ATOM   1833  C   THR A 229      84.314  56.581  55.331  1.00 32.78
ATOM   1834  O   THR A 229      85.037  56.058  56.178  1.00 32.78
ATOM   1835  CB  THR A 229      84.939  58.611  54.188  1.00 32.78
ATOM   1836  OG1 THR A 229      83.652  59.120  54.508  1.00 32.78
ATOM   1837  CG2 THR A 229      85.423  59.204  52.855  1.00 32.78
ATOM   1838  N   SER A 230      82.984  56.692  55.502  1.00 52.77
ATOM   1839  CA  SER A 230      82.386  56.237  56.721  1.00 52.77
ATOM   1840  C   SER A 230      82.040  54.768  56.529  1.00 52.77
ATOM   1841  O   SER A 230      81.497  54.157  57.488  1.00 52.77
ATOM   1842  CB  SER A 230      81.092  56.989  57.076  1.00 52.77
ATOM   1843  OG  SER A 230      81.292  58.389  56.936  1.00 52.77
ATOM   1844  OXT SER A 230      82.316  54.237  55.420  1.00 52.77
TER
ATOM   1845  N   ASP B 231      58.043  20.331  40.797  1.00 71.76
ATOM   1846  CA  ASP B 231      56.614  20.100  41.088  1.00 71.76
ATOM   1847  C   ASP B 231      55.963  21.397  41.418  1.00 71.76
ATOM   1848  O   ASP B 231      56.528  22.465  41.191  1.00 71.76
ATOM   1849  CB  ASP B 231      56.429  19.154  42.288  1.00 71.76
ATOM   1850  CG  ASP B 231      56.985  19.832  43.534  1.00 71.76
ATOM   1851  OD1 ASP B 231      58.025  20.533  43.422  1.00 71.76
ATOM   1852  OD2 ASP B 231      56.372  19.651  44.619  1.00 71.76
ATOM   1853  N   ARG B 232      54.741  21.323  41.972  1.00 77.46
ATOM   1854  CA  ARG B 232      54.006  22.505  42.299  1.00 77.46
ATOM   1855  C   ARG B 232      54.739  23.261  43.361  1.00 77.46
ATOM   1856  O   ARG B 232      54.784  24.489  43.335  1.00 77.46
ATOM   1857  CB  ARG B 232      52.590  22.209  42.815  1.00 77.46
ATOM   1858  CG  ARG B 232      51.797  23.473  43.137  1.00 77.46
ATOM   1859  CD  ARG B 232      50.302  23.232  43.336  1.00 77.46
ATOM   1860  NE  ARG B 232      50.063  23.148  44.805  1.00 77.46
ATOM   1861  CZ  ARG B 232      48.801  23.327  45.294  1.00 77.46
ATOM   1862  NH1 ARG B 232      47.767  23.566  44.436  1.00 77.46
ATOM   1863  NH2 ARG B 232      48.569  23.260  46.638  1.00 77.46
ATOM   1864  N   GLU B 233      55.341  22.544  44.327  1.00 68.62
ATOM   1865  CA  GLU B 233      56.007  23.205  45.412  1.00 68.62
ATOM   1866  C   GLU B 233      57.123  24.044  44.876  1.00 68.62
ATOM   1867  O   GLU B 233      57.300  25.191  45.281  1.00 68.62
ATOM   1868  CB  GLU B 233      56.649  22.224  46.406  1.00 68.62
ATOM   1869  CG  GLU B 233      57.308  22.922  47.597  1.00 68.62
ATOM   1870  CD  GLU B 233      56.213  23.345  48.564  1.00 68.62
ATOM   1871  OE1 GLU B 233      55.321  22.503  48.854  1.00 68.62
ATOM   1872  OE2 GLU B 233      56.257  24.514  49.030  1.00 68.62
ATOM   1873  N   ASP B 234      57.912  23.493  43.943  1.00 76.56
ATOM   1874  CA  ASP B 234      59.035  24.207  43.413  1.00 76.56
ATOM   1875  C   ASP B 234      58.541  25.397  42.651  1.00 76.56
ATOM   1876  O   ASP B 234      59.118  26.483  42.721  1.00 76.56
ATOM   1877  CB  ASP B 234      59.868  23.326  42.463  1.00 76.56
ATOM   1878  CG  ASP B 234      61.265  23.145  43.038  1.00 76.56
ATOM   1879  OD1 ASP B 234      61.385  23.001  44.284  1.00 76.56
ATOM   1880  OD2 ASP B 234      62.236  23.139  42.235  1.00 76.56
ATOM   1881  N   LEU B 235      57.431  25.220  41.912  1.00 42.39
ATOM   1882  CA  LEU B 235      56.909  26.269  41.080  1.00 42.39
ATOM   1883  C   LEU B 235      56.505  27.438  41.924  1.00 42.39
ATOM   1884  O   LEU B 235      56.709  28.584  41.528  1.00 42.39
ATOM   1885  CB  LEU B 235      55.672  25.830  40.274  1.00 42.39
ATOM   1886  CG  LEU B 235      56.008  25.179  38.920  1.00 42.39
ATOM   1887  CD1 LEU B 235      54.824  24.363  38.379  1.00 42.39
ATOM   1888  CD2 LEU B 235      56.515  26.223  37.912  1.00 42.39
ATOM   1889  N   VAL B 236      55.889  27.185  43.096  1.00 91.85
ATOM   1890  CA  VAL B 236      55.478  28.274  43.937  1.00 91.85
ATOM   1891  C   VAL B 236      56.693  28.969  44.465  1.00 91.85
ATOM   1892  O   VAL B 236      56.729  30.196  44.552  1.00 91.85
ATOM   1893  CB  VAL B 236      54.630  27.864  45.112  1.00 91.85
ATOM   1894  CG1 VAL B 236      54.134  29.138  45.818  1.00 91.85
ATOM   1895  CG2 VAL B 236      53.522  26.909  44.650  1.00 91.85
ATOM   1896  N   TYR B 237      57.732  28.197  44.830  1.00 33.55
ATOM   1897  CA  TYR B 237      58.911  28.791  45.387  1.00 33.55
ATOM   1898  C   TYR B 237      59.514  29.682  44.348  1.00 33.55
ATOM   1899  O   TYR B 237      59.963  30.788  44.647  1.00 33.55
ATOM   1900  CB  TYR B 237      59.972  27.754  45.792  1.00 33.55
ATOM   1901  CG  TYR B 237      61.045  28.485  46.524  1.00 33.55
ATOM   1902  CD1 TYR B 237      60.745  29.190  47.666  1.00 33.55
ATOM   1903  CD2 TYR B 237      62.346  28.466  46.078  1.00 33.55
ATOM   1904  CE1 TYR B 237      61.724  29.870  48.352  1.00 33.55
ATOM   1905  CE2 TYR B 237      63.331  29.144  46.759  1.00 33.55
ATOM   1906  CZ  TYR B 237      63.020  29.846  47.899  1.00 33.55
ATOM   1907  OH  TYR B 237      64.027  30.542  48.601  1.00 33.55
ATOM   1908  N   GLN B 238      59.546  29.207  43.090  1.00 46.75
ATOM   1909  CA  GLN B 238      60.118  29.972  42.020  1.00 46.75
ATOM   1910  C   GLN B 238      59.285  31.190  41.761  1.00 46.75
ATOM   1911  O   GLN B 238      59.808  32.251  41.426  1.00 46.75
ATOM   1912  CB  GLN B 238      60.221  29.193  40.699  1.00 46.75
ATOM   1913  CG  GLN B 238      60.694  30.069  39.537  1.00 46.75
ATOM   1914  CD  GLN B 238      62.094  30.573  39.856  1.00 46.75
ATOM   1915  OE1 GLN B 238      63.087  29.904  39.572  1.00 46.75
ATOM   1916  NE2 GLN B 238      62.179  31.788  40.460  1.00 46.75
ATOM   1917  N   ALA B 239      57.951  31.068  41.882  1.00 31.29
ATOM   1918  CA  ALA B 239      57.090  32.182  41.598  1.00 31.29
ATOM   1919  C   ALA B 239      57.366  33.297  42.562  1.00 31.29
ATOM   1920  O   ALA B 239      57.459  34.458  42.167  1.00 31.29
ATOM   1921  CB  ALA B 239      55.600  31.823  41.720  1.00 31.29
ATOM   1922  N   LYS B 240      57.507  32.972  43.860  1.00 70.42
ATOM   1923  CA  LYS B 240      57.742  33.975  44.861  1.00 70.42
ATOM   1924  C   LYS B 240      59.085  34.592  44.636  1.00 70.42
ATOM   1925  O   LYS B 240      59.290  35.775  44.904  1.00 70.42
ATOM   1926  CB  LYS B 240      57.665  33.424  46.295  1.00 70.42
ATOM   1927  CG  LYS B 240      56.245  32.970  46.648  1.00 70.42
ATOM   1928  CD  LYS B 240      56.169  31.838  47.672  1.00 70.42
ATOM   1929  CE  LYS B 240      54.748  31.596  48.188  1.00 70.42
ATOM   1930  NZ  LYS B 240      54.784  30.747  49.401  1.00 70.42
ATOM   1931  N   LEU B 241      60.052  33.791  44.161  1.00106.18
ATOM   1932  CA  LEU B 241      61.372  34.300  43.941  1.00106.18
ATOM   1933  C   LEU B 241      61.309  35.314  42.829  1.00106.18
ATOM   1934  O   LEU B 241      61.912  36.383  42.910  1.00106.18
ATOM   1935  CB  LEU B 241      62.353  33.173  43.558  1.00106.18
ATOM   1936  CG  LEU B 241      63.758  33.286  44.182  1.00106.18
ATOM   1937  CD1 LEU B 241      64.523  31.958  44.060  1.00106.18
ATOM   1938  CD2 LEU B 241      64.548  34.485  43.647  1.00106.18
ATOM   1939  N   ALA B 242      60.550  35.002  41.760  1.00 40.52
ATOM   1940  CA  ALA B 242      60.411  35.854  40.611  1.00 40.52
ATOM   1941  C   ALA B 242      59.746  37.134  41.011  1.00 40.52
ATOM   1942  O   ALA B 242      60.023  38.188  40.441  1.00 40.52
ATOM   1943  CB  ALA B 242      59.568  35.215  39.495  1.00 40.52
ATOM   1944  N   GLU B 243      58.806  37.068  41.970  1.00 38.86
ATOM   1945  CA  GLU B 243      58.109  38.243  42.408  1.00 38.86
ATOM   1946  C   GLU B 243      59.072  39.181  43.080  1.00 38.86
ATOM   1947  O   GLU B 243      58.979  40.397  42.919  1.00 38.86
ATOM   1948  CB  GLU B 243      56.967  37.927  43.393  1.00 38.86
ATOM   1949  CG  GLU B 243      55.863  38.987  43.415  1.00 38.86
ATOM   1950  CD  GLU B 243      55.289  39.048  44.823  1.00 38.86
ATOM   1951  OE1 GLU B 243      56.097  39.115  45.788  1.00 38.86
ATOM   1952  OE2 GLU B 243      54.036  39.024  44.954  1.00 38.86
ATOM   1953  N   GLN B 244      60.024  38.644  43.868  1.00 43.66
ATOM   1954  CA  GLN B 244      60.969  39.483  44.558  1.00 43.66
ATOM   1955  C   GLN B 244      61.827  40.198  43.553  1.00 43.66
ATOM   1956  O   GLN B 244      62.102  41.390  43.682  1.00 43.66
ATOM   1957  CB  GLN B 244      61.918  38.681  45.465  1.00 43.66
ATOM   1958  CG  GLN B 244      61.209  37.653  46.352  1.00 43.66
ATOM   1959  CD  GLN B 244      60.063  38.363  47.058  1.00 43.66
ATOM   1960  OE1 GLN B 244      60.247  39.424  47.653  1.00 43.66
ATOM   1961  NE2 GLN B 244      58.844  37.764  46.989  1.00 43.66
ATOM   1962  N   ALA B 245      62.273  39.457  42.525  1.00 64.45
ATOM   1963  CA  ALA B 245      63.104  39.906  41.440  1.00 64.45
ATOM   1964  C   ALA B 245      62.344  40.881  40.596  1.00 64.45
ATOM   1965  O   ALA B 245      62.934  41.682  39.874  1.00 64.45
ATOM   1966  CB  ALA B 245      63.574  38.756  40.534  1.00 64.45
ATOM   1967  N   GLU B 246      61.004  40.801  40.627  1.00 74.70
ATOM   1968  CA  GLU B 246      60.161  41.626  39.813  1.00 74.70
ATOM   1969  C   GLU B 246      60.267  41.201  38.383  1.00 74.70
ATOM   1970  O   GLU B 246      60.101  42.005  37.466  1.00 74.70
ATOM   1971  CB  GLU B 246      60.463  43.129  39.930  1.00 74.70
ATOM   1972  CG  GLU B 246      59.991  43.722  41.261  1.00 74.70
ATOM   1973  CD  GLU B 246      59.979  45.237  41.136  1.00 74.70
ATOM   1974  OE1 GLU B 246      61.081  45.845  41.197  1.00 74.70
ATOM   1975  OE2 GLU B 246      58.866  45.808  40.979  1.00 74.70
ATOM   1976  N   ARG B 247      60.542  39.899  38.169  1.00159.12
ATOM   1977  CA  ARG B 247      60.522  39.335  36.850  1.00159.12
ATOM   1978  C   ARG B 247      59.185  38.669  36.750  1.00159.12
ATOM   1979  O   ARG B 247      59.045  37.466  36.967  1.00159.12
ATOM   1980  CB  ARG B 247      61.605  38.259  36.657  1.00159.12
ATOM   1981  CG  ARG B 247      63.027  38.821  36.719  1.00159.12
ATOM   1982  CD  ARG B 247      64.116  37.767  36.513  1.00159.12
ATOM   1983  NE  ARG B 247      64.425  37.701  35.056  1.00159.12
ATOM   1984  CZ  ARG B 247      63.908  36.705  34.281  1.00159.12
ATOM   1985  NH1 ARG B 247      63.106  35.751  34.835  1.00159.12
ATOM   1986  NH2 ARG B 247      64.191  36.672  32.947  1.00159.12
ATOM   1987  N   TYR B 248      58.164  39.466  36.392  1.00 77.85
ATOM   1988  CA  TYR B 248      56.789  39.054  36.357  1.00 77.85
ATOM   1989  C   TYR B 248      56.511  38.049  35.288  1.00 77.85
ATOM   1990  O   TYR B 248      55.633  37.203  35.449  1.00 77.85
ATOM   1991  CB  TYR B 248      55.805  40.227  36.207  1.00 77.85
ATOM   1992  CG  TYR B 248      56.145  41.187  37.297  1.00 77.85
ATOM   1993  CD1 TYR B 248      55.813  40.898  38.601  1.00 77.85
ATOM   1994  CD2 TYR B 248      56.791  42.371  37.024  1.00 77.85
ATOM   1995  CE1 TYR B 248      56.119  41.769  39.619  1.00 77.85
ATOM   1996  CE2 TYR B 248      57.101  43.249  38.037  1.00 77.85
ATOM   1997  CZ  TYR B 248      56.765  42.948  39.337  1.00 77.85
ATOM   1998  OH  TYR B 248      57.083  43.848  40.376  1.00 77.85
ATOM   1999  N   ASP B 249      57.201  38.135  34.142  1.00 82.95
ATOM   2000  CA  ASP B 249      56.872  37.224  33.086  1.00 82.95
ATOM   2001  C   ASP B 249      57.164  35.821  33.539  1.00 82.95
ATOM   2002  O   ASP B 249      56.426  34.891  33.221  1.00 82.95
ATOM   2003  CB  ASP B 249      57.653  37.498  31.794  1.00 82.95
ATOM   2004  CG  ASP B 249      57.155  36.499  30.763  1.00 82.95
ATOM   2005  OD1 ASP B 249      56.027  36.707  30.240  1.00 82.95
ATOM   2006  OD2 ASP B 249      57.898  35.524  30.474  1.00 82.95
ATOM   2007  N   GLU B 250      58.264  35.621  34.286  1.00109.23
ATOM   2008  CA  GLU B 250      58.612  34.311  34.766  1.00109.23
ATOM   2009  C   GLU B 250      57.579  33.862  35.754  1.00109.23
ATOM   2010  O   GLU B 250      57.182  32.697  35.777  1.00109.23
ATOM   2011  CB  GLU B 250      59.968  34.319  35.493  1.00109.23
ATOM   2012  CG  GLU B 250      60.561  32.933  35.735  1.00109.23
ATOM   2013  CD  GLU B 250      61.296  32.504  34.473  1.00109.23
ATOM   2014  OE1 GLU B 250      62.187  33.271  34.022  1.00109.23
ATOM   2015  OE2 GLU B 250      60.976  31.406  33.944  1.00109.23
ATOM   2016  N   MET B 251      57.112  34.797  36.601  1.00 38.37
ATOM   2017  CA  MET B 251      56.162  34.491  37.632  1.00 38.37
ATOM   2018  C   MET B 251      54.888  34.002  37.009  1.00 38.37
ATOM   2019  O   MET B 251      54.281  33.049  37.498  1.00 38.37
ATOM   2020  CB  MET B 251      55.831  35.727  38.490  1.00 38.37
ATOM   2021  CG  MET B 251      54.959  35.444  39.717  1.00 38.37
ATOM   2022  SD  MET B 251      54.717  36.892  40.794  1.00 38.37
ATOM   2023  CE  MET B 251      54.106  35.962  42.229  1.00 38.37
ATOM   2024  N   VAL B 252      54.439  34.642  35.912  1.00 93.20
ATOM   2025  CA  VAL B 252      53.209  34.230  35.291  1.00 93.20
ATOM   2026  C   VAL B 252      53.383  32.857  34.721  1.00 93.20
ATOM   2027  O   VAL B 252      52.469  32.035  34.768  1.00 93.20
ATOM   2028  CB  VAL B 252      52.731  35.138  34.189  1.00 93.20
ATOM   2029  CG1 VAL B 252      52.045  36.359  34.823  1.00 93.20
ATOM   2030  CG2 VAL B 252      53.895  35.471  33.245  1.00 93.20
ATOM   2031  N   GLU B 253      54.571  32.572  34.156  1.00104.47
ATOM   2032  CA  GLU B 253      54.807  31.285  33.566  1.00104.47
ATOM   2033  C   GLU B 253      54.724  30.235  34.627  1.00104.47
ATOM   2034  O   GLU B 253      54.214  29.142  34.385  1.00104.47
ATOM   2035  CB  GLU B 253      56.189  31.158  32.906  1.00104.47
ATOM   2036  CG  GLU B 253      56.444  29.759  32.341  1.00104.47
ATOM   2037  CD  GLU B 253      56.866  29.908  30.887  1.00104.47
ATOM   2038  OE1 GLU B 253      56.158  30.634  30.137  1.00104.47
ATOM   2039  OE2 GLU B 253      57.897  29.295  30.505  1.00104.47
ATOM   2040  N   SER B 254      55.243  30.532  35.833  1.00 34.59
ATOM   2041  CA  SER B 254      55.225  29.565  36.895  1.00 34.59
ATOM   2042  C   SER B 254      53.806  29.273  37.285  1.00 34.59
ATOM   2043  O   SER B 254      53.424  28.115  37.450  1.00 34.59
ATOM   2044  CB  SER B 254      55.956  30.055  38.157  1.00 34.59
ATOM   2045  OG  SER B 254      55.830  29.096  39.197  1.00 34.59
ATOM   2046  N   MET B 255      52.987  30.329  37.446  1.00 80.42
ATOM   2047  CA  MET B 255      51.613  30.202  37.850  1.00 80.42
ATOM   2048  C   MET B 255      50.827  29.502  36.787  1.00 80.42
ATOM   2049  O   MET B 255      49.916  28.731  37.082  1.00 80.42
ATOM   2050  CB  MET B 255      50.953  31.566  38.094  1.00 80.42
ATOM   2051  CG  MET B 255      51.641  32.383  39.188  1.00 80.42
ATOM   2052  SD  MET B 255      52.034  31.440  40.692  1.00 80.42
ATOM   2053  CE  MET B 255      50.339  30.954  41.112  1.00 80.42
ATOM   2054  N   LYS B 256      51.137  29.785  35.509  1.00 51.83
ATOM   2055  CA  LYS B 256      50.427  29.156  34.434  1.00 51.83
ATOM   2056  C   LYS B 256      50.691  27.685  34.510  1.00 51.83
ATOM   2057  O   LYS B 256      49.797  26.873  34.282  1.00 51.83
ATOM   2058  CB  LYS B 256      50.886  29.638  33.047  1.00 51.83
ATOM   2059  CG  LYS B 256      49.999  29.138  31.906  1.00 51.83
ATOM   2060  CD  LYS B 256      50.031  30.028  30.661  1.00 51.83
ATOM   2061  CE  LYS B 256      51.020  29.552  29.595  1.00 51.83
ATOM   2062  NZ  LYS B 256      50.509  29.882  28.246  1.00 51.83
ATOM   2063  N   LYS B 257      51.945  27.307  34.826  1.00 33.88
ATOM   2064  CA  LYS B 257      52.316  25.922  34.898  1.00 33.88
ATOM   2065  C   LYS B 257      51.589  25.248  36.021  1.00 33.88
ATOM   2066  O   LYS B 257      51.152  24.106  35.884  1.00 33.88
ATOM   2067  CB  LYS B 257      53.825  25.702  35.113  1.00 33.88
ATOM   2068  CG  LYS B 257      54.678  26.121  33.913  1.00 33.88
ATOM   2069  CD  LYS B 257      56.082  26.598  34.287  1.00 33.88
ATOM   2070  CE  LYS B 257      57.074  25.454  34.515  1.00 33.88
ATOM   2071  NZ  LYS B 257      58.131  25.483  33.480  1.00 33.88
ATOM   2072  N   VAL B 258      51.450  25.926  37.177  1.00 38.65
ATOM   2073  CA  VAL B 258      50.795  25.304  38.292  1.00 38.65
ATOM   2074  C   VAL B 258      49.358  25.033  37.947  1.00 38.65
ATOM   2075  O   VAL B 258      48.836  23.963  38.257  1.00 38.65
ATOM   2076  CB  VAL B 258      50.824  26.131  39.545  1.00 38.65
ATOM   2077  CG1 VAL B 258      50.146  25.330  40.672  1.00 38.65
ATOM   2078  CG2 VAL B 258      52.285  26.504  39.851  1.00 38.65
ATOM   2079  N   ALA B 259      48.682  25.995  37.287  1.00 33.52
ATOM   2080  CA  ALA B 259      47.283  25.868  36.975  1.00 33.52
ATOM   2081  C   ALA B 259      47.047  24.709  36.051  1.00 33.52
ATOM   2082  O   ALA B 259      46.120  23.925  36.244  1.00 33.52
ATOM   2083  CB  ALA B 259      46.712  27.121  36.290  1.00 33.52
ATOM   2084  N   GLY B 260      47.920  24.545  35.045  1.00 43.24
ATOM   2085  CA  GLY B 260      47.785  23.549  34.019  1.00 43.24
ATOM   2086  C   GLY B 260      47.784  22.176  34.622  1.00 43.24
ATOM   2087  O   GLY B 260      47.277  21.233  34.017  1.00 43.24
ATOM   2088  N   MET B 261      48.406  22.006  35.804  1.00 86.67
ATOM   2089  CA  MET B 261      48.519  20.700  36.391  1.00 86.67
ATOM   2090  C   MET B 261      47.156  20.111  36.601  1.00 86.67
ATOM   2091  O   MET B 261      46.964  18.951  36.245  1.00 86.67
ATOM   2092  CB  MET B 261      49.220  20.724  37.761  1.00 86.67
ATOM   2093  CG  MET B 261      50.555  21.472  37.763  1.00 86.67
ATOM   2094  SD  MET B 261      51.148  21.945  39.415  1.00 86.67
ATOM   2095  CE  MET B 261      51.643  20.266  39.900  1.00 86.67
ATOM   2096  N   ASP B 262      46.207  20.884  37.189  1.00144.94
ATOM   2097  CA  ASP B 262      44.815  20.541  37.397  1.00144.94
ATOM   2098  C   ASP B 262      44.478  20.667  38.850  1.00144.94
ATOM   2099  O   ASP B 262      43.309  20.598  39.225  1.00144.94
ATOM   2100  CB  ASP B 262      44.362  19.118  37.002  1.00144.94
ATOM   2101  CG  ASP B 262      43.103  19.206  36.148  1.00144.94
ATOM   2102  OD1 ASP B 262      43.235  19.279  34.897  1.00144.94
ATOM   2103  OD2 ASP B 262      41.989  19.208  36.739  1.00144.94
ATOM   2104  N   VAL B 263      45.488  20.874  39.713  1.00 95.25
ATOM   2105  CA  VAL B 263      45.231  20.952  41.123  1.00 95.25
ATOM   2106  C   VAL B 263      44.622  22.284  41.433  1.00 95.25
ATOM   2107  O   VAL B 263      44.917  23.286  40.783  1.00 95.25
ATOM   2108  CB  VAL B 263      46.465  20.806  41.965  1.00 95.25
ATOM   2109  CG1 VAL B 263      46.918  19.337  41.917  1.00 95.25
ATOM   2110  CG2 VAL B 263      47.521  21.805  41.463  1.00 95.25
ATOM   2111  N   GLU B 264      43.739  22.309  42.453  1.00 89.52
ATOM   2112  CA  GLU B 264      43.050  23.496  42.879  1.00 89.52
ATOM   2113  C   GLU B 264      44.062  24.436  43.447  1.00 89.52
ATOM   2114  O   GLU B 264      45.081  24.018  43.994  1.00 89.52
ATOM   2115  CB  GLU B 264      42.055  23.249  44.027  1.00 89.52
ATOM   2116  CG  GLU B 264      41.226  21.977  43.805  1.00 89.52
ATOM   2117  CD  GLU B 264      41.821  20.829  44.609  1.00 89.52
ATOM   2118  OE1 GLU B 264      41.541  20.750  45.834  1.00 89.52
ATOM   2119  OE2 GLU B 264      42.570  20.015  44.003  1.00 89.52
ATOM   2120  N   LEU B 265      43.791  25.751  43.329  1.00 48.30
ATOM   2121  CA  LEU B 265      44.709  26.732  43.833  1.00 48.30
ATOM   2122  C   LEU B 265      44.184  27.261  45.131  1.00 48.30
ATOM   2123  O   LEU B 265      42.987  27.492  45.292  1.00 48.30
ATOM   2124  CB  LEU B 265      44.892  27.927  42.884  1.00 48.30
ATOM   2125  CG  LEU B 265      45.343  27.515  41.469  1.00 48.30
ATOM   2126  CD1 LEU B 265      45.364  28.721  40.515  1.00 48.30
ATOM   2127  CD2 LEU B 265      46.676  26.749  41.503  1.00 48.30
ATOM   2128  N   THR B 266      45.096  27.466  46.100  1.00 40.82
ATOM   2129  CA  THR B 266      44.744  27.953  47.402  1.00 40.82
ATOM   2130  C   THR B 266      44.657  29.447  47.279  1.00 40.82
ATOM   2131  O   THR B 266      44.827  29.997  46.192  1.00 40.82
ATOM   2132  CB  THR B 266      45.790  27.582  48.424  1.00 40.82
ATOM   2133  OG1 THR B 266      47.000  28.260  48.122  1.00 40.82
ATOM   2134  CG2 THR B 266      46.065  26.068  48.382  1.00 40.82
ATOM   2135  N   VAL B 267      44.348  30.142  48.391  1.00 78.92
ATOM   2136  CA  VAL B 267      44.219  31.569  48.390  1.00 78.92
ATOM   2137  C   VAL B 267      45.534  32.182  48.027  1.00 78.92
ATOM   2138  O   VAL B 267      45.584  33.139  47.256  1.00 78.92
ATOM   2139  CB  VAL B 267      43.802  32.117  49.726  1.00 78.92
ATOM   2140  CG1 VAL B 267      43.649  33.643  49.622  1.00 78.92
ATOM   2141  CG2 VAL B 267      42.519  31.392  50.168  1.00 78.92
ATOM   2142  N   GLU B 268      46.641  31.648  48.575  1.00 74.69
ATOM   2143  CA  GLU B 268      47.928  32.211  48.287  1.00 74.69
ATOM   2144  C   GLU B 268      48.235  32.055  46.831  1.00 74.69
ATOM   2145  O   GLU B 268      48.682  32.998  46.180  1.00 74.69
ATOM   2146  CB  GLU B 268      49.069  31.537  49.067  1.00 74.69
ATOM   2147  CG  GLU B 268      48.733  31.294  50.541  1.00 74.69
ATOM   2148  CD  GLU B 268      48.235  29.867  50.706  1.00 74.69
ATOM   2149  OE1 GLU B 268      49.083  28.969  50.949  1.00 74.69
ATOM   2150  OE2 GLU B 268      46.999  29.655  50.586  1.00 74.69
ATOM   2151  N   GLU B 269      47.981  30.856  46.275  1.00 41.37
ATOM   2152  CA  GLU B 269      48.309  30.588  44.904  1.00 41.37
ATOM   2153  C   GLU B 269      47.481  31.447  44.003  1.00 41.37
ATOM   2154  O   GLU B 269      47.965  31.920  42.976  1.00 41.37
ATOM   2155  CB  GLU B 269      48.065  29.127  44.497  1.00 41.37
ATOM   2156  CG  GLU B 269      49.068  28.148  45.107  1.00 41.37
ATOM   2157  CD  GLU B 269      48.530  26.746  44.878  1.00 41.37
ATOM   2158  OE1 GLU B 269      47.553  26.365  45.581  1.00 41.37
ATOM   2159  OE2 GLU B 269      49.077  26.037  43.994  1.00 41.37
ATOM   2160  N   ARG B 270      46.200  31.663  44.352  1.00 95.86
ATOM   2161  CA  ARG B 270      45.358  32.462  43.509  1.00 95.86
ATOM   2162  C   ARG B 270      45.897  33.857  43.445  1.00 95.86
ATOM   2163  O   ARG B 270      45.881  34.486  42.388  1.00 95.86
ATOM   2164  CB  ARG B 270      43.887  32.514  43.967  1.00 95.86
ATOM   2165  CG  ARG B 270      43.061  31.334  43.442  1.00 95.86
ATOM   2166  CD  ARG B 270      41.647  31.231  44.020  1.00 95.86
ATOM   2167  NE  ARG B 270      41.537  29.953  44.781  1.00 95.86
ATOM   2168  CZ  ARG B 270      40.798  29.881  45.925  1.00 95.86
ATOM   2169  NH1 ARG B 270      40.161  30.987  46.406  1.00 95.86
ATOM   2170  NH2 ARG B 270      40.688  28.693  46.586  1.00 95.86
ATOM   2171  N   ASN B 271      46.387  34.384  44.581  1.00 29.25
ATOM   2172  CA  ASN B 271      46.905  35.721  44.610  1.00 29.25
ATOM   2173  C   ASN B 271      48.138  35.803  43.765  1.00 29.25
ATOM   2174  O   ASN B 271      48.358  36.796  43.074  1.00 29.25
ATOM   2175  CB  ASN B 271      47.256  36.195  46.029  1.00 29.25
ATOM   2176  CG  ASN B 271      46.006  36.846  46.608  1.00 29.25
ATOM   2177  OD1 ASN B 271      45.870  38.069  46.603  1.00 29.25
ATOM   2178  ND2 ASN B 271      45.063  36.008  47.114  1.00 29.25
ATOM   2179  N   LEU B 272      48.978  34.755  43.804  1.00 37.42
ATOM   2180  CA  LEU B 272      50.206  34.763  43.063  1.00 37.42
ATOM   2181  C   LEU B 272      49.899  34.830  41.596  1.00 37.42
ATOM   2182  O   LEU B 272      50.558  35.549  40.846  1.00 37.42
ATOM   2183  CB  LEU B 272      51.057  33.506  43.321  1.00 37.42
ATOM   2184  CG  LEU B 272      51.648  33.445  44.743  1.00 37.42
ATOM   2185  CD1 LEU B 272      52.426  32.141  44.967  1.00 37.42
ATOM   2186  CD2 LEU B 272      52.481  34.698  45.060  1.00 37.42
ATOM   2187  N   LEU B 273      48.888  34.069  41.144  1.00 48.61
ATOM   2188  CA  LEU B 273      48.528  34.041  39.755  1.00 48.61
ATOM   2189  C   LEU B 273      48.041  35.391  39.320  1.00 48.61
ATOM   2190  O   LEU B 273      48.430  35.902  38.270  1.00 48.61
ATOM   2191  CB  LEU B 273      47.385  33.051  39.476  1.00 48.61
ATOM   2192  CG  LEU B 273      47.372  32.494  38.040  1.00 48.61
ATOM   2193  CD1 LEU B 273      47.106  30.984  38.026  1.00 48.61
ATOM   2194  CD2 LEU B 273      46.406  33.284  37.143  1.00 48.61
ATOM   2195  N   SER B 274      47.167  36.013  40.130  1.00 86.54
ATOM   2196  CA  SER B 274      46.571  37.269  39.768  1.00 86.54
ATOM   2197  C   SER B 274      47.600  38.350  39.726  1.00 86.54
ATOM   2198  O   SER B 274      47.591  39.188  38.824  1.00 86.54
ATOM   2199  CB  SER B 274      45.489  37.720  40.760  1.00 86.54
ATOM   2200  OG  SER B 274      46.083  37.971  42.023  1.00 86.54
ATOM   2201  N   VAL B 275      48.516  38.368  40.712  1.00104.62
ATOM   2202  CA  VAL B 275      49.505  39.405  40.760  1.00104.62
ATOM   2203  C   VAL B 275      50.390  39.302  39.561  1.00104.62
ATOM   2204  O   VAL B 275      50.743  40.313  38.959  1.00104.62
ATOM   2205  CB  VAL B 275      50.412  39.335  41.961  1.00104.62
ATOM   2206  CG1 VAL B 275      51.248  40.616  42.031  1.00104.62
ATOM   2207  CG2 VAL B 275      49.571  39.089  43.224  1.00104.62
ATOM   2208  N   ALA B 276      50.776  38.072  39.177  1.00 39.12
ATOM   2209  CA  ALA B 276      51.727  37.912  38.115  1.00 39.12
ATOM   2210  C   ALA B 276      51.189  38.448  36.822  1.00 39.12
ATOM   2211  O   ALA B 276      51.871  39.195  36.122  1.00 39.12
ATOM   2212  CB  ALA B 276      52.104  36.441  37.877  1.00 39.12
ATOM   2213  N   TYR B 277      49.944  38.082  36.474  1.00 67.32
ATOM   2214  CA  TYR B 277      49.322  38.488  35.243  1.00 67.32
ATOM   2215  C   TYR B 277      48.987  39.945  35.234  1.00 67.32
ATOM   2216  O   TYR B 277      49.008  40.582  34.181  1.00 67.32
ATOM   2217  CB  TYR B 277      48.053  37.689  34.896  1.00 67.32
ATOM   2218  CG  TYR B 277      48.500  36.423  34.245  1.00 67.32
ATOM   2219  CD1 TYR B 277      48.816  36.427  32.906  1.00 67.32
ATOM   2220  CD2 TYR B 277      48.603  35.246  34.948  1.00 67.32
ATOM   2221  CE1 TYR B 277      49.230  35.279  32.274  1.00 67.32
ATOM   2222  CE2 TYR B 277      49.017  34.093  34.322  1.00 67.32
ATOM   2223  CZ  TYR B 277      49.331  34.108  32.984  1.00 67.32
ATOM   2224  OH  TYR B 277      49.754  32.928  32.337  1.00 67.32
ATOM   2225  N   LYS B 278      48.606  40.508  36.393  1.00 61.68
ATOM   2226  CA  LYS B 278      48.245  41.894  36.408  1.00 61.68
ATOM   2227  C   LYS B 278      49.435  42.696  35.986  1.00 61.68
ATOM   2228  O   LYS B 278      49.304  43.666  35.243  1.00 61.68
ATOM   2229  CB  LYS B 278      47.819  42.407  37.793  1.00 61.68
ATOM   2230  CG  LYS B 278      47.502  43.903  37.787  1.00 61.68
ATOM   2231  CD  LYS B 278      48.319  44.724  38.785  1.00 61.68
ATOM   2232  CE  LYS B 278      48.464  44.041  40.147  1.00 61.68
ATOM   2233  NZ  LYS B 278      48.091  44.982  41.226  1.00 61.68
ATOM   2234  N   ASN B 279      50.633  42.319  36.471  1.00 48.01
ATOM   2235  CA  ASN B 279      51.834  43.028  36.134  1.00 48.01
ATOM   2236  C   ASN B 279      52.159  42.860  34.677  1.00 48.01
ATOM   2237  O   ASN B 279      52.534  43.831  34.020  1.00 48.01
ATOM   2238  CB  ASN B 279      53.050  42.558  36.953  1.00 48.01
ATOM   2239  CG  ASN B 279      53.022  43.278  38.296  1.00 48.01
ATOM   2240  OD1 ASN B 279      53.616  44.343  38.452  1.00 48.01
ATOM   2241  ND2 ASN B 279      52.307  42.697  39.296  1.00 48.01
ATOM   2242  N   VAL B 280      52.030  41.634  34.121  1.00115.78
ATOM   2243  CA  VAL B 280      52.394  41.446  32.740  1.00115.78
ATOM   2244  C   VAL B 280      51.530  42.302  31.862  1.00115.78
ATOM   2245  O   VAL B 280      52.032  43.026  31.004  1.00115.78
ATOM   2246  CB  VAL B 280      52.283  40.026  32.242  1.00115.78
ATOM   2247  CG1 VAL B 280      52.605  39.998  30.746  1.00115.78
ATOM   2248  CG2 VAL B 280      53.195  39.113  33.071  1.00115.78
ATOM   2249  N   ILE B 281      50.204  42.249  32.074  1.00104.16
ATOM   2250  CA  ILE B 281      49.239  43.009  31.325  1.00104.16
ATOM   2251  C   ILE B 281      49.443  44.464  31.589  1.00104.16
ATOM   2252  O   ILE B 281      49.236  45.294  30.708  1.00104.16
ATOM   2253  CB  ILE B 281      47.820  42.709  31.720  1.00104.16
ATOM   2254  CG1 ILE B 281      47.588  43.009  33.206  1.00104.16
ATOM   2255  CG2 ILE B 281      47.530  41.246  31.345  1.00104.16
ATOM   2256  CD1 ILE B 281      46.681  44.221  33.412  1.00104.16
ATOM   2257  N   GLY B 282      49.821  44.812  32.831  1.00 23.61
ATOM   2258  CA  GLY B 282      49.928  46.186  33.226  1.00 23.61
ATOM   2259  C   GLY B 282      50.930  46.914  32.383  1.00 23.61
ATOM   2260  O   GLY B 282      50.703  48.063  32.012  1.00 23.61
ATOM   2261  N   ALA B 283      52.074  46.280  32.066  1.00 26.53
ATOM   2262  CA  ALA B 283      53.090  46.959  31.312  1.00 26.53
ATOM   2263  C   ALA B 283      52.547  47.330  29.966  1.00 26.53
ATOM   2264  O   ALA B 283      52.802  48.425  29.468  1.00 26.53
ATOM   2265  CB  ALA B 283      54.338  46.089  31.079  1.00 26.53
ATOM   2266  N   ARG B 284      51.797  46.412  29.331  1.00102.89
ATOM   2267  CA  ARG B 284      51.247  46.655  28.028  1.00102.89
ATOM   2268  C   ARG B 284      50.205  47.734  28.071  1.00102.89
ATOM   2269  O   ARG B 284      50.123  48.550  27.155  1.00102.89
ATOM   2270  CB  ARG B 284      50.626  45.399  27.387  1.00102.89
ATOM   2271  CG  ARG B 284      51.590  44.647  26.461  1.00102.89
ATOM   2272  CD  ARG B 284      53.045  44.590  26.942  1.00102.89
ATOM   2273  NE  ARG B 284      53.650  43.365  26.343  1.00102.89
ATOM   2274  CZ  ARG B 284      53.898  42.255  27.103  1.00102.89
ATOM   2275  NH1 ARG B 284      53.556  42.227  28.424  1.00102.89
ATOM   2276  NH2 ARG B 284      54.492  41.167  26.531  1.00102.89
ATOM   2277  N   ARG B 285      49.368  47.758  29.125  1.00104.75
ATOM   2278  CA  ARG B 285      48.306  48.721  29.220  1.00104.75
ATOM   2279  C   ARG B 285      48.870  50.105  29.320  1.00104.75
ATOM   2280  O   ARG B 285      48.389  51.028  28.663  1.00104.75
ATOM   2281  CB  ARG B 285      47.418  48.486  30.452  1.00104.75
ATOM   2282  CG  ARG B 285      46.226  47.570  30.169  1.00104.75
ATOM   2283  CD  ARG B 285      45.287  47.405  31.364  1.00104.75
ATOM   2284  NE  ARG B 285      44.330  48.547  31.349  1.00104.75
ATOM   2285  CZ  ARG B 285      44.404  49.503  32.320  1.00104.75
ATOM   2286  NH1 ARG B 285      45.385  49.435  33.269  1.00104.75
ATOM   2287  NH2 ARG B 285      43.505  50.529  32.343  1.00104.75
ATOM   2288  N   ALA B 286      49.911  50.290  30.153  1.00 24.76
ATOM   2289  CA  ALA B 286      50.488  51.591  30.341  1.00 24.76
ATOM   2290  C   ALA B 286      51.080  52.060  29.049  1.00 24.76
ATOM   2291  O   ALA B 286      50.922  53.220  28.670  1.00 24.76
ATOM   2292  CB  ALA B 286      51.613  51.599  31.390  1.00 24.76
ATOM   2293  N   SER B 287      51.775  51.159  28.331  1.00 25.58
ATOM   2294  CA  SER B 287      52.419  51.525  27.104  1.00 25.58
ATOM   2295  C   SER B 287      51.376  51.921  26.107  1.00 25.58
ATOM   2296  O   SER B 287      51.565  52.863  25.341  1.00 25.58
ATOM   2297  CB  SER B 287      53.227  50.371  26.482  1.00 25.58
ATOM   2298  OG  SER B 287      54.488  50.257  27.123  1.00 25.58
ATOM   2299  N   TRP B 288      50.236  51.208  26.098  1.00 52.62
ATOM   2300  CA  TRP B 288      49.197  51.476  25.148  1.00 52.62
ATOM   2301  C   TRP B 288      48.658  52.849  25.406  1.00 52.62
ATOM   2302  O   TRP B 288      48.393  53.609  24.476  1.00 52.62
ATOM   2303  CB  TRP B 288      48.034  50.467  25.242  1.00 52.62
ATOM   2304  CG  TRP B 288      47.035  50.563  24.113  1.00 52.62
ATOM   2305  CD1 TRP B 288      47.059  49.946  22.896  1.00 52.62
ATOM   2306  CD2 TRP B 288      45.834  51.351  24.143  1.00 52.62
ATOM   2307  NE1 TRP B 288      45.952  50.301  22.165  1.00 52.62
ATOM   2308  CE2 TRP B 288      45.187  51.164  22.920  1.00 52.62
ATOM   2309  CE3 TRP B 288      45.311  52.159  25.111  1.00 52.62
ATOM   2310  CZ2 TRP B 288      44.005  51.789  22.644  1.00 52.62
ATOM   2311  CZ3 TRP B 288      44.119  52.789  24.829  1.00 52.62
ATOM   2312  CH2 TRP B 288      43.479  52.607  23.620  1.00 52.62
ATOM   2313  N   ARG B 289      48.485  53.204  26.691  1.00 52.34
ATOM   2314  CA  ARG B 289      47.931  54.480  27.044  1.00 52.34
ATOM   2315  C   ARG B 289      48.839  55.571  26.560  1.00 52.34
ATOM   2316  O   ARG B 289      48.374  56.576  26.025  1.00 52.34
ATOM   2317  CB  ARG B 289      47.774  54.659  28.563  1.00 52.34
ATOM   2318  CG  ARG B 289      46.691  53.765  29.171  1.00 52.34
ATOM   2319  CD  ARG B 289      45.313  53.941  28.534  1.00 52.34
ATOM   2320  NE  ARG B 289      44.819  55.293  28.926  1.00 52.34
ATOM   2321  CZ  ARG B 289      43.565  55.707  28.582  1.00 52.34
ATOM   2322  NH1 ARG B 289      42.725  54.888  27.882  1.00 52.34
ATOM   2323  NH2 ARG B 289      43.146  56.951  28.950  1.00 52.34
ATOM   2324  N   ILE B 290      50.164  55.402  26.734  1.00 35.65
ATOM   2325  CA  ILE B 290      51.112  56.422  26.373  1.00 35.65
ATOM   2326  C   ILE B 290      51.087  56.639  24.890  1.00 35.65
ATOM   2327  O   ILE B 290      51.053  57.776  24.420  1.00 35.65
ATOM   2328  CB  ILE B 290      52.521  56.053  26.741  1.00 35.65
ATOM   2329  CG1 ILE B 290      52.613  55.707  28.236  1.00 35.65
ATOM   2330  CG2 ILE B 290      53.441  57.212  26.323  1.00 35.65
ATOM   2331  CD1 ILE B 290      53.691  54.671  28.558  1.00 35.65
ATOM   2332  N   ILE B 291      51.099  55.542  24.112  1.00 42.73
ATOM   2333  CA  ILE B 291      51.146  55.610  22.679  1.00 42.73
ATOM   2334  C   ILE B 291      49.891  56.236  22.161  1.00 42.73
ATOM   2335  O   ILE B 291      49.931  57.042  21.233  1.00 42.73
ATOM   2336  CB  ILE B 291      51.275  54.253  22.051  1.00 42.73
ATOM   2337  CG1 ILE B 291      52.539  53.551  22.574  1.00 42.73
ATOM   2338  CG2 ILE B 291      51.263  54.427  20.523  1.00 42.73
ATOM   2339  CD1 ILE B 291      52.457  52.027  22.524  1.00 42.73
ATOM   2340  N   SER B 292      48.732  55.866  22.737  1.00 34.01
ATOM   2341  CA  SER B 292      47.480  56.388  22.266  1.00 34.01
ATOM   2342  C   SER B 292      47.443  57.873  22.485  1.00 34.01
ATOM   2343  O   SER B 292      46.925  58.611  21.649  1.00 34.01
ATOM   2344  CB  SER B 292      46.264  55.774  22.981  1.00 34.01
ATOM   2345  OG  SER B 292      46.337  54.356  22.936  1.00 34.01
ATOM   2346  N   SER B 293      47.987  58.352  23.620  1.00 79.62
ATOM   2347  CA  SER B 293      47.982  59.757  23.937  1.00 79.62
ATOM   2348  C   SER B 293      48.821  60.482  22.933  1.00 79.62
ATOM   2349  O   SER B 293      48.438  61.533  22.423  1.00 79.62
ATOM   2350  CB  SER B 293      48.609  60.045  25.308  1.00 79.62
ATOM   2351  OG  SER B 293      48.023  61.208  25.870  1.00 79.62
ATOM   2352  N   ILE B 294      50.000  59.915  22.624  1.00 53.74
ATOM   2353  CA  ILE B 294      50.930  60.493  21.700  1.00 53.74
ATOM   2354  C   ILE B 294      50.284  60.535  20.352  1.00 53.74
ATOM   2355  O   ILE B 294      50.575  61.407  19.535  1.00 53.74
ATOM   2356  CB  ILE B 294      52.205  59.706  21.581  1.00 53.74
ATOM   2357  CG1 ILE B 294      52.871  59.553  22.960  1.00 53.74
ATOM   2358  CG2 ILE B 294      53.100  60.406  20.545  1.00 53.74
ATOM   2359  CD1 ILE B 294      53.829  58.365  23.053  1.00 53.74
ATOM   2360  N   GLU B 295      49.450  59.528  20.043  1.00 55.37
ATOM   2361  CA  GLU B 295      48.799  59.504  18.767  1.00 55.37
ATOM   2362  C   GLU B 295      47.832  60.649  18.657  1.00 55.37
ATOM   2363  O   GLU B 295      47.841  61.377  17.663  1.00 55.37
ATOM   2364  CB  GLU B 295      48.015  58.196  18.545  1.00 55.37
ATOM   2365  CG  GLU B 295      47.176  58.173  17.265  1.00 55.37
ATOM   2366  CD  GLU B 295      46.029  57.195  17.482  1.00 55.37
ATOM   2367  OE1 GLU B 295      46.295  55.965  17.486  1.00 55.37
ATOM   2368  OE2 GLU B 295      44.871  57.666  17.646  1.00 55.37
ATOM   2369  N   GLN B 296      46.976  60.830  19.689  1.00101.96
ATOM   2370  CA  GLN B 296      45.946  61.837  19.705  1.00101.96
ATOM   2371  C   GLN B 296      46.560  63.201  19.784  1.00101.96
ATOM   2372  O   GLN B 296      46.193  64.101  19.032  1.00101.96
ATOM   2373  CB  GLN B 296      45.023  61.695  20.926  1.00101.96
ATOM   2374  CG  GLN B 296      44.329  60.334  21.003  1.00101.96
ATOM   2375  CD  GLN B 296      43.107  60.357  20.099  1.00101.96
ATOM   2376  OE1 GLN B 296      42.129  61.052  20.370  1.00101.96
ATOM   2377  NE2 GLN B 296      43.164  59.579  18.986  1.00101.96
ATOM   2378  N   LYS B 297      47.518  63.407  20.705  1.00175.15
ATOM   2379  CA  LYS B 297      48.148  64.691  20.757  1.00175.15
ATOM   2380  C   LYS B 297      49.018  64.724  19.555  1.00175.15
ATOM   2381  O   LYS B 297      49.557  63.696  19.155  1.00175.15
ATOM   2382  CB  LYS B 297      49.046  64.915  21.984  1.00175.15
ATOM   2383  CG  LYS B 297      50.229  63.952  22.055  1.00175.15
ATOM   2384  CD  LYS B 297      51.564  64.614  21.708  1.00175.15
ATOM   2385  CE  LYS B 297      52.221  65.325  22.892  1.00175.15
ATOM   2386  NZ  LYS B 297      53.347  66.165  22.420  1.00175.15
ATOM   2387  N   GLU B 298      49.176  65.910  18.948  1.00 95.04
ATOM   2388  CA  GLU B 298      49.930  66.001  17.735  1.00 95.04
ATOM   2389  C   GLU B 298      49.326  65.030  16.771  1.00 95.04
ATOM   2390  O   GLU B 298      50.021  64.330  16.036  1.00 95.04
ATOM   2391  CB  GLU B 298      51.434  65.709  17.890  1.00 95.04
ATOM   2392  CG  GLU B 298      52.202  66.901  18.470  1.00 95.04
ATOM   2393  CD  GLU B 298      52.583  67.841  17.335  1.00 95.04
ATOM   2394  OE1 GLU B 298      53.517  67.498  16.562  1.00 95.04
ATOM   2395  OE2 GLU B 298      51.947  68.923  17.232  1.00 95.04
ATOM   2396  N   GLU B 299      47.981  64.998  16.772  1.00 99.91
ATOM   2397  CA  GLU B 299      47.122  64.164  15.979  1.00 99.91
ATOM   2398  C   GLU B 299      47.196  64.578  14.554  1.00 99.91
ATOM   2399  O   GLU B 299      46.812  63.795  13.686  1.00 99.91
ATOM   2400  CB  GLU B 299      45.643  64.295  16.368  1.00 99.91
ATOM   2401  CG  GLU B 299      44.816  63.023  16.177  1.00 99.91
ATOM   2402  CD  GLU B 299      43.473  63.451  15.602  1.00 99.91
ATOM   2403  OE1 GLU B 299      43.461  63.930  14.436  1.00 99.91
ATOM   2404  OE2 GLU B 299      42.446  63.308  16.316  1.00 99.91
ATOM   2405  N   ASN B 300      47.622  65.840  14.307  1.00 96.59
ATOM   2406  CA  ASN B 300      47.654  66.437  13.001  1.00 96.59
ATOM   2407  C   ASN B 300      48.153  65.439  12.018  1.00 96.59
ATOM   2408  O   ASN B 300      49.283  64.958  12.082  1.00 96.59
ATOM   2409  CB  ASN B 300      48.548  67.685  12.915  1.00 96.59
ATOM   2410  CG  ASN B 300      48.466  68.221  11.493  1.00 96.59
ATOM   2411  OD1 ASN B 300      47.384  68.503  10.981  1.00 96.59
ATOM   2412  ND2 ASN B 300      49.644  68.362  10.832  1.00 96.59
ATOM   2413  N   LYS B 301      47.254  65.093  11.085  1.00 71.28
ATOM   2414  CA  LYS B 301      47.498  64.089  10.105  1.00 71.28
ATOM   2415  C   LYS B 301      47.874  64.820   8.871  1.00 71.28
ATOM   2416  O   LYS B 301      48.937  65.434   8.803  1.00 71.28
ATOM   2417  CB  LYS B 301      46.245  63.254   9.800  1.00 71.28
ATOM   2418  CG  LYS B 301      46.566  61.784   9.515  1.00 71.28
ATOM   2419  CD  LYS B 301      45.342  60.868   9.547  1.00 71.28
ATOM   2420  CE  LYS B 301      44.756  60.677  10.948  1.00 71.28
ATOM   2421  NZ  LYS B 301      43.492  59.915  10.865  1.00 71.28
ATOM   2422  N   GLY B 302      47.004  64.771   7.851  1.00 18.80
ATOM   2423  CA  GLY B 302      47.367  65.421   6.637  1.00 18.80
ATOM   2424  C   GLY B 302      48.342  64.493   6.016  1.00 18.80
ATOM   2425  O   GLY B 302      49.141  64.870   5.160  1.00 18.80
ATOM   2426  N   GLY B 303      48.282  63.226   6.462  1.00 16.48
ATOM   2427  CA  GLY B 303      49.173  62.238   5.952  1.00 16.48
ATOM   2428  C   GLY B 303      50.488  62.385   6.642  1.00 16.48
ATOM   2429  O   GLY B 303      51.526  62.113   6.041  1.00 16.48
ATOM   2430  N   GLU B 304      50.501  62.833   7.919  1.00 61.76
ATOM   2431  CA  GLU B 304      51.797  62.902   8.518  1.00 61.76
ATOM   2432  C   GLU B 304      52.267  61.490   8.604  1.00 61.76
ATOM   2433  O   GLU B 304      51.639  60.645   9.241  1.00 61.76
ATOM   2434  CB  GLU B 304      51.834  63.535   9.922  1.00 61.76
ATOM   2435  CG  GLU B 304      53.151  63.276  10.660  1.00 61.76
ATOM   2436  CD  GLU B 304      54.284  63.932   9.881  1.00 61.76
ATOM   2437  OE1 GLU B 304      54.471  65.169  10.036  1.00 61.76
ATOM   2438  OE2 GLU B 304      54.979  63.205   9.121  1.00 61.76
ATOM   2439  N   ASP B 305      53.401  61.213   7.937  1.00 36.11
ATOM   2440  CA  ASP B 305      53.936  59.889   7.844  1.00 36.11
ATOM   2441  C   ASP B 305      54.317  59.432   9.209  1.00 36.11
ATOM   2442  O   ASP B 305      54.254  58.243   9.514  1.00 36.11
ATOM   2443  CB  ASP B 305      55.177  59.798   6.941  1.00 36.11
ATOM   2444  CG  ASP B 305      55.022  58.553   6.079  1.00 36.11
ATOM   2445  OD1 ASP B 305      53.988  58.456   5.367  1.00 36.11
ATOM   2446  OD2 ASP B 305      55.935  57.684   6.119  1.00 36.11
ATOM   2447  N   LYS B 306      54.728  60.374  10.072  1.00 54.76
ATOM   2448  CA  LYS B 306      55.151  60.018  11.392  1.00 54.76
ATOM   2449  C   LYS B 306      54.006  59.406  12.138  1.00 54.76
ATOM   2450  O   LYS B 306      54.212  58.551  12.997  1.00 54.76
ATOM   2451  CB  LYS B 306      55.701  61.207  12.194  1.00 54.76
ATOM   2452  CG  LYS B 306      57.084  60.908  12.775  1.00 54.76
ATOM   2453  CD  LYS B 306      58.243  61.141  11.809  1.00 54.76
ATOM   2454  CE  LYS B 306      59.574  61.379  12.523  1.00 54.76
ATOM   2455  NZ  LYS B 306      59.493  62.597  13.360  1.00 54.76
ATOM   2456  N   LEU B 307      52.766  59.837  11.842  1.00 42.37
ATOM   2457  CA  LEU B 307      51.609  59.342  12.536  1.00 42.37
ATOM   2458  C   LEU B 307      51.423  57.873  12.278  1.00 42.37
ATOM   2459  O   LEU B 307      51.080  57.118  13.186  1.00 42.37
ATOM   2460  CB  LEU B 307      50.311  60.049  12.111  1.00 42.37
ATOM   2461  CG  LEU B 307      49.097  59.653  12.973  1.00 42.37
ATOM   2462  CD1 LEU B 307      48.275  60.893  13.371  1.00 42.37
ATOM   2463  CD2 LEU B 307      48.248  58.573  12.284  1.00 42.37
ATOM   2464  N   LYS B 308      51.663  57.418  11.033  1.00 81.57
ATOM   2465  CA  LYS B 308      51.421  56.046  10.675  1.00 81.57
ATOM   2466  C   LYS B 308      52.238  55.150  11.548  1.00 81.57
ATOM   2467  O   LYS B 308      51.769  54.099  11.981  1.00 81.57
ATOM   2468  CB  LYS B 308      51.836  55.727   9.228  1.00 81.57
ATOM   2469  CG  LYS B 308      51.039  56.511   8.182  1.00 81.57
ATOM   2470  CD  LYS B 308      49.526  56.281   8.242  1.00 81.57
ATOM   2471  CE  LYS B 308      48.726  57.139   7.263  1.00 81.57
ATOM   2472  NZ  LYS B 308      48.592  56.437   5.966  1.00 81.57
ATOM   2473  N   MET B 309      53.490  55.547  11.823  1.00102.72
ATOM   2474  CA  MET B 309      54.387  54.742  12.598  1.00102.72
ATOM   2475  C   MET B 309      53.845  54.605  13.988  1.00102.72
ATOM   2476  O   MET B 309      53.980  53.557  14.617  1.00102.72
ATOM   2477  CB  MET B 309      55.796  55.358  12.678  1.00102.72
ATOM   2478  CG  MET B 309      56.828  54.471  13.379  1.00102.72
ATOM   2479  SD  MET B 309      57.856  55.299  14.627  1.00102.72
ATOM   2480  CE  MET B 309      56.559  55.249  15.895  1.00102.72
ATOM   2481  N   ILE B 310      53.222  55.678  14.509  1.00 92.71
ATOM   2482  CA  ILE B 310      52.686  55.674  15.840  1.00 92.71
ATOM   2483  C   ILE B 310      51.601  54.640  15.920  1.00 92.71
ATOM   2484  O   ILE B 310      51.523  53.880  16.884  1.00 92.71
ATOM   2485  CB  ILE B 310      52.049  56.985  16.208  1.00 92.71
ATOM   2486  CG1 ILE B 310      52.947  58.171  15.818  1.00 92.71
ATOM   2487  CG2 ILE B 310      51.720  56.941  17.710  1.00 92.71
ATOM   2488  CD1 ILE B 310      54.383  58.053  16.317  1.00 92.71
ATOM   2489  N   ARG B 311      50.726  54.594  14.897  1.00103.02
ATOM   2490  CA  ARG B 311      49.603  53.700  14.886  1.00103.02
ATOM   2491  C   ARG B 311      50.073  52.277  14.861  1.00103.02
ATOM   2492  O   ARG B 311      49.541  51.424  15.569  1.00103.02
ATOM   2493  CB  ARG B 311      48.688  53.926  13.668  1.00103.02
ATOM   2494  CG  ARG B 311      48.096  55.334  13.581  1.00103.02
ATOM   2495  CD  ARG B 311      46.873  55.529  14.481  1.00103.02
ATOM   2496  NE  ARG B 311      45.696  54.966  13.759  1.00103.02
ATOM   2497  CZ  ARG B 311      44.554  54.658  14.441  1.00103.02
ATOM   2498  NH1 ARG B 311      44.477  54.878  15.784  1.00103.02
ATOM   2499  NH2 ARG B 311      43.484  54.132  13.772  1.00103.02
ATOM   2500  N   GLU B 312      51.101  51.988  14.046  1.00 96.03
ATOM   2501  CA  GLU B 312      51.588  50.648  13.893  1.00 96.03
ATOM   2502  C   GLU B 312      52.143  50.171  15.201  1.00 96.03
ATOM   2503  O   GLU B 312      51.951  49.018  15.582  1.00 96.03
ATOM   2504  CB  GLU B 312      52.716  50.564  12.853  1.00 96.03
ATOM   2505  CG  GLU B 312      52.216  50.370  11.425  1.00 96.03
ATOM   2506  CD  GLU B 312      53.402  50.596  10.501  1.00 96.03
ATOM   2507  OE1 GLU B 312      54.465  49.961  10.741  1.00 96.03
ATOM   2508  OE2 GLU B 312      53.265  51.401   9.541  1.00 96.03
ATOM   2509  N   TYR B 313      52.854  51.058  15.922  1.00 67.82
ATOM   2510  CA  TYR B 313      53.477  50.724  17.171  1.00 67.82
ATOM   2511  C   TYR B 313      52.409  50.417  18.177  1.00 67.82
ATOM   2512  O   TYR B 313      52.575  49.544  19.027  1.00 67.82
ATOM   2513  CB  TYR B 313      54.364  51.867  17.703  1.00 67.82
ATOM   2514  CG  TYR B 313      55.151  51.379  18.872  1.00 67.82
ATOM   2515  CD1 TYR B 313      56.181  50.482  18.691  1.00 67.82
ATOM   2516  CD2 TYR B 313      54.891  51.836  20.144  1.00 67.82
ATOM   2517  CE1 TYR B 313      56.922  50.032  19.758  1.00 67.82
ATOM   2518  CE2 TYR B 313      55.628  51.390  21.216  1.00 67.82
ATOM   2519  CZ  TYR B 313      56.645  50.485  21.025  1.00 67.82
ATOM   2520  OH  TYR B 313      57.402  50.028  22.124  1.00 67.82
ATOM   2521  N   ARG B 314      51.290  51.165  18.134  1.00142.00
ATOM   2522  CA  ARG B 314      50.210  50.920  19.048  1.00142.00
ATOM   2523  C   ARG B 314      49.652  49.551  18.797  1.00142.00
ATOM   2524  O   ARG B 314      49.372  48.797  19.727  1.00142.00
ATOM   2525  CB  ARG B 314      49.057  51.922  18.889  1.00142.00
ATOM   2526  CG  ARG B 314      47.955  51.759  19.936  1.00142.00
ATOM   2527  CD  ARG B 314      47.097  53.015  20.073  1.00142.00
ATOM   2528  NE  ARG B 314      45.899  52.785  19.220  1.00142.00
ATOM   2529  CZ  ARG B 314      44.705  53.377  19.505  1.00142.00
ATOM   2530  NH1 ARG B 314      44.559  54.127  20.634  1.00142.00
ATOM   2531  NH2 ARG B 314      43.654  53.217  18.648  1.00142.00
ATOM   2532  N   GLN B 315      49.507  49.181  17.514  1.00 36.05
ATOM   2533  CA  GLN B 315      48.914  47.929  17.144  1.00 36.05
ATOM   2534  C   GLN B 315      49.742  46.811  17.695  1.00 36.05
ATOM   2535  O   GLN B 315      49.208  45.791  18.129  1.00 36.05
ATOM   2536  CB  GLN B 315      48.822  47.772  15.619  1.00 36.05
ATOM   2537  CG  GLN B 315      47.980  46.560  15.212  1.00 36.05
ATOM   2538  CD  GLN B 315      46.549  46.778  15.674  1.00 36.05
ATOM   2539  OE1 GLN B 315      45.742  47.389  14.979  1.00 36.05
ATOM   2540  NE2 GLN B 315      46.221  46.259  16.889  1.00 36.05
ATOM   2541  N   MET B 316      51.078  46.967  17.693  1.00 93.71
ATOM   2542  CA  MET B 316      51.918  45.911  18.177  1.00 93.71
ATOM   2543  C   MET B 316      51.638  45.678  19.632  1.00 93.71
ATOM   2544  O   MET B 316      51.557  44.537  20.081  1.00 93.71
ATOM   2545  CB  MET B 316      53.420  46.207  18.028  1.00 93.71
ATOM   2546  CG  MET B 316      53.812  46.545  16.588  1.00 93.71
ATOM   2547  SD  MET B 316      53.441  45.232  15.385  1.00 93.71
ATOM   2548  CE  MET B 316      51.940  46.023  14.737  1.00 93.71
ATOM   2549  N   VAL B 317      51.479  46.757  20.418  1.00 34.06
ATOM   2550  CA  VAL B 317      51.224  46.608  21.823  1.00 34.06
ATOM   2551  C   VAL B 317      49.888  45.961  22.008  1.00 34.06
ATOM   2552  O   VAL B 317      49.700  45.156  22.919  1.00 34.06
ATOM   2553  CB  VAL B 317      51.220  47.914  22.559  1.00 34.06
ATOM   2554  CG1 VAL B 317      51.012  47.637  24.057  1.00 34.06
ATOM   2555  CG2 VAL B 317      52.535  48.646  22.241  1.00 34.06
ATOM   2556  N   GLU B 318      48.918  46.312  21.143  1.00 41.31
ATOM   2557  CA  GLU B 318      47.596  45.766  21.251  1.00 41.31
ATOM   2558  C   GLU B 318      47.653  44.284  21.045  1.00 41.31
ATOM   2559  O   GLU B 318      46.986  43.527  21.749  1.00 41.31
ATOM   2560  CB  GLU B 318      46.628  46.335  20.200  1.00 41.31
ATOM   2561  CG  GLU B 318      45.795  47.509  20.718  1.00 41.31
ATOM   2562  CD  GLU B 318      45.293  48.295  19.517  1.00 41.31
ATOM   2563  OE1 GLU B 318      44.618  47.679  18.649  1.00 41.31
ATOM   2564  OE2 GLU B 318      45.571  49.523  19.455  1.00 41.31
ATOM   2565  N   THR B 319      48.466  43.820  20.079  1.00 91.06
ATOM   2566  CA  THR B 319      48.490  42.411  19.810  1.00 91.06
ATOM   2567  C   THR B 319      48.987  41.685  21.021  1.00 91.06
ATOM   2568  O   THR B 319      48.454  40.638  21.383  1.00 91.06
ATOM   2569  CB  THR B 319      49.334  42.018  18.626  1.00 91.06
ATOM   2570  OG1 THR B 319      50.698  42.312  18.891  1.00 91.06
ATOM   2571  CG2 THR B 319      48.878  42.785  17.377  1.00 91.06
ATOM   2572  N   GLU B 320      50.026  42.225  21.683  1.00 40.90
ATOM   2573  CA  GLU B 320      50.586  41.588  22.841  1.00 40.90
ATOM   2574  C   GLU B 320      49.579  41.602  23.951  1.00 40.90
ATOM   2575  O   GLU B 320      49.447  40.626  24.688  1.00 40.90
ATOM   2576  CB  GLU B 320      51.857  42.292  23.336  1.00 40.90
ATOM   2577  CG  GLU B 320      52.853  42.540  22.203  1.00 40.90
ATOM   2578  CD  GLU B 320      53.845  43.597  22.657  1.00 40.90
ATOM   2579  OE1 GLU B 320      54.265  43.548  23.844  1.00 40.90
ATOM   2580  OE2 GLU B 320      54.192  44.472  21.816  1.00 40.90
ATOM   2581  N   LEU B 321      48.838  42.717  24.098  1.00 46.93
ATOM   2582  CA  LEU B 321      47.890  42.840  25.171  1.00 46.93
ATOM   2583  C   LEU B 321      46.832  41.795  24.994  1.00 46.93
ATOM   2584  O   LEU B 321      46.425  41.132  25.947  1.00 46.93
ATOM   2585  CB  LEU B 321      47.176  44.204  25.172  1.00 46.93
ATOM   2586  CG  LEU B 321      46.437  44.527  26.486  1.00 46.93
ATOM   2587  CD1 LEU B 321      47.318  44.232  27.709  1.00 46.93
ATOM   2588  CD2 LEU B 321      45.880  45.958  26.485  1.00 46.93
ATOM   2589  N   LYS B 322      46.367  41.618  23.747  1.00110.76
ATOM   2590  CA  LYS B 322      45.328  40.681  23.433  1.00110.76
ATOM   2591  C   LYS B 322      45.819  39.297  23.733  1.00110.76
ATOM   2592  O   LYS B 322      45.068  38.447  24.207  1.00110.76
ATOM   2593  CB  LYS B 322      44.972  40.748  21.941  1.00110.76
ATOM   2594  CG  LYS B 322      44.137  39.585  21.409  1.00110.76
ATOM   2595  CD  LYS B 322      42.879  39.368  22.253  1.00110.76
ATOM   2596  CE  LYS B 322      42.151  38.065  21.904  1.00110.76
ATOM   2597  NZ  LYS B 322      41.617  38.116  20.523  1.00110.76
ATOM   2598  N   LEU B 323      47.108  39.036  23.454  1.00 90.36
ATOM   2599  CA  LEU B 323      47.675  37.729  23.639  1.00 90.36
ATOM   2600  C   LEU B 323      47.639  37.373  25.098  1.00 90.36
ATOM   2601  O   LEU B 323      47.309  36.246  25.460  1.00 90.36
ATOM   2602  CB  LEU B 323      49.137  37.681  23.136  1.00 90.36
ATOM   2603  CG  LEU B 323      49.899  36.336  23.255  1.00 90.36
ATOM   2604  CD1 LEU B 323      50.689  36.290  24.573  1.00 90.36
ATOM   2605  CD2 LEU B 323      48.997  35.098  23.110  1.00 90.36
ATOM   2606  N   ILE B 324      47.994  38.314  25.989  1.00 44.46
ATOM   2607  CA  ILE B 324      48.027  37.976  27.384  1.00 44.46
ATOM   2608  C   ILE B 324      46.637  37.711  27.881  1.00 44.46
ATOM   2609  O   ILE B 324      46.409  36.765  28.633  1.00 44.46
ATOM   2610  CB  ILE B 324      48.647  39.039  28.246  1.00 44.46
ATOM   2611  CG1 ILE B 324      49.942  39.564  27.603  1.00 44.46
ATOM   2612  CG2 ILE B 324      48.893  38.427  29.637  1.00 44.46
ATOM   2613  CD1 ILE B 324      50.088  41.083  27.688  1.00 44.46
ATOM   2614  N   CYS B 325      45.663  38.546  27.471  1.00 33.50
ATOM   2615  CA  CYS B 325      44.312  38.407  27.937  1.00 33.50
ATOM   2616  C   CYS B 325      43.766  37.086  27.499  1.00 33.50
ATOM   2617  O   CYS B 325      43.069  36.418  28.261  1.00 33.50
ATOM   2618  CB  CYS B 325      43.383  39.501  27.383  1.00 33.50
ATOM   2619  SG  CYS B 325      43.452  41.028  28.367  1.00 33.50
ATOM   2620  N   CYS B 326      44.060  36.670  26.254  1.00 82.83
ATOM   2621  CA  CYS B 326      43.515  35.431  25.782  1.00 82.83
ATOM   2622  C   CYS B 326      44.082  34.290  26.572  1.00 82.83
ATOM   2623  O   CYS B 326      43.383  33.316  26.841  1.00 82.83
ATOM   2624  CB  CYS B 326      43.731  35.168  24.277  1.00 82.83
ATOM   2625  SG  CYS B 326      45.447  34.827  23.803  1.00 82.83
ATOM   2626  N   ASP B 327      45.369  34.372  26.962  1.00 75.12
ATOM   2627  CA  ASP B 327      45.989  33.293  27.683  1.00 75.12
ATOM   2628  C   ASP B 327      45.311  33.101  29.008  1.00 75.12
ATOM   2629  O   ASP B 327      44.999  31.975  29.392  1.00 75.12
ATOM   2630  CB  ASP B 327      47.485  33.551  27.954  1.00 75.12
ATOM   2631  CG  ASP B 327      48.065  32.380  28.739  1.00 75.12
ATOM   2632  OD1 ASP B 327      47.911  31.214  28.286  1.00 75.12
ATOM   2633  OD2 ASP B 327      48.662  32.640  29.818  1.00 75.12
ATOM   2634  N   ILE B 328      45.056  34.199  29.746  1.00 79.90
ATOM   2635  CA  ILE B 328      44.459  34.085  31.048  1.00 79.90
ATOM   2636  C   ILE B 328      43.062  33.560  30.942  1.00 79.90
ATOM   2637  O   ILE B 328      42.646  32.709  31.727  1.00 79.90
ATOM   2638  CB  ILE B 328      44.416  35.377  31.810  1.00 79.90
ATOM   2639  CG1 ILE B 328      43.701  35.153  33.152  1.00 79.90
ATOM   2640  CG2 ILE B 328      43.777  36.457  30.920  1.00 79.90
ATOM   2641  CD1 ILE B 328      44.425  34.184  34.085  1.00 79.90
ATOM   2642  N   LEU B 329      42.290  34.048  29.958  1.00 43.14
ATOM   2643  CA  LEU B 329      40.923  33.627  29.835  1.00 43.14
ATOM   2644  C   LEU B 329      40.899  32.156  29.577  1.00 43.14
ATOM   2645  O   LEU B 329      40.014  31.451  30.059  1.00 43.14
ATOM   2646  CB  LEU B 329      40.181  34.328  28.686  1.00 43.14
ATOM   2647  CG  LEU B 329      40.107  35.855  28.859  1.00 43.14
ATOM   2648  CD1 LEU B 329      39.717  36.551  27.545  1.00 43.14
ATOM   2649  CD2 LEU B 329      39.193  36.241  30.035  1.00 43.14
ATOM   2650  N   ASP B 330      41.863  31.649  28.790  1.00 66.72
ATOM   2651  CA  ASP B 330      41.880  30.246  28.498  1.00 66.72
ATOM   2652  C   ASP B 330      42.104  29.483  29.770  1.00 66.72
ATOM   2653  O   ASP B 330      41.469  28.454  29.997  1.00 66.72
ATOM   2654  CB  ASP B 330      42.994  29.860  27.511  1.00 66.72
ATOM   2655  CG  ASP B 330      42.345  29.186  26.307  1.00 66.72
ATOM   2656  OD1 ASP B 330      41.374  29.767  25.752  1.00 66.72
ATOM   2657  OD2 ASP B 330      42.816  28.083  25.922  1.00 66.72
ATOM   2658  N   VAL B 331      43.015  29.957  30.645  1.00 87.66
ATOM   2659  CA  VAL B 331      43.269  29.209  31.844  1.00 87.66
ATOM   2660  C   VAL B 331      42.040  29.199  32.702  1.00 87.66
ATOM   2661  O   VAL B 331      41.702  28.173  33.293  1.00 87.66
ATOM   2662  CB  VAL B 331      44.418  29.708  32.677  1.00 87.66
ATOM   2663  CG1 VAL B 331      44.670  28.747  33.847  1.00 87.66
ATOM   2664  CG2 VAL B 331      45.636  29.873  31.753  1.00 87.66
ATOM   2665  N   LEU B 332      41.339  30.347  32.801  1.00 51.39
ATOM   2666  CA  LEU B 332      40.170  30.431  33.631  1.00 51.39
ATOM   2667  C   LEU B 332      39.121  29.497  33.121  1.00 51.39
ATOM   2668  O   LEU B 332      38.552  28.710  33.875  1.00 51.39
ATOM   2669  CB  LEU B 332      39.533  31.834  33.614  1.00 51.39
ATOM   2670  CG  LEU B 332      40.497  32.975  33.981  1.00 51.39
ATOM   2671  CD1 LEU B 332      39.974  34.326  33.469  1.00 51.39
ATOM   2672  CD2 LEU B 332      40.783  32.993  35.490  1.00 51.39
ATOM   2673  N   ASP B 333      38.852  29.556  31.806  1.00 48.05
ATOM   2674  CA  ASP B 333      37.804  28.772  31.226  1.00 48.05
ATOM   2675  C   ASP B 333      38.128  27.318  31.315  1.00 48.05
ATOM   2676  O   ASP B 333      37.269  26.513  31.656  1.00 48.05
ATOM   2677  CB  ASP B 333      37.585  29.099  29.738  1.00 48.05
ATOM   2678  CG  ASP B 333      36.196  28.630  29.324  1.00 48.05
ATOM   2679  OD1 ASP B 333      36.068  27.459  28.875  1.00 48.05
ATOM   2680  OD2 ASP B 333      35.240  29.443  29.449  1.00 48.05
ATOM   2681  N   LYS B 334      39.355  26.916  30.947  1.00129.57
ATOM   2682  CA  LYS B 334      39.649  25.514  30.971  1.00129.57
ATOM   2683  C   LYS B 334      39.818  24.959  32.360  1.00129.57
ATOM   2684  O   LYS B 334      39.110  24.034  32.752  1.00129.57
ATOM   2685  CB  LYS B 334      40.916  25.184  30.153  1.00129.57
ATOM   2686  CG  LYS B 334      40.729  25.305  28.639  1.00129.57
ATOM   2687  CD  LYS B 334      41.919  25.935  27.910  1.00129.57
ATOM   2688  CE  LYS B 334      42.384  25.129  26.696  1.00129.57
ATOM   2689  NZ  LYS B 334      43.659  25.670  26.178  1.00129.57
ATOM   2690  N   HIS B 335      40.828  25.459  33.107  1.00 87.94
ATOM   2691  CA  HIS B 335      41.145  24.924  34.408  1.00 87.94
ATOM   2692  C   HIS B 335      40.420  25.492  35.600  1.00 87.94
ATOM   2693  O   HIS B 335      39.751  24.769  36.336  1.00 87.94
ATOM   2694  CB  HIS B 335      42.646  25.033  34.731  1.00 87.94
ATOM   2695  CG  HIS B 335      43.496  24.145  33.872  1.00 87.94
ATOM   2696  ND1 HIS B 335      43.781  24.396  32.548  1.00 87.94
ATOM   2697  CD2 HIS B 335      44.135  22.981  34.175  1.00 87.94
ATOM   2698  CE1 HIS B 335      44.572  23.380  32.118  1.00 87.94
ATOM   2699  NE2 HIS B 335      44.815  22.497  33.071  1.00 87.94
ATOM   2700  N   LEU B 336      40.556  26.821  35.808  1.00 78.92
ATOM   2701  CA  LEU B 336      40.170  27.447  37.048  1.00 78.92
ATOM   2702  C   LEU B 336      38.699  27.454  37.309  1.00 78.92
ATOM   2703  O   LEU B 336      38.238  26.890  38.300  1.00 78.92
ATOM   2704  CB  LEU B 336      40.654  28.902  37.129  1.00 78.92
ATOM   2705  CG  LEU B 336      42.186  29.038  37.032  1.00 78.92
ATOM   2706  CD1 LEU B 336      42.618  30.512  36.990  1.00 78.92
ATOM   2707  CD2 LEU B 336      42.884  28.248  38.152  1.00 78.92
ATOM   2708  N   ILE B 337      37.911  28.059  36.402  1.00 52.72
ATOM   2709  CA  ILE B 337      36.505  28.194  36.633  1.00 52.72
ATOM   2710  C   ILE B 337      35.886  26.831  36.681  1.00 52.72
ATOM   2711  O   ILE B 337      35.043  26.582  37.538  1.00 52.72
ATOM   2712  CB  ILE B 337      35.817  28.996  35.565  1.00 52.72
ATOM   2713  CG1 ILE B 337      36.484  30.377  35.429  1.00 52.72
ATOM   2714  CG2 ILE B 337      34.319  29.065  35.905  1.00 52.72
ATOM   2715  CD1 ILE B 337      35.621  31.413  34.712  1.00 52.72
ATOM   2716  N   PRO B 338      36.223  25.926  35.802  1.00151.26
ATOM   2717  CA  PRO B 338      35.598  24.638  35.921  1.00151.26
ATOM   2718  C   PRO B 338      35.936  23.846  37.144  1.00151.26
ATOM   2719  O   PRO B 338      35.053  23.186  37.684  1.00151.26
ATOM   2720  CB  PRO B 338      35.839  23.909  34.611  1.00151.26
ATOM   2721  CG  PRO B 338      35.598  25.016  33.582  1.00151.26
ATOM   2722  CD  PRO B 338      35.957  26.327  34.312  1.00151.26
ATOM   2723  N   ALA B 339      37.203  23.891  37.574  1.00 69.60
ATOM   2724  CA  ALA B 339      37.750  23.199  38.707  1.00 69.60
ATOM   2725  C   ALA B 339      37.227  23.764  39.993  1.00 69.60
ATOM   2726  O   ALA B 339      37.276  23.095  41.021  1.00 69.60
ATOM   2727  CB  ALA B 339      39.285  23.280  38.765  1.00 69.60
ATOM   2728  N   ALA B 340      36.785  25.035  39.984  1.00 64.14
ATOM   2729  CA  ALA B 340      36.433  25.761  41.176  1.00 64.14
ATOM   2730  C   ALA B 340      35.567  24.957  42.092  1.00 64.14
ATOM   2731  O   ALA B 340      34.636  24.272  41.674  1.00 64.14
ATOM   2732  CB  ALA B 340      35.703  27.084  40.887  1.00 64.14
ATOM   2733  N   ASN B 341      35.865  25.062  43.405  1.00120.83
ATOM   2734  CA  ASN B 341      35.172  24.321  44.419  1.00120.83
ATOM   2735  C   ASN B 341      34.310  25.269  45.197  1.00120.83
ATOM   2736  O   ASN B 341      33.108  25.368  44.956  1.00120.83
ATOM   2737  CB  ASN B 341      36.118  23.649  45.428  1.00120.83
ATOM   2738  CG  ASN B 341      36.053  22.147  45.192  1.00120.83
ATOM   2739  OD1 ASN B 341      35.399  21.417  45.935  1.00120.83
ATOM   2740  ND2 ASN B 341      36.758  21.666  44.133  1.00120.83
ATOM   2741  N   THR B 342      34.909  25.986  46.169  1.00 36.98
ATOM   2742  CA  THR B 342      34.156  26.874  47.007  1.00 36.98
ATOM   2743  C   THR B 342      33.760  28.082  46.216  1.00 36.98
ATOM   2744  O   THR B 342      34.322  28.375  45.163  1.00 36.98
ATOM   2745  CB  THR B 342      34.918  27.353  48.207  1.00 36.98
ATOM   2746  OG1 THR B 342      35.960  28.231  47.809  1.00 36.98
ATOM   2747  CG2 THR B 342      35.507  26.131  48.934  1.00 36.98
ATOM   2748  N   GLY B 343      32.743  28.803  46.726  1.00 28.71
ATOM   2749  CA  GLY B 343      32.209  29.986  46.116  1.00 28.71
ATOM   2750  C   GLY B 343      33.252  31.056  46.116  1.00 28.71
ATOM   2751  O   GLY B 343      33.265  31.922  45.242  1.00 28.71
ATOM   2752  N   GLU B 344      34.128  31.056  47.138  1.00 44.68
ATOM   2753  CA  GLU B 344      35.135  32.073  47.228  1.00 44.68
ATOM   2754  C   GLU B 344      36.021  31.990  46.023  1.00 44.68
ATOM   2755  O   GLU B 344      36.451  33.012  45.491  1.00 44.68
ATOM   2756  CB  GLU B 344      36.041  31.932  48.462  1.00 44.68
ATOM   2757  CG  GLU B 344      35.252  31.883  49.773  1.00 44.68
ATOM   2758  CD  GLU B 344      35.147  30.431  50.215  1.00 44.68
ATOM   2759  OE1 GLU B 344      36.094  29.947  50.890  1.00 44.68
ATOM   2760  OE2 GLU B 344      34.117  29.786  49.882  1.00 44.68
ATOM   2761  N   SER B 345      36.346  30.763  45.579  1.00 33.22
ATOM   2762  CA  SER B 345      37.187  30.601  44.428  1.00 33.22
ATOM   2763  C   SER B 345      36.451  31.053  43.201  1.00 33.22
ATOM   2764  O   SER B 345      37.038  31.645  42.296  1.00 33.22
ATOM   2765  CB  SER B 345      37.605  29.138  44.205  1.00 33.22
ATOM   2766  OG  SER B 345      36.478  28.361  43.828  1.00 33.22
ATOM   2767  N   LYS B 346      35.134  30.774  43.137  1.00 97.86
ATOM   2768  CA  LYS B 346      34.360  31.113  41.976  1.00 97.86
ATOM   2769  C   LYS B 346      34.319  32.600  41.803  1.00 97.86
ATOM   2770  O   LYS B 346      34.485  33.110  40.698  1.00 97.86
ATOM   2771  CB  LYS B 346      32.893  30.659  42.066  1.00 97.86
ATOM   2772  CG  LYS B 346      32.478  29.638  41.008  1.00 97.86
ATOM   2773  CD  LYS B 346      31.041  29.144  41.182  1.00 97.86
ATOM   2774  CE  LYS B 346      30.612  28.123  40.127  1.00 97.86
ATOM   2775  NZ  LYS B 346      29.438  28.631  39.384  1.00 97.86
ATOM   2776  N   VAL B 347      34.096  33.349  42.896  1.00 99.62
ATOM   2777  CA  VAL B 347      33.968  34.769  42.742  1.00 99.62
ATOM   2778  C   VAL B 347      35.275  35.327  42.262  1.00 99.62
ATOM   2779  O   VAL B 347      35.313  36.218  41.416  1.00 99.62
ATOM   2780  CB  VAL B 347      33.555  35.476  44.005  1.00 99.62
ATOM   2781  CG1 VAL B 347      33.393  36.978  43.738  1.00 99.62
ATOM   2782  CG2 VAL B 347      32.295  34.788  44.548  1.00 99.62
ATOM   2783  N   PHE B 348      36.392  34.799  42.791  1.00 62.78
ATOM   2784  CA  PHE B 348      37.702  35.281  42.457  1.00 62.78
ATOM   2785  C   PHE B 348      37.983  35.052  40.996  1.00 62.78
ATOM   2786  O   PHE B 348      38.477  35.944  40.308  1.00 62.78
ATOM   2787  CB  PHE B 348      38.778  34.559  43.285  1.00 62.78
ATOM   2788  CG  PHE B 348      40.112  35.113  42.941  1.00 62.78
ATOM   2789  CD1 PHE B 348      40.445  36.393  43.319  1.00 62.78
ATOM   2790  CD2 PHE B 348      41.032  34.352  42.258  1.00 62.78
ATOM   2791  CE1 PHE B 348      41.679  36.915  43.014  1.00 62.78
ATOM   2792  CE2 PHE B 348      42.266  34.870  41.950  1.00 62.78
ATOM   2793  CZ  PHE B 348      42.589  36.150  42.328  1.00 62.78
ATOM   2794  N   TYR B 349      37.685  33.844  40.477  1.00 67.36
ATOM   2795  CA  TYR B 349      37.961  33.533  39.098  1.00 67.36
ATOM   2796  C   TYR B 349      37.095  34.342  38.179  1.00 67.36
ATOM   2797  O   TYR B 349      37.559  34.816  37.143  1.00 67.36
ATOM   2798  CB  TYR B 349      37.765  32.050  38.737  1.00 67.36
ATOM   2799  CG  TYR B 349      38.827  31.272  39.437  1.00 67.36
ATOM   2800  CD1 TYR B 349      40.128  31.718  39.427  1.00 67.36
ATOM   2801  CD2 TYR B 349      38.536  30.088  40.073  1.00 67.36
ATOM   2802  CE1 TYR B 349      41.120  31.008  40.061  1.00 67.36
ATOM   2803  CE2 TYR B 349      39.526  29.373  40.708  1.00 67.36
ATOM   2804  CZ  TYR B 349      40.821  29.834  40.705  1.00 67.36
ATOM   2805  OH  TYR B 349      41.837  29.104  41.357  1.00 67.36
ATOM   2806  N   TYR B 350      35.805  34.502  38.526  1.00104.39
ATOM   2807  CA  TYR B 350      34.892  35.257  37.710  1.00104.39
ATOM   2808  C   TYR B 350      35.341  36.681  37.644  1.00104.39
ATOM   2809  O   TYR B 350      35.145  37.351  36.632  1.00104.39
ATOM   2810  CB  TYR B 350      33.435  35.253  38.209  1.00104.39
ATOM   2811  CG  TYR B 350      32.856  33.891  38.021  1.00104.39
ATOM   2812  CD1 TYR B 350      33.168  33.116  36.929  1.00104.39
ATOM   2813  CD2 TYR B 350      31.995  33.383  38.965  1.00104.39
ATOM   2814  CE1 TYR B 350      32.627  31.861  36.776  1.00104.39
ATOM   2815  CE2 TYR B 350      31.448  32.129  38.822  1.00104.39
ATOM   2816  CZ  TYR B 350      31.766  31.366  37.725  1.00104.39
ATOM   2817  OH  TYR B 350      31.208  30.078  37.572  1.00104.39
ATOM   2818  N   LYS B 351      35.901  37.206  38.747  1.00 80.29
ATOM   2819  CA  LYS B 351      36.362  38.564  38.749  1.00 80.29
ATOM   2820  C   LYS B 351      37.476  38.712  37.754  1.00 80.29
ATOM   2821  O   LYS B 351      37.540  39.700  37.023  1.00 80.29
ATOM   2822  CB  LYS B 351      36.914  39.009  40.111  1.00 80.29
ATOM   2823  CG  LYS B 351      37.262  40.497  40.149  1.00 80.29
ATOM   2824  CD  LYS B 351      38.214  40.881  41.283  1.00 80.29
ATOM   2825  CE  LYS B 351      39.685  40.630  40.948  1.00 80.29
ATOM   2826  NZ  LYS B 351      40.271  41.837  40.330  1.00 80.29
ATOM   2827  N   MET B 352      38.392  37.727  37.696  1.00 33.31
ATOM   2828  CA  MET B 352      39.505  37.796  36.790  1.00 33.31
ATOM   2829  C   MET B 352      38.999  37.790  35.380  1.00 33.31
ATOM   2830  O   MET B 352      39.521  38.500  34.521  1.00 33.31
ATOM   2831  CB  MET B 352      40.479  36.615  36.928  1.00 33.31
ATOM   2832  CG  MET B 352      41.192  36.565  38.279  1.00 33.31
ATOM   2833  SD  MET B 352      42.139  35.040  38.566  1.00 33.31
ATOM   2834  CE  MET B 352      43.296  35.325  37.197  1.00 33.31
ATOM   2835  N   LYS B 353      37.964  36.977  35.104  1.00 36.28
ATOM   2836  CA  LYS B 353      37.418  36.891  33.779  1.00 36.28
ATOM   2837  C   LYS B 353      36.915  38.249  33.394  1.00 36.28
ATOM   2838  O   LYS B 353      37.124  38.713  32.275  1.00 36.28
ATOM   2839  CB  LYS B 353      36.220  35.930  33.704  1.00 36.28
ATOM   2840  CG  LYS B 353      35.924  35.407  32.297  1.00 36.28
ATOM   2841  CD  LYS B 353      35.490  33.941  32.278  1.00 36.28
ATOM   2842  CE  LYS B 353      35.494  33.320  30.879  1.00 36.28
ATOM   2843  NZ  LYS B 353      34.111  32.991  30.467  1.00 36.28
ATOM   2844  N   GLY B 354      36.226  38.929  34.325  1.00 30.31
ATOM   2845  CA  GLY B 354      35.696  40.233  34.052  1.00 30.31
ATOM   2846  C   GLY B 354      36.819  41.201  33.831  1.00 30.31
ATOM   2847  O   GLY B 354      36.689  42.141  33.050  1.00 30.31
ATOM   2848  N   ASP B 355      37.936  41.037  34.567  1.00 54.65
ATOM   2849  CA  ASP B 355      39.026  41.967  34.461  1.00 54.65
ATOM   2850  C   ASP B 355      39.668  41.929  33.102  1.00 54.65
ATOM   2851  O   ASP B 355      39.904  42.971  32.493  1.00 54.65
ATOM   2852  CB  ASP B 355      40.130  41.715  35.501  1.00 54.65
ATOM   2853  CG  ASP B 355      39.824  42.567  36.724  1.00 54.65
ATOM   2854  OD1 ASP B 355      38.628  42.623  37.119  1.00 54.65
ATOM   2855  OD2 ASP B 355      40.778  43.174  37.277  1.00 54.65
ATOM   2856  N   TYR B 356      39.974  40.722  32.594  1.00 85.32
ATOM   2857  CA  TYR B 356      40.668  40.545  31.346  1.00 85.32
ATOM   2858  C   TYR B 356      39.840  40.909  30.161  1.00 85.32
ATOM   2859  O   TYR B 356      40.391  41.317  29.141  1.00 85.32
ATOM   2860  CB  TYR B 356      41.287  39.149  31.188  1.00 85.32
ATOM   2861  CG  TYR B 356      42.241  39.091  32.332  1.00 85.32
ATOM   2862  CD1 TYR B 356      43.478  39.687  32.243  1.00 85.32
ATOM   2863  CD2 TYR B 356      41.907  38.415  33.484  1.00 85.32
ATOM   2864  CE1 TYR B 356      44.362  39.620  33.295  1.00 85.32
ATOM   2865  CE2 TYR B 356      42.786  38.346  34.538  1.00 85.32
ATOM   2866  CZ  TYR B 356      44.017  38.952  34.442  1.00 85.32
ATOM   2867  OH  TYR B 356      44.923  38.882  35.521  1.00 85.32
ATOM   2868  N   HIS B 357      38.515  40.678  30.219  1.00 43.99
ATOM   2869  CA  HIS B 357      37.651  41.098  29.151  1.00 43.99
ATOM   2870  C   HIS B 357      37.616  42.598  29.144  1.00 43.99
ATOM   2871  O   HIS B 357      37.512  43.225  28.091  1.00 43.99
ATOM   2872  CB  HIS B 357      36.203  40.588  29.285  1.00 43.99
ATOM   2873  CG  HIS B 357      36.027  39.149  28.889  1.00 43.99
ATOM   2874  ND1 HIS B 357      36.214  38.088  29.748  1.00 43.99
ATOM   2875  CD2 HIS B 357      35.691  38.596  27.691  1.00 43.99
ATOM   2876  CE1 HIS B 357      35.982  36.957  29.034  1.00 43.99
ATOM   2877  NE2 HIS B 357      35.663  37.216  27.780  1.00 43.99
ATOM   2878  N   ARG B 358      37.680  43.211  30.342  1.00118.58
ATOM   2879  CA  ARG B 358      37.642  44.639  30.487  1.00118.58
ATOM   2880  C   ARG B 358      38.847  45.230  29.816  1.00118.58
ATOM   2881  O   ARG B 358      38.767  46.280  29.180  1.00118.58
ATOM   2882  CB  ARG B 358      37.657  45.061  31.965  1.00118.58
ATOM   2883  CG  ARG B 358      37.648  46.573  32.188  1.00118.58
ATOM   2884  CD  ARG B 358      37.201  46.958  33.598  1.00118.58
ATOM   2885  NE  ARG B 358      38.014  46.170  34.566  1.00118.58
ATOM   2886  CZ  ARG B 358      39.122  46.717  35.147  1.00118.58
ATOM   2887  NH1 ARG B 358      39.430  48.031  34.946  1.00118.58
ATOM   2888  NH2 ARG B 358      39.924  45.941  35.933  1.00118.58
ATOM   2889  N   TYR B 359      40.012  44.569  29.943  1.00 68.67
ATOM   2890  CA  TYR B 359      41.221  45.072  29.355  1.00 68.67
ATOM   2891  C   TYR B 359      41.067  45.078  27.864  1.00 68.67
ATOM   2892  O   TYR B 359      41.520  45.998  27.187  1.00 68.67
ATOM   2893  CB  TYR B 359      42.465  44.230  29.686  1.00 68.67
ATOM   2894  CG  TYR B 359      42.624  44.237  31.166  1.00 68.67
ATOM   2895  CD1 TYR B 359      42.483  45.403  31.876  1.00 68.67
ATOM   2896  CD2 TYR B 359      42.945  43.082  31.842  1.00 68.67
ATOM   2897  CE1 TYR B 359      42.638  45.411  33.242  1.00 68.67
ATOM   2898  CE2 TYR B 359      43.102  43.086  33.208  1.00 68.67
ATOM   2899  CZ  TYR B 359      42.946  44.255  33.913  1.00 68.67
ATOM   2900  OH  TYR B 359      43.106  44.270  35.316  1.00 68.67
ATOM   2901  N   LEU B 360      40.439  44.024  27.316  1.00 46.53
ATOM   2902  CA  LEU B 360      40.218  43.896  25.906  1.00 46.53
ATOM   2903  C   LEU B 360      39.304  44.997  25.449  1.00 46.53
ATOM   2904  O   LEU B 360      39.459  45.537  24.354  1.00 46.53
ATOM   2905  CB  LEU B 360      39.561  42.555  25.531  1.00 46.53
ATOM   2906  CG  LEU B 360      40.388  41.318  25.939  1.00 46.53
ATOM   2907  CD1 LEU B 360      39.481  40.102  26.185  1.00 46.53
ATOM   2908  CD2 LEU B 360      41.506  41.018  24.932  1.00 46.53
ATOM   2909  N   ALA B 361      38.317  45.357  26.289  1.00 35.76
ATOM   2910  CA  ALA B 361      37.340  46.357  25.957  1.00 35.76
ATOM   2911  C   ALA B 361      38.016  47.677  25.747  1.00 35.76
ATOM   2912  O   ALA B 361      37.608  48.469  24.900  1.00 35.76
ATOM   2913  CB  ALA B 361      36.283  46.546  27.059  1.00 35.76
ATOM   2914  N   GLU B 362      39.062  47.968  26.535  1.00 58.52
ATOM   2915  CA  GLU B 362      39.739  49.226  26.418  1.00 58.52
ATOM   2916  C   GLU B 362      40.373  49.338  25.056  1.00 58.52
ATOM   2917  O   GLU B 362      40.505  50.436  24.515  1.00 58.52
ATOM   2918  CB  GLU B 362      40.841  49.382  27.481  1.00 58.52
ATOM   2919  CG  GLU B 362      40.309  49.223  28.909  1.00 58.52
ATOM   2920  CD  GLU B 362      41.489  49.199  29.868  1.00 58.52
ATOM   2921  OE1 GLU B 362      42.363  48.304  29.714  1.00 58.52
ATOM   2922  OE2 GLU B 362      41.529  50.075  30.774  1.00 58.52
ATOM   2923  N   PHE B 363      40.885  48.212  24.520  1.00165.33
ATOM   2924  CA  PHE B 363      41.563  48.204  23.248  1.00165.33
ATOM   2925  C   PHE B 363      40.676  48.060  22.042  1.00165.33
ATOM   2926  O   PHE B 363      41.092  48.448  20.954  1.00165.33
ATOM   2927  CB  PHE B 363      42.698  47.161  23.098  1.00165.33
ATOM   2928  CG  PHE B 363      42.266  45.910  22.405  1.00165.33
ATOM   2929  CD1 PHE B 363      42.002  45.937  21.052  1.00165.33
ATOM   2930  CD2 PHE B 363      42.157  44.713  23.069  1.00165.33
ATOM   2931  CE1 PHE B 363      41.613  44.809  20.373  1.00165.33
ATOM   2932  CE2 PHE B 363      41.771  43.582  22.388  1.00165.33
ATOM   2933  CZ  PHE B 363      41.495  43.620  21.043  1.00165.33
ATOM   2934  N   ALA B 364      39.494  47.414  22.175  1.00 62.47
ATOM   2935  CA  ALA B 364      38.678  47.017  21.049  1.00 62.47
ATOM   2936  C   ALA B 364      37.826  48.104  20.470  1.00 62.47
ATOM   2937  O   ALA B 364      37.611  49.161  21.061  1.00 62.47
ATOM   2938  CB  ALA B 364      37.747  45.828  21.354  1.00 62.47
ATOM   2939  N   THR B 365      37.352  47.845  19.229  1.00 36.97
ATOM   2940  CA  THR B 365      36.462  48.713  18.514  1.00 36.97
ATOM   2941  C   THR B 365      35.572  47.821  17.697  1.00 36.97
ATOM   2942  O   THR B 365      35.890  46.655  17.466  1.00 36.97
ATOM   2943  CB  THR B 365      37.176  49.629  17.560  1.00 36.97
ATOM   2944  OG1 THR B 365      38.444  49.989  18.089  1.00 36.97
ATOM   2945  CG2 THR B 365      36.327  50.891  17.336  1.00 36.97
ATOM   2946  N   GLY B 366      34.415  48.342  17.245  1.00 28.71
ATOM   2947  CA  GLY B 366      33.565  47.568  16.389  1.00 28.71
ATOM   2948  C   GLY B 366      32.730  46.619  17.188  1.00 28.71
ATOM   2949  O   GLY B 366      32.415  46.856  18.353  1.00 28.71
ATOM   2950  N   ASN B 367      32.338  45.510  16.531  1.00 67.35
ATOM   2951  CA  ASN B 367      31.464  44.509  17.074  1.00 67.35
ATOM   2952  C   ASN B 367      32.111  43.837  18.246  1.00 67.35
ATOM   2953  O   ASN B 367      31.451  43.542  19.239  1.00 67.35
ATOM   2954  CB  ASN B 367      31.121  43.412  16.051  1.00 67.35
ATOM   2955  CG  ASN B 367      30.097  42.472  16.675  1.00 67.35
ATOM   2956  OD1 ASN B 367      28.966  42.863  16.962  1.00 67.35
ATOM   2957  ND2 ASN B 367      30.508  41.194  16.899  1.00 67.35
ATOM   2958  N   ASP B 368      33.430  43.591  18.161  1.00125.24
ATOM   2959  CA  ASP B 368      34.165  42.872  19.166  1.00125.24
ATOM   2960  C   ASP B 368      34.087  43.617  20.457  1.00125.24
ATOM   2961  O   ASP B 368      34.040  43.023  21.533  1.00125.24
ATOM   2962  CB  ASP B 368      35.664  42.816  18.852  1.00125.24
ATOM   2963  CG  ASP B 368      36.143  41.421  19.179  1.00125.24
ATOM   2964  OD1 ASP B 368      35.498  40.445  18.714  1.00125.24
ATOM   2965  OD2 ASP B 368      37.170  41.317  19.901  1.00125.24
ATOM   2966  N   ARG B 369      34.110  44.955  20.380  1.00 41.55
ATOM   2967  CA  ARG B 369      34.086  45.749  21.571  1.00 41.55
ATOM   2968  C   ARG B 369      32.813  45.474  22.303  1.00 41.55
ATOM   2969  O   ARG B 369      32.810  45.300  23.520  1.00 41.55
ATOM   2970  CB  ARG B 369      34.120  47.254  21.260  1.00 41.55
ATOM   2971  CG  ARG B 369      34.304  48.140  22.491  1.00 41.55
ATOM   2972  CD  ARG B 369      33.004  48.804  22.954  1.00 41.55
ATOM   2973  NE  ARG B 369      33.376  49.896  23.897  1.00 41.55
ATOM   2974  CZ  ARG B 369      32.534  50.219  24.922  1.00 41.55
ATOM   2975  NH1 ARG B 369      31.361  49.540  25.084  1.00 41.55
ATOM   2976  NH2 ARG B 369      32.867  51.219  25.790  1.00 41.55
ATOM   2977  N   LYS B 370      31.690  45.414  21.566  1.00165.84
ATOM   2978  CA  LYS B 370      30.420  45.195  22.188  1.00165.84
ATOM   2979  C   LYS B 370      30.420  43.854  22.841  1.00165.84
ATOM   2980  O   LYS B 370      29.873  43.689  23.930  1.00165.84
ATOM   2981  CB  LYS B 370      29.248  45.215  21.192  1.00165.84
ATOM   2982  CG  LYS B 370      27.896  44.996  21.867  1.00165.84
ATOM   2983  CD  LYS B 370      27.500  46.159  22.777  1.00165.84
ATOM   2984  CE  LYS B 370      27.091  45.730  24.188  1.00165.84
ATOM   2985  NZ  LYS B 370      26.089  46.674  24.733  1.00165.84
ATOM   2986  N   GLU B 371      31.011  42.846  22.178  1.00 49.10
ATOM   2987  CA  GLU B 371      30.986  41.527  22.737  1.00 49.10
ATOM   2988  C   GLU B 371      31.819  41.449  23.980  1.00 49.10
ATOM   2989  O   GLU B 371      31.405  40.852  24.972  1.00 49.10
ATOM   2990  CB  GLU B 371      31.496  40.438  21.785  1.00 49.10
ATOM   2991  CG  GLU B 371      30.814  39.094  22.045  1.00 49.10
ATOM   2992  CD  GLU B 371      31.805  37.989  21.730  1.00 49.10
ATOM   2993  OE1 GLU B 371      32.225  37.900  20.546  1.00 49.10
ATOM   2994  OE2 GLU B 371      32.155  37.220  22.665  1.00 49.10
ATOM   2995  N   ALA B 372      33.018  42.062  23.959  1.00 31.76
ATOM   2996  CA  ALA B 372      33.936  41.987  25.063  1.00 31.76
ATOM   2997  C   ALA B 372      33.316  42.621  26.265  1.00 31.76
ATOM   2998  O   ALA B 372      33.513  42.158  27.388  1.00 31.76
ATOM   2999  CB  ALA B 372      35.260  42.718  24.783  1.00 31.76
ATOM   3000  N   ALA B 373      32.581  43.730  26.060  1.00 27.92
ATOM   3001  CA  ALA B 373      31.960  44.413  27.156  1.00 27.92
ATOM   3002  C   ALA B 373      30.949  43.506  27.786  1.00 27.92
ATOM   3003  O   ALA B 373      30.883  43.393  29.007  1.00 27.92
ATOM   3004  CB  ALA B 373      31.225  45.691  26.718  1.00 27.92
ATOM   3005  N   GLU B 374      30.146  42.811  26.963  1.00 30.77
ATOM   3006  CA  GLU B 374      29.114  41.957  27.477  1.00 30.77
ATOM   3007  C   GLU B 374      29.755  40.848  28.248  1.00 30.77
ATOM   3008  O   GLU B 374      29.263  40.452  29.305  1.00 30.77
ATOM   3009  CB  GLU B 374      28.270  41.322  26.358  1.00 30.77
ATOM   3010  CG  GLU B 374      27.395  42.332  25.610  1.00 30.77
ATOM   3011  CD  GLU B 374      25.967  41.805  25.613  1.00 30.77
ATOM   3012  OE1 GLU B 374      25.757  40.669  25.111  1.00 30.77
ATOM   3013  OE2 GLU B 374      25.070  42.530  26.122  1.00 30.77
ATOM   3014  N   ASN B 375      30.880  40.318  27.732  1.00 30.28
ATOM   3015  CA  ASN B 375      31.565  39.238  28.381  1.00 30.28
ATOM   3016  C   ASN B 375      32.051  39.715  29.719  1.00 30.28
ATOM   3017  O   ASN B 375      31.975  38.986  30.707  1.00 30.28
ATOM   3018  CB  ASN B 375      32.786  38.740  27.585  1.00 30.28
ATOM   3019  CG  ASN B 375      32.281  37.961  26.378  1.00 30.28
ATOM   3020  OD1 ASN B 375      31.268  37.265  26.448  1.00 30.28
ATOM   3021  ND2 ASN B 375      33.005  38.080  25.233  1.00 30.28
ATOM   3022  N   SER B 376      32.575  40.955  29.789  1.00 91.38
ATOM   3023  CA  SER B 376      33.074  41.477  31.032  1.00 91.38
ATOM   3024  C   SER B 376      31.959  41.618  32.023  1.00 91.38
ATOM   3025  O   SER B 376      32.095  41.195  33.170  1.00 91.38
ATOM   3026  CB  SER B 376      33.676  42.890  30.922  1.00 91.38
ATOM   3027  OG  SER B 376      34.257  43.297  32.148  1.00 91.38
ATOM   3028  N   LEU B 377      30.824  42.220  31.609  1.00152.52
ATOM   3029  CA  LEU B 377      29.739  42.453  32.529  1.00152.52
ATOM   3030  C   LEU B 377      29.192  41.160  33.037  1.00152.52
ATOM   3031  O   LEU B 377      28.817  41.060  34.204  1.00152.52
ATOM   3032  CB  LEU B 377      28.487  43.160  31.962  1.00152.52
ATOM   3033  CG  LEU B 377      28.607  44.644  31.574  1.00152.52
ATOM   3034  CD1 LEU B 377      27.992  44.907  30.190  1.00152.52
ATOM   3035  CD2 LEU B 377      28.142  45.583  32.686  1.00152.52
ATOM   3036  N   VAL B 378      29.094  40.141  32.167  1.00 80.78
ATOM   3037  CA  VAL B 378      28.477  38.911  32.573  1.00 80.78
ATOM   3038  C   VAL B 378      29.238  38.309  33.712  1.00 80.78
ATOM   3039  O   VAL B 378      28.644  37.898  34.708  1.00 80.78
ATOM   3040  CB  VAL B 378      28.444  37.891  31.472  1.00 80.78
ATOM   3041  CG1 VAL B 378      27.690  36.648  31.976  1.00 80.78
ATOM   3042  CG2 VAL B 378      27.820  38.537  30.224  1.00 80.78
ATOM   3043  N   ALA B 379      30.576  38.239  33.592  1.00 30.48
ATOM   3044  CA  ALA B 379      31.397  37.629  34.602  1.00 30.48
ATOM   3045  C   ALA B 379      31.320  38.408  35.881  1.00 30.48
ATOM   3046  O   ALA B 379      31.230  37.828  36.963  1.00 30.48
ATOM   3047  CB  ALA B 379      32.879  37.561  34.197  1.00 30.48
ATOM   3048  N   TYR B 380      31.360  39.751  35.795  1.00 76.89
ATOM   3049  CA  TYR B 380      31.331  40.555  36.984  1.00 76.89
ATOM   3050  C   TYR B 380      30.031  40.363  37.710  1.00 76.89
ATOM   3051  O   TYR B 380      30.009  40.191  38.928  1.00 76.89
ATOM   3052  CB  TYR B 380      31.446  42.071  36.721  1.00 76.89
ATOM   3053  CG  TYR B 380      32.858  42.479  36.447  1.00 76.89
ATOM   3054  CD1 TYR B 380      33.885  41.961  37.204  1.00 76.89
ATOM   3055  CD2 TYR B 380      33.158  43.408  35.474  1.00 76.89
ATOM   3056  CE1 TYR B 380      35.186  42.339  36.976  1.00 76.89
ATOM   3057  CE2 TYR B 380      34.459  43.792  35.241  1.00 76.89
ATOM   3058  CZ  TYR B 380      35.477  43.253  35.993  1.00 76.89
ATOM   3059  OH  TYR B 380      36.815  43.639  35.764  1.00 76.89
ATOM   3060  N   LYS B 381      28.906  40.372  36.972  1.00 87.05
ATOM   3061  CA  LYS B 381      27.603  40.314  37.579  1.00 87.05
ATOM   3062  C   LYS B 381      27.440  39.049  38.361  1.00 87.05
ATOM   3063  O   LYS B 381      26.972  39.077  39.499  1.00 87.05
ATOM   3064  CB  LYS B 381      26.474  40.325  36.536  1.00 87.05
ATOM   3065  CG  LYS B 381      26.290  41.678  35.846  1.00 87.05
ATOM   3066  CD  LYS B 381      25.824  41.560  34.394  1.00 87.05
ATOM   3067  CE  LYS B 381      24.716  42.554  34.039  1.00 87.05
ATOM   3068  NZ  LYS B 381      23.554  41.836  33.467  1.00 87.05
ATOM   3069  N   ALA B 382      27.822  37.901  37.773  1.00 22.66
ATOM   3070  CA  ALA B 382      27.636  36.642  38.440  1.00 22.66
ATOM   3071  C   ALA B 382      28.462  36.625  39.687  1.00 22.66
ATOM   3072  O   ALA B 382      28.010  36.174  40.738  1.00 22.66
ATOM   3073  CB  ALA B 382      28.066  35.442  37.580  1.00 22.66
ATOM   3074  N   ALA B 383      29.708  37.121  39.599  1.00 28.10
ATOM   3075  CA  ALA B 383      30.588  37.125  40.731  1.00 28.10
ATOM   3076  C   ALA B 383      30.004  38.001  41.796  1.00 28.10
ATOM   3077  O   ALA B 383      30.078  37.685  42.982  1.00 28.10
ATOM   3078  CB  ALA B 383      31.988  37.667  40.396  1.00 28.10
ATOM   3079  N   SER B 384      29.412  39.140  41.394  1.00 72.33
ATOM   3080  CA  SER B 384      28.859  40.076  42.332  1.00 72.33
ATOM   3081  C   SER B 384      27.725  39.436  43.076  1.00 72.33
ATOM   3082  O   SER B 384      27.581  39.621  44.284  1.00 72.33
ATOM   3083  CB  SER B 384      28.299  41.330  41.638  1.00 72.33
ATOM   3084  OG  SER B 384      27.026  41.051  41.075  1.00 72.33
ATOM   3085  N   ASP B 385      26.877  38.671  42.365  1.00 29.85
ATOM   3086  CA  ASP B 385      25.728  38.063  42.977  1.00 29.85
ATOM   3087  C   ASP B 385      26.161  37.035  43.976  1.00 29.85
ATOM   3088  O   ASP B 385      25.592  36.941  45.062  1.00 29.85
ATOM   3089  CB  ASP B 385      24.821  37.361  41.953  1.00 29.85
ATOM   3090  CG  ASP B 385      23.675  38.304  41.613  1.00 29.85
ATOM   3091  OD1 ASP B 385      23.048  38.842  42.564  1.00 29.85
ATOM   3092  OD2 ASP B 385      23.411  38.499  40.396  1.00 29.85
ATOM   3093  N   ILE B 386      27.180  36.228  43.624  1.00 39.07
ATOM   3094  CA  ILE B 386      27.653  35.165  44.465  1.00 39.07
ATOM   3095  C   ILE B 386      28.267  35.721  45.715  1.00 39.07
ATOM   3096  O   ILE B 386      28.053  35.197  46.806  1.00 39.07
ATOM   3097  CB  ILE B 386      28.701  34.326  43.791  1.00 39.07
ATOM   3098  CG1 ILE B 386      28.169  33.782  42.455  1.00 39.07
ATOM   3099  CG2 ILE B 386      29.147  33.227  44.770  1.00 39.07
ATOM   3100  CD1 ILE B 386      29.269  33.378  41.477  1.00 39.07
ATOM   3101  N   ALA B 387      29.056  36.802  45.583  1.00 31.97
ATOM   3102  CA  ALA B 387      29.771  37.364  46.695  1.00 31.97
ATOM   3103  C   ALA B 387      28.818  37.849  47.744  1.00 31.97
ATOM   3104  O   ALA B 387      29.077  37.708  48.939  1.00 31.97
ATOM   3105  CB  ALA B 387      30.661  38.552  46.290  1.00 31.97
ATOM   3106  N   MET B 388      27.691  38.450  47.331  1.00 54.21
ATOM   3107  CA  MET B 388      26.763  38.978  48.289  1.00 54.21
ATOM   3108  C   MET B 388      26.233  37.856  49.129  1.00 54.21
ATOM   3109  O   MET B 388      26.045  38.006  50.335  1.00 54.21
ATOM   3110  CB  MET B 388      25.555  39.659  47.623  1.00 54.21
ATOM   3111  CG  MET B 388      25.944  40.712  46.584  1.00 54.21
ATOM   3112  SD  MET B 388      27.351  41.760  47.061  1.00 54.21
ATOM   3113  CE  MET B 388      27.487  42.590  45.451  1.00 54.21
ATOM   3114  N   THR B 389      25.912  36.708  48.509  1.00120.53
ATOM   3115  CA  THR B 389      25.383  35.622  49.283  1.00120.53
ATOM   3116  C   THR B 389      26.434  34.980  50.149  1.00120.53
ATOM   3117  O   THR B 389      26.224  34.754  51.339  1.00120.53
ATOM   3118  CB  THR B 389      24.807  34.535  48.425  1.00120.53
ATOM   3119  OG1 THR B 389      25.796  34.031  47.538  1.00120.53
ATOM   3120  CG2 THR B 389      23.628  35.117  47.628  1.00120.53
ATOM   3121  N   GLU B 390      27.579  34.638  49.530  1.00124.17
ATOM   3122  CA  GLU B 390      28.653  33.866  50.097  1.00124.17
ATOM   3123  C   GLU B 390      29.618  34.576  51.015  1.00124.17
ATOM   3124  O   GLU B 390      30.170  33.934  51.906  1.00124.17
ATOM   3125  CB  GLU B 390      29.500  33.190  49.009  1.00124.17
ATOM   3126  CG  GLU B 390      30.343  32.039  49.559  1.00124.17
ATOM   3127  CD  GLU B 390      29.652  30.735  49.189  1.00124.17
ATOM   3128  OE1 GLU B 390      28.413  30.641  49.397  1.00124.17
ATOM   3129  OE2 GLU B 390      30.355  29.817  48.689  1.00124.17
ATOM   3130  N   LEU B 391      29.916  35.879  50.814  1.00 66.07
ATOM   3131  CA  LEU B 391      31.007  36.441  51.577  1.00 66.07
ATOM   3132  C   LEU B 391      30.601  37.641  52.386  1.00 66.07
ATOM   3133  O   LEU B 391      29.577  38.279  52.149  1.00 66.07
ATOM   3134  CB  LEU B 391      32.187  36.887  50.692  1.00 66.07
ATOM   3135  CG  LEU B 391      32.503  35.905  49.549  1.00 66.07
ATOM   3136  CD1 LEU B 391      32.800  36.647  48.237  1.00 66.07
ATOM   3137  CD2 LEU B 391      33.617  34.923  49.944  1.00 66.07
ATOM   3138  N   PRO B 392      31.422  37.919  53.378  1.00132.73
ATOM   3139  CA  PRO B 392      31.229  39.082  54.206  1.00132.73
ATOM   3140  C   PRO B 392      31.609  40.290  53.408  1.00132.73
ATOM   3141  O   PRO B 392      32.402  40.146  52.479  1.00132.73
ATOM   3142  CB  PRO B 392      32.096  38.870  55.445  1.00132.73
ATOM   3143  CG  PRO B 392      33.361  38.196  54.885  1.00132.73
ATOM   3144  CD  PRO B 392      32.829  37.045  54.016  1.00132.73
ATOM   3145  N   PRO B 393      31.084  41.444  53.708  1.00 91.78
ATOM   3146  CA  PRO B 393      31.397  42.624  52.951  1.00 91.78
ATOM   3147  C   PRO B 393      32.817  43.047  53.142  1.00 91.78
ATOM   3148  O   PRO B 393      33.328  43.825  52.339  1.00 91.78
ATOM   3149  CB  PRO B 393      30.360  43.676  53.359  1.00 91.78
ATOM   3150  CG  PRO B 393      29.037  42.894  53.494  1.00 91.78
ATOM   3151  CD  PRO B 393      29.466  41.553  54.106  1.00 91.78
ATOM   3152  N   THR B 394      33.439  42.600  54.240  1.00150.60
ATOM   3153  CA  THR B 394      34.791  42.899  54.593  1.00150.60
ATOM   3154  C   THR B 394      35.769  42.063  53.817  1.00150.60
ATOM   3155  O   THR B 394      36.957  42.384  53.778  1.00150.60
ATOM   3156  CB  THR B 394      35.020  42.700  56.049  1.00150.60
ATOM   3157  OG1 THR B 394      34.554  41.411  56.412  1.00150.60
ATOM   3158  CG2 THR B 394      34.210  43.759  56.795  1.00150.60
ATOM   3159  N   HIS B 395      35.322  40.925  53.246  1.00 66.86
ATOM   3160  CA  HIS B 395      36.239  40.041  52.574  1.00 66.86
ATOM   3161  C   HIS B 395      36.873  40.771  51.425  1.00 66.86
ATOM   3162  O   HIS B 395      36.211  41.452  50.644  1.00 66.86
ATOM   3163  CB  HIS B 395      35.582  38.753  52.047  1.00 66.86
ATOM   3164  CG  HIS B 395      36.562  37.627  51.904  1.00 66.86
ATOM   3165  ND1 HIS B 395      37.750  37.704  51.213  1.00 66.86
ATOM   3166  CD2 HIS B 395      36.506  36.363  52.405  1.00 66.86
ATOM   3167  CE1 HIS B 395      38.351  36.492  51.333  1.00 66.86
ATOM   3168  NE2 HIS B 395      37.632  35.645  52.047  1.00 66.86
ATOM   3169  N   PRO B 396      38.169  40.631  51.315  1.00164.77
ATOM   3170  CA  PRO B 396      38.905  41.330  50.293  1.00164.77
ATOM   3171  C   PRO B 396      38.547  40.930  48.894  1.00164.77
ATOM   3172  O   PRO B 396      38.720  41.744  47.987  1.00164.77
ATOM   3173  CB  PRO B 396      40.377  41.147  50.648  1.00164.77
ATOM   3174  CG  PRO B 396      40.395  41.290  52.181  1.00164.77
ATOM   3175  CD  PRO B 396      39.281  40.350  52.669  1.00164.77
ATOM   3176  N   ILE B 397      38.089  39.683  48.681  1.00104.21
ATOM   3177  CA  ILE B 397      37.724  39.253  47.360  1.00104.21
ATOM   3178  C   ILE B 397      36.518  40.027  46.929  1.00104.21
ATOM   3179  O   ILE B 397      36.441  40.517  45.803  1.00104.21
ATOM   3180  CB  ILE B 397      37.315  37.807  47.309  1.00104.21
ATOM   3181  CG1 ILE B 397      38.348  36.892  47.990  1.00104.21
ATOM   3182  CG2 ILE B 397      37.067  37.450  45.834  1.00104.21
ATOM   3183  CD1 ILE B 397      37.952  35.422  48.063  1.00104.21
ATOM   3184  N   ARG B 398      35.527  40.130  47.836  1.00 66.71
ATOM   3185  CA  ARG B 398      34.298  40.819  47.566  1.00 66.71
ATOM   3186  C   ARG B 398      34.589  42.279  47.384  1.00 66.71
ATOM   3187  O   ARG B 398      34.030  42.928  46.501  1.00 66.71
ATOM   3188  CB  ARG B 398      33.289  40.677  48.719  1.00 66.71
ATOM   3189  CG  ARG B 398      31.961  41.399  48.480  1.00 66.71
ATOM   3190  CD  ARG B 398      30.845  40.936  49.419  1.00 66.71
ATOM   3191  NE  ARG B 398      29.720  41.907  49.307  1.00 66.71
ATOM   3192  CZ  ARG B 398      28.663  41.826  50.166  1.00 66.71
ATOM   3193  NH1 ARG B 398      28.618  40.839  51.108  1.00 66.71
ATOM   3194  NH2 ARG B 398      27.648  42.735  50.085  1.00 66.71
ATOM   3195  N   LEU B 399      35.470  42.841  48.233  1.00 49.58
ATOM   3196  CA  LEU B 399      35.796  44.237  48.130  1.00 49.58
ATOM   3197  C   LEU B 399      36.496  44.495  46.832  1.00 49.58
ATOM   3198  O   LEU B 399      36.219  45.484  46.156  1.00 49.58
ATOM   3199  CB  LEU B 399      36.716  44.731  49.260  1.00 49.58
ATOM   3200  CG  LEU B 399      35.954  45.185  50.517  1.00 49.58
ATOM   3201  CD1 LEU B 399      36.703  44.797  51.802  1.00 49.58
ATOM   3202  CD2 LEU B 399      35.644  46.691  50.458  1.00 49.58
ATOM   3203  N   GLY B 400      37.427  43.603  46.448  1.00 23.92
ATOM   3204  CA  GLY B 400      38.186  43.787  45.243  1.00 23.92
ATOM   3205  C   GLY B 400      37.278  43.733  44.051  1.00 23.92
ATOM   3206  O   GLY B 400      37.455  44.483  43.093  1.00 23.92
ATOM   3207  N   LEU B 401      36.291  42.820  44.072  1.00 47.78
ATOM   3208  CA  LEU B 401      35.380  42.664  42.973  1.00 47.78
ATOM   3209  C   LEU B 401      34.602  43.932  42.801  1.00 47.78
ATOM   3210  O   LEU B 401      34.387  44.395  41.683  1.00 47.78
ATOM   3211  CB  LEU B 401      34.384  41.513  43.219  1.00 47.78
ATOM   3212  CG  LEU B 401      33.236  41.424  42.196  1.00 47.78
ATOM   3213  CD1 LEU B 401      33.762  41.256  40.761  1.00 47.78
ATOM   3214  CD2 LEU B 401      32.235  40.326  42.593  1.00 47.78
ATOM   3215  N   ALA B 402      34.162  44.533  43.919  1.00 36.19
ATOM   3216  CA  ALA B 402      33.391  45.742  43.885  1.00 36.19
ATOM   3217  C   ALA B 402      34.218  46.851  43.310  1.00 36.19
ATOM   3218  O   ALA B 402      33.701  47.732  42.625  1.00 36.19
ATOM   3219  CB  ALA B 402      32.936  46.195  45.284  1.00 36.19
ATOM   3220  N   LEU B 403      35.526  46.869  43.625  1.00 51.20
ATOM   3221  CA  LEU B 403      36.378  47.926  43.162  1.00 51.20
ATOM   3222  C   LEU B 403      36.492  47.887  41.664  1.00 51.20
ATOM   3223  O   LEU B 403      36.365  48.913  40.997  1.00 51.20
ATOM   3224  CB  LEU B 403      37.799  47.808  43.731  1.00 51.20
ATOM   3225  CG  LEU B 403      38.743  48.887  43.185  1.00 51.20
ATOM   3226  CD1 LEU B 403      38.687  50.133  44.077  1.00 51.20
ATOM   3227  CD2 LEU B 403      40.166  48.345  42.978  1.00 51.20
ATOM   3228  N   ASN B 404      36.752  46.693  41.100  1.00 70.68
ATOM   3229  CA  ASN B 404      36.933  46.519  39.684  1.00 70.68
ATOM   3230  C   ASN B 404      35.634  46.654  38.953  1.00 70.68
ATOM   3231  O   ASN B 404      35.608  47.085  37.802  1.00 70.68
ATOM   3232  CB  ASN B 404      37.527  45.148  39.319  1.00 70.68
ATOM   3233  CG  ASN B 404      38.968  45.123  39.807  1.00 70.68
ATOM   3234  OD1 ASN B 404      39.365  44.238  40.559  1.00 70.68
ATOM   3235  ND2 ASN B 404      39.781  46.117  39.360  1.00 70.68
ATOM   3236  N   PHE B 405      34.523  46.223  39.577  1.00 89.89
ATOM   3237  CA  PHE B 405      33.246  46.289  38.928  1.00 89.89
ATOM   3238  C   PHE B 405      32.852  47.730  38.769  1.00 89.89
ATOM   3239  O   PHE B 405      32.278  48.115  37.752  1.00 89.89
ATOM   3240  CB  PHE B 405      32.166  45.478  39.674  1.00 89.89
ATOM   3241  CG  PHE B 405      30.984  45.321  38.775  1.00 89.89
ATOM   3242  CD1 PHE B 405      31.145  45.343  37.410  1.00 89.89
ATOM   3243  CD2 PHE B 405      29.728  45.082  39.282  1.00 89.89
ATOM   3244  CE1 PHE B 405      30.071  45.184  36.567  1.00 89.89
ATOM   3245  CE2 PHE B 405      28.648  44.918  38.446  1.00 89.89
ATOM   3246  CZ  PHE B 405      28.816  44.974  37.084  1.00 89.89
ATOM   3247  N   SER B 406      33.143  48.571  39.782  1.00 37.03
ATOM   3248  CA  SER B 406      32.821  49.971  39.713  1.00 37.03
ATOM   3249  C   SER B 406      33.652  50.626  38.648  1.00 37.03
ATOM   3250  O   SER B 406      33.183  51.527  37.956  1.00 37.03
ATOM   3251  CB  SER B 406      33.080  50.707  41.041  1.00 37.03
ATOM   3252  OG  SER B 406      34.464  50.691  41.355  1.00 37.03
ATOM   3253  N   VAL B 407      34.919  50.194  38.496  1.00 40.06
ATOM   3254  CA  VAL B 407      35.797  50.750  37.503  1.00 40.06
ATOM   3255  C   VAL B 407      35.242  50.423  36.152  1.00 40.06
ATOM   3256  O   VAL B 407      35.336  51.222  35.221  1.00 40.06
ATOM   3257  CB  VAL B 407      37.195  50.209  37.594  1.00 40.06
ATOM   3258  CG1 VAL B 407      38.009  50.735  36.399  1.00 40.06
ATOM   3259  CG2 VAL B 407      37.776  50.616  38.961  1.00 40.06
ATOM   3260  N   PHE B 408      34.642  49.225  36.013  1.00 70.40
ATOM   3261  CA  PHE B 408      34.067  48.815  34.767  1.00 70.40
ATOM   3262  C   PHE B 408      32.985  49.786  34.405  1.00 70.40
ATOM   3263  O   PHE B 408      32.862  50.173  33.244  1.00 70.40
ATOM   3264  CB  PHE B 408      33.426  47.415  34.828  1.00 70.40
ATOM   3265  CG  PHE B 408      32.928  47.130  33.455  1.00 70.40
ATOM   3266  CD1 PHE B 408      31.599  47.292  33.139  1.00 70.40
ATOM   3267  CD2 PHE B 408      33.799  46.685  32.486  1.00 70.40
ATOM   3268  CE1 PHE B 408      31.146  47.016  31.872  1.00 70.40
ATOM   3269  CE2 PHE B 408      33.352  46.406  31.218  1.00 70.40
ATOM   3270  CZ  PHE B 408      32.024  46.571  30.914  1.00 70.40
ATOM   3271  N   TYR B 409      32.157  50.189  35.389  1.00 67.99
ATOM   3272  CA  TYR B 409      31.092  51.120  35.134  1.00 67.99
ATOM   3273  C   TYR B 409      31.642  52.442  34.703  1.00 67.99
ATOM   3274  O   TYR B 409      31.153  53.044  33.749  1.00 67.99
ATOM   3275  CB  TYR B 409      30.245  51.449  36.377  1.00 67.99
ATOM   3276  CG  TYR B 409      29.231  50.389  36.620  1.00 67.99
ATOM   3277  CD1 TYR B 409      28.116  50.327  35.818  1.00 67.99
ATOM   3278  CD2 TYR B 409      29.375  49.478  37.640  1.00 67.99
ATOM   3279  CE1 TYR B 409      27.155  49.367  36.018  1.00 67.99
ATOM   3280  CE2 TYR B 409      28.415  48.515  37.844  1.00 67.99
ATOM   3281  CZ  TYR B 409      27.305  48.459  37.036  1.00 67.99
ATOM   3282  OH  TYR B 409      26.320  47.471  37.248  1.00 67.99
ATOM   3283  N   TYR B 410      32.655  52.951  35.425  1.00 74.27
ATOM   3284  CA  TYR B 410      33.156  54.269  35.163  1.00 74.27
ATOM   3285  C   TYR B 410      33.864  54.347  33.837  1.00 74.27
ATOM   3286  O   TYR B 410      33.551  55.203  33.011  1.00 74.27
ATOM   3287  CB  TYR B 410      34.144  54.687  36.271  1.00 74.27
ATOM   3288  CG  TYR B 410      34.361  56.160  36.266  1.00 74.27
ATOM   3289  CD1 TYR B 410      35.463  56.695  35.638  1.00 74.27
ATOM   3290  CD2 TYR B 410      33.455  57.009  36.860  1.00 74.27
ATOM   3291  CE1 TYR B 410      35.669  58.054  35.618  1.00 74.27
ATOM   3292  CE2 TYR B 410      33.656  58.369  36.843  1.00 74.27
ATOM   3293  CZ  TYR B 410      34.764  58.892  36.222  1.00 74.27
ATOM   3294  OH  TYR B 410      34.971  60.288  36.203  1.00 74.27
ATOM   3295  N   GLU B 411      34.859  53.465  33.608  1.00 74.87
ATOM   3296  CA  GLU B 411      35.659  53.529  32.414  1.00 74.87
ATOM   3297  C   GLU B 411      34.995  52.982  31.176  1.00 74.87
ATOM   3298  O   GLU B 411      35.035  53.598  30.111  1.00 74.87
ATOM   3299  CB  GLU B 411      36.987  52.767  32.570  1.00 74.87
ATOM   3300  CG  GLU B 411      37.737  53.094  33.862  1.00 74.87
ATOM   3301  CD  GLU B 411      39.095  53.670  33.482  1.00 74.87
ATOM   3302  OE1 GLU B 411      39.116  54.739  32.816  1.00 74.87
ATOM   3303  OE2 GLU B 411      40.130  53.050  33.846  1.00 74.87
ATOM   3304  N   ILE B 412      34.455  51.751  31.259  1.00132.32
ATOM   3305  CA  ILE B 412      33.901  51.111  30.095  1.00132.32
ATOM   3306  C   ILE B 412      32.522  51.579  29.748  1.00132.32
ATOM   3307  O   ILE B 412      32.228  51.909  28.600  1.00132.32
ATOM   3308  CB  ILE B 412      33.854  49.621  30.240  1.00132.32
ATOM   3309  CG1 ILE B 412      35.240  49.094  30.652  1.00132.32
ATOM   3310  CG2 ILE B 412      33.348  49.032  28.912  1.00132.32
ATOM   3311  CD1 ILE B 412      36.331  49.349  29.612  1.00132.32
ATOM   3312  N   LEU B 413      31.636  51.557  30.758  1.00162.47
ATOM   3313  CA  LEU B 413      30.235  51.860  30.672  1.00162.47
ATOM   3314  C   LEU B 413      30.026  53.337  30.530  1.00162.47
ATOM   3315  O   LEU B 413      29.075  53.783  29.889  1.00162.47
ATOM   3316  CB  LEU B 413      29.510  51.355  31.929  1.00162.47
ATOM   3317  CG  LEU B 413      28.189  50.640  31.637  1.00162.47
ATOM   3318  CD1 LEU B 413      28.358  49.132  31.885  1.00162.47
ATOM   3319  CD2 LEU B 413      27.037  51.237  32.461  1.00162.47
ATOM   3320  N   ASN B 414      30.922  54.137  31.136  1.00 60.86
ATOM   3321  CA  ASN B 414      30.807  55.567  31.140  1.00 60.86
ATOM   3322  C   ASN B 414      29.607  55.986  31.936  1.00 60.86
ATOM   3323  O   ASN B 414      28.979  56.999  31.626  1.00 60.86
ATOM   3324  CB  ASN B 414      30.697  56.172  29.727  1.00 60.86
ATOM   3325  CG  ASN B 414      31.843  55.618  28.889  1.00 60.86
ATOM   3326  OD1 ASN B 414      31.625  55.024  27.834  1.00 60.86
ATOM   3327  ND2 ASN B 414      33.100  55.822  29.367  1.00 60.86
ATOM   3328  N   SER B 415      29.253  55.219  32.992  1.00 54.71
ATOM   3329  CA  SER B 415      28.179  55.641  33.847  1.00 54.71
ATOM   3330  C   SER B 415      28.767  55.874  35.208  1.00 54.71
ATOM   3331  O   SER B 415      28.815  54.979  36.051  1.00 54.71
ATOM   3332  CB  SER B 415      27.074  54.581  34.001  1.00 54.71
ATOM   3333  OG  SER B 415      26.104  54.740  32.978  1.00 54.71
ATOM   3334  N   PRO B 416      29.217  57.077  35.432  1.00 72.11
ATOM   3335  CA  PRO B 416      29.859  57.470  36.657  1.00 72.11
ATOM   3336  C   PRO B 416      28.991  57.349  37.874  1.00 72.11
ATOM   3337  O   PRO B 416      29.503  56.987  38.933  1.00 72.11
ATOM   3338  CB  PRO B 416      30.287  58.918  36.431  1.00 72.11
ATOM   3339  CG  PRO B 416      30.340  59.035  34.896  1.00 72.11
ATOM   3340  CD  PRO B 416      29.084  58.284  34.423  1.00 72.11
ATOM   3341  N   ASP B 417      27.686  57.657  37.758  1.00 30.87
ATOM   3342  CA  ASP B 417      26.821  57.665  38.906  1.00 30.87
ATOM   3343  C   ASP B 417      26.725  56.283  39.460  1.00 30.87
ATOM   3344  O   ASP B 417      26.805  56.078  40.671  1.00 30.87
ATOM   3345  CB  ASP B 417      25.392  58.114  38.557  1.00 30.87
ATOM   3346  CG  ASP B 417      25.488  59.388  37.729  1.00 30.87
ATOM   3347  OD1 ASP B 417      26.100  60.370  38.226  1.00 30.87
ATOM   3348  OD2 ASP B 417      24.953  59.394  36.587  1.00 30.87
ATOM   3349  N   ARG B 418      26.545  55.294  38.570  1.00114.20
ATOM   3350  CA  ARG B 418      26.397  53.933  38.991  1.00114.20
ATOM   3351  C   ARG B 418      27.687  53.472  39.591  1.00114.20
ATOM   3352  O   ARG B 418      27.699  52.729  40.571  1.00114.20
ATOM   3353  CB  ARG B 418      26.046  52.988  37.830  1.00114.20
ATOM   3354  CG  ARG B 418      24.575  53.069  37.412  1.00114.20
ATOM   3355  CD  ARG B 418      24.374  53.391  35.929  1.00114.20
ATOM   3356  NE  ARG B 418      22.910  53.338  35.658  1.00114.20
ATOM   3357  CZ  ARG B 418      22.428  53.718  34.439  1.00114.20
ATOM   3358  NH1 ARG B 418      23.289  54.144  33.468  1.00114.20
ATOM   3359  NH2 ARG B 418      21.087  53.670  34.189  1.00114.20
ATOM   3360  N   ALA B 419      28.818  53.906  39.008  1.00 28.16
ATOM   3361  CA  ALA B 419      30.096  53.464  39.485  1.00 28.16
ATOM   3362  C   ALA B 419      30.290  53.916  40.902  1.00 28.16
ATOM   3363  O   ALA B 419      30.803  53.170  41.735  1.00 28.16
ATOM   3364  CB  ALA B 419      31.261  54.025  38.654  1.00 28.16
ATOM   3365  N   CYS B 420      29.895  55.165  41.213  1.00 29.29
ATOM   3366  CA  CYS B 420      30.081  55.688  42.540  1.00 29.29
ATOM   3367  C   CYS B 420      29.251  54.920  43.522  1.00 29.29
ATOM   3368  O   CYS B 420      29.710  54.580  44.612  1.00 29.29
ATOM   3369  CB  CYS B 420      29.673  57.166  42.661  1.00 29.29
ATOM   3370  SG  CYS B 420      30.647  58.250  41.574  1.00 29.29
ATOM   3371  N   ARG B 421      27.992  54.627  43.155  1.00 62.76
ATOM   3372  CA  ARG B 421      27.090  53.953  44.047  1.00 62.76
ATOM   3373  C   ARG B 421      27.602  52.580  44.348  1.00 62.76
ATOM   3374  O   ARG B 421      27.573  52.134  45.495  1.00 62.76
ATOM   3375  CB  ARG B 421      25.684  53.809  43.438  1.00 62.76
ATOM   3376  CG  ARG B 421      24.892  55.115  43.359  1.00 62.76
ATOM   3377  CD  ARG B 421      24.070  55.231  42.074  1.00 62.76
ATOM   3378  NE  ARG B 421      23.119  56.367  42.239  1.00 62.76
ATOM   3379  CZ  ARG B 421      23.575  57.650  42.142  1.00 62.76
ATOM   3380  NH1 ARG B 421      24.897  57.888  41.899  1.00 62.76
ATOM   3381  NH2 ARG B 421      22.710  58.695  42.292  1.00 62.76
ATOM   3382  N   LEU B 422      28.103  51.877  43.316  1.00 99.18
ATOM   3383  CA  LEU B 422      28.543  50.523  43.483  1.00 99.18
ATOM   3384  C   LEU B 422      29.692  50.504  44.449  1.00 99.18
ATOM   3385  O   LEU B 422      29.746  49.661  45.343  1.00 99.18
ATOM   3386  CB  LEU B 422      29.004  49.926  42.139  1.00 99.18
ATOM   3387  CG  LEU B 422      29.863  48.646  42.198  1.00 99.18
ATOM   3388  CD1 LEU B 422      29.175  47.605  43.088  1.00 99.18
ATOM   3389  CD2 LEU B 422      30.204  48.067  40.815  1.00 99.18
ATOM   3390  N   ALA B 423      30.664  51.419  44.277  1.00 37.53
ATOM   3391  CA  ALA B 423      31.804  51.457  45.154  1.00 37.53
ATOM   3392  C   ALA B 423      31.399  51.878  46.536  1.00 37.53
ATOM   3393  O   ALA B 423      31.868  51.321  47.527  1.00 37.53
ATOM   3394  CB  ALA B 423      32.897  52.425  44.675  1.00 37.53
ATOM   3395  N   LYS B 424      30.516  52.889  46.634  1.00135.95
ATOM   3396  CA  LYS B 424      30.132  53.447  47.902  1.00135.95
ATOM   3397  C   LYS B 424      29.385  52.437  48.719  1.00135.95
ATOM   3398  O   LYS B 424      29.580  52.342  49.930  1.00135.95
ATOM   3399  CB  LYS B 424      29.241  54.695  47.748  1.00135.95
ATOM   3400  CG  LYS B 424      28.759  55.291  49.075  1.00135.95
ATOM   3401  CD  LYS B 424      29.861  55.919  49.929  1.00135.95
ATOM   3402  CE  LYS B 424      30.319  57.288  49.424  1.00135.95
ATOM   3403  NZ  LYS B 424      29.178  58.228  49.399  1.00135.95
ATOM   3404  N   ALA B 425      28.499  51.652  48.079  1.00 25.82
ATOM   3405  CA  ALA B 425      27.704  50.716  48.822  1.00 25.82
ATOM   3406  C   ALA B 425      28.594  49.702  49.474  1.00 25.82
ATOM   3407  O   ALA B 425      28.418  49.371  50.646  1.00 25.82
ATOM   3408  CB  ALA B 425      26.705  49.950  47.939  1.00 25.82
ATOM   3409  N   ALA B 426      29.590  49.191  48.728  1.00 28.84
ATOM   3410  CA  ALA B 426      30.468  48.175  49.237  1.00 28.84
ATOM   3411  C   ALA B 426      31.252  48.720  50.389  1.00 28.84
ATOM   3412  O   ALA B 426      31.492  48.026  51.375  1.00 28.84
ATOM   3413  CB  ALA B 426      31.481  47.687  48.187  1.00 28.84
ATOM   3414  N   PHE B 427      31.690  49.986  50.279  1.00 50.20
ATOM   3415  CA  PHE B 427      32.504  50.594  51.292  1.00 50.20
ATOM   3416  C   PHE B 427      31.734  50.697  52.578  1.00 50.20
ATOM   3417  O   PHE B 427      32.237  50.336  53.642  1.00 50.20
ATOM   3418  CB  PHE B 427      32.946  52.008  50.875  1.00 50.20
ATOM   3419  CG  PHE B 427      33.862  52.561  51.910  1.00 50.20
ATOM   3420  CD1 PHE B 427      35.190  52.203  51.925  1.00 50.20
ATOM   3421  CD2 PHE B 427      33.400  53.450  52.854  1.00 50.20
ATOM   3422  CE1 PHE B 427      36.042  52.714  52.875  1.00 50.20
ATOM   3423  CE2 PHE B 427      34.248  53.964  53.806  1.00 50.20
ATOM   3424  CZ  PHE B 427      35.572  53.596  53.817  1.00 50.20
ATOM   3425  N   ASP B 428      30.482  51.186  52.512  1.00 35.03
ATOM   3426  CA  ASP B 428      29.698  51.388  53.700  1.00 35.03
ATOM   3427  C   ASP B 428      29.403  50.078  54.359  1.00 35.03
ATOM   3428  O   ASP B 428      29.476  49.964  55.582  1.00 35.03
ATOM   3429  CB  ASP B 428      28.353  52.082  53.426  1.00 35.03
ATOM   3430  CG  ASP B 428      28.142  53.131  54.508  1.00 35.03
ATOM   3431  OD1 ASP B 428      28.650  54.272  54.335  1.00 35.03
ATOM   3432  OD2 ASP B 428      27.476  52.803  55.526  1.00 35.03
ATOM   3433  N   ASP B 429      29.067  49.048  53.561  1.00 32.29
ATOM   3434  CA  ASP B 429      28.713  47.769  54.107  1.00 32.29
ATOM   3435  C   ASP B 429      29.898  47.217  54.837  1.00 32.29
ATOM   3436  O   ASP B 429      29.755  46.571  55.873  1.00 32.29
ATOM   3437  CB  ASP B 429      28.317  46.745  53.028  1.00 32.29
ATOM   3438  CG  ASP B 429      26.887  46.301  53.301  1.00 32.29
ATOM   3439  OD1 ASP B 429      25.998  47.188  53.395  1.00 32.29
ATOM   3440  OD2 ASP B 429      26.666  45.066  53.422  1.00 32.29
ATOM   3441  N   ALA B 430      31.106  47.427  54.286  1.00 33.61
ATOM   3442  CA  ALA B 430      32.310  46.942  54.900  1.00 33.61
ATOM   3443  C   ALA B 430      32.546  47.644  56.203  1.00 33.61
ATOM   3444  O   ALA B 430      32.954  47.024  57.184  1.00 33.61
ATOM   3445  CB  ALA B 430      33.557  47.157  54.025  1.00 33.61
ATOM   3446  N   ILE B 431      32.297  48.968  56.244  1.00 85.54
ATOM   3447  CA  ILE B 431      32.544  49.748  57.425  1.00 85.54
ATOM   3448  C   ILE B 431      31.662  49.283  58.539  1.00 85.54
ATOM   3449  O   ILE B 431      32.104  49.175  59.682  1.00 85.54
ATOM   3450  CB  ILE B 431      32.287  51.214  57.231  1.00 85.54
ATOM   3451  CG1 ILE B 431      33.202  51.773  56.131  1.00 85.54
ATOM   3452  CG2 ILE B 431      32.473  51.909  58.591  1.00 85.54
ATOM   3453  CD1 ILE B 431      34.674  51.813  56.541  1.00 85.54
ATOM   3454  N   ALA B 432      30.385  48.992  58.240  1.00 41.84
ATOM   3455  CA  ALA B 432      29.471  48.598  59.274  1.00 41.84
ATOM   3456  C   ALA B 432      29.964  47.331  59.916  1.00 41.84
ATOM   3457  O   ALA B 432      29.861  47.158  61.127  1.00 41.84
ATOM   3458  CB  ALA B 432      28.053  48.329  58.743  1.00 41.84
ATOM   3459  N   GLU B 433      30.486  46.417  59.081  1.00147.07
ATOM   3460  CA  GLU B 433      31.012  45.097  59.331  1.00147.07
ATOM   3461  C   GLU B 433      32.408  45.077  59.894  1.00147.07
ATOM   3462  O   GLU B 433      32.986  43.999  60.020  1.00147.07
ATOM   3463  CB  GLU B 433      31.015  44.204  58.082  1.00147.07
ATOM   3464  CG  GLU B 433      29.601  43.873  57.609  1.00147.07
ATOM   3465  CD  GLU B 433      29.120  42.693  58.443  1.00147.07
ATOM   3466  OE1 GLU B 433      29.439  41.533  58.066  1.00147.07
ATOM   3467  OE2 GLU B 433      28.433  42.936  59.470  1.00147.07
ATOM   3468  N   LEU B 434      33.021  46.234  60.191  1.00 89.99
ATOM   3469  CA  LEU B 434      34.429  46.337  60.488  1.00 89.99
ATOM   3470  C   LEU B 434      34.881  45.374  61.556  1.00 89.99
ATOM   3471  O   LEU B 434      36.019  44.907  61.516  1.00 89.99
ATOM   3472  CB  LEU B 434      34.828  47.757  60.929  1.00 89.99
ATOM   3473  CG  LEU B 434      35.129  48.714  59.761  1.00 89.99
ATOM   3474  CD1 LEU B 434      35.566  50.094  60.280  1.00 89.99
ATOM   3475  CD2 LEU B 434      36.149  48.104  58.785  1.00 89.99
ATOM   3476  N   ASP B 435      34.032  45.043  62.543  1.00 57.21
ATOM   3477  CA  ASP B 435      34.433  44.175  63.619  1.00 57.21
ATOM   3478  C   ASP B 435      34.792  42.808  63.111  1.00 57.21
ATOM   3479  O   ASP B 435      35.539  42.081  63.764  1.00 57.21
ATOM   3480  CB  ASP B 435      33.361  44.035  64.712  1.00 57.21
ATOM   3481  CG  ASP B 435      34.068  44.229  66.047  1.00 57.21
ATOM   3482  OD1 ASP B 435      34.769  45.265  66.199  1.00 57.21
ATOM   3483  OD2 ASP B 435      33.925  43.341  66.931  1.00 57.21
ATOM   3484  N   THR B 436      34.269  42.422  61.935  1.00126.64
ATOM   3485  CA  THR B 436      34.487  41.130  61.346  1.00126.64
ATOM   3486  C   THR B 436      35.958  40.921  61.128  1.00126.64
ATOM   3487  O   THR B 436      36.440  39.790  61.166  1.00126.64
ATOM   3488  CB  THR B 436      33.821  41.017  60.013  1.00126.64
ATOM   3489  OG1 THR B 436      32.429  41.240  60.138  1.00126.64
ATOM   3490  CG2 THR B 436      34.067  39.605  59.478  1.00126.64
ATOM   3491  N   LEU B 437      36.709  42.004  60.857  1.00 72.22
ATOM   3492  CA  LEU B 437      38.126  41.922  60.629  1.00 72.22
ATOM   3493  C   LEU B 437      38.827  41.505  61.880  1.00 72.22
ATOM   3494  O   LEU B 437      38.304  41.634  62.986  1.00 72.22
ATOM   3495  CB  LEU B 437      38.762  43.257  60.209  1.00 72.22
ATOM   3496  CG  LEU B 437      37.913  44.076  59.228  1.00 72.22
ATOM   3497  CD1 LEU B 437      38.456  45.508  59.089  1.00 72.22
ATOM   3498  CD2 LEU B 437      37.824  43.355  57.873  1.00 72.22
ATOM   3499  N   SER B 438      40.046  40.957  61.695  1.00 79.73
ATOM   3500  CA  SER B 438      40.884  40.501  62.764  1.00 79.73
ATOM   3501  C   SER B 438      42.257  41.045  62.500  1.00 79.73
ATOM   3502  O   SER B 438      42.480  41.770  61.532  1.00 79.73
ATOM   3503  CB  SER B 438      41.004  38.970  62.832  1.00 79.73
ATOM   3504  OG  SER B 438      41.844  38.497  61.789  1.00 79.73
ATOM   3505  N   GLU B 439      43.223  40.701  63.372  1.00114.23
ATOM   3506  CA  GLU B 439      44.551  41.222  63.245  1.00114.23
ATOM   3507  C   GLU B 439      45.120  40.800  61.928  1.00114.23
ATOM   3508  O   GLU B 439      45.860  41.558  61.305  1.00114.23
ATOM   3509  CB  GLU B 439      45.507  40.732  64.351  1.00114.23
ATOM   3510  CG  GLU B 439      45.105  41.173  65.759  1.00114.23
ATOM   3511  CD  GLU B 439      44.440  39.990  66.448  1.00114.23
ATOM   3512  OE1 GLU B 439      43.210  39.806  66.248  1.00114.23
ATOM   3513  OE2 GLU B 439      45.152  39.254  67.182  1.00114.23
ATOM   3514  N   GLU B 440      44.840  39.554  61.500  1.00120.30
ATOM   3515  CA  GLU B 440      45.360  39.058  60.257  1.00120.30
ATOM   3516  C   GLU B 440      44.700  39.695  59.063  1.00120.30
ATOM   3517  O   GLU B 440      45.380  40.098  58.122  1.00120.30
ATOM   3518  CB  GLU B 440      45.204  37.532  60.126  1.00120.30
ATOM   3519  CG  GLU B 440      45.496  36.761  61.417  1.00120.30
ATOM   3520  CD  GLU B 440      44.399  35.728  61.620  1.00120.30
ATOM   3521  OE1 GLU B 440      43.216  36.061  61.339  1.00120.30
ATOM   3522  OE2 GLU B 440      44.725  34.593  62.059  1.00120.30
ATOM   3523  N   SER B 441      43.353  39.782  59.080  1.00101.38
ATOM   3524  CA  SER B 441      42.530  40.217  57.977  1.00101.38
ATOM   3525  C   SER B 441      42.440  41.710  57.795  1.00101.38
ATOM   3526  O   SER B 441      42.000  42.171  56.741  1.00101.38
ATOM   3527  CB  SER B 441      41.090  39.706  58.115  1.00101.38
ATOM   3528  OG  SER B 441      40.385  40.509  59.047  1.00101.38
ATOM   3529  N   TYR B 442      42.836  42.508  58.800  1.00 61.78
ATOM   3530  CA  TYR B 442      42.608  43.929  58.785  1.00 61.78
ATOM   3531  C   TYR B 442      43.295  44.623  57.640  1.00 61.78
ATOM   3532  O   TYR B 442      42.673  45.414  56.933  1.00 61.78
ATOM   3533  CB  TYR B 442      43.107  44.584  60.089  1.00 61.78
ATOM   3534  CG  TYR B 442      42.461  45.915  60.280  1.00 61.78
ATOM   3535  CD1 TYR B 442      41.280  46.025  60.978  1.00 61.78
ATOM   3536  CD2 TYR B 442      43.041  47.055  59.772  1.00 61.78
ATOM   3537  CE1 TYR B 442      40.685  47.254  61.160  1.00 61.78
ATOM   3538  CE2 TYR B 442      42.452  48.285  59.951  1.00 61.78
ATOM   3539  CZ  TYR B 442      41.271  48.386  60.647  1.00 61.78
ATOM   3540  OH  TYR B 442      40.664  49.647  60.832  1.00 61.78
ATOM   3541  N   LYS B 443      44.589  44.340  57.403  1.00122.33
ATOM   3542  CA  LYS B 443      45.325  45.087  56.418  1.00122.33
ATOM   3543  C   LYS B 443      44.777  44.902  55.039  1.00122.33
ATOM   3544  O   LYS B 443      44.618  45.868  54.296  1.00122.33
ATOM   3545  CB  LYS B 443      46.813  44.706  56.334  1.00122.33
ATOM   3546  CG  LYS B 443      47.606  44.997  57.606  1.00122.33
ATOM   3547  CD  LYS B 443      47.835  43.757  58.474  1.00122.33
ATOM   3548  CE  LYS B 443      48.555  44.057  59.791  1.00122.33
ATOM   3549  NZ  LYS B 443      48.530  42.864  60.667  1.00122.33
ATOM   3550  N   ASP B 444      44.463  43.654  54.660  1.00 51.36
ATOM   3551  CA  ASP B 444      44.073  43.383  53.307  1.00 51.36
ATOM   3552  C   ASP B 444      42.810  44.106  52.950  1.00 51.36
ATOM   3553  O   ASP B 444      42.711  44.692  51.874  1.00 51.36
ATOM   3554  CB  ASP B 444      43.827  41.886  53.066  1.00 51.36
ATOM   3555  CG  ASP B 444      44.706  41.454  51.903  1.00 51.36
ATOM   3556  OD1 ASP B 444      45.920  41.791  51.924  1.00 51.36
ATOM   3557  OD2 ASP B 444      44.177  40.788  50.974  1.00 51.36
ATOM   3558  N   SER B 445      41.795  44.070  53.831  1.00 97.38
ATOM   3559  CA  SER B 445      40.532  44.659  53.487  1.00 97.38
ATOM   3560  C   SER B 445      40.574  46.159  53.492  1.00 97.38
ATOM   3561  O   SER B 445      40.043  46.808  52.593  1.00 97.38
ATOM   3562  CB  SER B 445      39.388  44.207  54.406  1.00 97.38
ATOM   3563  OG  SER B 445      39.461  42.807  54.616  1.00 97.38
ATOM   3564  N   THR B 446      41.240  46.750  54.495  1.00118.96
ATOM   3565  CA  THR B 446      41.254  48.168  54.709  1.00118.96
ATOM   3566  C   THR B 446      41.902  48.847  53.545  1.00118.96
ATOM   3567  O   THR B 446      41.546  49.971  53.197  1.00118.96
ATOM   3568  CB  THR B 446      42.017  48.516  55.948  1.00118.96
ATOM   3569  OG1 THR B 446      41.458  47.823  57.054  1.00118.96
ATOM   3570  CG2 THR B 446      41.901  50.026  56.193  1.00118.96
ATOM   3571  N   LEU B 447      42.907  48.199  52.936  1.00126.16
ATOM   3572  CA  LEU B 447      43.598  48.791  51.830  1.00126.16
ATOM   3573  C   LEU B 447      42.637  48.945  50.688  1.00126.16
ATOM   3574  O   LEU B 447      42.587  49.991  50.044  1.00126.16
ATOM   3575  CB  LEU B 447      44.753  47.905  51.342  1.00126.16
ATOM   3576  CG  LEU B 447      45.363  48.368  50.012  1.00126.16
ATOM   3577  CD1 LEU B 447      46.819  48.822  50.209  1.00126.16
ATOM   3578  CD2 LEU B 447      45.206  47.304  48.918  1.00126.16
ATOM   3579  N   ILE B 448      41.839  47.895  50.413  1.00 45.95
ATOM   3580  CA  ILE B 448      40.904  47.912  49.321  1.00 45.95
ATOM   3581  C   ILE B 448      39.848  48.933  49.591  1.00 45.95
ATOM   3582  O   ILE B 448      39.385  49.612  48.679  1.00 45.95
ATOM   3583  CB  ILE B 448      40.223  46.598  49.087  1.00 45.95
ATOM   3584  CG1 ILE B 448      41.258  45.462  49.081  1.00 45.95
ATOM   3585  CG2 ILE B 448      39.426  46.707  47.774  1.00 45.95
ATOM   3586  CD1 ILE B 448      40.642  44.079  48.875  1.00 45.95
ATOM   3587  N   MET B 449      39.419  49.051  50.858  1.00 45.06
ATOM   3588  CA  MET B 449      38.403  49.995  51.217  1.00 45.06
ATOM   3589  C   MET B 449      38.924  51.365  50.915  1.00 45.06
ATOM   3590  O   MET B 449      38.177  52.243  50.489  1.00 45.06
ATOM   3591  CB  MET B 449      38.057  49.924  52.713  1.00 45.06
ATOM   3592  CG  MET B 449      36.725  49.217  52.981  1.00 45.06
ATOM   3593  SD  MET B 449      36.136  49.313  54.701  1.00 45.06
ATOM   3594  CE  MET B 449      37.541  48.419  55.427  1.00 45.06
ATOM   3595  N   GLN B 450      40.230  51.587  51.149  1.00 38.87
ATOM   3596  CA  GLN B 450      40.836  52.858  50.880  1.00 38.87
ATOM   3597  C   GLN B 450      40.792  53.108  49.405  1.00 38.87
ATOM   3598  O   GLN B 450      40.566  54.234  48.965  1.00 38.87
ATOM   3599  CB  GLN B 450      42.310  52.914  51.316  1.00 38.87
ATOM   3600  CG  GLN B 450      43.010  54.210  50.913  1.00 38.87
ATOM   3601  CD  GLN B 450      42.364  55.343  51.694  1.00 38.87
ATOM   3602  OE1 GLN B 450      42.243  55.278  52.917  1.00 38.87
ATOM   3603  NE2 GLN B 450      41.937  56.412  50.971  1.00 38.87
ATOM   3604  N   LEU B 451      41.015  52.051  48.605  1.00124.12
ATOM   3605  CA  LEU B 451      41.062  52.180  47.179  1.00124.12
ATOM   3606  C   LEU B 451      39.697  52.588  46.693  1.00124.12
ATOM   3607  O   LEU B 451      39.575  53.416  45.792  1.00124.12
ATOM   3608  CB  LEU B 451      41.476  50.867  46.495  1.00124.12
ATOM   3609  CG  LEU B 451      42.847  50.340  46.954  1.00124.12
ATOM   3610  CD1 LEU B 451      43.074  48.886  46.534  1.00124.12
ATOM   3611  CD2 LEU B 451      43.976  51.275  46.494  1.00124.12
ATOM   3612  N   LEU B 452      38.627  52.017  47.287  1.00100.94
ATOM   3613  CA  LEU B 452      37.280  52.357  46.917  1.00100.94
ATOM   3614  C   LEU B 452      37.074  53.821  47.167  1.00100.94
ATOM   3615  O   LEU B 452      36.494  54.524  46.341  1.00100.94
ATOM   3616  CB  LEU B 452      36.223  51.626  47.777  1.00100.94
ATOM   3617  CG  LEU B 452      35.604  50.334  47.196  1.00100.94
ATOM   3618  CD1 LEU B 452      36.685  49.317  46.824  1.00100.94
ATOM   3619  CD2 LEU B 452      34.560  49.707  48.124  1.00100.94
ATOM   3620  N   ARG B 453      37.551  54.320  48.324  1.00141.55
ATOM   3621  CA  ARG B 453      37.372  55.699  48.690  1.00141.55
ATOM   3622  C   ARG B 453      38.093  56.580  47.726  1.00141.55
ATOM   3623  O   ARG B 453      37.595  57.640  47.352  1.00141.55
ATOM   3624  CB  ARG B 453      37.934  56.046  50.079  1.00141.55
ATOM   3625  CG  ARG B 453      36.907  55.995  51.206  1.00141.55
ATOM   3626  CD  ARG B 453      35.988  57.218  51.233  1.00141.55
ATOM   3627  NE  ARG B 453      36.770  58.346  51.813  1.00141.55
ATOM   3628  CZ  ARG B 453      36.354  59.633  51.631  1.00141.55
ATOM   3629  NH1 ARG B 453      35.230  59.890  50.899  1.00141.55
ATOM   3630  NH2 ARG B 453      37.068  60.663  52.173  1.00141.55
ATOM   3631  N   ASP B 454      39.298  56.169  47.302  1.00 35.67
ATOM   3632  CA  ASP B 454      40.069  57.010  46.441  1.00 35.67
ATOM   3633  C   ASP B 454      39.314  57.228  45.167  1.00 35.67
ATOM   3634  O   ASP B 454      39.231  58.353  44.682  1.00 35.67
ATOM   3635  CB  ASP B 454      41.440  56.408  46.095  1.00 35.67
ATOM   3636  CG  ASP B 454      42.473  57.051  47.012  1.00 35.67
ATOM   3637  OD1 ASP B 454      42.334  56.905  48.256  1.00 35.67
ATOM   3638  OD2 ASP B 454      43.412  57.702  46.481  1.00 35.67
ATOM   3639  N   ASN B 455      38.719  56.167  44.593  1.00107.31
ATOM   3640  CA  ASN B 455      38.022  56.331  43.351  1.00107.31
ATOM   3641  C   ASN B 455      36.812  57.190  43.544  1.00107.31
ATOM   3642  O   ASN B 455      36.428  57.938  42.645  1.00107.31
ATOM   3643  CB  ASN B 455      37.622  55.002  42.675  1.00107.31
ATOM   3644  CG  ASN B 455      38.799  54.410  41.919  1.00107.31
ATOM   3645  OD1 ASN B 455      38.906  54.539  40.702  1.00107.31
ATOM   3646  ND2 ASN B 455      39.722  53.753  42.668  1.00107.31
ATOM   3647  N   LEU B 456      36.157  57.103  44.719  1.00 45.48
ATOM   3648  CA  LEU B 456      34.979  57.890  44.942  1.00 45.48
ATOM   3649  C   LEU B 456      35.346  59.339  44.911  1.00 45.48
ATOM   3650  O   LEU B 456      34.645  60.153  44.312  1.00 45.48
ATOM   3651  CB  LEU B 456      34.297  57.595  46.290  1.00 45.48
ATOM   3652  CG  LEU B 456      33.717  56.171  46.382  1.00 45.48
ATOM   3653  CD1 LEU B 456      33.055  55.917  47.745  1.00 45.48
ATOM   3654  CD2 LEU B 456      32.769  55.882  45.205  1.00 45.48
ATOM   3655  N   THR B 457      36.466  59.706  45.555  1.00100.53
ATOM   3656  CA  THR B 457      36.826  61.090  45.586  1.00100.53
ATOM   3657  C   THR B 457      37.145  61.559  44.198  1.00100.53
ATOM   3658  O   THR B 457      36.711  62.636  43.791  1.00100.53
ATOM   3659  CB  THR B 457      37.990  61.380  46.493  1.00100.53
ATOM   3660  OG1 THR B 457      39.178  60.845  45.932  1.00100.53
ATOM   3661  CG2 THR B 457      37.742  60.773  47.883  1.00100.53
ATOM   3662  N   LEU B 458      37.907  60.758  43.423  1.00144.41
ATOM   3663  CA  LEU B 458      38.294  61.167  42.101  1.00144.41
ATOM   3664  C   LEU B 458      37.111  61.275  41.193  1.00144.41
ATOM   3665  O   LEU B 458      36.977  62.247  40.452  1.00144.41
ATOM   3666  CB  LEU B 458      39.320  60.233  41.433  1.00144.41
ATOM   3667  CG  LEU B 458      40.494  59.837  42.350  1.00144.41
ATOM   3668  CD1 LEU B 458      40.986  58.416  42.032  1.00144.41
ATOM   3669  CD2 LEU B 458      41.631  60.867  42.307  1.00144.41
ATOM   3670  N   TRP B 459      36.205  60.285  41.242  1.00 77.84
ATOM   3671  CA  TRP B 459      35.078  60.269  40.361  1.00 77.84
ATOM   3672  C   TRP B 459      34.206  61.444  40.655  1.00 77.84
ATOM   3673  O   TRP B 459      33.557  61.968  39.751  1.00 77.84
ATOM   3674  CB  TRP B 459      34.274  58.965  40.467  1.00 77.84
ATOM   3675  CG  TRP B 459      35.058  57.797  39.918  1.00 77.84
ATOM   3676  CD1 TRP B 459      36.167  57.822  39.123  1.00 77.84
ATOM   3677  CD2 TRP B 459      34.774  56.413  40.175  1.00 77.84
ATOM   3678  NE1 TRP B 459      36.594  56.541  38.871  1.00 77.84
ATOM   3679  CE2 TRP B 459      35.747  55.663  39.512  1.00 77.84
ATOM   3680  CE3 TRP B 459      33.791  55.815  40.908  1.00 77.84
ATOM   3681  CZ2 TRP B 459      35.751  54.299  39.574  1.00 77.84
ATOM   3682  CZ3 TRP B 459      33.793  54.438  40.962  1.00 77.84
ATOM   3683  CH2 TRP B 459      34.754  53.696  40.309  1.00 77.84
ATOM   3684  N   THR B 460      34.099  61.833  41.941  1.00 29.55
ATOM   3685  CA  THR B 460      33.350  63.004  42.293  1.00 29.55
ATOM   3686  C   THR B 460      34.089  64.215  41.805  1.00 29.55
ATOM   3687  O   THR B 460      33.508  65.109  41.192  1.00 29.55
ATOM   3688  CB  THR B 460      33.168  63.150  43.774  1.00 29.55
ATOM   3689  OG1 THR B 460      32.657  61.943  44.323  1.00 29.55
ATOM   3690  CG2 THR B 460      32.186  64.305  44.035  1.00 29.55
ATOM   3691  N   SER B 461      35.413  64.255  42.054  1.00 16.91
ATOM   3692  CA  SER B 461      36.226  65.375  41.676  1.00 16.91
ATOM   3693  C   SER B 461      36.658  65.145  40.234  1.00 16.91
ATOM   3694  O   SER B 461      35.790  65.254  39.327  1.00 16.91
ATOM   3695  CB  SER B 461      37.508  65.490  42.520  1.00 16.91
ATOM   3696  OG  SER B 461      37.239  65.138  43.869  1.00 16.91
ATOM   3697  OXT SER B 461      37.867  64.860  40.023  1.00 16.91
