# Supplementary material for: A recombinant Fasciola gigantica 14-3-3 epsilon protein (rFg14-3-3e) modulates various functions of goat peripheral blood mononuclear cells
Source: Parasit Vectors. 2018 Mar 6;11:152. doi: 10.1186/s13071-018-2745-4 (PMC5840819; doi:10.1186/s13071-018-2745-4)
Supplement: Supplementary file 1 — Dataset S1. Structure files, FoldX configuration files and associated energy calculations for complexes between YWAHE and rFg14-3-3, and the 18 human protein interactors of YWAHE. (TGZ 5273 kb) [file 13071_2018_2745_MOESM1_ESM.tgz › foldx_model_files/WT_P58340-P62258-EXP-3ual.pdb]

FoldX generated pdb file

Output generated by <BuildModel>
ATOM      0  N   ARG A  35     -15.245  -2.468  31.785  1.00 45.13
ATOM      1  CA  ARG A  35     -15.000  -3.949  31.586  1.00 45.41
ATOM      2  C   ARG A  35     -16.052  -4.606  30.683  1.00 43.37
ATOM      3  O   ARG A  35     -15.851  -5.720  30.200  1.00 45.00
ATOM      4  CB  ARG A  35     -14.890  -4.690  32.904  1.00 46.46
ATOM      5  CG  ARG A  35     -16.230  -5.228  33.450  1.00 52.23
ATOM      6  CD  ARG A  35     -15.942  -6.337  34.479  1.00 60.36
ATOM      7  NE  ARG A  35     -17.124  -6.766  35.241  1.00 65.10
ATOM      8  CZ  ARG A  35     -17.878  -7.818  34.916  1.00 68.70
ATOM      9  NH1 ARG A  35     -17.572  -8.565  33.843  1.00 69.40
ATOM     10  NH2 ARG A  35     -18.935  -8.139  35.662  1.00 68.54
ATOM     11  N   SER A  36     -17.173  -3.933  30.435  1.00 39.92
ATOM     12  CA  SER A  36     -18.087  -4.421  29.397  1.00 35.51
ATOM     13  C   SER A  36     -17.499  -4.175  28.025  1.00 32.03
ATOM     14  O   SER A  36     -16.626  -3.293  27.871  1.00 33.26
ATOM     15  CB  SER A  36     -19.394  -3.656  29.466  1.00 34.32
ATOM     16  OG  SER A  36     -20.035  -3.959  30.678  1.00 35.98
ATOM     17  N   PHE A  37     -18.036  -4.865  26.997  1.00 27.38
ATOM     18  CA  PHE A  37     -17.524  -4.650  25.675  1.00 24.57
ATOM     19  C   PHE A  37     -18.459  -3.725  24.954  1.00 22.89
ATOM     20  O   PHE A  37     -19.659  -3.986  24.886  1.00 24.23
ATOM     21  CB  PHE A  37     -17.465  -5.952  24.872  1.00 24.00
ATOM     22  CG  PHE A  37     -16.773  -7.025  25.645  1.00 27.89
ATOM     23  CD1 PHE A  37     -15.384  -7.118  25.630  1.00 32.49
ATOM     24  CD2 PHE A  37     -17.528  -8.022  26.252  1.00 31.18
ATOM     25  CE1 PHE A  37     -14.729  -8.216  26.292  1.00 34.94
ATOM     26  CE2 PHE A  37     -16.867  -9.075  26.917  1.00 31.64
ATOM     27  CZ  PHE A  37     -15.491  -9.141  26.915  1.00 33.46
ATOM     28  N   SEP A  38     -17.903  -2.658  24.425  1.00 20.73
ATOM     29  CA  SEP A  38     -18.743  -1.899  23.508  1.00 21.25
ATOM     30  C   SEP A  38     -18.299  -2.076  22.059  1.00 20.51
ATOM     31  O   SEP A  38     -17.377  -2.866  21.728  1.00 21.78
ATOM     32  CB  SEP A  38     -18.702  -0.413  23.930  1.00 22.20
ATOM     33  OG  SEP A  38     -17.384   0.051  23.588  1.00 21.88
ATOM     34  P   SEP A  38     -17.085   1.584  24.065  1.00 21.11
ATOM     35  O1P SEP A  38     -16.892   1.603  25.584  1.00 20.93
ATOM     36  O2P SEP A  38     -18.189   2.512  23.531  1.00 20.87
ATOM     37  O3P SEP A  38     -15.725   1.883  23.308  1.00 21.55
ATOM     38  N   GLU A  39     -18.953  -1.384  21.139  1.00 20.56
ATOM     39  CA  GLU A  39     -18.711  -1.659  19.734  1.00 21.24
ATOM     40  C   GLU A  39     -17.213  -1.369  19.353  1.00 24.16
ATOM     41  O   GLU A  39     -16.646  -0.328  19.677  1.00 24.07
ATOM     42  CB  GLU A  39     -19.654  -0.744  18.936  1.00 23.82
ATOM     43  CG  GLU A  39     -20.214  -1.346  17.712  1.00 23.30
ATOM     44  CD  GLU A  39     -19.975  -0.400  16.513  1.00 32.20
ATOM     45  OE1 GLU A  39     -20.578   0.721  16.449  1.00 28.03
ATOM     46  OE2 GLU A  39     -19.149  -0.787  15.675  1.00 30.21
ATOM     47  N   PRO A  40     -16.570  -2.322  18.684  1.00 25.16
ATOM     48  CA  PRO A  40     -15.133  -2.145  18.466  1.00 27.96
ATOM     49  C   PRO A  40     -14.840  -1.220  17.261  1.00 30.01
ATOM     50  O   PRO A  40     -15.756  -0.808  16.569  1.00 28.70
ATOM     51  CB  PRO A  40     -14.594  -3.602  18.367  1.00 27.17
ATOM     52  CG  PRO A  40     -15.732  -4.372  17.729  1.00 28.83
ATOM     53  CD  PRO A  40     -17.067  -3.709  18.161  1.00 25.88
ATOM     54  N   PHE A  41     -13.573  -0.843  17.056  1.00 32.55
ATOM     55  CA  PHE A  41     -13.227   0.053  15.959  1.00 36.84
ATOM     56  C   PHE A  41     -11.861  -0.343  15.443  1.00 40.44
ATOM     57  O   PHE A  41     -11.125  -1.051  16.156  1.00 43.38
ATOM     58  CB  PHE A  41     -13.182   1.487  16.416  1.00 35.84
ATOM     59  CG  PHE A  41     -12.200   1.771  17.560  1.00 35.01
ATOM     60  CD1 PHE A  41     -12.546   1.416  18.887  1.00 29.06
ATOM     61  CD2 PHE A  41     -10.995   2.479  17.332  1.00 32.85
ATOM     62  CE1 PHE A  41     -11.688   1.724  19.982  1.00 31.11
ATOM     63  CE2 PHE A  41     -10.110   2.785  18.402  1.00 28.41
ATOM     64  CZ  PHE A  41     -10.459   2.461  19.729  1.00 30.54
ATOM     65  N   GLY A  42     -11.512   0.215  14.283  1.00 43.32
ATOM     66  CA  GLY A  42     -10.578  -0.400  13.343  1.00 46.61
ATOM     67  C   GLY A  42     -11.471  -0.608  12.114  1.00 49.50
ATOM     68  O   GLY A  42     -11.145  -0.158  10.986  1.00 52.20
ATOM     69  OXT GLY A  42     -12.555  -1.218  12.277  1.00 52.20
TER
ATOM     70  N   ASP B   3     -11.424  17.557  -3.855  1.00 54.66
ATOM     71  CA  ASP B   3     -10.852  17.966  -2.547  1.00 52.06
ATOM     72  C   ASP B   3     -11.374  17.180  -1.352  1.00 49.62
ATOM     73  O   ASP B   3     -10.580  16.917  -0.435  1.00 46.29
ATOM     74  CB  ASP B   3     -11.057  19.428  -2.298  1.00 53.77
ATOM     75  CG  ASP B   3     -12.507  19.835  -2.342  1.00 53.77
ATOM     76  OD1 ASP B   3     -13.330  19.180  -3.051  1.00 53.77
ATOM     77  OD2 ASP B   3     -12.834  20.809  -1.631  1.00 53.77
ATOM     78  N   ARG B   4     -12.678  16.886  -1.345  1.00 47.69
ATOM     79  CA  ARG B   4     -13.263  15.856  -0.507  1.00 45.24
ATOM     80  C   ARG B   4     -12.465  14.531  -0.674  1.00 44.32
ATOM     81  O   ARG B   4     -12.040  13.930   0.300  1.00 42.19
ATOM     82  CB  ARG B   4     -14.735  15.679  -0.875  1.00 40.33
ATOM     83  CG  ARG B   4     -15.511  14.784   0.038  1.00 40.33
ATOM     84  CD  ARG B   4     -16.866  14.520  -0.571  1.00 40.33
ATOM     85  NE  ARG B   4     -17.640  13.557   0.213  1.00 40.33
ATOM     86  CZ  ARG B   4     -18.954  13.403   0.093  1.00 40.33
ATOM     87  NH1 ARG B   4     -19.649  14.175  -0.760  1.00 40.33
ATOM     88  NH2 ARG B   4     -19.588  12.510   0.821  1.00 40.33
ATOM     89  N   GLU B   5     -12.193  14.136  -1.914  1.00 44.86
ATOM     90  CA  GLU B   5     -11.384  12.939  -2.209  1.00 43.63
ATOM     91  C   GLU B   5      -9.954  13.062  -1.637  1.00 42.27
ATOM     92  O   GLU B   5      -9.421  12.088  -1.093  1.00 39.45
ATOM     93  CB  GLU B   5     -11.377  12.661  -3.711  1.00 50.02
ATOM     94  CG  GLU B   5     -12.794  12.290  -4.198  1.00 50.02
ATOM     95  CD  GLU B   5     -13.689  13.460  -4.515  1.00 50.02
ATOM     96  OE1 GLU B   5     -13.253  14.626  -4.386  1.00 50.02
ATOM     97  OE2 GLU B   5     -14.859  13.193  -4.872  1.00 50.02
ATOM     98  N   ASP B   6      -9.370  14.253  -1.731  1.00 40.96
ATOM     99  CA  ASP B   6      -8.071  14.534  -1.153  1.00 40.71
ATOM    100  C   ASP B   6      -8.060  14.410   0.393  1.00 38.54
ATOM    101  O   ASP B   6      -7.126  13.830   0.964  1.00 35.96
ATOM    102  CB  ASP B   6      -7.624  15.949  -1.490  1.00 43.08
ATOM    103  CG  ASP B   6      -7.492  16.235  -3.006  1.00 43.08
ATOM    104  OD1 ASP B   6      -7.280  15.350  -3.872  1.00 43.08
ATOM    105  OD2 ASP B   6      -7.594  17.431  -3.325  1.00 43.08
ATOM    106  N   LEU B   7      -9.076  14.958   1.058  1.00 36.60
ATOM    107  CA  LEU B   7      -9.180  14.852   2.514  1.00 35.21
ATOM    108  C   LEU B   7      -9.299  13.387   2.942  1.00 33.47
ATOM    109  O   LEU B   7      -8.712  12.938   3.978  1.00 30.67
ATOM    110  CB  LEU B   7     -10.391  15.665   3.031  1.00 36.10
ATOM    111  CG  LEU B   7     -10.123  17.192   3.002  1.00 36.10
ATOM    112  CD1 LEU B   7     -11.392  17.906   2.585  1.00 36.10
ATOM    113  CD2 LEU B   7      -9.668  17.641   4.351  1.00 36.10
ATOM    114  N   VAL B   8     -10.053  12.627   2.171  1.00 31.01
ATOM    115  CA  VAL B   8     -10.265  11.226   2.540  1.00 31.30
ATOM    116  C   VAL B   8      -8.911  10.473   2.432  1.00 31.13
ATOM    117  O   VAL B   8      -8.595   9.602   3.286  1.00 29.48
ATOM    118  CB  VAL B   8     -11.304  10.579   1.652  1.00 30.87
ATOM    119  CG1 VAL B   8     -11.462   9.073   1.953  1.00 30.87
ATOM    120  CG2 VAL B   8     -12.647  11.295   1.843  1.00 30.87
ATOM    121  N   TYR B   9      -8.199  10.744   1.339  1.00 31.98
ATOM    122  CA  TYR B   9      -6.846  10.202   1.173  1.00 32.35
ATOM    123  C   TYR B   9      -5.897  10.553   2.310  1.00 32.23
ATOM    124  O   TYR B   9      -5.175   9.651   2.824  1.00 30.84
ATOM    125  CB  TYR B   9      -6.241  10.644  -0.133  1.00 34.11
ATOM    126  CG  TYR B   9      -4.956   9.921  -0.405  1.00 34.11
ATOM    127  CD1 TYR B   9      -4.867   8.582  -0.174  1.00 34.11
ATOM    128  CD2 TYR B   9      -3.811  10.626  -0.909  1.00 34.11
ATOM    129  CE1 TYR B   9      -3.648   7.903  -0.380  1.00 34.11
ATOM    130  CE2 TYR B   9      -2.628   9.967  -1.148  1.00 34.11
ATOM    131  CZ  TYR B   9      -2.554   8.613  -0.891  1.00 34.11
ATOM    132  OH  TYR B   9      -1.398   7.928  -1.151  1.00 34.11
ATOM    133  N   GLN B  10      -5.851  11.849   2.659  1.00 30.52
ATOM    134  CA  GLN B  10      -5.073  12.282   3.814  1.00 30.85
ATOM    135  C   GLN B  10      -5.473  11.587   5.096  1.00 28.14
ATOM    136  O   GLN B  10      -4.589  11.216   5.892  1.00 28.02
ATOM    137  CB  GLN B  10      -5.134  13.797   3.992  1.00 36.13
ATOM    138  CG  GLN B  10      -4.210  14.183   5.090  1.00 36.13
ATOM    139  CD  GLN B  10      -2.754  13.850   4.826  1.00 36.13
ATOM    140  OE1 GLN B  10      -2.030  14.576   4.131  1.00 36.13
ATOM    141  NE2 GLN B  10      -2.344  12.731   5.329  1.00 36.13
ATOM    142  N   ALA B  11      -6.768  11.370   5.288  1.00 27.01
ATOM    143  CA  ALA B  11      -7.255  10.686   6.470  1.00 25.67
ATOM    144  C   ALA B  11      -6.776   9.225   6.506  1.00 27.61
ATOM    145  O   ALA B  11      -6.304   8.687   7.576  1.00 24.47
ATOM    146  CB  ALA B  11      -8.721  10.738   6.516  1.00 25.99
ATOM    147  N   LYS B  12      -6.808   8.610   5.324  1.00 25.72
ATOM    148  CA  LYS B  12      -6.284   7.242   5.218  1.00 27.18
ATOM    149  C   LYS B  12      -4.765   7.155   5.449  1.00 27.26
ATOM    150  O   LYS B  12      -4.284   6.229   6.136  1.00 26.62
ATOM    151  CB  LYS B  12      -6.608   6.693   3.852  1.00 28.76
ATOM    152  CG  LYS B  12      -8.067   6.377   3.686  1.00 28.76
ATOM    153  CD  LYS B  12      -8.381   6.288   2.154  1.00 28.76
ATOM    154  CE  LYS B  12      -9.833   5.997   1.933  1.00 28.76
ATOM    155  NZ  LYS B  12      -9.814   4.643   1.261  1.00 28.76
ATOM    156  N   LEU B  13      -4.009   8.115   4.927  1.00 26.36
ATOM    157  CA  LEU B  13      -2.569   8.140   5.228  1.00 27.90
ATOM    158  C   LEU B  13      -2.347   8.302   6.725  1.00 27.05
ATOM    159  O   LEU B  13      -1.414   7.673   7.241  1.00 26.42
ATOM    160  CB  LEU B  13      -1.875   9.319   4.599  1.00 29.89
ATOM    161  CG  LEU B  13      -2.015   9.505   3.109  1.00 29.89
ATOM    162  CD1 LEU B  13      -1.477  10.948   2.748  1.00 29.89
ATOM    163  CD2 LEU B  13      -1.238   8.432   2.270  1.00 29.89
ATOM    164  N   ALA B  14      -3.060   9.245   7.373  1.00 23.94
ATOM    165  CA  ALA B  14      -2.897   9.454   8.832  1.00 24.62
ATOM    166  C   ALA B  14      -3.248   8.155   9.572  1.00 25.10
ATOM    167  O   ALA B  14      -2.583   7.765  10.569  1.00 24.08
ATOM    168  CB  ALA B  14      -3.821  10.551   9.325  1.00 24.36
ATOM    169  N   GLU B  15      -4.288   7.472   9.090  1.00 22.14
ATOM    170  CA  GLU B  15      -4.715   6.218   9.761  1.00 21.81
ATOM    171  C   GLU B  15      -3.585   5.162   9.653  1.00 23.66
ATOM    172  O   GLU B  15      -3.231   4.508  10.687  1.00 21.91
ATOM    173  CB  GLU B  15      -5.984   5.681   9.124  1.00 25.25
ATOM    174  CG  GLU B  15      -6.884   4.979  10.155  1.00 25.25
ATOM    175  CD  GLU B  15      -6.789   3.451  10.115  1.00 25.25
ATOM    176  OE1 GLU B  15      -6.890   2.854   9.020  1.00 25.25
ATOM    177  OE2 GLU B  15      -6.626   2.880  11.216  1.00 25.25
ATOM    178  N   GLN B  16      -3.017   4.999   8.468  1.00 21.87
ATOM    179  CA  GLN B  16      -1.889   4.083   8.316  1.00 25.22
ATOM    180  C   GLN B  16      -0.714   4.494   9.194  1.00 26.79
ATOM    181  O   GLN B  16      -0.055   3.589   9.780  1.00 27.30
ATOM    182  CB  GLN B  16      -1.352   4.045   6.885  1.00 29.05
ATOM    183  CG  GLN B  16      -0.245   2.982   6.759  1.00 29.05
ATOM    184  CD  GLN B  16      -0.743   1.613   7.239  1.00 29.05
ATOM    185  OE1 GLN B  16      -1.333   0.858   6.467  1.00 29.05
ATOM    186  NE2 GLN B  16      -0.473   1.288   8.473  1.00 29.05
ATOM    187  N   ALA B  17      -0.408   5.815   9.271  1.00 23.31
ATOM    188  CA  ALA B  17       0.712   6.288  10.098  1.00 24.95
ATOM    189  C   ALA B  17       0.375   6.250  11.615  1.00 23.22
ATOM    190  O   ALA B  17       1.269   6.591  12.417  1.00 25.76
ATOM    191  CB  ALA B  17       1.051   7.756   9.718  1.00 24.23
ATOM    192  N   GLU B  18      -0.839   5.882  12.002  1.00 21.45
ATOM    193  CA  GLU B  18      -1.346   5.911  13.365  1.00 23.53
ATOM    194  C   GLU B  18      -1.237   7.333  13.996  1.00 25.13
ATOM    195  O   GLU B  18      -0.864   7.474  15.144  1.00 25.68
ATOM    196  CB  GLU B  18      -0.584   4.824  14.190  1.00 31.39
ATOM    197  CG  GLU B  18      -1.578   3.713  14.612  1.00 31.39
ATOM    198  CD  GLU B  18      -1.278   3.170  16.017  1.00 31.39
ATOM    199  OE1 GLU B  18      -0.865   3.950  16.839  1.00 31.39
ATOM    200  OE2 GLU B  18      -1.487   1.978  16.246  1.00 31.39
ATOM    201  N   ARG B  19      -1.504   8.362  13.175  1.00 24.56
ATOM    202  CA  ARG B  19      -1.460   9.754  13.641  1.00 25.44
ATOM    203  C   ARG B  19      -2.942  10.177  13.718  1.00 24.26
ATOM    204  O   ARG B  19      -3.466  10.876  12.773  1.00 24.71
ATOM    205  CB  ARG B  19      -0.640  10.530  12.668  1.00 27.20
ATOM    206  CG  ARG B  19       0.911  10.215  12.977  1.00 27.20
ATOM    207  CD  ARG B  19       1.836  10.757  12.036  1.00 27.20
ATOM    208  NE  ARG B  19       3.233  10.782  12.508  1.00 27.20
ATOM    209  CZ  ARG B  19       3.977   9.721  12.808  1.00 27.20
ATOM    210  NH1 ARG B  19       3.489   8.469  12.686  1.00 27.20
ATOM    211  NH2 ARG B  19       5.255   9.893  13.171  1.00 27.20
ATOM    212  N   TYR B  20      -3.634   9.709  14.763  1.00 22.65
ATOM    213  CA  TYR B  20      -5.105   9.860  14.714  1.00 22.67
ATOM    214  C   TYR B  20      -5.604  11.298  14.825  1.00 23.45
ATOM    215  O   TYR B  20      -6.737  11.580  14.410  1.00 23.89
ATOM    216  CB  TYR B  20      -5.799   8.933  15.671  1.00 25.91
ATOM    217  CG  TYR B  20      -5.836   7.558  15.122  1.00 25.91
ATOM    218  CD1 TYR B  20      -4.874   6.618  15.490  1.00 25.91
ATOM    219  CD2 TYR B  20      -6.869   7.158  14.233  1.00 25.91
ATOM    220  CE1 TYR B  20      -4.913   5.302  14.977  1.00 25.91
ATOM    221  CE2 TYR B  20      -6.888   5.881  13.744  1.00 25.91
ATOM    222  CZ  TYR B  20      -5.887   4.993  14.092  1.00 25.91
ATOM    223  OH  TYR B  20      -5.895   3.719  13.649  1.00 25.91
ATOM    224  N   ASP B  21      -4.784  12.199  15.396  1.00 24.85
ATOM    225  CA  ASP B  21      -5.171  13.638  15.455  1.00 26.93
ATOM    226  C   ASP B  21      -5.368  14.233  14.094  1.00 27.41
ATOM    227  O   ASP B  21      -6.316  14.963  13.863  1.00 28.44
ATOM    228  CB  ASP B  21      -4.121  14.519  16.127  1.00 31.93
ATOM    229  CG  ASP B  21      -4.554  15.041  17.463  1.00 31.93
ATOM    230  OD1 ASP B  21      -4.326  14.411  18.464  1.00 31.93
ATOM    231  OD2 ASP B  21      -5.216  16.109  17.475  1.00 31.93
ATOM    232  N   GLU B  22      -4.459  13.908  13.197  1.00 25.83
ATOM    233  CA  GLU B  22      -4.537  14.387  11.835  1.00 27.47
ATOM    234  C   GLU B  22      -5.662  13.765  11.108  1.00 24.74
ATOM    235  O   GLU B  22      -6.269  14.404  10.265  1.00 26.27
ATOM    236  CB  GLU B  22      -3.214  14.118  11.143  1.00 29.96
ATOM    237  CG  GLU B  22      -2.170  14.928  11.883  1.00 29.96
ATOM    238  CD  GLU B  22      -1.242  14.089  12.664  1.00 29.96
ATOM    239  OE1 GLU B  22      -1.638  13.699  13.781  1.00 29.96
ATOM    240  OE2 GLU B  22      -0.095  13.854  12.206  1.00 29.96
ATOM    241  N   MET B  23      -5.908  12.504  11.406  1.00 23.19
ATOM    242  CA  MET B  23      -7.056  11.779  10.813  1.00 23.00
ATOM    243  C   MET B  23      -8.385  12.462  11.191  1.00 22.96
ATOM    244  O   MET B  23      -9.266  12.700  10.322  1.00 24.96
ATOM    245  CB  MET B  23      -7.052  10.347  11.332  1.00 22.70
ATOM    246  CG  MET B  23      -7.879   9.479  10.404  1.00 22.70
ATOM    247  SD  MET B  23      -8.270   7.890  11.243  1.00 22.70
ATOM    248  CE  MET B  23      -9.461   7.154  10.036  1.00 22.70
ATOM    249  N   VAL B  24      -8.458  12.863  12.476  1.00 23.10
ATOM    250  CA  VAL B  24      -9.635  13.630  12.952  1.00 23.39
ATOM    251  C   VAL B  24      -9.728  14.974  12.163  1.00 24.39
ATOM    252  O   VAL B  24     -10.826  15.317  11.684  1.00 24.34
ATOM    253  CB  VAL B  24      -9.604  13.855  14.517  1.00 23.36
ATOM    254  CG1 VAL B  24     -10.542  15.051  14.907  1.00 23.36
ATOM    255  CG2 VAL B  24      -9.939  12.546  15.284  1.00 23.36
ATOM    256  N   GLU B  25      -8.595  15.679  12.015  1.00 25.36
ATOM    257  CA  GLU B  25      -8.557  17.018  11.376  1.00 27.05
ATOM    258  C   GLU B  25      -9.185  16.860  10.000  1.00 28.13
ATOM    259  O   GLU B  25     -10.161  17.556   9.664  1.00 26.85
ATOM    260  CB  GLU B  25      -7.110  17.600  11.258  1.00 31.58
ATOM    261  CG  GLU B  25      -6.359  17.848  12.595  1.00 31.58
ATOM    262  CD  GLU B  25      -5.342  19.014  12.535  1.00 31.58
ATOM    263  OE1 GLU B  25      -4.340  18.939  11.757  1.00 31.58
ATOM    264  OE2 GLU B  25      -5.547  20.019  13.289  1.00 31.58
ATOM    265  N   SER B  26      -8.651  15.900   9.231  1.00 27.34
ATOM    266  CA  SER B  26      -9.105  15.664   7.809  1.00 28.70
ATOM    267  C   SER B  26     -10.589  15.289   7.716  1.00 29.17
ATOM    268  O   SER B  26     -11.332  15.883   6.901  1.00 29.75
ATOM    269  CB  SER B  26      -8.268  14.554   7.210  1.00 29.62
ATOM    270  OG  SER B  26      -8.448  13.379   7.950  1.00 29.62
ATOM    271  N   MET B  27     -11.047  14.357   8.570  1.00 26.07
ATOM    272  CA  MET B  27     -12.437  13.910   8.504  1.00 24.81
ATOM    273  C   MET B  27     -13.414  14.992   9.026  1.00 26.51
ATOM    274  O   MET B  27     -14.568  15.062   8.579  1.00 26.81
ATOM    275  CB  MET B  27     -12.630  12.607   9.263  1.00 26.18
ATOM    276  CG  MET B  27     -12.166  11.327   8.463  1.00 26.18
ATOM    277  SD  MET B  27     -13.270  11.035   7.004  1.00 26.18
ATOM    278  CE  MET B  27     -12.212  11.409   5.591  1.00 26.18
ATOM    279  N   LYS B  28     -12.937  15.844   9.944  1.00 27.76
ATOM    280  CA  LYS B  28     -13.776  16.950  10.449  1.00 29.71
ATOM    281  C   LYS B  28     -13.998  17.955   9.307  1.00 30.74
ATOM    282  O   LYS B  28     -15.098  18.488   9.171  1.00 29.91
ATOM    283  CB  LYS B  28     -13.098  17.651  11.662  1.00 33.04
ATOM    284  CG  LYS B  28     -14.001  17.929  12.830  1.00 33.04
ATOM    285  CD  LYS B  28     -13.315  18.699  13.979  1.00 33.04
ATOM    286  CE  LYS B  28     -13.384  20.187  13.842  1.00 33.04
ATOM    287  NZ  LYS B  28     -12.685  20.747  15.093  1.00 33.04
ATOM    288  N   LYS B  29     -12.992  18.189   8.460  1.00 32.24
ATOM    289  CA  LYS B  29     -13.183  19.020   7.275  1.00 35.08
ATOM    290  C   LYS B  29     -14.195  18.431   6.292  1.00 35.63
ATOM    291  O   LYS B  29     -14.966  19.192   5.685  1.00 35.53
ATOM    292  CB  LYS B  29     -11.869  19.399   6.568  1.00 42.52
ATOM    293  CG  LYS B  29     -12.142  20.184   5.298  1.00 42.52
ATOM    294  CD  LYS B  29     -10.901  20.894   4.712  1.00 42.52
ATOM    295  CE  LYS B  29     -11.185  21.290   3.257  1.00 42.52
ATOM    296  NZ  LYS B  29     -10.619  22.613   2.822  1.00 42.52
ATOM    297  N   VAL B  30     -14.248  17.104   6.173  1.00 32.79
ATOM    298  CA  VAL B  30     -15.219  16.466   5.293  1.00 33.60
ATOM    299  C   VAL B  30     -16.621  16.657   5.895  1.00 34.05
ATOM    300  O   VAL B  30     -17.567  17.041   5.194  1.00 34.18
ATOM    301  CB  VAL B  30     -14.946  14.945   5.046  1.00 33.47
ATOM    302  CG1 VAL B  30     -16.026  14.360   4.133  1.00 33.47
ATOM    303  CG2 VAL B  30     -13.568  14.729   4.475  1.00 33.47
ATOM    304  N   ALA B  31     -16.742  16.473   7.192  1.00 31.51
ATOM    305  CA  ALA B  31     -18.012  16.663   7.861  1.00 31.44
ATOM    306  C   ALA B  31     -18.468  18.117   7.685  1.00 33.94
ATOM    307  O   ALA B  31     -19.663  18.374   7.593  1.00 34.62
ATOM    308  CB  ALA B  31     -17.893  16.331   9.321  1.00 32.01
ATOM    309  N   GLY B  32     -17.481  19.013   7.632  1.00 34.91
ATOM    310  CA  GLY B  32     -17.662  20.462   7.581  1.00 37.06
ATOM    311  C   GLY B  32     -18.336  20.888   6.285  1.00 38.39
ATOM    312  O   GLY B  32     -18.848  21.990   6.179  1.00 40.61
ATOM    313  N   MET B  33     -18.359  19.981   5.314  1.00 38.60
ATOM    314  CA  MET B  33     -18.978  20.237   4.013  1.00 40.57
ATOM    315  C   MET B  33     -20.506  20.176   3.941  1.00 40.31
ATOM    316  O   MET B  33     -21.079  20.564   2.928  1.00 41.74
ATOM    317  CB  MET B  33     -18.385  19.277   3.009  1.00 41.87
ATOM    318  CG  MET B  33     -16.917  19.496   2.872  1.00 41.87
ATOM    319  SD  MET B  33     -16.382  18.746   1.354  1.00 41.87
ATOM    320  CE  MET B  33     -14.760  18.276   1.918  1.00 41.87
ATOM    321  N   ASP B  34     -21.154  19.636   4.970  1.00 38.67
ATOM    322  CA  ASP B  34     -22.631  19.646   5.077  1.00 38.77
ATOM    323  C   ASP B  34     -23.310  18.843   3.932  1.00 40.44
ATOM    324  O   ASP B  34     -24.335  19.266   3.351  1.00 41.11
ATOM    325  CB  ASP B  34     -23.165  21.116   5.111  1.00 40.67
ATOM    326  CG  ASP B  34     -23.301  21.664   6.562  1.00 40.67
ATOM    327  OD1 ASP B  34     -22.656  21.130   7.473  1.00 40.67
ATOM    328  OD2 ASP B  34     -24.006  22.639   6.785  1.00 40.67
ATOM    329  N   VAL B  35     -22.685  17.739   3.553  1.00 39.89
ATOM    330  CA  VAL B  35     -23.273  16.813   2.583  1.00 39.54
ATOM    331  C   VAL B  35     -23.335  15.414   3.234  1.00 36.95
ATOM    332  O   VAL B  35     -22.685  15.161   4.229  1.00 34.82
ATOM    333  CB  VAL B  35     -22.453  16.765   1.237  1.00 40.17
ATOM    334  CG1 VAL B  35     -22.440  18.118   0.518  1.00 40.17
ATOM    335  CG2 VAL B  35     -21.025  16.249   1.431  1.00 40.17
ATOM    336  N   GLU B  36     -24.162  14.523   2.709  1.00 35.48
ATOM    337  CA  GLU B  36     -24.202  13.139   3.239  1.00 32.83
ATOM    338  C   GLU B  36     -22.820  12.469   3.044  1.00 31.54
ATOM    339  O   GLU B  36     -22.274  12.456   1.924  1.00 32.57
ATOM    340  CB  GLU B  36     -25.248  12.365   2.440  1.00 35.41
ATOM    341  CG  GLU B  36     -25.497  10.943   2.930  1.00 35.41
ATOM    342  CD  GLU B  36     -26.457  10.952   4.114  1.00 35.41
ATOM    343  OE1 GLU B  36     -26.614  11.999   4.767  1.00 35.41
ATOM    344  OE2 GLU B  36     -26.974   9.912   4.449  1.00 35.41
ATOM    345  N   LEU B  37     -22.231  11.948   4.115  1.00 28.90
ATOM    346  CA  LEU B  37     -20.964  11.239   3.986  1.00 28.44
ATOM    347  C   LEU B  37     -21.232   9.850   3.386  1.00 28.30
ATOM    348  O   LEU B  37     -22.298   9.295   3.577  1.00 28.44
ATOM    349  CB  LEU B  37     -20.336  10.975   5.348  1.00 28.51
ATOM    350  CG  LEU B  37     -19.774  12.164   6.158  1.00 28.51
ATOM    351  CD1 LEU B  37     -19.210  11.709   7.481  1.00 28.51
ATOM    352  CD2 LEU B  37     -18.973  13.169   5.555  1.00 28.51
ATOM    353  N   THR B  38     -20.239   9.284   2.714  1.00 28.67
ATOM    354  CA  THR B  38     -20.333   7.885   2.297  1.00 29.04
ATOM    355  C   THR B  38     -20.147   6.987   3.513  1.00 28.89
ATOM    356  O   THR B  38     -19.703   7.442   4.543  1.00 26.82
ATOM    357  CB  THR B  38     -19.211   7.570   1.302  1.00 28.99
ATOM    358  OG1 THR B  38     -17.950   7.726   1.996  1.00 28.99
ATOM    359  CG2 THR B  38     -19.237   8.507   0.187  1.00 28.99
ATOM    360  N   VAL B  39     -20.449   5.701   3.378  1.00 26.50
ATOM    361  CA  VAL B  39     -20.182   4.716   4.396  1.00 28.13
ATOM    362  C   VAL B  39     -18.731   4.784   4.745  1.00 26.78
ATOM    363  O   VAL B  39     -18.432   4.739   5.947  1.00 26.62
ATOM    364  CB  VAL B  39     -20.534   3.252   3.918  1.00 27.84
ATOM    365  CG1 VAL B  39     -20.301   2.217   5.080  1.00 27.84
ATOM    366  CG2 VAL B  39     -21.982   3.240   3.523  1.00 27.84
ATOM    367  N   GLU B  40     -17.868   4.904   3.726  1.00 28.25
ATOM    368  CA  GLU B  40     -16.425   4.948   3.968  1.00 27.92
ATOM    369  C   GLU B  40     -16.032   6.153   4.836  1.00 28.09
ATOM    370  O   GLU B  40     -15.239   6.038   5.798  1.00 25.66
ATOM    371  CB  GLU B  40     -15.667   4.982   2.667  1.00 31.98
ATOM    372  CG  GLU B  40     -16.123   3.870   1.692  1.00 31.98
ATOM    373  CD  GLU B  40     -17.097   4.390   0.675  1.00 31.98
ATOM    374  OE1 GLU B  40     -16.625   4.856  -0.373  1.00 31.98
ATOM    375  OE2 GLU B  40     -18.341   4.296   0.886  1.00 31.98
ATOM    376  N   GLU B  41     -16.531   7.313   4.430  1.00 27.05
ATOM    377  CA  GLU B  41     -16.257   8.545   5.210  1.00 26.03
ATOM    378  C   GLU B  41     -16.803   8.468   6.641  1.00 24.36
ATOM    379  O   GLU B  41     -16.081   8.886   7.609  1.00 24.15
ATOM    380  CB  GLU B  41     -16.806   9.744   4.398  1.00 26.35
ATOM    381  CG  GLU B  41     -16.153   9.941   2.986  1.00 26.35
ATOM    382  CD  GLU B  41     -16.867  11.067   2.250  1.00 26.35
ATOM    383  OE1 GLU B  41     -18.109  11.164   2.458  1.00 26.35
ATOM    384  OE2 GLU B  41     -16.226  11.755   1.495  1.00 26.35
ATOM    385  N   ARG B  42     -18.057   8.014   6.850  1.00 24.79
ATOM    386  CA  ARG B  42     -18.603   7.817   8.226  1.00 26.05
ATOM    387  C   ARG B  42     -17.687   6.958   9.083  1.00 26.42
ATOM    388  O   ARG B  42     -17.405   7.263  10.261  1.00 25.14
ATOM    389  CB  ARG B  42     -19.937   7.062   8.201  1.00 28.50
ATOM    390  CG  ARG B  42     -21.004   7.696   7.404  1.00 28.50
ATOM    391  CD  ARG B  42     -22.335   7.035   7.764  1.00 28.50
ATOM    392  NE  ARG B  42     -22.561   5.723   7.163  1.00 28.50
ATOM    393  CZ  ARG B  42     -22.393   4.557   7.770  1.00 28.50
ATOM    394  NH1 ARG B  42     -21.846   4.504   8.970  1.00 28.50
ATOM    395  NH2 ARG B  42     -22.695   3.427   7.164  1.00 28.50
ATOM    396  N   ASN B  43     -17.270   5.851   8.490  1.00 25.74
ATOM    397  CA  ASN B  43     -16.386   4.936   9.173  1.00 26.32
ATOM    398  C   ASN B  43     -15.048   5.561   9.505  1.00 23.05
ATOM    399  O   ASN B  43     -14.584   5.372  10.668  1.00 22.48
ATOM    400  CB  ASN B  43     -16.240   3.642   8.389  1.00 29.15
ATOM    401  CG  ASN B  43     -17.359   2.643   8.759  1.00 29.15
ATOM    402  OD1 ASN B  43     -17.203   1.812   9.653  1.00 29.15
ATOM    403  ND2 ASN B  43     -18.461   2.717   8.060  1.00 29.15
ATOM    404  N   LEU B  44     -14.462   6.318   8.569  1.00 22.25
ATOM    405  CA  LEU B  44     -13.125   6.940   8.823  1.00 22.95
ATOM    406  C   LEU B  44     -13.286   7.961   9.985  1.00 22.29
ATOM    407  O   LEU B  44     -12.474   8.051  10.859  1.00 20.58
ATOM    408  CB  LEU B  44     -12.585   7.702   7.600  1.00 24.04
ATOM    409  CG  LEU B  44     -12.084   6.712   6.510  1.00 24.04
ATOM    410  CD1 LEU B  44     -12.263   7.400   5.187  1.00 24.04
ATOM    411  CD2 LEU B  44     -10.597   6.351   6.734  1.00 24.04
ATOM    412  N   LEU B  45     -14.369   8.734   9.945  1.00 23.76
ATOM    413  CA  LEU B  45     -14.573   9.784  10.968  1.00 23.74
ATOM    414  C   LEU B  45     -14.727   9.071  12.313  1.00 22.76
ATOM    415  O   LEU B  45     -14.141   9.505  13.360  1.00 20.75
ATOM    416  CB  LEU B  45     -15.819  10.665  10.580  1.00 26.05
ATOM    417  CG  LEU B  45     -16.177  11.691  11.713  1.00 26.05
ATOM    418  CD1 LEU B  45     -15.054  12.687  11.840  1.00 26.05
ATOM    419  CD2 LEU B  45     -17.349  12.275  11.170  1.00 26.05
ATOM    420  N   SER B  46     -15.540   8.036  12.334  1.00 21.97
ATOM    421  CA  SER B  46     -15.807   7.358  13.638  1.00 23.41
ATOM    422  C   SER B  46     -14.505   6.736  14.224  1.00 22.29
ATOM    423  O   SER B  46     -14.153   6.917  15.421  1.00 20.79
ATOM    424  CB  SER B  46     -16.882   6.315  13.479  1.00 23.00
ATOM    425  OG  SER B  46     -16.357   5.224  12.695  1.00 23.00
ATOM    426  N   VAL B  47     -13.737   6.079  13.338  1.00 20.69
ATOM    427  CA  VAL B  47     -12.454   5.447  13.747  1.00 21.32
ATOM    428  C   VAL B  47     -11.516   6.522  14.256  1.00 20.60
ATOM    429  O   VAL B  47     -10.818   6.324  15.291  1.00 21.64
ATOM    430  CB  VAL B  47     -11.862   4.680  12.571  1.00 22.93
ATOM    431  CG1 VAL B  47     -10.408   4.247  12.875  1.00 22.93
ATOM    432  CG2 VAL B  47     -12.785   3.430  12.244  1.00 22.93
ATOM    433  N   ALA B  48     -11.406   7.658  13.533  1.00 19.45
ATOM    434  CA  ALA B  48     -10.500   8.695  13.976  1.00 19.67
ATOM    435  C   ALA B  48     -10.848   9.163  15.428  1.00 21.17
ATOM    436  O   ALA B  48      -9.976   9.127  16.313  1.00 19.40
ATOM    437  CB  ALA B  48     -10.492   9.882  12.965  1.00 19.92
ATOM    438  N   TYR B  49     -12.101   9.507  15.692  1.00 19.17
ATOM    439  CA  TYR B  49     -12.420   9.998  17.032  1.00 19.82
ATOM    440  C   TYR B  49     -12.351   8.846  18.029  1.00 20.69
ATOM    441  O   TYR B  49     -12.013   9.118  19.182  1.00 21.48
ATOM    442  CB  TYR B  49     -13.808  10.634  17.106  1.00 22.29
ATOM    443  CG  TYR B  49     -13.827  12.086  16.631  1.00 22.29
ATOM    444  CD1 TYR B  49     -13.161  13.078  17.372  1.00 22.29
ATOM    445  CD2 TYR B  49     -14.483  12.452  15.440  1.00 22.29
ATOM    446  CE1 TYR B  49     -13.151  14.376  16.979  1.00 22.29
ATOM    447  CE2 TYR B  49     -14.463  13.798  15.001  1.00 22.29
ATOM    448  CZ  TYR B  49     -13.828  14.743  15.809  1.00 22.29
ATOM    449  OH  TYR B  49     -13.760  16.072  15.432  1.00 22.29
ATOM    450  N   LYS B  50     -12.751   7.607  17.684  1.00 20.47
ATOM    451  CA  LYS B  50     -12.646   6.566  18.690  1.00 20.69
ATOM    452  C   LYS B  50     -11.186   6.283  19.132  1.00 21.07
ATOM    453  O   LYS B  50     -10.968   6.023  20.324  1.00 18.30
ATOM    454  CB  LYS B  50     -13.418   5.279  18.325  1.00 24.59
ATOM    455  CG  LYS B  50     -14.956   5.493  18.389  1.00 24.59
ATOM    456  CD  LYS B  50     -15.646   4.740  19.577  1.00 24.59
ATOM    457  CE  LYS B  50     -15.457   3.206  19.505  1.00 24.59
ATOM    458  NZ  LYS B  50     -15.983   2.536  20.746  1.00 24.59
ATOM    459  N   ASN B  51     -10.235   6.401  18.197  1.00 20.45
ATOM    460  CA  ASN B  51      -8.821   6.339  18.586  1.00 19.77
ATOM    461  C   ASN B  51      -8.387   7.480  19.482  1.00 20.86
ATOM    462  O   ASN B  51      -7.650   7.246  20.431  1.00 19.82
ATOM    463  CB  ASN B  51      -7.936   6.241  17.360  1.00 20.61
ATOM    464  CG  ASN B  51      -7.840   4.807  16.866  1.00 20.61
ATOM    465  OD1 ASN B  51      -6.962   4.051  17.319  1.00 20.61
ATOM    466  ND2 ASN B  51      -8.777   4.386  16.027  1.00 20.61
ATOM    467  N   VAL B  52      -8.765   8.714  19.118  1.00 18.12
ATOM    468  CA  VAL B  52      -8.337   9.913  19.851  1.00 19.78
ATOM    469  C   VAL B  52      -8.922   9.872  21.248  1.00 21.32
ATOM    470  O   VAL B  52      -8.188  10.031  22.260  1.00 21.58
ATOM    471  CB  VAL B  52      -8.718  11.209  19.076  1.00 20.95
ATOM    472  CG1 VAL B  52      -8.278  12.435  19.865  1.00 20.95
ATOM    473  CG2 VAL B  52      -7.891  11.209  17.717  1.00 20.95
ATOM    474  N   ILE B  53     -10.206   9.607  21.309  1.00 19.53
ATOM    475  CA  ILE B  53     -10.828   9.525  22.650  1.00 20.82
ATOM    476  C   ILE B  53     -10.374   8.247  23.417  1.00 20.19
ATOM    477  O   ILE B  53     -10.176   8.300  24.642  1.00 21.13
ATOM    478  CB  ILE B  53     -12.369   9.600  22.606  1.00 21.75
ATOM    479  CG1 ILE B  53     -12.974   9.765  24.037  1.00 21.75
ATOM    480  CG2 ILE B  53     -13.002   8.235  22.038  1.00 21.75
ATOM    481  CD1 ILE B  53     -12.816  11.114  24.619  1.00 21.75
ATOM    482  N   GLY B  54     -10.172   7.147  22.705  1.00 18.18
ATOM    483  CA  GLY B  54      -9.824   5.861  23.317  1.00 17.77
ATOM    484  C   GLY B  54      -8.481   5.952  24.026  1.00 20.39
ATOM    485  O   GLY B  54      -8.331   5.369  25.143  1.00 20.27
ATOM    486  N   ALA B  55      -7.523   6.683  23.429  1.00 19.31
ATOM    487  CA  ALA B  55      -6.215   6.863  24.124  1.00 20.93
ATOM    488  C   ALA B  55      -6.412   7.521  25.492  1.00 20.69
ATOM    489  O   ALA B  55      -5.793   7.082  26.492  1.00 21.77
ATOM    490  CB  ALA B  55      -5.242   7.683  23.295  1.00 20.85
ATOM    491  N   ARG B  56      -7.276   8.525  25.549  1.00 20.84
ATOM    492  CA  ARG B  56      -7.475   9.185  26.851  1.00 20.76
ATOM    493  C   ARG B  56      -8.322   8.355  27.811  1.00 19.50
ATOM    494  O   ARG B  56      -8.084   8.414  29.043  1.00 21.01
ATOM    495  CB  ARG B  56      -8.148  10.533  26.681  1.00 22.53
ATOM    496  CG  ARG B  56      -7.224  11.737  26.356  1.00 22.53
ATOM    497  CD  ARG B  56      -6.978  11.783  24.872  1.00 22.53
ATOM    498  NE  ARG B  56      -6.015  12.848  24.529  1.00 22.53
ATOM    499  CZ  ARG B  56      -5.628  13.119  23.312  1.00 22.53
ATOM    500  NH1 ARG B  56      -4.711  14.095  23.133  1.00 22.53
ATOM    501  NH2 ARG B  56      -6.165  12.474  22.278  1.00 22.53
ATOM    502  N   ARG B  57      -9.329   7.628  27.278  1.00 17.97
ATOM    503  CA  ARG B  57     -10.121   6.739  28.160  1.00 19.43
ATOM    504  C   ARG B  57      -9.203   5.683  28.772  1.00 20.52
ATOM    505  O   ARG B  57      -9.278   5.365  29.942  1.00 19.16
ATOM    506  CB  ARG B  57     -11.258   6.080  27.358  1.00 20.15
ATOM    507  CG  ARG B  57     -12.275   7.160  27.000  1.00 20.15
ATOM    508  CD  ARG B  57     -13.270   6.541  26.007  1.00 20.15
ATOM    509  NE  ARG B  57     -14.179   5.618  26.743  1.00 20.15
ATOM    510  CZ  ARG B  57     -14.745   4.510  26.212  1.00 20.15
ATOM    511  NH1 ARG B  57     -14.433   4.057  24.971  1.00 20.15
ATOM    512  NH2 ARG B  57     -15.611   3.830  26.942  1.00 20.15
ATOM    513  N   ALA B  58      -8.305   5.160  27.961  1.00 18.76
ATOM    514  CA  ALA B  58      -7.343   4.154  28.495  1.00 20.87
ATOM    515  C   ALA B  58      -6.431   4.770  29.558  1.00 21.30
ATOM    516  O   ALA B  58      -6.219   4.162  30.614  1.00 21.68
ATOM    517  CB  ALA B  58      -6.501   3.606  27.375  1.00 20.82
ATOM    518  N   SER B  59      -5.921   5.991  29.293  1.00 20.82
ATOM    519  CA  SER B  59      -5.056   6.675  30.294  1.00 20.42
ATOM    520  C   SER B  59      -5.841   6.912  31.576  1.00 20.69
ATOM    521  O   SER B  59      -5.300   6.759  32.657  1.00 19.99
ATOM    522  CB  SER B  59      -4.572   8.015  29.745  1.00 20.24
ATOM    523  OG  SER B  59      -5.679   8.927  29.633  1.00 20.24
ATOM    524  N   TRP B  60      -7.072   7.424  31.420  1.00 21.00
ATOM    525  CA  TRP B  60      -7.943   7.760  32.541  1.00 22.00
ATOM    526  C   TRP B  60      -8.173   6.498  33.415  1.00 22.45
ATOM    527  O   TRP B  60      -8.035   6.570  34.623  1.00 23.27
ATOM    528  CB  TRP B  60      -9.296   8.300  32.093  1.00 23.45
ATOM    529  CG  TRP B  60     -10.113   8.869  33.218  1.00 23.45
ATOM    530  CD1 TRP B  60     -10.052  10.139  33.752  1.00 23.45
ATOM    531  CD2 TRP B  60     -11.081   8.161  33.997  1.00 23.45
ATOM    532  NE1 TRP B  60     -10.955  10.273  34.789  1.00 23.45
ATOM    533  CE2 TRP B  60     -11.583   9.071  34.980  1.00 23.45
ATOM    534  CE3 TRP B  60     -11.554   6.849  33.975  1.00 23.45
ATOM    535  CZ2 TRP B  60     -12.547   8.697  35.944  1.00 23.45
ATOM    536  CZ3 TRP B  60     -12.588   6.474  34.943  1.00 23.45
ATOM    537  CH2 TRP B  60     -13.045   7.400  35.886  1.00 23.45
ATOM    538  N   ARG B  61      -8.436   5.355  32.792  1.00 21.61
ATOM    539  CA  ARG B  61      -8.662   4.140  33.593  1.00 22.10
ATOM    540  C   ARG B  61      -7.414   3.724  34.341  1.00 23.67
ATOM    541  O   ARG B  61      -7.497   3.253  35.478  1.00 21.78
ATOM    542  CB  ARG B  61      -9.119   2.974  32.713  1.00 28.59
ATOM    543  CG  ARG B  61     -10.372   3.238  31.881  1.00 28.59
ATOM    544  CD  ARG B  61     -11.515   3.161  32.858  1.00 28.59
ATOM    545  NE  ARG B  61     -12.846   3.289  32.286  1.00 28.59
ATOM    546  CZ  ARG B  61     -13.932   3.391  33.048  1.00 28.59
ATOM    547  NH1 ARG B  61     -13.800   3.300  34.367  1.00 28.59
ATOM    548  NH2 ARG B  61     -15.138   3.523  32.506  1.00 28.59
ATOM    549  N   ILE B  62      -6.245   3.882  33.705  1.00 21.71
ATOM    550  CA  ILE B  62      -5.003   3.548  34.372  1.00 22.50
ATOM    551  C   ILE B  62      -4.787   4.466  35.577  1.00 22.88
ATOM    552  O   ILE B  62      -4.453   4.020  36.636  1.00 21.09
ATOM    553  CB  ILE B  62      -3.801   3.547  33.390  1.00 23.97
ATOM    554  CG1 ILE B  62      -3.996   2.400  32.360  1.00 23.97
ATOM    555  CG2 ILE B  62      -2.512   3.341  34.114  1.00 23.97
ATOM    556  CD1 ILE B  62      -3.501   2.670  30.912  1.00 23.97
ATOM    557  N   ILE B  63      -4.918   5.759  35.352  1.00 21.73
ATOM    558  CA  ILE B  63      -4.596   6.720  36.418  1.00 21.54
ATOM    559  C   ILE B  63      -5.615   6.502  37.572  1.00 22.35
ATOM    560  O   ILE B  63      -5.208   6.593  38.729  1.00 24.87
ATOM    561  CB  ILE B  63      -4.683   8.142  35.869  1.00 23.68
ATOM    562  CG1 ILE B  63      -3.692   8.354  34.710  1.00 23.68
ATOM    563  CG2 ILE B  63      -4.310   9.187  36.967  1.00 23.68
ATOM    564  CD1 ILE B  63      -4.170   9.438  33.689  1.00 23.68
ATOM    565  N   SER B  64      -6.886   6.281  37.215  1.00 24.15
ATOM    566  CA  SER B  64      -7.926   6.053  38.196  1.00 23.05
ATOM    567  C   SER B  64      -7.574   4.820  39.027  1.00 25.05
ATOM    568  O   SER B  64      -7.751   4.821  40.228  1.00 26.11
ATOM    569  CB  SER B  64      -9.310   5.946  37.525  1.00 23.69
ATOM    570  OG  SER B  64      -9.464   4.649  36.977  1.00 23.69
ATOM    571  N   SER B  65      -7.043   3.770  38.404  1.00 24.91
ATOM    572  CA  SER B  65      -6.737   2.569  39.197  1.00 25.00
ATOM    573  C   SER B  65      -5.541   2.806  40.075  1.00 25.77
ATOM    574  O   SER B  65      -5.459   2.280  41.184  1.00 25.82
ATOM    575  CB  SER B  65      -6.448   1.341  38.336  1.00 25.57
ATOM    576  OG  SER B  65      -5.259   1.488  37.598  1.00 25.57
ATOM    577  N   ILE B  66      -4.599   3.610  39.589  1.00 24.40
ATOM    578  CA  ILE B  66      -3.472   3.970  40.451  1.00 24.71
ATOM    579  C   ILE B  66      -3.956   4.799  41.678  1.00 26.61
ATOM    580  O   ILE B  66      -3.533   4.587  42.798  1.00 27.95
ATOM    581  CB  ILE B  66      -2.413   4.768  39.623  1.00 25.79
ATOM    582  CG1 ILE B  66      -1.730   3.804  38.645  1.00 25.79
ATOM    583  CG2 ILE B  66      -1.372   5.453  40.538  1.00 25.79
ATOM    584  CD1 ILE B  66      -1.476   4.426  37.304  1.00 25.79
ATOM    585  N   GLU B  67      -4.881   5.709  41.410  1.00 28.11
ATOM    586  CA  GLU B  67      -5.476   6.489  42.457  1.00 30.58
ATOM    587  C   GLU B  67      -6.113   5.563  43.509  1.00 31.24
ATOM    588  O   GLU B  67      -5.890   5.752  44.649  1.00 32.52
ATOM    589  CB  GLU B  67      -6.530   7.411  41.870  1.00 34.63
ATOM    590  CG  GLU B  67      -6.626   8.747  42.637  1.00 34.63
ATOM    591  CD  GLU B  67      -7.664   9.672  42.047  1.00 34.63
ATOM    592  OE1 GLU B  67      -7.642   9.875  40.819  1.00 34.63
ATOM    593  OE2 GLU B  67      -8.503  10.227  42.795  1.00 34.63
ATOM    594  N   GLN B  68      -6.891   4.570  43.072  1.00 32.40
ATOM    595  CA  GLN B  68      -7.613   3.705  44.004  1.00 32.01
ATOM    596  C   GLN B  68      -6.635   2.874  44.864  1.00 34.24
ATOM    597  O   GLN B  68      -6.866   2.661  46.093  1.00 35.13
ATOM    598  CB  GLN B  68      -8.619   2.842  43.252  1.00 39.69
ATOM    599  CG  GLN B  68      -9.134   1.660  44.092  1.00 39.69
ATOM    600  CD  GLN B  68     -10.179   2.085  45.122  1.00 39.69
ATOM    601  OE1 GLN B  68     -11.405   2.119  44.840  1.00 39.69
ATOM    602  NE2 GLN B  68      -9.689   2.443  46.328  1.00 39.69
ATOM    603  N   LYS B  69      -5.526   2.445  44.258  1.00 31.91
ATOM    604  CA  LYS B  69      -4.499   1.715  44.998  1.00 34.46
ATOM    605  C   LYS B  69      -3.993   2.608  46.092  1.00 35.82
ATOM    606  O   LYS B  69      -3.844   2.202  47.236  1.00 35.66
ATOM    607  CB  LYS B  69      -3.331   1.331  44.103  1.00 37.98
ATOM    608  CG  LYS B  69      -3.764   0.444  42.967  1.00 37.98
ATOM    609  CD  LYS B  69      -2.944   0.652  41.701  1.00 37.98
ATOM    610  CE  LYS B  69      -1.982  -0.521  41.495  1.00 37.98
ATOM    611  NZ  LYS B  69      -0.740  -0.428  42.295  1.00 37.98
ATOM    612  N   GLU B  70      -3.720   3.845  45.710  1.00 35.27
ATOM    613  CA  GLU B  70      -3.069   4.708  46.704  1.00 38.24
ATOM    614  C   GLU B  70      -4.017   5.172  47.812  1.00 39.18
ATOM    615  O   GLU B  70      -3.559   5.408  48.928  1.00 42.10
ATOM    616  CB  GLU B  70      -2.416   5.882  46.026  1.00 45.19
ATOM    617  CG  GLU B  70      -1.617   6.694  47.023  1.00 45.19
ATOM    618  CD  GLU B  70      -0.363   5.978  47.485  1.00 45.19
ATOM    619  OE1 GLU B  70       0.473   5.621  46.635  1.00 45.19
ATOM    620  OE2 GLU B  70      -0.192   5.790  48.712  1.00 45.19
ATOM    621  N   GLU B  71      -5.316   5.252  47.519  1.00 39.65
ATOM    622  CA  GLU B  71      -6.336   5.513  48.578  1.00 44.72
ATOM    623  C   GLU B  71      -6.239   4.467  49.696  1.00 48.28
ATOM    624  O   GLU B  71      -6.433   4.777  50.859  1.00 51.25
ATOM    625  CB  GLU B  71      -7.752   5.600  47.996  1.00 49.53
ATOM    626  CG  GLU B  71      -8.158   7.061  47.726  1.00 49.53
ATOM    627  CD  GLU B  71      -9.312   7.609  48.559  1.00 49.53
ATOM    628  OE1 GLU B  71     -10.174   6.844  49.072  1.00 49.53
ATOM    629  OE2 GLU B  71      -9.385   8.862  48.655  1.00 49.53
ATOM    630  N   ASN B  72      -5.893   3.239  49.326  1.00 50.41
ATOM    631  CA  ASN B  72      -5.633   2.140  50.295  1.00 53.75
ATOM    632  C   ASN B  72      -4.310   2.142  51.042  1.00 57.16
ATOM    633  O   ASN B  72      -4.142   1.413  52.021  1.00 59.25
ATOM    634  CB  ASN B  72      -5.754   0.813  49.566  1.00 55.09
ATOM    635  CG  ASN B  72      -5.922  -0.339  50.502  1.00 55.09
ATOM    636  OD1 ASN B  72      -6.849  -0.365  51.277  1.00 55.09
ATOM    637  ND2 ASN B  72      -5.017  -1.288  50.450  1.00 55.09
ATOM    638  N   LYS B  73      -3.366   2.944  50.587  1.00 57.55
ATOM    639  CA  LYS B  73      -2.053   3.027  51.183  1.00 59.80
ATOM    640  C   LYS B  73      -2.019   4.370  51.918  1.00 61.30
ATOM    641  O   LYS B  73      -1.167   4.625  52.770  1.00 63.45
ATOM    642  CB  LYS B  73      -0.988   2.985  50.069  1.00 59.48
ATOM    643  CG  LYS B  73      -1.045   1.777  49.088  1.00 59.48
ATOM    644  CD  LYS B  73      -0.166   2.048  47.815  1.00 59.48
ATOM    645  CE  LYS B  73       1.317   2.232  48.153  1.00 59.48
ATOM    646  NZ  LYS B  73       2.052   3.365  47.454  1.00 59.48
ATOM    647  N   GLY B  74      -2.980   5.223  51.579  1.00 60.52
ATOM    648  CA  GLY B  74      -3.049   6.569  52.130  1.00 61.26
ATOM    649  C   GLY B  74      -1.775   7.388  51.969  1.00 60.99
ATOM    650  O   GLY B  74      -1.303   7.938  52.935  1.00 62.94
ATOM    651  N   GLY B  75      -1.205   7.466  50.764  1.00 58.23
ATOM    652  CA  GLY B  75      -0.064   8.347  50.556  1.00 56.83
ATOM    653  C   GLY B  75      -0.571   9.631  49.951  1.00 56.36
ATOM    654  O   GLY B  75      -0.988   9.625  48.759  1.00 53.17
ATOM    655  N   GLU B  76      -0.525  10.723  50.728  1.00 56.35
ATOM    656  CA  GLU B  76      -1.284  11.944  50.363  1.00 56.61
ATOM    657  C   GLU B  76      -0.574  12.857  49.363  1.00 54.04
ATOM    658  O   GLU B  76      -1.229  13.418  48.470  1.00 51.90
ATOM    659  CB  GLU B  76      -1.747  12.748  51.600  1.00 62.27
ATOM    660  CG  GLU B  76      -0.689  13.672  52.177  1.00 62.27
ATOM    661  CD  GLU B  76       0.433  12.963  52.962  1.00 62.27
ATOM    662  OE1 GLU B  76       0.276  11.732  53.191  1.00 62.27
ATOM    663  OE2 GLU B  76       1.449  13.603  53.341  1.00 62.27
ATOM    664  N   ASP B  77       0.741  13.005  49.520  1.00 53.34
ATOM    665  CA  ASP B  77       1.563  13.691  48.531  1.00 51.58
ATOM    666  C   ASP B  77       1.344  12.992  47.180  1.00 46.14
ATOM    667  O   ASP B  77       0.995  13.649  46.192  1.00 44.35
ATOM    668  CB  ASP B  77       3.060  13.648  48.896  1.00 56.07
ATOM    669  CG  ASP B  77       3.566  12.250  49.221  1.00 56.07
ATOM    670  OD1 ASP B  77       2.761  11.322  49.501  1.00 56.07
ATOM    671  OD2 ASP B  77       4.808  12.068  49.223  1.00 56.07
ATOM    672  N   LYS B  78       1.473  11.669  47.141  1.00 43.60
ATOM    673  CA  LYS B  78       1.153  10.955  45.884  1.00 41.48
ATOM    674  C   LYS B  78      -0.252  11.243  45.417  1.00 38.78
ATOM    675  O   LYS B  78      -0.476  11.486  44.217  1.00 34.45
ATOM    676  CB  LYS B  78       1.344   9.442  46.023  1.00 45.55
ATOM    677  CG  LYS B  78       1.355   8.715  44.668  1.00 45.55
ATOM    678  CD  LYS B  78       2.684   8.943  43.997  1.00 45.55
ATOM    679  CE  LYS B  78       2.784   8.174  42.667  1.00 45.55
ATOM    680  NZ  LYS B  78       4.193   8.401  42.153  1.00 45.55
ATOM    681  N   LEU B  79      -1.237  11.179  46.324  1.00 37.80
ATOM    682  CA  LEU B  79      -2.638  11.351  45.831  1.00 36.89
ATOM    683  C   LEU B  79      -2.910  12.725  45.200  1.00 36.42
ATOM    684  O   LEU B  79      -3.698  12.813  44.292  1.00 35.00
ATOM    685  CB  LEU B  79      -3.664  11.074  46.940  1.00 38.34
ATOM    686  CG  LEU B  79      -4.011   9.586  47.139  1.00 38.34
ATOM    687  CD1 LEU B  79      -5.098   9.469  48.320  1.00 38.34
ATOM    688  CD2 LEU B  79      -4.362   8.868  45.832  1.00 38.34
ATOM    689  N   LYS B  80      -2.292  13.785  45.732  1.00 38.91
ATOM    690  CA  LYS B  80      -2.398  15.124  45.112  1.00 39.89
ATOM    691  C   LYS B  80      -1.910  15.168  43.654  1.00 37.12
ATOM    692  O   LYS B  80      -2.577  15.720  42.766  1.00 36.62
ATOM    693  CB  LYS B  80      -1.619  16.164  45.932  1.00 45.61
ATOM    694  CG  LYS B  80      -2.251  16.545  47.275  1.00 45.61
ATOM    695  CD  LYS B  80      -1.149  16.774  48.310  1.00 45.61
ATOM    696  CE  LYS B  80      -1.686  16.736  49.757  1.00 45.61
ATOM    697  NZ  LYS B  80      -1.974  18.074  50.280  1.00 45.61
ATOM    698  N   MET B  81      -0.757  14.552  43.405  1.00 35.62
ATOM    699  CA  MET B  81      -0.229  14.431  42.037  1.00 33.07
ATOM    700  C   MET B  81      -1.065  13.529  41.154  1.00 31.40
ATOM    701  O   MET B  81      -1.329  13.855  39.953  1.00 29.58
ATOM    702  CB  MET B  81       1.243  13.981  42.105  1.00 34.90
ATOM    703  CG  MET B  81       1.856  13.629  40.732  1.00 34.90
ATOM    704  SD  MET B  81       1.721  11.869  40.454  1.00 34.90
ATOM    705  CE  MET B  81       0.769  11.739  38.932  1.00 34.90
ATOM    706  N   ILE B  82      -1.583  12.428  41.698  1.00 30.48
ATOM    707  CA  ILE B  82      -2.421  11.546  40.879  1.00 28.63
ATOM    708  C   ILE B  82      -3.739  12.228  40.469  1.00 28.86
ATOM    709  O   ILE B  82      -4.147  12.164  39.303  1.00 27.71
ATOM    710  CB  ILE B  82      -2.746  10.188  41.552  1.00 29.05
ATOM    711  CG1 ILE B  82      -1.472   9.470  42.007  1.00 29.05
ATOM    712  CG2 ILE B  82      -3.623   9.275  40.615  1.00 29.05
ATOM    713  CD1 ILE B  82      -0.508   9.138  40.816  1.00 29.05
ATOM    714  N   ARG B  83      -4.362  12.940  41.422  1.00 30.70
ATOM    715  CA  ARG B  83      -5.617  13.647  41.162  1.00 31.30
ATOM    716  C   ARG B  83      -5.436  14.776  40.184  1.00 30.92
ATOM    717  O   ARG B  83      -6.260  14.912  39.268  1.00 31.71
ATOM    718  CB  ARG B  83      -6.293  14.117  42.478  1.00 41.36
ATOM    719  CG  ARG B  83      -7.191  13.022  42.997  1.00 41.36
ATOM    720  CD  ARG B  83      -6.973  12.745  44.471  1.00 41.36
ATOM    721  NE  ARG B  83      -7.754  11.565  44.887  1.00 41.36
ATOM    722  CZ  ARG B  83      -7.859  11.127  46.146  1.00 41.36
ATOM    723  NH1 ARG B  83      -7.195  11.733  47.137  1.00 41.36
ATOM    724  NH2 ARG B  83      -8.609  10.047  46.415  1.00 41.36
ATOM    725  N   GLU B  84      -4.331  15.514  40.279  1.00 32.33
ATOM    726  CA  GLU B  84      -4.114  16.595  39.332  1.00 33.07
ATOM    727  C   GLU B  84      -3.920  16.014  37.920  1.00 31.41
ATOM    728  O   GLU B  84      -4.454  16.547  36.961  1.00 30.98
ATOM    729  CB  GLU B  84      -2.959  17.507  39.764  1.00 38.34
ATOM    730  CG  GLU B  84      -1.545  16.927  39.471  1.00 38.34
ATOM    731  CD  GLU B  84      -0.403  17.913  39.685  1.00 38.34
ATOM    732  OE1 GLU B  84      -0.061  18.250  40.852  1.00 38.34
ATOM    733  OE2 GLU B  84       0.157  18.379  38.660  1.00 38.34
ATOM    734  N   TYR B  85      -3.187  14.917  37.818  1.00 29.67
ATOM    735  CA  TYR B  85      -2.985  14.232  36.533  1.00 28.29
ATOM    736  C   TYR B  85      -4.296  13.729  35.938  1.00 26.10
ATOM    737  O   TYR B  85      -4.626  13.960  34.710  1.00 26.05
ATOM    738  CB  TYR B  85      -1.997  13.095  36.760  1.00 32.53
ATOM    739  CG  TYR B  85      -1.402  12.630  35.471  1.00 32.53
ATOM    740  CD1 TYR B  85      -0.660  13.513  34.657  1.00 32.53
ATOM    741  CD2 TYR B  85      -1.609  11.358  35.031  1.00 32.53
ATOM    742  CE1 TYR B  85      -0.162  13.103  33.409  1.00 32.53
ATOM    743  CE2 TYR B  85      -1.078  10.930  33.796  1.00 32.53
ATOM    744  CZ  TYR B  85      -0.378  11.792  33.000  1.00 32.53
ATOM    745  OH  TYR B  85       0.109  11.338  31.774  1.00 32.53
ATOM    746  N   ARG B  86      -5.112  13.116  36.789  1.00 25.92
ATOM    747  CA  ARG B  86      -6.425  12.618  36.322  1.00 24.48
ATOM    748  C   ARG B  86      -7.266  13.790  35.751  1.00 26.17
ATOM    749  O   ARG B  86      -7.999  13.656  34.726  1.00 26.15
ATOM    750  CB  ARG B  86      -7.180  11.900  37.442  1.00 23.09
ATOM    751  CG  ARG B  86      -8.665  11.571  36.982  1.00 23.85
ATOM    752  CD  ARG B  86      -9.322  10.359  37.680  1.00 27.13
ATOM    753  NE  ARG B  86      -9.468  10.464  39.121  1.00 30.83
ATOM    754  CZ  ARG B  86     -10.441  11.179  39.699  1.00 34.88
ATOM    755  NH1 ARG B  86     -11.340  11.802  38.936  1.00 35.63
ATOM    756  NH2 ARG B  86     -10.541  11.236  41.029  1.00 38.79
ATOM    757  N   GLN B  87      -7.200  14.906  36.460  1.00 27.38
ATOM    758  CA  GLN B  87      -8.026  16.089  36.114  1.00 30.58
ATOM    759  C   GLN B  87      -7.578  16.615  34.757  1.00 27.89
ATOM    760  O   GLN B  87      -8.397  16.997  33.961  1.00 27.51
ATOM    761  CB  GLN B  87      -7.928  17.156  37.209  1.00 33.66
ATOM    762  CG  GLN B  87      -8.780  16.779  38.476  1.00 42.18
ATOM    763  CD  GLN B  87     -10.183  17.398  38.515  1.00 50.97
ATOM    764  OE1 GLN B  87     -10.363  18.587  38.838  1.00 55.21
ATOM    765  NE2 GLN B  87     -11.194  16.573  38.193  1.00 54.42
ATOM    766  N   MET B  88      -6.288  16.608  34.501  1.00 30.00
ATOM    767  CA  MET B  88      -5.777  17.005  33.222  1.00 30.18
ATOM    768  C   MET B  88      -6.303  16.106  32.092  1.00 28.27
ATOM    769  O   MET B  88      -6.784  16.589  31.044  1.00 26.28
ATOM    770  CB  MET B  88      -4.248  17.017  33.244  1.00 30.11
ATOM    771  CG  MET B  88      -3.635  17.195  31.867  1.00 35.22
ATOM    772  SD  MET B  88      -1.989  16.521  31.852  1.00 43.85
ATOM    773  CE  MET B  88      -2.617  14.846  31.657  1.00 40.13
ATOM    774  N   VAL B  89      -6.290  14.780  32.299  1.00 25.31
ATOM    775  CA  VAL B  89      -6.836  13.884  31.317  1.00 23.27
ATOM    776  C   VAL B  89      -8.359  14.072  31.139  1.00 25.33
ATOM    777  O   VAL B  89      -8.889  14.008  30.009  1.00 25.09
ATOM    778  CB  VAL B  89      -6.436  12.388  31.648  1.00 23.42
ATOM    779  CG1 VAL B  89      -7.090  11.382  30.604  1.00 23.42
ATOM    780  CG2 VAL B  89      -4.924  12.262  31.609  1.00 23.42
ATOM    781  N   GLU B  90      -9.080  14.283  32.261  1.00 24.03
ATOM    782  CA  GLU B  90     -10.520  14.610  32.145  1.00 25.54
ATOM    783  C   GLU B  90     -10.781  15.887  31.305  1.00 25.70
ATOM    784  O   GLU B  90     -11.775  15.932  30.537  1.00 26.27
ATOM    785  CB  GLU B  90     -11.171  14.802  33.536  1.00 27.00
ATOM    786  CG  GLU B  90     -11.076  13.451  34.283  1.00 27.00
ATOM    787  CD  GLU B  90     -11.478  13.536  35.742  1.00 27.00
ATOM    788  OE1 GLU B  90     -11.247  14.602  36.390  1.00 27.00
ATOM    789  OE2 GLU B  90     -11.995  12.504  36.254  1.00 27.00
ATOM    790  N   THR B  91      -9.924  16.901  31.466  1.00 26.30
ATOM    791  CA  THR B  91     -10.081  18.121  30.605  1.00 27.89
ATOM    792  C   THR B  91      -9.953  17.732  29.135  1.00 26.37
ATOM    793  O   THR B  91     -10.752  18.181  28.315  1.00 25.32
ATOM    794  CB  THR B  91      -9.095  19.212  31.005  1.00 28.32
ATOM    795  OG1 THR B  91      -9.454  19.670  32.322  1.00 28.32
ATOM    796  CG2 THR B  91      -9.112  20.425  30.022  1.00 28.32
ATOM    797  N   GLU B  92      -8.935  16.957  28.779  1.00 25.25
ATOM    798  CA  GLU B  92      -8.818  16.510  27.361  1.00 24.58
ATOM    799  C   GLU B  92     -10.040  15.677  26.906  1.00 23.09
ATOM    800  O   GLU B  92     -10.571  15.889  25.806  1.00 21.73
ATOM    801  CB  GLU B  92      -7.596  15.624  27.145  1.00 25.05
ATOM    802  CG  GLU B  92      -6.295  16.361  27.466  1.00 25.05
ATOM    803  CD  GLU B  92      -5.500  16.703  26.225  1.00 25.05
ATOM    804  OE1 GLU B  92      -5.507  15.851  25.299  1.00 25.05
ATOM    805  OE2 GLU B  92      -4.908  17.791  26.120  1.00 25.05
ATOM    806  N   LEU B  93     -10.511  14.743  27.744  1.00 21.85
ATOM    807  CA  LEU B  93     -11.686  13.960  27.410  1.00 22.30
ATOM    808  C   LEU B  93     -12.874  14.870  27.122  1.00 22.71
ATOM    809  O   LEU B  93     -13.623  14.674  26.103  1.00 22.33
ATOM    810  CB  LEU B  93     -12.038  12.975  28.552  1.00 22.01
ATOM    811  CG  LEU B  93     -11.046  11.827  28.825  1.00 22.01
ATOM    812  CD1 LEU B  93     -11.196  11.327  30.221  1.00 22.01
ATOM    813  CD2 LEU B  93     -11.442  10.775  27.786  1.00 22.01
ATOM    814  N   LYS B  94     -13.032  15.873  27.967  1.00 22.80
ATOM    815  CA  LYS B  94     -14.200  16.756  27.795  1.00 25.04
ATOM    816  C   LYS B  94     -14.046  17.525  26.487  1.00 24.23
ATOM    817  O   LYS B  94     -15.046  17.669  25.730  1.00 24.07
ATOM    818  CB  LYS B  94     -14.376  17.770  28.910  1.00 33.30
ATOM    819  CG  LYS B  94     -14.581  17.231  30.344  1.00 33.30
ATOM    820  CD  LYS B  94     -16.102  16.860  30.487  1.00 33.30
ATOM    821  CE  LYS B  94     -16.767  17.629  31.650  1.00 33.30
ATOM    822  NZ  LYS B  94     -16.745  19.158  31.523  1.00 33.30
ATOM    823  N   LEU B  95     -12.855  18.065  26.258  1.00 24.00
ATOM    824  CA  LEU B  95     -12.609  18.791  24.990  1.00 25.95
ATOM    825  C   LEU B  95     -12.858  17.907  23.754  1.00 24.11
ATOM    826  O   LEU B  95     -13.473  18.409  22.745  1.00 26.38
ATOM    827  CB  LEU B  95     -11.224  19.424  24.890  1.00 26.15
ATOM    828  CG  LEU B  95     -10.879  20.289  26.116  1.00 26.15
ATOM    829  CD1 LEU B  95      -9.365  20.387  26.151  1.00 26.15
ATOM    830  CD2 LEU B  95     -11.539  21.667  26.147  1.00 26.15
ATOM    831  N   ILE B  96     -12.341  16.682  23.746  1.00 21.56
ATOM    832  CA  ILE B  96     -12.557  15.824  22.555  1.00 22.37
ATOM    833  C   ILE B  96     -14.071  15.503  22.348  1.00 21.80
ATOM    834  O   ILE B  96     -14.578  15.605  21.209  1.00 21.64
ATOM    835  CB  ILE B  96     -11.736  14.501  22.640  1.00 22.92
ATOM    836  CG1 ILE B  96     -10.263  14.846  22.922  1.00 22.92
ATOM    837  CG2 ILE B  96     -12.010  13.573  21.375  1.00 22.92
ATOM    838  CD1 ILE B  96      -9.581  13.780  23.842  1.00 22.92
ATOM    839  N   CYS B  97     -14.757  15.126  23.438  1.00 19.61
ATOM    840  CA  CYS B  97     -16.213  14.833  23.344  1.00 21.71
ATOM    841  C   CYS B  97     -16.975  16.052  22.813  1.00 22.61
ATOM    842  O   CYS B  97     -17.846  15.938  21.897  1.00 22.49
ATOM    843  CB  CYS B  97     -16.760  14.443  24.737  1.00 22.11
ATOM    844  SG  CYS B  97     -16.612  12.676  25.052  1.00 22.11
ATOM    845  N   CYS B  98     -16.664  17.232  23.375  1.00 24.79
ATOM    846  CA  CYS B  98     -17.290  18.472  22.948  1.00 27.26
ATOM    847  C   CYS B  98     -17.036  18.790  21.467  1.00 26.07
ATOM    848  O   CYS B  98     -17.926  19.263  20.787  1.00 26.95
ATOM    849  CB  CYS B  98     -16.852  19.622  23.856  1.00 28.58
ATOM    850  SG  CYS B  98     -17.643  19.491  25.487  1.00 28.58
ATOM    851  N   ASP B  99     -15.869  18.442  20.982  1.00 24.56
ATOM    852  CA  ASP B  99     -15.506  18.702  19.590  1.00 26.91
ATOM    853  C   ASP B  99     -16.380  17.854  18.652  1.00 21.97
ATOM    854  O   ASP B  99     -17.122  18.431  17.803  1.00 24.38
ATOM    855  CB  ASP B  99     -14.040  18.395  19.379  1.00 27.47
ATOM    856  CG  ASP B  99     -13.582  18.638  17.949  1.00 27.47
ATOM    857  OD1 ASP B  99     -13.677  19.742  17.454  1.00 27.47
ATOM    858  OD2 ASP B  99     -13.094  17.697  17.338  1.00 27.47
ATOM    859  N   ILE B 100     -16.396  16.549  18.851  1.00 22.64
ATOM    860  CA  ILE B 100     -17.266  15.699  17.959  1.00 21.37
ATOM    861  C   ILE B 100     -18.776  15.936  18.193  1.00 22.89
ATOM    862  O   ILE B 100     -19.550  15.932  17.218  1.00 21.60
ATOM    863  CB  ILE B 100     -16.904  14.164  18.055  1.00 20.86
ATOM    864  CG1 ILE B 100     -17.821  13.285  17.172  1.00 20.86
ATOM    865  CG2 ILE B 100     -16.958  13.646  19.517  1.00 20.86
ATOM    866  CD1 ILE B 100     -17.838  13.805  15.679  1.00 20.86
ATOM    867  N   LEU B 101     -19.195  16.240  19.431  1.00 22.45
ATOM    868  CA  LEU B 101     -20.610  16.589  19.687  1.00 24.10
ATOM    869  C   LEU B 101     -20.990  17.828  18.903  1.00 25.04
ATOM    870  O   LEU B 101     -22.126  17.876  18.326  1.00 23.19
ATOM    871  CB  LEU B 101     -20.842  16.755  21.214  1.00 23.98
ATOM    872  CG  LEU B 101     -20.845  15.388  21.928  1.00 23.98
ATOM    873  CD1 LEU B 101     -21.175  15.636  23.439  1.00 23.98
ATOM    874  CD2 LEU B 101     -21.894  14.442  21.340  1.00 23.98
ATOM    875  N   ASP B 102     -20.076  18.809  18.826  1.00 25.48
ATOM    876  CA  ASP B 102     -20.332  19.999  18.003  1.00 28.89
ATOM    877  C   ASP B 102     -20.442  19.642  16.528  1.00 27.90
ATOM    878  O   ASP B 102     -21.315  20.153  15.829  1.00 28.95
ATOM    879  CB  ASP B 102     -19.242  21.061  18.191  1.00 30.16
ATOM    880  CG  ASP B 102     -19.707  22.152  19.132  1.00 30.16
ATOM    881  OD1 ASP B 102     -19.952  21.845  20.337  1.00 30.16
ATOM    882  OD2 ASP B 102     -19.739  23.330  18.684  1.00 30.16
ATOM    883  N   VAL B 103     -19.544  18.779  16.054  1.00 27.08
ATOM    884  CA  VAL B 103     -19.538  18.372  14.641  1.00 28.15
ATOM    885  C   VAL B 103     -20.845  17.665  14.320  1.00 26.89
ATOM    886  O   VAL B 103     -21.436  17.900  13.262  1.00 28.41
ATOM    887  CB  VAL B 103     -18.310  17.540  14.315  1.00 28.05
ATOM    888  CG1 VAL B 103     -18.289  17.178  12.825  1.00 28.05
ATOM    889  CG2 VAL B 103     -17.006  18.357  14.708  1.00 28.05
ATOM    890  N   LEU B 104     -21.306  16.839  15.251  1.00 24.60
ATOM    891  CA  LEU B 104     -22.572  16.096  15.065  1.00 24.75
ATOM    892  C   LEU B 104     -23.767  17.021  14.993  1.00 28.33
ATOM    893  O   LEU B 104     -24.642  16.896  14.110  1.00 26.57
ATOM    894  CB  LEU B 104     -22.780  15.104  16.220  1.00 24.21
ATOM    895  CG  LEU B 104     -22.042  13.787  15.972  1.00 24.21
ATOM    896  CD1 LEU B 104     -22.101  12.850  17.145  1.00 24.21
ATOM    897  CD2 LEU B 104     -22.643  13.088  14.700  1.00 24.21
ATOM    898  N   ASP B 105     -23.807  17.955  15.933  1.00 28.32
ATOM    899  CA  ASP B 105     -24.978  18.859  16.043  1.00 33.11
ATOM    900  C   ASP B 105     -25.014  19.884  14.955  1.00 34.44
ATOM    901  O   ASP B 105     -26.096  20.155  14.411  1.00 35.43
ATOM    902  CB  ASP B 105     -25.006  19.509  17.424  1.00 36.99
ATOM    903  CG  ASP B 105     -26.354  19.333  18.123  1.00 36.99
ATOM    904  OD1 ASP B 105     -26.627  18.291  18.838  1.00 36.99
ATOM    905  OD2 ASP B 105     -27.161  20.283  17.982  1.00 36.99
ATOM    906  N   LYS B 106     -23.862  20.399  14.560  1.00 33.39
ATOM    907  CA  LYS B 106     -23.797  21.440  13.518  1.00 36.48
ATOM    908  C   LYS B 106     -23.803  20.944  12.087  1.00 35.10
ATOM    909  O   LYS B 106     -24.230  21.703  11.218  1.00 36.99
ATOM    910  CB  LYS B 106     -22.501  22.269  13.602  1.00 40.48
ATOM    911  CG  LYS B 106     -22.271  23.030  14.868  1.00 40.48
ATOM    912  CD  LYS B 106     -23.386  23.993  15.222  1.00 40.48
ATOM    913  CE  LYS B 106     -23.934  23.664  16.612  1.00 40.48
ATOM    914  NZ  LYS B 106     -25.373  24.009  16.728  1.00 40.48
ATOM    915  N   HIS B 107     -23.290  19.734  11.830  1.00 30.56
ATOM    916  CA  HIS B 107     -22.921  19.356  10.466  1.00 30.57
ATOM    917  C   HIS B 107     -23.537  17.980  10.114  1.00 29.81
ATOM    918  O   HIS B 107     -24.352  17.874   9.176  1.00 32.56
ATOM    919  CB  HIS B 107     -21.409  19.319  10.243  1.00 33.02
ATOM    920  CG  HIS B 107     -20.717  20.659  10.248  1.00 33.02
ATOM    921  ND1 HIS B 107     -20.964  21.655   9.329  1.00 33.02
ATOM    922  CD2 HIS B 107     -19.657  21.073  10.974  1.00 33.02
ATOM    923  CE1 HIS B 107     -20.150  22.676   9.569  1.00 33.02
ATOM    924  NE2 HIS B 107     -19.335  22.338  10.554  1.00 33.02
ATOM    925  N   LEU B 108     -23.151  16.960  10.872  1.00 29.70
ATOM    926  CA  LEU B 108     -23.509  15.597  10.476  1.00 28.18
ATOM    927  C   LEU B 108     -24.995  15.341  10.591  1.00 29.05
ATOM    928  O   LEU B 108     -25.640  14.856   9.656  1.00 29.53
ATOM    929  CB  LEU B 108     -22.716  14.585  11.301  1.00 27.19
ATOM    930  CG  LEU B 108     -21.193  14.675  11.044  1.00 27.19
ATOM    931  CD1 LEU B 108     -20.471  14.163  12.207  1.00 27.19
ATOM    932  CD2 LEU B 108     -20.752  13.841   9.743  1.00 27.19
ATOM    933  N   ILE B 109     -25.569  15.609  11.763  1.00 29.37
ATOM    934  CA  ILE B 109     -27.006  15.287  11.944  1.00 30.65
ATOM    935  C   ILE B 109     -27.922  16.088  11.021  1.00 34.10
ATOM    936  O   ILE B 109     -28.800  15.485  10.349  1.00 33.81
ATOM    937  CB  ILE B 109     -27.406  15.347  13.432  1.00 31.21
ATOM    938  CG1 ILE B 109     -26.644  14.232  14.176  1.00 31.21
ATOM    939  CG2 ILE B 109     -28.899  15.083  13.609  1.00 31.21
ATOM    940  CD1 ILE B 109     -26.555  14.476  15.762  1.00 31.21
ATOM    941  N   PRO B 110     -27.723  17.425  10.943  1.00 34.76
ATOM    942  CA  PRO B 110     -28.589  18.191  10.020  1.00 36.98
ATOM    943  C   PRO B 110     -28.549  17.739   8.544  1.00 38.43
ATOM    944  O   PRO B 110     -29.540  17.916   7.828  1.00 36.93
ATOM    945  CB  PRO B 110     -28.066  19.644  10.167  1.00 36.56
ATOM    946  CG  PRO B 110     -26.649  19.464  10.680  1.00 36.56
ATOM    947  CD  PRO B 110     -26.825  18.515  11.834  1.00 36.56
ATOM    948  N   ALA B 111     -27.436  17.172   8.090  1.00 36.68
ATOM    949  CA  ALA B 111     -27.302  16.844   6.665  1.00 39.15
ATOM    950  C   ALA B 111     -27.553  15.365   6.404  1.00 38.36
ATOM    951  O   ALA B 111     -27.584  14.946   5.234  1.00 40.56
ATOM    952  CB  ALA B 111     -25.923  17.231   6.168  1.00 38.87
ATOM    953  N   ALA B 112     -27.793  14.603   7.461  1.00 35.07
ATOM    954  CA  ALA B 112     -27.990  13.146   7.326  1.00 33.91
ATOM    955  C   ALA B 112     -29.367  12.912   6.712  1.00 34.96
ATOM    956  O   ALA B 112     -30.357  13.446   7.178  1.00 36.52
ATOM    957  CB  ALA B 112     -27.878  12.460   8.601  1.00 34.47
ATOM    958  N   ASN B 113     -29.436  12.112   5.672  1.00 34.87
ATOM    959  CA  ASN B 113     -30.755  11.955   5.024  1.00 36.54
ATOM    960  C   ASN B 113     -31.044  10.502   4.674  1.00 36.32
ATOM    961  O   ASN B 113     -31.891  10.201   3.859  1.00 37.69
ATOM    962  CB  ASN B 113     -30.930  12.933   3.846  1.00 39.45
ATOM    963  CG  ASN B 113     -29.822  12.800   2.793  1.00 39.45
ATOM    964  OD1 ASN B 113     -29.879  11.942   1.908  1.00 39.45
ATOM    965  ND2 ASN B 113     -28.824  13.660   2.883  1.00 39.45
ATOM    966  N   THR B 114     -30.375   9.591   5.350  1.00 33.30
ATOM    967  CA  THR B 114     -30.730   8.174   5.228  1.00 34.44
ATOM    968  C   THR B 114     -30.988   7.643   6.618  1.00 35.03
ATOM    969  O   THR B 114     -30.426   8.171   7.582  1.00 32.54
ATOM    970  CB  THR B 114     -29.640   7.312   4.558  1.00 34.17
ATOM    971  OG1 THR B 114     -28.352   7.499   5.163  1.00 34.17
ATOM    972  CG2 THR B 114     -29.590   7.560   3.056  1.00 34.17
ATOM    973  N   GLY B 115     -31.816   6.606   6.736  1.00 33.78
ATOM    974  CA  GLY B 115     -31.966   5.883   8.003  1.00 32.70
ATOM    975  C   GLY B 115     -30.640   5.434   8.614  1.00 31.42
ATOM    976  O   GLY B 115     -30.392   5.690   9.808  1.00 31.67
ATOM    977  N   GLU B 116     -29.762   4.798   7.816  1.00 29.47
ATOM    978  CA  GLU B 116     -28.475   4.305   8.337  1.00 27.58
ATOM    979  C   GLU B 116     -27.689   5.481   8.905  1.00 26.54
ATOM    980  O   GLU B 116     -27.109   5.354   9.999  1.00 24.64
ATOM    981  CB  GLU B 116     -27.568   3.683   7.270  1.00 34.31
ATOM    982  CG  GLU B 116     -26.444   2.822   7.785  1.00 34.31
ATOM    983  CD  GLU B 116     -25.740   2.101   6.663  1.00 34.31
ATOM    984  OE1 GLU B 116     -24.884   2.739   5.990  1.00 34.31
ATOM    985  OE2 GLU B 116     -25.994   0.897   6.510  1.00 34.31
ATOM    986  N   SER B 117     -27.620   6.595   8.169  1.00 26.09
ATOM    987  CA  SER B 117     -26.690   7.656   8.688  1.00 25.80
ATOM    988  C   SER B 117     -27.284   8.311   9.945  1.00 24.67
ATOM    989  O   SER B 117     -26.568   8.656  10.854  1.00 25.18
ATOM    990  CB  SER B 117     -26.303   8.692   7.603  1.00 26.28
ATOM    991  OG  SER B 117     -27.390   9.397   7.083  1.00 26.28
ATOM    992  N   LYS B 118     -28.601   8.546   9.950  1.00 25.28
ATOM    993  CA  LYS B 118     -29.260   9.107  11.131  1.00 24.50
ATOM    994  C   LYS B 118     -29.023   8.217  12.350  1.00 23.70
ATOM    995  O   LYS B 118     -28.710   8.726  13.441  1.00 22.51
ATOM    996  CB  LYS B 118     -30.777   9.269  10.874  1.00 31.07
ATOM    997  CG  LYS B 118     -31.259  10.627  11.422  1.00 31.07
ATOM    998  CD  LYS B 118     -30.932  11.716  10.434  1.00 31.07
ATOM    999  CE  LYS B 118     -31.445  13.082  10.915  1.00 31.07
ATOM   1000  NZ  LYS B 118     -31.136  14.054   9.836  1.00 31.07
ATOM   1001  N   VAL B 119     -29.172   6.896  12.186  1.00 22.03
ATOM   1002  CA  VAL B 119     -28.933   6.006  13.342  1.00 20.22
ATOM   1003  C   VAL B 119     -27.456   6.112  13.751  1.00 20.63
ATOM   1004  O   VAL B 119     -27.089   6.242  14.952  1.00 20.27
ATOM   1005  CB  VAL B 119     -29.309   4.529  13.074  1.00 20.94
ATOM   1006  CG1 VAL B 119     -28.898   3.657  14.324  1.00 20.94
ATOM   1007  CG2 VAL B 119     -30.809   4.379  12.791  1.00 20.94
ATOM   1008  N   PHE B 120     -26.570   6.100  12.755  1.00 18.35
ATOM   1009  CA  PHE B 120     -25.113   6.172  13.061  1.00 19.36
ATOM   1010  C   PHE B 120     -24.765   7.424  13.878  1.00 19.06
ATOM   1011  O   PHE B 120     -23.994   7.346  14.907  1.00 19.21
ATOM   1012  CB  PHE B 120     -24.361   6.160  11.702  1.00 21.41
ATOM   1013  CG  PHE B 120     -22.851   5.936  11.837  1.00 21.41
ATOM   1014  CD1 PHE B 120     -22.361   4.738  12.388  1.00 21.41
ATOM   1015  CD2 PHE B 120     -21.989   6.912  11.497  1.00 21.41
ATOM   1016  CE1 PHE B 120     -20.951   4.537  12.568  1.00 21.41
ATOM   1017  CE2 PHE B 120     -20.582   6.741  11.672  1.00 21.41
ATOM   1018  CZ  PHE B 120     -20.093   5.560  12.168  1.00 21.41
ATOM   1019  N   TYR B 121     -25.272   8.548  13.454  1.00 19.24
ATOM   1020  CA  TYR B 121     -24.895   9.773  14.147  1.00 22.74
ATOM   1021  C   TYR B 121     -25.568   9.965  15.497  1.00 23.41
ATOM   1022  O   TYR B 121     -24.918  10.440  16.423  1.00 23.39
ATOM   1023  CB  TYR B 121     -25.138  11.030  13.316  1.00 23.33
ATOM   1024  CG  TYR B 121     -24.333  11.053  12.057  1.00 23.33
ATOM   1025  CD1 TYR B 121     -22.953  10.692  12.039  1.00 23.33
ATOM   1026  CD2 TYR B 121     -24.930  11.505  10.882  1.00 23.33
ATOM   1027  CE1 TYR B 121     -22.223  10.732  10.855  1.00 23.33
ATOM   1028  CE2 TYR B 121     -24.190  11.522   9.678  1.00 23.33
ATOM   1029  CZ  TYR B 121     -22.884  11.128   9.697  1.00 23.33
ATOM   1030  OH  TYR B 121     -22.138  11.172   8.584  1.00 23.33
ATOM   1031  N   TYR B 122     -26.845   9.617  15.620  1.00 22.57
ATOM   1032  CA  TYR B 122     -27.439   9.678  16.988  1.00 22.70
ATOM   1033  C   TYR B 122     -26.764   8.691  17.938  1.00 20.33
ATOM   1034  O   TYR B 122     -26.624   8.966  19.127  1.00 21.66
ATOM   1035  CB  TYR B 122     -28.963   9.458  16.961  1.00 26.87
ATOM   1036  CG  TYR B 122     -29.696  10.689  16.484  1.00 26.87
ATOM   1037  CD1 TYR B 122     -29.641  11.878  17.220  1.00 26.87
ATOM   1038  CD2 TYR B 122     -30.404  10.669  15.253  1.00 26.87
ATOM   1039  CE1 TYR B 122     -30.306  13.042  16.729  1.00 26.87
ATOM   1040  CE2 TYR B 122     -31.040  11.767  14.779  1.00 26.87
ATOM   1041  CZ  TYR B 122     -30.981  12.953  15.533  1.00 26.87
ATOM   1042  OH  TYR B 122     -31.618  14.050  15.048  1.00 26.87
ATOM   1043  N   LYS B 123     -26.372   7.530  17.430  1.00 19.74
ATOM   1044  CA  LYS B 123     -25.689   6.581  18.251  1.00 18.08
ATOM   1045  C   LYS B 123     -24.309   7.230  18.639  1.00 20.09
ATOM   1046  O   LYS B 123     -23.879   7.054  19.795  1.00 19.34
ATOM   1047  CB  LYS B 123     -25.404   5.262  17.467  1.00 19.70
ATOM   1048  CG  LYS B 123     -24.612   4.238  18.341  1.00 19.70
ATOM   1049  CD  LYS B 123     -24.062   3.138  17.432  1.00 19.70
ATOM   1050  CE  LYS B 123     -22.748   3.635  16.774  1.00 19.70
ATOM   1051  NZ  LYS B 123     -21.524   3.799  17.756  1.00 19.70
ATOM   1052  N   MET B 124     -23.590   7.863  17.677  1.00 18.95
ATOM   1053  CA  MET B 124     -22.314   8.539  18.059  1.00 20.41
ATOM   1054  C   MET B 124     -22.559   9.569  19.165  1.00 19.75
ATOM   1055  O   MET B 124     -21.743   9.678  20.136  1.00 20.11
ATOM   1056  CB  MET B 124     -21.707   9.263  16.840  1.00 22.38
ATOM   1057  CG  MET B 124     -20.834   8.294  16.016  1.00 22.38
ATOM   1058  SD  MET B 124     -20.802   8.972  14.311  1.00 22.38
ATOM   1059  CE  MET B 124     -19.951  10.432  14.529  1.00 22.38
ATOM   1060  N   LYS B 125     -23.649  10.308  19.029  1.00 20.37
ATOM   1061  CA  LYS B 125     -24.017  11.316  20.056  1.00 20.79
ATOM   1062  C   LYS B 125     -24.184  10.665  21.442  1.00 21.40
ATOM   1063  O   LYS B 125     -23.627  11.121  22.454  1.00 20.79
ATOM   1064  CB  LYS B 125     -25.257  12.115  19.612  1.00 25.13
ATOM   1065  CG  LYS B 125     -25.392  13.372  20.349  1.00 25.13
ATOM   1066  CD  LYS B 125     -24.942  14.532  19.440  1.00 25.13
ATOM   1067  CE  LYS B 125     -24.869  15.838  20.217  1.00 25.13
ATOM   1068  NZ  LYS B 125     -24.514  16.903  19.282  1.00 25.13
ATOM   1069  N   GLY B 126     -24.900   9.546  21.435  1.00 18.39
ATOM   1070  CA  GLY B 126     -25.119   8.666  22.610  1.00 19.75
ATOM   1071  C   GLY B 126     -23.751   8.276  23.218  1.00 21.11
ATOM   1072  O   GLY B 126     -23.528   8.441  24.437  1.00 19.97
ATOM   1073  N   ASP B 127     -22.839   7.839  22.341  1.00 18.53
ATOM   1074  CA  ASP B 127     -21.466   7.360  22.760  1.00 19.74
ATOM   1075  C   ASP B 127     -20.667   8.456  23.409  1.00 20.01
ATOM   1076  O   ASP B 127     -20.121   8.238  24.503  1.00 19.46
ATOM   1077  CB  ASP B 127     -20.674   6.746  21.598  1.00 19.63
ATOM   1078  CG  ASP B 127     -21.382   5.572  20.932  1.00 19.63
ATOM   1079  OD1 ASP B 127     -22.159   4.847  21.581  1.00 19.63
ATOM   1080  OD2 ASP B 127     -21.177   5.451  19.710  1.00 19.63
ATOM   1081  N   TYR B 128     -20.639   9.647  22.783  1.00 18.50
ATOM   1082  CA  TYR B 128     -19.764  10.695  23.323  1.00 20.20
ATOM   1083  C   TYR B 128     -20.325  11.286  24.636  1.00 21.54
ATOM   1084  O   TYR B 128     -19.533  11.627  25.521  1.00 21.15
ATOM   1085  CB  TYR B 128     -19.363  11.770  22.248  1.00 21.52
ATOM   1086  CG  TYR B 128     -18.318  11.075  21.428  1.00 21.52
ATOM   1087  CD1 TYR B 128     -18.666  10.381  20.276  1.00 21.52
ATOM   1088  CD2 TYR B 128     -16.960  11.086  21.805  1.00 21.52
ATOM   1089  CE1 TYR B 128     -17.719   9.644  19.564  1.00 21.52
ATOM   1090  CE2 TYR B 128     -15.973  10.369  21.043  1.00 21.52
ATOM   1091  CZ  TYR B 128     -16.380   9.645  19.961  1.00 21.52
ATOM   1092  OH  TYR B 128     -15.420   8.896  19.260  1.00 21.52
ATOM   1093  N   HIS B 129     -21.652  11.334  24.789  1.00 20.27
ATOM   1094  CA  HIS B 129     -22.176  11.766  26.109  1.00 22.82
ATOM   1095  C   HIS B 129     -21.954  10.679  27.136  1.00 21.98
ATOM   1096  O   HIS B 129     -21.743  10.967  28.310  1.00 22.30
ATOM   1097  CB  HIS B 129     -23.685  12.120  26.065  1.00 24.25
ATOM   1098  CG  HIS B 129     -23.964  13.422  25.382  1.00 24.25
ATOM   1099  ND1 HIS B 129     -24.433  13.493  24.089  1.00 24.25
ATOM   1100  CD2 HIS B 129     -23.846  14.702  25.810  1.00 24.25
ATOM   1101  CE1 HIS B 129     -24.539  14.759  23.720  1.00 24.25
ATOM   1102  NE2 HIS B 129     -24.190  15.520  24.743  1.00 24.25
ATOM   1103  N   ARG B 130     -22.051   9.419  26.707  1.00 19.60
ATOM   1104  CA  ARG B 130     -21.735   8.340  27.616  1.00 20.66
ATOM   1105  C   ARG B 130     -20.246   8.434  28.052  1.00 20.13
ATOM   1106  O   ARG B 130     -19.924   8.192  29.235  1.00 20.54
ATOM   1107  CB  ARG B 130     -22.033   6.952  26.990  1.00 20.28
ATOM   1108  CG  ARG B 130     -21.541   5.743  27.856  1.00 20.28
ATOM   1109  CD  ARG B 130     -22.150   4.387  27.449  1.00 20.28
ATOM   1110  NE  ARG B 130     -21.915   4.118  26.031  1.00 20.28
ATOM   1111  CZ  ARG B 130     -20.819   3.477  25.594  1.00 20.28
ATOM   1112  NH1 ARG B 130     -19.910   3.077  26.472  1.00 20.28
ATOM   1113  NH2 ARG B 130     -20.642   3.226  24.294  1.00 20.28
ATOM   1114  N   TYR B 131     -19.340   8.754  27.129  1.00 19.38
ATOM   1115  CA  TYR B 131     -17.940   8.947  27.559  1.00 20.46
ATOM   1116  C   TYR B 131     -17.767  10.110  28.526  1.00 21.92
ATOM   1117  O   TYR B 131     -16.944  10.006  29.494  1.00 22.94
ATOM   1118  CB  TYR B 131     -16.968   9.134  26.372  1.00 20.36
ATOM   1119  CG  TYR B 131     -17.104   8.029  25.306  1.00 20.36
ATOM   1120  CD1 TYR B 131     -17.443   6.724  25.684  1.00 20.36
ATOM   1121  CD2 TYR B 131     -16.827   8.292  23.948  1.00 20.36
ATOM   1122  CE1 TYR B 131     -17.556   5.658  24.733  1.00 20.36
ATOM   1123  CE2 TYR B 131     -16.918   7.270  23.010  1.00 20.36
ATOM   1124  CZ  TYR B 131     -17.256   5.944  23.410  1.00 20.36
ATOM   1125  OH  TYR B 131     -17.329   4.955  22.459  1.00 20.36
ATOM   1126  N   LEU B 132     -18.500  11.219  28.293  1.00 20.64
ATOM   1127  CA  LEU B 132     -18.512  12.293  29.339  1.00 23.14
ATOM   1128  C   LEU B 132     -19.000  11.719  30.689  1.00 23.02
ATOM   1129  O   LEU B 132     -18.455  12.101  31.768  1.00 24.30
ATOM   1130  CB  LEU B 132     -19.435  13.446  28.918  1.00 23.24
ATOM   1131  CG  LEU B 132     -18.982  14.185  27.636  1.00 23.24
ATOM   1132  CD1 LEU B 132     -20.208  14.801  26.974  1.00 23.24
ATOM   1133  CD2 LEU B 132     -18.064  15.384  28.074  1.00 23.24
ATOM   1134  N   ALA B 133     -20.064  10.906  30.646  1.00 23.15
ATOM   1135  CA  ALA B 133     -20.605  10.351  31.901  1.00 24.78
ATOM   1136  C   ALA B 133     -19.661   9.426  32.646  1.00 25.93
ATOM   1137  O   ALA B 133     -19.812   9.305  33.862  1.00 25.99
ATOM   1138  CB  ALA B 133     -21.958   9.647  31.678  1.00 25.04
ATOM   1139  N   GLU B 134     -18.736   8.755  31.928  1.00 23.83
ATOM   1140  CA  GLU B 134     -17.737   7.855  32.591  1.00 25.38
ATOM   1141  C   GLU B 134     -16.959   8.500  33.693  1.00 27.56
ATOM   1142  O   GLU B 134     -16.688   7.867  34.729  1.00 29.41
ATOM   1143  CB  GLU B 134     -16.760   7.200  31.593  1.00 26.01
ATOM   1144  CG  GLU B 134     -17.512   6.356  30.587  1.00 26.01
ATOM   1145  CD  GLU B 134     -16.600   5.622  29.629  1.00 26.01
ATOM   1146  OE1 GLU B 134     -17.031   4.546  29.193  1.00 26.01
ATOM   1147  OE2 GLU B 134     -15.513   6.127  29.307  1.00 26.01
ATOM   1148  N   PHE B 135     -16.582   9.751  33.514  1.00 27.26
ATOM   1149  CA  PHE B 135     -15.760  10.359  34.545  1.00 29.64
ATOM   1150  C   PHE B 135     -16.461  11.495  35.313  1.00 31.87
ATOM   1151  O   PHE B 135     -15.891  12.111  36.260  1.00 32.24
ATOM   1152  CB  PHE B 135     -14.450  10.810  33.938  1.00 28.34
ATOM   1153  CG  PHE B 135     -14.597  11.698  32.757  1.00 28.34
ATOM   1154  CD1 PHE B 135     -14.689  11.140  31.438  1.00 28.34
ATOM   1155  CD2 PHE B 135     -14.607  13.092  32.931  1.00 28.34
ATOM   1156  CE1 PHE B 135     -14.775  11.984  30.316  1.00 28.34
ATOM   1157  CE2 PHE B 135     -14.705  13.949  31.797  1.00 28.34
ATOM   1158  CZ  PHE B 135     -14.785  13.369  30.481  1.00 28.34
ATOM   1159  N   ALA B 136     -17.660  11.834  34.853  1.00 32.07
ATOM   1160  CA  ALA B 136     -18.371  13.012  35.430  1.00 33.99
ATOM   1161  C   ALA B 136     -18.870  12.680  36.817  1.00 35.07
ATOM   1162  O   ALA B 136     -19.130  11.513  37.138  1.00 35.99
ATOM   1163  CB  ALA B 136     -19.546  13.396  34.557  1.00 33.89
ATOM   1164  N   THR B 137     -19.049  13.705  37.643  1.00 37.93
ATOM   1165  CA  THR B 137     -19.756  13.478  38.903  1.00 40.78
ATOM   1166  C   THR B 137     -20.890  14.490  39.050  1.00 41.53
ATOM   1167  O   THR B 137     -20.980  15.455  38.286  1.00 40.37
ATOM   1168  CB  THR B 137     -18.836  13.575  40.154  1.00 41.80
ATOM   1169  OG1 THR B 137     -19.508  12.985  41.280  1.00 41.80
ATOM   1170  CG2 THR B 137     -18.480  15.080  40.450  1.00 41.80
ATOM   1171  N   GLY B 138     -21.761  14.241  40.012  1.00 42.99
ATOM   1172  CA  GLY B 138     -22.741  15.268  40.439  1.00 45.96
ATOM   1173  C   GLY B 138     -23.611  15.649  39.262  1.00 46.37
ATOM   1174  O   GLY B 138     -24.043  14.762  38.497  1.00 44.27
ATOM   1175  N   ASN B 139     -23.819  16.951  39.042  1.00 47.45
ATOM   1176  CA  ASN B 139     -24.744  17.365  37.964  1.00 47.90
ATOM   1177  C   ASN B 139     -24.246  17.128  36.557  1.00 45.78
ATOM   1178  O   ASN B 139     -25.048  16.946  35.656  1.00 46.09
ATOM   1179  CB  ASN B 139     -25.200  18.821  38.016  1.00 48.61
ATOM   1180  CG  ASN B 139     -26.727  18.906  38.274  1.00 48.61
ATOM   1181  OD1 ASN B 139     -27.197  18.329  39.242  1.00 48.61
ATOM   1182  ND2 ASN B 139     -27.468  19.735  37.464  1.00 48.61
ATOM   1183  N   ASP B 140     -22.928  17.186  36.376  1.00 44.56
ATOM   1184  CA  ASP B 140     -22.331  16.913  35.087  1.00 41.65
ATOM   1185  C   ASP B 140     -22.667  15.476  34.733  1.00 39.09
ATOM   1186  O   ASP B 140     -22.979  15.189  33.575  1.00 36.30
ATOM   1187  CB  ASP B 140     -20.803  17.087  35.136  1.00 44.30
ATOM   1188  CG  ASP B 140     -20.371  18.441  35.737  1.00 44.30
ATOM   1189  OD1 ASP B 140     -21.213  19.358  35.859  1.00 44.30
ATOM   1190  OD2 ASP B 140     -19.177  18.585  36.077  1.00 44.30
ATOM   1191  N   ARG B 141     -22.617  14.563  35.705  1.00 36.61
ATOM   1192  CA  ARG B 141     -22.913  13.165  35.368  1.00 34.78
ATOM   1193  C   ARG B 141     -24.393  13.009  35.000  1.00 34.23
ATOM   1194  O   ARG B 141     -24.744  12.295  34.044  1.00 30.68
ATOM   1195  CB  ARG B 141     -22.582  12.217  36.531  1.00 40.27
ATOM   1196  CG  ARG B 141     -23.083  10.769  36.282  1.00 40.27
ATOM   1197  CD  ARG B 141     -21.942   9.804  35.961  1.00 40.27
ATOM   1198  NE  ARG B 141     -22.390   8.401  36.018  1.00 40.27
ATOM   1199  CZ  ARG B 141     -21.648   7.310  35.826  1.00 40.27
ATOM   1200  NH1 ARG B 141     -20.354   7.376  35.577  1.00 40.27
ATOM   1201  NH2 ARG B 141     -22.213   6.111  35.906  1.00 40.27
ATOM   1202  N   LYS B 142     -25.269  13.658  35.777  1.00 34.51
ATOM   1203  CA  LYS B 142     -26.695  13.533  35.493  1.00 36.37
ATOM   1204  C   LYS B 142     -26.979  14.062  34.074  1.00 35.06
ATOM   1205  O   LYS B 142     -27.699  13.435  33.309  1.00 35.95
ATOM   1206  CB  LYS B 142     -27.455  14.348  36.531  1.00 43.13
ATOM   1207  CG  LYS B 142     -27.306  13.835  37.968  1.00 43.13
ATOM   1208  CD  LYS B 142     -27.325  15.016  38.938  1.00 43.13
ATOM   1209  CE  LYS B 142     -28.621  14.979  39.766  1.00 43.13
ATOM   1210  NZ  LYS B 142     -29.119  16.316  40.195  1.00 43.13
ATOM   1211  N   GLU B 143     -26.434  15.236  33.748  1.00 34.85
ATOM   1212  CA  GLU B 143     -26.688  15.844  32.424  1.00 34.21
ATOM   1213  C   GLU B 143     -26.133  15.015  31.249  1.00 30.94
ATOM   1214  O   GLU B 143     -26.793  14.898  30.210  1.00 29.63
ATOM   1215  CB  GLU B 143     -26.121  17.248  32.347  1.00 41.69
ATOM   1216  CG  GLU B 143     -27.057  18.328  32.929  1.00 41.69
ATOM   1217  CD  GLU B 143     -26.265  19.465  33.562  1.00 41.69
ATOM   1218  OE1 GLU B 143     -25.185  19.801  33.002  1.00 41.69
ATOM   1219  OE2 GLU B 143     -26.688  19.993  34.624  1.00 41.69
ATOM   1220  N   ALA B 144     -24.897  14.513  31.401  1.00 27.68
ATOM   1221  CA  ALA B 144     -24.340  13.612  30.383  1.00 26.31
ATOM   1222  C   ALA B 144     -25.213  12.370  30.215  1.00 26.40
ATOM   1223  O   ALA B 144     -25.470  11.925  29.079  1.00 25.20
ATOM   1224  CB  ALA B 144     -22.871  13.155  30.787  1.00 26.04
ATOM   1225  N   ALA B 145     -25.622  11.771  31.343  1.00 27.14
ATOM   1226  CA  ALA B 145     -26.459  10.567  31.283  1.00 28.00
ATOM   1227  C   ALA B 145     -27.784  10.849  30.595  1.00 28.94
ATOM   1228  O   ALA B 145     -28.161  10.090  29.729  1.00 26.23
ATOM   1229  CB  ALA B 145     -26.672   9.932  32.675  1.00 27.87
ATOM   1230  N   GLU B 146     -28.442  11.966  30.934  1.00 30.44
ATOM   1231  CA  GLU B 146     -29.716  12.366  30.265  1.00 30.05
ATOM   1232  C   GLU B 146     -29.492  12.622  28.757  1.00 29.61
ATOM   1233  O   GLU B 146     -30.303  12.146  27.935  1.00 27.77
ATOM   1234  CB  GLU B 146     -30.269  13.630  30.876  1.00 38.90
ATOM   1235  CG  GLU B 146     -31.495  14.186  30.190  1.00 38.90
ATOM   1236  CD  GLU B 146     -32.828  13.423  30.537  1.00 38.90
ATOM   1237  OE1 GLU B 146     -32.991  12.840  31.656  1.00 38.90
ATOM   1238  OE2 GLU B 146     -33.705  13.407  29.646  1.00 38.90
ATOM   1239  N   ASN B 147     -28.413  13.345  28.392  1.00 27.11
ATOM   1240  CA  ASN B 147     -28.139  13.598  26.976  1.00 27.68
ATOM   1241  C   ASN B 147     -27.845  12.290  26.204  1.00 26.21
ATOM   1242  O   ASN B 147     -28.215  12.137  25.024  1.00 25.43
ATOM   1243  CB  ASN B 147     -26.999  14.605  26.781  1.00 29.20
ATOM   1244  CG  ASN B 147     -27.491  16.073  26.821  1.00 29.20
ATOM   1245  OD1 ASN B 147     -27.864  16.644  25.783  1.00 29.20
ATOM   1246  ND2 ASN B 147     -27.523  16.681  28.022  1.00 29.20
ATOM   1247  N   SER B 148     -27.106  11.379  26.852  1.00 24.04
ATOM   1248  CA  SER B 148     -26.752  10.089  26.210  1.00 24.06
ATOM   1249  C   SER B 148     -28.065   9.295  25.938  1.00 24.76
ATOM   1250  O   SER B 148     -28.264   8.775  24.837  1.00 24.21
ATOM   1251  CB  SER B 148     -25.823   9.295  27.102  1.00 23.70
ATOM   1252  OG  SER B 148     -25.439   8.089  26.506  1.00 23.70
ATOM   1253  N   LEU B 149     -28.916   9.232  26.965  1.00 24.23
ATOM   1254  CA  LEU B 149     -30.187   8.511  26.880  1.00 26.30
ATOM   1255  C   LEU B 149     -31.052   9.064  25.711  1.00 26.43
ATOM   1256  O   LEU B 149     -31.544   8.267  24.908  1.00 27.69
ATOM   1257  CB  LEU B 149     -30.987   8.567  28.231  1.00 26.56
ATOM   1258  CG  LEU B 149     -32.324   7.740  28.306  1.00 26.56
ATOM   1259  CD1 LEU B 149     -32.223   6.463  27.446  1.00 26.56
ATOM   1260  CD2 LEU B 149     -32.528   7.396  29.736  1.00 26.56
ATOM   1261  N   VAL B 150     -31.179  10.400  25.636  1.00 26.25
ATOM   1262  CA  VAL B 150     -31.996  11.054  24.603  1.00 27.67
ATOM   1263  C   VAL B 150     -31.488  10.647  23.213  1.00 26.01
ATOM   1264  O   VAL B 150     -32.253  10.308  22.338  1.00 26.17
ATOM   1265  CB  VAL B 150     -31.991  12.584  24.791  1.00 28.14
ATOM   1266  CG1 VAL B 150     -32.657  13.319  23.594  1.00 28.14
ATOM   1267  CG2 VAL B 150     -32.697  12.949  26.126  1.00 28.14
ATOM   1268  N   ALA B 151     -30.162  10.627  23.044  1.00 24.45
ATOM   1269  CA  ALA B 151     -29.600  10.361  21.741  1.00 24.04
ATOM   1270  C   ALA B 151     -29.796   8.893  21.382  1.00 22.04
ATOM   1271  O   ALA B 151     -30.084   8.548  20.215  1.00 23.52
ATOM   1272  CB  ALA B 151     -28.094  10.692  21.752  1.00 23.59
ATOM   1273  N   TYR B 152     -29.512   8.012  22.342  1.00 22.09
ATOM   1274  CA  TYR B 152     -29.664   6.580  22.102  1.00 21.08
ATOM   1275  C   TYR B 152     -31.143   6.237  21.814  1.00 22.03
ATOM   1276  O   TYR B 152     -31.432   5.362  20.974  1.00 22.76
ATOM   1277  CB  TYR B 152     -29.158   5.734  23.278  1.00 20.94
ATOM   1278  CG  TYR B 152     -27.637   5.515  23.380  1.00 20.94
ATOM   1279  CD1 TYR B 152     -26.822   5.309  22.223  1.00 20.94
ATOM   1280  CD2 TYR B 152     -27.016   5.578  24.634  1.00 20.94
ATOM   1281  CE1 TYR B 152     -25.468   5.164  22.382  1.00 20.94
ATOM   1282  CE2 TYR B 152     -25.665   5.404  24.805  1.00 20.94
ATOM   1283  CZ  TYR B 152     -24.898   5.181  23.714  1.00 20.94
ATOM   1284  OH  TYR B 152     -23.541   5.027  23.879  1.00 20.94
ATOM   1285  N   LYS B 153     -32.074   6.877  22.529  1.00 22.28
ATOM   1286  CA  LYS B 153     -33.485   6.672  22.222  1.00 24.17
ATOM   1287  C   LYS B 153     -33.833   7.116  20.772  1.00 25.97
ATOM   1288  O   LYS B 153     -34.658   6.452  20.051  1.00 26.24
ATOM   1289  CB  LYS B 153     -34.350   7.466  23.250  1.00 30.28
ATOM   1290  CG  LYS B 153     -34.262   6.906  24.697  1.00 30.28
ATOM   1291  CD  LYS B 153     -34.673   8.098  25.741  1.00 30.28
ATOM   1292  CE  LYS B 153     -36.152   8.462  25.694  1.00 30.28
ATOM   1293  NZ  LYS B 153     -36.872   7.341  26.323  1.00 30.28
ATOM   1294  N   ALA B 154     -33.298   8.275  20.377  1.00 24.92
ATOM   1295  CA  ALA B 154     -33.514   8.797  19.012  1.00 26.28
ATOM   1296  C   ALA B 154     -32.991   7.835  17.964  1.00 26.87
ATOM   1297  O   ALA B 154     -33.691   7.548  16.965  1.00 26.02
ATOM   1298  CB  ALA B 154     -32.859  10.193  18.826  1.00 25.96
ATOM   1299  N   ALA B 155     -31.779   7.293  18.208  1.00 23.67
ATOM   1300  CA  ALA B 155     -31.148   6.343  17.279  1.00 22.23
ATOM   1301  C   ALA B 155     -32.001   5.073  17.236  1.00 22.45
ATOM   1302  O   ALA B 155     -32.243   4.511  16.132  1.00 22.55
ATOM   1303  CB  ALA B 155     -29.691   5.967  17.716  1.00 22.33
ATOM   1304  N   SER B 156     -32.538   4.696  18.414  1.00 22.44
ATOM   1305  CA  SER B 156     -33.337   3.443  18.500  1.00 23.04
ATOM   1306  C   SER B 156     -34.646   3.574  17.745  1.00 24.35
ATOM   1307  O   SER B 156     -35.089   2.593  17.106  1.00 25.71
ATOM   1308  CB  SER B 156     -33.609   3.050  19.968  1.00 23.58
ATOM   1309  OG  SER B 156     -34.638   3.861  20.473  1.00 23.58
ATOM   1310  N   ASP B 157     -35.258   4.767  17.788  1.00 24.68
ATOM   1311  CA  ASP B 157     -36.564   4.946  17.145  1.00 26.88
ATOM   1312  C   ASP B 157     -36.374   4.738  15.668  1.00 25.90
ATOM   1313  O   ASP B 157     -37.164   4.029  14.993  1.00 27.11
ATOM   1314  CB  ASP B 157     -37.087   6.367  17.386  1.00 31.08
ATOM   1315  CG  ASP B 157     -37.893   6.456  18.672  1.00 31.08
ATOM   1316  OD1 ASP B 157     -38.663   5.526  18.958  1.00 31.08
ATOM   1317  OD2 ASP B 157     -37.855   7.511  19.349  1.00 31.08
ATOM   1318  N   ILE B 158     -35.329   5.360  15.148  1.00 26.10
ATOM   1319  CA  ILE B 158     -35.012   5.239  13.714  1.00 25.90
ATOM   1320  C   ILE B 158     -34.585   3.805  13.352  1.00 26.40
ATOM   1321  O   ILE B 158     -35.055   3.263  12.349  1.00 24.91
ATOM   1322  CB  ILE B 158     -34.001   6.301  13.261  1.00 27.46
ATOM   1323  CG1 ILE B 158     -34.573   7.729  13.486  1.00 27.46
ATOM   1324  CG2 ILE B 158     -33.671   6.126  11.738  1.00 27.46
ATOM   1325  CD1 ILE B 158     -33.505   8.714  14.076  1.00 27.46
ATOM   1326  N   ALA B 159     -33.740   3.196  14.176  1.00 23.43
ATOM   1327  CA  ALA B 159     -33.217   1.821  13.919  1.00 24.13
ATOM   1328  C   ALA B 159     -34.374   0.817  13.875  1.00 24.24
ATOM   1329  O   ALA B 159     -34.431  -0.025  12.976  1.00 24.57
ATOM   1330  CB  ALA B 159     -32.226   1.423  15.030  1.00 24.08
ATOM   1331  N   MET B 160     -35.311   0.969  14.809  1.00 23.47
ATOM   1332  CA  MET B 160     -36.455   0.053  14.863  1.00 25.51
ATOM   1333  C   MET B 160     -37.347   0.139  13.671  1.00 27.22
ATOM   1334  O   MET B 160     -37.982  -0.853  13.293  1.00 29.84
ATOM   1335  CB  MET B 160     -37.267   0.260  16.173  1.00 30.56
ATOM   1336  CG  MET B 160     -36.851  -0.760  17.201  1.00 30.56
ATOM   1337  SD  MET B 160     -35.146  -0.404  17.772  1.00 30.56
ATOM   1338  CE  MET B 160     -35.442   0.174  19.450  1.00 30.56
ATOM   1339  N   THR B 161     -37.498   1.326  13.100  1.00 26.96
ATOM   1340  CA  THR B 161     -38.370   1.412  11.945  1.00 30.87
ATOM   1341  C   THR B 161     -37.660   1.281  10.604  1.00 30.59
ATOM   1342  O   THR B 161     -38.346   0.992   9.622  1.00 33.37
ATOM   1343  CB  THR B 161     -39.172   2.748  11.952  1.00 31.58
ATOM   1344  OG1 THR B 161     -38.232   3.813  11.710  1.00 31.58
ATOM   1345  CG2 THR B 161     -39.795   2.987  13.359  1.00 31.58
ATOM   1346  N   GLU B 162     -36.339   1.527  10.546  1.00 28.38
ATOM   1347  CA  GLU B 162     -35.616   1.672   9.264  1.00 30.26
ATOM   1348  C   GLU B 162     -34.602   0.568   8.939  1.00 29.61
ATOM   1349  O   GLU B 162     -34.290   0.355   7.779  1.00 30.17
ATOM   1350  CB  GLU B 162     -34.878   3.032   9.160  1.00 35.27
ATOM   1351  CG  GLU B 162     -35.797   4.232   9.088  1.00 35.27
ATOM   1352  CD  GLU B 162     -36.012   4.799   7.656  1.00 35.27
ATOM   1353  OE1 GLU B 162     -36.249   3.979   6.729  1.00 35.27
ATOM   1354  OE2 GLU B 162     -35.917   6.036   7.425  1.00 35.27
ATOM   1355  N   LEU B 163     -34.065  -0.090   9.968  1.00 27.72
ATOM   1356  CA  LEU B 163     -33.000  -1.078   9.761  1.00 26.30
ATOM   1357  C   LEU B 163     -33.414  -2.459  10.179  1.00 28.08
ATOM   1358  O   LEU B 163     -34.047  -2.633  11.231  1.00 27.86
ATOM   1359  CB  LEU B 163     -31.771  -0.688  10.615  1.00 26.50
ATOM   1360  CG  LEU B 163     -30.980   0.555  10.127  1.00 26.50
ATOM   1361  CD1 LEU B 163     -31.704   1.855  10.488  1.00 26.50
ATOM   1362  CD2 LEU B 163     -29.600   0.649  10.697  1.00 26.50
ATOM   1363  N   PRO B 164     -33.023  -3.482   9.390  1.00 27.65
ATOM   1364  CA  PRO B 164     -33.325  -4.837   9.929  1.00 27.70
ATOM   1365  C   PRO B 164     -32.578  -5.155  11.272  1.00 25.18
ATOM   1366  O   PRO B 164     -31.537  -4.570  11.600  1.00 23.22
ATOM   1367  CB  PRO B 164     -32.895  -5.793   8.789  1.00 27.11
ATOM   1368  CG  PRO B 164     -31.724  -5.217   8.247  1.00 27.11
ATOM   1369  CD  PRO B 164     -31.832  -3.674   8.205  1.00 27.11
ATOM   1370  N   PRO B 165     -33.102  -6.107  12.056  1.00 25.57
ATOM   1371  CA  PRO B 165     -32.500  -6.369  13.403  1.00 26.98
ATOM   1372  C   PRO B 165     -31.096  -6.969  13.307  1.00 25.76
ATOM   1373  O   PRO B 165     -30.393  -6.920  14.283  1.00 23.60
ATOM   1374  CB  PRO B 165     -33.468  -7.401  14.039  1.00 27.17
ATOM   1375  CG  PRO B 165     -34.024  -8.119  12.903  1.00 27.17
ATOM   1376  CD  PRO B 165     -34.080  -7.165  11.716  1.00 27.17
ATOM   1377  N   THR B 166     -30.706  -7.482  12.125  1.00 25.35
ATOM   1378  CA  THR B 166     -29.286  -7.885  11.922  1.00 25.24
ATOM   1379  C   THR B 166     -28.339  -6.786  11.438  1.00 25.86
ATOM   1380  O   THR B 166     -27.123  -7.007  11.397  1.00 25.76
ATOM   1381  CB  THR B 166     -29.172  -8.982  10.849  1.00 26.24
ATOM   1382  OG1 THR B 166     -29.641  -8.469   9.583  1.00 26.24
ATOM   1383  CG2 THR B 166     -30.036 -10.145  11.222  1.00 26.24
ATOM   1384  N   HIS B 167     -28.865  -5.595  11.139  1.00 24.56
ATOM   1385  CA  HIS B 167     -28.012  -4.538  10.617  1.00 24.88
ATOM   1386  C   HIS B 167     -26.893  -4.201  11.656  1.00 23.78
ATOM   1387  O   HIS B 167     -27.167  -4.008  12.845  1.00 21.64
ATOM   1388  CB  HIS B 167     -28.859  -3.299  10.353  1.00 25.66
ATOM   1389  CG  HIS B 167     -28.167  -2.310   9.477  1.00 25.66
ATOM   1390  ND1 HIS B 167     -27.048  -1.632   9.898  1.00 25.66
ATOM   1391  CD2 HIS B 167     -28.383  -1.931   8.191  1.00 25.66
ATOM   1392  CE1 HIS B 167     -26.594  -0.869   8.918  1.00 25.66
ATOM   1393  NE2 HIS B 167     -27.375  -1.036   7.867  1.00 25.66
ATOM   1394  N   PRO B 168     -25.623  -4.134  11.223  1.00 22.81
ATOM   1395  CA  PRO B 168     -24.564  -3.918  12.191  1.00 21.13
ATOM   1396  C   PRO B 168     -24.707  -2.604  12.927  1.00 20.15
ATOM   1397  O   PRO B 168     -24.211  -2.481  14.056  1.00 20.61
ATOM   1398  CB  PRO B 168     -23.235  -3.937  11.330  1.00 22.56
ATOM   1399  CG  PRO B 168     -23.658  -3.652   9.966  1.00 22.56
ATOM   1400  CD  PRO B 168     -25.048  -4.145   9.687  1.00 22.56
ATOM   1401  N   ILE B 169     -25.329  -1.558  12.313  1.00 19.71
ATOM   1402  CA  ILE B 169     -25.365  -0.311  13.047  1.00 19.61
ATOM   1403  C   ILE B 169     -26.478  -0.468  14.134  1.00 21.32
ATOM   1404  O   ILE B 169     -26.368   0.047  15.260  1.00 22.65
ATOM   1405  CB  ILE B 169     -25.728   0.878  12.100  1.00 22.92
ATOM   1406  CG1 ILE B 169     -24.647   1.010  11.000  1.00 22.92
ATOM   1407  CG2 ILE B 169     -25.757   2.226  12.926  1.00 22.92
ATOM   1408  CD1 ILE B 169     -23.228   1.048  11.643  1.00 22.92
ATOM   1409  N   ARG B 170     -27.533  -1.145  13.739  1.00 20.92
ATOM   1410  CA  ARG B 170     -28.599  -1.402  14.744  1.00 21.09
ATOM   1411  C   ARG B 170     -28.059  -2.257  15.892  1.00 20.92
ATOM   1412  O   ARG B 170     -28.352  -2.014  17.077  1.00 18.99
ATOM   1413  CB  ARG B 170     -29.790  -2.064  14.071  1.00 22.48
ATOM   1414  CG  ARG B 170     -30.935  -2.392  15.100  1.00 22.48
ATOM   1415  CD  ARG B 170     -32.276  -2.684  14.369  1.00 22.48
ATOM   1416  NE  ARG B 170     -33.285  -3.099  15.367  1.00 22.48
ATOM   1417  CZ  ARG B 170     -34.578  -3.271  15.115  1.00 22.48
ATOM   1418  NH1 ARG B 170     -35.029  -3.089  13.868  1.00 22.48
ATOM   1419  NH2 ARG B 170     -35.420  -3.669  16.089  1.00 22.48
ATOM   1420  N   LEU B 171     -27.333  -3.331  15.564  1.00 20.48
ATOM   1421  CA  LEU B 171     -26.733  -4.177  16.611  1.00 21.22
ATOM   1422  C   LEU B 171     -25.699  -3.402  17.443  1.00 21.36
ATOM   1423  O   LEU B 171     -25.652  -3.565  18.678  1.00 21.74
ATOM   1424  CB  LEU B 171     -26.088  -5.445  15.959  1.00 21.59
ATOM   1425  CG  LEU B 171     -27.123  -6.539  15.670  1.00 21.59
ATOM   1426  CD1 LEU B 171     -26.600  -7.358  14.473  1.00 21.59
ATOM   1427  CD2 LEU B 171     -27.331  -7.429  16.845  1.00 21.59
ATOM   1428  N   GLY B 172     -24.835  -2.627  16.759  1.00 19.39
ATOM   1429  CA  GLY B 172     -23.856  -1.768  17.460  1.00 20.51
ATOM   1430  C   GLY B 172     -24.546  -0.796  18.413  1.00 20.97
ATOM   1431  O   GLY B 172     -24.077  -0.563  19.555  1.00 19.98
ATOM   1432  N   LEU B 173     -25.667  -0.244  17.926  1.00 18.83
ATOM   1433  CA  LEU B 173     -26.501   0.577  18.805  1.00 17.51
ATOM   1434  C   LEU B 173     -26.987  -0.206  20.037  1.00 18.63
ATOM   1435  O   LEU B 173     -26.815   0.264  21.175  1.00 20.44
ATOM   1436  CB  LEU B 173     -27.687   1.246  18.047  1.00 19.38
ATOM   1437  CG  LEU B 173     -28.681   2.012  18.929  1.00 19.38
ATOM   1438  CD1 LEU B 173     -27.964   3.308  19.426  1.00 19.38
ATOM   1439  CD2 LEU B 173     -29.819   2.446  18.012  1.00 19.38
ATOM   1440  N   ALA B 174     -27.629  -1.347  19.849  1.00 20.78
ATOM   1441  CA  ALA B 174     -28.068  -2.137  20.990  1.00 20.48
ATOM   1442  C   ALA B 174     -26.927  -2.475  21.977  1.00 20.90
ATOM   1443  O   ALA B 174     -27.102  -2.364  23.210  1.00 21.78
ATOM   1444  CB  ALA B 174     -28.685  -3.423  20.505  1.00 20.73
ATOM   1445  N   LEU B 175     -25.782  -2.890  21.415  1.00 19.39
ATOM   1446  CA  LEU B 175     -24.610  -3.162  22.237  1.00 17.83
ATOM   1447  C   LEU B 175     -24.203  -1.952  23.087  1.00 18.01
ATOM   1448  O   LEU B 175     -24.067  -2.047  24.352  1.00 19.83
ATOM   1449  CB  LEU B 175     -23.464  -3.597  21.320  1.00 19.16
ATOM   1450  CG  LEU B 175     -22.225  -4.130  22.116  1.00 19.16
ATOM   1451  CD1 LEU B 175     -22.425  -5.626  22.361  1.00 19.16
ATOM   1452  CD2 LEU B 175     -20.887  -3.997  21.307  1.00 19.16
ATOM   1453  N   ASN B 176     -24.060  -0.771  22.471  1.00 19.67
ATOM   1454  CA  ASN B 176     -23.609   0.350  23.240  1.00 18.18
ATOM   1455  C   ASN B 176     -24.665   0.912  24.162  1.00 17.81
ATOM   1456  O   ASN B 176     -24.361   1.382  25.205  1.00 19.09
ATOM   1457  CB  ASN B 176     -23.144   1.484  22.284  1.00 18.95
ATOM   1458  CG  ASN B 176     -21.787   1.139  21.683  1.00 18.95
ATOM   1459  OD1 ASN B 176     -21.435  -0.045  21.594  1.00 18.95
ATOM   1460  ND2 ASN B 176     -21.069   2.152  21.191  1.00 18.95
ATOM   1461  N   PHE B 177     -25.920   0.928  23.728  1.00 19.35
ATOM   1462  CA  PHE B 177     -27.022   1.366  24.623  1.00 19.78
ATOM   1463  C   PHE B 177     -27.095   0.415  25.789  1.00 20.41
ATOM   1464  O   PHE B 177     -27.360   0.835  26.964  1.00 21.96
ATOM   1465  CB  PHE B 177     -28.340   1.363  23.783  1.00 21.93
ATOM   1466  CG  PHE B 177     -29.411   2.271  24.272  1.00 21.93
ATOM   1467  CD1 PHE B 177     -29.320   2.951  25.488  1.00 21.93
ATOM   1468  CD2 PHE B 177     -30.582   2.440  23.503  1.00 21.93
ATOM   1469  CE1 PHE B 177     -30.401   3.805  25.936  1.00 21.93
ATOM   1470  CE2 PHE B 177     -31.600   3.278  23.953  1.00 21.93
ATOM   1471  CZ  PHE B 177     -31.520   3.939  25.133  1.00 21.93
ATOM   1472  N   SER B 178     -26.899  -0.891  25.580  1.00 21.00
ATOM   1473  CA  SER B 178     -26.955  -1.807  26.736  1.00 20.93
ATOM   1474  C   SER B 178     -25.817  -1.507  27.735  1.00 20.97
ATOM   1475  O   SER B 178     -26.019  -1.550  28.963  1.00 22.54
ATOM   1476  CB  SER B 178     -26.986  -3.301  26.330  1.00 20.62
ATOM   1477  OG  SER B 178     -25.727  -3.739  25.838  1.00 20.62
ATOM   1478  N   VAL B 179     -24.610  -1.218  27.227  1.00 21.11
ATOM   1479  CA  VAL B 179     -23.463  -0.762  28.097  1.00 21.25
ATOM   1480  C   VAL B 179     -23.836   0.470  28.854  1.00 21.92
ATOM   1481  O   VAL B 179     -23.546   0.562  30.061  1.00 23.92
ATOM   1482  CB  VAL B 179     -22.113  -0.588  27.284  1.00 21.97
ATOM   1483  CG1 VAL B 179     -20.944  -0.104  28.205  1.00 21.97
ATOM   1484  CG2 VAL B 179     -21.803  -1.995  26.710  1.00 21.97
ATOM   1485  N   PHE B 180     -24.523   1.393  28.185  1.00 21.99
ATOM   1486  CA  PHE B 180     -24.990   2.622  28.844  1.00 21.30
ATOM   1487  C   PHE B 180     -25.854   2.273  30.074  1.00 23.67
ATOM   1488  O   PHE B 180     -25.619   2.785  31.186  1.00 25.02
ATOM   1489  CB  PHE B 180     -25.733   3.494  27.821  1.00 24.26
ATOM   1490  CG  PHE B 180     -26.561   4.545  28.472  1.00 24.26
ATOM   1491  CD1 PHE B 180     -25.920   5.588  29.184  1.00 24.26
ATOM   1492  CD2 PHE B 180     -27.965   4.466  28.485  1.00 24.26
ATOM   1493  CE1 PHE B 180     -26.715   6.593  29.822  1.00 24.26
ATOM   1494  CE2 PHE B 180     -28.742   5.476  29.124  1.00 24.26
ATOM   1495  CZ  PHE B 180     -28.078   6.532  29.808  1.00 24.26
ATOM   1496  N   TYR B 181     -26.858   1.401  29.903  1.00 23.95
ATOM   1497  CA  TYR B 181     -27.729   1.045  31.050  1.00 26.06
ATOM   1498  C   TYR B 181     -26.918   0.382  32.174  1.00 27.97
ATOM   1499  O   TYR B 181     -27.175   0.631  33.383  1.00 29.91
ATOM   1500  CB  TYR B 181     -28.807   0.085  30.619  1.00 30.24
ATOM   1501  CG  TYR B 181     -29.899   0.794  29.873  1.00 30.24
ATOM   1502  CD1 TYR B 181     -30.462   1.943  30.382  1.00 30.24
ATOM   1503  CD2 TYR B 181     -30.347   0.308  28.654  1.00 30.24
ATOM   1504  CE1 TYR B 181     -31.502   2.628  29.678  1.00 30.24
ATOM   1505  CE2 TYR B 181     -31.387   0.977  27.956  1.00 30.24
ATOM   1506  CZ  TYR B 181     -31.921   2.132  28.453  1.00 30.24
ATOM   1507  OH  TYR B 181     -32.971   2.734  27.755  1.00 30.24
ATOM   1508  N   TYR B 182     -25.965  -0.480  31.783  1.00 26.45
ATOM   1509  CA  TYR B 182     -25.168  -1.175  32.743  1.00 28.91
ATOM   1510  C   TYR B 182     -24.218  -0.264  33.539  1.00 29.66
ATOM   1511  O   TYR B 182     -24.252  -0.278  34.754  1.00 29.67
ATOM   1512  CB  TYR B 182     -24.280  -2.239  32.079  1.00 34.36
ATOM   1513  CG  TYR B 182     -23.740  -3.207  33.100  1.00 34.36
ATOM   1514  CD1 TYR B 182     -24.591  -4.190  33.603  1.00 34.36
ATOM   1515  CD2 TYR B 182     -22.413  -3.153  33.554  1.00 34.36
ATOM   1516  CE1 TYR B 182     -24.182  -5.063  34.523  1.00 34.36
ATOM   1517  CE2 TYR B 182     -21.974  -4.091  34.521  1.00 34.36
ATOM   1518  CZ  TYR B 182     -22.890  -5.039  34.974  1.00 34.36
ATOM   1519  OH  TYR B 182     -22.615  -6.014  35.887  1.00 34.36
ATOM   1520  N   GLU B 183     -23.371   0.452  32.812  1.00 28.76
ATOM   1521  CA  GLU B 183     -22.216   1.204  33.361  1.00 30.30
ATOM   1522  C   GLU B 183     -22.592   2.573  33.837  1.00 31.14
ATOM   1523  O   GLU B 183     -22.008   3.022  34.824  1.00 33.77
ATOM   1524  CB  GLU B 183     -21.108   1.376  32.350  1.00 33.12
ATOM   1525  CG  GLU B 183     -20.641   0.038  31.761  1.00 33.12
ATOM   1526  CD  GLU B 183     -19.424  -0.563  32.487  1.00 33.12
ATOM   1527  OE1 GLU B 183     -19.084   0.023  33.558  1.00 33.12
ATOM   1528  OE2 GLU B 183     -18.866  -1.629  32.074  1.00 33.12
ATOM   1529  N   ILE B 184     -23.519   3.244  33.161  1.00 28.17
ATOM   1530  CA  ILE B 184     -23.857   4.632  33.569  1.00 28.02
ATOM   1531  C   ILE B 184     -25.087   4.618  34.493  1.00 30.04
ATOM   1532  O   ILE B 184     -25.148   5.340  35.482  1.00 33.16
ATOM   1533  CB  ILE B 184     -24.048   5.604  32.341  1.00 27.62
ATOM   1534  CG1 ILE B 184     -22.854   5.493  31.371  1.00 27.62
ATOM   1535  CG2 ILE B 184     -24.311   7.073  32.838  1.00 27.62
ATOM   1536  CD1 ILE B 184     -21.433   5.598  32.149  1.00 27.62
ATOM   1537  N   LEU B 185     -26.102   3.845  34.138  1.00 31.27
ATOM   1538  CA  LEU B 185     -27.367   3.897  34.849  1.00 32.88
ATOM   1539  C   LEU B 185     -27.438   2.815  35.924  1.00 34.57
ATOM   1540  O   LEU B 185     -28.412   2.779  36.732  1.00 35.36
ATOM   1541  CB  LEU B 185     -28.566   3.820  33.899  1.00 33.51
ATOM   1542  CG  LEU B 185     -28.611   4.856  32.760  1.00 33.51
ATOM   1543  CD1 LEU B 185     -30.071   5.034  32.298  1.00 33.51
ATOM   1544  CD2 LEU B 185     -28.026   6.247  33.210  1.00 33.51
ATOM   1545  N   ASN B 186     -26.396   1.975  35.965  1.00 34.54
ATOM   1546  CA  ASN B 186     -26.277   0.945  36.981  1.00 37.56
ATOM   1547  C   ASN B 186     -27.549   0.089  37.007  1.00 38.29
ATOM   1548  O   ASN B 186     -28.165  -0.165  38.069  1.00 38.92
ATOM   1549  CB  ASN B 186     -25.997   1.629  38.343  1.00 43.22
ATOM   1550  CG  ASN B 186     -25.703   0.654  39.419  1.00 43.22
ATOM   1551  OD1 ASN B 186     -25.164  -0.441  39.161  1.00 43.22
ATOM   1552  ND2 ASN B 186     -26.069   1.015  40.649  1.00 43.22
ATOM   1553  N   SER B 187     -27.964  -0.344  35.823  1.00 36.56
ATOM   1554  CA  SER B 187     -29.199  -1.095  35.699  1.00 37.99
ATOM   1555  C   SER B 187     -28.922  -2.382  34.927  1.00 37.66
ATOM   1556  O   SER B 187     -29.179  -2.448  33.726  1.00 36.14
ATOM   1557  CB  SER B 187     -30.262  -0.266  34.981  1.00 37.98
ATOM   1558  OG  SER B 187     -31.569  -0.633  35.384  1.00 37.98
ATOM   1559  N   PRO B 188     -28.396  -3.416  35.616  1.00 38.61
ATOM   1560  CA  PRO B 188     -28.043  -4.689  34.923  1.00 38.09
ATOM   1561  C   PRO B 188     -29.269  -5.360  34.310  1.00 38.00
ATOM   1562  O   PRO B 188     -29.170  -5.979  33.237  1.00 36.74
ATOM   1563  CB  PRO B 188     -27.446  -5.557  36.049  1.00 39.04
ATOM   1564  CG  PRO B 188     -26.696  -4.563  36.898  1.00 39.04
ATOM   1565  CD  PRO B 188     -27.477  -3.275  36.722  1.00 39.04
ATOM   1566  N   ASP B 189     -30.418  -5.197  34.966  1.00 37.96
ATOM   1567  CA  ASP B 189     -31.653  -5.795  34.499  1.00 38.45
ATOM   1568  C   ASP B 189     -32.067  -5.206  33.144  1.00 36.33
ATOM   1569  O   ASP B 189     -32.373  -5.949  32.225  1.00 35.00
ATOM   1570  CB  ASP B 189     -32.778  -5.620  35.535  1.00 41.04
ATOM   1571  CG  ASP B 189     -32.663  -4.308  36.345  1.00 41.04
ATOM   1572  OD1 ASP B 189     -32.586  -3.189  35.751  1.00 41.04
ATOM   1573  OD2 ASP B 189     -32.701  -4.404  37.595  1.00 41.04
ATOM   1574  N   ARG B 190     -32.057  -3.871  33.026  1.00 34.92
ATOM   1575  CA  ARG B 190     -32.456  -3.238  31.759  1.00 33.22
ATOM   1576  C   ARG B 190     -31.361  -3.487  30.690  1.00 29.20
ATOM   1577  O   ARG B 190     -31.670  -3.673  29.497  1.00 28.96
ATOM   1578  CB  ARG B 190     -32.647  -1.716  31.901  1.00 45.62
ATOM   1579  CG  ARG B 190     -33.783  -1.285  32.891  1.00 45.62
ATOM   1580  CD  ARG B 190     -33.832   0.249  33.037  1.00 45.62
ATOM   1581  NE  ARG B 190     -34.993   0.735  33.792  1.00 45.62
ATOM   1582  CZ  ARG B 190     -35.183   0.620  35.123  1.00 45.62
ATOM   1583  NH1 ARG B 190     -34.298   0.014  35.923  1.00 45.62
ATOM   1584  NH2 ARG B 190     -36.294   1.110  35.669  1.00 45.62
ATOM   1585  N   ALA B 191     -30.100  -3.471  31.112  1.00 27.17
ATOM   1586  CA  ALA B 191     -28.976  -3.732  30.164  1.00 26.55
ATOM   1587  C   ALA B 191     -29.157  -5.132  29.554  1.00 27.12
ATOM   1588  O   ALA B 191     -29.056  -5.322  28.330  1.00 25.76
ATOM   1589  CB  ALA B 191     -27.563  -3.633  30.877  1.00 26.52
ATOM   1590  N   CYS B 192     -29.415  -6.106  30.425  1.00 27.29
ATOM   1591  CA  CYS B 192     -29.612  -7.506  29.999  1.00 30.70
ATOM   1592  C   CYS B 192     -30.794  -7.664  29.068  1.00 30.58
ATOM   1593  O   CYS B 192     -30.679  -8.340  28.024  1.00 29.55
ATOM   1594  CB  CYS B 192     -29.720  -8.477  31.213  1.00 30.69
ATOM   1595  SG  CYS B 192     -28.078  -8.755  31.925  1.00 30.69
ATOM   1596  N   ARG B 193     -31.926  -7.044  29.425  1.00 30.11
ATOM   1597  CA  ARG B 193     -33.138  -7.065  28.577  1.00 31.03
ATOM   1598  C   ARG B 193     -32.933  -6.518  27.177  1.00 30.02
ATOM   1599  O   ARG B 193     -33.421  -7.103  26.184  1.00 30.22
ATOM   1600  CB  ARG B 193     -34.275  -6.257  29.205  1.00 42.46
ATOM   1601  CG  ARG B 193     -34.892  -6.929  30.364  1.00 42.46
ATOM   1602  CD  ARG B 193     -35.448  -5.829  31.322  1.00 42.46
ATOM   1603  NE  ARG B 193     -36.373  -6.406  32.298  1.00 42.46
ATOM   1604  CZ  ARG B 193     -35.967  -7.164  33.298  1.00 42.46
ATOM   1605  NH1 ARG B 193     -34.659  -7.405  33.424  1.00 42.46
ATOM   1606  NH2 ARG B 193     -36.835  -7.672  34.156  1.00 42.46
ATOM   1607  N   LEU B 194     -32.260  -5.370  27.127  1.00 27.20
ATOM   1608  CA  LEU B 194     -32.036  -4.706  25.839  1.00 26.03
ATOM   1609  C   LEU B 194     -31.105  -5.572  24.978  1.00 25.25
ATOM   1610  O   LEU B 194     -31.394  -5.792  23.794  1.00 25.08
ATOM   1611  CB  LEU B 194     -31.402  -3.303  26.081  1.00 28.58
ATOM   1612  CG  LEU B 194     -30.599  -2.689  24.922  1.00 28.58
ATOM   1613  CD1 LEU B 194     -31.547  -2.533  23.748  1.00 28.58
ATOM   1614  CD2 LEU B 194     -30.099  -1.268  25.353  1.00 28.58
ATOM   1615  N   ALA B 195     -30.024  -6.090  25.565  1.00 24.27
ATOM   1616  CA  ALA B 195     -29.055  -6.880  24.815  1.00 23.85
ATOM   1617  C   ALA B 195     -29.664  -8.181  24.368  1.00 26.16
ATOM   1618  O   ALA B 195     -29.481  -8.595  23.226  1.00 24.60
ATOM   1619  CB  ALA B 195     -27.793  -7.147  25.649  1.00 24.79
ATOM   1620  N   LYS B 196     -30.379  -8.854  25.281  1.00 25.02
ATOM   1621  CA  LYS B 196     -31.023 -10.104  24.950  1.00 27.57
ATOM   1622  C   LYS B 196     -32.052  -9.905  23.849  1.00 28.25
ATOM   1623  O   LYS B 196     -32.129 -10.720  22.905  1.00 25.68
ATOM   1624  CB  LYS B 196     -31.710 -10.731  26.170  1.00 33.90
ATOM   1625  CG  LYS B 196     -30.908 -12.013  26.641  1.00 33.90
ATOM   1626  CD  LYS B 196     -30.664 -11.982  28.141  1.00 33.90
ATOM   1627  CE  LYS B 196     -29.763 -13.177  28.570  1.00 33.90
ATOM   1628  NZ  LYS B 196     -30.535 -14.440  28.337  1.00 33.90
ATOM   1629  N   ALA B 197     -32.821  -8.806  23.925  1.00 26.59
ATOM   1630  CA  ALA B 197     -33.894  -8.601  22.898  1.00 26.72
ATOM   1631  C   ALA B 197     -33.246  -8.386  21.540  1.00 26.79
ATOM   1632  O   ALA B 197     -33.724  -8.935  20.548  1.00 26.93
ATOM   1633  CB  ALA B 197     -34.734  -7.353  23.249  1.00 26.89
ATOM   1634  N   ALA B 198     -32.186  -7.566  21.510  1.00 25.18
ATOM   1635  CA  ALA B 198     -31.507  -7.259  20.222  1.00 23.22
ATOM   1636  C   ALA B 198     -30.919  -8.562  19.614  1.00 25.15
ATOM   1637  O   ALA B 198     -30.975  -8.785  18.397  1.00 24.62
ATOM   1638  CB  ALA B 198     -30.363  -6.199  20.458  1.00 24.17
ATOM   1639  N   PHE B 199     -30.251  -9.351  20.451  1.00 22.64
ATOM   1640  CA  PHE B 199     -29.699 -10.654  19.994  1.00 23.95
ATOM   1641  C   PHE B 199     -30.807 -11.582  19.476  1.00 25.59
ATOM   1642  O   PHE B 199     -30.734 -12.103  18.342  1.00 25.10
ATOM   1643  CB  PHE B 199     -29.001 -11.320  21.173  1.00 26.31
ATOM   1644  CG  PHE B 199     -28.190 -12.504  20.818  1.00 26.31
ATOM   1645  CD1 PHE B 199     -26.797 -12.322  20.615  1.00 26.31
ATOM   1646  CD2 PHE B 199     -28.774 -13.778  20.716  1.00 26.31
ATOM   1647  CE1 PHE B 199     -25.993 -13.479  20.310  1.00 26.31
ATOM   1648  CE2 PHE B 199     -28.002 -14.928  20.421  1.00 26.31
ATOM   1649  CZ  PHE B 199     -26.596 -14.750  20.200  1.00 26.31
ATOM   1650  N   ASP B 200     -31.865 -11.787  20.272  1.00 24.69
ATOM   1651  CA  ASP B 200     -32.949 -12.659  19.841  1.00 27.40
ATOM   1652  C   ASP B 200     -33.647 -12.167  18.572  1.00 26.02
ATOM   1653  O   ASP B 200     -33.986 -12.972  17.699  1.00 26.42
ATOM   1654  CB  ASP B 200     -34.009 -12.796  20.957  1.00 29.18
ATOM   1655  CG  ASP B 200     -33.828 -14.031  21.821  1.00 29.18
ATOM   1656  OD1 ASP B 200     -33.516 -15.134  21.329  1.00 29.18
ATOM   1657  OD2 ASP B 200     -34.028 -13.895  23.048  1.00 29.18
ATOM   1658  N   ASP B 201     -33.807 -10.842  18.455  1.00 25.09
ATOM   1659  CA  ASP B 201     -34.496 -10.314  17.251  1.00 24.89
ATOM   1660  C   ASP B 201     -33.666 -10.506  15.979  1.00 24.74
ATOM   1661  O   ASP B 201     -34.251 -10.766  14.886  1.00 25.14
ATOM   1662  CB  ASP B 201     -34.796  -8.802  17.424  1.00 27.58
ATOM   1663  CG  ASP B 201     -36.171  -8.543  18.080  1.00 27.58
ATOM   1664  OD1 ASP B 201     -37.072  -9.385  17.902  1.00 27.58
ATOM   1665  OD2 ASP B 201     -36.346  -7.514  18.807  1.00 27.58
ATOM   1666  N   ALA B 202     -32.334 -10.418  16.137  1.00 24.01
ATOM   1667  CA  ALA B 202     -31.425 -10.784  15.053  1.00 24.72
ATOM   1668  C   ALA B 202     -31.494 -12.256  14.702  1.00 25.14
ATOM   1669  O   ALA B 202     -31.555 -12.627  13.529  1.00 25.00
ATOM   1670  CB  ALA B 202     -29.948 -10.405  15.375  1.00 24.54
ATOM   1671  N   ILE B 203     -31.447 -13.118  15.715  1.00 25.55
ATOM   1672  CA  ILE B 203     -31.540 -14.571  15.468  1.00 26.69
ATOM   1673  C   ILE B 203     -32.844 -14.902  14.693  1.00 28.53
ATOM   1674  O   ILE B 203     -32.850 -15.735  13.776  1.00 29.66
ATOM   1675  CB  ILE B 203     -31.453 -15.408  16.802  1.00 28.76
ATOM   1676  CG1 ILE B 203     -30.181 -15.051  17.615  1.00 28.76
ATOM   1677  CG2 ILE B 203     -31.630 -16.970  16.554  1.00 28.76
ATOM   1678  CD1 ILE B 203     -28.953 -15.926  17.298  1.00 28.76
ATOM   1679  N   ALA B 204     -33.953 -14.219  15.034  1.00 27.38
ATOM   1680  CA  ALA B 204     -35.248 -14.521  14.425  1.00 31.73
ATOM   1681  C   ALA B 204     -35.251 -14.204  12.931  1.00 31.75
ATOM   1682  O   ALA B 204     -36.027 -14.783  12.198  1.00 33.06
ATOM   1683  CB  ALA B 204     -36.327 -13.700  15.138  1.00 30.63
ATOM   1684  N   GLU B 205     -34.360 -13.302  12.503  1.00 31.39
ATOM   1685  CA  GLU B 205     -34.354 -12.770  11.115  1.00 33.91
ATOM   1686  C   GLU B 205     -32.993 -12.889  10.402  1.00 34.45
ATOM   1687  O   GLU B 205     -32.529 -11.943   9.757  1.00 34.32
ATOM   1688  CB  GLU B 205     -34.851 -11.307  11.057  1.00 37.42
ATOM   1689  CG  GLU B 205     -36.279 -11.148  11.706  1.00 37.42
ATOM   1690  CD  GLU B 205     -37.189 -10.182  10.900  1.00 37.42
ATOM   1691  OE1 GLU B 205     -37.417 -10.437   9.707  1.00 37.42
ATOM   1692  OE2 GLU B 205     -37.648  -9.176  11.446  1.00 37.42
ATOM   1693  N   LEU B 206     -32.345 -14.038  10.544  1.00 34.74
ATOM   1694  CA  LEU B 206     -30.976 -14.156  10.054  1.00 36.45
ATOM   1695  C   LEU B 206     -30.941 -14.100   8.515  1.00 39.52
ATOM   1696  O   LEU B 206     -29.903 -13.813   7.913  1.00 40.62
ATOM   1697  CB  LEU B 206     -30.309 -15.413  10.585  1.00 37.75
ATOM   1698  CG  LEU B 206     -29.628 -15.320  11.956  1.00 37.75
ATOM   1699  CD1 LEU B 206     -28.564 -16.417  12.091  1.00 37.75
ATOM   1700  CD2 LEU B 206     -28.996 -13.975  12.296  1.00 37.75
ATOM   1701  N   ASP B 207     -32.090 -14.317   7.895  1.00 41.36
ATOM   1702  CA  ASP B 207     -32.272 -14.129   6.459  1.00 43.49
ATOM   1703  C   ASP B 207     -31.976 -12.677   6.029  1.00 42.11
ATOM   1704  O   ASP B 207     -31.723 -12.415   4.836  1.00 43.29
ATOM   1705  CB  ASP B 207     -33.714 -14.525   6.072  1.00 48.43
ATOM   1706  CG  ASP B 207     -34.110 -14.049   4.636  1.00 48.43
ATOM   1707  OD1 ASP B 207     -33.576 -14.619   3.653  1.00 48.43
ATOM   1708  OD2 ASP B 207     -34.957 -13.132   4.468  1.00 48.43
ATOM   1709  N   THR B 208     -31.997 -11.743   6.990  1.00 38.19
ATOM   1710  CA  THR B 208     -31.742 -10.342   6.680  1.00 37.06
ATOM   1711  C   THR B 208     -30.229  -9.974   6.694  1.00 35.94
ATOM   1712  O   THR B 208     -29.883  -8.800   6.494  1.00 35.29
ATOM   1713  CB  THR B 208     -32.572  -9.326   7.570  1.00 36.41
ATOM   1714  OG1 THR B 208     -32.057  -9.276   8.903  1.00 36.41
ATOM   1715  CG2 THR B 208     -34.070  -9.698   7.597  1.00 36.41
ATOM   1716  N   LEU B 209     -29.361 -10.930   7.034  1.00 35.00
ATOM   1717  CA  LEU B 209     -27.924 -10.632   7.046  1.00 35.54
ATOM   1718  C   LEU B 209     -27.549 -10.183   5.627  1.00 35.81
ATOM   1719  O   LEU B 209     -28.031 -10.754   4.671  1.00 37.26
ATOM   1720  CB  LEU B 209     -27.101 -11.881   7.437  1.00 35.88
ATOM   1721  CG  LEU B 209     -27.176 -12.315   8.914  1.00 35.88
ATOM   1722  CD1 LEU B 209     -26.371 -13.617   9.149  1.00 35.88
ATOM   1723  CD2 LEU B 209     -26.736 -11.182   9.855  1.00 35.88
ATOM   1724  N   SER B 210     -26.705  -9.164   5.529  1.00 35.27
ATOM   1725  CA  SER B 210     -26.232  -8.619   4.250  1.00 35.76
ATOM   1726  C   SER B 210     -24.857  -9.220   3.909  1.00 37.27
ATOM   1727  O   SER B 210     -23.978  -9.371   4.788  1.00 35.06
ATOM   1728  CB  SER B 210     -26.024  -7.104   4.359  1.00 36.18
ATOM   1729  OG  SER B 210     -27.201  -6.497   4.903  1.00 36.18
ATOM   1730  N   GLU B 211     -24.684  -9.538   2.617  1.00 38.75
ATOM   1731  CA  GLU B 211     -23.363  -9.879   2.061  1.00 39.93
ATOM   1732  C   GLU B 211     -22.289  -8.867   2.436  1.00 38.03
ATOM   1733  O   GLU B 211     -21.111  -9.226   2.658  1.00 38.20
ATOM   1734  CB  GLU B 211     -23.465 -10.043   0.502  1.00 42.05
ATOM   1735  CG  GLU B 211     -24.843 -10.638  -0.006  1.00 42.05
ATOM   1736  CD  GLU B 211     -25.947  -9.573  -0.246  1.00 42.05
ATOM   1737  OE1 GLU B 211     -25.899  -8.894  -1.285  1.00 42.05
ATOM   1738  OE2 GLU B 211     -26.842  -9.380   0.617  1.00 42.05
ATOM   1739  N   GLU B 212     -22.676  -7.588   2.526  1.00 35.61
ATOM   1740  CA  GLU B 212     -21.726  -6.504   2.806  1.00 34.82
ATOM   1741  C   GLU B 212     -21.195  -6.511   4.237  1.00 33.52
ATOM   1742  O   GLU B 212     -20.167  -5.879   4.515  1.00 34.31
ATOM   1743  CB  GLU B 212     -22.361  -5.126   2.589  1.00 34.18
ATOM   1744  CG  GLU B 212     -21.354  -3.967   2.348  1.00 34.18
ATOM   1745  CD  GLU B 212     -21.979  -2.573   2.478  1.00 34.18
ATOM   1746  OE1 GLU B 212     -23.089  -2.379   1.933  1.00 34.18
ATOM   1747  OE2 GLU B 212     -21.322  -1.718   3.129  1.00 34.18
ATOM   1748  N   SER B 213     -21.930  -7.148   5.158  1.00 32.59
ATOM   1749  CA  SER B 213     -21.705  -6.884   6.626  1.00 32.80
ATOM   1750  C   SER B 213     -21.961  -8.077   7.565  1.00 32.10
ATOM   1751  O   SER B 213     -21.898  -7.886   8.790  1.00 32.35
ATOM   1752  CB  SER B 213     -22.598  -5.729   7.125  1.00 32.45
ATOM   1753  OG  SER B 213     -21.835  -4.602   7.485  1.00 32.45
ATOM   1754  N   TYR B 214     -22.157  -9.276   7.027  1.00 34.38
ATOM   1755  CA  TYR B 214     -22.438 -10.429   7.876  1.00 34.83
ATOM   1756  C   TYR B 214     -21.352 -10.691   8.925  1.00 33.02
ATOM   1757  O   TYR B 214     -21.680 -11.052  10.046  1.00 31.87
ATOM   1758  CB  TYR B 214     -22.744 -11.661   7.081  1.00 43.37
ATOM   1759  CG  TYR B 214     -21.517 -12.285   6.521  1.00 43.37
ATOM   1760  CD1 TYR B 214     -20.857 -11.697   5.423  1.00 43.37
ATOM   1761  CD2 TYR B 214     -21.000 -13.478   7.057  1.00 43.37
ATOM   1762  CE1 TYR B 214     -19.713 -12.266   4.879  1.00 43.37
ATOM   1763  CE2 TYR B 214     -19.840 -14.060   6.505  1.00 43.37
ATOM   1764  CZ  TYR B 214     -19.211 -13.437   5.408  1.00 43.37
ATOM   1765  OH  TYR B 214     -18.061 -13.952   4.831  1.00 43.37
ATOM   1766  N   LYS B 215     -20.067 -10.514   8.590  1.00 32.83
ATOM   1767  CA  LYS B 215     -19.013 -10.587   9.625  1.00 30.84
ATOM   1768  C   LYS B 215     -19.164  -9.570  10.726  1.00 29.03
ATOM   1769  O   LYS B 215     -18.925  -9.893  11.928  1.00 28.66
ATOM   1770  CB  LYS B 215     -17.577 -10.502   9.041  1.00 31.36
ATOM   1771  CG  LYS B 215     -16.791 -11.782   9.198  1.00 31.36
ATOM   1772  CD  LYS B 215     -16.922 -12.645   7.954  1.00 31.36
ATOM   1773  CE  LYS B 215     -16.018 -13.865   8.030  1.00 31.36
ATOM   1774  NZ  LYS B 215     -16.055 -14.661   6.772  1.00 31.36
ATOM   1775  N   ASP B 216     -19.565  -8.343  10.363  1.00 26.98
ATOM   1776  CA  ASP B 216     -19.721  -7.279  11.328  1.00 27.78
ATOM   1777  C   ASP B 216     -20.910  -7.628  12.225  1.00 25.66
ATOM   1778  O   ASP B 216     -20.803  -7.403  13.456  1.00 24.06
ATOM   1779  CB  ASP B 216     -20.027  -5.953  10.650  1.00 31.53
ATOM   1780  CG  ASP B 216     -18.953  -5.581   9.594  1.00 31.53
ATOM   1781  OD1 ASP B 216     -17.796  -5.256   9.999  1.00 31.53
ATOM   1782  OD2 ASP B 216     -19.325  -5.600   8.392  1.00 31.53
ATOM   1783  N   SER B 217     -21.995  -8.103  11.615  1.00 25.41
ATOM   1784  CA  SER B 217     -23.221  -8.491  12.421  1.00 25.72
ATOM   1785  C   SER B 217     -22.858  -9.621  13.400  1.00 26.78
ATOM   1786  O   SER B 217     -23.148  -9.545  14.620  1.00 25.60
ATOM   1787  CB  SER B 217     -24.378  -8.923  11.515  1.00 26.50
ATOM   1788  OG  SER B 217     -24.768  -7.743  10.799  1.00 26.50
ATOM   1789  N   THR B 218     -22.105 -10.579  12.893  1.00 26.23
ATOM   1790  CA  THR B 218     -21.733 -11.762  13.669  1.00 28.46
ATOM   1791  C   THR B 218     -20.868 -11.341  14.861  1.00 26.63
ATOM   1792  O   THR B 218     -21.050 -11.804  15.998  1.00 28.68
ATOM   1793  CB  THR B 218     -20.932 -12.744  12.757  1.00 30.65
ATOM   1794  OG1 THR B 218     -21.841 -13.130  11.742  1.00 30.65
ATOM   1795  CG2 THR B 218     -20.571 -13.990  13.510  1.00 30.65
ATOM   1796  N   LEU B 219     -19.936 -10.436  14.611  1.00 24.55
ATOM   1797  CA  LEU B 219     -19.094  -9.956  15.697  1.00 25.88
ATOM   1798  C   LEU B 219     -19.878  -9.258  16.783  1.00 23.81
ATOM   1799  O   LEU B 219     -19.664  -9.529  17.962  1.00 24.23
ATOM   1800  CB  LEU B 219     -17.974  -9.065  15.157  1.00 28.39
ATOM   1801  CG  LEU B 219     -17.378  -7.976  16.073  1.00 28.39
ATOM   1802  CD1 LEU B 219     -16.688  -8.631  17.284  1.00 28.39
ATOM   1803  CD2 LEU B 219     -16.387  -7.175  15.230  1.00 28.39
ATOM   1804  N   ILE B 220     -20.776  -8.347  16.417  1.00 22.20
ATOM   1805  CA  ILE B 220     -21.517  -7.612  17.451  1.00 22.40
ATOM   1806  C   ILE B 220     -22.403  -8.603  18.216  1.00 21.28
ATOM   1807  O   ILE B 220     -22.562  -8.479  19.456  1.00 21.95
ATOM   1808  CB  ILE B 220     -22.319  -6.401  16.898  1.00 22.20
ATOM   1809  CG1 ILE B 220     -21.351  -5.327  16.333  1.00 22.20
ATOM   1810  CG2 ILE B 220     -23.181  -5.804  17.987  1.00 22.20
ATOM   1811  CD1 ILE B 220     -20.277  -4.858  17.313  1.00 22.20
ATOM   1812  N   MET B 221     -22.977  -9.549  17.519  1.00 21.85
ATOM   1813  CA  MET B 221     -23.826 -10.520  18.230  1.00 22.13
ATOM   1814  C   MET B 221     -22.989 -11.313  19.252  1.00 23.34
ATOM   1815  O   MET B 221     -23.477 -11.576  20.394  1.00 23.19
ATOM   1816  CB  MET B 221     -24.573 -11.463  17.297  1.00 23.54
ATOM   1817  CG  MET B 221     -25.798 -10.743  16.603  1.00 23.54
ATOM   1818  SD  MET B 221     -26.766 -11.944  15.689  1.00 23.54
ATOM   1819  CE  MET B 221     -27.837 -12.645  16.939  1.00 23.54
ATOM   1820  N   GLN B 222     -21.768 -11.688  18.891  1.00 23.10
ATOM   1821  CA  GLN B 222     -20.872 -12.332  19.862  1.00 25.56
ATOM   1822  C   GLN B 222     -20.620 -11.404  21.067  1.00 25.23
ATOM   1823  O   GLN B 222     -20.547 -11.894  22.228  1.00 26.26
ATOM   1824  CB  GLN B 222     -19.529 -12.790  19.224  1.00 29.93
ATOM   1825  CG  GLN B 222     -18.622 -13.566  20.198  1.00 29.93
ATOM   1826  CD  GLN B 222     -17.130 -13.419  19.923  1.00 29.93
ATOM   1827  OE1 GLN B 222     -16.676 -13.534  18.780  1.00 29.93
ATOM   1828  NE2 GLN B 222     -16.356 -13.175  20.974  1.00 29.93
ATOM   1829  N   LEU B 223     -20.453 -10.098  20.799  1.00 22.43
ATOM   1830  CA  LEU B 223     -20.185  -9.164  21.922  1.00 22.12
ATOM   1831  C   LEU B 223     -21.437  -9.039  22.807  1.00 22.43
ATOM   1832  O   LEU B 223     -21.320  -8.904  24.033  1.00 22.21
ATOM   1833  CB  LEU B 223     -19.724  -7.771  21.420  1.00 23.06
ATOM   1834  CG  LEU B 223     -18.557  -7.891  20.401  1.00 23.06
ATOM   1835  CD1 LEU B 223     -18.342  -6.530  19.719  1.00 23.06
ATOM   1836  CD2 LEU B 223     -17.275  -8.366  21.072  1.00 23.06
ATOM   1837  N   LEU B 224     -22.629  -9.036  22.191  1.00 21.01
ATOM   1838  CA  LEU B 224     -23.851  -9.002  23.012  1.00 22.60
ATOM   1839  C   LEU B 224     -23.857 -10.200  23.943  1.00 24.59
ATOM   1840  O   LEU B 224     -24.146 -10.068  25.162  1.00 25.73
ATOM   1841  CB  LEU B 224     -25.119  -9.054  22.142  1.00 23.89
ATOM   1842  CG  LEU B 224     -25.286  -7.811  21.271  1.00 23.89
ATOM   1843  CD1 LEU B 224     -26.113  -8.175  20.002  1.00 23.89
ATOM   1844  CD2 LEU B 224     -25.987  -6.602  22.045  1.00 23.89
ATOM   1845  N   ARG B 225     -23.547 -11.373  23.395  1.00 24.41
ATOM   1846  CA  ARG B 225     -23.492 -12.600  24.198  1.00 27.18
ATOM   1847  C   ARG B 225     -22.427 -12.511  25.293  1.00 26.69
ATOM   1848  O   ARG B 225     -22.741 -12.942  26.435  1.00 29.35
ATOM   1849  CB  ARG B 225     -23.260 -13.829  23.261  1.00 33.01
ATOM   1850  CG  ARG B 225     -22.979 -15.104  24.008  1.00 33.01
ATOM   1851  CD  ARG B 225     -24.162 -15.478  24.891  1.00 33.01
ATOM   1852  NE  ARG B 225     -24.918 -16.495  24.170  1.00 33.01
ATOM   1853  CZ  ARG B 225     -26.055 -16.283  23.507  1.00 33.01
ATOM   1854  NH1 ARG B 225     -26.564 -15.049  23.420  1.00 33.01
ATOM   1855  NH2 ARG B 225     -26.672 -17.298  22.893  1.00 33.01
ATOM   1856  N   ASP B 226     -21.235 -11.974  24.959  1.00 27.10
ATOM   1857  CA  ASP B 226     -20.080 -11.819  25.880  1.00 27.90
ATOM   1858  C   ASP B 226     -20.491 -10.891  27.048  1.00 29.19
ATOM   1859  O   ASP B 226     -20.280 -11.231  28.225  1.00 31.21
ATOM   1860  CB  ASP B 226     -18.812 -11.304  25.182  1.00 29.29
ATOM   1861  CG  ASP B 226     -17.838 -12.439  24.758  1.00 29.29
ATOM   1862  OD1 ASP B 226     -17.421 -13.232  25.619  1.00 29.29
ATOM   1863  OD2 ASP B 226     -17.424 -12.495  23.557  1.00 29.29
ATOM   1864  N   ASN B 227     -21.164  -9.775  26.743  1.00 25.53
ATOM   1865  CA  ASN B 227     -21.678  -8.970  27.890  1.00 26.95
ATOM   1866  C   ASN B 227     -22.725  -9.674  28.759  1.00 29.34
ATOM   1867  O   ASN B 227     -22.755  -9.583  30.039  1.00 31.45
ATOM   1868  CB  ASN B 227     -22.253  -7.634  27.377  1.00 26.70
ATOM   1869  CG  ASN B 227     -21.201  -6.639  27.057  1.00 26.70
ATOM   1870  OD1 ASN B 227     -20.868  -5.784  27.860  1.00 26.70
ATOM   1871  ND2 ASN B 227     -20.710  -6.696  25.839  1.00 26.70
ATOM   1872  N   LEU B 228     -23.666 -10.351  28.114  1.00 30.25
ATOM   1873  CA  LEU B 228     -24.663 -11.115  28.845  1.00 33.72
ATOM   1874  C   LEU B 228     -24.025 -12.088  29.842  1.00 37.50
ATOM   1875  O   LEU B 228     -24.545 -12.259  30.972  1.00 37.30
ATOM   1876  CB  LEU B 228     -25.617 -11.830  27.863  1.00 34.92
ATOM   1877  CG  LEU B 228     -26.471 -10.861  27.028  1.00 34.92
ATOM   1878  CD1 LEU B 228     -27.095 -11.564  25.856  1.00 34.92
ATOM   1879  CD2 LEU B 228     -27.577 -10.127  27.823  1.00 34.92
ATOM   1880  N   THR B 229     -22.919 -12.706  29.385  1.00 40.49
ATOM   1881  CA  THR B 229     -22.028 -13.594  30.163  1.00 43.62
ATOM   1882  C   THR B 229     -21.465 -12.821  31.330  1.00 44.35
ATOM   1883  O   THR B 229     -21.619 -13.262  32.464  1.00 47.51
ATOM   1884  CB  THR B 229     -20.858 -14.163  29.275  1.00 44.23
ATOM   1885  OG1 THR B 229     -21.284 -15.415  28.706  1.00 44.23
ATOM   1886  CG2 THR B 229     -19.543 -14.408  30.083  1.00 44.23
ATOM   1887  N   LEU B 230     -20.869 -11.669  31.049  1.00 42.84
ATOM   1888  CA  LEU B 230     -20.201 -10.849  32.056  1.00 43.18
ATOM   1889  C   LEU B 230     -21.207 -10.370  33.116  1.00 44.05
ATOM   1890  O   LEU B 230     -20.890 -10.369  34.314  1.00 45.41
ATOM   1891  CB  LEU B 230     -19.478  -9.709  31.360  1.00 44.03
ATOM   1892  CG  LEU B 230     -18.050  -9.792  30.865  1.00 44.03
ATOM   1893  CD1 LEU B 230     -17.676 -11.013  29.961  1.00 44.03
ATOM   1894  CD2 LEU B 230     -17.755  -8.415  30.177  1.00 44.03
ATOM   1895  N   TRP B 231     -22.441 -10.073  32.684  1.00 43.21
ATOM   1896  CA  TRP B 231     -23.462  -9.463  33.508  1.00 42.88
ATOM   1897  C   TRP B 231     -24.332 -10.459  34.287  1.00 46.30
ATOM   1898  O   TRP B 231     -25.135 -10.053  35.161  1.00 47.42
ATOM   1899  CB  TRP B 231     -24.370  -8.595  32.630  1.00 34.91
ATOM   1900  CG  TRP B 231     -23.654  -7.470  31.958  1.00 34.91
ATOM   1901  CD1 TRP B 231     -22.423  -6.956  32.267  1.00 34.91
ATOM   1902  CD2 TRP B 231     -24.141  -6.704  30.868  1.00 34.91
ATOM   1903  NE1 TRP B 231     -22.109  -5.915  31.425  1.00 34.91
ATOM   1904  CE2 TRP B 231     -23.180  -5.720  30.586  1.00 34.91
ATOM   1905  CE3 TRP B 231     -25.328  -6.721  30.142  1.00 34.91
ATOM   1906  CZ2 TRP B 231     -23.344  -4.787  29.556  1.00 34.91
ATOM   1907  CZ3 TRP B 231     -25.487  -5.757  29.125  1.00 34.91
ATOM   1908  CH2 TRP B 231     -24.499  -4.841  28.845  1.00 34.91
ATOM   1909  N   THR B 232     -24.186 -11.753  33.964  1.00 46.57
ATOM   1910  CA  THR B 232     -24.927 -12.798  34.642  1.00 49.73
ATOM   1911  C   THR B 232     -23.912 -13.805  35.178  1.00 50.05
ATOM   1912  O   THR B 232     -24.320 -14.842  35.676  1.00 53.61
ATOM   1913  CB  THR B 232     -25.998 -13.513  33.721  1.00 50.21
ATOM   1914  OG1 THR B 232     -25.337 -14.219  32.670  1.00 50.21
ATOM   1915  CG2 THR B 232     -26.991 -12.519  33.090  1.00 50.21
ATOM   1916  OXT THR B 232     -22.697 -13.502  35.107  1.00 53.61
