# Supplementary material for: A recombinant Fasciola gigantica 14-3-3 epsilon protein (rFg14-3-3e) modulates various functions of goat peripheral blood mononuclear cells
Source: Parasit Vectors. 2018 Mar 6;11:152. doi: 10.1186/s13071-018-2745-4 (PMC5840819; doi:10.1186/s13071-018-2745-4)
Supplement: Supplementary file 1 — Dataset S1. Structure files, FoldX configuration files and associated energy calculations for complexes between YWAHE and rFg14-3-3, and the 18 human protein interactors of YWAHE. (TGZ 5273 kb) [file 13071_2018_2745_MOESM1_ESM.tgz › foldx_model_files/WT_P58340-P62258-EXP-3ubw.pdb]

FoldX generated pdb file

Output generated by <BuildModel>
ATOM      0  N   ARG A  31     -15.136  -2.090  31.434  1.00 47.44
ATOM      1  CA  ARG A  31     -14.932  -3.562  31.174  1.00 47.91
ATOM      2  C   ARG A  31     -16.032  -4.293  30.340  1.00 45.36
ATOM      3  O   ARG A  31     -15.728  -5.352  29.760  1.00 47.08
ATOM      4  CB  ARG A  31     -14.664  -4.319  32.472  1.00 57.23
ATOM      5  CG  ARG A  31     -14.041  -5.710  32.307  1.00 57.23
ATOM      6  CD  ARG A  31     -14.746  -6.707  33.214  1.00 57.23
ATOM      7  NE  ARG A  31     -14.536  -8.103  32.820  1.00 57.23
ATOM      8  CZ  ARG A  31     -14.673  -9.136  33.653  1.00 57.23
ATOM      9  NH1 ARG A  31     -15.039  -8.935  34.927  1.00 57.23
ATOM     10  NH2 ARG A  31     -14.462 -10.372  33.224  1.00 57.23
ATOM     11  N   SER A  32     -17.268  -3.757  30.250  1.00 40.77
ATOM     12  CA  SER A  32     -18.225  -4.272  29.225  1.00 35.90
ATOM     13  C   SER A  32     -17.630  -4.028  27.835  1.00 32.44
ATOM     14  O   SER A  32     -16.752  -3.140  27.681  1.00 31.16
ATOM     15  CB  SER A  32     -19.578  -3.582  29.319  1.00 35.27
ATOM     16  OG  SER A  32     -20.099  -3.767  30.610  1.00 35.27
ATOM     17  N   PHE A  33     -18.112  -4.767  26.819  1.00 26.92
ATOM     18  CA  PHE A  33     -17.633  -4.564  25.474  1.00 25.13
ATOM     19  C   PHE A  33     -18.544  -3.644  24.766  1.00 23.69
ATOM     20  O   PHE A  33     -19.781  -3.837  24.795  1.00 22.51
ATOM     21  CB  PHE A  33     -17.637  -5.923  24.726  1.00 31.06
ATOM     22  CG  PHE A  33     -16.905  -6.997  25.510  1.00 31.06
ATOM     23  CD1 PHE A  33     -15.503  -7.092  25.473  1.00 31.06
ATOM     24  CD2 PHE A  33     -17.652  -7.957  26.235  1.00 31.06
ATOM     25  CE1 PHE A  33     -14.839  -8.200  26.154  1.00 31.06
ATOM     26  CE2 PHE A  33     -17.016  -8.988  26.943  1.00 31.06
ATOM     27  CZ  PHE A  33     -15.598  -9.107  26.892  1.00 31.06
ATOM     28  N   SEP A  34     -17.969  -2.661  24.097  1.00 21.11
ATOM     29  CA  SEP A  34     -18.803  -1.867  23.248  1.00 20.95
ATOM     30  C   SEP A  34     -18.413  -2.072  21.845  1.00 21.24
ATOM     31  O   SEP A  34     -17.498  -2.835  21.555  1.00 21.07
ATOM     32  CB  SEP A  34     -18.729  -0.355  23.685  1.00 20.71
ATOM     33  OG  SEP A  34     -17.377   0.098  23.528  1.00 20.71
ATOM     34  P   SEP A  34     -17.064   1.573  24.167  1.00 20.71
ATOM     35  O1P SEP A  34     -17.056   1.423  25.667  1.00 20.71
ATOM     36  O2P SEP A  34     -18.062   2.574  23.487  1.00 20.71
ATOM     37  O3P SEP A  34     -15.640   1.748  23.612  1.00 20.71
ATOM     38  N   GLU A  35     -19.030  -1.376  20.926  1.00 21.04
ATOM     39  CA  GLU A  35     -18.765  -1.619  19.536  1.00 23.62
ATOM     40  C   GLU A  35     -17.245  -1.317  19.175  1.00 25.46
ATOM     41  O   GLU A  35     -16.730  -0.266  19.542  1.00 22.75
ATOM     42  CB  GLU A  35     -19.764  -0.771  18.716  1.00 28.75
ATOM     43  CG  GLU A  35     -19.935  -1.224  17.330  1.00 28.75
ATOM     44  CD  GLU A  35     -20.141  -0.040  16.356  1.00 28.75
ATOM     45  OE1 GLU A  35     -20.866   0.955  16.719  1.00 28.75
ATOM     46  OE2 GLU A  35     -19.522  -0.091  15.250  1.00 28.75
ATOM     47  N   PRO A  36     -16.537  -2.283  18.540  1.00 27.19
ATOM     48  CA  PRO A  36     -15.087  -2.096  18.343  1.00 28.49
ATOM     49  C   PRO A  36     -14.861  -1.187  17.108  1.00 29.66
ATOM     50  O   PRO A  36     -15.827  -0.850  16.403  1.00 28.72
ATOM     51  CB  PRO A  36     -14.523  -3.558  18.083  1.00 28.57
ATOM     52  CG  PRO A  36     -15.725  -4.378  17.574  1.00 28.57
ATOM     53  CD  PRO A  36     -17.023  -3.827  18.188  1.00 28.57
ATOM     54  N   PHE A  37     -13.607  -0.805  16.814  1.00 32.34
ATOM     55  CA  PHE A  37     -13.366   0.155  15.724  1.00 34.73
ATOM     56  C   PHE A  37     -11.993  -0.115  15.123  1.00 37.09
ATOM     57  O   PHE A  37     -11.214  -0.771  15.818  1.00 40.20
ATOM     58  CB  PHE A  37     -13.399   1.575  16.298  1.00 34.67
ATOM     59  CG  PHE A  37     -12.361   1.826  17.440  1.00 34.67
ATOM     60  CD1 PHE A  37     -12.600   1.356  18.758  1.00 34.67
ATOM     61  CD2 PHE A  37     -11.182   2.551  17.202  1.00 34.67
ATOM     62  CE1 PHE A  37     -11.664   1.577  19.793  1.00 34.67
ATOM     63  CE2 PHE A  37     -10.242   2.807  18.246  1.00 34.67
ATOM     64  CZ  PHE A  37     -10.486   2.349  19.530  1.00 34.67
ATOM     65  OXT PHE A  37     -11.746   0.368  13.992  1.00 40.20
TER
ATOM     66  N   ASP B   3     -10.804  17.943  -3.743  1.00 45.43
ATOM     67  CA  ASP B   3     -10.630  18.336  -2.308  1.00 45.45
ATOM     68  C   ASP B   3     -11.205  17.295  -1.353  1.00 44.76
ATOM     69  O   ASP B   3     -10.457  16.826  -0.509  1.00 44.14
ATOM     70  CB  ASP B   3     -11.231  19.678  -1.946  1.00 49.19
ATOM     71  CG  ASP B   3     -12.674  19.833  -2.431  1.00 49.19
ATOM     72  OD1 ASP B   3     -13.185  18.949  -3.173  1.00 49.19
ATOM     73  OD2 ASP B   3     -13.315  20.829  -2.038  1.00 49.19
ATOM     74  N   ARG B   4     -12.500  16.958  -1.459  1.00 42.40
ATOM     75  CA  ARG B   4     -13.087  15.915  -0.594  1.00 40.14
ATOM     76  C   ARG B   4     -12.346  14.570  -0.782  1.00 40.26
ATOM     77  O   ARG B   4     -11.971  13.901   0.199  1.00 38.87
ATOM     78  CB  ARG B   4     -14.590  15.802  -0.788  1.00 39.68
ATOM     79  CG  ARG B   4     -15.235  14.610  -0.195  1.00 39.68
ATOM     80  CD  ARG B   4     -16.631  14.481  -0.775  1.00 39.68
ATOM     81  NE  ARG B   4     -17.443  13.550  -0.006  1.00 39.68
ATOM     82  CZ  ARG B   4     -18.778  13.489  -0.047  1.00 39.68
ATOM     83  NH1 ARG B   4     -19.472  14.327  -0.829  1.00 39.68
ATOM     84  NH2 ARG B   4     -19.434  12.602   0.706  1.00 39.68
ATOM     85  N   GLU B   5     -12.052  14.210  -2.013  1.00 39.53
ATOM     86  CA  GLU B   5     -11.267  12.991  -2.237  1.00 39.86
ATOM     87  C   GLU B   5      -9.834  13.093  -1.707  1.00 37.98
ATOM     88  O   GLU B   5      -9.287  12.092  -1.238  1.00 37.30
ATOM     89  CB  GLU B   5     -11.297  12.556  -3.706  1.00 46.96
ATOM     90  CG  GLU B   5     -12.734  12.249  -4.165  1.00 46.96
ATOM     91  CD  GLU B   5     -13.536  13.483  -4.589  1.00 46.96
ATOM     92  OE1 GLU B   5     -12.969  14.610  -4.670  1.00 46.96
ATOM     93  OE2 GLU B   5     -14.758  13.306  -4.847  1.00 46.96
ATOM     94  N   ASP B   6      -9.240  14.281  -1.788  1.00 35.60
ATOM     95  CA  ASP B   6      -7.933  14.508  -1.237  1.00 34.34
ATOM     96  C   ASP B   6      -7.916  14.382   0.278  1.00 32.89
ATOM     97  O   ASP B   6      -6.995  13.791   0.844  1.00 30.70
ATOM     98  CB  ASP B   6      -7.350  15.856  -1.601  1.00 36.69
ATOM     99  CG  ASP B   6      -7.265  16.079  -3.122  1.00 36.69
ATOM    100  OD1 ASP B   6      -7.034  15.128  -3.896  1.00 36.69
ATOM    101  OD2 ASP B   6      -7.442  17.249  -3.529  1.00 36.69
ATOM    102  N   LEU B   7      -8.903  14.961   0.917  1.00 30.60
ATOM    103  CA  LEU B   7      -9.010  14.854   2.374  1.00 30.91
ATOM    104  C   LEU B   7      -9.182  13.415   2.835  1.00 30.62
ATOM    105  O   LEU B   7      -8.618  13.017   3.892  1.00 29.28
ATOM    106  CB  LEU B   7     -10.184  15.692   2.881  1.00 31.58
ATOM    107  CG  LEU B   7     -10.129  17.176   2.501  1.00 31.58
ATOM    108  CD1 LEU B   7     -11.538  17.690   2.703  1.00 31.58
ATOM    109  CD2 LEU B   7      -9.047  17.915   3.357  1.00 31.58
ATOM    110  N   VAL B   8      -9.942  12.637   2.066  1.00 28.08
ATOM    111  CA  VAL B   8     -10.129  11.245   2.378  1.00 28.02
ATOM    112  C   VAL B   8      -8.813  10.503   2.309  1.00 28.49
ATOM    113  O   VAL B   8      -8.521   9.678   3.193  1.00 26.04
ATOM    114  CB  VAL B   8     -11.182  10.590   1.520  1.00 28.08
ATOM    115  CG1 VAL B   8     -11.303   9.044   1.741  1.00 28.08
ATOM    116  CG2 VAL B   8     -12.570  11.346   1.761  1.00 28.08
ATOM    117  N   TYR B   9      -8.085  10.762   1.220  1.00 26.42
ATOM    118  CA  TYR B   9      -6.790  10.230   1.045  1.00 26.49
ATOM    119  C   TYR B   9      -5.812  10.603   2.207  1.00 23.91
ATOM    120  O   TYR B   9      -5.137   9.695   2.759  1.00 23.32
ATOM    121  CB  TYR B   9      -6.238  10.600  -0.344  1.00 28.62
ATOM    122  CG  TYR B   9      -4.877   9.924  -0.581  1.00 28.62
ATOM    123  CD1 TYR B   9      -4.745   8.558  -0.490  1.00 28.62
ATOM    124  CD2 TYR B   9      -3.783  10.667  -0.972  1.00 28.62
ATOM    125  CE1 TYR B   9      -3.492   7.935  -0.723  1.00 28.62
ATOM    126  CE2 TYR B   9      -2.531  10.081  -1.222  1.00 28.62
ATOM    127  CZ  TYR B   9      -2.405   8.700  -1.090  1.00 28.62
ATOM    128  OH  TYR B   9      -1.180   8.125  -1.367  1.00 28.62
ATOM    129  N   GLN B  10      -5.771  11.876   2.591  1.00 21.03
ATOM    130  CA  GLN B  10      -4.967  12.295   3.722  1.00 23.80
ATOM    131  C   GLN B  10      -5.391  11.616   5.029  1.00 21.99
ATOM    132  O   GLN B  10      -4.504  11.220   5.789  1.00 22.14
ATOM    133  CB  GLN B  10      -4.987  13.834   3.893  1.00 30.65
ATOM    134  CG  GLN B  10      -4.176  14.221   5.123  1.00 30.65
ATOM    135  CD  GLN B  10      -2.696  13.904   4.987  1.00 30.65
ATOM    136  OE1 GLN B  10      -1.913  14.736   4.520  1.00 30.65
ATOM    137  NE2 GLN B  10      -2.304  12.708   5.418  1.00 30.65
ATOM    138  N   ALA B  11      -6.695  11.386   5.216  1.00 21.27
ATOM    139  CA  ALA B  11      -7.236  10.678   6.407  1.00 21.33
ATOM    140  C   ALA B  11      -6.740   9.244   6.387  1.00 21.80
ATOM    141  O   ALA B  11      -6.316   8.692   7.398  1.00 20.00
ATOM    142  CB  ALA B  11      -8.750  10.697   6.414  1.00 21.01
ATOM    143  N   LYS B  12      -6.773   8.637   5.211  1.00 20.62
ATOM    144  CA  LYS B  12      -6.283   7.289   5.094  1.00 21.89
ATOM    145  C   LYS B  12      -4.754   7.177   5.325  1.00 22.55
ATOM    146  O   LYS B  12      -4.298   6.199   5.937  1.00 22.79
ATOM    147  CB  LYS B  12      -6.664   6.757   3.722  1.00 25.09
ATOM    148  CG  LYS B  12      -8.183   6.630   3.534  1.00 25.09
ATOM    149  CD  LYS B  12      -8.459   6.738   1.998  1.00 25.09
ATOM    150  CE  LYS B  12      -9.405   5.717   1.505  1.00 25.09
ATOM    151  NZ  LYS B  12      -8.486   4.581   1.052  1.00 25.09
ATOM    152  N   LEU B  13      -3.961   8.171   4.882  1.00 23.19
ATOM    153  CA  LEU B  13      -2.501   8.169   5.161  1.00 22.79
ATOM    154  C   LEU B  13      -2.213   8.326   6.638  1.00 22.00
ATOM    155  O   LEU B  13      -1.359   7.638   7.170  1.00 19.58
ATOM    156  CB  LEU B  13      -1.754   9.318   4.472  1.00 24.30
ATOM    157  CG  LEU B  13      -1.923   9.566   2.964  1.00 24.30
ATOM    158  CD1 LEU B  13      -1.337  11.008   2.682  1.00 24.30
ATOM    159  CD2 LEU B  13      -1.246   8.449   2.089  1.00 24.30
ATOM    160  N   ALA B  14      -2.937   9.248   7.277  1.00 21.16
ATOM    161  CA  ALA B  14      -2.801   9.488   8.708  1.00 20.74
ATOM    162  C   ALA B  14      -3.172   8.171   9.464  1.00 22.65
ATOM    163  O   ALA B  14      -2.484   7.802  10.412  1.00 21.64
ATOM    164  CB  ALA B  14      -3.776  10.612   9.069  1.00 21.40
ATOM    165  N   GLU B  15      -4.283   7.507   9.087  1.00 20.10
ATOM    166  CA  GLU B  15      -4.677   6.214   9.694  1.00 21.39
ATOM    167  C   GLU B  15      -3.554   5.139   9.545  1.00 21.36
ATOM    168  O   GLU B  15      -3.199   4.473  10.537  1.00 18.98
ATOM    169  CB  GLU B  15      -5.924   5.679   9.024  1.00 24.55
ATOM    170  CG  GLU B  15      -6.515   4.475   9.752  1.00 24.55
ATOM    171  CD  GLU B  15      -7.028   3.427   8.725  1.00 24.55
ATOM    172  OE1 GLU B  15      -6.192   2.670   8.134  1.00 24.55
ATOM    173  OE2 GLU B  15      -8.255   3.413   8.525  1.00 24.55
ATOM    174  N   GLN B  16      -3.014   4.992   8.329  1.00 20.35
ATOM    175  CA  GLN B  16      -1.875   4.092   8.160  1.00 21.85
ATOM    176  C   GLN B  16      -0.681   4.475   9.091  1.00 23.01
ATOM    177  O   GLN B  16      -0.049   3.569   9.711  1.00 23.01
ATOM    178  CB  GLN B  16      -1.408   4.041   6.709  1.00 25.88
ATOM    179  CG  GLN B  16      -0.146   3.257   6.477  1.00 25.88
ATOM    180  CD  GLN B  16      -0.389   1.787   6.735  1.00 25.88
ATOM    181  OE1 GLN B  16      -0.707   1.044   5.809  1.00 25.88
ATOM    182  NE2 GLN B  16      -0.184   1.348   7.958  1.00 25.88
ATOM    183  N   ALA B  17      -0.384   5.774   9.205  1.00 20.76
ATOM    184  CA  ALA B  17       0.753   6.207  10.005  1.00 21.53
ATOM    185  C   ALA B  17       0.425   6.213  11.484  1.00 22.24
ATOM    186  O   ALA B  17       1.314   6.556  12.289  1.00 23.94
ATOM    187  CB  ALA B  17       1.205   7.626   9.536  1.00 22.09
ATOM    188  N   GLU B  18      -0.844   5.868  11.852  1.00 20.15
ATOM    189  CA  GLU B  18      -1.310   5.900  13.220  1.00 23.20
ATOM    190  C   GLU B  18      -1.204   7.271  13.860  1.00 21.90
ATOM    191  O   GLU B  18      -0.911   7.401  15.033  1.00 22.46
ATOM    192  CB  GLU B  18      -0.619   4.806  14.077  1.00 31.90
ATOM    193  CG  GLU B  18      -1.055   3.411  13.679  1.00 31.90
ATOM    194  CD  GLU B  18      -0.970   2.411  14.856  1.00 31.90
ATOM    195  OE1 GLU B  18      -1.616   2.634  15.891  1.00 31.90
ATOM    196  OE2 GLU B  18      -0.264   1.405  14.731  1.00 31.90
ATOM    197  N   ARG B  19      -1.468   8.292  13.062  1.00 20.50
ATOM    198  CA  ARG B  19      -1.457   9.665  13.556  1.00 21.51
ATOM    199  C   ARG B  19      -2.918  10.096  13.583  1.00 22.49
ATOM    200  O   ARG B  19      -3.426  10.741  12.617  1.00 21.23
ATOM    201  CB  ARG B  19      -0.644  10.501  12.613  1.00 23.77
ATOM    202  CG  ARG B  19       0.864  10.224  12.953  1.00 23.77
ATOM    203  CD  ARG B  19       1.768  10.599  11.833  1.00 23.77
ATOM    204  NE  ARG B  19       3.131  10.784  12.253  1.00 23.77
ATOM    205  CZ  ARG B  19       3.946   9.799  12.629  1.00 23.77
ATOM    206  NH1 ARG B  19       3.495   8.508  12.651  1.00 23.77
ATOM    207  NH2 ARG B  19       5.199  10.090  12.982  1.00 23.77
ATOM    208  N   TYR B  20      -3.614   9.627  14.620  1.00 21.04
ATOM    209  CA  TYR B  20      -5.060   9.791  14.607  1.00 21.82
ATOM    210  C   TYR B  20      -5.539  11.208  14.755  1.00 22.82
ATOM    211  O   TYR B  20      -6.613  11.524  14.272  1.00 20.46
ATOM    212  CB  TYR B  20      -5.678   8.850  15.648  1.00 24.65
ATOM    213  CG  TYR B  20      -5.230   7.455  15.376  1.00 24.65
ATOM    214  CD1 TYR B  20      -5.875   6.676  14.401  1.00 24.65
ATOM    215  CD2 TYR B  20      -4.143   6.884  16.098  1.00 24.65
ATOM    216  CE1 TYR B  20      -5.464   5.348  14.177  1.00 24.65
ATOM    217  CE2 TYR B  20      -3.731   5.599  15.830  1.00 24.65
ATOM    218  CZ  TYR B  20      -4.405   4.854  14.902  1.00 24.65
ATOM    219  OH  TYR B  20      -3.988   3.596  14.651  1.00 24.65
ATOM    220  N   ASP B  21      -4.737  12.100  15.368  1.00 25.43
ATOM    221  CA  ASP B  21      -5.133  13.531  15.424  1.00 27.71
ATOM    222  C   ASP B  21      -5.351  14.156  14.064  1.00 27.67
ATOM    223  O   ASP B  21      -6.319  14.924  13.826  1.00 27.33
ATOM    224  CB  ASP B  21      -4.097  14.391  16.140  1.00 34.44
ATOM    225  CG  ASP B  21      -2.702  14.304  15.514  1.00 34.44
ATOM    226  OD1 ASP B  21      -2.338  13.289  14.873  1.00 34.44
ATOM    227  OD2 ASP B  21      -1.934  15.294  15.701  1.00 34.44
ATOM    228  N   GLU B  22      -4.409  13.879  13.175  1.00 27.43
ATOM    229  CA  GLU B  22      -4.461  14.327  11.820  1.00 26.65
ATOM    230  C   GLU B  22      -5.562  13.695  11.044  1.00 24.90
ATOM    231  O   GLU B  22      -6.145  14.325  10.204  1.00 23.29
ATOM    232  CB  GLU B  22      -3.109  14.027  11.165  1.00 30.90
ATOM    233  CG  GLU B  22      -2.996  14.909   9.959  1.00 30.90
ATOM    234  CD  GLU B  22      -2.171  16.098  10.202  1.00 30.90
ATOM    235  OE1 GLU B  22      -0.980  15.883  10.340  1.00 30.90
ATOM    236  OE2 GLU B  22      -2.671  17.241  10.213  1.00 30.90
ATOM    237  N   MET B  23      -5.855  12.422  11.318  1.00 23.05
ATOM    238  CA  MET B  23      -6.967  11.746  10.626  1.00 22.78
ATOM    239  C   MET B  23      -8.261  12.502  11.005  1.00 22.03
ATOM    240  O   MET B  23      -9.128  12.762  10.162  1.00 23.02
ATOM    241  CB  MET B  23      -7.001  10.283  11.142  1.00 22.78
ATOM    242  CG  MET B  23      -8.050   9.483  10.396  1.00 22.78
ATOM    243  SD  MET B  23      -8.141   7.885  11.152  1.00 22.78
ATOM    244  CE  MET B  23      -9.475   7.101  10.126  1.00 22.78
ATOM    245  N   VAL B  24      -8.409  12.843  12.293  1.00 21.81
ATOM    246  CA  VAL B  24      -9.554  13.628  12.777  1.00 22.61
ATOM    247  C   VAL B  24      -9.662  14.998  11.999  1.00 24.96
ATOM    248  O   VAL B  24     -10.717  15.358  11.518  1.00 25.69
ATOM    249  CB  VAL B  24      -9.468  13.878  14.336  1.00 23.44
ATOM    250  CG1 VAL B  24     -10.402  15.041  14.790  1.00 23.44
ATOM    251  CG2 VAL B  24      -9.848  12.556  15.070  1.00 23.44
ATOM    252  N   GLU B  25      -8.563  15.720  11.899  1.00 26.40
ATOM    253  CA  GLU B  25      -8.599  17.061  11.283  1.00 28.61
ATOM    254  C   GLU B  25      -9.057  16.941   9.823  1.00 27.86
ATOM    255  O   GLU B  25      -9.917  17.724   9.375  1.00 27.83
ATOM    256  CB  GLU B  25      -7.191  17.663  11.311  1.00 37.20
ATOM    257  CG  GLU B  25      -7.173  19.044  10.725  1.00 37.20
ATOM    258  CD  GLU B  25      -7.587  20.128  11.713  1.00 37.20
ATOM    259  OE1 GLU B  25      -7.414  19.882  12.935  1.00 37.20
ATOM    260  OE2 GLU B  25      -8.088  21.216  11.282  1.00 37.20
ATOM    261  N   SER B  26      -8.509  15.962   9.109  1.00 25.91
ATOM    262  CA  SER B  26      -8.919  15.696   7.703  1.00 27.92
ATOM    263  C   SER B  26     -10.415  15.363   7.613  1.00 27.64
ATOM    264  O   SER B  26     -11.129  15.920   6.775  1.00 30.14
ATOM    265  CB  SER B  26      -8.142  14.527   7.145  1.00 29.21
ATOM    266  OG  SER B  26      -8.051  14.641   5.758  1.00 29.21
ATOM    267  N   MET B  27     -10.909  14.467   8.482  1.00 25.56
ATOM    268  CA  MET B  27     -12.301  13.992   8.365  1.00 24.12
ATOM    269  C   MET B  27     -13.267  15.085   8.854  1.00 25.34
ATOM    270  O   MET B  27     -14.408  15.183   8.381  1.00 26.44
ATOM    271  CB  MET B  27     -12.505  12.681   9.137  1.00 24.46
ATOM    272  CG  MET B  27     -11.963  11.387   8.343  1.00 24.46
ATOM    273  SD  MET B  27     -12.867  11.164   6.808  1.00 24.46
ATOM    274  CE  MET B  27     -14.549  11.737   7.152  1.00 24.46
ATOM    275  N   LYS B  28     -12.810  15.917   9.791  1.00 25.07
ATOM    276  CA  LYS B  28     -13.607  17.040  10.260  1.00 28.31
ATOM    277  C   LYS B  28     -13.850  18.053   9.148  1.00 29.12
ATOM    278  O   LYS B  28     -14.931  18.615   9.019  1.00 27.07
ATOM    279  CB  LYS B  28     -12.866  17.762  11.384  1.00 33.56
ATOM    280  CG  LYS B  28     -13.713  18.692  12.057  1.00 33.56
ATOM    281  CD  LYS B  28     -13.237  19.038  13.474  1.00 33.56
ATOM    282  CE  LYS B  28     -13.805  20.364  13.886  1.00 33.56
ATOM    283  NZ  LYS B  28     -13.022  20.891  15.064  1.00 33.56
ATOM    284  N   LYS B  29     -12.853  18.239   8.304  1.00 29.91
ATOM    285  CA  LYS B  29     -13.035  19.054   7.106  1.00 31.87
ATOM    286  C   LYS B  29     -14.036  18.458   6.125  1.00 33.43
ATOM    287  O   LYS B  29     -14.818  19.217   5.498  1.00 33.09
ATOM    288  CB  LYS B  29     -11.682  19.322   6.473  1.00 39.68
ATOM    289  CG  LYS B  29     -10.807  20.084   7.507  1.00 39.68
ATOM    290  CD  LYS B  29      -9.299  19.933   7.375  1.00 39.68
ATOM    291  CE  LYS B  29      -8.801  20.802   6.229  1.00 39.68
ATOM    292  NZ  LYS B  29      -8.653  22.234   6.679  1.00 39.68
ATOM    293  N   VAL B  30     -14.087  17.119   6.004  1.00 31.55
ATOM    294  CA  VAL B  30     -15.085  16.505   5.141  1.00 31.11
ATOM    295  C   VAL B  30     -16.447  16.764   5.739  1.00 31.26
ATOM    296  O   VAL B  30     -17.354  17.225   5.035  1.00 31.11
ATOM    297  CB  VAL B  30     -14.889  14.993   4.890  1.00 30.97
ATOM    298  CG1 VAL B  30     -15.950  14.465   3.864  1.00 30.97
ATOM    299  CG2 VAL B  30     -13.529  14.745   4.422  1.00 30.97
ATOM    300  N   ALA B  31     -16.568  16.543   7.040  1.00 29.24
ATOM    301  CA  ALA B  31     -17.841  16.710   7.710  1.00 31.13
ATOM    302  C   ALA B  31     -18.325  18.171   7.500  1.00 32.37
ATOM    303  O   ALA B  31     -19.510  18.440   7.399  1.00 33.62
ATOM    304  CB  ALA B  31     -17.679  16.412   9.209  1.00 31.24
ATOM    305  N   GLY B  32     -17.373  19.089   7.493  1.00 34.03
ATOM    306  CA  GLY B  32     -17.691  20.507   7.410  1.00 36.76
ATOM    307  C   GLY B  32     -18.205  20.933   6.040  1.00 38.00
ATOM    308  O   GLY B  32     -18.592  22.090   5.865  1.00 39.30
ATOM    309  N   MET B  33     -18.205  20.033   5.058  1.00 38.68
ATOM    310  CA  MET B  33     -18.760  20.344   3.747  1.00 41.48
ATOM    311  C   MET B  33     -20.290  20.287   3.658  1.00 42.60
ATOM    312  O   MET B  33     -20.873  20.556   2.582  1.00 43.60
ATOM    313  CB  MET B  33     -18.205  19.381   2.714  1.00 42.59
ATOM    314  CG  MET B  33     -16.775  19.499   2.636  1.00 42.59
ATOM    315  SD  MET B  33     -16.288  18.766   1.096  1.00 42.59
ATOM    316  CE  MET B  33     -16.611  17.104   1.678  1.00 42.59
ATOM    317  N   ASP B  34     -20.932  19.873   4.742  1.00 43.20
ATOM    318  CA  ASP B  34     -22.406  19.871   4.824  1.00 44.79
ATOM    319  C   ASP B  34     -23.108  18.990   3.755  1.00 44.13
ATOM    320  O   ASP B  34     -24.197  19.305   3.294  1.00 44.27
ATOM    321  CB  ASP B  34     -22.946  21.341   4.845  1.00 44.95
ATOM    322  CG  ASP B  34     -23.750  21.662   6.136  1.00 44.95
ATOM    323  OD1 ASP B  34     -23.163  21.653   7.229  1.00 44.95
ATOM    324  OD2 ASP B  34     -24.968  21.927   6.049  1.00 44.95
ATOM    325  N   VAL B  35     -22.467  17.884   3.376  1.00 43.25
ATOM    326  CA  VAL B  35     -23.047  16.912   2.426  1.00 42.71
ATOM    327  C   VAL B  35     -23.124  15.537   3.096  1.00 41.20
ATOM    328  O   VAL B  35     -22.427  15.291   4.087  1.00 41.55
ATOM    329  CB  VAL B  35     -22.203  16.805   1.096  1.00 43.30
ATOM    330  CG1 VAL B  35     -22.113  18.169   0.338  1.00 43.30
ATOM    331  CG2 VAL B  35     -20.799  16.222   1.368  1.00 43.30
ATOM    332  N   GLU B  36     -23.977  14.651   2.591  1.00 38.24
ATOM    333  CA  GLU B  36     -24.082  13.278   3.116  1.00 35.94
ATOM    334  C   GLU B  36     -22.680  12.594   2.930  1.00 33.92
ATOM    335  O   GLU B  36     -22.074  12.632   1.796  1.00 32.08
ATOM    336  CB  GLU B  36     -25.170  12.528   2.335  1.00 39.27
ATOM    337  CG  GLU B  36     -26.438  12.203   3.155  1.00 39.27
ATOM    338  CD  GLU B  36     -26.217  11.004   4.040  1.00 39.27
ATOM    339  OE1 GLU B  36     -25.617  10.013   3.548  1.00 39.27
ATOM    340  OE2 GLU B  36     -26.660  11.043   5.196  1.00 39.27
ATOM    341  N   LEU B  37     -22.114  12.060   4.019  1.00 30.60
ATOM    342  CA  LEU B  37     -20.889  11.265   3.889  1.00 28.76
ATOM    343  C   LEU B  37     -21.143   9.900   3.276  1.00 28.42
ATOM    344  O   LEU B  37     -22.163   9.290   3.522  1.00 27.76
ATOM    345  CB  LEU B  37     -20.219  11.026   5.264  1.00 29.60
ATOM    346  CG  LEU B  37     -19.690  12.202   6.041  1.00 29.60
ATOM    347  CD1 LEU B  37     -19.039  11.799   7.367  1.00 29.60
ATOM    348  CD2 LEU B  37     -18.798  13.001   5.223  1.00 29.60
ATOM    349  N   THR B  38     -20.177   9.369   2.549  1.00 28.38
ATOM    350  CA  THR B  38     -20.310   8.008   2.100  1.00 28.43
ATOM    351  C   THR B  38     -20.115   7.096   3.331  1.00 29.42
ATOM    352  O   THR B  38     -19.703   7.564   4.389  1.00 29.79
ATOM    353  CB  THR B  38     -19.197   7.667   1.122  1.00 29.34
ATOM    354  OG1 THR B  38     -17.971   7.841   1.819  1.00 29.34
ATOM    355  CG2 THR B  38     -19.159   8.577  -0.105  1.00 29.34
ATOM    356  N   VAL B  39     -20.413   5.811   3.199  1.00 27.60
ATOM    357  CA  VAL B  39     -20.132   4.803   4.222  1.00 28.07
ATOM    358  C   VAL B  39     -18.647   4.835   4.616  1.00 26.84
ATOM    359  O   VAL B  39     -18.340   4.889   5.786  1.00 27.18
ATOM    360  CB  VAL B  39     -20.507   3.395   3.724  1.00 28.12
ATOM    361  CG1 VAL B  39     -20.152   2.292   4.842  1.00 28.12
ATOM    362  CG2 VAL B  39     -21.988   3.405   3.472  1.00 28.12
ATOM    363  N   GLU B  40     -17.765   4.940   3.631  1.00 26.93
ATOM    364  CA  GLU B  40     -16.334   4.968   3.889  1.00 28.11
ATOM    365  C   GLU B  40     -15.966   6.192   4.741  1.00 27.31
ATOM    366  O   GLU B  40     -15.272   6.072   5.735  1.00 25.55
ATOM    367  CB  GLU B  40     -15.560   4.996   2.583  1.00 31.70
ATOM    368  CG  GLU B  40     -16.111   4.028   1.472  1.00 31.70
ATOM    369  CD  GLU B  40     -17.106   4.719   0.509  1.00 31.70
ATOM    370  OE1 GLU B  40     -16.674   5.309  -0.513  1.00 31.70
ATOM    371  OE2 GLU B  40     -18.327   4.667   0.751  1.00 31.70
ATOM    372  N   GLU B  41     -16.422   7.361   4.332  1.00 24.71
ATOM    373  CA  GLU B  41     -16.163   8.610   5.062  1.00 26.42
ATOM    374  C   GLU B  41     -16.706   8.594   6.488  1.00 24.60
ATOM    375  O   GLU B  41     -15.960   8.976   7.448  1.00 24.12
ATOM    376  CB  GLU B  41     -16.758   9.796   4.270  1.00 27.90
ATOM    377  CG  GLU B  41     -15.891  10.135   3.026  1.00 27.90
ATOM    378  CD  GLU B  41     -16.615  11.086   2.051  1.00 27.90
ATOM    379  OE1 GLU B  41     -17.846  11.259   2.205  1.00 27.90
ATOM    380  OE2 GLU B  41     -15.962  11.660   1.148  1.00 27.90
ATOM    381  N   ARG B  42     -17.947   8.091   6.660  1.00 24.29
ATOM    382  CA  ARG B  42     -18.551   7.931   7.985  1.00 25.20
ATOM    383  C   ARG B  42     -17.640   7.083   8.855  1.00 25.01
ATOM    384  O   ARG B  42     -17.422   7.393  10.016  1.00 24.95
ATOM    385  CB  ARG B  42     -19.875   7.156   7.920  1.00 27.77
ATOM    386  CG  ARG B  42     -21.083   7.988   7.661  1.00 27.77
ATOM    387  CD  ARG B  42     -22.182   7.090   7.131  1.00 27.77
ATOM    388  NE  ARG B  42     -22.610   7.382   5.764  1.00 27.77
ATOM    389  CZ  ARG B  42     -23.281   6.508   5.013  1.00 27.77
ATOM    390  NH1 ARG B  42     -23.529   5.308   5.499  1.00 27.77
ATOM    391  NH2 ARG B  42     -23.688   6.794   3.785  1.00 27.77
ATOM    392  N   ASN B  43     -17.150   5.995   8.263  1.00 24.31
ATOM    393  CA  ASN B  43     -16.377   5.053   9.018  1.00 25.47
ATOM    394  C   ASN B  43     -15.019   5.640   9.368  1.00 23.25
ATOM    395  O   ASN B  43     -14.507   5.426  10.473  1.00 23.38
ATOM    396  CB  ASN B  43     -16.228   3.722   8.210  1.00 28.97
ATOM    397  CG  ASN B  43     -17.384   2.730   8.500  1.00 28.97
ATOM    398  OD1 ASN B  43     -17.267   1.813   9.328  1.00 28.97
ATOM    399  ND2 ASN B  43     -18.507   2.944   7.826  1.00 28.97
ATOM    400  N   LEU B  44     -14.411   6.341   8.418  1.00 23.12
ATOM    401  CA  LEU B  44     -13.100   7.017   8.651  1.00 23.21
ATOM    402  C   LEU B  44     -13.200   8.040   9.767  1.00 21.86
ATOM    403  O   LEU B  44     -12.376   8.102  10.683  1.00 19.75
ATOM    404  CB  LEU B  44     -12.597   7.695   7.388  1.00 23.36
ATOM    405  CG  LEU B  44     -11.744   6.812   6.500  1.00 23.36
ATOM    406  CD1 LEU B  44     -12.205   6.980   5.014  1.00 23.36
ATOM    407  CD2 LEU B  44     -10.205   7.026   6.642  1.00 23.36
ATOM    408  N   LEU B  45     -14.254   8.844   9.689  1.00 22.13
ATOM    409  CA  LEU B  45     -14.508   9.798  10.746  1.00 22.81
ATOM    410  C   LEU B  45     -14.704   9.140  12.098  1.00 22.92
ATOM    411  O   LEU B  45     -14.147   9.638  13.144  1.00 20.59
ATOM    412  CB  LEU B  45     -15.669  10.750  10.379  1.00 25.32
ATOM    413  CG  LEU B  45     -15.752  11.744  11.595  1.00 25.32
ATOM    414  CD1 LEU B  45     -15.454  13.036  11.146  1.00 25.32
ATOM    415  CD2 LEU B  45     -17.138  11.695  12.082  1.00 25.32
ATOM    416  N   SER B  46     -15.454   8.053  12.135  1.00 21.52
ATOM    417  CA  SER B  46     -15.777   7.425  13.435  1.00 24.12
ATOM    418  C   SER B  46     -14.480   6.731  14.027  1.00 21.92
ATOM    419  O   SER B  46     -14.171   6.851  15.190  1.00 20.84
ATOM    420  CB  SER B  46     -16.892   6.402  13.280  1.00 23.38
ATOM    421  OG  SER B  46     -16.362   5.333  12.498  1.00 23.38
ATOM    422  N   VAL B  47     -13.719   6.051  13.182  1.00 20.69
ATOM    423  CA  VAL B  47     -12.431   5.462  13.595  1.00 21.39
ATOM    424  C   VAL B  47     -11.477   6.510  14.108  1.00 21.08
ATOM    425  O   VAL B  47     -10.808   6.300  15.112  1.00 19.39
ATOM    426  CB  VAL B  47     -11.860   4.784  12.374  1.00 22.40
ATOM    427  CG1 VAL B  47     -10.384   4.403  12.562  1.00 22.40
ATOM    428  CG2 VAL B  47     -12.691   3.473  12.100  1.00 22.40
ATOM    429  N   ALA B  48     -11.347   7.612  13.363  1.00 19.01
ATOM    430  CA  ALA B  48     -10.466   8.695  13.774  1.00 19.05
ATOM    431  C   ALA B  48     -10.792   9.102  15.208  1.00 20.13
ATOM    432  O   ALA B  48      -9.890   9.125  16.080  1.00 19.61
ATOM    433  CB  ALA B  48     -10.625   9.940  12.811  1.00 19.58
ATOM    434  N   TYR B  49     -12.037   9.509  15.454  1.00 18.96
ATOM    435  CA  TYR B  49     -12.369   9.966  16.792  1.00 19.24
ATOM    436  C   TYR B  49     -12.353   8.832  17.797  1.00 19.82
ATOM    437  O   TYR B  49     -12.004   9.089  18.953  1.00 20.84
ATOM    438  CB  TYR B  49     -13.771  10.568  16.856  1.00 22.25
ATOM    439  CG  TYR B  49     -13.790  12.029  16.363  1.00 22.25
ATOM    440  CD1 TYR B  49     -13.295  13.040  17.186  1.00 22.25
ATOM    441  CD2 TYR B  49     -14.208  12.320  15.052  1.00 22.25
ATOM    442  CE1 TYR B  49     -13.297  14.395  16.765  1.00 22.25
ATOM    443  CE2 TYR B  49     -14.246  13.676  14.608  1.00 22.25
ATOM    444  CZ  TYR B  49     -13.771  14.668  15.476  1.00 22.25
ATOM    445  OH  TYR B  49     -13.806  15.948  15.050  1.00 22.25
ATOM    446  N   LYS B  50     -12.786   7.627  17.436  1.00 19.54
ATOM    447  CA  LYS B  50     -12.702   6.573  18.450  1.00 19.62
ATOM    448  C   LYS B  50     -11.243   6.291  18.892  1.00 19.95
ATOM    449  O   LYS B  50     -11.038   6.047  20.068  1.00 17.15
ATOM    450  CB  LYS B  50     -13.531   5.291  18.155  1.00 24.17
ATOM    451  CG  LYS B  50     -15.094   5.560  18.335  1.00 24.17
ATOM    452  CD  LYS B  50     -15.725   4.816  19.530  1.00 24.17
ATOM    453  CE  LYS B  50     -15.692   3.262  19.365  1.00 24.17
ATOM    454  NZ  LYS B  50     -16.413   2.509  20.483  1.00 24.17
ATOM    455  N   ASN B  51     -10.270   6.428  17.972  1.00 20.61
ATOM    456  CA  ASN B  51      -8.814   6.305  18.356  1.00 20.62
ATOM    457  C   ASN B  51      -8.367   7.441  19.201  1.00 20.02
ATOM    458  O   ASN B  51      -7.728   7.228  20.203  1.00 18.07
ATOM    459  CB  ASN B  51      -7.949   6.204  17.113  1.00 20.74
ATOM    460  CG  ASN B  51      -7.911   4.773  16.601  1.00 20.74
ATOM    461  OD1 ASN B  51      -7.061   4.041  17.011  1.00 20.74
ATOM    462  ND2 ASN B  51      -8.886   4.361  15.795  1.00 20.74
ATOM    463  N   VAL B  52      -8.782   8.663  18.841  1.00 20.41
ATOM    464  CA  VAL B  52      -8.370   9.848  19.599  1.00 20.84
ATOM    465  C   VAL B  52      -8.938   9.804  20.996  1.00 20.46
ATOM    466  O   VAL B  52      -8.183   9.981  21.998  1.00 20.63
ATOM    467  CB  VAL B  52      -8.756  11.179  18.817  1.00 21.33
ATOM    468  CG1 VAL B  52      -8.676  12.388  19.709  1.00 21.33
ATOM    469  CG2 VAL B  52      -7.797  11.381  17.649  1.00 21.33
ATOM    470  N   ILE B  53     -10.249   9.640  21.107  1.00 17.69
ATOM    471  CA  ILE B  53     -10.830   9.530  22.458  1.00 18.63
ATOM    472  C   ILE B  53     -10.394   8.246  23.167  1.00 16.89
ATOM    473  O   ILE B  53     -10.229   8.256  24.380  1.00 17.35
ATOM    474  CB  ILE B  53     -12.387   9.657  22.440  1.00 19.98
ATOM    475  CG1 ILE B  53     -12.946  10.133  23.804  1.00 19.98
ATOM    476  CG2 ILE B  53     -13.163   8.282  22.112  1.00 19.98
ATOM    477  CD1 ILE B  53     -12.580  11.589  24.111  1.00 19.98
ATOM    478  N   GLY B  54     -10.203   7.161  22.409  1.00 16.80
ATOM    479  CA  GLY B  54      -9.945   5.857  23.070  1.00 17.44
ATOM    480  C   GLY B  54      -8.580   5.916  23.750  1.00 19.47
ATOM    481  O   GLY B  54      -8.402   5.285  24.802  1.00 21.23
ATOM    482  N   ALA B  55      -7.614   6.657  23.142  1.00 20.30
ATOM    483  CA  ALA B  55      -6.318   6.857  23.817  1.00 21.96
ATOM    484  C   ALA B  55      -6.483   7.491  25.204  1.00 21.07
ATOM    485  O   ALA B  55      -5.881   7.028  26.207  1.00 20.69
ATOM    486  CB  ALA B  55      -5.283   7.671  22.924  1.00 21.25
ATOM    487  N   ARG B  56      -7.309   8.535  25.298  1.00 20.73
ATOM    488  CA  ARG B  56      -7.482   9.178  26.576  1.00 18.56
ATOM    489  C   ARG B  56      -8.353   8.364  27.509  1.00 18.06
ATOM    490  O   ARG B  56      -8.148   8.399  28.739  1.00 17.36
ATOM    491  CB  ARG B  56      -8.128  10.528  26.395  1.00 22.51
ATOM    492  CG  ARG B  56      -7.142  11.641  26.001  1.00 22.51
ATOM    493  CD  ARG B  56      -6.793  11.548  24.569  1.00 22.51
ATOM    494  NE  ARG B  56      -6.240  12.837  24.128  1.00 22.51
ATOM    495  CZ  ARG B  56      -6.045  13.140  22.853  1.00 22.51
ATOM    496  NH1 ARG B  56      -5.446  14.298  22.539  1.00 22.51
ATOM    497  NH2 ARG B  56      -6.452  12.289  21.913  1.00 22.51
ATOM    498  N   ARG B  57      -9.318   7.621  26.962  1.00 15.53
ATOM    499  CA  ARG B  57     -10.113   6.794  27.896  1.00 16.90
ATOM    500  C   ARG B  57      -9.197   5.724  28.517  1.00 17.94
ATOM    501  O   ARG B  57      -9.340   5.387  29.691  1.00 16.57
ATOM    502  CB  ARG B  57     -11.303   6.123  27.148  1.00 17.65
ATOM    503  CG  ARG B  57     -12.347   7.165  26.679  1.00 17.65
ATOM    504  CD  ARG B  57     -13.343   6.479  25.769  1.00 17.65
ATOM    505  NE  ARG B  57     -14.241   5.592  26.577  1.00 17.65
ATOM    506  CZ  ARG B  57     -14.807   4.508  26.090  1.00 17.65
ATOM    507  NH1 ARG B  57     -14.571   4.112  24.821  1.00 17.65
ATOM    508  NH2 ARG B  57     -15.695   3.845  26.827  1.00 17.65
ATOM    509  N   ALA B  58      -8.316   5.142  27.701  1.00 17.92
ATOM    510  CA  ALA B  58      -7.404   4.084  28.235  1.00 18.31
ATOM    511  C   ALA B  58      -6.461   4.759  29.269  1.00 19.28
ATOM    512  O   ALA B  58      -6.271   4.201  30.332  1.00 17.38
ATOM    513  CB  ALA B  58      -6.572   3.490  27.129  1.00 18.62
ATOM    514  N   SER B  59      -5.942   5.969  28.968  1.00 18.49
ATOM    515  CA  SER B  59      -5.114   6.691  29.955  1.00 19.02
ATOM    516  C   SER B  59      -5.893   6.955  31.244  1.00 19.41
ATOM    517  O   SER B  59      -5.403   6.751  32.360  1.00 19.09
ATOM    518  CB  SER B  59      -4.582   8.027  29.390  1.00 18.74
ATOM    519  OG  SER B  59      -5.636   8.979  29.301  1.00 18.74
ATOM    520  N   TRP B  60      -7.101   7.490  31.090  1.00 18.29
ATOM    521  CA  TRP B  60      -7.992   7.755  32.234  1.00 19.14
ATOM    522  C   TRP B  60      -8.195   6.528  33.119  1.00 16.56
ATOM    523  O   TRP B  60      -8.118   6.624  34.385  1.00 18.13
ATOM    524  CB  TRP B  60      -9.350   8.289  31.742  1.00 21.59
ATOM    525  CG  TRP B  60     -10.118   8.856  32.881  1.00 21.59
ATOM    526  CD1 TRP B  60     -10.047  10.135  33.377  1.00 21.59
ATOM    527  CD2 TRP B  60     -11.094   8.181  33.645  1.00 21.59
ATOM    528  NE1 TRP B  60     -10.916  10.278  34.422  1.00 21.59
ATOM    529  CE2 TRP B  60     -11.557   9.096  34.632  1.00 21.59
ATOM    530  CE3 TRP B  60     -11.588   6.888  33.644  1.00 21.59
ATOM    531  CZ2 TRP B  60     -12.549   8.767  35.563  1.00 21.59
ATOM    532  CZ3 TRP B  60     -12.607   6.551  34.624  1.00 21.59
ATOM    533  CH2 TRP B  60     -13.072   7.501  35.516  1.00 21.59
ATOM    534  N   ARG B  61      -8.464   5.403  32.502  1.00 19.36
ATOM    535  CA  ARG B  61      -8.720   4.217  33.298  1.00 20.95
ATOM    536  C   ARG B  61      -7.451   3.744  34.004  1.00 20.23
ATOM    537  O   ARG B  61      -7.545   3.282  35.143  1.00 20.47
ATOM    538  CB  ARG B  61      -9.201   3.070  32.397  1.00 32.81
ATOM    539  CG  ARG B  61      -9.592   1.802  33.173  1.00 32.81
ATOM    540  CD  ARG B  61      -8.468   0.751  33.043  1.00 32.81
ATOM    541  NE  ARG B  61      -8.245   0.205  34.383  1.00 32.81
ATOM    542  CZ  ARG B  61      -8.849  -0.873  34.870  1.00 32.81
ATOM    543  NH1 ARG B  61      -9.734  -1.555  34.126  1.00 32.81
ATOM    544  NH2 ARG B  61      -8.527  -1.288  36.089  1.00 32.81
ATOM    545  N   ILE B  62      -6.277   3.887  33.343  1.00 20.67
ATOM    546  CA  ILE B  62      -5.007   3.497  34.023  1.00 20.53
ATOM    547  C   ILE B  62      -4.783   4.414  35.208  1.00 21.24
ATOM    548  O   ILE B  62      -4.476   3.961  36.301  1.00 22.43
ATOM    549  CB  ILE B  62      -3.824   3.545  33.034  1.00 21.88
ATOM    550  CG1 ILE B  62      -4.110   2.600  31.810  1.00 21.88
ATOM    551  CG2 ILE B  62      -2.539   3.223  33.774  1.00 21.88
ATOM    552  CD1 ILE B  62      -4.704   1.217  32.122  1.00 21.88
ATOM    553  N   ILE B  63      -4.902   5.725  35.001  1.00 20.52
ATOM    554  CA  ILE B  63      -4.610   6.684  36.051  1.00 19.53
ATOM    555  C   ILE B  63      -5.618   6.504  37.209  1.00 21.50
ATOM    556  O   ILE B  63      -5.224   6.570  38.367  1.00 21.24
ATOM    557  CB  ILE B  63      -4.682   8.161  35.478  1.00 21.41
ATOM    558  CG1 ILE B  63      -3.591   8.369  34.410  1.00 21.41
ATOM    559  CG2 ILE B  63      -4.428   9.211  36.578  1.00 21.41
ATOM    560  CD1 ILE B  63      -4.159   9.387  33.346  1.00 21.41
ATOM    561  N   SER B  64      -6.902   6.287  36.902  1.00 21.41
ATOM    562  CA  SER B  64      -7.915   6.073  37.935  1.00 21.57
ATOM    563  C   SER B  64      -7.622   4.816  38.741  1.00 22.53
ATOM    564  O   SER B  64      -7.872   4.798  39.944  1.00 22.84
ATOM    565  CB  SER B  64      -9.350   6.006  37.359  1.00 21.36
ATOM    566  OG  SER B  64      -9.595   7.059  36.442  1.00 21.36
ATOM    567  N   SER B  65      -7.108   3.759  38.102  1.00 22.63
ATOM    568  CA  SER B  65      -6.777   2.558  38.855  1.00 22.88
ATOM    569  C   SER B  65      -5.582   2.818  39.742  1.00 23.37
ATOM    570  O   SER B  65      -5.516   2.324  40.876  1.00 23.65
ATOM    571  CB  SER B  65      -6.415   1.417  37.942  1.00 23.44
ATOM    572  OG  SER B  65      -7.441   1.215  37.018  1.00 23.44
ATOM    573  N   ILE B  66      -4.619   3.567  39.216  1.00 22.08
ATOM    574  CA  ILE B  66      -3.486   3.936  40.048  1.00 23.35
ATOM    575  C   ILE B  66      -3.981   4.738  41.260  1.00 24.26
ATOM    576  O   ILE B  66      -3.521   4.551  42.437  1.00 23.80
ATOM    577  CB  ILE B  66      -2.412   4.703  39.211  1.00 23.18
ATOM    578  CG1 ILE B  66      -1.754   3.754  38.184  1.00 23.18
ATOM    579  CG2 ILE B  66      -1.396   5.524  40.188  1.00 23.18
ATOM    580  CD1 ILE B  66      -1.489   4.447  36.859  1.00 23.18
ATOM    581  N   GLU B  67      -4.925   5.625  40.995  1.00 22.59
ATOM    582  CA  GLU B  67      -5.472   6.430  42.032  1.00 26.62
ATOM    583  C   GLU B  67      -6.144   5.537  43.109  1.00 28.92
ATOM    584  O   GLU B  67      -5.989   5.784  44.350  1.00 28.52
ATOM    585  CB  GLU B  67      -6.487   7.414  41.417  1.00 31.30
ATOM    586  CG  GLU B  67      -7.100   8.345  42.464  1.00 31.30
ATOM    587  CD  GLU B  67      -7.879   9.495  41.866  1.00 31.30
ATOM    588  OE1 GLU B  67      -8.627  10.130  42.614  1.00 31.30
ATOM    589  OE2 GLU B  67      -7.696   9.814  40.659  1.00 31.30
ATOM    590  N   GLN B  68      -6.905   4.535  42.649  1.00 29.01
ATOM    591  CA  GLN B  68      -7.571   3.602  43.564  1.00 30.27
ATOM    592  C   GLN B  68      -6.590   2.800  44.426  1.00 30.16
ATOM    593  O   GLN B  68      -6.862   2.537  45.597  1.00 30.84
ATOM    594  CB  GLN B  68      -8.536   2.656  42.835  1.00 32.17
ATOM    595  CG  GLN B  68      -9.119   1.555  43.763  1.00 32.17
ATOM    596  CD  GLN B  68      -9.968   2.088  44.911  1.00 32.17
ATOM    597  OE1 GLN B  68     -10.165   1.398  45.906  1.00 32.17
ATOM    598  NE2 GLN B  68     -10.533   3.305  44.743  1.00 32.17
ATOM    599  N   LYS B  69      -5.462   2.410  43.850  1.00 30.59
ATOM    600  CA  LYS B  69      -4.396   1.694  44.599  1.00 30.89
ATOM    601  C   LYS B  69      -3.867   2.630  45.665  1.00 32.03
ATOM    602  O   LYS B  69      -3.827   2.274  46.867  1.00 30.20
ATOM    603  CB  LYS B  69      -3.267   1.224  43.691  1.00 39.01
ATOM    604  CG  LYS B  69      -3.703   0.309  42.539  1.00 39.01
ATOM    605  CD  LYS B  69      -2.723   0.308  41.297  1.00 39.01
ATOM    606  CE  LYS B  69      -1.237  -0.184  41.612  1.00 39.01
ATOM    607  NZ  LYS B  69      -1.170  -1.666  41.999  1.00 39.01
ATOM    608  N   GLU B  70      -3.572   3.861  45.270  1.00 30.43
ATOM    609  CA  GLU B  70      -2.980   4.772  46.235  1.00 34.96
ATOM    610  C   GLU B  70      -3.923   5.159  47.383  1.00 35.92
ATOM    611  O   GLU B  70      -3.464   5.288  48.530  1.00 35.47
ATOM    612  CB  GLU B  70      -2.390   6.015  45.582  1.00 42.26
ATOM    613  CG  GLU B  70      -0.957   6.219  46.064  1.00 42.26
ATOM    614  CD  GLU B  70       0.052   5.188  45.515  1.00 42.26
ATOM    615  OE1 GLU B  70       0.112   5.038  44.267  1.00 42.26
ATOM    616  OE2 GLU B  70       0.756   4.509  46.331  1.00 42.26
ATOM    617  N   GLU B  71      -5.211   5.301  47.086  1.00 37.16
ATOM    618  CA  GLU B  71      -6.213   5.543  48.138  1.00 40.48
ATOM    619  C   GLU B  71      -6.171   4.447  49.198  1.00 42.70
ATOM    620  O   GLU B  71      -6.282   4.725  50.383  1.00 42.77
ATOM    621  CB  GLU B  71      -7.608   5.675  47.545  1.00 46.02
ATOM    622  CG  GLU B  71      -7.881   7.091  46.949  1.00 46.02
ATOM    623  CD  GLU B  71      -9.352   7.538  47.006  1.00 46.02
ATOM    624  OE1 GLU B  71     -10.113   7.127  47.940  1.00 46.02
ATOM    625  OE2 GLU B  71      -9.764   8.314  46.089  1.00 46.02
ATOM    626  N   ASN B  72      -5.961   3.208  48.763  1.00 45.30
ATOM    627  CA  ASN B  72      -5.783   2.045  49.657  1.00 48.86
ATOM    628  C   ASN B  72      -4.518   1.945  50.495  1.00 50.89
ATOM    629  O   ASN B  72      -4.380   1.023  51.318  1.00 52.55
ATOM    630  CB  ASN B  72      -5.946   0.747  48.851  1.00 49.96
ATOM    631  CG  ASN B  72      -7.354   0.361  48.726  1.00 49.96
ATOM    632  OD1 ASN B  72      -7.833  -0.456  49.503  1.00 49.96
ATOM    633  ND2 ASN B  72      -8.076   0.966  47.777  1.00 49.96
ATOM    634  N   LYS B  73      -3.594   2.863  50.277  1.00 52.45
ATOM    635  CA  LYS B  73      -2.330   2.869  50.969  1.00 53.88
ATOM    636  C   LYS B  73      -2.141   4.263  51.587  1.00 54.62
ATOM    637  O   LYS B  73      -1.196   4.541  52.315  1.00 54.31
ATOM    638  CB  LYS B  73      -1.236   2.496  49.951  1.00 51.75
ATOM    639  CG  LYS B  73      -1.423   1.037  49.464  1.00 51.75
ATOM    640  CD  LYS B  73      -1.102  -0.032  50.502  1.00 51.75
ATOM    641  CE  LYS B  73      -2.037  -1.272  50.447  1.00 51.75
ATOM    642  NZ  LYS B  73      -2.860  -1.535  51.696  1.00 51.75
ATOM    643  N   GLY B  74      -3.093   5.133  51.303  1.00 55.49
ATOM    644  CA  GLY B  74      -3.086   6.490  51.819  1.00 56.61
ATOM    645  C   GLY B  74      -1.827   7.299  51.570  1.00 57.01
ATOM    646  O   GLY B  74      -1.417   8.052  52.446  1.00 57.88
ATOM    647  N   GLY B  75      -1.201   7.187  50.395  1.00 56.65
ATOM    648  CA  GLY B  75      -0.116   8.126  50.091  1.00 55.79
ATOM    649  C   GLY B  75      -0.686   9.414  49.512  1.00 55.83
ATOM    650  O   GLY B  75      -0.987   9.437  48.306  1.00 55.23
ATOM    651  N   GLU B  76      -0.810  10.479  50.329  1.00 54.65
ATOM    652  CA  GLU B  76      -1.517  11.735  49.931  1.00 54.23
ATOM    653  C   GLU B  76      -0.727  12.727  49.047  1.00 52.46
ATOM    654  O   GLU B  76      -1.301  13.462  48.226  1.00 50.02
ATOM    655  CB  GLU B  76      -2.179  12.438  51.150  1.00 58.34
ATOM    656  CG  GLU B  76      -3.099  13.655  50.743  1.00 58.34
ATOM    657  CD  GLU B  76      -2.359  15.025  50.619  1.00 58.34
ATOM    658  OE1 GLU B  76      -1.266  15.193  51.236  1.00 58.34
ATOM    659  OE2 GLU B  76      -2.882  15.943  49.906  1.00 58.34
ATOM    660  N   ASP B  77       0.591  12.746  49.218  1.00 51.06
ATOM    661  CA  ASP B  77       1.483  13.445  48.276  1.00 49.07
ATOM    662  C   ASP B  77       1.217  12.827  46.859  1.00 45.93
ATOM    663  O   ASP B  77       0.971  13.528  45.891  1.00 45.55
ATOM    664  CB  ASP B  77       2.987  13.231  48.628  1.00 52.47
ATOM    665  CG  ASP B  77       3.405  11.731  48.839  1.00 52.47
ATOM    666  OD1 ASP B  77       2.534  10.864  49.100  1.00 52.47
ATOM    667  OD2 ASP B  77       4.644  11.424  48.813  1.00 52.47
ATOM    668  N   LYS B  78       1.274  11.509  46.767  1.00 42.56
ATOM    669  CA  LYS B  78       1.042  10.822  45.490  1.00 39.74
ATOM    670  C   LYS B  78      -0.369  11.132  44.953  1.00 37.39
ATOM    671  O   LYS B  78      -0.503  11.470  43.780  1.00 34.75
ATOM    672  CB  LYS B  78       1.235   9.326  45.662  1.00 43.20
ATOM    673  CG  LYS B  78       1.203   8.544  44.316  1.00 43.20
ATOM    674  CD  LYS B  78       2.506   8.656  43.563  1.00 43.20
ATOM    675  CE  LYS B  78       2.323   8.205  42.077  1.00 43.20
ATOM    676  NZ  LYS B  78       3.600   8.437  41.259  1.00 43.20
ATOM    677  N   LEU B  79      -1.388  11.004  45.820  1.00 34.61
ATOM    678  CA  LEU B  79      -2.776  11.295  45.476  1.00 33.99
ATOM    679  C   LEU B  79      -2.974  12.634  44.807  1.00 34.59
ATOM    680  O   LEU B  79      -3.746  12.727  43.859  1.00 31.60
ATOM    681  CB  LEU B  79      -3.694  11.203  46.693  1.00 35.88
ATOM    682  CG  LEU B  79      -3.951   9.753  47.079  1.00 35.88
ATOM    683  CD1 LEU B  79      -4.771   9.680  48.399  1.00 35.88
ATOM    684  CD2 LEU B  79      -4.651   9.027  45.869  1.00 35.88
ATOM    685  N   LYS B  80      -2.332  13.663  45.369  1.00 33.38
ATOM    686  CA  LYS B  80      -2.317  14.980  44.793  1.00 35.38
ATOM    687  C   LYS B  80      -1.943  14.984  43.295  1.00 33.30
ATOM    688  O   LYS B  80      -2.627  15.620  42.449  1.00 32.20
ATOM    689  CB  LYS B  80      -1.254  15.858  45.504  1.00 41.61
ATOM    690  CG  LYS B  80      -1.133  17.286  44.929  1.00 41.61
ATOM    691  CD  LYS B  80      -0.168  18.112  45.894  1.00 41.61
ATOM    692  CE  LYS B  80       1.290  17.753  45.704  1.00 41.61
ATOM    693  NZ  LYS B  80       2.093  18.707  46.501  1.00 41.61
ATOM    694  N   MET B  81      -0.825  14.344  42.980  1.00 30.80
ATOM    695  CA  MET B  81      -0.339  14.357  41.609  1.00 28.15
ATOM    696  C   MET B  81      -1.183  13.471  40.721  1.00 26.75
ATOM    697  O   MET B  81      -1.352  13.793  39.540  1.00 25.69
ATOM    698  CB  MET B  81       1.129  13.907  41.521  1.00 29.65
ATOM    699  CG  MET B  81       2.104  15.103  41.691  1.00 29.65
ATOM    700  SD  MET B  81       2.372  15.498  43.428  1.00 29.65
ATOM    701  CE  MET B  81       3.323  14.036  43.970  1.00 29.65
ATOM    702  N   ILE B  82      -1.612  12.331  41.240  1.00 25.28
ATOM    703  CA  ILE B  82      -2.454  11.421  40.425  1.00 25.05
ATOM    704  C   ILE B  82      -3.770  12.159  40.059  1.00 25.80
ATOM    705  O   ILE B  82      -4.223  12.139  38.902  1.00 24.72
ATOM    706  CB  ILE B  82      -2.772  10.138  41.165  1.00 24.84
ATOM    707  CG1 ILE B  82      -1.485   9.368  41.532  1.00 24.84
ATOM    708  CG2 ILE B  82      -3.783   9.224  40.324  1.00 24.84
ATOM    709  CD1 ILE B  82      -1.727   8.141  42.499  1.00 24.84
ATOM    710  N   ARG B  83      -4.392  12.803  41.039  1.00 26.09
ATOM    711  CA  ARG B  83      -5.671  13.521  40.789  1.00 27.36
ATOM    712  C   ARG B  83      -5.509  14.693  39.865  1.00 27.20
ATOM    713  O   ARG B  83      -6.332  14.913  38.948  1.00 26.88
ATOM    714  CB  ARG B  83      -6.318  13.910  42.148  1.00 35.24
ATOM    715  CG  ARG B  83      -6.683  12.667  42.884  1.00 35.24
ATOM    716  CD  ARG B  83      -7.225  12.966  44.299  1.00 35.24
ATOM    717  NE  ARG B  83      -7.812  11.752  44.895  1.00 35.24
ATOM    718  CZ  ARG B  83      -7.672  11.417  46.190  1.00 35.24
ATOM    719  NH1 ARG B  83      -6.927  12.175  47.010  1.00 35.24
ATOM    720  NH2 ARG B  83      -8.256  10.303  46.653  1.00 35.24
ATOM    721  N   GLU B  84      -4.411  15.449  40.015  1.00 26.21
ATOM    722  CA  GLU B  84      -4.170  16.513  39.065  1.00 28.26
ATOM    723  C   GLU B  84      -3.949  15.963  37.633  1.00 27.86
ATOM    724  O   GLU B  84      -4.348  16.566  36.624  1.00 26.77
ATOM    725  CB  GLU B  84      -2.975  17.363  39.503  1.00 37.62
ATOM    726  CG  GLU B  84      -2.454  18.424  38.455  1.00 37.62
ATOM    727  CD  GLU B  84      -1.070  19.114  38.834  1.00 37.62
ATOM    728  OE1 GLU B  84      -0.874  19.560  40.022  1.00 37.62
ATOM    729  OE2 GLU B  84      -0.182  19.186  37.938  1.00 37.62
ATOM    730  N   TYR B  85      -3.272  14.829  37.548  1.00 26.01
ATOM    731  CA  TYR B  85      -3.052  14.210  36.275  1.00 25.86
ATOM    732  C   TYR B  85      -4.371  13.654  35.671  1.00 23.33
ATOM    733  O   TYR B  85      -4.680  13.901  34.486  1.00 24.04
ATOM    734  CB  TYR B  85      -2.026  13.147  36.424  1.00 31.17
ATOM    735  CG  TYR B  85      -1.662  12.516  35.124  1.00 31.17
ATOM    736  CD1 TYR B  85      -1.635  13.270  33.937  1.00 31.17
ATOM    737  CD2 TYR B  85      -1.325  11.187  35.067  1.00 31.17
ATOM    738  CE1 TYR B  85      -1.294  12.660  32.702  1.00 31.17
ATOM    739  CE2 TYR B  85      -0.974  10.591  33.855  1.00 31.17
ATOM    740  CZ  TYR B  85      -0.966  11.310  32.696  1.00 31.17
ATOM    741  OH  TYR B  85      -0.624  10.693  31.532  1.00 31.17
ATOM    742  N   ARG B  86      -5.190  13.006  36.477  1.00 23.88
ATOM    743  CA  ARG B  86      -6.511  12.597  36.020  1.00 24.21
ATOM    744  C   ARG B  86      -7.328  13.764  35.452  1.00 24.93
ATOM    745  O   ARG B  86      -7.995  13.640  34.429  1.00 24.39
ATOM    746  CB  ARG B  86      -7.277  11.872  37.118  1.00 29.48
ATOM    747  CG  ARG B  86      -8.671  11.366  36.585  1.00 29.48
ATOM    748  CD  ARG B  86      -9.397  10.400  37.432  1.00 29.48
ATOM    749  NE  ARG B  86      -9.389  10.735  38.838  1.00 29.48
ATOM    750  CZ  ARG B  86     -10.282  11.515  39.414  1.00 29.48
ATOM    751  NH1 ARG B  86     -11.274  12.047  38.699  1.00 29.48
ATOM    752  NH2 ARG B  86     -10.183  11.751  40.706  1.00 29.48
ATOM    753  N   GLN B  87      -7.267  14.905  36.139  1.00 25.52
ATOM    754  CA  GLN B  87      -8.140  16.043  35.798  1.00 27.05
ATOM    755  C   GLN B  87      -7.738  16.565  34.451  1.00 26.93
ATOM    756  O   GLN B  87      -8.558  16.983  33.664  1.00 25.84
ATOM    757  CB  GLN B  87      -8.031  17.137  36.882  1.00 35.77
ATOM    758  CG  GLN B  87      -8.763  18.421  36.406  1.00 35.77
ATOM    759  CD  GLN B  87     -10.303  18.279  36.331  1.00 35.77
ATOM    760  OE1 GLN B  87     -11.015  18.522  37.320  1.00 35.77
ATOM    761  NE2 GLN B  87     -10.813  17.924  35.135  1.00 35.77
ATOM    762  N   MET B  88      -6.444  16.536  34.189  1.00 25.84
ATOM    763  CA  MET B  88      -5.935  17.022  32.952  1.00 26.50
ATOM    764  C   MET B  88      -6.413  16.118  31.814  1.00 25.62
ATOM    765  O   MET B  88      -6.801  16.606  30.770  1.00 23.51
ATOM    766  CB  MET B  88      -4.434  17.041  33.000  1.00 32.61
ATOM    767  CG  MET B  88      -3.918  18.192  33.810  1.00 32.61
ATOM    768  SD  MET B  88      -2.134  18.337  33.574  1.00 32.61
ATOM    769  CE  MET B  88      -1.715  17.055  34.791  1.00 32.61
ATOM    770  N   VAL B  89      -6.372  14.803  32.039  1.00 23.12
ATOM    771  CA  VAL B  89      -6.875  13.894  31.038  1.00 21.69
ATOM    772  C   VAL B  89      -8.391  14.069  30.845  1.00 21.01
ATOM    773  O   VAL B  89      -8.899  13.998  29.721  1.00 22.09
ATOM    774  CB  VAL B  89      -6.492  12.436  31.402  1.00 21.37
ATOM    775  CG1 VAL B  89      -7.269  11.419  30.411  1.00 21.37
ATOM    776  CG2 VAL B  89      -4.994  12.248  31.290  1.00 21.37
ATOM    777  N   GLU B  90      -9.110  14.288  31.932  1.00 20.57
ATOM    778  CA  GLU B  90     -10.525  14.621  31.830  1.00 22.49
ATOM    779  C   GLU B  90     -10.780  15.859  30.999  1.00 23.06
ATOM    780  O   GLU B  90     -11.734  15.902  30.231  1.00 21.69
ATOM    781  CB  GLU B  90     -11.252  14.753  33.203  1.00 24.39
ATOM    782  CG  GLU B  90     -11.399  13.385  33.805  1.00 24.39
ATOM    783  CD  GLU B  90     -11.972  13.376  35.213  1.00 24.39
ATOM    784  OE1 GLU B  90     -12.920  14.137  35.466  1.00 24.39
ATOM    785  OE2 GLU B  90     -11.498  12.615  36.075  1.00 24.39
ATOM    786  N   THR B  91      -9.979  16.888  31.211  1.00 24.43
ATOM    787  CA  THR B  91     -10.099  18.085  30.335  1.00 24.38
ATOM    788  C   THR B  91      -9.957  17.726  28.856  1.00 23.73
ATOM    789  O   THR B  91     -10.753  18.165  28.013  1.00 22.85
ATOM    790  CB  THR B  91      -9.100  19.171  30.801  1.00 25.38
ATOM    791  OG1 THR B  91      -9.590  19.606  32.072  1.00 25.38
ATOM    792  CG2 THR B  91      -9.040  20.329  29.814  1.00 25.38
ATOM    793  N   GLU B  92      -8.949  16.946  28.511  1.00 22.55
ATOM    794  CA  GLU B  92      -8.818  16.495  27.159  1.00 23.71
ATOM    795  C   GLU B  92     -10.054  15.674  26.680  1.00 22.31
ATOM    796  O   GLU B  92     -10.497  15.912  25.574  1.00 23.05
ATOM    797  CB  GLU B  92      -7.582  15.614  26.997  1.00 26.15
ATOM    798  CG  GLU B  92      -6.240  16.388  27.343  1.00 26.15
ATOM    799  CD  GLU B  92      -5.111  15.988  26.392  1.00 26.15
ATOM    800  OE1 GLU B  92      -5.381  15.280  25.405  1.00 26.15
ATOM    801  OE2 GLU B  92      -3.910  16.367  26.616  1.00 26.15
ATOM    802  N   LEU B  93     -10.539  14.726  27.482  1.00 21.36
ATOM    803  CA  LEU B  93     -11.705  13.927  27.102  1.00 21.64
ATOM    804  C   LEU B  93     -12.867  14.885  26.828  1.00 22.29
ATOM    805  O   LEU B  93     -13.594  14.737  25.832  1.00 21.66
ATOM    806  CB  LEU B  93     -12.078  12.979  28.260  1.00 21.14
ATOM    807  CG  LEU B  93     -11.125  11.755  28.411  1.00 21.14
ATOM    808  CD1 LEU B  93     -11.246  11.236  29.815  1.00 21.14
ATOM    809  CD2 LEU B  93     -11.731  10.689  27.410  1.00 21.14
ATOM    810  N   LYS B  94     -13.055  15.874  27.701  1.00 21.61
ATOM    811  CA  LYS B  94     -14.171  16.810  27.495  1.00 21.92
ATOM    812  C   LYS B  94     -14.038  17.559  26.194  1.00 22.56
ATOM    813  O   LYS B  94     -15.008  17.638  25.439  1.00 23.27
ATOM    814  CB  LYS B  94     -14.323  17.790  28.675  1.00 24.08
ATOM    815  CG  LYS B  94     -14.595  17.072  29.945  1.00 24.08
ATOM    816  CD  LYS B  94     -14.245  17.890  31.212  1.00 24.08
ATOM    817  CE  LYS B  94     -15.534  18.448  31.866  1.00 24.08
ATOM    818  NZ  LYS B  94     -15.997  19.741  31.225  1.00 24.08
ATOM    819  N   LEU B  95     -12.843  18.068  25.922  1.00 22.32
ATOM    820  CA  LEU B  95     -12.626  18.856  24.715  1.00 23.85
ATOM    821  C   LEU B  95     -12.868  17.980  23.513  1.00 23.34
ATOM    822  O   LEU B  95     -13.462  18.451  22.509  1.00 22.59
ATOM    823  CB  LEU B  95     -11.204  19.424  24.587  1.00 24.55
ATOM    824  CG  LEU B  95     -10.910  20.294  25.857  1.00 24.55
ATOM    825  CD1 LEU B  95      -9.357  20.426  26.071  1.00 24.55
ATOM    826  CD2 LEU B  95     -11.642  21.721  26.021  1.00 24.55
ATOM    827  N   ILE B  96     -12.359  16.749  23.556  1.00 19.42
ATOM    828  CA  ILE B  96     -12.533  15.883  22.368  1.00 21.06
ATOM    829  C   ILE B  96     -14.007  15.544  22.150  1.00 21.03
ATOM    830  O   ILE B  96     -14.501  15.656  21.038  1.00 20.49
ATOM    831  CB  ILE B  96     -11.721  14.615  22.494  1.00 21.51
ATOM    832  CG1 ILE B  96     -10.238  14.965  22.657  1.00 21.51
ATOM    833  CG2 ILE B  96     -11.911  13.715  21.237  1.00 21.51
ATOM    834  CD1 ILE B  96      -9.537  13.869  23.479  1.00 21.51
ATOM    835  N   CYS B  97     -14.710  15.173  23.195  1.00 20.86
ATOM    836  CA  CYS B  97     -16.162  14.855  23.056  1.00 23.19
ATOM    837  C   CYS B  97     -16.914  16.069  22.570  1.00 23.88
ATOM    838  O   CYS B  97     -17.686  15.950  21.688  1.00 20.19
ATOM    839  CB  CYS B  97     -16.801  14.470  24.383  1.00 23.74
ATOM    840  SG  CYS B  97     -16.436  12.675  24.729  1.00 23.74
ATOM    841  N   ASP B  99     -15.821  18.457  20.796  1.00 23.86
ATOM    842  CA  ASP B  99     -15.471  18.679  19.397  1.00 24.31
ATOM    843  C   ASP B  99     -16.354  17.829  18.443  1.00 23.31
ATOM    844  O   ASP B  99     -16.968  18.364  17.541  1.00 20.94
ATOM    845  CB  ASP B  99     -14.000  18.366  19.184  1.00 26.71
ATOM    846  CG  ASP B  99     -13.533  18.582  17.775  1.00 26.71
ATOM    847  OD1 ASP B  99     -13.439  19.735  17.327  1.00 26.71
ATOM    848  OD2 ASP B  99     -13.226  17.611  17.076  1.00 26.71
ATOM    849  N   ILE B 100     -16.410  16.534  18.634  1.00 19.85
ATOM    850  CA  ILE B 100     -17.224  15.727  17.731  1.00 19.79
ATOM    851  C   ILE B 100     -18.753  16.009  17.910  1.00 19.21
ATOM    852  O   ILE B 100     -19.469  15.989  16.937  1.00 19.89
ATOM    853  CB  ILE B 100     -16.854  14.171  17.827  1.00 19.29
ATOM    854  CG1 ILE B 100     -17.833  13.369  16.972  1.00 19.29
ATOM    855  CG2 ILE B 100     -16.864  13.710  19.262  1.00 19.29
ATOM    856  CD1 ILE B 100     -17.612  13.620  15.413  1.00 19.29
ATOM    857  N   LEU B 101     -19.191  16.308  19.108  1.00 21.24
ATOM    858  CA  LEU B 101     -20.585  16.552  19.422  1.00 22.74
ATOM    859  C   LEU B 101     -20.997  17.829  18.680  1.00 23.29
ATOM    860  O   LEU B 101     -22.133  17.904  18.189  1.00 21.57
ATOM    861  CB  LEU B 101     -20.777  16.664  20.931  1.00 22.94
ATOM    862  CG  LEU B 101     -20.731  15.332  21.666  1.00 22.94
ATOM    863  CD1 LEU B 101     -20.904  15.653  23.182  1.00 22.94
ATOM    864  CD2 LEU B 101     -21.797  14.338  21.147  1.00 22.94
ATOM    865  N   ASP B 102     -20.070  18.793  18.554  1.00 22.61
ATOM    866  CA  ASP B 102     -20.343  20.006  17.748  1.00 23.09
ATOM    867  C   ASP B 102     -20.385  19.692  16.263  1.00 23.34
ATOM    868  O   ASP B 102     -21.221  20.228  15.524  1.00 24.27
ATOM    869  CB  ASP B 102     -19.283  21.097  17.973  1.00 21.90
ATOM    870  CG  ASP B 102     -19.447  21.772  19.339  1.00 21.90
ATOM    871  OD1 ASP B 102     -20.596  21.982  19.814  1.00 21.90
ATOM    872  OD2 ASP B 102     -18.410  21.985  19.935  1.00 21.90
ATOM    873  N   VAL B 103     -19.481  18.833  15.807  1.00 24.28
ATOM    874  CA  VAL B 103     -19.482  18.441  14.396  1.00 23.95
ATOM    875  C   VAL B 103     -20.772  17.684  14.072  1.00 23.19
ATOM    876  O   VAL B 103     -21.371  17.928  13.025  1.00 24.56
ATOM    877  CB  VAL B 103     -18.226  17.621  14.048  1.00 24.52
ATOM    878  CG1 VAL B 103     -18.398  16.914  12.662  1.00 24.52
ATOM    879  CG2 VAL B 103     -16.986  18.585  14.061  1.00 24.52
ATOM    880  N   LEU B 104     -21.217  16.846  15.013  1.00 21.67
ATOM    881  CA  LEU B 104     -22.458  16.070  14.845  1.00 23.40
ATOM    882  C   LEU B 104     -23.677  17.044  14.740  1.00 26.10
ATOM    883  O   LEU B 104     -24.512  16.922  13.866  1.00 25.12
ATOM    884  CB  LEU B 104     -22.670  15.123  15.992  1.00 21.33
ATOM    885  CG  LEU B 104     -21.797  13.831  15.823  1.00 21.33
ATOM    886  CD1 LEU B 104     -21.800  13.090  17.157  1.00 21.33
ATOM    887  CD2 LEU B 104     -22.380  12.944  14.619  1.00 21.33
ATOM    888  N   ASP B 105     -23.720  17.987  15.668  1.00 28.42
ATOM    889  CA  ASP B 105     -24.867  18.928  15.741  1.00 32.10
ATOM    890  C   ASP B 105     -24.883  19.961  14.620  1.00 31.40
ATOM    891  O   ASP B 105     -25.950  20.291  14.141  1.00 33.06
ATOM    892  CB  ASP B 105     -24.931  19.536  17.126  1.00 35.65
ATOM    893  CG  ASP B 105     -26.317  19.436  17.723  1.00 35.65
ATOM    894  OD1 ASP B 105     -26.805  18.306  18.058  1.00 35.65
ATOM    895  OD2 ASP B 105     -26.928  20.526  17.923  1.00 35.65
ATOM    896  N   LYS B 106     -23.698  20.450  14.231  1.00 31.84
ATOM    897  CA  LYS B 106     -23.564  21.489  13.204  1.00 31.21
ATOM    898  C   LYS B 106     -23.767  20.913  11.840  1.00 30.84
ATOM    899  O   LYS B 106     -24.537  21.470  11.083  1.00 29.71
ATOM    900  CB  LYS B 106     -22.183  22.182  13.183  1.00 31.22
ATOM    901  CG  LYS B 106     -21.788  23.006  14.393  1.00 31.22
ATOM    902  CD  LYS B 106     -20.306  23.050  14.626  1.00 31.22
ATOM    903  CE  LYS B 106     -19.731  24.349  14.096  1.00 31.22
ATOM    904  NZ  LYS B 106     -20.150  25.501  14.925  1.00 31.22
ATOM    905  N   HIS B 107     -23.046  19.811  11.542  1.00 29.53
ATOM    906  CA  HIS B 107     -22.782  19.371  10.214  1.00 29.14
ATOM    907  C   HIS B 107     -23.451  18.023   9.913  1.00 29.48
ATOM    908  O   HIS B 107     -24.257  17.926   8.986  1.00 29.93
ATOM    909  CB  HIS B 107     -21.290  19.272   9.979  1.00 34.08
ATOM    910  CG  HIS B 107     -20.626  20.591   9.739  1.00 34.08
ATOM    911  ND1 HIS B 107     -21.044  21.463   8.757  1.00 34.08
ATOM    912  CD2 HIS B 107     -19.549  21.164  10.325  1.00 34.08
ATOM    913  CE1 HIS B 107     -20.253  22.521   8.749  1.00 34.08
ATOM    914  NE2 HIS B 107     -19.343  22.371   9.697  1.00 34.08
ATOM    915  N   LEU B 108     -23.142  17.020  10.739  1.00 28.29
ATOM    916  CA  LEU B 108     -23.501  15.642  10.382  1.00 28.17
ATOM    917  C   LEU B 108     -24.992  15.360  10.427  1.00 28.10
ATOM    918  O   LEU B 108     -25.562  14.876   9.434  1.00 29.94
ATOM    919  CB  LEU B 108     -22.691  14.622  11.188  1.00 27.22
ATOM    920  CG  LEU B 108     -21.149  14.706  11.004  1.00 27.22
ATOM    921  CD1 LEU B 108     -20.393  13.645  11.734  1.00 27.22
ATOM    922  CD2 LEU B 108     -20.756  14.672   9.482  1.00 27.22
ATOM    923  N   ILE B 109     -25.612  15.589  11.556  1.00 26.96
ATOM    924  CA  ILE B 109     -26.972  15.252  11.742  1.00 29.61
ATOM    925  C   ILE B 109     -27.847  16.128  10.795  1.00 31.72
ATOM    926  O   ILE B 109     -28.654  15.561  10.030  1.00 30.99
ATOM    927  CB  ILE B 109     -27.370  15.350  13.217  1.00 28.86
ATOM    928  CG1 ILE B 109     -26.654  14.182  13.977  1.00 28.86
ATOM    929  CG2 ILE B 109     -28.924  15.254  13.390  1.00 28.86
ATOM    930  CD1 ILE B 109     -26.190  14.558  15.366  1.00 28.86
ATOM    931  N   PRO B 110     -27.615  17.467  10.750  1.00 33.15
ATOM    932  CA  PRO B 110     -28.452  18.232   9.749  1.00 34.99
ATOM    933  C   PRO B 110     -28.383  17.765   8.285  1.00 37.39
ATOM    934  O   PRO B 110     -29.349  17.935   7.522  1.00 38.33
ATOM    935  CB  PRO B 110     -27.880  19.666   9.844  1.00 34.93
ATOM    936  CG  PRO B 110     -27.636  19.843  11.341  1.00 34.93
ATOM    937  CD  PRO B 110     -26.830  18.532  11.706  1.00 34.93
ATOM    938  N   ALA B 111     -27.235  17.276   7.849  1.00 37.41
ATOM    939  CA  ALA B 111     -27.110  16.902   6.454  1.00 38.08
ATOM    940  C   ALA B 111     -27.478  15.426   6.205  1.00 38.41
ATOM    941  O   ALA B 111     -27.433  14.955   5.058  1.00 38.90
ATOM    942  CB  ALA B 111     -25.708  17.166   5.974  1.00 38.17
ATOM    943  N   ALA B 112     -27.811  14.691   7.259  1.00 37.54
ATOM    944  CA  ALA B 112     -27.966  13.228   7.111  1.00 37.32
ATOM    945  C   ALA B 112     -29.354  12.953   6.515  1.00 38.21
ATOM    946  O   ALA B 112     -30.342  13.434   7.006  1.00 37.79
ATOM    947  CB  ALA B 112     -27.864  12.539   8.433  1.00 37.22
ATOM    948  N   ASN B 113     -29.451  12.176   5.473  1.00 38.95
ATOM    949  CA  ASN B 113     -30.774  11.987   4.904  1.00 39.88
ATOM    950  C   ASN B 113     -31.102  10.527   4.578  1.00 40.48
ATOM    951  O   ASN B 113     -32.057  10.235   3.856  1.00 42.83
ATOM    952  CB  ASN B 113     -30.970  12.923   3.702  1.00 39.88
ATOM    953  CG  ASN B 113     -32.155  13.849   3.885  1.00 39.88
ATOM    954  OD1 ASN B 113     -32.943  14.052   2.964  1.00 39.88
ATOM    955  ND2 ASN B 113     -32.261  14.440   5.063  1.00 39.88
ATOM    956  N   THR B 114     -30.324   9.600   5.112  1.00 38.26
ATOM    957  CA  THR B 114     -30.687   8.180   5.003  1.00 37.17
ATOM    958  C   THR B 114     -30.915   7.633   6.403  1.00 37.71
ATOM    959  O   THR B 114     -30.246   8.060   7.364  1.00 35.15
ATOM    960  CB  THR B 114     -29.554   7.366   4.406  1.00 37.11
ATOM    961  OG1 THR B 114     -28.344   7.659   5.112  1.00 37.11
ATOM    962  CG2 THR B 114     -29.341   7.679   2.900  1.00 37.11
ATOM    963  N   GLY B 115     -31.778   6.631   6.524  1.00 36.29
ATOM    964  CA  GLY B 115     -32.007   5.963   7.790  1.00 34.36
ATOM    965  C   GLY B 115     -30.667   5.537   8.401  1.00 33.34
ATOM    966  O   GLY B 115     -30.413   5.814   9.558  1.00 32.97
ATOM    967  N   GLU B 116     -29.785   4.914   7.617  1.00 32.58
ATOM    968  CA  GLU B 116     -28.541   4.390   8.150  1.00 30.17
ATOM    969  C   GLU B 116     -27.645   5.510   8.742  1.00 30.30
ATOM    970  O   GLU B 116     -27.043   5.346   9.815  1.00 27.05
ATOM    971  CB  GLU B 116     -27.820   3.697   7.021  1.00 37.61
ATOM    972  CG  GLU B 116     -26.623   2.962   7.335  1.00 37.61
ATOM    973  CD  GLU B 116     -26.078   2.253   6.063  1.00 37.61
ATOM    974  OE1 GLU B 116     -25.397   2.943   5.267  1.00 37.61
ATOM    975  OE2 GLU B 116     -26.339   1.032   5.853  1.00 37.61
ATOM    976  N   SER B 117     -27.505   6.601   8.000  1.00 27.40
ATOM    977  CA  SER B 117     -26.643   7.655   8.486  1.00 27.16
ATOM    978  C   SER B 117     -27.253   8.288   9.671  1.00 26.19
ATOM    979  O   SER B 117     -26.516   8.613  10.600  1.00 24.29
ATOM    980  CB  SER B 117     -26.316   8.662   7.371  1.00 26.85
ATOM    981  OG  SER B 117     -27.451   9.460   7.095  1.00 26.85
ATOM    982  N   LYS B 118     -28.595   8.519   9.699  1.00 24.30
ATOM    983  CA  LYS B 118     -29.175   9.114  10.903  1.00 24.38
ATOM    984  C   LYS B 118     -28.938   8.249  12.136  1.00 23.64
ATOM    985  O   LYS B 118     -28.648   8.751  13.195  1.00 21.02
ATOM    986  CB  LYS B 118     -30.681   9.368  10.767  1.00 26.50
ATOM    987  CG  LYS B 118     -31.132  10.710  11.315  1.00 26.50
ATOM    988  CD  LYS B 118     -31.155  11.769  10.226  1.00 26.50
ATOM    989  CE  LYS B 118     -31.354  13.159  10.810  1.00 26.50
ATOM    990  NZ  LYS B 118     -31.248  14.218   9.769  1.00 26.50
ATOM    991  N   VAL B 119     -29.092   6.924  12.011  1.00 22.11
ATOM    992  CA  VAL B 119     -28.854   6.074  13.182  1.00 19.60
ATOM    993  C   VAL B 119     -27.403   6.120  13.600  1.00 18.56
ATOM    994  O   VAL B 119     -27.110   6.229  14.789  1.00 17.82
ATOM    995  CB  VAL B 119     -29.258   4.570  12.935  1.00 19.84
ATOM    996  CG1 VAL B 119     -28.985   3.746  14.187  1.00 19.84
ATOM    997  CG2 VAL B 119     -30.763   4.465  12.431  1.00 19.84
ATOM    998  N   PHE B 120     -26.514   6.085  12.614  1.00 17.80
ATOM    999  CA  PHE B 120     -25.068   6.123  12.927  1.00 19.50
ATOM   1000  C   PHE B 120     -24.728   7.422  13.685  1.00 16.51
ATOM   1001  O   PHE B 120     -24.036   7.377  14.670  1.00 17.91
ATOM   1002  CB  PHE B 120     -24.353   6.161  11.574  1.00 22.55
ATOM   1003  CG  PHE B 120     -22.861   6.040  11.683  1.00 22.55
ATOM   1004  CD1 PHE B 120     -22.278   4.906  12.298  1.00 22.55
ATOM   1005  CD2 PHE B 120     -22.066   7.031  11.263  1.00 22.55
ATOM   1006  CE1 PHE B 120     -20.869   4.777  12.430  1.00 22.55
ATOM   1007  CE2 PHE B 120     -20.630   6.909  11.383  1.00 22.55
ATOM   1008  CZ  PHE B 120     -20.070   5.804  11.979  1.00 22.55
ATOM   1009  N   TYR B 121     -25.222   8.562  13.225  1.00 16.55
ATOM   1010  CA  TYR B 121     -24.828   9.803  13.884  1.00 18.46
ATOM   1011  C   TYR B 121     -25.506   9.968  15.204  1.00 18.62
ATOM   1012  O   TYR B 121     -24.865  10.450  16.157  1.00 19.61
ATOM   1013  CB  TYR B 121     -25.119  11.030  13.019  1.00 20.77
ATOM   1014  CG  TYR B 121     -24.343  11.053  11.786  1.00 20.77
ATOM   1015  CD1 TYR B 121     -22.963  10.850  11.803  1.00 20.77
ATOM   1016  CD2 TYR B 121     -24.983  11.299  10.558  1.00 20.77
ATOM   1017  CE1 TYR B 121     -22.237  10.898  10.661  1.00 20.77
ATOM   1018  CE2 TYR B 121     -24.230  11.316   9.398  1.00 20.77
ATOM   1019  CZ  TYR B 121     -22.894  11.102   9.473  1.00 20.77
ATOM   1020  OH  TYR B 121     -22.131  11.163   8.331  1.00 20.77
ATOM   1021  N   TYR B 122     -26.789   9.588  15.316  1.00 18.25
ATOM   1022  CA  TYR B 122     -27.377   9.666  16.668  1.00 20.50
ATOM   1023  C   TYR B 122     -26.704   8.705  17.648  1.00 17.93
ATOM   1024  O   TYR B 122     -26.577   8.998  18.829  1.00 19.57
ATOM   1025  CB  TYR B 122     -28.894   9.463  16.722  1.00 27.12
ATOM   1026  CG  TYR B 122     -29.640  10.664  16.240  1.00 27.12
ATOM   1027  CD1 TYR B 122     -29.535  11.889  16.932  1.00 27.12
ATOM   1028  CD2 TYR B 122     -30.490  10.599  15.114  1.00 27.12
ATOM   1029  CE1 TYR B 122     -30.257  13.017  16.483  1.00 27.12
ATOM   1030  CE2 TYR B 122     -31.195  11.747  14.671  1.00 27.12
ATOM   1031  CZ  TYR B 122     -31.054  12.919  15.384  1.00 27.12
ATOM   1032  OH  TYR B 122     -31.733  14.027  15.005  1.00 27.12
ATOM   1033  N   LYS B 123     -26.366   7.513  17.182  1.00 18.12
ATOM   1034  CA  LYS B 123     -25.689   6.583  18.083  1.00 15.79
ATOM   1035  C   LYS B 123     -24.326   7.216  18.482  1.00 15.46
ATOM   1036  O   LYS B 123     -23.915   7.120  19.626  1.00 16.73
ATOM   1037  CB  LYS B 123     -25.416   5.224  17.296  1.00 19.24
ATOM   1038  CG  LYS B 123     -24.530   4.274  18.097  1.00 19.24
ATOM   1039  CD  LYS B 123     -24.005   3.194  17.123  1.00 19.24
ATOM   1040  CE  LYS B 123     -22.723   3.702  16.411  1.00 19.24
ATOM   1041  NZ  LYS B 123     -21.518   3.845  17.466  1.00 19.24
ATOM   1042  N   MET B 124     -23.596   7.780  17.540  1.00 16.44
ATOM   1043  CA  MET B 124     -22.380   8.467  17.866  1.00 19.20
ATOM   1044  C   MET B 124     -22.566   9.555  18.926  1.00 19.51
ATOM   1045  O   MET B 124     -21.731   9.743  19.830  1.00 18.80
ATOM   1046  CB  MET B 124     -21.771   9.159  16.640  1.00 21.90
ATOM   1047  CG  MET B 124     -21.169   8.240  15.594  1.00 21.90
ATOM   1048  SD  MET B 124     -20.698   9.176  14.066  1.00 21.90
ATOM   1049  CE  MET B 124     -19.162   9.753  14.504  1.00 21.90
ATOM   1050  N   LYS B 125     -23.626  10.348  18.760  1.00 20.10
ATOM   1051  CA  LYS B 125     -23.922  11.341  19.780  1.00 19.42
ATOM   1052  C   LYS B 125     -24.141  10.706  21.147  1.00 18.36
ATOM   1053  O   LYS B 125     -23.579  11.142  22.185  1.00 19.63
ATOM   1054  CB  LYS B 125     -25.143  12.133  19.286  1.00 25.64
ATOM   1055  CG  LYS B 125     -25.329  13.370  20.116  1.00 25.64
ATOM   1056  CD  LYS B 125     -25.134  14.579  19.178  1.00 25.64
ATOM   1057  CE  LYS B 125     -25.043  15.884  20.027  1.00 25.64
ATOM   1058  NZ  LYS B 125     -24.793  17.065  19.108  1.00 25.64
ATOM   1059  N   GLY B 126     -24.885   9.605  21.135  1.00 16.57
ATOM   1060  CA  GLY B 126     -25.102   8.797  22.372  1.00 17.42
ATOM   1061  C   GLY B 126     -23.744   8.330  22.937  1.00 16.46
ATOM   1062  O   GLY B 126     -23.504   8.430  24.145  1.00 18.28
ATOM   1063  N   ASP B 127     -22.858   7.807  22.053  1.00 17.84
ATOM   1064  CA  ASP B 127     -21.504   7.345  22.531  1.00 16.62
ATOM   1065  C   ASP B 127     -20.682   8.466  23.150  1.00 16.81
ATOM   1066  O   ASP B 127     -20.129   8.281  24.238  1.00 17.07
ATOM   1067  CB  ASP B 127     -20.671   6.748  21.371  1.00 18.11
ATOM   1068  CG  ASP B 127     -21.362   5.551  20.742  1.00 18.11
ATOM   1069  OD1 ASP B 127     -22.166   4.790  21.449  1.00 18.11
ATOM   1070  OD2 ASP B 127     -21.186   5.462  19.550  1.00 18.11
ATOM   1071  N   TYR B 128     -20.694   9.652  22.503  1.00 17.25
ATOM   1072  CA  TYR B 128     -19.829  10.711  23.018  1.00 18.27
ATOM   1073  C   TYR B 128     -20.355  11.340  24.316  1.00 20.20
ATOM   1074  O   TYR B 128     -19.546  11.652  25.208  1.00 20.39
ATOM   1075  CB  TYR B 128     -19.389  11.728  21.936  1.00 20.47
ATOM   1076  CG  TYR B 128     -18.355  11.039  21.121  1.00 20.47
ATOM   1077  CD1 TYR B 128     -18.707  10.387  19.912  1.00 20.47
ATOM   1078  CD2 TYR B 128     -17.011  10.990  21.571  1.00 20.47
ATOM   1079  CE1 TYR B 128     -17.769   9.688  19.178  1.00 20.47
ATOM   1080  CE2 TYR B 128     -16.044  10.281  20.815  1.00 20.47
ATOM   1081  CZ  TYR B 128     -16.464   9.605  19.657  1.00 20.47
ATOM   1082  OH  TYR B 128     -15.533   8.903  18.949  1.00 20.47
ATOM   1083  N   HIS B 129     -21.672  11.454  24.465  1.00 18.41
ATOM   1084  CA  HIS B 129     -22.183  11.796  25.801  1.00 20.66
ATOM   1085  C   HIS B 129     -21.918  10.751  26.845  1.00 18.36
ATOM   1086  O   HIS B 129     -21.656  11.050  27.969  1.00 19.42
ATOM   1087  CB  HIS B 129     -23.681  12.136  25.756  1.00 21.31
ATOM   1088  CG  HIS B 129     -23.929  13.453  25.086  1.00 21.31
ATOM   1089  ND1 HIS B 129     -24.281  13.520  23.750  1.00 21.31
ATOM   1090  CD2 HIS B 129     -23.795  14.727  25.519  1.00 21.31
ATOM   1091  CE1 HIS B 129     -24.408  14.793  23.414  1.00 21.31
ATOM   1092  NE2 HIS B 129     -24.132  15.541  24.464  1.00 21.31
ATOM   1093  N   ARG B 130     -22.042   9.493  26.455  1.00 18.15
ATOM   1094  CA  ARG B 130     -21.742   8.440  27.337  1.00 16.70
ATOM   1095  C   ARG B 130     -20.255   8.524  27.788  1.00 15.99
ATOM   1096  O   ARG B 130     -19.981   8.335  28.971  1.00 18.38
ATOM   1097  CB  ARG B 130     -22.108   7.052  26.695  1.00 18.20
ATOM   1098  CG  ARG B 130     -21.446   5.861  27.499  1.00 18.20
ATOM   1099  CD  ARG B 130     -22.027   4.460  27.059  1.00 18.20
ATOM   1100  NE  ARG B 130     -21.746   4.118  25.662  1.00 18.20
ATOM   1101  CZ  ARG B 130     -20.746   3.298  25.293  1.00 18.20
ATOM   1102  NH1 ARG B 130     -19.899   2.828  26.227  1.00 18.20
ATOM   1103  NH2 ARG B 130     -20.550   3.010  24.025  1.00 18.20
ATOM   1104  N   TYR B 131     -19.312   8.819  26.892  1.00 15.89
ATOM   1105  CA  TYR B 131     -17.887   8.917  27.322  1.00 17.24
ATOM   1106  C   TYR B 131     -17.692  10.094  28.274  1.00 19.63
ATOM   1107  O   TYR B 131     -16.899  10.003  29.231  1.00 20.18
ATOM   1108  CB  TYR B 131     -16.973   9.145  26.115  1.00 18.06
ATOM   1109  CG  TYR B 131     -17.108   8.012  25.063  1.00 18.06
ATOM   1110  CD1 TYR B 131     -17.416   6.721  25.470  1.00 18.06
ATOM   1111  CD2 TYR B 131     -16.886   8.257  23.701  1.00 18.06
ATOM   1112  CE1 TYR B 131     -17.515   5.625  24.545  1.00 18.06
ATOM   1113  CE2 TYR B 131     -16.928   7.153  22.757  1.00 18.06
ATOM   1114  CZ  TYR B 131     -17.293   5.878  23.192  1.00 18.06
ATOM   1115  OH  TYR B 131     -17.346   4.822  22.318  1.00 18.06
ATOM   1116  N   LEU B 132     -18.471  11.174  28.020  1.00 20.65
ATOM   1117  CA  LEU B 132     -18.529  12.295  29.029  1.00 21.88
ATOM   1118  C   LEU B 132     -19.010  11.800  30.353  1.00 22.10
ATOM   1119  O   LEU B 132     -18.402  12.170  31.409  1.00 23.91
ATOM   1120  CB  LEU B 132     -19.453  13.431  28.562  1.00 23.18
ATOM   1121  CG  LEU B 132     -19.029  14.209  27.330  1.00 23.18
ATOM   1122  CD1 LEU B 132     -20.196  14.685  26.442  1.00 23.18
ATOM   1123  CD2 LEU B 132     -18.094  15.396  27.749  1.00 23.18
ATOM   1124  N   ALA B 133     -20.123  11.029  30.331  1.00 21.53
ATOM   1125  CA  ALA B 133     -20.709  10.471  31.565  1.00 23.10
ATOM   1126  C   ALA B 133     -19.748   9.549  32.321  1.00 23.67
ATOM   1127  O   ALA B 133     -19.898   9.411  33.516  1.00 24.82
ATOM   1128  CB  ALA B 133     -22.063   9.741  31.308  1.00 22.92
ATOM   1129  N   GLU B 134     -18.819   8.838  31.634  1.00 24.08
ATOM   1130  CA  GLU B 134     -17.961   7.847  32.328  1.00 26.38
ATOM   1131  C   GLU B 134     -17.159   8.501  33.398  1.00 27.42
ATOM   1132  O   GLU B 134     -16.882   7.894  34.409  1.00 28.65
ATOM   1133  CB  GLU B 134     -16.920   7.167  31.387  1.00 26.04
ATOM   1134  CG  GLU B 134     -17.609   6.313  30.383  1.00 26.04
ATOM   1135  CD  GLU B 134     -16.669   5.645  29.370  1.00 26.04
ATOM   1136  OE1 GLU B 134     -17.136   4.625  28.858  1.00 26.04
ATOM   1137  OE2 GLU B 134     -15.543   6.167  29.071  1.00 26.04
ATOM   1138  N   PHE B 135     -16.694   9.707  33.170  1.00 28.22
ATOM   1139  CA  PHE B 135     -15.863  10.268  34.220  1.00 30.47
ATOM   1140  C   PHE B 135     -16.576  11.380  34.999  1.00 31.31
ATOM   1141  O   PHE B 135     -16.036  11.894  35.974  1.00 31.69
ATOM   1142  CB  PHE B 135     -14.516  10.752  33.642  1.00 29.20
ATOM   1143  CG  PHE B 135     -14.642  11.705  32.522  1.00 29.20
ATOM   1144  CD1 PHE B 135     -14.789  11.236  31.202  1.00 29.20
ATOM   1145  CD2 PHE B 135     -14.632  13.082  32.747  1.00 29.20
ATOM   1146  CE1 PHE B 135     -14.869  12.089  30.132  1.00 29.20
ATOM   1147  CE2 PHE B 135     -14.716  13.983  31.657  1.00 29.20
ATOM   1148  CZ  PHE B 135     -14.814  13.474  30.316  1.00 29.20
ATOM   1149  N   ALA B 136     -17.733  11.812  34.500  1.00 32.78
ATOM   1150  CA  ALA B 136     -18.513  12.947  35.101  1.00 33.40
ATOM   1151  C   ALA B 136     -18.979  12.584  36.519  1.00 34.13
ATOM   1152  O   ALA B 136     -19.216  11.411  36.822  1.00 32.35
ATOM   1153  CB  ALA B 136     -19.729  13.336  34.204  1.00 32.93
ATOM   1154  N   THR B 137     -19.079  13.579  37.408  1.00 36.83
ATOM   1155  CA  THR B 137     -19.817  13.332  38.666  1.00 38.50
ATOM   1156  C   THR B 137     -20.900  14.406  38.736  1.00 38.66
ATOM   1157  O   THR B 137     -20.859  15.403  37.997  1.00 37.03
ATOM   1158  CB  THR B 137     -18.927  13.473  39.924  1.00 39.45
ATOM   1159  OG1 THR B 137     -19.573  12.815  41.028  1.00 39.45
ATOM   1160  CG2 THR B 137     -18.640  14.951  40.273  1.00 39.45
ATOM   1161  N   GLY B 138     -21.864  14.191  39.603  1.00 40.68
ATOM   1162  CA  GLY B 138     -22.820  15.268  39.955  1.00 42.95
ATOM   1163  C   GLY B 138     -23.714  15.664  38.818  1.00 44.09
ATOM   1164  O   GLY B 138     -24.176  14.795  38.065  1.00 44.61
ATOM   1165  N   ASN B 139     -23.880  16.980  38.636  1.00 44.45
ATOM   1166  CA  ASN B 139     -24.765  17.491  37.599  1.00 43.55
ATOM   1167  C   ASN B 139     -24.308  17.112  36.196  1.00 41.71
ATOM   1168  O   ASN B 139     -25.116  16.774  35.377  1.00 41.30
ATOM   1169  CB  ASN B 139     -24.951  19.020  37.656  1.00 44.17
ATOM   1170  CG  ASN B 139     -23.624  19.769  37.420  1.00 44.17
ATOM   1171  OD1 ASN B 139     -22.572  19.258  37.770  1.00 44.17
ATOM   1172  ND2 ASN B 139     -23.681  20.986  36.865  1.00 44.17
ATOM   1173  N   ASP B 140     -23.026  17.298  35.926  1.00 41.19
ATOM   1174  CA  ASP B 140     -22.384  16.967  34.672  1.00 39.16
ATOM   1175  C   ASP B 140     -22.751  15.497  34.345  1.00 36.45
ATOM   1176  O   ASP B 140     -23.106  15.218  33.236  1.00 35.30
ATOM   1177  CB  ASP B 140     -20.866  17.059  34.851  1.00 42.08
ATOM   1178  CG  ASP B 140     -20.304  18.489  34.650  1.00 42.08
ATOM   1179  OD1 ASP B 140     -19.972  18.861  33.473  1.00 42.08
ATOM   1180  OD2 ASP B 140     -20.156  19.227  35.686  1.00 42.08
ATOM   1181  N   ARG B 141     -22.640  14.580  35.296  1.00 33.76
ATOM   1182  CA  ARG B 141     -22.964  13.193  34.989  1.00 33.23
ATOM   1183  C   ARG B 141     -24.438  13.020  34.574  1.00 33.12
ATOM   1184  O   ARG B 141     -24.787  12.309  33.605  1.00 29.87
ATOM   1185  CB  ARG B 141     -22.641  12.282  36.148  1.00 40.06
ATOM   1186  CG  ARG B 141     -23.192  10.882  35.908  1.00 40.06
ATOM   1187  CD  ARG B 141     -23.028   9.984  37.128  1.00 40.06
ATOM   1188  NE  ARG B 141     -24.207   9.128  37.356  1.00 40.06
ATOM   1189  CZ  ARG B 141     -24.582   8.128  36.569  1.00 40.06
ATOM   1190  NH1 ARG B 141     -23.878   7.812  35.479  1.00 40.06
ATOM   1191  NH2 ARG B 141     -25.647   7.400  36.893  1.00 40.06
ATOM   1192  N   LYS B 142     -25.329  13.675  35.326  1.00 32.58
ATOM   1193  CA  LYS B 142     -26.745  13.618  34.980  1.00 32.95
ATOM   1194  C   LYS B 142     -26.994  14.222  33.599  1.00 31.09
ATOM   1195  O   LYS B 142     -27.729  13.629  32.768  1.00 32.37
ATOM   1196  CB  LYS B 142     -27.576  14.361  36.090  1.00 32.79
ATOM   1197  CG  LYS B 142     -29.018  14.539  35.709  1.00 32.79
ATOM   1198  CD  LYS B 142     -29.261  15.972  35.264  1.00 32.79
ATOM   1199  CE  LYS B 142     -30.742  16.244  35.060  1.00 32.79
ATOM   1200  NZ  LYS B 142     -31.131  17.593  35.557  1.00 32.79
ATOM   1201  N   GLU B 143     -26.412  15.385  33.295  1.00 29.91
ATOM   1202  CA  GLU B 143     -26.717  15.985  32.023  1.00 30.79
ATOM   1203  C   GLU B 143     -26.172  15.110  30.862  1.00 29.60
ATOM   1204  O   GLU B 143     -26.810  14.992  29.815  1.00 27.41
ATOM   1205  CB  GLU B 143     -26.145  17.429  31.854  1.00 31.12
ATOM   1206  CG  GLU B 143     -26.371  18.296  33.066  1.00 31.12
ATOM   1207  CD  GLU B 143     -26.894  19.665  32.678  1.00 31.12
ATOM   1208  OE1 GLU B 143     -26.083  20.515  32.254  1.00 31.12
ATOM   1209  OE2 GLU B 143     -28.118  19.888  32.796  1.00 31.12
ATOM   1210  N   ALA B 144     -24.977  14.565  31.061  1.00 27.74
ATOM   1211  CA  ALA B 144     -24.350  13.718  30.004  1.00 27.47
ATOM   1212  C   ALA B 144     -25.224  12.474  29.815  1.00 25.72
ATOM   1213  O   ALA B 144     -25.459  12.057  28.690  1.00 26.61
ATOM   1214  CB  ALA B 144     -22.964  13.267  30.494  1.00 26.73
ATOM   1215  N   ALA B 145     -25.630  11.847  30.932  1.00 25.31
ATOM   1216  CA  ALA B 145     -26.496  10.650  30.872  1.00 26.40
ATOM   1217  C   ALA B 145     -27.817  10.915  30.186  1.00 26.39
ATOM   1218  O   ALA B 145     -28.255  10.114  29.345  1.00 24.94
ATOM   1219  CB  ALA B 145     -26.708  10.043  32.245  1.00 25.98
ATOM   1220  N   GLU B 146     -28.432  12.096  30.468  1.00 26.68
ATOM   1221  CA  GLU B 146     -29.700  12.458  29.826  1.00 25.51
ATOM   1222  C   GLU B 146     -29.461  12.694  28.375  1.00 23.20
ATOM   1223  O   GLU B 146     -30.236  12.206  27.551  1.00 24.85
ATOM   1224  CB  GLU B 146     -30.333  13.743  30.503  1.00 25.63
ATOM   1225  CG  GLU B 146     -31.286  13.390  31.605  1.00 25.63
ATOM   1226  CD  GLU B 146     -32.623  12.957  31.037  1.00 25.63
ATOM   1227  OE1 GLU B 146     -33.138  13.648  30.132  1.00 25.63
ATOM   1228  OE2 GLU B 146     -33.158  11.925  31.496  1.00 25.63
ATOM   1229  N   ASN B 147     -28.396  13.415  27.997  1.00 21.37
ATOM   1230  CA  ASN B 147     -28.179  13.713  26.579  1.00 22.46
ATOM   1231  C   ASN B 147     -27.866  12.408  25.831  1.00 21.74
ATOM   1232  O   ASN B 147     -28.258  12.249  24.681  1.00 21.72
ATOM   1233  CB  ASN B 147     -26.973  14.673  26.385  1.00 25.70
ATOM   1234  CG  ASN B 147     -27.430  16.153  26.422  1.00 25.70
ATOM   1235  OD1 ASN B 147     -27.751  16.690  25.346  1.00 25.70
ATOM   1236  ND2 ASN B 147     -27.593  16.742  27.629  1.00 25.70
ATOM   1237  N   SER B 148     -27.106  11.541  26.495  1.00 20.68
ATOM   1238  CA  SER B 148     -26.783  10.239  25.859  1.00 20.80
ATOM   1239  C   SER B 148     -28.081   9.410  25.619  1.00 20.94
ATOM   1240  O   SER B 148     -28.333   8.903  24.514  1.00 21.08
ATOM   1241  CB  SER B 148     -25.825   9.505  26.791  1.00 20.75
ATOM   1242  OG  SER B 148     -25.451   8.261  26.204  1.00 20.75
ATOM   1243  N   LEU B 149     -28.894   9.263  26.652  1.00 21.76
ATOM   1244  CA  LEU B 149     -30.156   8.580  26.579  1.00 23.62
ATOM   1245  C   LEU B 149     -31.007   9.135  25.406  1.00 24.49
ATOM   1246  O   LEU B 149     -31.502   8.381  24.548  1.00 23.89
ATOM   1247  CB  LEU B 149     -30.919   8.682  27.957  1.00 24.73
ATOM   1248  CG  LEU B 149     -32.139   7.727  28.151  1.00 24.73
ATOM   1249  CD1 LEU B 149     -32.187   6.444  27.232  1.00 24.73
ATOM   1250  CD2 LEU B 149     -32.201   7.200  29.618  1.00 24.73
ATOM   1251  N   VAL B 150     -31.167  10.472  25.350  1.00 24.24
ATOM   1252  CA  VAL B 150     -31.965  11.042  24.274  1.00 24.38
ATOM   1253  C   VAL B 150     -31.453  10.683  22.898  1.00 24.61
ATOM   1254  O   VAL B 150     -32.217  10.366  21.959  1.00 22.83
ATOM   1255  CB  VAL B 150     -32.105  12.617  24.495  1.00 25.75
ATOM   1256  CG1 VAL B 150     -32.886  13.291  23.340  1.00 25.75
ATOM   1257  CG2 VAL B 150     -32.787  12.835  25.879  1.00 25.75
ATOM   1258  N   ALA B 151     -30.132  10.738  22.725  1.00 22.51
ATOM   1259  CA  ALA B 151     -29.606  10.441  21.427  1.00 21.80
ATOM   1260  C   ALA B 151     -29.776   8.947  21.105  1.00 19.85
ATOM   1261  O   ALA B 151     -30.013   8.595  19.963  1.00 20.94
ATOM   1262  CB  ALA B 151     -28.091  10.800  21.386  1.00 21.48
ATOM   1263  N   TYR B 152     -29.567   8.114  22.096  1.00 19.96
ATOM   1264  CA  TYR B 152     -29.623   6.633  21.817  1.00 19.64
ATOM   1265  C   TYR B 152     -31.122   6.255  21.546  1.00 20.93
ATOM   1266  O   TYR B 152     -31.401   5.367  20.720  1.00 20.56
ATOM   1267  CB  TYR B 152     -29.132   5.856  22.986  1.00 19.44
ATOM   1268  CG  TYR B 152     -27.610   5.576  23.103  1.00 19.44
ATOM   1269  CD1 TYR B 152     -26.798   5.425  21.960  1.00 19.44
ATOM   1270  CD2 TYR B 152     -27.020   5.537  24.365  1.00 19.44
ATOM   1271  CE1 TYR B 152     -25.428   5.197  22.085  1.00 19.44
ATOM   1272  CE2 TYR B 152     -25.653   5.321  24.518  1.00 19.44
ATOM   1273  CZ  TYR B 152     -24.897   5.109  23.364  1.00 19.44
ATOM   1274  OH  TYR B 152     -23.598   4.887  23.540  1.00 19.44
ATOM   1275  N   LYS B 153     -32.080   6.954  22.215  1.00 21.27
ATOM   1276  CA  LYS B 153     -33.520   6.700  21.921  1.00 24.56
ATOM   1277  C   LYS B 153     -33.836   7.189  20.537  1.00 23.45
ATOM   1278  O   LYS B 153     -34.556   6.543  19.787  1.00 26.27
ATOM   1279  CB  LYS B 153     -34.404   7.449  22.932  1.00 30.11
ATOM   1280  CG  LYS B 153     -34.227   6.934  24.357  1.00 30.11
ATOM   1281  CD  LYS B 153     -34.643   8.088  25.384  1.00 30.11
ATOM   1282  CE  LYS B 153     -36.067   8.405  25.294  1.00 30.11
ATOM   1283  NZ  LYS B 153     -36.694   7.322  26.047  1.00 30.11
ATOM   1284  N   ALA B 154     -33.326   8.360  20.171  1.00 23.95
ATOM   1285  CA  ALA B 154     -33.558   8.853  18.843  1.00 23.26
ATOM   1286  C   ALA B 154     -32.993   7.879  17.795  1.00 24.29
ATOM   1287  O   ALA B 154     -33.606   7.613  16.715  1.00 23.78
ATOM   1288  CB  ALA B 154     -32.828  10.189  18.653  1.00 23.94
ATOM   1289  N   ALA B 155     -31.761   7.385  18.051  1.00 19.96
ATOM   1290  CA  ALA B 155     -31.151   6.422  17.083  1.00 20.09
ATOM   1291  C   ALA B 155     -32.031   5.129  17.056  1.00 18.95
ATOM   1292  O   ALA B 155     -32.255   4.547  16.025  1.00 19.71
ATOM   1293  CB  ALA B 155     -29.649   5.993  17.521  1.00 18.89
ATOM   1294  N   SER B 156     -32.483   4.717  18.216  1.00 20.35
ATOM   1295  CA  SER B 156     -33.297   3.483  18.314  1.00 22.69
ATOM   1296  C   SER B 156     -34.625   3.597  17.576  1.00 25.27
ATOM   1297  O   SER B 156     -35.088   2.601  16.917  1.00 24.53
ATOM   1298  CB  SER B 156     -33.580   3.137  19.772  1.00 22.85
ATOM   1299  OG  SER B 156     -34.614   4.016  20.250  1.00 22.85
ATOM   1300  N   ASP B 157     -35.260   4.771  17.704  1.00 25.12
ATOM   1301  CA  ASP B 157     -36.511   5.014  16.989  1.00 26.81
ATOM   1302  C   ASP B 157     -36.308   4.838  15.484  1.00 26.44
ATOM   1303  O   ASP B 157     -37.085   4.137  14.825  1.00 28.05
ATOM   1304  CB  ASP B 157     -37.092   6.391  17.306  1.00 27.79
ATOM   1305  CG  ASP B 157     -38.415   6.615  16.574  1.00 27.79
ATOM   1306  OD1 ASP B 157     -39.266   5.729  16.680  1.00 27.79
ATOM   1307  OD2 ASP B 157     -38.553   7.594  15.822  1.00 27.79
ATOM   1308  N   ILE B 158     -35.260   5.440  14.922  1.00 26.56
ATOM   1309  CA  ILE B 158     -35.009   5.323  13.499  1.00 25.12
ATOM   1310  C   ILE B 158     -34.609   3.868  13.130  1.00 26.15
ATOM   1311  O   ILE B 158     -35.116   3.299  12.136  1.00 26.73
ATOM   1312  CB  ILE B 158     -33.989   6.371  12.992  1.00 26.30
ATOM   1313  CG1 ILE B 158     -34.474   7.787  13.414  1.00 26.30
ATOM   1314  CG2 ILE B 158     -33.792   6.261  11.486  1.00 26.30
ATOM   1315  CD1 ILE B 158     -33.311   8.829  13.690  1.00 26.30
ATOM   1316  N   ALA B 159     -33.771   3.264  13.958  1.00 25.51
ATOM   1317  CA  ALA B 159     -33.250   1.929  13.657  1.00 25.23
ATOM   1318  C   ALA B 159     -34.389   0.930  13.663  1.00 25.54
ATOM   1319  O   ALA B 159     -34.440   0.081  12.793  1.00 25.33
ATOM   1320  CB  ALA B 159     -32.184   1.496  14.702  1.00 25.39
ATOM   1321  N   MET B 160     -35.323   1.075  14.617  1.00 25.84
ATOM   1322  CA  MET B 160     -36.447   0.116  14.705  1.00 28.37
ATOM   1323  C   MET B 160     -37.365   0.200  13.513  1.00 29.21
ATOM   1324  O   MET B 160     -37.943  -0.802  13.076  1.00 31.47
ATOM   1325  CB  MET B 160     -37.229   0.306  16.006  1.00 32.40
ATOM   1326  CG  MET B 160     -36.815  -0.624  17.074  1.00 32.40
ATOM   1327  SD  MET B 160     -35.028  -0.391  17.439  1.00 32.40
ATOM   1328  CE  MET B 160     -34.643  -1.794  18.456  1.00 32.40
ATOM   1329  N   THR B 161     -37.467   1.365  12.928  1.00 28.49
ATOM   1330  CA  THR B 161     -38.323   1.483  11.793  1.00 30.59
ATOM   1331  C   THR B 161     -37.585   1.300  10.476  1.00 30.56
ATOM   1332  O   THR B 161     -38.210   0.921   9.483  1.00 31.05
ATOM   1333  CB  THR B 161     -39.129   2.823  11.860  1.00 31.11
ATOM   1334  OG1 THR B 161     -40.224   2.761  10.949  1.00 31.11
ATOM   1335  CG2 THR B 161     -38.263   4.013  11.413  1.00 31.11
ATOM   1336  N   GLU B 162     -36.275   1.570  10.409  1.00 29.46
ATOM   1337  CA  GLU B 162     -35.596   1.711   9.114  1.00 29.54
ATOM   1338  C   GLU B 162     -34.574   0.626   8.814  1.00 28.91
ATOM   1339  O   GLU B 162     -34.235   0.430   7.684  1.00 28.43
ATOM   1340  CB  GLU B 162     -34.847   3.056   9.014  1.00 35.93
ATOM   1341  CG  GLU B 162     -35.675   4.341   9.052  1.00 35.93
ATOM   1342  CD  GLU B 162     -35.932   4.909   7.645  1.00 35.93
ATOM   1343  OE1 GLU B 162     -36.068   4.120   6.669  1.00 35.93
ATOM   1344  OE2 GLU B 162     -36.050   6.154   7.519  1.00 35.93
ATOM   1345  N   LEU B 163     -34.053  -0.048   9.847  1.00 27.56
ATOM   1346  CA  LEU B 163     -33.012  -1.059   9.615  1.00 24.93
ATOM   1347  C   LEU B 163     -33.450  -2.453  10.048  1.00 25.00
ATOM   1348  O   LEU B 163     -34.013  -2.651  11.162  1.00 26.57
ATOM   1349  CB  LEU B 163     -31.747  -0.681  10.442  1.00 24.34
ATOM   1350  CG  LEU B 163     -30.953   0.551   9.942  1.00 24.34
ATOM   1351  CD1 LEU B 163     -31.694   1.902  10.290  1.00 24.34
ATOM   1352  CD2 LEU B 163     -29.497   0.571  10.462  1.00 24.34
ATOM   1353  N   PRO B 164     -33.030  -3.462   9.271  1.00 25.32
ATOM   1354  CA  PRO B 164     -33.245  -4.815   9.774  1.00 26.84
ATOM   1355  C   PRO B 164     -32.531  -5.095  11.075  1.00 25.67
ATOM   1356  O   PRO B 164     -31.536  -4.433  11.400  1.00 26.37
ATOM   1357  CB  PRO B 164     -32.760  -5.724   8.607  1.00 26.09
ATOM   1358  CG  PRO B 164     -31.675  -5.067   8.016  1.00 26.09
ATOM   1359  CD  PRO B 164     -31.860  -3.537   8.161  1.00 26.09
ATOM   1360  N   PRO B 165     -33.058  -6.027  11.866  1.00 26.10
ATOM   1361  CA  PRO B 165     -32.510  -6.303  13.179  1.00 25.32
ATOM   1362  C   PRO B 165     -31.114  -6.876  13.119  1.00 24.51
ATOM   1363  O   PRO B 165     -30.379  -6.812  14.125  1.00 23.42
ATOM   1364  CB  PRO B 165     -33.498  -7.337  13.788  1.00 25.83
ATOM   1365  CG  PRO B 165     -33.838  -8.219  12.630  1.00 25.83
ATOM   1366  CD  PRO B 165     -33.949  -7.391  11.447  1.00 25.83
ATOM   1367  N   THR B 166     -30.716  -7.375  11.944  1.00 24.47
ATOM   1368  CA  THR B 166     -29.332  -7.879  11.802  1.00 24.02
ATOM   1369  C   THR B 166     -28.375  -6.786  11.319  1.00 24.64
ATOM   1370  O   THR B 166     -27.175  -7.018  11.205  1.00 26.28
ATOM   1371  CB  THR B 166     -29.208  -8.981  10.725  1.00 24.90
ATOM   1372  OG1 THR B 166     -29.607  -8.452   9.437  1.00 24.90
ATOM   1373  CG2 THR B 166     -30.099 -10.176  11.103  1.00 24.90
ATOM   1374  N   HIS B 167     -28.871  -5.593  11.059  1.00 22.91
ATOM   1375  CA  HIS B 167     -28.023  -4.601  10.439  1.00 23.20
ATOM   1376  C   HIS B 167     -26.894  -4.270  11.499  1.00 21.06
ATOM   1377  O   HIS B 167     -27.176  -4.060  12.668  1.00 19.73
ATOM   1378  CB  HIS B 167     -28.845  -3.311  10.152  1.00 24.70
ATOM   1379  CG  HIS B 167     -28.145  -2.353   9.261  1.00 24.70
ATOM   1380  ND1 HIS B 167     -27.061  -1.595   9.680  1.00 24.70
ATOM   1381  CD2 HIS B 167     -28.327  -2.058   7.948  1.00 24.70
ATOM   1382  CE1 HIS B 167     -26.595  -0.908   8.656  1.00 24.70
ATOM   1383  NE2 HIS B 167     -27.348  -1.158   7.600  1.00 24.70
ATOM   1384  N   PRO B 168     -25.661  -4.159  11.061  1.00 20.20
ATOM   1385  CA  PRO B 168     -24.559  -3.921  12.000  1.00 21.29
ATOM   1386  C   PRO B 168     -24.683  -2.586  12.756  1.00 19.69
ATOM   1387  O   PRO B 168     -24.295  -2.489  13.907  1.00 20.14
ATOM   1388  CB  PRO B 168     -23.269  -3.957  11.099  1.00 22.13
ATOM   1389  CG  PRO B 168     -23.715  -3.620   9.730  1.00 22.13
ATOM   1390  CD  PRO B 168     -25.154  -4.144   9.536  1.00 22.13
ATOM   1391  N   ILE B 169     -25.255  -1.581  12.126  1.00 19.80
ATOM   1392  CA  ILE B 169     -25.383  -0.299  12.913  1.00 22.37
ATOM   1393  C   ILE B 169     -26.472  -0.453  13.983  1.00 21.74
ATOM   1394  O   ILE B 169     -26.317   0.024  15.106  1.00 24.77
ATOM   1395  CB  ILE B 169     -25.787   0.870  11.986  1.00 23.76
ATOM   1396  CG1 ILE B 169     -24.685   1.090  10.977  1.00 23.76
ATOM   1397  CG2 ILE B 169     -26.013   2.180  12.852  1.00 23.76
ATOM   1398  CD1 ILE B 169     -23.393   1.590  11.605  1.00 23.76
ATOM   1399  N   ARG B 170     -27.558  -1.150  13.622  1.00 21.46
ATOM   1400  CA  ARG B 170     -28.641  -1.373  14.583  1.00 19.86
ATOM   1401  C   ARG B 170     -28.106  -2.239  15.699  1.00 19.79
ATOM   1402  O   ARG B 170     -28.371  -2.007  16.855  1.00 20.49
ATOM   1403  CB  ARG B 170     -29.846  -2.077  13.914  1.00 21.02
ATOM   1404  CG  ARG B 170     -31.063  -1.954  14.760  1.00 21.02
ATOM   1405  CD  ARG B 170     -32.283  -2.717  14.082  1.00 21.02
ATOM   1406  NE  ARG B 170     -33.146  -3.200  15.195  1.00 21.02
ATOM   1407  CZ  ARG B 170     -34.450  -3.469  15.003  1.00 21.02
ATOM   1408  NH1 ARG B 170     -34.968  -3.316  13.795  1.00 21.02
ATOM   1409  NH2 ARG B 170     -35.196  -3.909  16.006  1.00 21.02
ATOM   1410  N   LEU B 171     -27.365  -3.294  15.375  1.00 20.12
ATOM   1411  CA  LEU B 171     -26.770  -4.146  16.454  1.00 20.68
ATOM   1412  C   LEU B 171     -25.772  -3.364  17.308  1.00 19.35
ATOM   1413  O   LEU B 171     -25.742  -3.496  18.534  1.00 21.20
ATOM   1414  CB  LEU B 171     -26.097  -5.405  15.826  1.00 20.19
ATOM   1415  CG  LEU B 171     -27.149  -6.535  15.585  1.00 20.19
ATOM   1416  CD1 LEU B 171     -26.691  -7.246  14.281  1.00 20.19
ATOM   1417  CD2 LEU B 171     -27.211  -7.499  16.765  1.00 20.19
ATOM   1418  N   GLY B 172     -24.907  -2.595  16.619  1.00 20.09
ATOM   1419  CA  GLY B 172     -23.889  -1.750  17.280  1.00 19.37
ATOM   1420  C   GLY B 172     -24.594  -0.768  18.230  1.00 19.51
ATOM   1421  O   GLY B 172     -24.140  -0.539  19.349  1.00 19.23
ATOM   1422  N   LEU B 173     -25.721  -0.207  17.762  1.00 18.59
ATOM   1423  CA  LEU B 173     -26.500   0.673  18.635  1.00 19.10
ATOM   1424  C   LEU B 173     -27.002  -0.111  19.821  1.00 15.78
ATOM   1425  O   LEU B 173     -26.836   0.328  20.973  1.00 17.68
ATOM   1426  CB  LEU B 173     -27.681   1.331  17.850  1.00 18.30
ATOM   1427  CG  LEU B 173     -28.612   2.208  18.645  1.00 18.30
ATOM   1428  CD1 LEU B 173     -27.881   3.492  19.180  1.00 18.30
ATOM   1429  CD2 LEU B 173     -29.865   2.530  17.720  1.00 18.30
ATOM   1430  N   ALA B 174     -27.567  -1.300  19.590  1.00 17.82
ATOM   1431  CA  ALA B 174     -28.050  -2.087  20.750  1.00 18.85
ATOM   1432  C   ALA B 174     -26.959  -2.422  21.750  1.00 18.28
ATOM   1433  O   ALA B 174     -27.159  -2.376  22.982  1.00 19.44
ATOM   1434  CB  ALA B 174     -28.695  -3.405  20.285  1.00 18.77
ATOM   1435  N   LEU B 175     -25.803  -2.823  21.219  1.00 16.99
ATOM   1436  CA  LEU B 175     -24.662  -3.124  22.093  1.00 15.55
ATOM   1437  C   LEU B 175     -24.282  -1.866  22.923  1.00 15.42
ATOM   1438  O   LEU B 175     -24.132  -1.944  24.120  1.00 18.12
ATOM   1439  CB  LEU B 175     -23.473  -3.532  21.150  1.00 17.47
ATOM   1440  CG  LEU B 175     -22.272  -4.182  21.919  1.00 17.47
ATOM   1441  CD1 LEU B 175     -22.637  -5.566  22.393  1.00 17.47
ATOM   1442  CD2 LEU B 175     -21.094  -4.327  20.935  1.00 17.47
ATOM   1443  N   ASN B 176     -24.091  -0.704  22.285  1.00 17.27
ATOM   1444  CA  ASN B 176     -23.637   0.418  23.059  1.00 17.19
ATOM   1445  C   ASN B 176     -24.702   0.946  23.988  1.00 17.13
ATOM   1446  O   ASN B 176     -24.382   1.411  25.040  1.00 18.44
ATOM   1447  CB  ASN B 176     -23.175   1.522  22.110  1.00 17.86
ATOM   1448  CG  ASN B 176     -21.852   1.159  21.459  1.00 17.86
ATOM   1449  OD1 ASN B 176     -21.537  -0.025  21.369  1.00 17.86
ATOM   1450  ND2 ASN B 176     -21.159   2.137  20.906  1.00 17.86
ATOM   1451  N   PHE B 177     -25.967   0.961  23.544  1.00 18.52
ATOM   1452  CA  PHE B 177     -27.052   1.424  24.445  1.00 18.24
ATOM   1453  C   PHE B 177     -27.192   0.485  25.609  1.00 19.06
ATOM   1454  O   PHE B 177     -27.430   0.894  26.747  1.00 20.95
ATOM   1455  CB  PHE B 177     -28.373   1.491  23.563  1.00 20.40
ATOM   1456  CG  PHE B 177     -29.459   2.408  24.096  1.00 20.40
ATOM   1457  CD1 PHE B 177     -29.363   3.061  25.301  1.00 20.40
ATOM   1458  CD2 PHE B 177     -30.616   2.597  23.318  1.00 20.40
ATOM   1459  CE1 PHE B 177     -30.382   3.926  25.696  1.00 20.40
ATOM   1460  CE2 PHE B 177     -31.652   3.414  23.739  1.00 20.40
ATOM   1461  CZ  PHE B 177     -31.552   4.052  24.875  1.00 20.40
ATOM   1462  N   SER B 178     -26.972  -0.809  25.404  1.00 20.78
ATOM   1463  CA  SER B 178     -27.007  -1.717  26.561  1.00 20.19
ATOM   1464  C   SER B 178     -25.850  -1.406  27.502  1.00 20.18
ATOM   1465  O   SER B 178     -26.022  -1.403  28.724  1.00 21.65
ATOM   1466  CB  SER B 178     -27.023  -3.196  26.167  1.00 20.57
ATOM   1467  OG  SER B 178     -25.775  -3.631  25.669  1.00 20.57
ATOM   1468  N   VAL B 179     -24.656  -1.126  26.957  1.00 19.64
ATOM   1469  CA  VAL B 179     -23.528  -0.740  27.832  1.00 19.45
ATOM   1470  C   VAL B 179     -23.875   0.515  28.656  1.00 18.43
ATOM   1471  O   VAL B 179     -23.556   0.605  29.866  1.00 21.32
ATOM   1472  CB  VAL B 179     -22.179  -0.532  26.994  1.00 20.38
ATOM   1473  CG1 VAL B 179     -21.092   0.173  27.878  1.00 20.38
ATOM   1474  CG2 VAL B 179     -21.707  -1.952  26.478  1.00 20.38
ATOM   1475  N   PHE B 180     -24.516   1.464  27.986  1.00 19.25
ATOM   1476  CA  PHE B 180     -24.987   2.712  28.602  1.00 19.57
ATOM   1477  C   PHE B 180     -25.900   2.376  29.808  1.00 21.19
ATOM   1478  O   PHE B 180     -25.658   2.842  30.994  1.00 22.53
ATOM   1479  CB  PHE B 180     -25.748   3.523  27.544  1.00 21.69
ATOM   1480  CG  PHE B 180     -26.582   4.642  28.173  1.00 21.69
ATOM   1481  CD1 PHE B 180     -25.914   5.754  28.753  1.00 21.69
ATOM   1482  CD2 PHE B 180     -27.965   4.534  28.270  1.00 21.69
ATOM   1483  CE1 PHE B 180     -26.669   6.808  29.426  1.00 21.69
ATOM   1484  CE2 PHE B 180     -28.744   5.614  28.940  1.00 21.69
ATOM   1485  CZ  PHE B 180     -28.071   6.712  29.476  1.00 21.69
ATOM   1486  N   TYR B 181     -26.883   1.496  29.576  1.00 21.82
ATOM   1487  CA  TYR B 181     -27.768   1.156  30.721  1.00 24.59
ATOM   1488  C   TYR B 181     -27.007   0.503  31.862  1.00 26.11
ATOM   1489  O   TYR B 181     -27.284   0.759  33.064  1.00 26.48
ATOM   1490  CB  TYR B 181     -28.842   0.203  30.280  1.00 30.16
ATOM   1491  CG  TYR B 181     -29.869   0.855  29.432  1.00 30.16
ATOM   1492  CD1 TYR B 181     -30.730   1.816  29.966  1.00 30.16
ATOM   1493  CD2 TYR B 181     -30.019   0.490  28.131  1.00 30.16
ATOM   1494  CE1 TYR B 181     -31.708   2.396  29.180  1.00 30.16
ATOM   1495  CE2 TYR B 181     -30.974   1.039  27.351  1.00 30.16
ATOM   1496  CZ  TYR B 181     -31.821   2.013  27.883  1.00 30.16
ATOM   1497  OH  TYR B 181     -32.789   2.516  27.041  1.00 30.16
ATOM   1498  N   TYR B 182     -26.066  -0.387  31.490  1.00 23.22
ATOM   1499  CA  TYR B 182     -25.219  -1.051  32.457  1.00 24.88
ATOM   1500  C   TYR B 182     -24.295  -0.113  33.207  1.00 26.53
ATOM   1501  O   TYR B 182     -24.332  -0.063  34.425  1.00 27.56
ATOM   1502  CB  TYR B 182     -24.356  -2.162  31.785  1.00 31.25
ATOM   1503  CG  TYR B 182     -23.874  -3.126  32.816  1.00 31.25
ATOM   1504  CD1 TYR B 182     -24.744  -4.123  33.299  1.00 31.25
ATOM   1505  CD2 TYR B 182     -22.595  -3.023  33.353  1.00 31.25
ATOM   1506  CE1 TYR B 182     -24.339  -5.007  34.266  1.00 31.25
ATOM   1507  CE2 TYR B 182     -22.171  -3.912  34.354  1.00 31.25
ATOM   1508  CZ  TYR B 182     -23.076  -4.913  34.785  1.00 31.25
ATOM   1509  OH  TYR B 182     -22.742  -5.830  35.721  1.00 31.25
ATOM   1510  N   GLU B 183     -23.440   0.607  32.463  1.00 26.99
ATOM   1511  CA  GLU B 183     -22.312   1.352  33.042  1.00 28.53
ATOM   1512  C   GLU B 183     -22.680   2.720  33.506  1.00 28.95
ATOM   1513  O   GLU B 183     -22.013   3.236  34.427  1.00 33.24
ATOM   1514  CB  GLU B 183     -21.138   1.507  32.049  1.00 33.17
ATOM   1515  CG  GLU B 183     -20.706   0.201  31.490  1.00 33.17
ATOM   1516  CD  GLU B 183     -19.606  -0.517  32.291  1.00 33.17
ATOM   1517  OE1 GLU B 183     -19.572  -0.185  33.493  1.00 33.17
ATOM   1518  OE2 GLU B 183     -18.866  -1.438  31.788  1.00 33.17
ATOM   1519  N   ILE B 184     -23.656   3.353  32.870  1.00 27.54
ATOM   1520  CA  ILE B 184     -24.029   4.742  33.267  1.00 27.71
ATOM   1521  C   ILE B 184     -25.323   4.760  34.168  1.00 29.09
ATOM   1522  O   ILE B 184     -25.352   5.423  35.203  1.00 29.37
ATOM   1523  CB  ILE B 184     -24.167   5.697  32.027  1.00 27.20
ATOM   1524  CG1 ILE B 184     -22.852   5.663  31.121  1.00 27.20
ATOM   1525  CG2 ILE B 184     -24.558   7.181  32.452  1.00 27.20
ATOM   1526  CD1 ILE B 184     -21.495   5.796  31.982  1.00 27.20
ATOM   1527  N   LEU B 185     -26.389   4.097  33.729  1.00 30.19
ATOM   1528  CA  LEU B 185     -27.656   4.071  34.473  1.00 31.30
ATOM   1529  C   LEU B 185     -27.679   3.033  35.563  1.00 33.47
ATOM   1530  O   LEU B 185     -28.674   2.908  36.301  1.00 34.31
ATOM   1531  CB  LEU B 185     -28.839   3.870  33.569  1.00 32.03
ATOM   1532  CG  LEU B 185     -28.993   4.926  32.483  1.00 32.03
ATOM   1533  CD1 LEU B 185     -30.384   4.719  31.797  1.00 32.03
ATOM   1534  CD2 LEU B 185     -28.830   6.340  33.065  1.00 32.03
ATOM   1535  N   ASN B 186     -26.597   2.278  35.685  1.00 33.89
ATOM   1536  CA  ASN B 186     -26.529   1.229  36.674  1.00 34.62
ATOM   1537  C   ASN B 186     -27.777   0.359  36.625  1.00 34.95
ATOM   1538  O   ASN B 186     -28.502   0.221  37.613  1.00 34.64
ATOM   1539  CB  ASN B 186     -26.378   1.811  38.087  1.00 35.23
ATOM   1540  CG  ASN B 186     -26.014   0.762  39.085  1.00 35.23
ATOM   1541  OD1 ASN B 186     -25.200  -0.105  38.784  1.00 35.23
ATOM   1542  ND2 ASN B 186     -26.644   0.794  40.270  1.00 35.23
ATOM   1543  N   SER B 187     -28.047  -0.226  35.475  1.00 34.50
ATOM   1544  CA  SER B 187     -29.276  -0.978  35.357  1.00 35.66
ATOM   1545  C   SER B 187     -28.969  -2.284  34.670  1.00 35.67
ATOM   1546  O   SER B 187     -29.153  -2.383  33.477  1.00 35.30
ATOM   1547  CB  SER B 187     -30.314  -0.194  34.547  1.00 35.57
ATOM   1548  OG  SER B 187     -31.633  -0.660  34.768  1.00 35.57
ATOM   1549  N   PRO B 188     -28.475  -3.284  35.420  1.00 36.52
ATOM   1550  CA  PRO B 188     -28.131  -4.525  34.748  1.00 36.99
ATOM   1551  C   PRO B 188     -29.350  -5.194  34.141  1.00 37.18
ATOM   1552  O   PRO B 188     -29.200  -5.790  33.065  1.00 36.12
ATOM   1553  CB  PRO B 188     -27.487  -5.380  35.855  1.00 37.25
ATOM   1554  CG  PRO B 188     -26.759  -4.407  36.689  1.00 37.25
ATOM   1555  CD  PRO B 188     -27.576  -3.129  36.550  1.00 37.25
ATOM   1556  N   ASP B 189     -30.545  -5.024  34.754  1.00 35.49
ATOM   1557  CA  ASP B 189     -31.728  -5.693  34.243  1.00 36.60
ATOM   1558  C   ASP B 189     -32.124  -5.094  32.872  1.00 33.69
ATOM   1559  O   ASP B 189     -32.420  -5.818  31.940  1.00 32.95
ATOM   1560  CB  ASP B 189     -32.931  -5.664  35.236  1.00 40.80
ATOM   1561  CG  ASP B 189     -33.459  -4.218  35.470  1.00 40.80
ATOM   1562  OD1 ASP B 189     -32.647  -3.252  35.383  1.00 40.80
ATOM   1563  OD2 ASP B 189     -34.673  -4.040  35.799  1.00 40.80
ATOM   1564  N   ARG B 190     -32.155  -3.774  32.763  1.00 31.34
ATOM   1565  CA  ARG B 190     -32.531  -3.155  31.498  1.00 30.80
ATOM   1566  C   ARG B 190     -31.425  -3.428  30.428  1.00 27.96
ATOM   1567  O   ARG B 190     -31.714  -3.547  29.218  1.00 26.92
ATOM   1568  CB  ARG B 190     -32.741  -1.642  31.711  1.00 44.37
ATOM   1569  CG  ARG B 190     -34.295  -1.176  31.662  1.00 44.37
ATOM   1570  CD  ARG B 190     -34.910  -0.999  33.078  1.00 44.37
ATOM   1571  NE  ARG B 190     -34.366   0.145  33.834  1.00 44.37
ATOM   1572  CZ  ARG B 190     -34.899   1.382  33.865  1.00 44.37
ATOM   1573  NH1 ARG B 190     -36.003   1.678  33.187  1.00 44.37
ATOM   1574  NH2 ARG B 190     -34.322   2.347  34.575  1.00 44.37
ATOM   1575  N   ALA B 191     -30.163  -3.436  30.879  1.00 26.71
ATOM   1576  CA  ALA B 191     -29.020  -3.688  29.932  1.00 27.38
ATOM   1577  C   ALA B 191     -29.198  -5.101  29.316  1.00 27.24
ATOM   1578  O   ALA B 191     -29.066  -5.302  28.115  1.00 26.14
ATOM   1579  CB  ALA B 191     -27.671  -3.636  30.670  1.00 26.59
ATOM   1580  N   CYS B 192     -29.489  -6.055  30.195  1.00 27.07
ATOM   1581  CA  CYS B 192     -29.696  -7.452  29.771  1.00 29.34
ATOM   1582  C   CYS B 192     -30.859  -7.595  28.840  1.00 28.85
ATOM   1583  O   CYS B 192     -30.718  -8.242  27.792  1.00 28.44
ATOM   1584  CB  CYS B 192     -29.771  -8.393  30.993  1.00 29.58
ATOM   1585  SG  CYS B 192     -28.089  -8.778  31.581  1.00 29.58
ATOM   1586  N   ARG B 193     -32.005  -6.963  29.163  1.00 28.05
ATOM   1587  CA  ARG B 193     -33.183  -7.003  28.257  1.00 30.22
ATOM   1588  C   ARG B 193     -32.950  -6.428  26.905  1.00 29.41
ATOM   1589  O   ARG B 193     -33.368  -7.008  25.894  1.00 28.56
ATOM   1590  CB  ARG B 193     -34.398  -6.245  28.822  1.00 38.46
ATOM   1591  CG  ARG B 193     -35.078  -7.014  29.931  1.00 38.46
ATOM   1592  CD  ARG B 193     -35.734  -6.017  30.912  1.00 38.46
ATOM   1593  NE  ARG B 193     -36.451  -6.733  31.962  1.00 38.46
ATOM   1594  CZ  ARG B 193     -35.851  -7.396  32.957  1.00 38.46
ATOM   1595  NH1 ARG B 193     -34.512  -7.454  33.047  1.00 38.46
ATOM   1596  NH2 ARG B 193     -36.605  -8.013  33.854  1.00 38.46
ATOM   1597  N   LEU B 194     -32.315  -5.248  26.880  1.00 26.69
ATOM   1598  CA  LEU B 194     -32.040  -4.637  25.590  1.00 26.42
ATOM   1599  C   LEU B 194     -31.092  -5.528  24.777  1.00 23.91
ATOM   1600  O   LEU B 194     -31.310  -5.720  23.599  1.00 25.78
ATOM   1601  CB  LEU B 194     -31.409  -3.226  25.815  1.00 27.94
ATOM   1602  CG  LEU B 194     -30.632  -2.648  24.628  1.00 27.94
ATOM   1603  CD1 LEU B 194     -31.592  -2.551  23.425  1.00 27.94
ATOM   1604  CD2 LEU B 194     -30.103  -1.253  25.014  1.00 27.94
ATOM   1605  N   ALA B 195     -30.043  -6.048  25.407  1.00 24.54
ATOM   1606  CA  ALA B 195     -29.037  -6.797  24.659  1.00 25.42
ATOM   1607  C   ALA B 195     -29.667  -8.118  24.185  1.00 26.52
ATOM   1608  O   ALA B 195     -29.438  -8.576  23.087  1.00 24.70
ATOM   1609  CB  ALA B 195     -27.866  -7.066  25.510  1.00 25.01
ATOM   1610  N   LYS B 196     -30.456  -8.714  25.082  1.00 26.64
ATOM   1611  CA  LYS B 196     -31.069 -10.011  24.775  1.00 27.59
ATOM   1612  C   LYS B 196     -32.090  -9.808  23.694  1.00 26.66
ATOM   1613  O   LYS B 196     -32.152 -10.571  22.736  1.00 26.88
ATOM   1614  CB  LYS B 196     -31.688 -10.649  26.055  1.00 33.60
ATOM   1615  CG  LYS B 196     -30.866 -11.917  26.524  1.00 33.60
ATOM   1616  CD  LYS B 196     -30.441 -11.789  28.007  1.00 33.60
ATOM   1617  CE  LYS B 196     -29.640 -13.012  28.504  1.00 33.60
ATOM   1618  NZ  LYS B 196     -30.548 -14.233  28.635  1.00 33.60
ATOM   1619  N   ALA B 197     -32.900  -8.757  23.792  1.00 27.21
ATOM   1620  CA  ALA B 197     -33.891  -8.492  22.734  1.00 27.86
ATOM   1621  C   ALA B 197     -33.219  -8.309  21.396  1.00 27.58
ATOM   1622  O   ALA B 197     -33.668  -8.845  20.390  1.00 27.23
ATOM   1623  CB  ALA B 197     -34.729  -7.234  23.056  1.00 27.83
ATOM   1624  N   ALA B 198     -32.158  -7.478  21.370  1.00 26.12
ATOM   1625  CA  ALA B 198     -31.489  -7.211  20.085  1.00 23.54
ATOM   1626  C   ALA B 198     -30.964  -8.535  19.476  1.00 20.82
ATOM   1627  O   ALA B 198     -31.031  -8.741  18.286  1.00 23.08
ATOM   1628  CB  ALA B 198     -30.315  -6.239  20.335  1.00 23.24
ATOM   1629  N   PHE B 199     -30.395  -9.361  20.315  1.00 21.84
ATOM   1630  CA  PHE B 199     -29.741 -10.589  19.875  1.00 24.25
ATOM   1631  C   PHE B 199     -30.854 -11.516  19.346  1.00 24.86
ATOM   1632  O   PHE B 199     -30.793 -11.953  18.215  1.00 23.86
ATOM   1633  CB  PHE B 199     -29.010 -11.170  21.048  1.00 27.23
ATOM   1634  CG  PHE B 199     -28.137 -12.342  20.700  1.00 27.23
ATOM   1635  CD1 PHE B 199     -26.826 -12.141  20.237  1.00 27.23
ATOM   1636  CD2 PHE B 199     -28.649 -13.655  20.805  1.00 27.23
ATOM   1637  CE1 PHE B 199     -26.021 -13.211  19.907  1.00 27.23
ATOM   1638  CE2 PHE B 199     -27.864 -14.733  20.474  1.00 27.23
ATOM   1639  CZ  PHE B 199     -26.557 -14.531  20.025  1.00 27.23
ATOM   1640  N   ASP B 200     -31.924 -11.708  20.138  1.00 26.00
ATOM   1641  CA  ASP B 200     -33.107 -12.579  19.706  1.00 28.52
ATOM   1642  C   ASP B 200     -33.746 -12.109  18.433  1.00 27.08
ATOM   1643  O   ASP B 200     -33.993 -12.918  17.533  1.00 28.32
ATOM   1644  CB  ASP B 200     -34.180 -12.726  20.852  1.00 31.51
ATOM   1645  CG  ASP B 200     -33.966 -13.962  21.704  1.00 31.51
ATOM   1646  OD1 ASP B 200     -33.690 -15.047  21.125  1.00 31.51
ATOM   1647  OD2 ASP B 200     -34.012 -13.874  22.993  1.00 31.51
ATOM   1648  N   ASP B 201     -33.937 -10.778  18.271  1.00 25.51
ATOM   1649  CA  ASP B 201     -34.548 -10.232  17.041  1.00 24.13
ATOM   1650  C   ASP B 201     -33.719 -10.469  15.801  1.00 23.57
ATOM   1651  O   ASP B 201     -34.241 -10.679  14.689  1.00 24.06
ATOM   1652  CB  ASP B 201     -34.844  -8.698  17.155  1.00 28.84
ATOM   1653  CG  ASP B 201     -36.335  -8.407  17.557  1.00 28.84
ATOM   1654  OD1 ASP B 201     -37.032  -9.374  18.018  1.00 28.84
ATOM   1655  OD2 ASP B 201     -36.808  -7.215  17.415  1.00 28.84
ATOM   1656  N   ALA B 202     -32.391 -10.412  15.959  1.00 22.85
ATOM   1657  CA  ALA B 202     -31.517 -10.677  14.819  1.00 20.84
ATOM   1658  C   ALA B 202     -31.583 -12.192  14.526  1.00 22.25
ATOM   1659  O   ALA B 202     -31.665 -12.566  13.368  1.00 21.98
ATOM   1660  CB  ALA B 202     -30.023 -10.344  15.239  1.00 21.75
ATOM   1661  N   ILE B 203     -31.484 -13.001  15.573  1.00 23.96
ATOM   1662  CA  ILE B 203     -31.544 -14.543  15.386  1.00 27.12
ATOM   1663  C   ILE B 203     -32.846 -14.874  14.631  1.00 27.93
ATOM   1664  O   ILE B 203     -32.838 -15.640  13.654  1.00 28.40
ATOM   1665  CB  ILE B 203     -31.501 -15.282  16.718  1.00 28.60
ATOM   1666  CG1 ILE B 203     -30.221 -14.988  17.506  1.00 28.60
ATOM   1667  CG2 ILE B 203     -31.771 -16.881  16.585  1.00 28.60
ATOM   1668  CD1 ILE B 203     -28.964 -15.776  16.973  1.00 28.60
ATOM   1669  N   ALA B 204     -33.960 -14.233  15.021  1.00 28.75
ATOM   1670  CA  ALA B 204     -35.245 -14.409  14.312  1.00 30.55
ATOM   1671  C   ALA B 204     -35.234 -14.043  12.846  1.00 32.23
ATOM   1672  O   ALA B 204     -36.042 -14.538  12.082  1.00 31.23
ATOM   1673  CB  ALA B 204     -36.446 -13.683  15.089  1.00 30.32
ATOM   1674  N   GLU B 205     -34.337 -13.156  12.413  1.00 31.53
ATOM   1675  CA  GLU B 205     -34.397 -12.667  11.057  1.00 32.75
ATOM   1676  C   GLU B 205     -33.042 -12.834  10.324  1.00 33.04
ATOM   1677  O   GLU B 205     -32.659 -12.003   9.533  1.00 33.32
ATOM   1678  CB  GLU B 205     -34.936 -11.213  10.953  1.00 36.29
ATOM   1679  CG  GLU B 205     -36.343 -11.030  11.642  1.00 36.29
ATOM   1680  CD  GLU B 205     -37.338 -10.224  10.819  1.00 36.29
ATOM   1681  OE1 GLU B 205     -37.712 -10.646   9.694  1.00 36.29
ATOM   1682  OE2 GLU B 205     -37.739  -9.169  11.310  1.00 36.29
ATOM   1683  N   LEU B 206     -32.350 -13.933  10.571  1.00 33.47
ATOM   1684  CA  LEU B 206     -31.007 -14.110  10.037  1.00 35.31
ATOM   1685  C   LEU B 206     -30.950 -14.087   8.535  1.00 36.65
ATOM   1686  O   LEU B 206     -29.895 -13.813   7.968  1.00 38.43
ATOM   1687  CB  LEU B 206     -30.337 -15.348  10.605  1.00 35.84
ATOM   1688  CG  LEU B 206     -29.770 -15.236  11.999  1.00 35.84
ATOM   1689  CD1 LEU B 206     -28.780 -16.410  12.224  1.00 35.84
ATOM   1690  CD2 LEU B 206     -29.032 -13.846  12.300  1.00 35.84
ATOM   1691  N   ASP B 207     -32.099 -14.283   7.892  1.00 37.56
ATOM   1692  CA  ASP B 207     -32.238 -14.108   6.437  1.00 38.41
ATOM   1693  C   ASP B 207     -32.030 -12.669   5.949  1.00 38.75
ATOM   1694  O   ASP B 207     -31.840 -12.422   4.742  1.00 40.26
ATOM   1695  CB  ASP B 207     -33.605 -14.627   5.965  1.00 39.12
ATOM   1696  CG  ASP B 207     -33.678 -14.772   4.460  1.00 39.12
ATOM   1697  OD1 ASP B 207     -32.883 -15.553   3.895  1.00 39.12
ATOM   1698  OD2 ASP B 207     -34.531 -14.101   3.843  1.00 39.12
ATOM   1699  N   THR B 208     -32.054 -11.718   6.889  1.00 38.53
ATOM   1700  CA  THR B 208     -31.824 -10.317   6.565  1.00 37.62
ATOM   1701  C   THR B 208     -30.301 -10.025   6.609  1.00 37.52
ATOM   1702  O   THR B 208     -29.874  -8.897   6.348  1.00 38.10
ATOM   1703  CB  THR B 208     -32.601  -9.348   7.511  1.00 37.09
ATOM   1704  OG1 THR B 208     -32.032  -9.350   8.825  1.00 37.09
ATOM   1705  CG2 THR B 208     -34.112  -9.726   7.591  1.00 37.09
ATOM   1706  N   LEU B 209     -29.497 -11.003   7.004  1.00 37.24
ATOM   1707  CA  LEU B 209     -28.036 -10.778   7.003  1.00 37.72
ATOM   1708  C   LEU B 209     -27.538 -10.421   5.587  1.00 39.01
ATOM   1709  O   LEU B 209     -27.809 -11.157   4.660  1.00 39.14
ATOM   1710  CB  LEU B 209     -27.287 -12.012   7.462  1.00 38.12
ATOM   1711  CG  LEU B 209     -27.174 -12.342   8.942  1.00 38.12
ATOM   1712  CD1 LEU B 209     -26.405 -13.681   9.141  1.00 38.12
ATOM   1713  CD2 LEU B 209     -26.450 -11.244   9.657  1.00 38.12
ATOM   1714  N   SER B 210     -26.799  -9.314   5.481  1.00 38.85
ATOM   1715  CA  SER B 210     -26.270  -8.773   4.228  1.00 39.39
ATOM   1716  C   SER B 210     -24.881  -9.336   3.942  1.00 39.41
ATOM   1717  O   SER B 210     -24.012  -9.439   4.845  1.00 36.39
ATOM   1718  CB  SER B 210     -26.172  -7.250   4.322  1.00 38.90
ATOM   1719  OG  SER B 210     -27.423  -6.607   4.025  1.00 38.90
ATOM   1720  N   GLU B 211     -24.681  -9.633   2.647  1.00 39.91
ATOM   1721  CA  GLU B 211     -23.375  -9.968   2.113  1.00 40.68
ATOM   1722  C   GLU B 211     -22.304  -8.959   2.551  1.00 38.59
ATOM   1723  O   GLU B 211     -21.212  -9.357   2.916  1.00 39.22
ATOM   1724  CB  GLU B 211     -23.433 -10.054   0.549  1.00 44.85
ATOM   1725  CG  GLU B 211     -24.609 -10.871   0.022  1.00 44.85
ATOM   1726  CD  GLU B 211     -25.800 -10.001  -0.435  1.00 44.85
ATOM   1727  OE1 GLU B 211     -25.781  -9.568  -1.609  1.00 44.85
ATOM   1728  OE2 GLU B 211     -26.742  -9.736   0.396  1.00 44.85
ATOM   1729  N   GLU B 212     -22.633  -7.664   2.543  1.00 37.88
ATOM   1730  CA  GLU B 212     -21.679  -6.603   2.857  1.00 36.64
ATOM   1731  C   GLU B 212     -21.181  -6.659   4.326  1.00 36.39
ATOM   1732  O   GLU B 212     -20.105  -6.146   4.634  1.00 37.13
ATOM   1733  CB  GLU B 212     -22.303  -5.218   2.610  1.00 36.79
ATOM   1734  CG  GLU B 212     -21.393  -3.999   2.910  1.00 36.79
ATOM   1735  CD  GLU B 212     -21.930  -2.722   2.206  1.00 36.79
ATOM   1736  OE1 GLU B 212     -22.474  -2.846   1.103  1.00 36.79
ATOM   1737  OE2 GLU B 212     -21.839  -1.629   2.800  1.00 36.79
ATOM   1738  N   SER B 213     -21.954  -7.239   5.237  1.00 34.69
ATOM   1739  CA  SER B 213     -21.692  -6.953   6.696  1.00 33.98
ATOM   1740  C   SER B 213     -22.057  -8.120   7.601  1.00 33.21
ATOM   1741  O   SER B 213     -22.132  -7.961   8.798  1.00 33.19
ATOM   1742  CB  SER B 213     -22.468  -5.727   7.129  1.00 34.01
ATOM   1743  OG  SER B 213     -21.610  -4.557   7.150  1.00 34.01
ATOM   1744  N   TYR B 214     -22.261  -9.304   7.033  1.00 32.65
ATOM   1745  CA  TYR B 214     -22.467 -10.448   7.888  1.00 32.98
ATOM   1746  C   TYR B 214     -21.313 -10.692   8.856  1.00 30.63
ATOM   1747  O   TYR B 214     -21.577 -11.134   9.948  1.00 30.33
ATOM   1748  CB  TYR B 214     -22.806 -11.701   7.111  1.00 42.51
ATOM   1749  CG  TYR B 214     -21.603 -12.319   6.509  1.00 42.51
ATOM   1750  CD1 TYR B 214     -20.964 -11.683   5.416  1.00 42.51
ATOM   1751  CD2 TYR B 214     -21.067 -13.528   7.010  1.00 42.51
ATOM   1752  CE1 TYR B 214     -19.827 -12.210   4.816  1.00 42.51
ATOM   1753  CE2 TYR B 214     -19.893 -14.099   6.393  1.00 42.51
ATOM   1754  CZ  TYR B 214     -19.289 -13.414   5.285  1.00 42.51
ATOM   1755  OH  TYR B 214     -18.154 -13.873   4.616  1.00 42.51
ATOM   1756  N   LYS B 215     -20.057 -10.382   8.512  1.00 29.15
ATOM   1757  CA  LYS B 215     -18.978 -10.562   9.523  1.00 29.56
ATOM   1758  C   LYS B 215     -19.134  -9.503  10.612  1.00 27.38
ATOM   1759  O   LYS B 215     -18.942  -9.798  11.791  1.00 25.62
ATOM   1760  CB  LYS B 215     -17.553 -10.472   8.921  1.00 30.34
ATOM   1761  CG  LYS B 215     -17.397 -11.242   7.630  1.00 30.34
ATOM   1762  CD  LYS B 215     -17.057 -12.696   7.911  1.00 30.34
ATOM   1763  CE  LYS B 215     -15.821 -13.134   7.141  1.00 30.34
ATOM   1764  NZ  LYS B 215     -16.014 -14.459   6.490  1.00 30.34
ATOM   1765  N   ASP B 216     -19.509  -8.288  10.211  1.00 25.96
ATOM   1766  CA  ASP B 216     -19.716  -7.221  11.228  1.00 26.59
ATOM   1767  C   ASP B 216     -20.891  -7.601  12.160  1.00 23.11
ATOM   1768  O   ASP B 216     -20.775  -7.477  13.378  1.00 22.91
ATOM   1769  CB  ASP B 216     -20.000  -5.890  10.537  1.00 30.59
ATOM   1770  CG  ASP B 216     -18.925  -5.565   9.468  1.00 30.59
ATOM   1771  OD1 ASP B 216     -17.716  -5.497   9.860  1.00 30.59
ATOM   1772  OD2 ASP B 216     -19.293  -5.335   8.283  1.00 30.59
ATOM   1773  N   SER B 217     -22.005  -8.006  11.581  1.00 23.14
ATOM   1774  CA  SER B 217     -23.162  -8.474  12.433  1.00 24.69
ATOM   1775  C   SER B 217     -22.803  -9.609  13.371  1.00 24.02
ATOM   1776  O   SER B 217     -23.147  -9.561  14.530  1.00 21.40
ATOM   1777  CB  SER B 217     -24.347  -8.920  11.615  1.00 24.64
ATOM   1778  OG  SER B 217     -24.777  -7.792  10.884  1.00 24.64
ATOM   1779  N   THR B 218     -22.096 -10.612  12.868  1.00 23.03
ATOM   1780  CA  THR B 218     -21.695 -11.726  13.703  1.00 24.51
ATOM   1781  C   THR B 218     -20.793 -11.355  14.836  1.00 24.65
ATOM   1782  O   THR B 218     -20.941 -11.857  15.979  1.00 25.70
ATOM   1783  CB  THR B 218     -20.942 -12.819  12.814  1.00 26.73
ATOM   1784  OG1 THR B 218     -21.887 -13.154  11.829  1.00 26.73
ATOM   1785  CG2 THR B 218     -20.753 -14.137  13.657  1.00 26.73
ATOM   1786  N   LEU B 219     -19.910 -10.404  14.569  1.00 23.16
ATOM   1787  CA  LEU B 219     -19.027  -9.985  15.630  1.00 24.12
ATOM   1788  C   LEU B 219     -19.847  -9.266  16.687  1.00 21.21
ATOM   1789  O   LEU B 219     -19.663  -9.501  17.845  1.00 20.42
ATOM   1790  CB  LEU B 219     -17.932  -9.085  15.056  1.00 26.41
ATOM   1791  CG  LEU B 219     -17.244  -8.234  16.140  1.00 26.41
ATOM   1792  CD1 LEU B 219     -16.602  -9.069  17.269  1.00 26.41
ATOM   1793  CD2 LEU B 219     -16.218  -7.439  15.407  1.00 26.41
ATOM   1794  N   ILE B 220     -20.736  -8.348  16.292  1.00 21.48
ATOM   1795  CA  ILE B 220     -21.515  -7.596  17.309  1.00 21.06
ATOM   1796  C   ILE B 220     -22.392  -8.590  18.110  1.00 19.75
ATOM   1797  O   ILE B 220     -22.568  -8.465  19.296  1.00 20.05
ATOM   1798  CB  ILE B 220     -22.394  -6.477  16.671  1.00 20.36
ATOM   1799  CG1 ILE B 220     -21.578  -5.595  15.729  1.00 20.36
ATOM   1800  CG2 ILE B 220     -23.034  -5.617  17.799  1.00 20.36
ATOM   1801  CD1 ILE B 220     -20.274  -5.051  16.342  1.00 20.36
ATOM   1802  N   MET B 221     -22.984  -9.553  17.423  1.00 20.68
ATOM   1803  CA  MET B 221     -23.864 -10.501  18.140  1.00 21.33
ATOM   1804  C   MET B 221     -23.043 -11.276  19.147  1.00 21.68
ATOM   1805  O   MET B 221     -23.508 -11.549  20.274  1.00 22.69
ATOM   1806  CB  MET B 221     -24.578 -11.441  17.163  1.00 22.48
ATOM   1807  CG  MET B 221     -25.766 -10.759  16.509  1.00 22.48
ATOM   1808  SD  MET B 221     -26.705 -11.945  15.610  1.00 22.48
ATOM   1809  CE  MET B 221     -27.849 -12.496  16.880  1.00 22.48
ATOM   1810  N   GLN B 222     -21.796 -11.594  18.799  1.00 21.81
ATOM   1811  CA  GLN B 222     -20.924 -12.267  19.784  1.00 24.08
ATOM   1812  C   GLN B 222     -20.607 -11.341  20.964  1.00 24.07
ATOM   1813  O   GLN B 222     -20.566 -11.769  22.134  1.00 22.09
ATOM   1814  CB  GLN B 222     -19.601 -12.747  19.092  1.00 27.40
ATOM   1815  CG  GLN B 222     -18.611 -13.408  20.093  1.00 27.40
ATOM   1816  CD  GLN B 222     -19.090 -14.775  20.558  1.00 27.40
ATOM   1817  OE1 GLN B 222     -19.642 -15.521  19.758  1.00 27.40
ATOM   1818  NE2 GLN B 222     -18.918 -15.084  21.842  1.00 27.40
ATOM   1819  N   LEU B 223     -20.457 -10.037  20.691  1.00 21.57
ATOM   1820  CA  LEU B 223     -20.218  -9.124  21.803  1.00 20.26
ATOM   1821  C   LEU B 223     -21.444  -9.001  22.689  1.00 20.06
ATOM   1822  O   LEU B 223     -21.286  -8.840  23.937  1.00 21.11
ATOM   1823  CB  LEU B 223     -19.790  -7.733  21.311  1.00 21.08
ATOM   1824  CG  LEU B 223     -18.623  -7.797  20.316  1.00 21.08
ATOM   1825  CD1 LEU B 223     -18.648  -6.632  19.303  1.00 21.08
ATOM   1826  CD2 LEU B 223     -17.345  -7.794  21.131  1.00 21.08
ATOM   1827  N   LEU B 224     -22.627  -8.953  22.063  1.00 17.98
ATOM   1828  CA  LEU B 224     -23.863  -8.893  22.851  1.00 19.90
ATOM   1829  C   LEU B 224     -23.887 -10.104  23.781  1.00 20.41
ATOM   1830  O   LEU B 224     -24.233  -9.985  24.969  1.00 22.31
ATOM   1831  CB  LEU B 224     -25.096  -8.965  21.944  1.00 19.50
ATOM   1832  CG  LEU B 224     -25.411  -7.669  21.176  1.00 19.50
ATOM   1833  CD1 LEU B 224     -26.434  -7.994  20.114  1.00 19.50
ATOM   1834  CD2 LEU B 224     -25.967  -6.630  22.171  1.00 19.50
ATOM   1835  N   ARG B 225     -23.528 -11.254  23.229  1.00 21.55
ATOM   1836  CA  ARG B 225     -23.437 -12.471  24.068  1.00 24.52
ATOM   1837  C   ARG B 225     -22.363 -12.391  25.136  1.00 24.96
ATOM   1838  O   ARG B 225     -22.654 -12.784  26.275  1.00 24.98
ATOM   1839  CB  ARG B 225     -23.207 -13.690  23.162  1.00 29.65
ATOM   1840  CG  ARG B 225     -24.499 -14.454  22.826  1.00 29.65
ATOM   1841  CD  ARG B 225     -25.029 -15.129  24.125  1.00 29.65
ATOM   1842  NE  ARG B 225     -26.301 -15.782  23.771  1.00 29.65
ATOM   1843  CZ  ARG B 225     -26.402 -17.033  23.287  1.00 29.65
ATOM   1844  NH1 ARG B 225     -25.316 -17.769  23.167  1.00 29.65
ATOM   1845  NH2 ARG B 225     -27.594 -17.571  22.985  1.00 29.65
ATOM   1846  N   ASP B 226     -21.158 -11.890  24.813  1.00 26.41
ATOM   1847  CA  ASP B 226     -20.072 -11.751  25.795  1.00 27.87
ATOM   1848  C   ASP B 226     -20.487 -10.809  26.955  1.00 28.39
ATOM   1849  O   ASP B 226     -20.268 -11.110  28.142  1.00 28.07
ATOM   1850  CB  ASP B 226     -18.817 -11.214  25.120  1.00 30.40
ATOM   1851  CG  ASP B 226     -17.843 -12.360  24.675  1.00 30.40
ATOM   1852  OD1 ASP B 226     -18.272 -13.254  23.877  1.00 30.40
ATOM   1853  OD2 ASP B 226     -16.661 -12.364  25.103  1.00 30.40
ATOM   1854  N   ASN B 227     -21.162  -9.689  26.614  1.00 26.43
ATOM   1855  CA  ASN B 227     -21.710  -8.858  27.686  1.00 26.61
ATOM   1856  C   ASN B 227     -22.698  -9.565  28.587  1.00 27.99
ATOM   1857  O   ASN B 227     -22.628  -9.398  29.835  1.00 28.33
ATOM   1858  CB  ASN B 227     -22.337  -7.549  27.136  1.00 26.47
ATOM   1859  CG  ASN B 227     -21.285  -6.541  26.826  1.00 26.47
ATOM   1860  OD1 ASN B 227     -20.987  -5.665  27.654  1.00 26.47
ATOM   1861  ND2 ASN B 227     -20.780  -6.556  25.614  1.00 26.47
ATOM   1862  N   LEU B 228     -23.649 -10.271  27.984  1.00 27.64
ATOM   1863  CA  LEU B 228     -24.661 -10.973  28.748  1.00 32.57
ATOM   1864  C   LEU B 228     -24.002 -11.980  29.681  1.00 34.76
ATOM   1865  O   LEU B 228     -24.530 -12.188  30.793  1.00 35.24
ATOM   1866  CB  LEU B 228     -25.689 -11.663  27.858  1.00 33.41
ATOM   1867  CG  LEU B 228     -26.520 -10.694  27.016  1.00 33.41
ATOM   1868  CD1 LEU B 228     -27.364 -11.492  26.090  1.00 33.41
ATOM   1869  CD2 LEU B 228     -27.402  -9.808  27.875  1.00 33.41
ATOM   1870  N   THR B 229     -22.850 -12.530  29.248  1.00 37.00
ATOM   1871  CA  THR B 229     -22.058 -13.473  30.034  1.00 40.59
ATOM   1872  C   THR B 229     -21.498 -12.715  31.199  1.00 42.56
ATOM   1873  O   THR B 229     -21.795 -13.045  32.368  1.00 44.57
ATOM   1874  CB  THR B 229     -20.913 -14.092  29.201  1.00 41.32
ATOM   1875  OG1 THR B 229     -21.487 -15.007  28.260  1.00 41.32
ATOM   1876  CG2 THR B 229     -19.876 -14.872  30.093  1.00 41.32
ATOM   1877  N   LEU B 230     -20.717 -11.686  30.880  1.00 43.25
ATOM   1878  CA  LEU B 230     -20.160 -10.755  31.861  1.00 45.03
ATOM   1879  C   LEU B 230     -21.193 -10.235  32.902  1.00 44.50
ATOM   1880  O   LEU B 230     -20.879 -10.113  34.081  1.00 45.48
ATOM   1881  CB  LEU B 230     -19.456  -9.624  31.117  1.00 46.70
ATOM   1882  CG  LEU B 230     -17.975  -9.773  30.867  1.00 46.70
ATOM   1883  CD1 LEU B 230     -17.721 -11.016  29.947  1.00 46.70
ATOM   1884  CD2 LEU B 230     -17.508  -8.472  30.218  1.00 46.70
ATOM   1885  N   TRP B 231     -22.426  -9.994  32.482  1.00 44.46
ATOM   1886  CA  TRP B 231     -23.417  -9.348  33.324  1.00 44.92
ATOM   1887  C   TRP B 231     -24.383 -10.293  34.102  1.00 47.81
ATOM   1888  O   TRP B 231     -25.150  -9.833  34.960  1.00 47.38
ATOM   1889  CB  TRP B 231     -24.286  -8.430  32.465  1.00 35.16
ATOM   1890  CG  TRP B 231     -23.584  -7.290  31.757  1.00 35.16
ATOM   1891  CD1 TRP B 231     -22.398  -6.717  32.071  1.00 35.16
ATOM   1892  CD2 TRP B 231     -24.124  -6.564  30.657  1.00 35.16
ATOM   1893  NE1 TRP B 231     -22.139  -5.657  31.180  1.00 35.16
ATOM   1894  CE2 TRP B 231     -23.209  -5.541  30.334  1.00 35.16
ATOM   1895  CE3 TRP B 231     -25.321  -6.653  29.943  1.00 35.16
ATOM   1896  CZ2 TRP B 231     -23.427  -4.656  29.296  1.00 35.16
ATOM   1897  CZ3 TRP B 231     -25.519  -5.747  28.858  1.00 35.16
ATOM   1898  CH2 TRP B 231     -24.580  -4.791  28.577  1.00 35.16
ATOM   1899  N   THR B 232     -24.408 -11.586  33.750  1.00 50.30
ATOM   1900  CA  THR B 232     -25.223 -12.556  34.488  1.00 52.58
ATOM   1901  C   THR B 232     -24.358 -13.689  35.089  1.00 53.77
ATOM   1902  O   THR B 232     -24.926 -14.645  35.660  1.00 53.59
ATOM   1903  CB  THR B 232     -26.383 -13.179  33.643  1.00 53.06
ATOM   1904  OG1 THR B 232     -25.835 -13.959  32.589  1.00 53.06
ATOM   1905  CG2 THR B 232     -27.379 -12.107  33.074  1.00 53.06
ATOM   1906  OXT THR B 232     -23.112 -13.580  35.001  1.00 53.59
