# Supplementary material for: A recombinant Fasciola gigantica 14-3-3 epsilon protein (rFg14-3-3e) modulates various functions of goat peripheral blood mononuclear cells
Source: Parasit Vectors. 2018 Mar 6;11:152. doi: 10.1186/s13071-018-2745-4 (PMC5840819; doi:10.1186/s13071-018-2745-4)
Supplement: Supplementary file 1 — Dataset S1. Structure files, FoldX configuration files and associated energy calculations for complexes between YWAHE and rFg14-3-3, and the 18 human protein interactors of YWAHE. (TGZ 5273 kb) [file 13071_2018_2745_MOESM1_ESM.tgz › foldx_model_files/WT_P46937-P62258-MDL-3mhr.pdb]

FoldX generated pdb file

Output generated by <BuildModel>
ATOM      0  N   ARG A   1      11.869 -13.906 -14.411  1.00106.21
ATOM      1  CA  ARG A   1      10.488 -13.948 -13.878  1.00106.21
ATOM      2  C   ARG A   1      10.174 -15.292 -13.319  1.00106.21
ATOM      3  O   ARG A   1       9.404 -15.417 -12.368  1.00106.21
ATOM      4  CB  ARG A   1       9.476 -13.627 -14.989  1.00106.21
ATOM      5  CG  ARG A   1       8.023 -13.694 -14.518  1.00106.21
ATOM      6  CD  ARG A   1       7.007 -13.342 -15.606  1.00106.21
ATOM      7  NE  ARG A   1       5.664 -13.296 -14.962  1.00106.21
ATOM      8  CZ  ARG A   1       4.544 -13.076 -15.712  1.00106.21
ATOM      9  NH1 ARG A   1       4.643 -12.897 -17.062  1.00106.21
ATOM     10  NH2 ARG A   1       3.322 -13.031 -15.106  1.00106.21
ATOM     11  N   ALA A   2      10.793 -16.336 -13.896  1.00 32.55
ATOM     12  CA  ALA A   2      10.549 -17.671 -13.453  1.00 32.55
ATOM     13  C   ALA A   2      11.153 -17.844 -12.100  1.00 32.55
ATOM     14  O   ALA A   2      12.066 -17.121 -11.703  1.00 32.55
ATOM     15  CB  ALA A   2      11.150 -18.741 -14.378  1.00 32.55
ATOM     16  N   HIS A   3      10.600 -18.804 -11.332  1.00 60.71
ATOM     17  CA  HIS A   3      11.088 -19.104 -10.020  1.00 60.71
ATOM     18  C   HIS A   3      12.244 -20.047 -10.135  1.00 60.71
ATOM     19  O   HIS A   3      12.274 -20.918 -11.006  1.00 60.71
ATOM     20  CB  HIS A   3      10.033 -19.746  -9.111  1.00 60.71
ATOM     21  CG  HIS A   3       8.815 -18.889  -8.950  1.00 60.71
ATOM     22  ND1 HIS A   3       8.710 -17.858  -8.041  1.00 60.71
ATOM     23  CD2 HIS A   3       7.627 -18.917  -9.615  1.00 60.71
ATOM     24  CE1 HIS A   3       7.475 -17.317  -8.202  1.00 60.71
ATOM     25  NE2 HIS A   3       6.781 -17.928  -9.147  1.00 60.71
ATOM     26  N   SER A   4      13.221 -19.893  -9.219  1.00147.64
ATOM     27  CA  SER A   4      14.384 -20.731  -9.205  1.00147.64
ATOM     28  C   SER A   4      14.347 -21.505  -7.934  1.00147.64
ATOM     29  O   SER A   4      13.506 -21.254  -7.072  1.00147.64
ATOM     30  CB  SER A   4      15.709 -19.940  -9.212  1.00147.64
ATOM     31  OG  SER A   4      16.807 -20.829  -9.349  1.00147.64
ATOM     32  N   SER A   5      15.247 -22.496  -7.798  1.00 50.65
ATOM     33  CA  SER A   5      15.210 -23.285  -6.603  1.00 50.65
ATOM     34  C   SER A   5      15.787 -22.502  -5.467  1.00 50.65
ATOM     35  O   SER A   5      16.542 -21.545  -5.638  1.00 50.65
ATOM     36  CB  SER A   5      15.993 -24.606  -6.693  1.00 50.65
ATOM     37  OG  SER A   5      17.364 -24.389  -6.391  1.00 50.65
ATOM     38  N   PRO A   6      15.389 -22.907  -4.292  1.00 95.50
ATOM     39  CA  PRO A   6      15.920 -22.319  -3.096  1.00 95.50
ATOM     40  C   PRO A   6      17.325 -22.802  -2.941  1.00 95.50
ATOM     41  O   PRO A   6      17.675 -23.827  -3.524  1.00 95.50
ATOM     42  CB  PRO A   6      14.987 -22.750  -1.967  1.00 95.50
ATOM     43  CG  PRO A   6      14.631 -24.203  -2.331  1.00 95.50
ATOM     44  CD  PRO A   6      14.227 -24.137  -3.812  1.00 95.50
ATOM     45  N   ALA A   7      18.155 -22.053  -2.198  1.00 36.27
ATOM     46  CA  ALA A   7      19.533 -22.394  -2.004  1.00 36.27
ATOM     47  C   ALA A   7      19.669 -23.661  -1.220  1.00 36.27
ATOM     48  O   ALA A   7      20.506 -24.504  -1.543  1.00 36.27
ATOM     49  CB  ALA A   7      20.307 -21.301  -1.247  1.00 36.27
ATOM     50  N   SER A   8      18.842 -23.838  -0.171  1.00 41.35
ATOM     51  CA  SER A   8      19.010 -24.993   0.666  1.00 41.35
ATOM     52  C   SER A   8      18.110 -26.074   0.163  1.00 41.35
ATOM     53  O   SER A   8      16.916 -25.860  -0.039  1.00 41.35
ATOM     54  CB  SER A   8      18.646 -24.736   2.139  1.00 41.35
ATOM     55  OG  SER A   8      17.547 -23.841   2.222  1.00 41.35
ATOM     56  N   LEU A   9      18.689 -27.273  -0.062  1.00112.34
ATOM     57  CA  LEU A   9      17.974 -28.421  -0.548  1.00112.34
ATOM     58  C   LEU A   9      18.387 -29.597   0.271  1.00112.34
ATOM     59  O   LEU A   9      19.559 -29.749   0.606  1.00112.34
ATOM     60  CB  LEU A   9      18.358 -28.823  -1.986  1.00112.34
ATOM     61  CG  LEU A   9      17.763 -27.965  -3.116  1.00112.34
ATOM     62  CD1 LEU A   9      18.369 -28.328  -4.473  1.00112.34
ATOM     63  CD2 LEU A   9      16.234 -28.051  -3.134  1.00112.34
ATOM     64  N   GLN A  10      17.434 -30.482   0.607  1.00 64.79
ATOM     65  CA  GLN A  10      17.806 -31.656   1.338  1.00 64.79
ATOM     66  C   GLN A  10      16.897 -32.786   0.887  1.00 64.79
ATOM     67  O   GLN A  10      15.677 -32.717   1.197  1.00 64.79
ATOM     68  CB  GLN A  10      17.620 -31.522   2.858  1.00 64.79
ATOM     69  CG  GLN A  10      18.632 -30.572   3.503  1.00 64.79
ATOM     70  CD  GLN A  10      18.230 -30.349   4.954  1.00 64.79
ATOM     71  OE1 GLN A  10      17.211 -29.726   5.242  1.00 64.79
ATOM     72  NE2 GLN A  10      19.060 -30.874   5.896  1.00 64.79
ATOM     73  OXT GLN A  10      17.409 -33.739   0.241  1.00 64.79
TER
ATOM     74  N   ASP B  11      39.547 -22.097  13.222  1.00 17.64
ATOM     75  CA  ASP B  11      39.563 -23.408  12.542  1.00 17.64
ATOM     76  C   ASP B  11      38.358 -23.542  11.682  1.00 17.64
ATOM     77  O   ASP B  11      37.574 -22.604  11.541  1.00 17.64
ATOM     78  CB  ASP B  11      39.567 -24.563  13.559  1.00 17.64
ATOM     79  CG  ASP B  11      40.505 -25.645  13.044  1.00 17.64
ATOM     80  OD1 ASP B  11      40.031 -26.523  12.274  1.00 17.64
ATOM     81  OD2 ASP B  11      41.708 -25.613  13.421  1.00 17.64
ATOM     82  N   ARG B  12      38.184 -24.728  11.074  1.00 78.76
ATOM     83  CA  ARG B  12      37.068 -24.898  10.201  1.00 78.76
ATOM     84  C   ARG B  12      35.814 -24.778  10.999  1.00 78.76
ATOM     85  O   ARG B  12      34.835 -24.193  10.542  1.00 78.76
ATOM     86  CB  ARG B  12      37.022 -26.247   9.462  1.00 78.76
ATOM     87  CG  ARG B  12      35.696 -26.420   8.715  1.00 78.76
ATOM     88  CD  ARG B  12      35.631 -27.618   7.767  1.00 78.76
ATOM     89  NE  ARG B  12      34.792 -28.661   8.416  1.00 78.76
ATOM     90  CZ  ARG B  12      34.404 -29.757   7.704  1.00 78.76
ATOM     91  NH1 ARG B  12      34.762 -29.877   6.392  1.00 78.76
ATOM     92  NH2 ARG B  12      33.657 -30.729   8.302  1.00 78.76
ATOM     93  N   GLU B  13      35.820 -25.317  12.229  1.00 60.80
ATOM     94  CA  GLU B  13      34.646 -25.313  13.048  1.00 60.80
ATOM     95  C   GLU B  13      34.250 -23.898  13.336  1.00 60.80
ATOM     96  O   GLU B  13      33.066 -23.572  13.365  1.00 60.80
ATOM     97  CB  GLU B  13      34.871 -26.032  14.389  1.00 60.80
ATOM     98  CG  GLU B  13      34.978 -27.552  14.263  1.00 60.80
ATOM     99  CD  GLU B  13      36.440 -27.929  14.453  1.00 60.80
ATOM    100  OE1 GLU B  13      37.217 -27.812  13.468  1.00 60.80
ATOM    101  OE2 GLU B  13      36.800 -28.339  15.590  1.00 60.80
ATOM    102  N   ASP B  14      35.232 -23.012  13.567  1.00 67.24
ATOM    103  CA  ASP B  14      34.918 -21.647  13.873  1.00 67.24
ATOM    104  C   ASP B  14      34.249 -21.019  12.690  1.00 67.24
ATOM    105  O   ASP B  14      33.277 -20.280  12.835  1.00 67.24
ATOM    106  CB  ASP B  14      36.178 -20.822  14.197  1.00 67.24
ATOM    107  CG  ASP B  14      35.840 -19.792  15.267  1.00 67.24
ATOM    108  OD1 ASP B  14      35.446 -20.196  16.393  1.00 67.24
ATOM    109  OD2 ASP B  14      35.982 -18.577  14.966  1.00 67.24
ATOM    110  N   LEU B  15      34.752 -21.315  11.477  1.00 37.29
ATOM    111  CA  LEU B  15      34.240 -20.713  10.277  1.00 37.29
ATOM    112  C   LEU B  15      32.807 -21.104  10.091  1.00 37.29
ATOM    113  O   LEU B  15      31.976 -20.271   9.733  1.00 37.29
ATOM    114  CB  LEU B  15      35.004 -21.171   9.020  1.00 37.29
ATOM    115  CG  LEU B  15      36.482 -20.733   8.995  1.00 37.29
ATOM    116  CD1 LEU B  15      37.304 -21.577   8.006  1.00 37.29
ATOM    117  CD2 LEU B  15      36.611 -19.222   8.738  1.00 37.29
ATOM    118  N   VAL B  16      32.480 -22.391  10.315  1.00 88.04
ATOM    119  CA  VAL B  16      31.129 -22.837  10.121  1.00 88.04
ATOM    120  C   VAL B  16      30.233 -22.177  11.121  1.00 88.04
ATOM    121  O   VAL B  16      29.125 -21.757  10.790  1.00 88.04
ATOM    122  CB  VAL B  16      30.950 -24.325  10.246  1.00 88.04
ATOM    123  CG1 VAL B  16      29.508 -24.674   9.842  1.00 88.04
ATOM    124  CG2 VAL B  16      32.033 -25.047   9.433  1.00 88.04
ATOM    125  N   TYR B  17      30.691 -22.060  12.380  1.00 35.59
ATOM    126  CA  TYR B  17      29.861 -21.480  13.394  1.00 35.59
ATOM    127  C   TYR B  17      29.565 -20.055  13.042  1.00 35.59
ATOM    128  O   TYR B  17      28.425 -19.607  13.161  1.00 35.59
ATOM    129  CB  TYR B  17      30.503 -21.514  14.790  1.00 35.59
ATOM    130  CG  TYR B  17      29.548 -20.854  15.720  1.00 35.59
ATOM    131  CD1 TYR B  17      28.232 -21.255  15.787  1.00 35.59
ATOM    132  CD2 TYR B  17      29.977 -19.835  16.538  1.00 35.59
ATOM    133  CE1 TYR B  17      27.359 -20.638  16.651  1.00 35.59
ATOM    134  CE2 TYR B  17      29.109 -19.217  17.402  1.00 35.59
ATOM    135  CZ  TYR B  17      27.798 -19.618  17.459  1.00 35.59
ATOM    136  OH  TYR B  17      26.906 -18.982  18.348  1.00 35.59
ATOM    137  N   GLN B  18      30.588 -19.303  12.594  1.00 47.81
ATOM    138  CA  GLN B  18      30.396 -17.920  12.261  1.00 47.81
ATOM    139  C   GLN B  18      29.506 -17.790  11.062  1.00 47.81
ATOM    140  O   GLN B  18      28.738 -16.836  10.963  1.00 47.81
ATOM    141  CB  GLN B  18      31.703 -17.140  12.028  1.00 47.81
ATOM    142  CG  GLN B  18      32.634 -17.193  13.244  1.00 47.81
ATOM    143  CD  GLN B  18      33.675 -16.086  13.130  1.00 47.81
ATOM    144  OE1 GLN B  18      33.361 -14.963  12.739  1.00 47.81
ATOM    145  NE2 GLN B  18      34.947 -16.404  13.494  1.00 47.81
ATOM    146  N   ALA B  19      29.582 -18.733  10.105  1.00 27.28
ATOM    147  CA  ALA B  19      28.744 -18.638   8.941  1.00 27.28
ATOM    148  C   ALA B  19      27.311 -18.682   9.385  1.00 27.28
ATOM    149  O   ALA B  19      26.464 -17.968   8.850  1.00 27.28
ATOM    150  CB  ALA B  19      28.959 -19.796   7.951  1.00 27.28
ATOM    151  N   LYS B  20      26.999 -19.540  10.375  1.00 42.91
ATOM    152  CA  LYS B  20      25.658 -19.686  10.869  1.00 42.91
ATOM    153  C   LYS B  20      25.209 -18.412  11.523  1.00 42.91
ATOM    154  O   LYS B  20      24.061 -17.999  11.370  1.00 42.91
ATOM    155  CB  LYS B  20      25.539 -20.851  11.869  1.00 42.91
ATOM    156  CG  LYS B  20      25.930 -22.186  11.223  1.00 42.91
ATOM    157  CD  LYS B  20      26.120 -23.353  12.197  1.00 42.91
ATOM    158  CE  LYS B  20      26.069 -24.723  11.512  1.00 42.91
ATOM    159  NZ  LYS B  20      25.608 -25.759  12.464  1.00 42.91
ATOM    160  N   LEU B  21      26.100 -17.756  12.290  1.00 37.80
ATOM    161  CA  LEU B  21      25.734 -16.526  12.934  1.00 37.80
ATOM    162  C   LEU B  21      25.494 -15.469  11.902  1.00 37.80
ATOM    163  O   LEU B  21      24.567 -14.670  12.025  1.00 37.80
ATOM    164  CB  LEU B  21      26.804 -15.988  13.894  1.00 37.80
ATOM    165  CG  LEU B  21      27.092 -16.909  15.092  1.00 37.80
ATOM    166  CD1 LEU B  21      28.080 -16.238  16.058  1.00 37.80
ATOM    167  CD2 LEU B  21      25.795 -17.366  15.785  1.00 37.80
ATOM    168  N   ALA B  22      26.330 -15.444  10.847  1.00 25.81
ATOM    169  CA  ALA B  22      26.239 -14.449   9.818  1.00 25.81
ATOM    170  C   ALA B  22      24.902 -14.561   9.161  1.00 25.81
ATOM    171  O   ALA B  22      24.290 -13.552   8.813  1.00 25.81
ATOM    172  CB  ALA B  22      27.312 -14.624   8.729  1.00 25.81
ATOM    173  N   GLU B  23      24.409 -15.797   8.966  1.00 34.10
ATOM    174  CA  GLU B  23      23.146 -15.968   8.311  1.00 34.10
ATOM    175  C   GLU B  23      22.072 -15.330   9.147  1.00 34.10
ATOM    176  O   GLU B  23      21.177 -14.668   8.625  1.00 34.10
ATOM    177  CB  GLU B  23      22.785 -17.445   8.093  1.00 34.10
ATOM    178  CG  GLU B  23      21.629 -17.655   7.113  1.00 34.10
ATOM    179  CD  GLU B  23      20.910 -18.929   7.527  1.00 34.10
ATOM    180  OE1 GLU B  23      20.491 -19.004   8.713  1.00 34.10
ATOM    181  OE2 GLU B  23      20.773 -19.844   6.672  1.00 34.10
ATOM    182  N   GLN B  24      22.139 -15.499  10.480  1.00 90.10
ATOM    183  CA  GLN B  24      21.138 -14.954  11.358  1.00 90.10
ATOM    184  C   GLN B  24      21.181 -13.452  11.266  1.00 90.10
ATOM    185  O   GLN B  24      20.148 -12.781  11.227  1.00 90.10
ATOM    186  CB  GLN B  24      21.401 -15.371  12.815  1.00 90.10
ATOM    187  CG  GLN B  24      20.547 -14.661  13.862  1.00 90.10
ATOM    188  CD  GLN B  24      19.108 -15.101  13.622  1.00 90.10
ATOM    189  OE1 GLN B  24      18.662 -16.128  14.134  1.00 90.10
ATOM    190  NE2 GLN B  24      18.354 -14.296  12.826  1.00 90.10
ATOM    191  N   ALA B  25      22.409 -12.909  11.221  1.00 59.44
ATOM    192  CA  ALA B  25      22.761 -11.518  11.138  1.00 59.44
ATOM    193  C   ALA B  25      22.325 -10.962   9.818  1.00 59.44
ATOM    194  O   ALA B  25      22.162  -9.752   9.682  1.00 59.44
ATOM    195  CB  ALA B  25      24.276 -11.282  11.270  1.00 59.44
ATOM    196  N   GLU B  26      22.179 -11.842   8.807  1.00134.68
ATOM    197  CA  GLU B  26      21.883 -11.530   7.434  1.00134.68
ATOM    198  C   GLU B  26      23.019 -10.754   6.851  1.00134.68
ATOM    199  O   GLU B  26      22.837  -9.816   6.075  1.00134.68
ATOM    200  CB  GLU B  26      20.522 -10.849   7.163  1.00134.68
ATOM    201  CG  GLU B  26      19.285 -11.741   7.168  1.00134.68
ATOM    202  CD  GLU B  26      18.169 -10.964   6.485  1.00134.68
ATOM    203  OE1 GLU B  26      17.793  -9.883   7.012  1.00134.68
ATOM    204  OE2 GLU B  26      17.683 -11.438   5.424  1.00134.68
ATOM    205  N   ARG B  27      24.246 -11.161   7.238  1.00140.01
ATOM    206  CA  ARG B  27      25.453 -10.629   6.679  1.00140.01
ATOM    207  C   ARG B  27      25.913 -11.684   5.720  1.00140.01
ATOM    208  O   ARG B  27      26.767 -12.505   6.049  1.00140.01
ATOM    209  CB  ARG B  27      26.587 -10.511   7.707  1.00140.01
ATOM    210  CG  ARG B  27      26.637  -9.193   8.475  1.00140.01
ATOM    211  CD  ARG B  27      25.257  -8.704   8.908  1.00140.01
ATOM    212  NE  ARG B  27      25.244  -7.223   8.758  1.00140.01
ATOM    213  CZ  ARG B  27      24.101  -6.526   9.025  1.00140.01
ATOM    214  NH1 ARG B  27      22.982  -7.181   9.450  1.00140.01
ATOM    215  NH2 ARG B  27      24.078  -5.171   8.866  1.00140.01
ATOM    216  N   TYR B  28      25.361 -11.670   4.496  1.00 69.30
ATOM    217  CA  TYR B  28      25.623 -12.684   3.512  1.00 69.30
ATOM    218  C   TYR B  28      27.032 -12.632   3.009  1.00 69.30
ATOM    219  O   TYR B  28      27.630 -13.670   2.725  1.00 69.30
ATOM    220  CB  TYR B  28      24.652 -12.611   2.323  1.00 69.30
ATOM    221  CG  TYR B  28      23.295 -12.794   2.916  1.00 69.30
ATOM    222  CD1 TYR B  28      22.987 -13.938   3.618  1.00 69.30
ATOM    223  CD2 TYR B  28      22.331 -11.822   2.776  1.00 69.30
ATOM    224  CE1 TYR B  28      21.739 -14.110   4.172  1.00 69.30
ATOM    225  CE2 TYR B  28      21.082 -11.987   3.326  1.00 69.30
ATOM    226  CZ  TYR B  28      20.784 -13.132   4.026  1.00 69.30
ATOM    227  OH  TYR B  28      19.501 -13.300   4.591  1.00 69.30
ATOM    228  N   ASP B  29      27.599 -11.425   2.840  1.00 31.38
ATOM    229  CA  ASP B  29      28.941 -11.340   2.336  1.00 31.38
ATOM    230  C   ASP B  29      29.856 -12.016   3.312  1.00 31.38
ATOM    231  O   ASP B  29      30.752 -12.762   2.920  1.00 31.38
ATOM    232  CB  ASP B  29      29.436  -9.891   2.192  1.00 31.38
ATOM    233  CG  ASP B  29      28.654  -9.217   1.075  1.00 31.38
ATOM    234  OD1 ASP B  29      27.554  -8.675   1.363  1.00 31.38
ATOM    235  OD2 ASP B  29      29.146  -9.243  -0.085  1.00 31.38
ATOM    236  N   GLU B  30      29.643 -11.774   4.620  1.00 63.32
ATOM    237  CA  GLU B  30      30.472 -12.338   5.648  1.00 63.32
ATOM    238  C   GLU B  30      30.319 -13.829   5.610  1.00 63.32
ATOM    239  O   GLU B  30      31.289 -14.576   5.739  1.00 63.32
ATOM    240  CB  GLU B  30      30.028 -11.886   7.054  1.00 63.32
ATOM    241  CG  GLU B  30      30.699 -10.604   7.562  1.00 63.32
ATOM    242  CD  GLU B  30      30.276  -9.436   6.682  1.00 63.32
ATOM    243  OE1 GLU B  30      29.141  -9.487   6.136  1.00 63.32
ATOM    244  OE2 GLU B  30      31.084  -8.480   6.538  1.00 63.32
ATOM    245  N   MET B  31      29.076 -14.299   5.413  1.00 38.03
ATOM    246  CA  MET B  31      28.768 -15.701   5.418  1.00 38.03
ATOM    247  C   MET B  31      29.534 -16.370   4.322  1.00 38.03
ATOM    248  O   MET B  31      30.104 -17.444   4.510  1.00 38.03
ATOM    249  CB  MET B  31      27.274 -15.940   5.146  1.00 38.03
ATOM    250  CG  MET B  31      26.786 -17.353   5.458  1.00 38.03
ATOM    251  SD  MET B  31      25.061 -17.656   4.968  1.00 38.03
ATOM    252  CE  MET B  31      25.126 -19.441   5.292  1.00 38.03
ATOM    253  N   VAL B  32      29.568 -15.730   3.142  1.00 34.75
ATOM    254  CA  VAL B  32      30.239 -16.274   1.999  1.00 34.75
ATOM    255  C   VAL B  32      31.710 -16.383   2.272  1.00 34.75
ATOM    256  O   VAL B  32      32.334 -17.386   1.928  1.00 34.75
ATOM    257  CB  VAL B  32      30.048 -15.420   0.781  1.00 34.75
ATOM    258  CG1 VAL B  32      31.392 -15.294   0.053  1.00 34.75
ATOM    259  CG2 VAL B  32      28.931 -16.040  -0.075  1.00 34.75
ATOM    260  N   GLU B  33      32.313 -15.355   2.902  1.00 79.62
ATOM    261  CA  GLU B  33      33.731 -15.401   3.128  1.00 79.62
ATOM    262  C   GLU B  33      34.055 -16.519   4.070  1.00 79.62
ATOM    263  O   GLU B  33      35.056 -17.215   3.897  1.00 79.62
ATOM    264  CB  GLU B  33      34.323 -14.116   3.734  1.00 79.62
ATOM    265  CG  GLU B  33      33.915 -12.831   3.013  1.00 79.62
ATOM    266  CD  GLU B  33      35.029 -12.468   2.043  1.00 79.62
ATOM    267  OE1 GLU B  33      36.213 -12.479   2.472  1.00 79.62
ATOM    268  OE2 GLU B  33      34.711 -12.170   0.860  1.00 79.62
ATOM    269  N   SER B  34      33.222 -16.717   5.109  1.00 69.18
ATOM    270  CA  SER B  34      33.492 -17.745   6.074  1.00 69.18
ATOM    271  C   SER B  34      33.419 -19.086   5.410  1.00 69.18
ATOM    272  O   SER B  34      34.253 -19.955   5.658  1.00 69.18
ATOM    273  CB  SER B  34      32.497 -17.742   7.248  1.00 69.18
ATOM    274  OG  SER B  34      31.187 -18.030   6.782  1.00 69.18
ATOM    275  N   MET B  35      32.407 -19.291   4.547  1.00 45.20
ATOM    276  CA  MET B  35      32.225 -20.551   3.884  1.00 45.20
ATOM    277  C   MET B  35      33.349 -20.813   2.926  1.00 45.20
ATOM    278  O   MET B  35      33.780 -21.954   2.765  1.00 45.20
ATOM    279  CB  MET B  35      30.897 -20.644   3.119  1.00 45.20
ATOM    280  CG  MET B  35      29.696 -20.750   4.058  1.00 45.20
ATOM    281  SD  MET B  35      29.851 -22.058   5.312  1.00 45.20
ATOM    282  CE  MET B  35      29.709 -23.440   4.144  1.00 45.20
ATOM    283  N   LYS B  36      33.844 -19.769   2.237  1.00 48.56
ATOM    284  CA  LYS B  36      34.920 -19.968   1.311  1.00 48.56
ATOM    285  C   LYS B  36      36.105 -20.452   2.089  1.00 48.56
ATOM    286  O   LYS B  36      36.819 -21.356   1.659  1.00 48.56
ATOM    287  CB  LYS B  36      35.316 -18.680   0.570  1.00 48.56
ATOM    288  CG  LYS B  36      36.582 -18.836  -0.272  1.00 48.56
ATOM    289  CD  LYS B  36      36.326 -19.407  -1.668  1.00 48.56
ATOM    290  CE  LYS B  36      37.562 -19.395  -2.571  1.00 48.56
ATOM    291  NZ  LYS B  36      37.819 -18.023  -3.066  1.00 48.56
ATOM    292  N   LYS B  37      36.327 -19.867   3.280  1.00 51.66
ATOM    293  CA  LYS B  37      37.437 -20.233   4.111  1.00 51.66
ATOM    294  C   LYS B  37      37.299 -21.675   4.497  1.00 51.66
ATOM    295  O   LYS B  37      38.285 -22.409   4.551  1.00 51.66
ATOM    296  CB  LYS B  37      37.505 -19.416   5.413  1.00 51.66
ATOM    297  CG  LYS B  37      37.897 -17.953   5.204  1.00 51.66
ATOM    298  CD  LYS B  37      37.265 -16.998   6.220  1.00 51.66
ATOM    299  CE  LYS B  37      37.620 -15.530   5.975  1.00 51.66
ATOM    300  NZ  LYS B  37      39.089 -15.352   6.002  1.00 51.66
ATOM    301  N   VAL B  38      36.063 -22.117   4.791  1.00 30.18
ATOM    302  CA  VAL B  38      35.826 -23.471   5.203  1.00 30.18
ATOM    303  C   VAL B  38      36.189 -24.412   4.088  1.00 30.18
ATOM    304  O   VAL B  38      36.822 -25.440   4.321  1.00 30.18
ATOM    305  CB  VAL B  38      34.388 -23.722   5.551  1.00 30.18
ATOM    306  CG1 VAL B  38      34.213 -25.221   5.849  1.00 30.18
ATOM    307  CG2 VAL B  38      34.001 -22.803   6.722  1.00 30.18
ATOM    308  N   ALA B  39      35.802 -24.079   2.840  1.00 36.08
ATOM    309  CA  ALA B  39      36.057 -24.920   1.700  1.00 36.08
ATOM    310  C   ALA B  39      37.538 -25.066   1.514  1.00 36.08
ATOM    311  O   ALA B  39      38.033 -26.139   1.173  1.00 36.08
ATOM    312  CB  ALA B  39      35.482 -24.345   0.394  1.00 36.08
ATOM    313  N   GLY B  40      38.280 -23.977   1.769  1.00 49.07
ATOM    314  CA  GLY B  40      39.705 -23.865   1.605  1.00 49.07
ATOM    315  C   GLY B  40      40.404 -24.866   2.482  1.00 49.07
ATOM    316  O   GLY B  40      41.565 -25.197   2.246  1.00 49.07
ATOM    317  N   MET B  41      39.730 -25.341   3.545  1.00101.15
ATOM    318  CA  MET B  41      40.288 -26.274   4.493  1.00101.15
ATOM    319  C   MET B  41      40.696 -27.494   3.719  1.00101.15
ATOM    320  O   MET B  41      41.638 -28.191   4.096  1.00101.15
ATOM    321  CB  MET B  41      39.258 -26.751   5.534  1.00101.15
ATOM    322  CG  MET B  41      38.908 -25.732   6.621  1.00101.15
ATOM    323  SD  MET B  41      40.101 -25.599   7.985  1.00101.15
ATOM    324  CE  MET B  41      40.291 -23.798   7.872  1.00101.15
ATOM    325  N   ASP B  42      39.989 -27.761   2.603  1.00107.66
ATOM    326  CA  ASP B  42      40.238 -28.862   1.713  1.00107.66
ATOM    327  C   ASP B  42      39.630 -30.141   2.202  1.00107.66
ATOM    328  O   ASP B  42      39.925 -31.209   1.668  1.00107.66
ATOM    329  CB  ASP B  42      41.741 -29.098   1.473  1.00107.66
ATOM    330  CG  ASP B  42      41.918 -29.829   0.147  1.00107.66
ATOM    331  OD1 ASP B  42      41.359 -29.358  -0.879  1.00107.66
ATOM    332  OD2 ASP B  42      42.627 -30.872   0.145  1.00107.66
ATOM    333  N   VAL B  43      38.725 -30.070   3.195  1.00 96.54
ATOM    334  CA  VAL B  43      38.016 -31.247   3.609  1.00 96.54
ATOM    335  C   VAL B  43      36.688 -31.191   2.917  1.00 96.54
ATOM    336  O   VAL B  43      36.219 -30.115   2.552  1.00 96.54
ATOM    337  CB  VAL B  43      37.767 -31.328   5.088  1.00 96.54
ATOM    338  CG1 VAL B  43      37.281 -32.745   5.435  1.00 96.54
ATOM    339  CG2 VAL B  43      39.059 -30.921   5.815  1.00 96.54
ATOM    340  N   GLU B  44      36.051 -32.357   2.688  1.00 82.55
ATOM    341  CA  GLU B  44      34.784 -32.350   2.016  1.00 82.55
ATOM    342  C   GLU B  44      33.763 -31.754   2.930  1.00 82.55
ATOM    343  O   GLU B  44      33.948 -31.705   4.146  1.00 82.55
ATOM    344  CB  GLU B  44      34.305 -33.735   1.544  1.00 82.55
ATOM    345  CG  GLU B  44      35.461 -34.664   1.162  1.00 82.55
ATOM    346  CD  GLU B  44      35.742 -35.583   2.344  1.00 82.55
ATOM    347  OE1 GLU B  44      34.893 -36.477   2.607  1.00 82.55
ATOM    348  OE2 GLU B  44      36.802 -35.402   3.000  1.00 82.55
ATOM    349  N   LEU B  45      32.657 -31.251   2.342  1.00 53.04
ATOM    350  CA  LEU B  45      31.647 -30.572   3.104  1.00 53.04
ATOM    351  C   LEU B  45      30.513 -31.503   3.375  1.00 53.04
ATOM    352  O   LEU B  45      30.191 -32.377   2.572  1.00 53.04
ATOM    353  CB  LEU B  45      31.055 -29.358   2.366  1.00 53.04
ATOM    354  CG  LEU B  45      32.057 -28.207   2.155  1.00 53.04
ATOM    355  CD1 LEU B  45      31.543 -27.208   1.106  1.00 53.04
ATOM    356  CD2 LEU B  45      32.441 -27.542   3.487  1.00 53.04
ATOM    357  N   THR B  46      29.876 -31.320   4.549  1.00103.54
ATOM    358  CA  THR B  46      28.758 -32.128   4.933  1.00103.54
ATOM    359  C   THR B  46      27.551 -31.558   4.269  1.00103.54
ATOM    360  O   THR B  46      27.624 -30.541   3.581  1.00103.54
ATOM    361  CB  THR B  46      28.515 -32.143   6.416  1.00103.54
ATOM    362  OG1 THR B  46      28.111 -30.856   6.862  1.00103.54
ATOM    363  CG2 THR B  46      29.817 -32.566   7.113  1.00103.54
ATOM    364  N   VAL B  47      26.399 -32.219   4.466  1.00 96.54
ATOM    365  CA  VAL B  47      25.161 -31.792   3.882  1.00 96.54
ATOM    366  C   VAL B  47      24.834 -30.409   4.347  1.00 96.54
ATOM    367  O   VAL B  47      24.501 -29.543   3.538  1.00 96.54
ATOM    368  CB  VAL B  47      24.014 -32.675   4.286  1.00 96.54
ATOM    369  CG1 VAL B  47      22.731 -32.161   3.614  1.00 96.54
ATOM    370  CG2 VAL B  47      24.376 -34.130   3.930  1.00 96.54
ATOM    371  N   GLU B  48      24.934 -30.154   5.661  1.00177.23
ATOM    372  CA  GLU B  48      24.556 -28.864   6.161  1.00177.23
ATOM    373  C   GLU B  48      25.491 -27.841   5.603  1.00177.23
ATOM    374  O   GLU B  48      25.076 -26.748   5.222  1.00177.23
ATOM    375  CB  GLU B  48      24.625 -28.748   7.694  1.00177.23
ATOM    376  CG  GLU B  48      24.263 -30.034   8.443  1.00177.23
ATOM    377  CD  GLU B  48      25.554 -30.795   8.726  1.00177.23
ATOM    378  OE1 GLU B  48      26.304 -30.370   9.646  1.00177.23
ATOM    379  OE2 GLU B  48      25.808 -31.810   8.024  1.00177.23
ATOM    380  N   GLU B  49      26.788 -28.182   5.532  1.00 53.13
ATOM    381  CA  GLU B  49      27.786 -27.248   5.104  1.00 53.13
ATOM    382  C   GLU B  49      27.531 -26.844   3.684  1.00 53.13
ATOM    383  O   GLU B  49      27.670 -25.671   3.340  1.00 53.13
ATOM    384  CB  GLU B  49      29.209 -27.827   5.207  1.00 53.13
ATOM    385  CG  GLU B  49      29.763 -27.774   6.635  1.00 53.13
ATOM    386  CD  GLU B  49      31.116 -28.472   6.672  1.00 53.13
ATOM    387  OE1 GLU B  49      31.138 -29.728   6.769  1.00 53.13
ATOM    388  OE2 GLU B  49      32.149 -27.753   6.601  1.00 53.13
ATOM    389  N   ARG B  50      27.134 -27.798   2.821  1.00 36.03
ATOM    390  CA  ARG B  50      26.913 -27.479   1.437  1.00 36.03
ATOM    391  C   ARG B  50      25.806 -26.478   1.354  1.00 36.03
ATOM    392  O   ARG B  50      25.864 -25.543   0.556  1.00 36.03
ATOM    393  CB  ARG B  50      26.499 -28.692   0.588  1.00 36.03
ATOM    394  CG  ARG B  50      27.653 -29.652   0.298  1.00 36.03
ATOM    395  CD  ARG B  50      27.194 -31.065  -0.060  1.00 36.03
ATOM    396  NE  ARG B  50      27.985 -32.014   0.772  1.00 36.03
ATOM    397  CZ  ARG B  50      27.372 -33.043   1.425  1.00 36.03
ATOM    398  NH1 ARG B  50      26.026 -33.236   1.298  1.00 36.03
ATOM    399  NH2 ARG B  50      28.109 -33.883   2.208  1.00 36.03
ATOM    400  N   ASN B  51      24.763 -26.651   2.185  1.00 27.99
ATOM    401  CA  ASN B  51      23.642 -25.755   2.165  1.00 27.99
ATOM    402  C   ASN B  51      24.089 -24.381   2.569  1.00 27.99
ATOM    403  O   ASN B  51      23.645 -23.387   1.996  1.00 27.99
ATOM    404  CB  ASN B  51      22.506 -26.190   3.108  1.00 27.99
ATOM    405  CG  ASN B  51      21.729 -27.310   2.422  1.00 27.99
ATOM    406  OD1 ASN B  51      21.025 -27.081   1.440  1.00 27.99
ATOM    407  ND2 ASN B  51      21.861 -28.555   2.952  1.00 27.99
ATOM    408  N   LEU B  52      24.984 -24.283   3.570  1.00 37.53
ATOM    409  CA  LEU B  52      25.439 -23.002   4.039  1.00 37.53
ATOM    410  C   LEU B  52      26.178 -22.303   2.936  1.00 37.53
ATOM    411  O   LEU B  52      26.030 -21.096   2.742  1.00 37.53
ATOM    412  CB  LEU B  52      26.390 -23.111   5.243  1.00 37.53
ATOM    413  CG  LEU B  52      25.690 -23.567   6.537  1.00 37.53
ATOM    414  CD1 LEU B  52      26.694 -24.150   7.542  1.00 37.53
ATOM    415  CD2 LEU B  52      24.854 -22.429   7.143  1.00 37.53
ATOM    416  N   LEU B  53      27.000 -23.050   2.180  1.00 48.21
ATOM    417  CA  LEU B  53      27.771 -22.479   1.114  1.00 48.21
ATOM    418  C   LEU B  53      26.840 -21.901   0.092  1.00 48.21
ATOM    419  O   LEU B  53      27.030 -20.781  -0.381  1.00 48.21
ATOM    420  CB  LEU B  53      28.616 -23.542   0.387  1.00 48.21
ATOM    421  CG  LEU B  53      29.460 -22.996  -0.781  1.00 48.21
ATOM    422  CD1 LEU B  53      30.548 -22.030  -0.286  1.00 48.21
ATOM    423  CD2 LEU B  53      30.015 -24.134  -1.654  1.00 48.21
ATOM    424  N   SER B  54      25.795 -22.660  -0.276  1.00 37.85
ATOM    425  CA  SER B  54      24.892 -22.223  -1.302  1.00 37.85
ATOM    426  C   SER B  54      24.107 -21.031  -0.854  1.00 37.85
ATOM    427  O   SER B  54      23.918 -20.086  -1.618  1.00 37.85
ATOM    428  CB  SER B  54      23.894 -23.320  -1.717  1.00 37.85
ATOM    429  OG  SER B  54      23.221 -23.830  -0.575  1.00 37.85
ATOM    430  N   VAL B  55      23.635 -21.035   0.404  1.00 35.69
ATOM    431  CA  VAL B  55      22.828 -19.948   0.878  1.00 35.69
ATOM    432  C   VAL B  55      23.626 -18.678   0.828  1.00 35.69
ATOM    433  O   VAL B  55      23.127 -17.638   0.401  1.00 35.69
ATOM    434  CB  VAL B  55      22.378 -20.143   2.296  1.00 35.69
ATOM    435  CG1 VAL B  55      21.717 -18.842   2.783  1.00 35.69
ATOM    436  CG2 VAL B  55      21.454 -21.373   2.352  1.00 35.69
ATOM    437  N   ALA B  56      24.898 -18.722   1.260  1.00 39.02
ATOM    438  CA  ALA B  56      25.665 -17.509   1.323  1.00 39.02
ATOM    439  C   ALA B  56      25.857 -16.908  -0.040  1.00 39.02
ATOM    440  O   ALA B  56      25.585 -15.728  -0.250  1.00 39.02
ATOM    441  CB  ALA B  56      27.066 -17.726   1.922  1.00 39.02
ATOM    442  N   TYR B  57      26.305 -17.715  -1.016  1.00 61.91
ATOM    443  CA  TYR B  57      26.576 -17.210  -2.335  1.00 61.91
ATOM    444  C   TYR B  57      25.319 -16.804  -3.038  1.00 61.91
ATOM    445  O   TYR B  57      25.304 -15.822  -3.779  1.00 61.91
ATOM    446  CB  TYR B  57      27.324 -18.206  -3.238  1.00 61.91
ATOM    447  CG  TYR B  57      28.790 -18.041  -3.020  1.00 61.91
ATOM    448  CD1 TYR B  57      29.403 -16.861  -3.367  1.00 61.91
ATOM    449  CD2 TYR B  57      29.556 -19.049  -2.483  1.00 61.91
ATOM    450  CE1 TYR B  57      30.753 -16.684  -3.185  1.00 61.91
ATOM    451  CE2 TYR B  57      30.909 -18.880  -2.298  1.00 61.91
ATOM    452  CZ  TYR B  57      31.510 -17.697  -2.650  1.00 61.91
ATOM    453  OH  TYR B  57      32.896 -17.516  -2.464  1.00 61.91
ATOM    454  N   LYS B  58      24.229 -17.565  -2.848  1.00119.10
ATOM    455  CA  LYS B  58      23.009 -17.293  -3.549  1.00119.10
ATOM    456  C   LYS B  58      22.541 -15.919  -3.176  1.00119.10
ATOM    457  O   LYS B  58      22.092 -15.160  -4.032  1.00119.10
ATOM    458  CB  LYS B  58      21.909 -18.311  -3.189  1.00119.10
ATOM    459  CG  LYS B  58      20.477 -17.794  -3.341  1.00119.10
ATOM    460  CD  LYS B  58      19.822 -17.319  -2.046  1.00119.10
ATOM    461  CE  LYS B  58      18.432 -16.721  -2.270  1.00119.10
ATOM    462  NZ  LYS B  58      17.944 -16.107  -1.014  1.00119.10
ATOM    463  N   ASN B  59      22.630 -15.562  -1.879  1.00 50.25
ATOM    464  CA  ASN B  59      22.184 -14.271  -1.433  1.00 50.25
ATOM    465  C   ASN B  59      23.065 -13.183  -1.967  1.00 50.25
ATOM    466  O   ASN B  59      22.573 -12.135  -2.384  1.00 50.25
ATOM    467  CB  ASN B  59      22.133 -14.149   0.098  1.00 50.25
ATOM    468  CG  ASN B  59      20.816 -14.767   0.552  1.00 50.25
ATOM    469  OD1 ASN B  59      19.780 -14.104   0.565  1.00 50.25
ATOM    470  ND2 ASN B  59      20.847 -16.075   0.921  1.00 50.25
ATOM    471  N   VAL B  60      24.395 -13.391  -1.962  1.00 98.32
ATOM    472  CA  VAL B  60      25.278 -12.356  -2.420  1.00 98.32
ATOM    473  C   VAL B  60      25.023 -12.080  -3.877  1.00 98.32
ATOM    474  O   VAL B  60      24.866 -10.928  -4.281  1.00 98.32
ATOM    475  CB  VAL B  60      26.730 -12.701  -2.204  1.00 98.32
ATOM    476  CG1 VAL B  60      27.627 -11.599  -2.786  1.00 98.32
ATOM    477  CG2 VAL B  60      26.949 -12.977  -0.710  1.00 98.32
ATOM    478  N   ILE B  61      24.935 -13.140  -4.702  1.00 94.54
ATOM    479  CA  ILE B  61      24.716 -13.018  -6.117  1.00 94.54
ATOM    480  C   ILE B  61      23.364 -12.428  -6.356  1.00 94.54
ATOM    481  O   ILE B  61      23.178 -11.643  -7.282  1.00 94.54
ATOM    482  CB  ILE B  61      24.761 -14.341  -6.831  1.00 94.54
ATOM    483  CG1 ILE B  61      26.080 -15.076  -6.533  1.00 94.54
ATOM    484  CG2 ILE B  61      24.515 -14.086  -8.327  1.00 94.54
ATOM    485  CD1 ILE B  61      27.155 -14.851  -7.595  1.00 94.54
ATOM    486  N   GLY B  62      22.373 -12.807  -5.530  1.00 19.27
ATOM    487  CA  GLY B  62      21.027 -12.364  -5.751  1.00 19.27
ATOM    488  C   GLY B  62      20.952 -10.871  -5.693  1.00 19.27
ATOM    489  O   GLY B  62      20.254 -10.255  -6.496  1.00 19.27
ATOM    490  N   ALA B  63      21.652 -10.244  -4.731  1.00 19.52
ATOM    491  CA  ALA B  63      21.588  -8.816  -4.617  1.00 19.52
ATOM    492  C   ALA B  63      22.146  -8.213  -5.868  1.00 19.52
ATOM    493  O   ALA B  63      21.593  -7.257  -6.410  1.00 19.52
ATOM    494  CB  ALA B  63      22.412  -8.276  -3.435  1.00 19.52
ATOM    495  N   ARG B  64      23.264  -8.774  -6.366  1.00112.05
ATOM    496  CA  ARG B  64      23.914  -8.252  -7.534  1.00112.05
ATOM    497  C   ARG B  64      23.026  -8.363  -8.733  1.00112.05
ATOM    498  O   ARG B  64      22.937  -7.432  -9.531  1.00112.05
ATOM    499  CB  ARG B  64      25.222  -8.985  -7.883  1.00112.05
ATOM    500  CG  ARG B  64      26.499  -8.274  -7.425  1.00112.05
ATOM    501  CD  ARG B  64      27.253  -8.964  -6.288  1.00112.05
ATOM    502  NE  ARG B  64      26.481  -8.708  -5.040  1.00112.05
ATOM    503  CZ  ARG B  64      26.521  -7.475  -4.455  1.00112.05
ATOM    504  NH1 ARG B  64      27.305  -6.494  -4.991  1.00112.05
ATOM    505  NH2 ARG B  64      25.791  -7.226  -3.329  1.00112.05
ATOM    506  N   ARG B  65      22.349  -9.512  -8.896  1.00 94.40
ATOM    507  CA  ARG B  65      21.516  -9.741 -10.042  1.00 94.40
ATOM    508  C   ARG B  65      20.381  -8.763 -10.048  1.00 94.40
ATOM    509  O   ARG B  65      20.028  -8.215 -11.091  1.00 94.40
ATOM    510  CB  ARG B  65      20.938 -11.165 -10.052  1.00 94.40
ATOM    511  CG  ARG B  65      22.008 -12.230 -10.303  1.00 94.40
ATOM    512  CD  ARG B  65      21.496 -13.663 -10.172  1.00 94.40
ATOM    513  NE  ARG B  65      20.549 -13.922 -11.291  1.00 94.40
ATOM    514  CZ  ARG B  65      19.215 -14.019 -11.022  1.00 94.40
ATOM    515  NH1 ARG B  65      18.766 -13.820  -9.749  1.00 94.40
ATOM    516  NH2 ARG B  65      18.332 -14.311 -12.020  1.00 94.40
ATOM    517  N   ALA B  66      19.776  -8.507  -8.874  1.00 23.75
ATOM    518  CA  ALA B  66      18.653  -7.617  -8.823  1.00 23.75
ATOM    519  C   ALA B  66      19.090  -6.255  -9.260  1.00 23.75
ATOM    520  O   ALA B  66      18.408  -5.598 -10.046  1.00 23.75
ATOM    521  CB  ALA B  66      18.062  -7.492  -7.409  1.00 23.75
ATOM    522  N   SER B  67      20.258  -5.801  -8.772  1.00 61.96
ATOM    523  CA  SER B  67      20.735  -4.488  -9.095  1.00 61.96
ATOM    524  C   SER B  67      21.048  -4.409 -10.556  1.00 61.96
ATOM    525  O   SER B  67      20.767  -3.406 -11.211  1.00 61.96
ATOM    526  CB  SER B  67      22.011  -4.112  -8.323  1.00 61.96
ATOM    527  OG  SER B  67      23.058  -5.016  -8.642  1.00 61.96
ATOM    528  N   TRP B  68      21.627  -5.482 -11.117  1.00 50.73
ATOM    529  CA  TRP B  68      22.025  -5.471 -12.494  1.00 50.73
ATOM    530  C   TRP B  68      20.807  -5.295 -13.347  1.00 50.73
ATOM    531  O   TRP B  68      20.829  -4.564 -14.335  1.00 50.73
ATOM    532  CB  TRP B  68      22.724  -6.778 -12.909  1.00 50.73
ATOM    533  CG  TRP B  68      23.241  -6.794 -14.327  1.00 50.73
ATOM    534  CD1 TRP B  68      24.475  -6.461 -14.803  1.00 50.73
ATOM    535  CD2 TRP B  68      22.466  -7.213 -15.459  1.00 50.73
ATOM    536  NE1 TRP B  68      24.518  -6.645 -16.164  1.00 50.73
ATOM    537  CE2 TRP B  68      23.289  -7.110 -16.582  1.00 50.73
ATOM    538  CE3 TRP B  68      21.178  -7.653 -15.556  1.00 50.73
ATOM    539  CZ2 TRP B  68      22.830  -7.447 -17.823  1.00 50.73
ATOM    540  CZ3 TRP B  68      20.717  -7.989 -16.810  1.00 50.73
ATOM    541  CH2 TRP B  68      21.528  -7.886 -17.920  1.00 50.73
ATOM    542  N   ARG B  69      19.699  -5.967 -12.990  1.00 43.80
ATOM    543  CA  ARG B  69      18.515  -5.867 -13.792  1.00 43.80
ATOM    544  C   ARG B  69      18.017  -4.456 -13.825  1.00 43.80
ATOM    545  O   ARG B  69      17.640  -3.960 -14.885  1.00 43.80
ATOM    546  CB  ARG B  69      17.354  -6.748 -13.292  1.00 43.80
ATOM    547  CG  ARG B  69      16.054  -6.567 -14.079  1.00 43.80
ATOM    548  CD  ARG B  69      15.940  -7.503 -15.286  1.00 43.80
ATOM    549  NE  ARG B  69      16.900  -7.025 -16.318  1.00 43.80
ATOM    550  CZ  ARG B  69      17.215  -7.852 -17.356  1.00 43.80
ATOM    551  NH1 ARG B  69      16.696  -9.113 -17.392  1.00 43.80
ATOM    552  NH2 ARG B  69      18.044  -7.429 -18.355  1.00 43.80
ATOM    553  N   ILE B  70      18.004  -3.755 -12.677  1.00 77.80
ATOM    554  CA  ILE B  70      17.454  -2.430 -12.711  1.00 77.80
ATOM    555  C   ILE B  70      18.290  -1.562 -13.597  1.00 77.80
ATOM    556  O   ILE B  70      17.764  -0.823 -14.429  1.00 77.80
ATOM    557  CB  ILE B  70      17.354  -1.767 -11.360  1.00 77.80
ATOM    558  CG1 ILE B  70      16.620  -2.696 -10.377  1.00 77.80
ATOM    559  CG2 ILE B  70      16.704  -0.383 -11.513  1.00 77.80
ATOM    560  CD1 ILE B  70      17.313  -2.832  -9.022  1.00 77.80
ATOM    561  N   ILE B  71      19.624  -1.647 -13.451  1.00 91.67
ATOM    562  CA  ILE B  71      20.525  -0.814 -14.194  1.00 91.67
ATOM    563  C   ILE B  71      20.448  -1.125 -15.656  1.00 91.67
ATOM    564  O   ILE B  71      20.468  -0.218 -16.486  1.00 91.67
ATOM    565  CB  ILE B  71      21.951  -0.949 -13.739  1.00 91.67
ATOM    566  CG1 ILE B  71      22.028  -0.964 -12.206  1.00 91.67
ATOM    567  CG2 ILE B  71      22.772   0.171 -14.397  1.00 91.67
ATOM    568  CD1 ILE B  71      21.508   0.308 -11.542  1.00 91.67
ATOM    569  N   SER B  72      20.369  -2.416 -16.024  1.00 82.59
ATOM    570  CA  SER B  72      20.359  -2.747 -17.421  1.00 82.59
ATOM    571  C   SER B  72      19.115  -2.218 -18.061  1.00 82.59
ATOM    572  O   SER B  72      19.142  -1.786 -19.212  1.00 82.59
ATOM    573  CB  SER B  72      20.414  -4.259 -17.711  1.00 82.59
ATOM    574  OG  SER B  72      19.247  -4.902 -17.225  1.00 82.59
ATOM    575  N   SER B  73      17.987  -2.231 -17.328  1.00 28.72
ATOM    576  CA  SER B  73      16.749  -1.791 -17.905  1.00 28.72
ATOM    577  C   SER B  73      16.886  -0.356 -18.278  1.00 28.72
ATOM    578  O   SER B  73      16.523   0.047 -19.382  1.00 28.72
ATOM    579  CB  SER B  73      15.563  -1.908 -16.932  1.00 28.72
ATOM    580  OG  SER B  73      15.700  -0.970 -15.875  1.00 28.72
ATOM    581  N   ILE B  74      17.439   0.454 -17.359  1.00 83.41
ATOM    582  CA  ILE B  74      17.556   1.850 -17.631  1.00 83.41
ATOM    583  C   ILE B  74      18.493   2.050 -18.782  1.00 83.41
ATOM    584  O   ILE B  74      18.246   2.877 -19.657  1.00 83.41
ATOM    585  CB  ILE B  74      18.035   2.664 -16.459  1.00 83.41
ATOM    586  CG1 ILE B  74      17.241   2.280 -15.201  1.00 83.41
ATOM    587  CG2 ILE B  74      17.945   4.156 -16.815  1.00 83.41
ATOM    588  CD1 ILE B  74      18.062   2.356 -13.914  1.00 83.41
ATOM    589  N   GLU B  75      19.598   1.286 -18.821  1.00 41.31
ATOM    590  CA  GLU B  75      20.572   1.465 -19.860  1.00 41.31
ATOM    591  C   GLU B  75      19.955   1.151 -21.183  1.00 41.31
ATOM    592  O   GLU B  75      20.203   1.839 -22.172  1.00 41.31
ATOM    593  CB  GLU B  75      21.795   0.543 -19.695  1.00 41.31
ATOM    594  CG  GLU B  75      23.124   1.201 -20.082  1.00 41.31
ATOM    595  CD  GLU B  75      24.187   0.112 -20.177  1.00 41.31
ATOM    596  OE1 GLU B  75      24.072  -0.894 -19.427  1.00 41.31
ATOM    597  OE2 GLU B  75      25.125   0.271 -21.003  1.00 41.31
ATOM    598  N   GLN B  76      19.116   0.104 -21.232  1.00114.02
ATOM    599  CA  GLN B  76      18.557  -0.341 -22.472  1.00114.02
ATOM    600  C   GLN B  76      17.677   0.729 -23.030  1.00114.02
ATOM    601  O   GLN B  76      17.697   1.000 -24.230  1.00114.02
ATOM    602  CB  GLN B  76      17.728  -1.620 -22.293  1.00114.02
ATOM    603  CG  GLN B  76      17.041  -2.046 -23.584  1.00114.02
ATOM    604  CD  GLN B  76      18.163  -2.429 -24.540  1.00114.02
ATOM    605  OE1 GLN B  76      18.618  -3.573 -24.557  1.00114.02
ATOM    606  NE2 GLN B  76      18.607  -1.456 -25.378  1.00114.02
ATOM    607  N   LYS B  77      16.892   1.381 -22.154  1.00 61.91
ATOM    608  CA  LYS B  77      15.979   2.399 -22.580  1.00 61.91
ATOM    609  C   LYS B  77      16.769   3.526 -23.167  1.00 61.91
ATOM    610  O   LYS B  77      16.366   4.135 -24.157  1.00 61.91
ATOM    611  CB  LYS B  77      15.155   2.978 -21.417  1.00 61.91
ATOM    612  CG  LYS B  77      14.215   1.960 -20.766  1.00 61.91
ATOM    613  CD  LYS B  77      14.199   2.033 -19.238  1.00 61.91
ATOM    614  CE  LYS B  77      12.974   2.755 -18.672  1.00 61.91
ATOM    615  NZ  LYS B  77      13.003   4.183 -19.057  1.00 61.91
ATOM    616  N   GLU B  78      17.940   3.812 -22.571  1.00 87.00
ATOM    617  CA  GLU B  78      18.770   4.921 -22.953  1.00 87.00
ATOM    618  C   GLU B  78      19.245   4.764 -24.366  1.00 87.00
ATOM    619  O   GLU B  78      19.480   5.758 -25.050  1.00 87.00
ATOM    620  CB  GLU B  78      20.008   5.065 -22.053  1.00 87.00
ATOM    621  CG  GLU B  78      20.157   6.448 -21.420  1.00 87.00
ATOM    622  CD  GLU B  78      21.646   6.716 -21.263  1.00 87.00
ATOM    623  OE1 GLU B  78      22.368   5.788 -20.809  1.00 87.00
ATOM    624  OE2 GLU B  78      22.081   7.855 -21.584  1.00 87.00
ATOM    625  N   GLU B  79      19.461   3.510 -24.805  1.00 92.93
ATOM    626  CA  GLU B  79      19.943   3.175 -26.119  1.00 92.93
ATOM    627  C   GLU B  79      18.921   3.410 -27.198  1.00 92.93
ATOM    628  O   GLU B  79      19.291   3.654 -28.344  1.00 92.93
ATOM    629  CB  GLU B  79      20.421   1.717 -26.236  1.00 92.93
ATOM    630  CG  GLU B  79      21.716   1.452 -25.464  1.00 92.93
ATOM    631  CD  GLU B  79      22.727   0.868 -26.443  1.00 92.93
ATOM    632  OE1 GLU B  79      22.752  -0.382 -26.597  1.00 92.93
ATOM    633  OE2 GLU B  79      23.483   1.668 -27.057  1.00 92.93
ATOM    634  N   ASN B  80      17.614   3.314 -26.879  1.00 41.58
ATOM    635  CA  ASN B  80      16.573   3.397 -27.874  1.00 41.58
ATOM    636  C   ASN B  80      16.544   4.742 -28.540  1.00 41.58
ATOM    637  O   ASN B  80      17.070   5.729 -28.030  1.00 41.58
ATOM    638  CB  ASN B  80      15.170   3.121 -27.306  1.00 41.58
ATOM    639  CG  ASN B  80      15.061   1.625 -27.040  1.00 41.58
ATOM    640  OD1 ASN B  80      14.728   0.848 -27.934  1.00 41.58
ATOM    641  ND2 ASN B  80      15.355   1.207 -25.780  1.00 41.58
ATOM    642  N   LYS B  81      15.929   4.791 -29.744  1.00106.66
ATOM    643  CA  LYS B  81      15.831   6.008 -30.501  1.00106.66
ATOM    644  C   LYS B  81      14.903   6.942 -29.796  1.00106.66
ATOM    645  O   LYS B  81      13.899   6.527 -29.220  1.00106.66
ATOM    646  CB  LYS B  81      15.267   5.821 -31.922  1.00106.66
ATOM    647  CG  LYS B  81      16.142   6.405 -33.031  1.00106.66
ATOM    648  CD  LYS B  81      15.430   6.456 -34.383  1.00106.66
ATOM    649  CE  LYS B  81      16.365   6.688 -35.570  1.00106.66
ATOM    650  NZ  LYS B  81      17.083   7.971 -35.398  1.00106.66
ATOM    651  N   GLY B  82      15.244   8.246 -29.831  1.00 18.79
ATOM    652  CA  GLY B  82      14.427   9.267 -29.247  1.00 18.79
ATOM    653  C   GLY B  82      14.917   9.557 -27.864  1.00 18.79
ATOM    654  O   GLY B  82      14.556  10.577 -27.278  1.00 18.79
ATOM    655  N   GLY B  83      15.763   8.673 -27.304  1.00 27.48
ATOM    656  CA  GLY B  83      16.232   8.882 -25.963  1.00 27.48
ATOM    657  C   GLY B  83      17.261   9.970 -25.954  1.00 27.48
ATOM    658  O   GLY B  83      18.127  10.041 -26.824  1.00 27.48
ATOM    659  N   GLU B  84      17.207  10.833 -24.921  1.00 84.68
ATOM    660  CA  GLU B  84      18.142  11.912 -24.775  1.00 84.68
ATOM    661  C   GLU B  84      19.448  11.346 -24.318  1.00 84.68
ATOM    662  O   GLU B  84      19.487  10.359 -23.587  1.00 84.68
ATOM    663  CB  GLU B  84      17.702  12.947 -23.726  1.00 84.68
ATOM    664  CG  GLU B  84      17.232  12.332 -22.407  1.00 84.68
ATOM    665  CD  GLU B  84      15.985  13.072 -21.946  1.00 84.68
ATOM    666  OE1 GLU B  84      14.870  12.643 -22.343  1.00 84.68
ATOM    667  OE2 GLU B  84      16.127  14.072 -21.192  1.00 84.68
ATOM    668  N   ASP B  85      20.570  11.951 -24.757  1.00106.40
ATOM    669  CA  ASP B  85      21.829  11.442 -24.308  1.00106.40
ATOM    670  C   ASP B  85      21.988  11.861 -22.890  1.00106.40
ATOM    671  O   ASP B  85      21.750  13.012 -22.526  1.00106.40
ATOM    672  CB  ASP B  85      23.044  11.962 -25.097  1.00106.40
ATOM    673  CG  ASP B  85      22.791  11.714 -26.580  1.00106.40
ATOM    674  OD1 ASP B  85      22.949  10.547 -27.025  1.00106.40
ATOM    675  OD2 ASP B  85      22.421  12.691 -27.287  1.00106.40
ATOM    676  N   LYS B  86      22.394  10.915 -22.036  1.00270.08
ATOM    677  CA  LYS B  86      22.605  11.256 -20.674  1.00270.08
ATOM    678  C   LYS B  86      24.028  10.978 -20.407  1.00270.08
ATOM    679  O   LYS B  86      24.816  10.611 -21.277  1.00270.08
ATOM    680  CB  LYS B  86      21.792  10.432 -19.658  1.00270.08
ATOM    681  CG  LYS B  86      20.435   9.965 -20.180  1.00270.08
ATOM    682  CD  LYS B  86      19.282  10.297 -19.240  1.00270.08
ATOM    683  CE  LYS B  86      18.332   9.129 -18.989  1.00270.08
ATOM    684  NZ  LYS B  86      17.578   9.368 -17.741  1.00270.08
ATOM    685  N   LEU B  87      24.393  11.150 -19.147  1.00182.84
ATOM    686  CA  LEU B  87      25.757  10.976 -18.790  1.00182.84
ATOM    687  C   LEU B  87      26.116   9.528 -18.973  1.00182.84
ATOM    688  O   LEU B  87      25.255   8.679 -19.196  1.00182.84
ATOM    689  CB  LEU B  87      26.028  11.361 -17.327  1.00182.84
ATOM    690  CG  LEU B  87      27.469  11.817 -17.050  1.00182.84
ATOM    691  CD1 LEU B  87      27.790  13.123 -17.791  1.00182.84
ATOM    692  CD2 LEU B  87      27.739  11.911 -15.542  1.00182.84
ATOM    693  N   LYS B  88      27.438   9.256 -18.947  1.00129.20
ATOM    694  CA  LYS B  88      28.098   7.983 -19.086  1.00129.20
ATOM    695  C   LYS B  88      27.816   7.129 -17.894  1.00129.20
ATOM    696  O   LYS B  88      28.056   5.922 -17.914  1.00129.20
ATOM    697  CB  LYS B  88      29.625   8.107 -19.215  1.00129.20
ATOM    698  CG  LYS B  88      30.273   8.773 -18.000  1.00129.20
ATOM    699  CD  LYS B  88      30.853  10.157 -18.291  1.00129.20
ATOM    700  CE  LYS B  88      31.421  10.855 -17.051  1.00129.20
ATOM    701  NZ  LYS B  88      32.011  12.159 -17.427  1.00129.20
ATOM    702  N   MET B  89      27.302   7.742 -16.815  1.00118.44
ATOM    703  CA  MET B  89      27.191   7.065 -15.555  1.00118.44
ATOM    704  C   MET B  89      26.394   5.800 -15.620  1.00118.44
ATOM    705  O   MET B  89      26.765   4.836 -14.953  1.00118.44
ATOM    706  CB  MET B  89      26.593   7.925 -14.427  1.00118.44
ATOM    707  CG  MET B  89      26.600   7.231 -13.064  1.00118.44
ATOM    708  SD  MET B  89      28.231   7.212 -12.255  1.00118.44
ATOM    709  CE  MET B  89      28.401   5.405 -12.270  1.00118.44
ATOM    710  N   ILE B  90      25.297   5.733 -16.397  1.00 41.40
ATOM    711  CA  ILE B  90      24.512   4.527 -16.347  1.00 41.40
ATOM    712  C   ILE B  90      25.346   3.353 -16.773  1.00 41.40
ATOM    713  O   ILE B  90      25.370   2.321 -16.101  1.00 41.40
ATOM    714  CB  ILE B  90      23.323   4.577 -17.262  1.00 41.40
ATOM    715  CG1 ILE B  90      22.489   5.838 -16.986  1.00 41.40
ATOM    716  CG2 ILE B  90      22.538   3.266 -17.089  1.00 41.40
ATOM    717  CD1 ILE B  90      21.091   5.779 -17.600  1.00 41.40
ATOM    718  N   ARG B  91      26.072   3.489 -17.895  1.00 75.49
ATOM    719  CA  ARG B  91      26.864   2.408 -18.409  1.00 75.49
ATOM    720  C   ARG B  91      27.939   2.066 -17.428  1.00 75.49
ATOM    721  O   ARG B  91      28.208   0.894 -17.169  1.00 75.49
ATOM    722  CB  ARG B  91      27.565   2.775 -19.727  1.00 75.49
ATOM    723  CG  ARG B  91      28.266   1.596 -20.403  1.00 75.49
ATOM    724  CD  ARG B  91      28.566   1.828 -21.886  1.00 75.49
ATOM    725  NE  ARG B  91      27.260   1.839 -22.604  1.00 75.49
ATOM    726  CZ  ARG B  91      27.097   2.561 -23.751  1.00 75.49
ATOM    727  NH1 ARG B  91      28.110   3.351 -24.216  1.00 75.49
ATOM    728  NH2 ARG B  91      25.916   2.490 -24.431  1.00 75.49
ATOM    729  N   GLU B  92      28.576   3.094 -16.846  1.00 36.85
ATOM    730  CA  GLU B  92      29.683   2.867 -15.969  1.00 36.85
ATOM    731  C   GLU B  92      29.232   2.075 -14.784  1.00 36.85
ATOM    732  O   GLU B  92      29.874   1.097 -14.402  1.00 36.85
ATOM    733  CB  GLU B  92      30.275   4.188 -15.446  1.00 36.85
ATOM    734  CG  GLU B  92      30.713   5.132 -16.567  1.00 36.85
ATOM    735  CD  GLU B  92      32.219   4.997 -16.740  1.00 36.85
ATOM    736  OE1 GLU B  92      32.950   5.148 -15.725  1.00 36.85
ATOM    737  OE2 GLU B  92      32.658   4.745 -17.894  1.00 36.85
ATOM    738  N   TYR B  93      28.096   2.468 -14.182  1.00 52.70
ATOM    739  CA  TYR B  93      27.639   1.817 -12.989  1.00 52.70
ATOM    740  C   TYR B  93      27.244   0.405 -13.299  1.00 52.70
ATOM    741  O   TYR B  93      27.555  -0.513 -12.542  1.00 52.70
ATOM    742  CB  TYR B  93      26.442   2.536 -12.337  1.00 52.70
ATOM    743  CG  TYR B  93      26.129   1.829 -11.063  1.00 52.70
ATOM    744  CD1 TYR B  93      27.106   1.660 -10.109  1.00 52.70
ATOM    745  CD2 TYR B  93      24.864   1.349 -10.813  1.00 52.70
ATOM    746  CE1 TYR B  93      26.831   1.013  -8.927  1.00 52.70
ATOM    747  CE2 TYR B  93      24.583   0.702  -9.632  1.00 52.70
ATOM    748  CZ  TYR B  93      25.567   0.531  -8.689  1.00 52.70
ATOM    749  OH  TYR B  93      25.279  -0.133  -7.477  1.00 52.70
ATOM    750  N   ARG B  94      26.552   0.187 -14.432  1.00 89.07
ATOM    751  CA  ARG B  94      26.095  -1.132 -14.758  1.00 89.07
ATOM    752  C   ARG B  94      27.284  -2.026 -14.909  1.00 89.07
ATOM    753  O   ARG B  94      27.269  -3.174 -14.468  1.00 89.07
ATOM    754  CB  ARG B  94      25.288  -1.173 -16.069  1.00 89.07
ATOM    755  CG  ARG B  94      24.742  -2.558 -16.425  1.00 89.07
ATOM    756  CD  ARG B  94      25.611  -3.319 -17.427  1.00 89.07
ATOM    757  NE  ARG B  94      25.942  -2.371 -18.527  1.00 89.07
ATOM    758  CZ  ARG B  94      27.146  -2.455 -19.166  1.00 89.07
ATOM    759  NH1 ARG B  94      28.036  -3.432 -18.822  1.00 89.07
ATOM    760  NH2 ARG B  94      27.458  -1.557 -20.146  1.00 89.07
ATOM    761  N   GLN B  95      28.356  -1.510 -15.533  1.00 37.54
ATOM    762  CA  GLN B  95      29.546  -2.278 -15.757  1.00 37.54
ATOM    763  C   GLN B  95      30.140  -2.649 -14.436  1.00 37.54
ATOM    764  O   GLN B  95      30.616  -3.768 -14.253  1.00 37.54
ATOM    765  CB  GLN B  95      30.617  -1.481 -16.524  1.00 37.54
ATOM    766  CG  GLN B  95      31.802  -2.330 -16.992  1.00 37.54
ATOM    767  CD  GLN B  95      31.269  -3.480 -17.836  1.00 37.54
ATOM    768  OE1 GLN B  95      30.716  -3.274 -18.915  1.00 37.54
ATOM    769  NE2 GLN B  95      31.430  -4.730 -17.325  1.00 37.54
ATOM    770  N   MET B  96      30.124  -1.710 -13.474  1.00101.61
ATOM    771  CA  MET B  96      30.733  -1.941 -12.195  1.00101.61
ATOM    772  C   MET B  96      30.050  -3.091 -11.524  1.00101.61
ATOM    773  O   MET B  96      30.700  -4.007 -11.022  1.00101.61
ATOM    774  CB  MET B  96      30.592  -0.712 -11.275  1.00101.61
ATOM    775  CG  MET B  96      31.340   0.546 -11.730  1.00101.61
ATOM    776  SD  MET B  96      31.019   2.053 -10.763  1.00101.61
ATOM    777  CE  MET B  96      31.002   3.150 -12.210  1.00101.61
ATOM    778  N   VAL B  97      28.706  -3.078 -11.525  1.00 31.20
ATOM    779  CA  VAL B  97      27.948  -4.098 -10.861  1.00 31.20
ATOM    780  C   VAL B  97      28.179  -5.408 -11.542  1.00 31.20
ATOM    781  O   VAL B  97      28.339  -6.439 -10.891  1.00 31.20
ATOM    782  CB  VAL B  97      26.472  -3.830 -10.886  1.00 31.20
ATOM    783  CG1 VAL B  97      25.758  -4.939 -10.096  1.00 31.20
ATOM    784  CG2 VAL B  97      26.226  -2.417 -10.334  1.00 31.20
ATOM    785  N   GLU B  98      28.211  -5.395 -12.886  1.00 40.10
ATOM    786  CA  GLU B  98      28.353  -6.607 -13.636  1.00 40.10
ATOM    787  C   GLU B  98      29.672  -7.243 -13.334  1.00 40.10
ATOM    788  O   GLU B  98      29.760  -8.459 -13.177  1.00 40.10
ATOM    789  CB  GLU B  98      28.275  -6.369 -15.149  1.00 40.10
ATOM    790  CG  GLU B  98      27.616  -7.516 -15.913  1.00 40.10
ATOM    791  CD  GLU B  98      27.606  -7.126 -17.383  1.00 40.10
ATOM    792  OE1 GLU B  98      26.890  -6.148 -17.728  1.00 40.10
ATOM    793  OE2 GLU B  98      28.318  -7.794 -18.177  1.00 40.10
ATOM    794  N   THR B  99      30.737  -6.429 -13.230  1.00 23.78
ATOM    795  CA  THR B  99      32.053  -6.952 -13.001  1.00 23.78
ATOM    796  C   THR B  99      32.068  -7.655 -11.681  1.00 23.78
ATOM    797  O   THR B  99      32.654  -8.728 -11.545  1.00 23.78
ATOM    798  CB  THR B  99      33.094  -5.871 -12.944  1.00 23.78
ATOM    799  OG1 THR B  99      33.171  -5.201 -14.194  1.00 23.78
ATOM    800  CG2 THR B  99      34.454  -6.506 -12.604  1.00 23.78
ATOM    801  N   GLU B 100      31.418  -7.057 -10.668  1.00 32.79
ATOM    802  CA  GLU B 100      31.403  -7.628  -9.351  1.00 32.79
ATOM    803  C   GLU B 100      30.690  -8.944  -9.394  1.00 32.79
ATOM    804  O   GLU B 100      31.124  -9.917  -8.781  1.00 32.79
ATOM    805  CB  GLU B 100      30.643  -6.756  -8.333  1.00 32.79
ATOM    806  CG  GLU B 100      30.614  -7.316  -6.909  1.00 32.79
ATOM    807  CD  GLU B 100      31.115  -6.224  -5.972  1.00 32.79
ATOM    808  OE1 GLU B 100      32.303  -5.826  -6.112  1.00 32.79
ATOM    809  OE2 GLU B 100      30.321  -5.773  -5.104  1.00 32.79
ATOM    810  N   LEU B 101      29.570  -9.005 -10.136  1.00 89.89
ATOM    811  CA  LEU B 101      28.763 -10.191 -10.196  1.00 89.89
ATOM    812  C   LEU B 101      29.592 -11.288 -10.794  1.00 89.89
ATOM    813  O   LEU B 101      29.608 -12.413 -10.293  1.00 89.89
ATOM    814  CB  LEU B 101      27.501  -9.942 -11.056  1.00 89.89
ATOM    815  CG  LEU B 101      26.211 -10.726 -10.719  1.00 89.89
ATOM    816  CD1 LEU B 101      25.057 -10.235 -11.610  1.00 89.89
ATOM    817  CD2 LEU B 101      26.377 -12.251 -10.834  1.00 89.89
ATOM    818  N   LYS B 102      30.330 -10.976 -11.873  1.00 67.25
ATOM    819  CA  LYS B 102      31.131 -11.971 -12.524  1.00 67.25
ATOM    820  C   LYS B 102      32.153 -12.482 -11.561  1.00 67.25
ATOM    821  O   LYS B 102      32.471 -13.670 -11.555  1.00 67.25
ATOM    822  CB  LYS B 102      31.900 -11.442 -13.747  1.00 67.25
ATOM    823  CG  LYS B 102      32.186 -12.534 -14.782  1.00 67.25
ATOM    824  CD  LYS B 102      33.670 -12.769 -15.064  1.00 67.25
ATOM    825  CE  LYS B 102      33.928 -13.972 -15.976  1.00 67.25
ATOM    826  NZ  LYS B 102      35.381 -14.144 -16.199  1.00 67.25
ATOM    827  N   LEU B 103      32.699 -11.590 -10.715  1.00 82.06
ATOM    828  CA  LEU B 103      33.740 -11.965  -9.802  1.00 82.06
ATOM    829  C   LEU B 103      33.203 -13.009  -8.873  1.00 82.06
ATOM    830  O   LEU B 103      33.872 -14.005  -8.602  1.00 82.06
ATOM    831  CB  LEU B 103      34.211 -10.757  -8.958  1.00 82.06
ATOM    832  CG  LEU B 103      35.413 -10.961  -8.003  1.00 82.06
ATOM    833  CD1 LEU B 103      34.912 -11.333  -6.601  1.00 82.06
ATOM    834  CD2 LEU B 103      36.440 -11.992  -8.500  1.00 82.06
ATOM    835  N   ILE B 104      31.978 -12.810  -8.356  1.00 27.69
ATOM    836  CA  ILE B 104      31.433 -13.744  -7.413  1.00 27.69
ATOM    837  C   ILE B 104      31.233 -15.069  -8.079  1.00 27.69
ATOM    838  O   ILE B 104      31.554 -16.112  -7.510  1.00 27.69
ATOM    839  CB  ILE B 104      30.121 -13.299  -6.834  1.00 27.69
ATOM    840  CG1 ILE B 104      30.165 -11.790  -6.530  1.00 27.69
ATOM    841  CG2 ILE B 104      29.824 -14.170  -5.602  1.00 27.69
ATOM    842  CD1 ILE B 104      31.283 -11.384  -5.569  1.00 27.69
ATOM    843  N   CYS B 105      30.706 -15.069  -9.315  1.00 28.01
ATOM    844  CA  CYS B 105      30.454 -16.309  -9.991  1.00 28.01
ATOM    845  C   CYS B 105      31.749 -17.030 -10.190  1.00 28.01
ATOM    846  O   CYS B 105      31.824 -18.248 -10.039  1.00 28.01
ATOM    847  CB  CYS B 105      29.822 -16.111 -11.376  1.00 28.01
ATOM    848  SG  CYS B 105      28.018 -16.314 -11.333  1.00 28.01
ATOM    849  N   CYS B 106      32.814 -16.291 -10.536  1.00 22.69
ATOM    850  CA  CYS B 106      34.087 -16.902 -10.782  1.00 22.69
ATOM    851  C   CYS B 106      34.562 -17.551  -9.520  1.00 22.69
ATOM    852  O   CYS B 106      35.127 -18.643  -9.551  1.00 22.69
ATOM    853  CB  CYS B 106      35.155 -15.883 -11.210  1.00 22.69
ATOM    854  SG  CYS B 106      34.730 -15.048 -12.768  1.00 22.69
ATOM    855  N   ASP B 107      34.345 -16.893  -8.367  1.00 30.39
ATOM    856  CA  ASP B 107      34.824 -17.437  -7.128  1.00 30.39
ATOM    857  C   ASP B 107      34.151 -18.746  -6.844  1.00 30.39
ATOM    858  O   ASP B 107      34.805 -19.708  -6.442  1.00 30.39
ATOM    859  CB  ASP B 107      34.568 -16.511  -5.928  1.00 30.39
ATOM    860  CG  ASP B 107      35.638 -16.797  -4.887  1.00 30.39
ATOM    861  OD1 ASP B 107      36.844 -16.718  -5.240  1.00 30.39
ATOM    862  OD2 ASP B 107      35.261 -17.108  -3.725  1.00 30.39
ATOM    863  N   ILE B 108      32.823 -18.825  -7.050  1.00116.28
ATOM    864  CA  ILE B 108      32.128 -20.044  -6.745  1.00116.28
ATOM    865  C   ILE B 108      32.593 -21.137  -7.656  1.00116.28
ATOM    866  O   ILE B 108      32.849 -22.257  -7.215  1.00116.28
ATOM    867  CB  ILE B 108      30.631 -19.928  -6.848  1.00116.28
ATOM    868  CG1 ILE B 108      30.136 -18.747  -5.999  1.00116.28
ATOM    869  CG2 ILE B 108      29.994 -21.274  -6.470  1.00116.28
ATOM    870  CD1 ILE B 108      29.683 -17.549  -6.832  1.00116.28
ATOM    871  N   LEU B 109      32.743 -20.827  -8.957  1.00 39.80
ATOM    872  CA  LEU B 109      33.145 -21.819  -9.911  1.00 39.80
ATOM    873  C   LEU B 109      34.502 -22.315  -9.523  1.00 39.80
ATOM    874  O   LEU B 109      34.796 -23.502  -9.648  1.00 39.80
ATOM    875  CB  LEU B 109      33.249 -21.264 -11.341  1.00 39.80
ATOM    876  CG  LEU B 109      31.901 -20.804 -11.926  1.00 39.80
ATOM    877  CD1 LEU B 109      32.087 -20.173 -13.314  1.00 39.80
ATOM    878  CD2 LEU B 109      30.869 -21.945 -11.920  1.00 39.80
ATOM    879  N   ASP B 110      35.371 -21.410  -9.039  1.00 73.34
ATOM    880  CA  ASP B 110      36.708 -21.794  -8.685  1.00 73.34
ATOM    881  C   ASP B 110      36.660 -22.804  -7.579  1.00 73.34
ATOM    882  O   ASP B 110      37.386 -23.796  -7.606  1.00 73.34
ATOM    883  CB  ASP B 110      37.549 -20.611  -8.174  1.00 73.34
ATOM    884  CG  ASP B 110      38.883 -20.616  -8.912  1.00 73.34
ATOM    885  OD1 ASP B 110      38.918 -20.143 -10.079  1.00 73.34
ATOM    886  OD2 ASP B 110      39.888 -21.077  -8.309  1.00 73.34
ATOM    887  N   VAL B 111      35.793 -22.584  -6.572  1.00 26.97
ATOM    888  CA  VAL B 111      35.729 -23.481  -5.452  1.00 26.97
ATOM    889  C   VAL B 111      35.299 -24.834  -5.922  1.00 26.97
ATOM    890  O   VAL B 111      35.839 -25.851  -5.490  1.00 26.97
ATOM    891  CB  VAL B 111      34.754 -23.031  -4.404  1.00 26.97
ATOM    892  CG1 VAL B 111      34.794 -24.031  -3.237  1.00 26.97
ATOM    893  CG2 VAL B 111      35.101 -21.588  -4.002  1.00 26.97
ATOM    894  N   LEU B 112      34.306 -24.880  -6.827  1.00 44.94
ATOM    895  CA  LEU B 112      33.802 -26.136  -7.305  1.00 44.94
ATOM    896  C   LEU B 112      34.892 -26.865  -8.028  1.00 44.94
ATOM    897  O   LEU B 112      35.052 -28.074  -7.866  1.00 44.94
ATOM    898  CB  LEU B 112      32.621 -25.952  -8.274  1.00 44.94
ATOM    899  CG  LEU B 112      31.331 -25.468  -7.581  1.00 44.94
ATOM    900  CD1 LEU B 112      30.654 -24.341  -8.378  1.00 44.94
ATOM    901  CD2 LEU B 112      30.369 -26.635  -7.306  1.00 44.94
ATOM    902  N   ASP B 113      35.668 -26.137  -8.854  1.00 76.84
ATOM    903  CA  ASP B 113      36.730 -26.704  -9.639  1.00 76.84
ATOM    904  C   ASP B 113      37.822 -27.188  -8.747  1.00 76.84
ATOM    905  O   ASP B 113      38.469 -28.194  -9.034  1.00 76.84
ATOM    906  CB  ASP B 113      37.366 -25.688 -10.606  1.00 76.84
ATOM    907  CG  ASP B 113      37.133 -26.153 -12.036  1.00 76.84
ATOM    908  OD1 ASP B 113      37.920 -27.010 -12.522  1.00 76.84
ATOM    909  OD2 ASP B 113      36.164 -25.651 -12.665  1.00 76.84
ATOM    910  N   LYS B 114      38.090 -26.462  -7.650  1.00250.38
ATOM    911  CA  LYS B 114      39.171 -26.901  -6.833  1.00250.38
ATOM    912  C   LYS B 114      38.764 -26.863  -5.401  1.00250.38
ATOM    913  O   LYS B 114      38.702 -25.797  -4.790  1.00250.38
ATOM    914  CB  LYS B 114      40.419 -26.014  -7.025  1.00250.38
ATOM    915  CG  LYS B 114      40.998 -25.931  -8.442  1.00250.38
ATOM    916  CD  LYS B 114      41.463 -27.276  -9.007  1.00250.38
ATOM    917  CE  LYS B 114      41.582 -27.300 -10.531  1.00250.38
ATOM    918  NZ  LYS B 114      40.286 -27.694 -11.131  1.00250.38
ATOM    919  N   HIS B 115      38.575 -28.035  -4.769  1.00224.38
ATOM    920  CA  HIS B 115      38.516 -29.375  -5.283  1.00224.38
ATOM    921  C   HIS B 115      37.136 -29.988  -5.262  1.00224.38
ATOM    922  O   HIS B 115      37.006 -31.175  -5.549  1.00224.38
ATOM    923  CB  HIS B 115      39.542 -30.291  -4.619  1.00224.38
ATOM    924  CG  HIS B 115      40.885 -29.662  -4.817  1.00224.38
ATOM    925  ND1 HIS B 115      41.707 -29.280  -3.780  1.00224.38
ATOM    926  CD2 HIS B 115      41.583 -29.409  -5.957  1.00224.38
ATOM    927  CE1 HIS B 115      42.853 -28.822  -4.340  1.00224.38
ATOM    928  NE2 HIS B 115      42.825 -28.880  -5.658  1.00224.38
ATOM    929  N   LEU B 116      36.079 -29.251  -4.866  1.00 88.61
ATOM    930  CA  LEU B 116      34.841 -29.865  -4.448  1.00 88.61
ATOM    931  C   LEU B 116      34.277 -30.889  -5.394  1.00 88.61
ATOM    932  O   LEU B 116      33.952 -31.994  -4.959  1.00 88.61
ATOM    933  CB  LEU B 116      33.734 -28.830  -4.175  1.00 88.61
ATOM    934  CG  LEU B 116      33.821 -28.172  -2.784  1.00 88.61
ATOM    935  CD1 LEU B 116      32.920 -26.930  -2.699  1.00 88.61
ATOM    936  CD2 LEU B 116      33.513 -29.182  -1.667  1.00 88.61
ATOM    937  N   ILE B 117      34.148 -30.602  -6.697  1.00 54.11
ATOM    938  CA  ILE B 117      33.510 -31.562  -7.556  1.00 54.11
ATOM    939  C   ILE B 117      34.298 -32.836  -7.659  1.00 54.11
ATOM    940  O   ILE B 117      33.725 -33.920  -7.567  1.00 54.11
ATOM    941  CB  ILE B 117      33.296 -31.050  -8.951  1.00 54.11
ATOM    942  CG1 ILE B 117      32.618 -29.669  -8.911  1.00 54.11
ATOM    943  CG2 ILE B 117      32.490 -32.105  -9.728  1.00 54.11
ATOM    944  CD1 ILE B 117      32.417 -29.051 -10.293  1.00 54.11
ATOM    945  N   PRO B 118      35.585 -32.782  -7.836  1.00 84.35
ATOM    946  CA  PRO B 118      36.325 -33.997  -8.034  1.00 84.35
ATOM    947  C   PRO B 118      36.258 -34.928  -6.867  1.00 84.35
ATOM    948  O   PRO B 118      36.340 -36.137  -7.069  1.00 84.35
ATOM    949  CB  PRO B 118      37.734 -33.568  -8.458  1.00 84.35
ATOM    950  CG  PRO B 118      37.524 -32.298  -9.314  1.00 84.35
ATOM    951  CD  PRO B 118      36.610 -31.412  -8.451  1.00 84.35
ATOM    952  N   ALA B 119      36.170 -34.383  -5.644  1.00 57.07
ATOM    953  CA  ALA B 119      36.079 -35.133  -4.424  1.00 57.07
ATOM    954  C   ALA B 119      34.745 -35.806  -4.265  1.00 57.07
ATOM    955  O   ALA B 119      34.670 -36.888  -3.688  1.00 57.07
ATOM    956  CB  ALA B 119      36.292 -34.255  -3.179  1.00 57.07
ATOM    957  N   ALA B 120      33.651 -35.177  -4.742  1.00 61.28
ATOM    958  CA  ALA B 120      32.328 -35.655  -4.419  1.00 61.28
ATOM    959  C   ALA B 120      31.957 -36.894  -5.177  1.00 61.28
ATOM    960  O   ALA B 120      31.702 -36.857  -6.381  1.00 61.28
ATOM    961  CB  ALA B 120      31.233 -34.608  -4.684  1.00 61.28
ATOM    962  N   ASN B 121      31.980 -38.042  -4.463  1.00118.07
ATOM    963  CA  ASN B 121      31.576 -39.335  -4.949  1.00118.07
ATOM    964  C   ASN B 121      30.098 -39.599  -4.819  1.00118.07
ATOM    965  O   ASN B 121      29.505 -40.235  -5.689  1.00118.07
ATOM    966  CB  ASN B 121      32.350 -40.495  -4.285  1.00118.07
ATOM    967  CG  ASN B 121      31.915 -41.821  -4.890  1.00118.07
ATOM    968  OD1 ASN B 121      32.338 -42.193  -5.984  1.00118.07
ATOM    969  ND2 ASN B 121      31.056 -42.569  -4.147  1.00118.07
ATOM    970  N   THR B 122      29.456 -39.131  -3.726  1.00 98.83
ATOM    971  CA  THR B 122      28.081 -39.490  -3.487  1.00 98.83
ATOM    972  C   THR B 122      27.190 -38.691  -4.380  1.00 98.83
ATOM    973  O   THR B 122      27.543 -37.600  -4.822  1.00 98.83
ATOM    974  CB  THR B 122      27.626 -39.263  -2.074  1.00 98.83
ATOM    975  OG1 THR B 122      26.257 -39.614  -1.943  1.00 98.83
ATOM    976  CG2 THR B 122      27.823 -37.778  -1.723  1.00 98.83
ATOM    977  N   GLY B 123      25.991 -39.235  -4.670  1.00 26.56
ATOM    978  CA  GLY B 123      25.081 -38.583  -5.563  1.00 26.56
ATOM    979  C   GLY B 123      24.643 -37.268  -4.995  1.00 26.56
ATOM    980  O   GLY B 123      24.575 -36.268  -5.709  1.00 26.56
ATOM    981  N   GLU B 124      24.341 -37.225  -3.685  1.00 73.57
ATOM    982  CA  GLU B 124      23.802 -36.025  -3.111  1.00 73.57
ATOM    983  C   GLU B 124      24.784 -34.907  -3.245  1.00 73.57
ATOM    984  O   GLU B 124      24.419 -33.784  -3.585  1.00 73.57
ATOM    985  CB  GLU B 124      23.465 -36.178  -1.617  1.00 73.57
ATOM    986  CG  GLU B 124      22.505 -37.334  -1.327  1.00 73.57
ATOM    987  CD  GLU B 124      23.328 -38.538  -0.896  1.00 73.57
ATOM    988  OE1 GLU B 124      23.737 -38.578   0.295  1.00 73.57
ATOM    989  OE2 GLU B 124      23.565 -39.432  -1.751  1.00 73.57
ATOM    990  N   SER B 125      26.063 -35.180  -2.955  1.00 88.28
ATOM    991  CA  SER B 125      27.062 -34.156  -3.032  1.00 88.28
ATOM    992  C   SER B 125      27.334 -33.780  -4.458  1.00 88.28
ATOM    993  O   SER B 125      27.361 -32.602  -4.812  1.00 88.28
ATOM    994  CB  SER B 125      28.383 -34.625  -2.410  1.00 88.28
ATOM    995  OG  SER B 125      28.226 -34.772  -1.011  1.00 88.28
ATOM    996  N   LYS B 126      27.520 -34.792  -5.321  1.00 92.34
ATOM    997  CA  LYS B 126      27.917 -34.585  -6.686  1.00 92.34
ATOM    998  C   LYS B 126      26.878 -33.779  -7.405  1.00 92.34
ATOM    999  O   LYS B 126      27.188 -32.787  -8.064  1.00 92.34
ATOM   1000  CB  LYS B 126      28.016 -35.923  -7.437  1.00 92.34
ATOM   1001  CG  LYS B 126      28.193 -35.809  -8.950  1.00 92.34
ATOM   1002  CD  LYS B 126      29.604 -36.169  -9.412  1.00 92.34
ATOM   1003  CE  LYS B 126      30.642 -35.087  -9.117  1.00 92.34
ATOM   1004  NZ  LYS B 126      32.000 -35.677  -9.127  1.00 92.34
ATOM   1005  N   VAL B 127      25.600 -34.174  -7.275  1.00 36.86
ATOM   1006  CA  VAL B 127      24.547 -33.519  -7.997  1.00 36.86
ATOM   1007  C   VAL B 127      24.435 -32.095  -7.539  1.00 36.86
ATOM   1008  O   VAL B 127      24.230 -31.185  -8.340  1.00 36.86
ATOM   1009  CB  VAL B 127      23.207 -34.167  -7.787  1.00 36.86
ATOM   1010  CG1 VAL B 127      22.136 -33.303  -8.475  1.00 36.86
ATOM   1011  CG2 VAL B 127      23.271 -35.614  -8.301  1.00 36.86
ATOM   1012  N   PHE B 128      24.576 -31.867  -6.223  1.00113.76
ATOM   1013  CA  PHE B 128      24.423 -30.563  -5.648  1.00113.76
ATOM   1014  C   PHE B 128      25.458 -29.644  -6.245  1.00113.76
ATOM   1015  O   PHE B 128      25.141 -28.527  -6.650  1.00113.76
ATOM   1016  CB  PHE B 128      24.637 -30.628  -4.123  1.00113.76
ATOM   1017  CG  PHE B 128      24.796 -29.267  -3.536  1.00113.76
ATOM   1018  CD1 PHE B 128      23.712 -28.443  -3.338  1.00113.76
ATOM   1019  CD2 PHE B 128      26.052 -28.810  -3.204  1.00113.76
ATOM   1020  CE1 PHE B 128      23.882 -27.188  -2.802  1.00113.76
ATOM   1021  CE2 PHE B 128      26.227 -27.556  -2.668  1.00113.76
ATOM   1022  CZ  PHE B 128      25.139 -26.741  -2.469  1.00113.76
ATOM   1023  N   TYR B 129      26.730 -30.092  -6.317  1.00 70.28
ATOM   1024  CA  TYR B 129      27.795 -29.272  -6.835  1.00 70.28
ATOM   1025  C   TYR B 129      27.638 -29.007  -8.304  1.00 70.28
ATOM   1026  O   TYR B 129      27.877 -27.887  -8.755  1.00 70.28
ATOM   1027  CB  TYR B 129      29.208 -29.841  -6.606  1.00 70.28
ATOM   1028  CG  TYR B 129      29.536 -29.663  -5.161  1.00 70.28
ATOM   1029  CD1 TYR B 129      29.347 -28.444  -4.550  1.00 70.28
ATOM   1030  CD2 TYR B 129      30.060 -30.699  -4.424  1.00 70.28
ATOM   1031  CE1 TYR B 129      29.654 -28.268  -3.220  1.00 70.28
ATOM   1032  CE2 TYR B 129      30.370 -30.526  -3.094  1.00 70.28
ATOM   1033  CZ  TYR B 129      30.165 -29.310  -2.489  1.00 70.28
ATOM   1034  OH  TYR B 129      30.481 -29.132  -1.124  1.00 70.28
ATOM   1035  N   TYR B 130      27.259 -30.026  -9.100  1.00100.76
ATOM   1036  CA  TYR B 130      27.107 -29.834 -10.518  1.00100.76
ATOM   1037  C   TYR B 130      25.991 -28.867 -10.771  1.00100.76
ATOM   1038  O   TYR B 130      26.054 -28.060 -11.697  1.00100.76
ATOM   1039  CB  TYR B 130      26.829 -31.123 -11.315  1.00100.76
ATOM   1040  CG  TYR B 130      28.132 -31.654 -11.815  1.00100.76
ATOM   1041  CD1 TYR B 130      29.038 -30.842 -12.454  1.00100.76
ATOM   1042  CD2 TYR B 130      28.452 -32.982 -11.640  1.00100.76
ATOM   1043  CE1 TYR B 130      30.238 -31.335 -12.909  1.00100.76
ATOM   1044  CE2 TYR B 130      29.650 -33.487 -12.093  1.00100.76
ATOM   1045  CZ  TYR B 130      30.546 -32.662 -12.729  1.00100.76
ATOM   1046  OH  TYR B 130      31.776 -33.173 -13.195  1.00100.76
ATOM   1047  N   LYS B 131      24.916 -28.949  -9.971  1.00 76.05
ATOM   1048  CA  LYS B 131      23.807 -28.047 -10.095  1.00 76.05
ATOM   1049  C   LYS B 131      24.313 -26.650  -9.860  1.00 76.05
ATOM   1050  O   LYS B 131      23.960 -25.722 -10.586  1.00 76.05
ATOM   1051  CB  LYS B 131      22.736 -28.331  -9.028  1.00 76.05
ATOM   1052  CG  LYS B 131      21.487 -27.455  -9.123  1.00 76.05
ATOM   1053  CD  LYS B 131      20.410 -27.837  -8.104  1.00 76.05
ATOM   1054  CE  LYS B 131      19.323 -26.773  -7.932  1.00 76.05
ATOM   1055  NZ  LYS B 131      19.793 -25.724  -6.999  1.00 76.05
ATOM   1056  N   MET B 132      25.180 -26.471  -8.844  1.00114.49
ATOM   1057  CA  MET B 132      25.716 -25.179  -8.500  1.00114.49
ATOM   1058  C   MET B 132      26.488 -24.658  -9.674  1.00114.49
ATOM   1059  O   MET B 132      26.391 -23.480 -10.019  1.00114.49
ATOM   1060  CB  MET B 132      26.732 -25.257  -7.343  1.00114.49
ATOM   1061  CG  MET B 132      26.140 -25.594  -5.971  1.00114.49
ATOM   1062  SD  MET B 132      26.776 -24.602  -4.589  1.00114.49
ATOM   1063  CE  MET B 132      28.524 -24.950  -4.939  1.00114.49
ATOM   1064  N   LYS B 133      27.272 -25.538 -10.326  1.00145.00
ATOM   1065  CA  LYS B 133      28.080 -25.149 -11.449  1.00145.00
ATOM   1066  C   LYS B 133      27.179 -24.598 -12.508  1.00145.00
ATOM   1067  O   LYS B 133      27.436 -23.536 -13.072  1.00145.00
ATOM   1068  CB  LYS B 133      28.793 -26.348 -12.097  1.00145.00
ATOM   1069  CG  LYS B 133      30.190 -26.633 -11.557  1.00145.00
ATOM   1070  CD  LYS B 133      31.169 -25.486 -11.803  1.00145.00
ATOM   1071  CE  LYS B 133      32.634 -25.919 -11.694  1.00145.00
ATOM   1072  NZ  LYS B 133      33.526 -24.756 -11.897  1.00145.00
ATOM   1073  N   GLY B 134      26.076 -25.307 -12.798  1.00 23.43
ATOM   1074  CA  GLY B 134      25.188 -24.870 -13.833  1.00 23.43
ATOM   1075  C   GLY B 134      24.603 -23.537 -13.469  1.00 23.43
ATOM   1076  O   GLY B 134      24.473 -22.658 -14.320  1.00 23.43
ATOM   1077  N   ASP B 135      24.229 -23.355 -12.187  1.00 46.06
ATOM   1078  CA  ASP B 135      23.583 -22.147 -11.748  1.00 46.06
ATOM   1079  C   ASP B 135      24.475 -20.953 -11.931  1.00 46.06
ATOM   1080  O   ASP B 135      24.042 -19.921 -12.442  1.00 46.06
ATOM   1081  CB  ASP B 135      23.195 -22.191 -10.258  1.00 46.06
ATOM   1082  CG  ASP B 135      21.751 -22.662 -10.128  1.00 46.06
ATOM   1083  OD1 ASP B 135      21.377 -23.640 -10.830  1.00 46.06
ATOM   1084  OD2 ASP B 135      20.998 -22.044  -9.328  1.00 46.06
ATOM   1085  N   TYR B 136      25.750 -21.048 -11.515  1.00 74.59
ATOM   1086  CA  TYR B 136      26.630 -19.917 -11.617  1.00 74.59
ATOM   1087  C   TYR B 136      26.941 -19.593 -13.041  1.00 74.59
ATOM   1088  O   TYR B 136      27.097 -18.424 -13.386  1.00 74.59
ATOM   1089  CB  TYR B 136      27.896 -20.027 -10.750  1.00 74.59
ATOM   1090  CG  TYR B 136      27.351 -19.895  -9.367  1.00 74.59
ATOM   1091  CD1 TYR B 136      26.983 -18.668  -8.864  1.00 74.59
ATOM   1092  CD2 TYR B 136      27.236 -21.006  -8.564  1.00 74.59
ATOM   1093  CE1 TYR B 136      26.497 -18.557  -7.582  1.00 74.59
ATOM   1094  CE2 TYR B 136      26.751 -20.901  -7.281  1.00 74.59
ATOM   1095  CZ  TYR B 136      26.380 -19.673  -6.789  1.00 74.59
ATOM   1096  OH  TYR B 136      25.883 -19.558  -5.474  1.00 74.59
ATOM   1097  N   HIS B 137      27.082 -20.612 -13.906  1.00 40.71
ATOM   1098  CA  HIS B 137      27.313 -20.325 -15.294  1.00 40.71
ATOM   1099  C   HIS B 137      26.093 -19.636 -15.832  1.00 40.71
ATOM   1100  O   HIS B 137      26.196 -18.745 -16.673  1.00 40.71
ATOM   1101  CB  HIS B 137      27.591 -21.574 -16.148  1.00 40.71
ATOM   1102  CG  HIS B 137      29.022 -22.024 -16.074  1.00 40.71
ATOM   1103  ND1 HIS B 137      29.475 -23.024 -15.240  1.00 40.71
ATOM   1104  CD2 HIS B 137      30.118 -21.584 -16.750  1.00 40.71
ATOM   1105  CE1 HIS B 137      30.809 -23.138 -15.452  1.00 40.71
ATOM   1106  NE2 HIS B 137      31.246 -22.285 -16.360  1.00 40.71
ATOM   1107  N   ARG B 138      24.895 -20.038 -15.362  1.00131.56
ATOM   1108  CA  ARG B 138      23.667 -19.439 -15.804  1.00131.56
ATOM   1109  C   ARG B 138      23.654 -17.984 -15.432  1.00131.56
ATOM   1110  O   ARG B 138      23.217 -17.140 -16.213  1.00131.56
ATOM   1111  CB  ARG B 138      22.431 -20.123 -15.187  1.00131.56
ATOM   1112  CG  ARG B 138      21.093 -19.545 -15.653  1.00131.56
ATOM   1113  CD  ARG B 138      19.928 -20.534 -15.541  1.00131.56
ATOM   1114  NE  ARG B 138      19.926 -21.105 -14.163  1.00131.56
ATOM   1115  CZ  ARG B 138      19.031 -20.667 -13.231  1.00131.56
ATOM   1116  NH1 ARG B 138      18.126 -19.697 -13.555  1.00131.56
ATOM   1117  NH2 ARG B 138      19.035 -21.205 -11.976  1.00131.56
ATOM   1118  N   TYR B 139      24.140 -17.640 -14.226  1.00 70.85
ATOM   1119  CA  TYR B 139      24.148 -16.270 -13.796  1.00 70.85
ATOM   1120  C   TYR B 139      25.052 -15.490 -14.706  1.00 70.85
ATOM   1121  O   TYR B 139      24.774 -14.339 -15.037  1.00 70.85
ATOM   1122  CB  TYR B 139      24.633 -16.080 -12.346  1.00 70.85
ATOM   1123  CG  TYR B 139      23.648 -16.728 -11.428  1.00 70.85
ATOM   1124  CD1 TYR B 139      22.295 -16.631 -11.654  1.00 70.85
ATOM   1125  CD2 TYR B 139      24.079 -17.409 -10.313  1.00 70.85
ATOM   1126  CE1 TYR B 139      21.394 -17.224 -10.798  1.00 70.85
ATOM   1127  CE2 TYR B 139      23.184 -18.003  -9.453  1.00 70.85
ATOM   1128  CZ  TYR B 139      21.836 -17.915  -9.695  1.00 70.85
ATOM   1129  OH  TYR B 139      20.914 -18.522  -8.814  1.00 70.85
ATOM   1130  N   LEU B 140      26.185 -16.095 -15.110  1.00 40.42
ATOM   1131  CA  LEU B 140      27.118 -15.459 -15.998  1.00 40.42
ATOM   1132  C   LEU B 140      26.437 -15.218 -17.315  1.00 40.42
ATOM   1133  O   LEU B 140      26.612 -14.172 -17.938  1.00 40.42
ATOM   1134  CB  LEU B 140      28.354 -16.334 -16.280  1.00 40.42
ATOM   1135  CG  LEU B 140      29.252 -16.568 -15.049  1.00 40.42
ATOM   1136  CD1 LEU B 140      30.102 -17.840 -15.214  1.00 40.42
ATOM   1137  CD2 LEU B 140      30.110 -15.329 -14.742  1.00 40.42
ATOM   1138  N   ALA B 141      25.630 -16.193 -17.768  1.00 38.04
ATOM   1139  CA  ALA B 141      24.958 -16.135 -19.035  1.00 38.04
ATOM   1140  C   ALA B 141      23.997 -14.986 -19.060  1.00 38.04
ATOM   1141  O   ALA B 141      23.804 -14.350 -20.094  1.00 38.04
ATOM   1142  CB  ALA B 141      24.163 -17.418 -19.336  1.00 38.04
ATOM   1143  N   GLU B 142      23.357 -14.683 -17.921  1.00 53.13
ATOM   1144  CA  GLU B 142      22.362 -13.651 -17.914  1.00 53.13
ATOM   1145  C   GLU B 142      22.975 -12.349 -18.350  1.00 53.13
ATOM   1146  O   GLU B 142      22.325 -11.547 -19.021  1.00 53.13
ATOM   1147  CB  GLU B 142      21.743 -13.452 -16.519  1.00 53.13
ATOM   1148  CG  GLU B 142      20.882 -14.638 -16.075  1.00 53.13
ATOM   1149  CD  GLU B 142      20.245 -14.306 -14.732  1.00 53.13
ATOM   1150  OE1 GLU B 142      20.987 -13.865 -13.815  1.00 53.13
ATOM   1151  OE2 GLU B 142      19.004 -14.488 -14.608  1.00 53.13
ATOM   1152  N   PHE B 143      24.209 -12.062 -17.902  1.00202.77
ATOM   1153  CA  PHE B 143      24.893 -10.845 -18.258  1.00202.77
ATOM   1154  C   PHE B 143      25.624 -10.880 -19.573  1.00202.77
ATOM   1155  O   PHE B 143      25.881  -9.821 -20.141  1.00202.77
ATOM   1156  CB  PHE B 143      25.847 -10.287 -17.181  1.00202.77
ATOM   1157  CG  PHE B 143      27.149 -11.007 -17.180  1.00202.77
ATOM   1158  CD1 PHE B 143      28.059 -10.800 -18.191  1.00202.77
ATOM   1159  CD2 PHE B 143      27.474 -11.855 -16.147  1.00202.77
ATOM   1160  CE1 PHE B 143      29.268 -11.454 -18.188  1.00202.77
ATOM   1161  CE2 PHE B 143      28.683 -12.508 -16.140  1.00202.77
ATOM   1162  CZ  PHE B 143      29.581 -12.310 -17.160  1.00202.77
ATOM   1163  N   ALA B 144      26.046 -12.071 -20.053  1.00 73.56
ATOM   1164  CA  ALA B 144      26.945 -12.189 -21.181  1.00 73.56
ATOM   1165  C   ALA B 144      26.420 -11.599 -22.459  1.00 73.56
ATOM   1166  O   ALA B 144      25.333 -11.926 -22.935  1.00 73.56
ATOM   1167  CB  ALA B 144      27.353 -13.642 -21.474  1.00 73.56
ATOM   1168  N   THR B 145      27.186 -10.610 -22.969  1.00 93.00
ATOM   1169  CA  THR B 145      27.015  -9.907 -24.212  1.00 93.00
ATOM   1170  C   THR B 145      27.761 -10.447 -25.406  1.00 93.00
ATOM   1171  O   THR B 145      27.263 -10.369 -26.529  1.00 93.00
ATOM   1172  CB  THR B 145      27.419  -8.471 -24.070  1.00 93.00
ATOM   1173  OG1 THR B 145      26.979  -7.962 -22.819  1.00 93.00
ATOM   1174  CG2 THR B 145      26.772  -7.672 -25.214  1.00 93.00
ATOM   1175  N   GLY B 146      28.982 -10.993 -25.199  1.00 46.15
ATOM   1176  CA  GLY B 146      29.896 -11.210 -26.296  1.00 46.15
ATOM   1177  C   GLY B 146      29.786 -12.543 -26.968  1.00 46.15
ATOM   1178  O   GLY B 146      28.798 -13.264 -26.847  1.00 46.15
ATOM   1179  N   ASN B 147      30.849 -12.859 -27.744  1.00 92.72
ATOM   1180  CA  ASN B 147      31.002 -14.051 -28.529  1.00 92.72
ATOM   1181  C   ASN B 147      31.134 -15.240 -27.620  1.00 92.72
ATOM   1182  O   ASN B 147      30.744 -16.346 -27.986  1.00 92.72
ATOM   1183  CB  ASN B 147      32.236 -14.015 -29.444  1.00 92.72
ATOM   1184  CG  ASN B 147      32.178 -12.716 -30.234  1.00 92.72
ATOM   1185  OD1 ASN B 147      31.271 -12.509 -31.039  1.00 92.72
ATOM   1186  ND2 ASN B 147      33.171 -11.816 -30.005  1.00 92.72
ATOM   1187  N   ASP B 148      31.712 -15.028 -26.419  1.00 63.72
ATOM   1188  CA  ASP B 148      31.970 -16.009 -25.393  1.00 63.72
ATOM   1189  C   ASP B 148      30.671 -16.531 -24.845  1.00 63.72
ATOM   1190  O   ASP B 148      30.633 -17.568 -24.182  1.00 63.72
ATOM   1191  CB  ASP B 148      32.768 -15.431 -24.208  1.00 63.72
ATOM   1192  CG  ASP B 148      33.451 -16.577 -23.469  1.00 63.72
ATOM   1193  OD1 ASP B 148      34.357 -17.214 -24.072  1.00 63.72
ATOM   1194  OD2 ASP B 148      33.072 -16.834 -22.296  1.00 63.72
ATOM   1195  N   ARG B 149      29.563 -15.813 -25.092  1.00 64.38
ATOM   1196  CA  ARG B 149      28.290 -16.163 -24.526  1.00 64.38
ATOM   1197  C   ARG B 149      27.935 -17.579 -24.857  1.00 64.38
ATOM   1198  O   ARG B 149      27.437 -18.303 -23.996  1.00 64.38
ATOM   1199  CB  ARG B 149      27.143 -15.286 -25.054  1.00 64.38
ATOM   1200  CG  ARG B 149      25.771 -15.697 -24.517  1.00 64.38
ATOM   1201  CD  ARG B 149      24.607 -15.266 -25.411  1.00 64.38
ATOM   1202  NE  ARG B 149      23.366 -15.290 -24.587  1.00 64.38
ATOM   1203  CZ  ARG B 149      22.545 -16.379 -24.650  1.00 64.38
ATOM   1204  NH1 ARG B 149      22.865 -17.418 -25.475  1.00 64.38
ATOM   1205  NH2 ARG B 149      21.406 -16.428 -23.899  1.00 64.38
ATOM   1206  N   LYS B 150      28.181 -18.029 -26.098  1.00129.30
ATOM   1207  CA  LYS B 150      27.792 -19.364 -26.443  1.00129.30
ATOM   1208  C   LYS B 150      28.527 -20.328 -25.560  1.00129.30
ATOM   1209  O   LYS B 150      27.960 -21.327 -25.121  1.00129.30
ATOM   1210  CB  LYS B 150      28.091 -19.725 -27.908  1.00129.30
ATOM   1211  CG  LYS B 150      27.768 -21.184 -28.233  1.00129.30
ATOM   1212  CD  LYS B 150      26.360 -21.607 -27.807  1.00129.30
ATOM   1213  CE  LYS B 150      25.915 -22.948 -28.397  1.00129.30
ATOM   1214  NZ  LYS B 150      25.552 -22.783 -29.823  1.00129.30
ATOM   1215  N   GLU B 151      29.812 -20.051 -25.271  1.00 40.22
ATOM   1216  CA  GLU B 151      30.619 -20.925 -24.465  1.00 40.22
ATOM   1217  C   GLU B 151      30.020 -21.013 -23.095  1.00 40.22
ATOM   1218  O   GLU B 151      29.909 -22.096 -22.523  1.00 40.22
ATOM   1219  CB  GLU B 151      32.038 -20.372 -24.245  1.00 40.22
ATOM   1220  CG  GLU B 151      33.079 -20.838 -25.262  1.00 40.22
ATOM   1221  CD  GLU B 151      32.638 -20.321 -26.626  1.00 40.22
ATOM   1222  OE1 GLU B 151      32.151 -19.161 -26.689  1.00 40.22
ATOM   1223  OE2 GLU B 151      32.778 -21.081 -27.621  1.00 40.22
ATOM   1224  N   ALA B 152      29.616 -19.861 -22.529  1.00 27.21
ATOM   1225  CA  ALA B 152      29.101 -19.835 -21.190  1.00 27.21
ATOM   1226  C   ALA B 152      27.846 -20.646 -21.123  1.00 27.21
ATOM   1227  O   ALA B 152      27.646 -21.423 -20.190  1.00 27.21
ATOM   1228  CB  ALA B 152      28.752 -18.415 -20.707  1.00 27.21
ATOM   1229  N   ALA B 153      26.969 -20.488 -22.129  1.00 28.99
ATOM   1230  CA  ALA B 153      25.719 -21.187 -22.144  1.00 28.99
ATOM   1231  C   ALA B 153      25.980 -22.658 -22.211  1.00 28.99
ATOM   1232  O   ALA B 153      25.341 -23.444 -21.513  1.00 28.99
ATOM   1233  CB  ALA B 153      24.844 -20.814 -23.353  1.00 28.99
ATOM   1234  N   GLU B 154      26.946 -23.075 -23.048  1.00 79.91
ATOM   1235  CA  GLU B 154      27.206 -24.476 -23.202  1.00 79.91
ATOM   1236  C   GLU B 154      27.721 -25.040 -21.914  1.00 79.91
ATOM   1237  O   GLU B 154      27.411 -26.179 -21.567  1.00 79.91
ATOM   1238  CB  GLU B 154      28.168 -24.807 -24.363  1.00 79.91
ATOM   1239  CG  GLU B 154      27.551 -24.830 -25.760  1.00 79.91
ATOM   1240  CD  GLU B 154      28.184 -25.997 -26.506  1.00 79.91
ATOM   1241  OE1 GLU B 154      27.912 -27.162 -26.113  1.00 79.91
ATOM   1242  OE2 GLU B 154      28.942 -25.741 -27.479  1.00 79.91
ATOM   1243  N   ASN B 155      28.524 -24.260 -21.166  1.00 61.60
ATOM   1244  CA  ASN B 155      29.080 -24.732 -19.928  1.00 61.60
ATOM   1245  C   ASN B 155      27.974 -24.986 -18.946  1.00 61.60
ATOM   1246  O   ASN B 155      27.991 -25.980 -18.222  1.00 61.60
ATOM   1247  CB  ASN B 155      30.050 -23.723 -19.293  1.00 61.60
ATOM   1248  CG  ASN B 155      31.458 -24.098 -19.730  1.00 61.60
ATOM   1249  OD1 ASN B 155      32.239 -24.639 -18.948  1.00 61.60
ATOM   1250  ND2 ASN B 155      31.787 -23.818 -21.019  1.00 61.60
ATOM   1251  N   SER B 156      26.978 -24.083 -18.881  1.00 29.22
ATOM   1252  CA  SER B 156      25.905 -24.280 -17.953  1.00 29.22
ATOM   1253  C   SER B 156      25.153 -25.519 -18.337  1.00 29.22
ATOM   1254  O   SER B 156      24.816 -26.341 -17.486  1.00 29.22
ATOM   1255  CB  SER B 156      24.916 -23.102 -17.928  1.00 29.22
ATOM   1256  OG  SER B 156      24.358 -22.908 -19.218  1.00 29.22
ATOM   1257  N   LEU B 157      24.898 -25.705 -19.647  1.00130.03
ATOM   1258  CA  LEU B 157      24.121 -26.832 -20.080  1.00130.03
ATOM   1259  C   LEU B 157      24.836 -28.101 -19.732  1.00130.03
ATOM   1260  O   LEU B 157      24.220 -29.059 -19.267  1.00130.03
ATOM   1261  CB  LEU B 157      23.801 -26.819 -21.593  1.00130.03
ATOM   1262  CG  LEU B 157      23.017 -28.027 -22.153  1.00130.03
ATOM   1263  CD1 LEU B 157      21.504 -27.760 -22.245  1.00130.03
ATOM   1264  CD2 LEU B 157      23.607 -28.480 -23.497  1.00130.03
ATOM   1265  N   VAL B 158      26.166 -28.134 -19.923  1.00 25.63
ATOM   1266  CA  VAL B 158      26.912 -29.339 -19.697  1.00 25.63
ATOM   1267  C   VAL B 158      26.807 -29.737 -18.259  1.00 25.63
ATOM   1268  O   VAL B 158      26.555 -30.901 -17.955  1.00 25.63
ATOM   1269  CB  VAL B 158      28.371 -29.178 -20.008  1.00 25.63
ATOM   1270  CG1 VAL B 158      29.055 -30.549 -19.877  1.00 25.63
ATOM   1271  CG2 VAL B 158      28.511 -28.535 -21.398  1.00 25.63
ATOM   1272  N   ALA B 159      26.992 -28.774 -17.335  1.00 28.21
ATOM   1273  CA  ALA B 159      26.977 -29.088 -15.932  1.00 28.21
ATOM   1274  C   ALA B 159      25.625 -29.595 -15.537  1.00 28.21
ATOM   1275  O   ALA B 159      25.513 -30.579 -14.806  1.00 28.21
ATOM   1276  CB  ALA B 159      27.304 -27.877 -15.040  1.00 28.21
ATOM   1277  N   TYR B 160      24.552 -28.943 -16.024  1.00 63.24
ATOM   1278  CA  TYR B 160      23.226 -29.364 -15.669  1.00 63.24
ATOM   1279  C   TYR B 160      22.988 -30.753 -16.176  1.00 63.24
ATOM   1280  O   TYR B 160      22.381 -31.575 -15.492  1.00 63.24
ATOM   1281  CB  TYR B 160      22.095 -28.501 -16.265  1.00 63.24
ATOM   1282  CG  TYR B 160      21.964 -27.206 -15.534  1.00 63.24
ATOM   1283  CD1 TYR B 160      21.867 -27.186 -14.162  1.00 63.24
ATOM   1284  CD2 TYR B 160      21.895 -26.015 -16.221  1.00 63.24
ATOM   1285  CE1 TYR B 160      21.730 -25.998 -13.483  1.00 63.24
ATOM   1286  CE2 TYR B 160      21.757 -24.823 -15.548  1.00 63.24
ATOM   1287  CZ  TYR B 160      21.677 -24.812 -14.176  1.00 63.24
ATOM   1288  OH  TYR B 160      21.535 -23.590 -13.484  1.00 63.24
ATOM   1289  N   LYS B 161      23.445 -31.048 -17.406  1.00134.16
ATOM   1290  CA  LYS B 161      23.187 -32.326 -18.011  1.00134.16
ATOM   1291  C   LYS B 161      23.820 -33.409 -17.196  1.00134.16
ATOM   1292  O   LYS B 161      23.209 -34.447 -16.948  1.00134.16
ATOM   1293  CB  LYS B 161      23.779 -32.433 -19.427  1.00134.16
ATOM   1294  CG  LYS B 161      22.903 -31.820 -20.523  1.00134.16
ATOM   1295  CD  LYS B 161      23.650 -31.450 -21.806  1.00134.16
ATOM   1296  CE  LYS B 161      24.326 -32.642 -22.490  1.00134.16
ATOM   1297  NZ  LYS B 161      23.300 -33.546 -23.059  1.00134.16
ATOM   1298  N   ALA B 162      25.070 -33.189 -16.750  1.00 21.53
ATOM   1299  CA  ALA B 162      25.772 -34.195 -16.008  1.00 21.53
ATOM   1300  C   ALA B 162      25.025 -34.464 -14.741  1.00 21.53
ATOM   1301  O   ALA B 162      24.850 -35.614 -14.342  1.00 21.53
ATOM   1302  CB  ALA B 162      27.194 -33.753 -15.622  1.00 21.53
ATOM   1303  N   ALA B 163      24.551 -33.395 -14.081  1.00 26.17
ATOM   1304  CA  ALA B 163      23.853 -33.535 -12.836  1.00 26.17
ATOM   1305  C   ALA B 163      22.591 -34.309 -13.058  1.00 26.17
ATOM   1306  O   ALA B 163      22.219 -35.152 -12.244  1.00 26.17
ATOM   1307  CB  ALA B 163      23.468 -32.179 -12.222  1.00 26.17
ATOM   1308  N   SER B 164      21.892 -34.037 -14.174  1.00 70.13
ATOM   1309  CA  SER B 164      20.641 -34.684 -14.451  1.00 70.13
ATOM   1310  C   SER B 164      20.852 -36.154 -14.633  1.00 70.13
ATOM   1311  O   SER B 164      20.070 -36.964 -14.136  1.00 70.13
ATOM   1312  CB  SER B 164      19.968 -34.143 -15.727  1.00 70.13
ATOM   1313  OG  SER B 164      20.677 -34.582 -16.876  1.00 70.13
ATOM   1314  N   ASP B 165      21.924 -36.548 -15.342  1.00104.37
ATOM   1315  CA  ASP B 165      22.105 -37.948 -15.595  1.00104.37
ATOM   1316  C   ASP B 165      22.323 -38.688 -14.310  1.00104.37
ATOM   1317  O   ASP B 165      21.781 -39.776 -14.119  1.00104.37
ATOM   1318  CB  ASP B 165      23.219 -38.253 -16.629  1.00104.37
ATOM   1319  CG  ASP B 165      22.707 -38.989 -17.867  1.00104.37
ATOM   1320  OD1 ASP B 165      22.246 -38.325 -18.831  1.00104.37
ATOM   1321  OD2 ASP B 165      22.779 -40.248 -17.860  1.00104.37
ATOM   1322  N   ILE B 166      23.109 -38.119 -13.381  1.00 92.75
ATOM   1323  CA  ILE B 166      23.391 -38.790 -12.146  1.00 92.75
ATOM   1324  C   ILE B 166      22.146 -38.872 -11.314  1.00 92.75
ATOM   1325  O   ILE B 166      21.840 -39.908 -10.724  1.00 92.75
ATOM   1326  CB  ILE B 166      24.484 -38.117 -11.355  1.00 92.75
ATOM   1327  CG1 ILE B 166      25.749 -37.955 -12.211  1.00 92.75
ATOM   1328  CG2 ILE B 166      24.708 -38.889 -10.046  1.00 92.75
ATOM   1329  CD1 ILE B 166      26.506 -36.659 -11.919  1.00 92.75
ATOM   1330  N   ALA B 167      21.376 -37.770 -11.265  1.00 32.10
ATOM   1331  CA  ALA B 167      20.212 -37.698 -10.432  1.00 32.10
ATOM   1332  C   ALA B 167      19.203 -38.716 -10.863  1.00 32.10
ATOM   1333  O   ALA B 167      18.550 -39.338 -10.027  1.00 32.10
ATOM   1334  CB  ALA B 167      19.538 -36.316 -10.484  1.00 32.10
ATOM   1335  N   MET B 168      19.032 -38.911 -12.183  1.00 64.71
ATOM   1336  CA  MET B 168      18.022 -39.829 -12.625  1.00 64.71
ATOM   1337  C   MET B 168      18.343 -41.213 -12.163  1.00 64.71
ATOM   1338  O   MET B 168      17.458 -41.947 -11.729  1.00 64.71
ATOM   1339  CB  MET B 168      17.872 -39.883 -14.155  1.00 64.71
ATOM   1340  CG  MET B 168      17.385 -38.568 -14.764  1.00 64.71
ATOM   1341  SD  MET B 168      17.243 -38.583 -16.577  1.00 64.71
ATOM   1342  CE  MET B 168      18.965 -39.085 -16.855  1.00 64.71
ATOM   1343  N   THR B 169      19.610 -41.642 -12.288  1.00126.58
ATOM   1344  CA  THR B 169      19.904 -42.980 -11.869  1.00126.58
ATOM   1345  C   THR B 169      19.922 -43.133 -10.368  1.00126.58
ATOM   1346  O   THR B 169      19.353 -44.082  -9.834  1.00126.58
ATOM   1347  CB  THR B 169      21.188 -43.502 -12.450  1.00126.58
ATOM   1348  OG1 THR B 169      22.292 -42.751 -11.967  1.00126.58
ATOM   1349  CG2 THR B 169      21.112 -43.448 -13.980  1.00126.58
ATOM   1350  N   GLU B 170      20.604 -42.209  -9.658  1.00129.85
ATOM   1351  CA  GLU B 170      20.840 -42.261  -8.233  1.00129.85
ATOM   1352  C   GLU B 170      19.726 -41.870  -7.294  1.00129.85
ATOM   1353  O   GLU B 170      19.668 -42.416  -6.194  1.00129.85
ATOM   1354  CB  GLU B 170      22.088 -41.473  -7.796  1.00129.85
ATOM   1355  CG  GLU B 170      22.571 -41.837  -6.389  1.00129.85
ATOM   1356  CD  GLU B 170      24.088 -41.914  -6.367  1.00129.85
ATOM   1357  OE1 GLU B 170      24.673 -42.261  -7.427  1.00129.85
ATOM   1358  OE2 GLU B 170      24.680 -41.615  -5.295  1.00129.85
ATOM   1359  N   LEU B 171      18.850 -40.900  -7.634  1.00101.94
ATOM   1360  CA  LEU B 171      17.919 -40.417  -6.636  1.00101.94
ATOM   1361  C   LEU B 171      16.492 -40.628  -7.061  1.00101.94
ATOM   1362  O   LEU B 171      16.187 -40.821  -8.236  1.00101.94
ATOM   1363  CB  LEU B 171      18.076 -38.910  -6.354  1.00101.94
ATOM   1364  CG  LEU B 171      19.541 -38.430  -6.329  1.00101.94
ATOM   1365  CD1 LEU B 171      19.631 -36.921  -6.053  1.00101.94
ATOM   1366  CD2 LEU B 171      20.383 -39.257  -5.344  1.00101.94
ATOM   1367  N   PRO B 172      15.607 -40.602  -6.087  1.00 76.48
ATOM   1368  CA  PRO B 172      14.190 -40.735  -6.309  1.00 76.48
ATOM   1369  C   PRO B 172      13.678 -39.468  -6.918  1.00 76.48
ATOM   1370  O   PRO B 172      14.324 -38.436  -6.748  1.00 76.48
ATOM   1371  CB  PRO B 172      13.579 -41.057  -4.944  1.00 76.48
ATOM   1372  CG  PRO B 172      14.349 -40.167  -3.953  1.00 76.48
ATOM   1373  CD  PRO B 172      15.822 -40.414  -4.315  1.00 76.48
ATOM   1374  N   PRO B 173      12.571 -39.502  -7.608  1.00100.59
ATOM   1375  CA  PRO B 173      12.043 -38.351  -8.287  1.00100.59
ATOM   1376  C   PRO B 173      11.637 -37.254  -7.349  1.00100.59
ATOM   1377  O   PRO B 173      11.499 -36.119  -7.798  1.00100.59
ATOM   1378  CB  PRO B 173      10.893 -38.870  -9.154  1.00100.59
ATOM   1379  CG  PRO B 173      10.364 -40.106  -8.401  1.00100.59
ATOM   1380  CD  PRO B 173      11.609 -40.673  -7.702  1.00100.59
ATOM   1381  N   THR B 174      11.356 -37.594  -6.079  1.00 81.90
ATOM   1382  CA  THR B 174      10.963 -36.690  -5.031  1.00 81.90
ATOM   1383  C   THR B 174      12.116 -35.937  -4.430  1.00 81.90
ATOM   1384  O   THR B 174      11.897 -34.922  -3.770  1.00 81.90
ATOM   1385  CB  THR B 174      10.248 -37.381  -3.909  1.00 81.90
ATOM   1386  OG1 THR B 174      10.807 -38.668  -3.682  1.00 81.90
ATOM   1387  CG2 THR B 174       8.759 -37.497  -4.274  1.00 81.90
ATOM   1388  N   HIS B 175      13.361 -36.436  -4.567  1.00 64.67
ATOM   1389  CA  HIS B 175      14.478 -35.837  -3.879  1.00 64.67
ATOM   1390  C   HIS B 175      14.546 -34.368  -4.209  1.00 64.67
ATOM   1391  O   HIS B 175      14.484 -33.965  -5.369  1.00 64.67
ATOM   1392  CB  HIS B 175      15.812 -36.507  -4.252  1.00 64.67
ATOM   1393  CG  HIS B 175      16.883 -36.360  -3.216  1.00 64.67
ATOM   1394  ND1 HIS B 175      17.618 -35.217  -2.995  1.00 64.67
ATOM   1395  CD2 HIS B 175      17.348 -37.279  -2.327  1.00 64.67
ATOM   1396  CE1 HIS B 175      18.487 -35.500  -1.991  1.00 64.67
ATOM   1397  NE2 HIS B 175      18.361 -36.739  -1.554  1.00 64.67
ATOM   1398  N   PRO B 176      14.673 -33.552  -3.187  1.00 71.51
ATOM   1399  CA  PRO B 176      14.677 -32.122  -3.368  1.00 71.51
ATOM   1400  C   PRO B 176      15.805 -31.610  -4.207  1.00 71.51
ATOM   1401  O   PRO B 176      15.617 -30.610  -4.899  1.00 71.51
ATOM   1402  CB  PRO B 176      14.617 -31.527  -1.962  1.00 71.51
ATOM   1403  CG  PRO B 176      13.674 -32.487  -1.211  1.00 71.51
ATOM   1404  CD  PRO B 176      13.999 -33.879  -1.787  1.00 71.51
ATOM   1405  N   ILE B 177      16.987 -32.248  -4.147  1.00 35.98
ATOM   1406  CA  ILE B 177      18.092 -31.806  -4.945  1.00 35.98
ATOM   1407  C   ILE B 177      17.754 -32.044  -6.386  1.00 35.98
ATOM   1408  O   ILE B 177      17.967 -31.187  -7.243  1.00 35.98
ATOM   1409  CB  ILE B 177      19.356 -32.558  -4.648  1.00 35.98
ATOM   1410  CG1 ILE B 177      19.650 -32.538  -3.138  1.00 35.98
ATOM   1411  CG2 ILE B 177      20.482 -31.951  -5.499  1.00 35.98
ATOM   1412  CD1 ILE B 177      21.004 -33.142  -2.772  1.00 35.98
ATOM   1413  N   ARG B 178      17.201 -33.232  -6.688  1.00 65.19
ATOM   1414  CA  ARG B 178      16.863 -33.590  -8.036  1.00 65.19
ATOM   1415  C   ARG B 178      15.826 -32.631  -8.548  1.00 65.19
ATOM   1416  O   ARG B 178      15.900 -32.167  -9.685  1.00 65.19
ATOM   1417  CB  ARG B 178      16.292 -35.018  -8.125  1.00 65.19
ATOM   1418  CG  ARG B 178      16.070 -35.535  -9.548  1.00 65.19
ATOM   1419  CD  ARG B 178      14.695 -36.180  -9.740  1.00 65.19
ATOM   1420  NE  ARG B 178      14.862 -37.657  -9.631  1.00 65.19
ATOM   1421  CZ  ARG B 178      15.107 -38.399 -10.750  1.00 65.19
ATOM   1422  NH1 ARG B 178      15.168 -37.793 -11.972  1.00 65.19
ATOM   1423  NH2 ARG B 178      15.292 -39.747 -10.648  1.00 65.19
ATOM   1424  N   LEU B 179      14.828 -32.303  -7.708  1.00 47.28
ATOM   1425  CA  LEU B 179      13.761 -31.425  -8.104  1.00 47.28
ATOM   1426  C   LEU B 179      14.285 -30.049  -8.390  1.00 47.28
ATOM   1427  O   LEU B 179      13.926 -29.438  -9.395  1.00 47.28
ATOM   1428  CB  LEU B 179      12.686 -31.275  -7.014  1.00 47.28
ATOM   1429  CG  LEU B 179      11.911 -32.571  -6.712  1.00 47.28
ATOM   1430  CD1 LEU B 179      11.027 -32.412  -5.465  1.00 47.28
ATOM   1431  CD2 LEU B 179      11.115 -33.044  -7.937  1.00 47.28
ATOM   1432  N   GLY B 180      15.154 -29.521  -7.507  1.00 26.55
ATOM   1433  CA  GLY B 180      15.670 -28.188  -7.657  1.00 26.55
ATOM   1434  C   GLY B 180      16.494 -28.104  -8.906  1.00 26.55
ATOM   1435  O   GLY B 180      16.500 -27.084  -9.594  1.00 26.55
ATOM   1436  N   LEU B 181      17.258 -29.170  -9.204  1.00 49.20
ATOM   1437  CA  LEU B 181      18.091 -29.195 -10.371  1.00 49.20
ATOM   1438  C   LEU B 181      17.239 -29.109 -11.600  1.00 49.20
ATOM   1439  O   LEU B 181      17.509 -28.319 -12.502  1.00 49.20
ATOM   1440  CB  LEU B 181      18.902 -30.496 -10.474  1.00 49.20
ATOM   1441  CG  LEU B 181      19.706 -30.622 -11.780  1.00 49.20
ATOM   1442  CD1 LEU B 181      20.998 -29.796 -11.729  1.00 49.20
ATOM   1443  CD2 LEU B 181      19.953 -32.096 -12.134  1.00 49.20
ATOM   1444  N   ALA B 182      16.164 -29.916 -11.654  1.00 28.48
ATOM   1445  CA  ALA B 182      15.306 -29.952 -12.804  1.00 28.48
ATOM   1446  C   ALA B 182      14.668 -28.610 -12.979  1.00 28.48
ATOM   1447  O   ALA B 182      14.529 -28.116 -14.097  1.00 28.48
ATOM   1448  CB  ALA B 182      14.175 -30.986 -12.668  1.00 28.48
ATOM   1449  N   LEU B 183      14.259 -27.981 -11.865  1.00 48.56
ATOM   1450  CA  LEU B 183      13.602 -26.709 -11.928  1.00 48.56
ATOM   1451  C   LEU B 183      14.543 -25.706 -12.537  1.00 48.56
ATOM   1452  O   LEU B 183      14.166 -24.952 -13.431  1.00 48.56
ATOM   1453  CB  LEU B 183      13.209 -26.207 -10.528  1.00 48.56
ATOM   1454  CG  LEU B 183      12.600 -24.797 -10.512  1.00 48.56
ATOM   1455  CD1 LEU B 183      11.125 -24.825 -10.946  1.00 48.56
ATOM   1456  CD2 LEU B 183      12.807 -24.119  -9.148  1.00 48.56
ATOM   1457  N   ASN B 184      15.810 -25.682 -12.085  1.00 49.92
ATOM   1458  CA  ASN B 184      16.766 -24.722 -12.574  1.00 49.92
ATOM   1459  C   ASN B 184      17.097 -24.972 -14.011  1.00 49.92
ATOM   1460  O   ASN B 184      17.292 -24.034 -14.781  1.00 49.92
ATOM   1461  CB  ASN B 184      18.097 -24.741 -11.807  1.00 49.92
ATOM   1462  CG  ASN B 184      17.872 -24.046 -10.475  1.00 49.92
ATOM   1463  OD1 ASN B 184      16.748 -23.679 -10.139  1.00 49.92
ATOM   1464  ND2 ASN B 184      18.973 -23.843  -9.703  1.00 49.92
ATOM   1465  N   PHE B 185      17.202 -26.252 -14.407  1.00 71.99
ATOM   1466  CA  PHE B 185      17.546 -26.584 -15.758  1.00 71.99
ATOM   1467  C   PHE B 185      16.442 -26.091 -16.648  1.00 71.99
ATOM   1468  O   PHE B 185      16.696 -25.580 -17.738  1.00 71.99
ATOM   1469  CB  PHE B 185      17.737 -28.104 -15.936  1.00 71.99
ATOM   1470  CG  PHE B 185      18.391 -28.387 -17.246  1.00 71.99
ATOM   1471  CD1 PHE B 185      19.283 -27.489 -17.787  1.00 71.99
ATOM   1472  CD2 PHE B 185      18.156 -29.568 -17.913  1.00 71.99
ATOM   1473  CE1 PHE B 185      19.905 -27.747 -18.985  1.00 71.99
ATOM   1474  CE2 PHE B 185      18.777 -29.832 -19.112  1.00 71.99
ATOM   1475  CZ  PHE B 185      19.652 -28.920 -19.652  1.00 71.99
ATOM   1476  N   SER B 186      15.175 -26.233 -16.207  1.00 39.16
ATOM   1477  CA  SER B 186      14.072 -25.789 -17.018  1.00 39.16
ATOM   1478  C   SER B 186      14.145 -24.299 -17.187  1.00 39.16
ATOM   1479  O   SER B 186      13.858 -23.780 -18.264  1.00 39.16
ATOM   1480  CB  SER B 186      12.686 -26.161 -16.450  1.00 39.16
ATOM   1481  OG  SER B 186      12.375 -25.396 -15.296  1.00 39.16
ATOM   1482  N   VAL B 187      14.540 -23.564 -16.130  1.00 36.83
ATOM   1483  CA  VAL B 187      14.660 -22.132 -16.208  1.00 36.83
ATOM   1484  C   VAL B 187      15.721 -21.800 -17.216  1.00 36.83
ATOM   1485  O   VAL B 187      15.581 -20.851 -17.986  1.00 36.83
ATOM   1486  CB  VAL B 187      15.060 -21.503 -14.905  1.00 36.83
ATOM   1487  CG1 VAL B 187      15.153 -19.980 -15.108  1.00 36.83
ATOM   1488  CG2 VAL B 187      14.044 -21.922 -13.828  1.00 36.83
ATOM   1489  N   PHE B 188      16.815 -22.584 -17.238  1.00 60.21
ATOM   1490  CA  PHE B 188      17.892 -22.364 -18.160  1.00 60.21
ATOM   1491  C   PHE B 188      17.350 -22.439 -19.554  1.00 60.21
ATOM   1492  O   PHE B 188      17.603 -21.556 -20.370  1.00 60.21
ATOM   1493  CB  PHE B 188      18.993 -23.434 -18.000  1.00 60.21
ATOM   1494  CG  PHE B 188      19.970 -23.335 -19.121  1.00 60.21
ATOM   1495  CD1 PHE B 188      20.776 -22.231 -19.276  1.00 60.21
ATOM   1496  CD2 PHE B 188      20.092 -24.374 -20.014  1.00 60.21
ATOM   1497  CE1 PHE B 188      21.674 -22.165 -20.316  1.00 60.21
ATOM   1498  CE2 PHE B 188      20.989 -24.314 -21.053  1.00 60.21
ATOM   1499  CZ  PHE B 188      21.783 -23.204 -21.207  1.00 60.21
ATOM   1500  N   TYR B 189      16.560 -23.480 -19.870  1.00111.45
ATOM   1501  CA  TYR B 189      16.054 -23.559 -21.210  1.00111.45
ATOM   1502  C   TYR B 189      15.168 -22.403 -21.538  1.00111.45
ATOM   1503  O   TYR B 189      15.246 -21.851 -22.634  1.00111.45
ATOM   1504  CB  TYR B 189      15.304 -24.858 -21.550  1.00111.45
ATOM   1505  CG  TYR B 189      16.276 -25.744 -22.247  1.00111.45
ATOM   1506  CD1 TYR B 189      17.159 -26.549 -21.566  1.00111.45
ATOM   1507  CD2 TYR B 189      16.291 -25.754 -23.623  1.00111.45
ATOM   1508  CE1 TYR B 189      18.038 -27.346 -22.262  1.00111.45
ATOM   1509  CE2 TYR B 189      17.167 -26.549 -24.321  1.00111.45
ATOM   1510  CZ  TYR B 189      18.044 -27.350 -23.636  1.00111.45
ATOM   1511  OH  TYR B 189      18.949 -28.171 -24.343  1.00111.45
ATOM   1512  N   TYR B 190      14.277 -22.011 -20.617  1.00 71.82
ATOM   1513  CA  TYR B 190      13.350 -20.974 -20.956  1.00 71.82
ATOM   1514  C   TYR B 190      14.038 -19.641 -21.129  1.00 71.82
ATOM   1515  O   TYR B 190      13.886 -18.989 -22.161  1.00 71.82
ATOM   1516  CB  TYR B 190      12.269 -20.843 -19.865  1.00 71.82
ATOM   1517  CG  TYR B 190      10.994 -20.345 -20.453  1.00 71.82
ATOM   1518  CD1 TYR B 190      10.739 -18.999 -20.576  1.00 71.82
ATOM   1519  CD2 TYR B 190      10.042 -21.246 -20.877  1.00 71.82
ATOM   1520  CE1 TYR B 190       9.552 -18.560 -21.116  1.00 71.82
ATOM   1521  CE2 TYR B 190       8.855 -20.814 -21.417  1.00 71.82
ATOM   1522  CZ  TYR B 190       8.610 -19.469 -21.537  1.00 71.82
ATOM   1523  OH  TYR B 190       7.392 -19.021 -22.091  1.00 71.82
ATOM   1524  N   GLU B 191      14.799 -19.188 -20.109  1.00 86.95
ATOM   1525  CA  GLU B 191      15.398 -17.877 -20.147  1.00 86.95
ATOM   1526  C   GLU B 191      16.675 -17.759 -20.938  1.00 86.95
ATOM   1527  O   GLU B 191      16.895 -16.766 -21.632  1.00 86.95
ATOM   1528  CB  GLU B 191      15.658 -17.306 -18.742  1.00 86.95
ATOM   1529  CG  GLU B 191      14.362 -16.969 -18.001  1.00 86.95
ATOM   1530  CD  GLU B 191      13.924 -15.564 -18.392  1.00 86.95
ATOM   1531  OE1 GLU B 191      13.276 -15.421 -19.461  1.00 86.95
ATOM   1532  OE2 GLU B 191      14.230 -14.615 -17.622  1.00 86.95
ATOM   1533  N   ILE B 192      17.620 -18.696 -20.741  1.00138.57
ATOM   1534  CA  ILE B 192      18.902 -18.590 -21.391  1.00138.57
ATOM   1535  C   ILE B 192      18.966 -19.132 -22.795  1.00138.57
ATOM   1536  O   ILE B 192      19.449 -18.476 -23.716  1.00138.57
ATOM   1537  CB  ILE B 192      19.984 -19.264 -20.600  1.00138.57
ATOM   1538  CG1 ILE B 192      19.884 -18.858 -19.119  1.00138.57
ATOM   1539  CG2 ILE B 192      21.333 -18.894 -21.237  1.00138.57
ATOM   1540  CD1 ILE B 192      20.248 -17.398 -18.853  1.00138.57
ATOM   1541  N   LEU B 193      18.502 -20.387 -22.945  1.00146.62
ATOM   1542  CA  LEU B 193      18.590 -21.247 -24.095  1.00146.62
ATOM   1543  C   LEU B 193      17.621 -20.836 -25.172  1.00146.62
ATOM   1544  O   LEU B 193      17.809 -21.172 -26.335  1.00146.62
ATOM   1545  CB  LEU B 193      18.343 -22.714 -23.672  1.00146.62
ATOM   1546  CG  LEU B 193      19.111 -23.799 -24.463  1.00146.62
ATOM   1547  CD1 LEU B 193      18.624 -23.968 -25.907  1.00146.62
ATOM   1548  CD2 LEU B 193      20.629 -23.559 -24.368  1.00146.62
ATOM   1549  N   ASN B 194      16.532 -20.135 -24.807  1.00136.06
ATOM   1550  CA  ASN B 194      15.456 -19.732 -25.680  1.00136.06
ATOM   1551  C   ASN B 194      14.772 -20.934 -26.255  1.00136.06
ATOM   1552  O   ASN B 194      14.344 -20.924 -27.408  1.00136.06
ATOM   1553  CB  ASN B 194      15.788 -18.681 -26.777  1.00136.06
ATOM   1554  CG  ASN B 194      14.571 -18.025 -27.418  1.00136.06
ATOM   1555  OD1 ASN B 194      14.480 -17.887 -28.638  1.00136.06
ATOM   1556  ND2 ASN B 194      13.582 -17.644 -26.564  1.00136.06
ATOM   1557  N   SER B 195      14.651 -22.011 -25.440  1.00 71.55
ATOM   1558  CA  SER B 195      13.913 -23.175 -25.845  1.00 71.55
ATOM   1559  C   SER B 195      12.849 -23.442 -24.822  1.00 71.55
ATOM   1560  O   SER B 195      12.978 -24.301 -23.949  1.00 71.55
ATOM   1561  CB  SER B 195      14.783 -24.435 -25.965  1.00 71.55
ATOM   1562  OG  SER B 195      15.100 -24.666 -27.328  1.00 71.55
ATOM   1563  N   PRO B 196      11.778 -22.712 -24.948  1.00 69.32
ATOM   1564  CA  PRO B 196      10.649 -22.791 -24.064  1.00 69.32
ATOM   1565  C   PRO B 196      10.005 -24.144 -24.064  1.00 69.32
ATOM   1566  O   PRO B 196       9.519 -24.566 -23.016  1.00 69.32
ATOM   1567  CB  PRO B 196       9.686 -21.710 -24.551  1.00 69.32
ATOM   1568  CG  PRO B 196      10.613 -20.687 -25.236  1.00 69.32
ATOM   1569  CD  PRO B 196      11.476 -21.543 -26.179  1.00 69.32
ATOM   1570  N   ASP B 197       9.962 -24.838 -25.217  1.00 25.57
ATOM   1571  CA  ASP B 197       9.289 -26.106 -25.258  1.00 25.57
ATOM   1572  C   ASP B 197      10.022 -27.076 -24.396  1.00 25.57
ATOM   1573  O   ASP B 197       9.412 -27.874 -23.687  1.00 25.57
ATOM   1574  CB  ASP B 197       9.192 -26.701 -26.672  1.00 25.57
ATOM   1575  CG  ASP B 197       8.598 -25.627 -27.572  1.00 25.57
ATOM   1576  OD1 ASP B 197       7.472 -25.153 -27.261  1.00 25.57
ATOM   1577  OD2 ASP B 197       9.258 -25.270 -28.584  1.00 25.57
ATOM   1578  N   ARG B 198      11.364 -27.029 -24.436  1.00137.23
ATOM   1579  CA  ARG B 198      12.150 -27.941 -23.661  1.00137.23
ATOM   1580  C   ARG B 198      11.897 -27.666 -22.211  1.00137.23
ATOM   1581  O   ARG B 198      11.773 -28.588 -21.405  1.00137.23
ATOM   1582  CB  ARG B 198      13.655 -27.774 -23.920  1.00137.23
ATOM   1583  CG  ARG B 198      14.207 -28.705 -25.000  1.00137.23
ATOM   1584  CD  ARG B 198      14.627 -27.971 -26.274  1.00137.23
ATOM   1585  NE  ARG B 198      15.053 -29.003 -27.260  1.00137.23
ATOM   1586  CZ  ARG B 198      15.724 -28.635 -28.389  1.00137.23
ATOM   1587  NH1 ARG B 198      16.018 -27.321 -28.614  1.00137.23
ATOM   1588  NH2 ARG B 198      16.096 -29.582 -29.300  1.00137.23
ATOM   1589  N   ALA B 199      11.808 -26.373 -21.844  1.00 31.87
ATOM   1590  CA  ALA B 199      11.616 -26.020 -20.466  1.00 31.87
ATOM   1591  C   ALA B 199      10.306 -26.563 -19.981  1.00 31.87
ATOM   1592  O   ALA B 199      10.220 -27.109 -18.881  1.00 31.87
ATOM   1593  CB  ALA B 199      11.600 -24.499 -20.249  1.00 31.87
ATOM   1594  N   CYS B 200       9.245 -26.422 -20.797  1.00 31.97
ATOM   1595  CA  CYS B 200       7.940 -26.869 -20.398  1.00 31.97
ATOM   1596  C   CYS B 200       7.929 -28.358 -20.238  1.00 31.97
ATOM   1597  O   CYS B 200       7.394 -28.879 -19.260  1.00 31.97
ATOM   1598  CB  CYS B 200       6.847 -26.510 -21.418  1.00 31.97
ATOM   1599  SG  CYS B 200       6.762 -24.723 -21.735  1.00 31.97
ATOM   1600  N   ARG B 201       8.528 -29.094 -21.192  1.00 67.08
ATOM   1601  CA  ARG B 201       8.475 -30.527 -21.103  1.00 67.08
ATOM   1602  C   ARG B 201       9.178 -30.994 -19.871  1.00 67.08
ATOM   1603  O   ARG B 201       8.684 -31.871 -19.164  1.00 67.08
ATOM   1604  CB  ARG B 201       9.116 -31.259 -22.294  1.00 67.08
ATOM   1605  CG  ARG B 201       8.268 -31.256 -23.569  1.00 67.08
ATOM   1606  CD  ARG B 201       9.017 -30.942 -24.863  1.00 67.08
ATOM   1607  NE  ARG B 201       8.009 -31.005 -25.959  1.00 67.08
ATOM   1608  CZ  ARG B 201       7.163 -29.953 -26.167  1.00 67.08
ATOM   1609  NH1 ARG B 201       7.226 -28.858 -25.354  1.00 67.08
ATOM   1610  NH2 ARG B 201       6.266 -29.987 -27.195  1.00 67.08
ATOM   1611  N   LEU B 202      10.350 -30.411 -19.569  1.00 37.33
ATOM   1612  CA  LEU B 202      11.107 -30.865 -18.438  1.00 37.33
ATOM   1613  C   LEU B 202      10.329 -30.630 -17.177  1.00 37.33
ATOM   1614  O   LEU B 202      10.273 -31.497 -16.306  1.00 37.33
ATOM   1615  CB  LEU B 202      12.450 -30.129 -18.285  1.00 37.33
ATOM   1616  CG  LEU B 202      13.207 -30.498 -16.995  1.00 37.33
ATOM   1617  CD1 LEU B 202      13.374 -32.021 -16.859  1.00 37.33
ATOM   1618  CD2 LEU B 202      14.538 -29.737 -16.888  1.00 37.33
ATOM   1619  N   ALA B 203       9.703 -29.448 -17.043  1.00 34.04
ATOM   1620  CA  ALA B 203       9.000 -29.148 -15.828  1.00 34.04
ATOM   1621  C   ALA B 203       7.852 -30.093 -15.640  1.00 34.04
ATOM   1622  O   ALA B 203       7.614 -30.573 -14.533  1.00 34.04
ATOM   1623  CB  ALA B 203       8.438 -27.718 -15.797  1.00 34.04
ATOM   1624  N   LYS B 204       7.095 -30.379 -16.715  1.00 82.81
ATOM   1625  CA  LYS B 204       5.947 -31.232 -16.586  1.00 82.81
ATOM   1626  C   LYS B 204       6.348 -32.625 -16.219  1.00 82.81
ATOM   1627  O   LYS B 204       5.756 -33.219 -15.320  1.00 82.81
ATOM   1628  CB  LYS B 204       5.079 -31.256 -17.855  1.00 82.81
ATOM   1629  CG  LYS B 204       4.064 -30.120 -17.949  1.00 82.81
ATOM   1630  CD  LYS B 204       4.292 -29.206 -19.154  1.00 82.81
ATOM   1631  CE  LYS B 204       3.025 -28.924 -19.961  1.00 82.81
ATOM   1632  NZ  LYS B 204       2.521 -30.181 -20.557  1.00 82.81
ATOM   1633  N   ALA B 205       7.381 -33.178 -16.882  1.00 24.41
ATOM   1634  CA  ALA B 205       7.776 -34.530 -16.612  1.00 24.41
ATOM   1635  C   ALA B 205       8.239 -34.630 -15.194  1.00 24.41
ATOM   1636  O   ALA B 205       7.902 -35.578 -14.485  1.00 24.41
ATOM   1637  CB  ALA B 205       8.933 -35.003 -17.509  1.00 24.41
ATOM   1638  N   ALA B 206       9.019 -33.637 -14.734  1.00 26.86
ATOM   1639  CA  ALA B 206       9.559 -33.689 -13.406  1.00 26.86
ATOM   1640  C   ALA B 206       8.443 -33.684 -12.407  1.00 26.86
ATOM   1641  O   ALA B 206       8.457 -34.442 -11.439  1.00 26.86
ATOM   1642  CB  ALA B 206      10.466 -32.486 -13.085  1.00 26.86
ATOM   1643  N   PHE B 207       7.432 -32.827 -12.628  1.00101.70
ATOM   1644  CA  PHE B 207       6.341 -32.685 -11.707  1.00101.70
ATOM   1645  C   PHE B 207       5.584 -33.976 -11.613  1.00101.70
ATOM   1646  O   PHE B 207       5.295 -34.454 -10.517  1.00101.70
ATOM   1647  CB  PHE B 207       5.369 -31.582 -12.172  1.00101.70
ATOM   1648  CG  PHE B 207       4.411 -31.233 -11.083  1.00101.70
ATOM   1649  CD1 PHE B 207       3.173 -31.828 -11.014  1.00101.70
ATOM   1650  CD2 PHE B 207       4.749 -30.294 -10.136  1.00101.70
ATOM   1651  CE1 PHE B 207       2.289 -31.496 -10.014  1.00101.70
ATOM   1652  CE2 PHE B 207       3.870 -29.958  -9.134  1.00101.70
ATOM   1653  CZ  PHE B 207       2.637 -30.561  -9.069  1.00101.70
ATOM   1654  N   ASP B 208       5.253 -34.590 -12.763  1.00102.63
ATOM   1655  CA  ASP B 208       4.447 -35.780 -12.750  1.00102.63
ATOM   1656  C   ASP B 208       5.165 -36.932 -12.109  1.00102.63
ATOM   1657  O   ASP B 208       4.558 -37.713 -11.379  1.00102.63
ATOM   1658  CB  ASP B 208       3.949 -36.196 -14.149  1.00102.63
ATOM   1659  CG  ASP B 208       2.563 -35.625 -14.401  1.00102.63
ATOM   1660  OD1 ASP B 208       1.657 -35.847 -13.554  1.00102.63
ATOM   1661  OD2 ASP B 208       2.398 -34.947 -15.449  1.00102.63
ATOM   1662  N   ASP B 209       6.477 -37.086 -12.360  1.00 34.47
ATOM   1663  CA  ASP B 209       7.185 -38.197 -11.794  1.00 34.47
ATOM   1664  C   ASP B 209       7.208 -38.059 -10.304  1.00 34.47
ATOM   1665  O   ASP B 209       7.072 -39.042  -9.578  1.00 34.47
ATOM   1666  CB  ASP B 209       8.636 -38.300 -12.294  1.00 34.47
ATOM   1667  CG  ASP B 209       8.643 -39.221 -13.509  1.00 34.47
ATOM   1668  OD1 ASP B 209       8.011 -40.309 -13.428  1.00 34.47
ATOM   1669  OD2 ASP B 209       9.286 -38.856 -14.529  1.00 34.47
ATOM   1670  N   ALA B 210       7.395 -36.825  -9.806  1.00 29.95
ATOM   1671  CA  ALA B 210       7.450 -36.590  -8.392  1.00 29.95
ATOM   1672  C   ALA B 210       6.124 -36.908  -7.770  1.00 29.95
ATOM   1673  O   ALA B 210       6.064 -37.516  -6.702  1.00 29.95
ATOM   1674  CB  ALA B 210       7.785 -35.131  -8.038  1.00 29.95
ATOM   1675  N   ILE B 211       5.014 -36.536  -8.435  1.00129.22
ATOM   1676  CA  ILE B 211       3.725 -36.719  -7.829  1.00129.22
ATOM   1677  C   ILE B 211       3.498 -38.176  -7.568  1.00129.22
ATOM   1678  O   ILE B 211       2.936 -38.545  -6.538  1.00129.22
ATOM   1679  CB  ILE B 211       2.576 -36.151  -8.630  1.00129.22
ATOM   1680  CG1 ILE B 211       2.652 -34.626  -8.808  1.00129.22
ATOM   1681  CG2 ILE B 211       1.281 -36.618  -7.944  1.00129.22
ATOM   1682  CD1 ILE B 211       2.171 -33.823  -7.599  1.00129.22
ATOM   1683  N   ALA B 212       3.940 -39.048  -8.490  1.00 34.77
ATOM   1684  CA  ALA B 212       3.713 -40.458  -8.350  1.00 34.77
ATOM   1685  C   ALA B 212       4.388 -40.971  -7.111  1.00 34.77
ATOM   1686  O   ALA B 212       3.846 -41.831  -6.421  1.00 34.77
ATOM   1687  CB  ALA B 212       4.267 -41.266  -9.537  1.00 34.77
ATOM   1688  N   GLU B 213       5.604 -40.467  -6.828  1.00140.83
ATOM   1689  CA  GLU B 213       6.495 -40.856  -5.760  1.00140.83
ATOM   1690  C   GLU B 213       6.076 -40.392  -4.387  1.00140.83
ATOM   1691  O   GLU B 213       6.563 -40.924  -3.391  1.00140.83
ATOM   1692  CB  GLU B 213       7.931 -40.355  -5.986  1.00140.83
ATOM   1693  CG  GLU B 213       8.994 -41.187  -5.265  1.00140.83
ATOM   1694  CD  GLU B 213       9.007 -42.581  -5.875  1.00140.83
ATOM   1695  OE1 GLU B 213       9.400 -42.701  -7.066  1.00140.83
ATOM   1696  OE2 GLU B 213       8.627 -43.544  -5.157  1.00140.83
ATOM   1697  N   LEU B 214       5.200 -39.377  -4.278  1.00 75.77
ATOM   1698  CA  LEU B 214       4.885 -38.745  -3.017  1.00 75.77
ATOM   1699  C   LEU B 214       4.382 -39.718  -1.984  1.00 75.77
ATOM   1700  O   LEU B 214       4.647 -39.544  -0.796  1.00 75.77
ATOM   1701  CB  LEU B 214       3.815 -37.644  -3.155  1.00 75.77
ATOM   1702  CG  LEU B 214       4.335 -36.320  -3.751  1.00 75.77
ATOM   1703  CD1 LEU B 214       3.179 -35.436  -4.247  1.00 75.77
ATOM   1704  CD2 LEU B 214       5.250 -35.582  -2.765  1.00 75.77
ATOM   1705  N   ASP B 215       3.657 -40.774  -2.385  1.00 54.62
ATOM   1706  CA  ASP B 215       3.045 -41.659  -1.429  1.00 54.62
ATOM   1707  C   ASP B 215       4.079 -42.263  -0.522  1.00 54.62
ATOM   1708  O   ASP B 215       3.785 -42.590   0.626  1.00 54.62
ATOM   1709  CB  ASP B 215       2.286 -42.828  -2.082  1.00 54.62
ATOM   1710  CG  ASP B 215       1.500 -43.528  -0.980  1.00 54.62
ATOM   1711  OD1 ASP B 215       0.715 -42.827  -0.285  1.00 54.62
ATOM   1712  OD2 ASP B 215       1.668 -44.765  -0.821  1.00 54.62
ATOM   1713  N   THR B 216       5.307 -42.448  -1.028  1.00115.48
ATOM   1714  CA  THR B 216       6.394 -43.086  -0.337  1.00115.48
ATOM   1715  C   THR B 216       6.853 -42.289   0.853  1.00115.48
ATOM   1716  O   THR B 216       7.314 -42.856   1.841  1.00115.48
ATOM   1717  CB  THR B 216       7.591 -43.223  -1.224  1.00115.48
ATOM   1718  OG1 THR B 216       8.091 -41.941  -1.569  1.00115.48
ATOM   1719  CG2 THR B 216       7.174 -43.982  -2.490  1.00115.48
ATOM   1720  N   LEU B 217       6.762 -40.949   0.780  1.00 79.31
ATOM   1721  CA  LEU B 217       7.361 -40.039   1.722  1.00 79.31
ATOM   1722  C   LEU B 217       6.609 -39.888   3.008  1.00 79.31
ATOM   1723  O   LEU B 217       5.409 -40.131   3.101  1.00 79.31
ATOM   1724  CB  LEU B 217       7.469 -38.619   1.144  1.00 79.31
ATOM   1725  CG  LEU B 217       7.964 -38.578  -0.314  1.00 79.31
ATOM   1726  CD1 LEU B 217       7.745 -37.191  -0.937  1.00 79.31
ATOM   1727  CD2 LEU B 217       9.415 -39.069  -0.433  1.00 79.31
ATOM   1728  N   SER B 218       7.361 -39.465   4.049  1.00 33.40
ATOM   1729  CA  SER B 218       6.834 -39.143   5.343  1.00 33.40
ATOM   1730  C   SER B 218       6.317 -37.743   5.236  1.00 33.40
ATOM   1731  O   SER B 218       6.453 -37.104   4.194  1.00 33.40
ATOM   1732  CB  SER B 218       7.889 -39.161   6.464  1.00 33.40
ATOM   1733  OG  SER B 218       8.814 -38.098   6.284  1.00 33.40
ATOM   1734  N   GLU B 219       5.695 -37.230   6.313  1.00 85.52
ATOM   1735  CA  GLU B 219       5.125 -35.915   6.250  1.00 85.52
ATOM   1736  C   GLU B 219       6.189 -34.890   6.025  1.00 85.52
ATOM   1737  O   GLU B 219       6.009 -33.976   5.223  1.00 85.52
ATOM   1738  CB  GLU B 219       4.364 -35.508   7.522  1.00 85.52
ATOM   1739  CG  GLU B 219       3.203 -36.455   7.851  1.00 85.52
ATOM   1740  CD  GLU B 219       3.663 -37.441   8.919  1.00 85.52
ATOM   1741  OE1 GLU B 219       3.535 -37.119  10.130  1.00 85.52
ATOM   1742  OE2 GLU B 219       4.154 -38.534   8.533  1.00 85.52
ATOM   1743  N   GLU B 220       7.333 -35.009   6.720  1.00 98.37
ATOM   1744  CA  GLU B 220       8.333 -33.991   6.589  1.00 98.37
ATOM   1745  C   GLU B 220       8.862 -33.975   5.189  1.00 98.37
ATOM   1746  O   GLU B 220       9.034 -32.910   4.598  1.00 98.37
ATOM   1747  CB  GLU B 220       9.531 -34.192   7.532  1.00 98.37
ATOM   1748  CG  GLU B 220       9.125 -34.533   8.969  1.00 98.37
ATOM   1749  CD  GLU B 220       9.025 -36.044   9.122  1.00 98.37
ATOM   1750  OE1 GLU B 220      10.085 -36.695   9.317  1.00 98.37
ATOM   1751  OE2 GLU B 220       7.883 -36.570   9.033  1.00 98.37
ATOM   1752  N   SER B 221       9.131 -35.165   4.619  1.00 25.06
ATOM   1753  CA  SER B 221       9.708 -35.250   3.307  1.00 25.06
ATOM   1754  C   SER B 221       8.729 -34.726   2.305  1.00 25.06
ATOM   1755  O   SER B 221       9.108 -34.099   1.317  1.00 25.06
ATOM   1756  CB  SER B 221      10.059 -36.693   2.906  1.00 25.06
ATOM   1757  OG  SER B 221       9.227 -37.607   3.603  1.00 25.06
ATOM   1758  N   TYR B 222       7.431 -34.963   2.555  1.00 53.01
ATOM   1759  CA  TYR B 222       6.384 -34.546   1.670  1.00 53.01
ATOM   1760  C   TYR B 222       6.427 -33.057   1.564  1.00 53.01
ATOM   1761  O   TYR B 222       6.335 -32.502   0.471  1.00 53.01
ATOM   1762  CB  TYR B 222       5.001 -34.945   2.215  1.00 53.01
ATOM   1763  CG  TYR B 222       3.928 -34.299   1.407  1.00 53.01
ATOM   1764  CD1 TYR B 222       3.619 -34.757   0.148  1.00 53.01
ATOM   1765  CD2 TYR B 222       3.218 -33.239   1.924  1.00 53.01
ATOM   1766  CE1 TYR B 222       2.622 -34.159  -0.587  1.00 53.01
ATOM   1767  CE2 TYR B 222       2.221 -32.638   1.193  1.00 53.01
ATOM   1768  CZ  TYR B 222       1.922 -33.099  -0.065  1.00 53.01
ATOM   1769  OH  TYR B 222       0.897 -32.485  -0.817  1.00 53.01
ATOM   1770  N   LYS B 223       6.593 -32.368   2.706  1.00 86.80
ATOM   1771  CA  LYS B 223       6.599 -30.934   2.700  1.00 86.80
ATOM   1772  C   LYS B 223       7.744 -30.455   1.862  1.00 86.80
ATOM   1773  O   LYS B 223       7.595 -29.531   1.064  1.00 86.80
ATOM   1774  CB  LYS B 223       6.807 -30.332   4.101  1.00 86.80
ATOM   1775  CG  LYS B 223       5.815 -30.813   5.166  1.00 86.80
ATOM   1776  CD  LYS B 223       4.369 -30.932   4.680  1.00 86.80
ATOM   1777  CE  LYS B 223       3.422 -31.515   5.734  1.00 86.80
ATOM   1778  NZ  LYS B 223       3.232 -30.551   6.841  1.00 86.80
ATOM   1779  N   ASP B 224       8.923 -31.085   2.015  1.00 37.05
ATOM   1780  CA  ASP B 224      10.102 -30.635   1.329  1.00 37.05
ATOM   1781  C   ASP B 224       9.905 -30.737  -0.151  1.00 37.05
ATOM   1782  O   ASP B 224      10.195 -29.799  -0.891  1.00 37.05
ATOM   1783  CB  ASP B 224      11.333 -31.503   1.647  1.00 37.05
ATOM   1784  CG  ASP B 224      11.873 -31.115   3.014  1.00 37.05
ATOM   1785  OD1 ASP B 224      11.985 -29.889   3.281  1.00 37.05
ATOM   1786  OD2 ASP B 224      12.185 -32.043   3.807  1.00 37.05
ATOM   1787  N   SER B 225       9.404 -31.892  -0.622  1.00 41.02
ATOM   1788  CA  SER B 225       9.272 -32.123  -2.033  1.00 41.02
ATOM   1789  C   SER B 225       8.205 -31.265  -2.636  1.00 41.02
ATOM   1790  O   SER B 225       8.373 -30.722  -3.727  1.00 41.02
ATOM   1791  CB  SER B 225       8.937 -33.588  -2.367  1.00 41.02
ATOM   1792  OG  SER B 225      10.058 -34.416  -2.093  1.00 41.02
ATOM   1793  N   THR B 226       7.080 -31.103  -1.924  1.00109.75
ATOM   1794  CA  THR B 226       5.940 -30.411  -2.448  1.00109.75
ATOM   1795  C   THR B 226       6.288 -28.976  -2.675  1.00109.75
ATOM   1796  O   THR B 226       5.787 -28.351  -3.608  1.00109.75
ATOM   1797  CB  THR B 226       4.774 -30.469  -1.513  1.00109.75
ATOM   1798  OG1 THR B 226       4.478 -31.822  -1.206  1.00109.75
ATOM   1799  CG2 THR B 226       3.559 -29.853  -2.216  1.00109.75
ATOM   1800  N   LEU B 227       7.155 -28.408  -1.818  1.00 42.41
ATOM   1801  CA  LEU B 227       7.490 -27.020  -1.936  1.00 42.41
ATOM   1802  C   LEU B 227       8.105 -26.777  -3.283  1.00 42.41
ATOM   1803  O   LEU B 227       7.727 -25.833  -3.972  1.00 42.41
ATOM   1804  CB  LEU B 227       8.507 -26.570  -0.873  1.00 42.41
ATOM   1805  CG  LEU B 227       9.038 -25.136  -1.075  1.00 42.41
ATOM   1806  CD1 LEU B 227       8.945 -24.317   0.221  1.00 42.41
ATOM   1807  CD2 LEU B 227      10.458 -25.148  -1.669  1.00 42.41
ATOM   1808  N   ILE B 228       9.062 -27.630  -3.699  1.00 96.74
ATOM   1809  CA  ILE B 228       9.746 -27.483  -4.960  1.00 96.74
ATOM   1810  C   ILE B 228       8.788 -27.716  -6.089  1.00 96.74
ATOM   1811  O   ILE B 228       8.834 -27.030  -7.108  1.00 96.74
ATOM   1812  CB  ILE B 228      10.895 -28.438  -5.126  1.00 96.74
ATOM   1813  CG1 ILE B 228      11.766 -28.474  -3.855  1.00 96.74
ATOM   1814  CG2 ILE B 228      11.675 -28.006  -6.379  1.00 96.74
ATOM   1815  CD1 ILE B 228      12.553 -27.187  -3.606  1.00 96.74
ATOM   1816  N   MET B 229       7.886 -28.699  -5.936  1.00 47.22
ATOM   1817  CA  MET B 229       6.961 -29.035  -6.978  1.00 47.22
ATOM   1818  C   MET B 229       6.112 -27.836  -7.261  1.00 47.22
ATOM   1819  O   MET B 229       5.719 -27.602  -8.403  1.00 47.22
ATOM   1820  CB  MET B 229       6.039 -30.201  -6.596  1.00 47.22
ATOM   1821  CG  MET B 229       6.350 -31.494  -7.353  1.00 47.22
ATOM   1822  SD  MET B 229       5.357 -32.922  -6.821  1.00 47.22
ATOM   1823  CE  MET B 229       6.025 -32.965  -5.134  1.00 47.22
ATOM   1824  N   GLN B 230       5.802 -27.045  -6.220  1.00 40.51
ATOM   1825  CA  GLN B 230       4.972 -25.887  -6.373  1.00 40.51
ATOM   1826  C   GLN B 230       5.637 -24.932  -7.318  1.00 40.51
ATOM   1827  O   GLN B 230       4.969 -24.311  -8.142  1.00 40.51
ATOM   1828  CB  GLN B 230       4.764 -25.141  -5.043  1.00 40.51
ATOM   1829  CG  GLN B 230       4.012 -23.819  -5.191  1.00 40.51
ATOM   1830  CD  GLN B 230       2.542 -24.158  -5.390  1.00 40.51
ATOM   1831  OE1 GLN B 230       1.981 -24.983  -4.671  1.00 40.51
ATOM   1832  NE2 GLN B 230       1.902 -23.512  -6.401  1.00 40.51
ATOM   1833  N   LEU B 231       6.971 -24.781  -7.224  1.00 87.27
ATOM   1834  CA  LEU B 231       7.666 -23.865  -8.086  1.00 87.27
ATOM   1835  C   LEU B 231       7.547 -24.313  -9.511  1.00 87.27
ATOM   1836  O   LEU B 231       7.394 -23.485 -10.408  1.00 87.27
ATOM   1837  CB  LEU B 231       9.167 -23.707  -7.784  1.00 87.27
ATOM   1838  CG  LEU B 231       9.493 -23.567  -6.286  1.00 87.27
ATOM   1839  CD1 LEU B 231      10.948 -23.937  -5.982  1.00 87.27
ATOM   1840  CD2 LEU B 231       9.095 -22.186  -5.753  1.00 87.27
ATOM   1841  N   LEU B 232       7.622 -25.634  -9.763  1.00 94.68
ATOM   1842  CA  LEU B 232       7.512 -26.146 -11.101  1.00 94.68
ATOM   1843  C   LEU B 232       6.175 -25.743 -11.644  1.00 94.68
ATOM   1844  O   LEU B 232       6.066 -25.284 -12.780  1.00 94.68
ATOM   1845  CB  LEU B 232       7.531 -27.687 -11.148  1.00 94.68
ATOM   1846  CG  LEU B 232       8.727 -28.378 -10.463  1.00 94.68
ATOM   1847  CD1 LEU B 232       8.453 -29.867 -10.238  1.00 94.68
ATOM   1848  CD2 LEU B 232      10.040 -28.145 -11.220  1.00 94.68
ATOM   1849  N   ARG B 233       5.119 -25.900 -10.827  1.00127.87
ATOM   1850  CA  ARG B 233       3.779 -25.589 -11.235  1.00127.87
ATOM   1851  C   ARG B 233       3.657 -24.127 -11.523  1.00127.87
ATOM   1852  O   ARG B 233       3.015 -23.732 -12.495  1.00127.87
ATOM   1853  CB  ARG B 233       2.736 -25.933 -10.158  1.00127.87
ATOM   1854  CG  ARG B 233       1.463 -26.566 -10.723  1.00127.87
ATOM   1855  CD  ARG B 233       0.697 -25.651 -11.680  1.00127.87
ATOM   1856  NE  ARG B 233      -0.406 -26.450 -12.284  1.00127.87
ATOM   1857  CZ  ARG B 233      -1.204 -25.893 -13.242  1.00127.87
ATOM   1858  NH1 ARG B 233      -1.007 -24.596 -13.623  1.00127.87
ATOM   1859  NH2 ARG B 233      -2.191 -26.634 -13.824  1.00127.87
ATOM   1860  N   ASP B 234       4.282 -23.282 -10.686  1.00 33.52
ATOM   1861  CA  ASP B 234       4.155 -21.863 -10.851  1.00 33.52
ATOM   1862  C   ASP B 234       4.698 -21.491 -12.195  1.00 33.52
ATOM   1863  O   ASP B 234       4.092 -20.705 -12.921  1.00 33.52
ATOM   1864  CB  ASP B 234       4.968 -21.080  -9.803  1.00 33.52
ATOM   1865  CG  ASP B 234       4.052 -20.712  -8.642  1.00 33.52
ATOM   1866  OD1 ASP B 234       3.321 -21.614  -8.151  1.00 33.52
ATOM   1867  OD2 ASP B 234       4.078 -19.522  -8.229  1.00 33.52
ATOM   1868  N   ASN B 235       5.862 -22.056 -12.565  1.00 37.64
ATOM   1869  CA  ASN B 235       6.479 -21.728 -13.817  1.00 37.64
ATOM   1870  C   ASN B 235       5.621 -22.201 -14.948  1.00 37.64
ATOM   1871  O   ASN B 235       5.459 -21.496 -15.941  1.00 37.64
ATOM   1872  CB  ASN B 235       7.873 -22.353 -13.987  1.00 37.64
ATOM   1873  CG  ASN B 235       8.848 -21.504 -13.185  1.00 37.64
ATOM   1874  OD1 ASN B 235       8.767 -20.276 -13.191  1.00 37.64
ATOM   1875  ND2 ASN B 235       9.801 -22.173 -12.482  1.00 37.64
ATOM   1876  N   LEU B 236       5.030 -23.404 -14.829  1.00 48.11
ATOM   1877  CA  LEU B 236       4.232 -23.914 -15.905  1.00 48.11
ATOM   1878  C   LEU B 236       3.097 -22.973 -16.149  1.00 48.11
ATOM   1879  O   LEU B 236       2.750 -22.693 -17.295  1.00 48.11
ATOM   1880  CB  LEU B 236       3.624 -25.302 -15.618  1.00 48.11
ATOM   1881  CG  LEU B 236       4.641 -26.462 -15.618  1.00 48.11
ATOM   1882  CD1 LEU B 236       3.976 -27.779 -15.180  1.00 48.11
ATOM   1883  CD2 LEU B 236       5.343 -26.601 -16.982  1.00 48.11
ATOM   1884  N   THR B 237       2.497 -22.441 -15.072  1.00 23.81
ATOM   1885  CA  THR B 237       1.370 -21.572 -15.238  1.00 23.81
ATOM   1886  C   THR B 237       1.795 -20.384 -16.039  1.00 23.81
ATOM   1887  O   THR B 237       1.124 -19.994 -16.993  1.00 23.81
ATOM   1888  CB  THR B 237       0.850 -21.055 -13.931  1.00 23.81
ATOM   1889  OG1 THR B 237       0.511 -22.138 -13.077  1.00 23.81
ATOM   1890  CG2 THR B 237      -0.387 -20.184 -14.203  1.00 23.81
ATOM   1891  N   LEU B 238       2.947 -19.790 -15.682  1.00 98.50
ATOM   1892  CA  LEU B 238       3.384 -18.599 -16.349  1.00 98.50
ATOM   1893  C   LEU B 238       3.645 -18.909 -17.791  1.00 98.50
ATOM   1894  O   LEU B 238       3.217 -18.182 -18.686  1.00 98.50
ATOM   1895  CB  LEU B 238       4.682 -18.043 -15.726  1.00 98.50
ATOM   1896  CG  LEU B 238       4.708 -17.944 -14.184  1.00 98.50
ATOM   1897  CD1 LEU B 238       6.127 -17.772 -13.618  1.00 98.50
ATOM   1898  CD2 LEU B 238       3.731 -16.870 -13.688  1.00 98.50
ATOM   1899  N   TRP B 239       4.348 -20.024 -18.040  1.00 76.53
ATOM   1900  CA  TRP B 239       4.807 -20.422 -19.339  1.00 76.53
ATOM   1901  C   TRP B 239       3.703 -20.821 -20.263  1.00 76.53
ATOM   1902  O   TRP B 239       3.807 -20.593 -21.467  1.00 76.53
ATOM   1903  CB  TRP B 239       5.833 -21.562 -19.254  1.00 76.53
ATOM   1904  CG  TRP B 239       7.089 -21.105 -18.553  1.00 76.53
ATOM   1905  CD1 TRP B 239       7.526 -19.826 -18.366  1.00 76.53
ATOM   1906  CD2 TRP B 239       8.054 -21.960 -17.922  1.00 76.53
ATOM   1907  NE1 TRP B 239       8.702 -19.830 -17.660  1.00 76.53
ATOM   1908  CE2 TRP B 239       9.039 -21.137 -17.377  1.00 76.53
ATOM   1909  CE3 TRP B 239       8.112 -23.318 -17.799  1.00 76.53
ATOM   1910  CZ2 TRP B 239      10.103 -21.660 -16.700  1.00 76.53
ATOM   1911  CZ3 TRP B 239       9.188 -23.844 -17.117  1.00 76.53
ATOM   1912  CH2 TRP B 239      10.164 -23.031 -16.578  1.00 76.53
ATOM   1913  N   THR B 240       2.643 -21.473 -19.750  1.00 16.55
ATOM   1914  CA  THR B 240       1.594 -21.881 -20.637  1.00 16.55
ATOM   1915  C   THR B 240       0.531 -20.793 -20.656  1.00 16.55
ATOM   1916  O   THR B 240       0.326 -20.196 -21.747  1.00 16.55
ATOM   1917  CB  THR B 240       0.931 -23.166 -20.232  1.00 16.55
ATOM   1918  OG1 THR B 240       1.874 -24.043 -19.635  1.00 16.55
ATOM   1919  CG2 THR B 240       0.315 -23.816 -21.484  1.00 16.55
ATOM   1920  OXT THR B 240      -0.090 -20.546 -19.589  1.00 16.55
