# Supplementary material for: A recombinant Fasciola gigantica 14-3-3 epsilon protein (rFg14-3-3e) modulates various functions of goat peripheral blood mononuclear cells
Source: Parasit Vectors. 2018 Mar 6;11:152. doi: 10.1186/s13071-018-2745-4 (PMC5840819; doi:10.1186/s13071-018-2745-4)
Supplement: Supplementary file 1 — Dataset S1. Structure files, FoldX configuration files and associated energy calculations for complexes between YWAHE and rFg14-3-3, and the 18 human protein interactors of YWAHE. (TGZ 5273 kb) [file 13071_2018_2745_MOESM1_ESM.tgz › foldx_model_files/P62258-P63104-MDL-1qjb.pdb]

FoldX generated pdb file

Output generated by <BuildModel>
ATOM      0  N   GLU A   1      -4.114   7.030  48.200  1.00 75.39
ATOM      1  CA  GLU A   1      -4.524   5.621  48.030  1.00 75.39
ATOM      2  C   GLU A   1      -3.409   4.806  47.472  1.00 75.39
ATOM      3  O   GLU A   1      -2.243   5.187  47.555  1.00 75.39
ATOM      4  CB  GLU A   1      -5.741   5.501  47.094  1.00 75.39
ATOM      5  CG  GLU A   1      -5.454   5.917  45.664  1.00 75.39
ATOM      6  CD  GLU A   1      -5.158   7.399  45.547  1.00 75.39
ATOM      7  OE1 GLU A   1      -5.926   8.207  46.111  1.00 75.39
ATOM      8  OE2 GLU A   1      -4.155   7.754  44.892  1.00 75.39
ATOM      9  N   ARG A   2      -3.757   3.657  46.871  1.00 98.82
ATOM     10  CA  ARG A   2      -2.766   2.762  46.367  1.00 98.82
ATOM     11  C   ARG A   2      -1.957   3.455  45.323  1.00 98.82
ATOM     12  O   ARG A   2      -0.729   3.389  45.336  1.00 98.82
ATOM     13  CB  ARG A   2      -3.364   1.509  45.702  1.00 98.82
ATOM     14  CG  ARG A   2      -2.313   0.638  45.010  1.00 98.82
ATOM     15  CD  ARG A   2      -2.799  -0.768  44.653  1.00 98.82
ATOM     16  NE  ARG A   2      -2.725  -1.626  45.870  1.00 98.82
ATOM     17  CZ  ARG A   2      -2.826  -2.982  45.724  1.00 98.82
ATOM     18  NH1 ARG A   2      -3.070  -3.510  44.491  1.00 98.82
ATOM     19  NH2 ARG A   2      -2.678  -3.808  46.799  1.00 98.82
ATOM     20  N   LYS A   3      -2.625   4.169  44.401  1.00 47.82
ATOM     21  CA  LYS A   3      -1.893   4.799  43.345  1.00 47.82
ATOM     22  C   LYS A   3      -0.965   5.806  43.939  1.00 47.82
ATOM     23  O   LYS A   3       0.158   5.967  43.468  1.00 47.82
ATOM     24  CB  LYS A   3      -2.749   5.574  42.327  1.00 47.82
ATOM     25  CG  LYS A   3      -4.027   4.860  41.934  1.00 47.82
ATOM     26  CD  LYS A   3      -3.728   3.485  41.361  1.00 47.82
ATOM     27  CE  LYS A   3      -5.008   2.729  41.042  1.00 47.82
ATOM     28  NZ  LYS A   3      -4.731   1.339  40.584  1.00 47.82
ATOM     29  N   LYS A   4      -1.414   6.518  44.989  1.00 44.04
ATOM     30  CA  LYS A   4      -0.582   7.527  45.574  1.00 44.04
ATOM     31  C   LYS A   4       0.671   6.896  46.085  1.00 44.04
ATOM     32  O   LYS A   4       1.763   7.415  45.863  1.00 44.04
ATOM     33  CB  LYS A   4      -1.215   8.233  46.789  1.00 44.04
ATOM     34  CG  LYS A   4      -0.252   9.126  47.544  1.00 44.04
ATOM     35  CD  LYS A   4      -0.851  10.505  47.766  1.00 44.04
ATOM     36  CE  LYS A   4      -1.343  10.671  49.195  1.00 44.04
ATOM     37  NZ  LYS A   4      -2.078  11.953  49.383  1.00 44.04
ATOM     38  N   LYS A   5       0.548   5.750  46.776  1.00 96.36
ATOM     39  CA  LYS A   5       1.703   5.132  47.359  1.00 96.36
ATOM     40  C   LYS A   5       2.676   4.680  46.317  1.00 96.36
ATOM     41  O   LYS A   5       3.884   4.783  46.523  1.00 96.36
ATOM     42  CB  LYS A   5       1.390   3.938  48.272  1.00 96.36
ATOM     43  CG  LYS A   5       0.610   4.306  49.520  1.00 96.36
ATOM     44  CD  LYS A   5       1.444   5.171  50.452  1.00 96.36
ATOM     45  CE  LYS A   5       0.668   5.539  51.706  1.00 96.36
ATOM     46  NZ  LYS A   5       1.508   6.295  52.676  1.00 96.36
ATOM     47  N   SER A   6       2.186   4.142  45.186  1.00 40.32
ATOM     48  CA  SER A   6       3.057   3.654  44.153  1.00 40.32
ATOM     49  C   SER A   6       3.848   4.782  43.565  1.00 40.32
ATOM     50  O   SER A   6       5.055   4.656  43.364  1.00 40.32
ATOM     51  CB  SER A   6       2.308   3.006  43.024  1.00 40.32
ATOM     52  OG  SER A   6       1.444   3.925  42.354  1.00 40.32
ATOM     53  N   ASP A   7       3.187   5.923  43.282  1.00 44.38
ATOM     54  CA  ASP A   7       3.855   7.026  42.649  1.00 44.38
ATOM     55  C   ASP A   7       4.903   7.519  43.594  1.00 44.38
ATOM     56  O   ASP A   7       6.001   7.894  43.186  1.00 44.38
ATOM     57  CB  ASP A   7       2.934   8.212  42.309  1.00 44.38
ATOM     58  CG  ASP A   7       2.289   8.065  40.949  1.00 44.38
ATOM     59  OD1 ASP A   7       2.949   7.547  40.024  1.00 44.38
ATOM     60  OD2 ASP A   7       1.118   8.474  40.806  1.00 44.38
ATOM     61  N   PHE A   8       4.566   7.544  44.895  1.00 36.36
ATOM     62  CA  PHE A   8       5.463   7.992  45.919  1.00 36.36
ATOM     63  C   PHE A   8       6.649   7.066  45.955  1.00 36.36
ATOM     64  O   PHE A   8       7.789   7.507  46.083  1.00 36.36
ATOM     65  CB  PHE A   8       4.784   7.975  47.300  1.00 36.36
ATOM     66  CG  PHE A   8       4.548   9.341  47.866  1.00 36.36
ATOM     67  CD1 PHE A   8       5.568  10.278  47.904  1.00 36.36
ATOM     68  CD2 PHE A   8       3.308   9.694  48.369  1.00 36.36
ATOM     69  CE1 PHE A   8       5.351  11.535  48.432  1.00 36.36
ATOM     70  CE2 PHE A   8       3.089  10.952  48.898  1.00 36.36
ATOM     71  CZ  PHE A   8       4.112  11.874  48.930  1.00 36.36
ATOM     72  N   ALA A   9       6.414   5.748  45.815  1.00 33.16
ATOM     73  CA  ALA A   9       7.473   4.780  45.874  1.00 33.16
ATOM     74  C   ALA A   9       8.444   5.044  44.760  1.00 33.16
ATOM     75  O   ALA A   9       9.653   4.911  44.944  1.00 33.16
ATOM     76  CB  ALA A   9       6.968   3.334  45.725  1.00 33.16
ATOM     77  N   LYS A  10       7.931   5.405  43.566  1.00 45.37
ATOM     78  CA  LYS A  10       8.751   5.687  42.418  1.00 45.37
ATOM     79  C   LYS A  10       9.594   6.889  42.701  1.00 45.37
ATOM     80  O   LYS A  10      10.775   6.923  42.356  1.00 45.37
ATOM     81  CB  LYS A  10       7.931   6.037  41.161  1.00 45.37
ATOM     82  CG  LYS A  10       7.128   4.873  40.582  1.00 45.37
ATOM     83  CD  LYS A  10       8.005   3.846  39.860  1.00 45.37
ATOM     84  CE  LYS A  10       7.213   2.869  38.991  1.00 45.37
ATOM     85  NZ  LYS A  10       7.587   3.033  37.568  1.00 45.37
ATOM     86  N   ILE A  11       8.999   7.924  43.325  1.00 56.18
ATOM     87  CA  ILE A  11       9.748   9.114  43.607  1.00 56.18
ATOM     88  C   ILE A  11      10.851   8.793  44.562  1.00 56.18
ATOM     89  O   ILE A  11      11.974   9.272  44.411  1.00 56.18
ATOM     90  CB  ILE A  11       8.872  10.230  44.205  1.00 56.18
ATOM     91  CG1 ILE A  11       7.705  10.552  43.269  1.00 56.18
ATOM     92  CG2 ILE A  11       9.689  11.497  44.410  1.00 56.18
ATOM     93  CD1 ILE A  11       6.471  11.057  43.983  1.00 56.18
ATOM     94  N   ALA A  12      10.556   7.958  45.570  1.00 29.19
ATOM     95  CA  ALA A  12      11.520   7.603  46.571  1.00 29.19
ATOM     96  C   ALA A  12      12.663   6.897  45.913  1.00 29.19
ATOM     97  O   ALA A  12      13.821   7.122  46.262  1.00 29.19
ATOM     98  CB  ALA A  12      10.941   6.659  47.639  1.00 29.19
ATOM     99  N   GLU A  13      12.371   6.022  44.931  1.00 39.95
ATOM    100  CA  GLU A  13      13.423   5.287  44.288  1.00 39.95
ATOM    101  C   GLU A  13      14.360   6.247  43.609  1.00 39.95
ATOM    102  O   GLU A  13      15.577   6.096  43.699  1.00 39.95
ATOM    103  CB  GLU A  13      12.923   4.316  43.205  1.00 39.95
ATOM    104  CG  GLU A  13      13.728   3.015  43.169  1.00 39.95
ATOM    105  CD  GLU A  13      14.940   3.208  42.268  1.00 39.95
ATOM    106  OE1 GLU A  13      14.779   3.828  41.183  1.00 39.95
ATOM    107  OE2 GLU A  13      16.044   2.747  42.659  1.00 39.95
ATOM    108  N   GLN A  14      13.820   7.274  42.923  1.00 44.02
ATOM    109  CA  GLN A  14      14.647   8.215  42.213  1.00 44.02
ATOM    110  C   GLN A  14      15.521   8.924  43.205  1.00 44.02
ATOM    111  O   GLN A  14      16.703   9.156  42.961  1.00 44.02
ATOM    112  CB  GLN A  14      13.830   9.312  41.508  1.00 44.02
ATOM    113  CG  GLN A  14      12.589   8.797  40.780  1.00 44.02
ATOM    114  CD  GLN A  14      13.028   7.666  39.862  1.00 44.02
ATOM    115  OE1 GLN A  14      14.028   7.777  39.151  1.00 44.02
ATOM    116  NE2 GLN A  14      12.248   6.552  39.863  1.00 44.02
ATOM    117  N   SER A  15      14.925   9.294  44.351  1.00 64.04
ATOM    118  CA  SER A  15      15.526   9.990  45.457  1.00 64.04
ATOM    119  C   SER A  15      16.551   9.111  46.106  1.00 64.04
ATOM    120  O   SER A  15      17.455   9.588  46.789  1.00 64.04
ATOM    121  CB  SER A  15      14.500  10.394  46.531  1.00 64.04
ATOM    122  OG  SER A  15      13.435  11.126  45.956  1.00 64.04
ATOM    123  N   GLU A  16      16.397   7.787  45.945  1.00 80.80
ATOM    124  CA  GLU A  16      17.238   6.807  46.572  1.00 80.80
ATOM    125  C   GLU A  16      17.040   6.844  48.053  1.00 80.80
ATOM    126  O   GLU A  16      17.981   6.721  48.837  1.00 80.80
ATOM    127  CB  GLU A  16      18.721   6.939  46.212  1.00 80.80
ATOM    128  CG  GLU A  16      19.115   5.928  45.134  1.00 80.80
ATOM    129  CD  GLU A  16      20.551   5.507  45.377  1.00 80.80
ATOM    130  OE1 GLU A  16      20.862   5.127  46.535  1.00 80.80
ATOM    131  OE2 GLU A  16      21.355   5.555  44.408  1.00 80.80
ATOM    132  N   ARG A  17      15.766   7.027  48.456  1.00167.56
ATOM    133  CA  ARG A  17      15.351   6.935  49.824  1.00167.56
ATOM    134  C   ARG A  17      14.621   5.634  49.888  1.00167.56
ATOM    135  O   ARG A  17      13.399   5.574  49.771  1.00167.56
ATOM    136  CB  ARG A  17      14.351   8.038  50.209  1.00167.56
ATOM    137  CG  ARG A  17      14.887   9.451  49.969  1.00167.56
ATOM    138  CD  ARG A  17      16.005   9.865  50.929  1.00167.56
ATOM    139  NE  ARG A  17      15.537   9.595  52.316  1.00167.56
ATOM    140  CZ  ARG A  17      14.840  10.559  52.986  1.00167.56
ATOM    141  NH1 ARG A  17      14.642  11.780  52.407  1.00167.56
ATOM    142  NH2 ARG A  17      14.364  10.318  54.239  1.00167.56
ATOM    143  N   TYR A  18      15.389   4.551  50.088  1.00 76.05
ATOM    144  CA  TYR A  18      14.898   3.204  50.062  1.00 76.05
ATOM    145  C   TYR A  18      13.988   2.900  51.205  1.00 76.05
ATOM    146  O   TYR A  18      13.052   2.116  51.058  1.00 76.05
ATOM    147  CB  TYR A  18      16.024   2.166  49.977  1.00 76.05
ATOM    148  CG  TYR A  18      16.566   2.363  48.604  1.00 76.05
ATOM    149  CD1 TYR A  18      15.777   2.056  47.519  1.00 76.05
ATOM    150  CD2 TYR A  18      17.839   2.841  48.394  1.00 76.05
ATOM    151  CE1 TYR A  18      16.247   2.230  46.239  1.00 76.05
ATOM    152  CE2 TYR A  18      18.314   3.017  47.114  1.00 76.05
ATOM    153  CZ  TYR A  18      17.517   2.712  46.036  1.00 76.05
ATOM    154  OH  TYR A  18      17.998   2.892  44.721  1.00 76.05
ATOM    155  N   ASP A  19      14.252   3.470  52.391  1.00 38.41
ATOM    156  CA  ASP A  19      13.408   3.165  53.508  1.00 38.41
ATOM    157  C   ASP A  19      12.011   3.628  53.203  1.00 38.41
ATOM    158  O   ASP A  19      11.045   2.911  53.460  1.00 38.41
ATOM    159  CB  ASP A  19      13.893   3.851  54.798  1.00 38.41
ATOM    160  CG  ASP A  19      15.335   3.412  55.041  1.00 38.41
ATOM    161  OD1 ASP A  19      16.246   3.965  54.368  1.00 38.41
ATOM    162  OD2 ASP A  19      15.545   2.529  55.914  1.00 38.41
ATOM    163  N   GLU A  20      11.863   4.837  52.628  1.00119.87
ATOM    164  CA  GLU A  20      10.554   5.351  52.337  1.00119.87
ATOM    165  C   GLU A  20       9.907   4.524  51.267  1.00119.87
ATOM    166  O   GLU A  20       8.701   4.274  51.303  1.00119.87
ATOM    167  CB  GLU A  20      10.572   6.816  51.881  1.00119.87
ATOM    168  CG  GLU A  20      11.093   7.748  52.971  1.00119.87
ATOM    169  CD  GLU A  20      10.078   8.874  53.120  1.00119.87
ATOM    170  OE1 GLU A  20       9.884   9.636  52.137  1.00119.87
ATOM    171  OE2 GLU A  20       9.484   8.988  54.227  1.00119.87
ATOM    172  N   MET A  21      10.699   4.075  50.277  1.00 44.00
ATOM    173  CA  MET A  21      10.148   3.306  49.199  1.00 44.00
ATOM    174  C   MET A  21       9.570   2.038  49.752  1.00 44.00
ATOM    175  O   MET A  21       8.476   1.625  49.368  1.00 44.00
ATOM    176  CB  MET A  21      11.187   2.922  48.133  1.00 44.00
ATOM    177  CG  MET A  21      10.549   2.374  46.854  1.00 44.00
ATOM    178  SD  MET A  21      11.719   1.716  45.629  1.00 44.00
ATOM    179  CE  MET A  21      10.545   1.840  44.249  1.00 44.00
ATOM    180  N   VAL A  22      10.291   1.386  50.682  1.00 35.77
ATOM    181  CA  VAL A  22       9.826   0.157  51.262  1.00 35.77
ATOM    182  C   VAL A  22       8.577   0.419  52.036  1.00 35.77
ATOM    183  O   VAL A  22       7.647  -0.384  52.010  1.00 35.77
ATOM    184  CB  VAL A  22      10.806  -0.459  52.221  1.00 35.77
ATOM    185  CG1 VAL A  22      10.021  -1.054  53.403  1.00 35.77
ATOM    186  CG2 VAL A  22      11.671  -1.484  51.465  1.00 35.77
ATOM    187  N   LYS A  23       8.517   1.552  52.759  1.00 78.83
ATOM    188  CA  LYS A  23       7.364   1.781  53.577  1.00 78.83
ATOM    189  C   LYS A  23       6.143   1.911  52.719  1.00 78.83
ATOM    190  O   LYS A  23       5.087   1.385  53.065  1.00 78.83
ATOM    191  CB  LYS A  23       7.498   3.011  54.493  1.00 78.83
ATOM    192  CG  LYS A  23       8.636   2.910  55.489  1.00 78.83
ATOM    193  CD  LYS A  23       9.040   4.285  55.995  1.00 78.83
ATOM    194  CE  LYS A  23       7.898   4.958  56.739  1.00 78.83
ATOM    195  NZ  LYS A  23       8.272   6.319  57.215  1.00 78.83
ATOM    196  N   VAL A  24       6.241   2.605  51.570  1.00 80.64
ATOM    197  CA  VAL A  24       5.080   2.775  50.740  1.00 80.64
ATOM    198  C   VAL A  24       4.632   1.459  50.169  1.00 80.64
ATOM    199  O   VAL A  24       3.435   1.177  50.117  1.00 80.64
ATOM    200  CB  VAL A  24       5.346   3.760  49.587  1.00 80.64
ATOM    201  CG1 VAL A  24       5.194   5.196  50.067  1.00 80.64
ATOM    202  CG2 VAL A  24       6.757   3.582  49.048  1.00 80.64
ATOM    203  N   MET A  25       5.576   0.609  49.720  1.00 62.50
ATOM    204  CA  MET A  25       5.221  -0.659  49.141  1.00 62.50
ATOM    205  C   MET A  25       4.653  -1.559  50.191  1.00 62.50
ATOM    206  O   MET A  25       3.812  -2.411  49.903  1.00 62.50
ATOM    207  CB  MET A  25       6.387  -1.354  48.426  1.00 62.50
ATOM    208  CG  MET A  25       6.899  -0.513  47.256  1.00 62.50
ATOM    209  SD  MET A  25       5.589   0.029  46.113  1.00 62.50
ATOM    210  CE  MET A  25       4.980  -1.636  45.720  1.00 62.50
ATOM    211  N   ASN A  26       5.137  -1.422  51.437  1.00 69.30
ATOM    212  CA  ASN A  26       4.639  -2.215  52.521  1.00 69.30
ATOM    213  C   ASN A  26       3.187  -1.911  52.714  1.00 69.30
ATOM    214  O   ASN A  26       2.367  -2.821  52.829  1.00 69.30
ATOM    215  CB  ASN A  26       5.336  -1.885  53.849  1.00 69.30
ATOM    216  CG  ASN A  26       5.127  -2.960  54.893  1.00 69.30
ATOM    217  OD1 ASN A  26       6.038  -3.729  55.202  1.00 69.30
ATOM    218  ND2 ASN A  26       3.920  -3.019  55.442  1.00 69.30
ATOM    219  N   GLU A  27       2.835  -0.611  52.735  1.00135.65
ATOM    220  CA  GLU A  27       1.481  -0.195  52.964  1.00135.65
ATOM    221  C   GLU A  27       0.619  -0.652  51.828  1.00135.65
ATOM    222  O   GLU A  27      -0.548  -0.983  52.025  1.00135.65
ATOM    223  CB  GLU A  27       1.320   1.326  53.126  1.00135.65
ATOM    224  CG  GLU A  27      -0.119   1.773  53.304  1.00135.65
ATOM    225  CD  GLU A  27      -0.511   1.879  54.765  1.00135.65
ATOM    226  OE1 GLU A  27       0.350   2.259  55.587  1.00135.65
ATOM    227  OE2 GLU A  27      -1.681   1.584  55.088  1.00135.65
ATOM    228  N   VAL A  28       1.160  -0.661  50.595  1.00 37.17
ATOM    229  CA  VAL A  28       0.381  -1.111  49.478  1.00 37.17
ATOM    230  C   VAL A  28       0.017  -2.548  49.730  1.00 37.17
ATOM    231  O   VAL A  28      -1.135  -2.945  49.563  1.00 37.17
ATOM    232  CB  VAL A  28       1.146  -1.070  48.185  1.00 37.17
ATOM    233  CG1 VAL A  28       0.301  -1.743  47.091  1.00 37.17
ATOM    234  CG2 VAL A  28       1.520   0.388  47.870  1.00 37.17
ATOM    235  N   ALA A  29       1.000  -3.356  50.177  1.00 39.57
ATOM    236  CA  ALA A  29       0.829  -4.770  50.389  1.00 39.57
ATOM    237  C   ALA A  29      -0.201  -5.060  51.450  1.00 39.57
ATOM    238  O   ALA A  29      -1.001  -5.983  51.306  1.00 39.57
ATOM    239  CB  ALA A  29       2.132  -5.466  50.817  1.00 39.57
ATOM    240  N   LYS A  30      -0.213  -4.268  52.537  1.00 38.73
ATOM    241  CA  LYS A  30      -1.083  -4.428  53.676  1.00 38.73
ATOM    242  C   LYS A  30      -2.512  -4.290  53.247  1.00 38.73
ATOM    243  O   LYS A  30      -3.424  -4.803  53.894  1.00 38.73
ATOM    244  CB  LYS A  30      -0.761  -3.406  54.768  1.00 38.73
ATOM    245  CG  LYS A  30       0.621  -3.566  55.379  1.00 38.73
ATOM    246  CD  LYS A  30       0.670  -3.003  56.790  1.00 38.73
ATOM    247  CE  LYS A  30      -0.144  -3.853  57.752  1.00 38.73
ATOM    248  NZ  LYS A  30      -0.059  -3.345  59.149  1.00 38.73
ATOM    249  N   MET A  31      -2.728  -3.556  52.145  1.00136.79
ATOM    250  CA  MET A  31      -4.007  -3.235  51.578  1.00136.79
ATOM    251  C   MET A  31      -4.651  -4.555  51.244  1.00136.79
ATOM    252  O   MET A  31      -5.874  -4.688  51.286  1.00136.79
ATOM    253  CB  MET A  31      -3.804  -2.377  50.312  1.00136.79
ATOM    254  CG  MET A  31      -3.401  -0.922  50.553  1.00136.79
ATOM    255  SD  MET A  31      -3.283   0.067  49.025  1.00136.79
ATOM    256  CE  MET A  31      -2.263   1.404  49.719  1.00136.79
ATOM    257  N   PRO A  32      -3.814  -5.573  50.941  1.00 77.89
ATOM    258  CA  PRO A  32      -4.219  -6.934  50.705  1.00 77.89
ATOM    259  C   PRO A  32      -4.705  -7.220  49.312  1.00 77.89
ATOM    260  O   PRO A  32      -5.189  -8.323  49.059  1.00 77.89
ATOM    261  CB  PRO A  32      -5.324  -7.105  51.750  1.00 77.89
ATOM    262  CG  PRO A  32      -4.776  -6.419  52.982  1.00 77.89
ATOM    263  CD  PRO A  32      -4.347  -5.062  52.453  1.00 77.89
ATOM    264  N   GLY A  33      -4.558  -6.289  48.354  1.00100.61
ATOM    265  CA  GLY A  33      -4.942  -6.602  47.003  1.00100.61
ATOM    266  C   GLY A  33      -3.722  -7.144  46.313  1.00100.61
ATOM    267  O   GLY A  33      -2.598  -6.792  46.669  1.00100.61
ATOM    268  N   GLU A  34      -3.912  -8.031  45.312  1.00 79.02
ATOM    269  CA  GLU A  34      -2.808  -8.612  44.597  1.00 79.02
ATOM    270  C   GLU A  34      -2.076  -7.507  43.891  1.00 79.02
ATOM    271  O   GLU A  34      -2.682  -6.542  43.427  1.00 79.02
ATOM    272  CB  GLU A  34      -3.243  -9.665  43.562  1.00 79.02
ATOM    273  CG  GLU A  34      -4.315 -10.631  44.067  1.00 79.02
ATOM    274  CD  GLU A  34      -5.676 -10.096  43.641  1.00 79.02
ATOM    275  OE1 GLU A  34      -5.986 -10.175  42.423  1.00 79.02
ATOM    276  OE2 GLU A  34      -6.418  -9.601  44.530  1.00 79.02
ATOM    277  N   MET A  35      -0.732  -7.618  43.825  1.00 68.48
ATOM    278  CA  MET A  35       0.096  -6.592  43.245  1.00 68.48
ATOM    279  C   MET A  35       0.225  -6.775  41.762  1.00 68.48
ATOM    280  O   MET A  35       0.157  -7.886  41.241  1.00 68.48
ATOM    281  CB  MET A  35       1.537  -6.595  43.791  1.00 68.48
ATOM    282  CG  MET A  35       1.659  -6.032  45.193  1.00 68.48
ATOM    283  SD  MET A  35       3.345  -6.080  45.824  1.00 68.48
ATOM    284  CE  MET A  35       3.265  -4.826  47.101  1.00 68.48
ATOM    285  N   SER A  36       0.433  -5.658  41.035  1.00100.23
ATOM    286  CA  SER A  36       0.675  -5.734  39.621  1.00100.23
ATOM    287  C   SER A  36       2.134  -6.015  39.456  1.00100.23
ATOM    288  O   SER A  36       2.879  -6.076  40.432  1.00100.23
ATOM    289  CB  SER A  36       0.373  -4.470  38.866  1.00100.23
ATOM    290  OG  SER A  36       1.493  -3.586  38.829  1.00100.23
ATOM    291  N   VAL A  37       2.575  -6.208  38.200  1.00 23.65
ATOM    292  CA  VAL A  37       3.949  -6.520  37.934  1.00 23.65
ATOM    293  C   VAL A  37       4.804  -5.380  38.393  1.00 23.65
ATOM    294  O   VAL A  37       5.868  -5.590  38.974  1.00 23.65
ATOM    295  CB  VAL A  37       4.225  -6.751  36.477  1.00 23.65
ATOM    296  CG1 VAL A  37       5.702  -7.148  36.315  1.00 23.65
ATOM    297  CG2 VAL A  37       3.237  -7.813  35.959  1.00 23.65
ATOM    298  N   GLU A  38       4.357  -4.136  38.143  1.00 43.25
ATOM    299  CA  GLU A  38       5.122  -2.980  38.518  1.00 43.25
ATOM    300  C   GLU A  38       5.264  -2.912  40.004  1.00 43.25
ATOM    301  O   GLU A  38       6.333  -2.596  40.522  1.00 43.25
ATOM    302  CB  GLU A  38       4.469  -1.657  38.103  1.00 43.25
ATOM    303  CG  GLU A  38       4.479  -1.473  36.586  1.00 43.25
ATOM    304  CD  GLU A  38       3.187  -2.032  36.018  1.00 43.25
ATOM    305  OE1 GLU A  38       2.116  -1.864  36.660  1.00 43.25
ATOM    306  OE2 GLU A  38       3.261  -2.648  34.922  1.00 43.25
ATOM    307  N   GLU A  39       4.174  -3.197  40.731  1.00 52.87
ATOM    308  CA  GLU A  39       4.185  -3.093  42.159  1.00 52.87
ATOM    309  C   GLU A  39       5.118  -4.116  42.730  1.00 52.87
ATOM    310  O   GLU A  39       5.798  -3.849  43.719  1.00 52.87
ATOM    311  CB  GLU A  39       2.780  -3.285  42.745  1.00 52.87
ATOM    312  CG  GLU A  39       1.908  -2.051  42.491  1.00 52.87
ATOM    313  CD  GLU A  39       0.491  -2.335  42.951  1.00 52.87
ATOM    314  OE1 GLU A  39      -0.210  -3.135  42.273  1.00 52.87
ATOM    315  OE2 GLU A  39       0.086  -1.749  43.989  1.00 52.87
ATOM    316  N   ARG A  40       5.166  -5.319  42.122  1.00 95.97
ATOM    317  CA  ARG A  40       6.019  -6.377  42.590  1.00 95.97
ATOM    318  C   ARG A  40       7.444  -5.948  42.473  1.00 95.97
ATOM    319  O   ARG A  40       8.253  -6.186  43.368  1.00 95.97
ATOM    320  CB  ARG A  40       5.885  -7.676  41.768  1.00 95.97
ATOM    321  CG  ARG A  40       4.623  -8.494  42.062  1.00 95.97
ATOM    322  CD  ARG A  40       4.617  -9.882  41.409  1.00 95.97
ATOM    323  NE  ARG A  40       4.334  -9.724  39.953  1.00 95.97
ATOM    324  CZ  ARG A  40       5.301  -9.983  39.023  1.00 95.97
ATOM    325  NH1 ARG A  40       6.576 -10.264  39.419  1.00 95.97
ATOM    326  NH2 ARG A  40       4.988  -9.963  37.693  1.00 95.97
ATOM    327  N   ASN A  41       7.780  -5.298  41.349  1.00 82.56
ATOM    328  CA  ASN A  41       9.124  -4.886  41.081  1.00 82.56
ATOM    329  C   ASN A  41       9.537  -3.880  42.115  1.00 82.56
ATOM    330  O   ASN A  41      10.634  -3.951  42.668  1.00 82.56
ATOM    331  CB  ASN A  41       9.220  -4.219  39.700  1.00 82.56
ATOM    332  CG  ASN A  41       9.607  -5.275  38.688  1.00 82.56
ATOM    333  OD1 ASN A  41      10.744  -5.301  38.221  1.00 82.56
ATOM    334  ND2 ASN A  41       8.646  -6.174  38.343  1.00 82.56
ATOM    335  N   LEU A  42       8.639  -2.926  42.418  1.00 51.33
ATOM    336  CA  LEU A  42       8.918  -1.849  43.327  1.00 51.33
ATOM    337  C   LEU A  42       9.181  -2.389  44.703  1.00 51.33
ATOM    338  O   LEU A  42      10.101  -1.942  45.387  1.00 51.33
ATOM    339  CB  LEU A  42       7.727  -0.878  43.444  1.00 51.33
ATOM    340  CG  LEU A  42       7.407  -0.076  42.166  1.00 51.33
ATOM    341  CD1 LEU A  42       6.296   0.955  42.427  1.00 51.33
ATOM    342  CD2 LEU A  42       8.671   0.575  41.577  1.00 51.33
ATOM    343  N   LEU A  43       8.370  -3.364  45.150  1.00 50.97
ATOM    344  CA  LEU A  43       8.503  -3.915  46.469  1.00 50.97
ATOM    345  C   LEU A  43       9.839  -4.583  46.572  1.00 50.97
ATOM    346  O   LEU A  43      10.557  -4.424  47.559  1.00 50.97
ATOM    347  CB  LEU A  43       7.441  -4.998  46.744  1.00 50.97
ATOM    348  CG  LEU A  43       7.501  -5.616  48.154  1.00 50.97
ATOM    349  CD1 LEU A  43       7.173  -4.568  49.231  1.00 50.97
ATOM    350  CD2 LEU A  43       6.628  -6.877  48.258  1.00 50.97
ATOM    351  N   SER A  44      10.206  -5.349  45.529  1.00 84.74
ATOM    352  CA  SER A  44      11.420  -6.110  45.549  1.00 84.74
ATOM    353  C   SER A  44      12.620  -5.219  45.564  1.00 84.74
ATOM    354  O   SER A  44      13.570  -5.470  46.304  1.00 84.74
ATOM    355  CB  SER A  44      11.550  -7.075  44.354  1.00 84.74
ATOM    356  OG  SER A  44      11.817  -6.356  43.159  1.00 84.74
ATOM    357  N   VAL A  45      12.615  -4.153  44.745  1.00 37.94
ATOM    358  CA  VAL A  45      13.741  -3.268  44.672  1.00 37.94
ATOM    359  C   VAL A  45      13.936  -2.612  46.005  1.00 37.94
ATOM    360  O   VAL A  45      15.057  -2.532  46.505  1.00 37.94
ATOM    361  CB  VAL A  45      13.534  -2.158  43.679  1.00 37.94
ATOM    362  CG1 VAL A  45      14.698  -1.160  43.797  1.00 37.94
ATOM    363  CG2 VAL A  45      13.373  -2.772  42.279  1.00 37.94
ATOM    364  N   ALA A  46      12.840  -2.128  46.621  1.00 38.98
ATOM    365  CA  ALA A  46      12.940  -1.390  47.851  1.00 38.98
ATOM    366  C   ALA A  46      13.498  -2.241  48.957  1.00 38.98
ATOM    367  O   ALA A  46      14.412  -1.828  49.668  1.00 38.98
ATOM    368  CB  ALA A  46      11.580  -0.850  48.324  1.00 38.98
ATOM    369  N   TYR A  47      12.982  -3.468  49.135  1.00 69.60
ATOM    370  CA  TYR A  47      13.485  -4.290  50.200  1.00 69.60
ATOM    371  C   TYR A  47      14.903  -4.686  49.951  1.00 69.60
ATOM    372  O   TYR A  47      15.689  -4.801  50.890  1.00 69.60
ATOM    373  CB  TYR A  47      12.672  -5.568  50.471  1.00 69.60
ATOM    374  CG  TYR A  47      11.586  -5.235  51.441  1.00 69.60
ATOM    375  CD1 TYR A  47      11.908  -4.624  52.631  1.00 69.60
ATOM    376  CD2 TYR A  47      10.268  -5.531  51.189  1.00 69.60
ATOM    377  CE1 TYR A  47      10.943  -4.308  53.556  1.00 69.60
ATOM    378  CE2 TYR A  47       9.295  -5.217  52.110  1.00 69.60
ATOM    379  CZ  TYR A  47       9.630  -4.606  53.295  1.00 69.60
ATOM    380  OH  TYR A  47       8.631  -4.289  54.238  1.00 69.60
ATOM    381  N   LYS A  48      15.269  -4.937  48.682  1.00106.20
ATOM    382  CA  LYS A  48      16.599  -5.401  48.426  1.00106.20
ATOM    383  C   LYS A  48      17.587  -4.367  48.880  1.00106.20
ATOM    384  O   LYS A  48      18.590  -4.701  49.507  1.00106.20
ATOM    385  CB  LYS A  48      16.870  -5.692  46.938  1.00106.20
ATOM    386  CG  LYS A  48      18.334  -6.048  46.664  1.00106.20
ATOM    387  CD  LYS A  48      19.030  -5.112  45.679  1.00106.20
ATOM    388  CE  LYS A  48      19.426  -3.763  46.277  1.00106.20
ATOM    389  NZ  LYS A  48      20.259  -3.015  45.310  1.00106.20
ATOM    390  N   ASN A  49      17.333  -3.078  48.582  1.00 47.30
ATOM    391  CA  ASN A  49      18.258  -2.037  48.942  1.00 47.30
ATOM    392  C   ASN A  49      18.337  -1.876  50.429  1.00 47.30
ATOM    393  O   ASN A  49      19.420  -1.676  50.976  1.00 47.30
ATOM    394  CB  ASN A  49      17.908  -0.680  48.320  1.00 47.30
ATOM    395  CG  ASN A  49      18.434  -0.726  46.896  1.00 47.30
ATOM    396  OD1 ASN A  49      19.588  -0.381  46.644  1.00 47.30
ATOM    397  ND2 ASN A  49      17.578  -1.180  45.944  1.00 47.30
ATOM    398  N   VAL A  50      17.189  -1.940  51.126  1.00 34.21
ATOM    399  CA  VAL A  50      17.191  -1.757  52.552  1.00 34.21
ATOM    400  C   VAL A  50      17.981  -2.851  53.210  1.00 34.21
ATOM    401  O   VAL A  50      18.860  -2.584  54.028  1.00 34.21
ATOM    402  CB  VAL A  50      15.806  -1.792  53.124  1.00 34.21
ATOM    403  CG1 VAL A  50      15.890  -1.687  54.655  1.00 34.21
ATOM    404  CG2 VAL A  50      14.985  -0.674  52.460  1.00 34.21
ATOM    405  N   ILE A  51      17.685  -4.118  52.856  1.00 95.65
ATOM    406  CA  ILE A  51      18.359  -5.270  53.398  1.00 95.65
ATOM    407  C   ILE A  51      19.794  -5.247  52.981  1.00 95.65
ATOM    408  O   ILE A  51      20.687  -5.553  53.771  1.00 95.65
ATOM    409  CB  ILE A  51      17.806  -6.570  52.883  1.00 95.65
ATOM    410  CG1 ILE A  51      16.533  -6.980  53.634  1.00 95.65
ATOM    411  CG2 ILE A  51      18.927  -7.616  52.982  1.00 95.65
ATOM    412  CD1 ILE A  51      16.848  -7.725  54.930  1.00 95.65
ATOM    413  N   GLY A  52      20.043  -4.863  51.716  1.00 26.64
ATOM    414  CA  GLY A  52      21.351  -4.922  51.131  1.00 26.64
ATOM    415  C   GLY A  52      22.313  -4.102  51.924  1.00 26.64
ATOM    416  O   GLY A  52      23.465  -4.494  52.093  1.00 26.64
ATOM    417  N   ALA A  53      21.881  -2.933  52.425  1.00 26.99
ATOM    418  CA  ALA A  53      22.794  -2.102  53.150  1.00 26.99
ATOM    419  C   ALA A  53      23.272  -2.858  54.349  1.00 26.99
ATOM    420  O   ALA A  53      24.461  -2.841  54.666  1.00 26.99
ATOM    421  CB  ALA A  53      22.145  -0.801  53.652  1.00 26.99
ATOM    422  N   ARG A  54      22.357  -3.555  55.049  1.00111.62
ATOM    423  CA  ARG A  54      22.744  -4.284  56.221  1.00111.62
ATOM    424  C   ARG A  54      23.703  -5.365  55.839  1.00111.62
ATOM    425  O   ARG A  54      24.710  -5.567  56.515  1.00111.62
ATOM    426  CB  ARG A  54      21.561  -4.943  56.948  1.00111.62
ATOM    427  CG  ARG A  54      20.726  -3.930  57.727  1.00111.62
ATOM    428  CD  ARG A  54      20.048  -2.898  56.828  1.00111.62
ATOM    429  NE  ARG A  54      19.471  -1.848  57.713  1.00111.62
ATOM    430  CZ  ARG A  54      18.892  -0.742  57.162  1.00111.62
ATOM    431  NH1 ARG A  54      18.817  -0.616  55.806  1.00111.62
ATOM    432  NH2 ARG A  54      18.376   0.232  57.967  1.00111.62
ATOM    433  N   ARG A  55      23.435  -6.078  54.728  1.00 97.85
ATOM    434  CA  ARG A  55      24.282  -7.179  54.363  1.00 97.85
ATOM    435  C   ARG A  55      25.669  -6.688  54.128  1.00 97.85
ATOM    436  O   ARG A  55      26.631  -7.281  54.610  1.00 97.85
ATOM    437  CB  ARG A  55      23.869  -7.880  53.055  1.00 97.85
ATOM    438  CG  ARG A  55      24.821  -8.987  52.605  1.00 97.85
ATOM    439  CD  ARG A  55      24.219  -9.924  51.553  1.00 97.85
ATOM    440  NE  ARG A  55      24.879 -11.256  51.664  1.00 97.85
ATOM    441  CZ  ARG A  55      26.048 -11.495  50.998  1.00 97.85
ATOM    442  NH1 ARG A  55      26.652 -10.483  50.311  1.00 97.85
ATOM    443  NH2 ARG A  55      26.602 -12.743  51.005  1.00 97.85
ATOM    444  N   SER A  56      25.812  -5.580  53.385  1.00 29.96
ATOM    445  CA  SER A  56      27.128  -5.111  53.070  1.00 29.96
ATOM    446  C   SER A  56      27.838  -4.749  54.338  1.00 29.96
ATOM    447  O   SER A  56      28.995  -5.114  54.537  1.00 29.96
ATOM    448  CB  SER A  56      27.110  -3.856  52.178  1.00 29.96
ATOM    449  OG  SER A  56      26.440  -2.792  52.825  1.00 29.96
ATOM    450  N   SER A  57      27.145  -4.043  55.250  1.00 34.92
ATOM    451  CA  SER A  57      27.775  -3.568  56.448  1.00 34.92
ATOM    452  C   SER A  57      28.189  -4.719  57.308  1.00 34.92
ATOM    453  O   SER A  57      29.272  -4.713  57.890  1.00 34.92
ATOM    454  CB  SER A  57      26.849  -2.677  57.291  1.00 34.92
ATOM    455  OG  SER A  57      26.570  -1.472  56.594  1.00 34.92
ATOM    456  N   TRP A  58      27.336  -5.753  57.403  1.00 85.70
ATOM    457  CA  TRP A  58      27.619  -6.839  58.291  1.00 85.70
ATOM    458  C   TRP A  58      28.851  -7.541  57.811  1.00 85.70
ATOM    459  O   TRP A  58      29.669  -7.982  58.613  1.00 85.70
ATOM    460  CB  TRP A  58      26.464  -7.851  58.413  1.00 85.70
ATOM    461  CG  TRP A  58      26.904  -9.272  58.702  1.00 85.70
ATOM    462  CD1 TRP A  58      27.305  -9.808  59.894  1.00 85.70
ATOM    463  CD2 TRP A  58      26.939 -10.346  57.748  1.00 85.70
ATOM    464  NE1 TRP A  58      27.576 -11.146  59.746  1.00 85.70
ATOM    465  CE2 TRP A  58      27.358 -11.492  58.430  1.00 85.70
ATOM    466  CE3 TRP A  58      26.640 -10.377  56.415  1.00 85.70
ATOM    467  CZ2 TRP A  58      27.485 -12.689  57.786  1.00 85.70
ATOM    468  CZ3 TRP A  58      26.778 -11.586  55.769  1.00 85.70
ATOM    469  CH2 TRP A  58      27.191 -12.719  56.440  1.00 85.70
ATOM    470  N   ARG A  59      29.034  -7.673  56.485  1.00121.76
ATOM    471  CA  ARG A  59      30.185  -8.403  56.041  1.00121.76
ATOM    472  C   ARG A  59      31.441  -7.703  56.468  1.00121.76
ATOM    473  O   ARG A  59      32.382  -8.354  56.921  1.00121.76
ATOM    474  CB  ARG A  59      30.240  -8.634  54.517  1.00121.76
ATOM    475  CG  ARG A  59      30.622 -10.045  54.075  1.00121.76
ATOM    476  CD  ARG A  59      32.011 -10.464  54.568  1.00121.76
ATOM    477  NE  ARG A  59      32.371 -11.755  53.912  1.00121.76
ATOM    478  CZ  ARG A  59      33.500 -12.449  54.244  1.00121.76
ATOM    479  NH1 ARG A  59      34.310 -12.030  55.259  1.00121.76
ATOM    480  NH2 ARG A  59      33.830 -13.566  53.532  1.00121.76
ATOM    481  N   MET A  60      31.503  -6.360  56.345  1.00139.61
ATOM    482  CA  MET A  60      32.726  -5.673  56.659  1.00139.61
ATOM    483  C   MET A  60      33.005  -5.756  58.134  1.00139.61
ATOM    484  O   MET A  60      34.126  -6.047  58.546  1.00139.61
ATOM    485  CB  MET A  60      32.756  -4.237  56.185  1.00139.61
ATOM    486  CG  MET A  60      33.937  -3.419  56.703  1.00139.61
ATOM    487  SD  MET A  60      35.524  -4.185  56.328  1.00139.61
ATOM    488  CE  MET A  60      36.652  -2.884  56.823  1.00139.61
ATOM    489  N   LEU A  61      31.984  -5.520  58.977  1.00102.98
ATOM    490  CA  LEU A  61      32.141  -5.548  60.402  1.00102.98
ATOM    491  C   LEU A  61      32.476  -6.935  60.861  1.00102.98
ATOM    492  O   LEU A  61      33.333  -7.118  61.724  1.00102.98
ATOM    493  CB  LEU A  61      30.928  -5.001  61.096  1.00102.98
ATOM    494  CG  LEU A  61      31.164  -4.024  62.267  1.00102.98
ATOM    495  CD1 LEU A  61      32.084  -4.621  63.320  1.00102.98
ATOM    496  CD2 LEU A  61      31.795  -2.737  61.759  1.00102.98
ATOM    497  N   ASN A  62      31.823  -7.962  60.286  1.00 47.94
ATOM    498  CA  ASN A  62      32.079  -9.313  60.691  1.00 47.94
ATOM    499  C   ASN A  62      33.521  -9.634  60.443  1.00 47.94
ATOM    500  O   ASN A  62      34.166 -10.285  61.263  1.00 47.94
ATOM    501  CB  ASN A  62      31.255 -10.349  59.910  1.00 47.94
ATOM    502  CG  ASN A  62      31.493 -11.761  60.399  1.00 47.94
ATOM    503  OD1 ASN A  62      31.617 -12.004  61.599  1.00 47.94
ATOM    504  ND2 ASN A  62      31.559 -12.701  59.465  1.00 47.94
ATOM    505  N   SER A  63      34.055  -9.184  59.290  1.00 89.57
ATOM    506  CA  SER A  63      35.407  -9.446  58.879  1.00 89.57
ATOM    507  C   SER A  63      36.352  -8.770  59.809  1.00 89.57
ATOM    508  O   SER A  63      37.371  -9.338  60.194  1.00 89.57
ATOM    509  CB  SER A  63      35.720  -8.880  57.484  1.00 89.57
ATOM    510  OG  SER A  63      34.827  -9.417  56.521  1.00 89.57
ATOM    511  N   ILE A  64      36.022  -7.534  60.214  1.00 57.57
ATOM    512  CA  ILE A  64      36.907  -6.780  61.045  1.00 57.57
ATOM    513  C   ILE A  64      37.097  -7.574  62.296  1.00 57.57
ATOM    514  O   ILE A  64      38.213  -7.724  62.791  1.00 57.57
ATOM    515  CB  ILE A  64      36.316  -5.462  61.456  1.00 57.57
ATOM    516  CG1 ILE A  64      36.020  -4.589  60.226  1.00 57.57
ATOM    517  CG2 ILE A  64      37.282  -4.805  62.455  1.00 57.57
ATOM    518  CD1 ILE A  64      35.068  -3.428  60.518  1.00 57.57
ATOM    519  N   GLU A  65      35.987  -8.142  62.799  1.00 79.48
ATOM    520  CA  GLU A  65      35.923  -8.863  64.034  1.00 79.48
ATOM    521  C   GLU A  65      36.846 -10.036  64.014  1.00 79.48
ATOM    522  O   GLU A  65      37.492 -10.321  65.019  1.00 79.48
ATOM    523  CB  GLU A  65      34.535  -9.452  64.323  1.00 79.48
ATOM    524  CG  GLU A  65      34.463 -10.145  65.686  1.00 79.48
ATOM    525  CD  GLU A  65      33.278 -11.101  65.669  1.00 79.48
ATOM    526  OE1 GLU A  65      33.414 -12.209  65.086  1.00 79.48
ATOM    527  OE2 GLU A  65      32.222 -10.734  66.249  1.00 79.48
ATOM    528  N   GLN A  66      36.924 -10.751  62.877  1.00 51.01
ATOM    529  CA  GLN A  66      37.723 -11.941  62.792  1.00 51.01
ATOM    530  C   GLN A  66      39.152 -11.574  63.017  1.00 51.01
ATOM    531  O   GLN A  66      39.899 -12.299  63.672  1.00 51.01
ATOM    532  CB  GLN A  66      37.687 -12.584  61.397  1.00 51.01
ATOM    533  CG  GLN A  66      38.625 -13.774  61.205  1.00 51.01
ATOM    534  CD  GLN A  66      38.134 -14.858  62.155  1.00 51.01
ATOM    535  OE1 GLN A  66      37.255 -15.645  61.808  1.00 51.01
ATOM    536  NE2 GLN A  66      38.715 -14.904  63.384  1.00 51.01
ATOM    537  N   LYS A  67      39.552 -10.420  62.462  1.00 66.61
ATOM    538  CA  LYS A  67      40.892  -9.913  62.485  1.00 66.61
ATOM    539  C   LYS A  67      41.299  -9.613  63.894  1.00 66.61
ATOM    540  O   LYS A  67      42.474  -9.667  64.232  1.00 66.61
ATOM    541  CB  LYS A  67      41.023  -8.608  61.683  1.00 66.61
ATOM    542  CG  LYS A  67      40.656  -8.741  60.207  1.00 66.61
ATOM    543  CD  LYS A  67      40.009  -7.480  59.634  1.00 66.61
ATOM    544  CE  LYS A  67      40.710  -6.946  58.386  1.00 66.61
ATOM    545  NZ  LYS A  67      40.719  -7.984  57.331  1.00 66.61
ATOM    546  N   ASP A  68      40.335  -9.283  64.759  1.00183.04
ATOM    547  CA  ASP A  68      40.555  -8.884  66.116  1.00183.04
ATOM    548  C   ASP A  68      41.170  -9.961  66.957  1.00183.04
ATOM    549  O   ASP A  68      41.717  -9.624  68.008  1.00183.04
ATOM    550  CB  ASP A  68      39.264  -8.428  66.799  1.00183.04
ATOM    551  CG  ASP A  68      39.061  -6.928  66.719  1.00183.04
ATOM    552  OD1 ASP A  68      38.849  -6.416  65.599  1.00183.04
ATOM    553  OD2 ASP A  68      39.115  -6.264  67.774  1.00183.04
ATOM    554  N   GLU A  69      41.070 -11.248  66.538  1.00240.47
ATOM    555  CA  GLU A  69      41.497 -12.431  67.260  1.00240.47
ATOM    556  C   GLU A  69      42.652 -12.154  68.176  1.00240.47
ATOM    557  O   GLU A  69      43.623 -11.492  67.815  1.00240.47
ATOM    558  CB  GLU A  69      41.918 -13.609  66.349  1.00240.47
ATOM    559  CG  GLU A  69      42.426 -14.841  67.105  1.00240.47
ATOM    560  CD  GLU A  69      43.230 -15.714  66.145  1.00240.47
ATOM    561  OE1 GLU A  69      42.792 -15.896  64.976  1.00240.47
ATOM    562  OE2 GLU A  69      44.298 -16.220  66.581  1.00240.47
ATOM    563  N   ASN A  70      42.519 -12.674  69.415  1.00246.16
ATOM    564  CA  ASN A  70      43.427 -12.544  70.520  1.00246.16
ATOM    565  C   ASN A  70      43.340 -11.162  71.099  1.00246.16
ATOM    566  O   ASN A  70      44.140 -10.800  71.959  1.00246.16
ATOM    567  CB  ASN A  70      44.894 -12.842  70.149  1.00246.16
ATOM    568  CG  ASN A  70      44.932 -14.069  69.243  1.00246.16
ATOM    569  OD1 ASN A  70      44.660 -15.191  69.669  1.00246.16
ATOM    570  ND2 ASN A  70      45.283 -13.848  67.947  1.00246.16
ATOM    571  N   SER A  71      42.354 -10.353  70.661  1.00206.20
ATOM    572  CA  SER A  71      42.142  -9.067  71.272  1.00206.20
ATOM    573  C   SER A  71      41.541  -9.353  72.611  1.00206.20
ATOM    574  O   SER A  71      41.493  -8.493  73.489  1.00206.20
ATOM    575  CB  SER A  71      41.230  -8.104  70.513  1.00206.20
ATOM    576  OG  SER A  71      41.906  -7.520  69.411  1.00206.20
ATOM    577  N   ALA A  72      40.986 -10.574  72.751  1.00 19.28
ATOM    578  CA  ALA A  72      40.436 -11.038  73.990  1.00 19.28
ATOM    579  C   ALA A  72      38.954 -11.094  73.851  1.00 19.28
ATOM    580  O   ALA A  72      38.290 -11.913  74.486  1.00 19.28
ATOM    581  CB  ALA A  72      40.820 -10.135  75.164  1.00 19.28
ATOM    582  N   LYS A  73      38.396 -10.202  73.018  1.00 16.36
ATOM    583  CA  LYS A  73      36.986 -10.198  72.776  1.00 16.36
ATOM    584  C   LYS A  73      36.363  -9.401  73.870  1.00 16.36
ATOM    585  O   LYS A  73      35.292  -8.819  73.709  1.00 16.36
ATOM    586  CB  LYS A  73      36.386 -11.605  72.743  1.00 16.36
ATOM    587  CG  LYS A  73      34.870 -11.630  72.638  1.00 16.36
ATOM    588  CD  LYS A  73      34.367 -13.007  72.235  1.00 16.36
ATOM    589  CE  LYS A  73      32.885 -12.977  71.899  1.00 16.36
ATOM    590  NZ  LYS A  73      32.459 -14.197  71.159  1.00 16.36
ATOM    591  N   GLN A  74      37.037  -9.377  75.032  1.00 98.86
ATOM    592  CA  GLN A  74      36.567  -8.632  76.157  1.00 98.86
ATOM    593  C   GLN A  74      36.731  -7.175  75.861  1.00 98.86
ATOM    594  O   GLN A  74      35.854  -6.368  76.163  1.00 98.86
ATOM    595  CB  GLN A  74      37.345  -8.969  77.440  1.00 98.86
ATOM    596  CG  GLN A  74      37.054  -8.031  78.597  1.00 98.86
ATOM    597  CD  GLN A  74      35.625  -8.154  79.090  1.00 98.86
ATOM    598  OE1 GLN A  74      35.442  -8.977  80.119  1.00 98.86
ATOM    599  NE2 GLN A  74      34.731  -7.360  78.511  1.00 98.86
ATOM    600  N   GLN A  75      37.864  -6.799  75.236  1.00 97.45
ATOM    601  CA  GLN A  75      38.116  -5.410  74.986  1.00 97.45
ATOM    602  C   GLN A  75      37.696  -5.026  73.603  1.00 97.45
ATOM    603  O   GLN A  75      36.510  -5.026  73.276  1.00 97.45
ATOM    604  CB  GLN A  75      39.583  -4.977  75.190  1.00 97.45
ATOM    605  CG  GLN A  75      40.323  -5.807  76.219  1.00 97.45
ATOM    606  CD  GLN A  75      41.825  -5.613  76.134  1.00 97.45
ATOM    607  OE1 GLN A  75      42.335  -4.712  76.969  1.00 97.45
ATOM    608  NE2 GLN A  75      42.479  -6.427  75.312  1.00 97.45
ATOM    609  N   ALA A  76      38.679  -4.687  72.747  1.00109.33
ATOM    610  CA  ALA A  76      38.390  -4.115  71.463  1.00109.33
ATOM    611  C   ALA A  76      37.603  -5.039  70.584  1.00109.33
ATOM    612  O   ALA A  76      36.746  -4.587  69.832  1.00109.33
ATOM    613  CB  ALA A  76      39.627  -3.633  70.693  1.00109.33
ATOM    614  N   LEU A  77      37.855  -6.355  70.647  1.00110.62
ATOM    615  CA  LEU A  77      37.155  -7.302  69.825  1.00110.62
ATOM    616  C   LEU A  77      35.703  -7.190  70.128  1.00110.62
ATOM    617  O   LEU A  77      34.865  -7.274  69.231  1.00110.62
ATOM    618  CB  LEU A  77      37.597  -8.751  70.148  1.00110.62
ATOM    619  CG  LEU A  77      37.217  -9.852  69.128  1.00110.62
ATOM    620  CD1 LEU A  77      38.328 -10.902  68.951  1.00110.62
ATOM    621  CD2 LEU A  77      35.860 -10.488  69.458  1.00110.62
ATOM    622  N   LYS A  78      35.373  -6.976  71.411  1.00 50.15
ATOM    623  CA  LYS A  78      33.999  -6.938  71.807  1.00 50.15
ATOM    624  C   LYS A  78      33.288  -5.891  71.017  1.00 50.15
ATOM    625  O   LYS A  78      32.172  -6.117  70.554  1.00 50.15
ATOM    626  CB  LYS A  78      33.796  -6.555  73.286  1.00 50.15
ATOM    627  CG  LYS A  78      32.318  -6.515  73.687  1.00 50.15
ATOM    628  CD  LYS A  78      31.917  -5.312  74.544  1.00 50.15
ATOM    629  CE  LYS A  78      31.249  -5.709  75.865  1.00 50.15
ATOM    630  NZ  LYS A  78      31.592  -4.737  76.927  1.00 50.15
ATOM    631  N   LEU A  79      33.925  -4.728  70.805  1.00 57.25
ATOM    632  CA  LEU A  79      33.237  -3.635  70.177  1.00 57.25
ATOM    633  C   LEU A  79      32.741  -4.032  68.826  1.00 57.25
ATOM    634  O   LEU A  79      31.563  -3.867  68.512  1.00 57.25
ATOM    635  CB  LEU A  79      34.168  -2.428  69.970  1.00 57.25
ATOM    636  CG  LEU A  79      33.488  -1.116  69.587  1.00 57.25
ATOM    637  CD1 LEU A  79      32.975  -0.402  70.827  1.00 57.25
ATOM    638  CD2 LEU A  79      34.464  -0.191  68.876  1.00 57.25
ATOM    639  N   MET A  80      33.619  -4.611  67.998  1.00114.32
ATOM    640  CA  MET A  80      33.219  -4.985  66.677  1.00114.32
ATOM    641  C   MET A  80      32.145  -6.028  66.747  1.00114.32
ATOM    642  O   MET A  80      31.185  -5.971  65.979  1.00114.32
ATOM    643  CB  MET A  80      34.407  -5.376  65.851  1.00114.32
ATOM    644  CG  MET A  80      35.455  -4.274  65.654  1.00114.32
ATOM    645  SD  MET A  80      36.864  -4.466  66.760  1.00114.32
ATOM    646  CE  MET A  80      37.711  -2.908  66.501  1.00114.32
ATOM    647  N   GLN A  81      32.251  -6.999  67.676  1.00135.17
ATOM    648  CA  GLN A  81      31.231  -8.011  67.769  1.00135.17
ATOM    649  C   GLN A  81      29.925  -7.379  68.139  1.00135.17
ATOM    650  O   GLN A  81      28.884  -7.745  67.596  1.00135.17
ATOM    651  CB  GLN A  81      31.501  -9.090  68.838  1.00135.17
ATOM    652  CG  GLN A  81      30.503 -10.230  68.816  1.00135.17
ATOM    653  CD  GLN A  81      30.311 -10.846  70.188  1.00135.17
ATOM    654  OE1 GLN A  81      30.432 -12.169  70.245  1.00135.17
ATOM    655  NE2 GLN A  81      30.141  -9.999  71.197  1.00135.17
ATOM    656  N   GLU A  82      29.939  -6.411  69.077  1.00 46.13
ATOM    657  CA  GLU A  82      28.705  -5.817  69.521  1.00 46.13
ATOM    658  C   GLU A  82      28.052  -5.119  68.374  1.00 46.13
ATOM    659  O   GLU A  82      26.835  -5.170  68.212  1.00 46.13
ATOM    660  CB  GLU A  82      28.881  -4.741  70.608  1.00 46.13
ATOM    661  CG  GLU A  82      28.942  -5.267  72.042  1.00 46.13
ATOM    662  CD  GLU A  82      28.074  -4.347  72.891  1.00 46.13
ATOM    663  OE1 GLU A  82      26.911  -4.090  72.477  1.00 46.13
ATOM    664  OE2 GLU A  82      28.562  -3.882  73.956  1.00 46.13
ATOM    665  N   HIS A  83      28.858  -4.428  67.555  1.00 81.12
ATOM    666  CA  HIS A  83      28.375  -3.658  66.450  1.00 81.12
ATOM    667  C   HIS A  83      27.758  -4.585  65.444  1.00 81.12
ATOM    668  O   HIS A  83      26.693  -4.295  64.898  1.00 81.12
ATOM    669  CB  HIS A  83      29.534  -2.854  65.822  1.00 81.12
ATOM    670  CG  HIS A  83      29.085  -1.888  64.778  1.00 81.12
ATOM    671  ND1 HIS A  83      28.625  -2.284  63.541  1.00 81.12
ATOM    672  CD2 HIS A  83      29.035  -0.535  64.780  1.00 81.12
ATOM    673  CE1 HIS A  83      28.313  -1.216  62.830  1.00 81.12
ATOM    674  NE2 HIS A  83      28.551  -0.144  63.556  1.00 81.12
ATOM    675  N   ARG A  84      28.398  -5.743  65.177  1.00201.04
ATOM    676  CA  ARG A  84      27.852  -6.601  64.169  1.00201.04
ATOM    677  C   ARG A  84      26.538  -7.148  64.641  1.00201.04
ATOM    678  O   ARG A  84      25.655  -7.399  63.826  1.00201.04
ATOM    679  CB  ARG A  84      28.772  -7.742  63.678  1.00201.04
ATOM    680  CG  ARG A  84      29.020  -8.935  64.594  1.00201.04
ATOM    681  CD  ARG A  84      30.053  -9.888  63.991  1.00201.04
ATOM    682  NE  ARG A  84      30.104 -11.114  64.831  1.00201.04
ATOM    683  CZ  ARG A  84      29.690 -12.307  64.315  1.00201.04
ATOM    684  NH1 ARG A  84      29.262 -12.378  63.021  1.00201.04
ATOM    685  NH2 ARG A  84      29.703 -13.428  65.091  1.00201.04
ATOM    686  N   GLN A  85      26.364  -7.380  65.959  1.00108.97
ATOM    687  CA  GLN A  85      25.108  -7.906  66.431  1.00108.97
ATOM    688  C   GLN A  85      24.028  -6.878  66.261  1.00108.97
ATOM    689  O   GLN A  85      22.874  -7.209  66.004  1.00108.97
ATOM    690  CB  GLN A  85      25.091  -8.371  67.902  1.00108.97
ATOM    691  CG  GLN A  85      26.237  -9.291  68.320  1.00108.97
ATOM    692  CD  GLN A  85      25.727 -10.169  69.454  1.00108.97
ATOM    693  OE1 GLN A  85      25.077 -11.186  69.222  1.00108.97
ATOM    694  NE2 GLN A  85      26.021  -9.764  70.720  1.00108.97
ATOM    695  N   MET A  86      24.353  -5.589  66.443  1.00108.41
ATOM    696  CA  MET A  86      23.348  -4.580  66.289  1.00108.41
ATOM    697  C   MET A  86      22.883  -4.603  64.868  1.00108.41
ATOM    698  O   MET A  86      21.684  -4.551  64.598  1.00108.41
ATOM    699  CB  MET A  86      23.894  -3.170  66.593  1.00108.41
ATOM    700  CG  MET A  86      22.880  -2.031  66.440  1.00108.41
ATOM    701  SD  MET A  86      22.655  -1.408  64.746  1.00108.41
ATOM    702  CE  MET A  86      24.402  -0.982  64.486  1.00108.41
ATOM    703  N   ILE A  87      23.825  -4.694  63.909  1.00104.59
ATOM    704  CA  ILE A  87      23.432  -4.679  62.531  1.00104.59
ATOM    705  C   ILE A  87      22.651  -5.919  62.213  1.00104.59
ATOM    706  O   ILE A  87      21.689  -5.866  61.448  1.00104.59
ATOM    707  CB  ILE A  87      24.640  -4.587  61.582  1.00104.59
ATOM    708  CG1 ILE A  87      25.339  -3.235  61.736  1.00104.59
ATOM    709  CG2 ILE A  87      24.195  -4.736  60.135  1.00104.59
ATOM    710  CD1 ILE A  87      26.417  -2.982  60.706  1.00104.59
ATOM    711  N   GLU A  88      23.036  -7.072  62.800  1.00 98.93
ATOM    712  CA  GLU A  88      22.383  -8.312  62.487  1.00 98.93
ATOM    713  C   GLU A  88      20.933  -8.260  62.883  1.00 98.93
ATOM    714  O   GLU A  88      20.071  -8.716  62.133  1.00 98.93
ATOM    715  CB  GLU A  88      23.056  -9.548  63.131  1.00 98.93
ATOM    716  CG  GLU A  88      22.303 -10.859  62.926  1.00 98.93
ATOM    717  CD  GLU A  88      22.356 -11.713  64.181  1.00 98.93
ATOM    718  OE1 GLU A  88      23.453 -11.822  64.789  1.00 98.93
ATOM    719  OE2 GLU A  88      21.284 -12.260  64.554  1.00 98.93
ATOM    720  N   LYS A  89      20.600  -7.682  64.054  1.00110.14
ATOM    721  CA  LYS A  89      19.216  -7.654  64.446  1.00110.14
ATOM    722  C   LYS A  89      18.462  -6.850  63.444  1.00110.14
ATOM    723  O   LYS A  89      17.333  -7.186  63.089  1.00110.14
ATOM    724  CB  LYS A  89      18.949  -7.052  65.797  1.00110.14
ATOM    725  CG  LYS A  89      19.741  -7.673  66.950  1.00110.14
ATOM    726  CD  LYS A  89      20.185  -6.635  67.968  1.00110.14
ATOM    727  CE  LYS A  89      20.993  -7.269  69.089  1.00110.14
ATOM    728  NZ  LYS A  89      21.082  -6.380  70.280  1.00110.14
ATOM    729  N   GLU A  90      19.074  -5.758  62.959  1.00 94.90
ATOM    730  CA  GLU A  90      18.412  -4.904  62.020  1.00 94.90
ATOM    731  C   GLU A  90      18.130  -5.705  60.783  1.00 94.90
ATOM    732  O   GLU A  90      17.032  -5.650  60.230  1.00 94.90
ATOM    733  CB  GLU A  90      19.294  -3.700  61.652  1.00 94.90
ATOM    734  CG  GLU A  90      18.524  -2.434  61.284  1.00 94.90
ATOM    735  CD  GLU A  90      19.572  -1.346  61.091  1.00 94.90
ATOM    736  OE1 GLU A  90      20.339  -1.440  60.096  1.00 94.90
ATOM    737  OE2 GLU A  90      19.610  -0.398  61.919  1.00 94.90
ATOM    738  N   LEU A  91      19.115  -6.505  60.332  1.00 90.24
ATOM    739  CA  LEU A  91      18.933  -7.270  59.132  1.00 90.24
ATOM    740  C   LEU A  91      17.834  -8.266  59.357  1.00 90.24
ATOM    741  O   LEU A  91      16.970  -8.455  58.502  1.00 90.24
ATOM    742  CB  LEU A  91      20.229  -7.996  58.692  1.00 90.24
ATOM    743  CG  LEU A  91      20.188  -8.731  57.328  1.00 90.24
ATOM    744  CD1 LEU A  91      21.560  -8.666  56.636  1.00 90.24
ATOM    745  CD2 LEU A  91      19.720 -10.192  57.450  1.00 90.24
ATOM    746  N   GLU A  92      17.833  -8.915  60.532  1.00 50.76
ATOM    747  CA  GLU A  92      16.879  -9.941  60.845  1.00 50.76
ATOM    748  C   GLU A  92      15.505  -9.347  60.840  1.00 50.76
ATOM    749  O   GLU A  92      14.562  -9.946  60.325  1.00 50.76
ATOM    750  CB  GLU A  92      17.135 -10.514  62.245  1.00 50.76
ATOM    751  CG  GLU A  92      16.226 -11.674  62.611  1.00 50.76
ATOM    752  CD  GLU A  92      15.911 -11.715  64.094  1.00 50.76
ATOM    753  OE1 GLU A  92      15.202 -10.807  64.577  1.00 50.76
ATOM    754  OE2 GLU A  92      16.371 -12.657  64.773  1.00 50.76
ATOM    755  N   GLU A  93      15.353  -8.135  61.407  1.00 42.88
ATOM    756  CA  GLU A  93      14.042  -7.556  61.482  1.00 42.88
ATOM    757  C   GLU A  93      13.510  -7.309  60.107  1.00 42.88
ATOM    758  O   GLU A  93      12.332  -7.548  59.849  1.00 42.88
ATOM    759  CB  GLU A  93      13.971  -6.211  62.229  1.00 42.88
ATOM    760  CG  GLU A  93      12.557  -5.762  62.544  1.00 42.88
ATOM    761  CD  GLU A  93      12.187  -4.484  61.817  1.00 42.88
ATOM    762  OE1 GLU A  93      12.878  -3.463  62.019  1.00 42.88
ATOM    763  OE2 GLU A  93      11.206  -4.503  61.044  1.00 42.88
ATOM    764  N   ILE A  94      14.360  -6.815  59.188  1.00 44.30
ATOM    765  CA  ILE A  94      13.893  -6.493  57.870  1.00 44.30
ATOM    766  C   ILE A  94      13.455  -7.757  57.186  1.00 44.30
ATOM    767  O   ILE A  94      12.408  -7.789  56.543  1.00 44.30
ATOM    768  CB  ILE A  94      14.949  -5.835  57.036  1.00 44.30
ATOM    769  CG1 ILE A  94      15.523  -4.623  57.786  1.00 44.30
ATOM    770  CG2 ILE A  94      14.297  -5.441  55.696  1.00 44.30
ATOM    771  CD1 ILE A  94      16.973  -4.309  57.422  1.00 44.30
ATOM    772  N   CYS A  95      14.247  -8.841  57.315  1.00 41.65
ATOM    773  CA  CYS A  95      13.932 -10.087  56.668  1.00 41.65
ATOM    774  C   CYS A  95      12.635 -10.622  57.194  1.00 41.65
ATOM    775  O   CYS A  95      11.793 -11.074  56.420  1.00 41.65
ATOM    776  CB  CYS A  95      15.014 -11.158  56.878  1.00 41.65
ATOM    777  SG  CYS A  95      16.285 -11.099  55.580  1.00 41.65
ATOM    778  N   SER A  96      12.424 -10.582  58.523  1.00 82.63
ATOM    779  CA  SER A  96      11.203 -11.122  59.056  1.00 82.63
ATOM    780  C   SER A  96      10.056 -10.280  58.590  1.00 82.63
ATOM    781  O   SER A  96       8.955 -10.782  58.377  1.00 82.63
ATOM    782  CB  SER A  96      11.153 -11.207  60.592  1.00 82.63
ATOM    783  OG  SER A  96      12.349 -11.762  61.102  1.00 82.63
ATOM    784  N   SER A  97      10.287  -8.964  58.425  1.00 46.65
ATOM    785  CA  SER A  97       9.251  -8.062  58.004  1.00 46.65
ATOM    786  C   SER A  97       8.740  -8.517  56.670  1.00 46.65
ATOM    787  O   SER A  97       7.536  -8.659  56.458  1.00 46.65
ATOM    788  CB  SER A  97       9.817  -6.642  57.818  1.00 46.65
ATOM    789  OG  SER A  97      10.168  -6.076  59.066  1.00 46.65
ATOM    790  N   ILE A  98       9.671  -8.770  55.737  1.00 55.12
ATOM    791  CA  ILE A  98       9.385  -9.176  54.394  1.00 55.12
ATOM    792  C   ILE A  98       8.787 -10.553  54.394  1.00 55.12
ATOM    793  O   ILE A  98       7.834 -10.824  53.664  1.00 55.12
ATOM    794  CB  ILE A  98      10.642  -9.168  53.601  1.00 55.12
ATOM    795  CG1 ILE A  98      11.248  -7.760  53.740  1.00 55.12
ATOM    796  CG2 ILE A  98      10.310  -9.559  52.152  1.00 55.12
ATOM    797  CD1 ILE A  98      12.755  -7.697  53.525  1.00 55.12
ATOM    798  N   LEU A  99       9.327 -11.470  55.219  1.00 47.76
ATOM    799  CA  LEU A  99       8.814 -12.813  55.230  1.00 47.76
ATOM    800  C   LEU A  99       7.379 -12.763  55.648  1.00 47.76
ATOM    801  O   LEU A  99       6.544 -13.478  55.098  1.00 47.76
ATOM    802  CB  LEU A  99       9.519 -13.744  56.233  1.00 47.76
ATOM    803  CG  LEU A  99      10.957 -14.125  55.844  1.00 47.76
ATOM    804  CD1 LEU A  99      11.557 -15.118  56.854  1.00 47.76
ATOM    805  CD2 LEU A  99      11.017 -14.639  54.397  1.00 47.76
ATOM    806  N   SER A 100       7.056 -11.912  56.639  1.00 64.20
ATOM    807  CA  SER A 100       5.722 -11.843  57.165  1.00 64.20
ATOM    808  C   SER A 100       4.776 -11.394  56.095  1.00 64.20
ATOM    809  O   SER A 100       3.695 -11.962  55.936  1.00 64.20
ATOM    810  CB  SER A 100       5.597 -10.830  58.316  1.00 64.20
ATOM    811  OG  SER A 100       6.450 -11.182  59.388  1.00 64.20
ATOM    812  N   LEU A 101       5.153 -10.360  55.321  1.00 98.49
ATOM    813  CA  LEU A 101       4.261  -9.876  54.310  1.00 98.49
ATOM    814  C   LEU A 101       4.050 -10.943  53.279  1.00 98.49
ATOM    815  O   LEU A 101       2.948 -11.089  52.750  1.00 98.49
ATOM    816  CB  LEU A 101       4.703  -8.593  53.661  1.00 98.49
ATOM    817  CG  LEU A 101       5.829  -8.686  52.612  1.00 98.49
ATOM    818  CD1 LEU A 101       5.273  -8.717  51.197  1.00 98.49
ATOM    819  CD2 LEU A 101       6.761  -7.491  52.731  1.00 98.49
ATOM    820  N   LEU A 102       5.104 -11.716  52.959  1.00 59.61
ATOM    821  CA  LEU A 102       5.006 -12.757  51.973  1.00 59.61
ATOM    822  C   LEU A 102       4.022 -13.796  52.430  1.00 59.61
ATOM    823  O   LEU A 102       3.114 -14.166  51.686  1.00 59.61
ATOM    824  CB  LEU A 102       6.359 -13.459  51.763  1.00 59.61
ATOM    825  CG  LEU A 102       7.219 -12.814  50.657  1.00 59.61
ATOM    826  CD1 LEU A 102       8.584 -13.507  50.521  1.00 59.61
ATOM    827  CD2 LEU A 102       6.454 -12.772  49.324  1.00 59.61
ATOM    828  N   ASP A 103       4.173 -14.289  53.677  1.00 49.38
ATOM    829  CA  ASP A 103       3.320 -15.333  54.181  1.00 49.38
ATOM    830  C   ASP A 103       1.919 -14.834  54.363  1.00 49.38
ATOM    831  O   ASP A 103       0.956 -15.518  54.021  1.00 49.38
ATOM    832  CB  ASP A 103       3.770 -15.889  55.546  1.00 49.38
ATOM    833  CG  ASP A 103       4.219 -17.338  55.389  1.00 49.38
ATOM    834  OD1 ASP A 103       3.342 -18.235  55.278  1.00 49.38
ATOM    835  OD2 ASP A 103       5.459 -17.563  55.376  1.00 49.38
ATOM    836  N   GLU A 104       1.766 -13.639  54.960  1.00116.32
ATOM    837  CA  GLU A 104       0.463 -13.114  55.252  1.00116.32
ATOM    838  C   GLU A 104      -0.300 -12.754  54.001  1.00116.32
ATOM    839  O   GLU A 104      -1.393 -13.261  53.764  1.00116.32
ATOM    840  CB  GLU A 104       0.573 -11.805  56.065  1.00116.32
ATOM    841  CG  GLU A 104       1.030 -12.016  57.493  1.00116.32
ATOM    842  CD  GLU A 104       0.226 -11.188  58.476  1.00116.32
ATOM    843  OE1 GLU A 104      -1.017 -11.308  58.479  1.00116.32
ATOM    844  OE2 GLU A 104       0.840 -10.418  59.245  1.00116.32
ATOM    845  N   HIS A 105       0.222 -11.775  53.232  1.00109.34
ATOM    846  CA  HIS A 105      -0.481 -11.245  52.092  1.00109.34
ATOM    847  C   HIS A 105      -0.235 -11.874  50.743  1.00109.34
ATOM    848  O   HIS A 105      -1.157 -12.341  50.076  1.00109.34
ATOM    849  CB  HIS A 105      -0.189  -9.743  51.986  1.00109.34
ATOM    850  CG  HIS A 105      -0.248  -9.025  53.297  1.00109.34
ATOM    851  ND1 HIS A 105      -1.197  -9.302  54.256  1.00109.34
ATOM    852  CD2 HIS A 105       0.525  -8.038  53.809  1.00109.34
ATOM    853  CE1 HIS A 105      -1.005  -8.515  55.299  1.00109.34
ATOM    854  NE2 HIS A 105       0.031  -7.741  55.055  1.00109.34
ATOM    855  N   LEU A 106       1.050 -11.877  50.315  1.00 89.12
ATOM    856  CA  LEU A 106       1.449 -12.170  48.960  1.00 89.12
ATOM    857  C   LEU A 106       1.255 -13.587  48.504  1.00 89.12
ATOM    858  O   LEU A 106       0.571 -13.826  47.511  1.00 89.12
ATOM    859  CB  LEU A 106       2.923 -11.810  48.724  1.00 89.12
ATOM    860  CG  LEU A 106       3.101 -10.386  48.162  1.00 89.12
ATOM    861  CD1 LEU A 106       2.428  -9.336  49.061  1.00 89.12
ATOM    862  CD2 LEU A 106       4.578 -10.070  47.881  1.00 89.12
ATOM    863  N   ILE A 107       1.834 -14.572  49.214  1.00122.18
ATOM    864  CA  ILE A 107       1.764 -15.930  48.744  1.00122.18
ATOM    865  C   ILE A 107       0.355 -16.450  48.724  1.00122.18
ATOM    866  O   ILE A 107      -0.085 -16.883  47.659  1.00122.18
ATOM    867  CB  ILE A 107       2.567 -16.874  49.591  1.00122.18
ATOM    868  CG1 ILE A 107       4.001 -16.351  49.764  1.00122.18
ATOM    869  CG2 ILE A 107       2.506 -18.262  48.935  1.00122.18
ATOM    870  CD1 ILE A 107       4.927 -17.360  50.439  1.00122.18
ATOM    871  N   PRO A 108      -0.413 -16.424  49.791  1.00105.57
ATOM    872  CA  PRO A 108      -1.725 -17.015  49.782  1.00105.57
ATOM    873  C   PRO A 108      -2.596 -16.498  48.675  1.00105.57
ATOM    874  O   PRO A 108      -3.316 -17.288  48.068  1.00105.57
ATOM    875  CB  PRO A 108      -2.313 -16.753  51.169  1.00105.57
ATOM    876  CG  PRO A 108      -1.757 -15.368  51.545  1.00105.57
ATOM    877  CD  PRO A 108      -0.252 -15.489  51.259  1.00105.57
ATOM    878  N   SER A 109      -2.567 -15.177  48.435  1.00 78.57
ATOM    879  CA  SER A 109      -3.310 -14.450  47.443  1.00 78.57
ATOM    880  C   SER A 109      -2.828 -14.675  46.038  1.00 78.57
ATOM    881  O   SER A 109      -3.593 -14.452  45.103  1.00 78.57
ATOM    882  CB  SER A 109      -3.296 -12.931  47.691  1.00 78.57
ATOM    883  OG  SER A 109      -3.612 -12.641  49.039  1.00 78.57
ATOM    884  N   SER A 110      -1.539 -15.019  45.827  1.00 53.50
ATOM    885  CA  SER A 110      -1.030 -15.065  44.480  1.00 53.50
ATOM    886  C   SER A 110      -1.802 -16.055  43.668  1.00 53.50
ATOM    887  O   SER A 110      -1.705 -17.264  43.872  1.00 53.50
ATOM    888  CB  SER A 110       0.458 -15.447  44.391  1.00 53.50
ATOM    889  OG  SER A 110       0.768 -16.472  45.315  1.00 53.50
ATOM    890  N   VAL A 111      -2.614 -15.530  42.727  1.00115.30
ATOM    891  CA  VAL A 111      -3.433 -16.302  41.834  1.00115.30
ATOM    892  C   VAL A 111      -2.665 -16.927  40.710  1.00115.30
ATOM    893  O   VAL A 111      -2.942 -18.064  40.328  1.00115.30
ATOM    894  CB  VAL A 111      -4.557 -15.427  41.251  1.00115.30
ATOM    895  CG1 VAL A 111      -3.976 -14.207  40.552  1.00115.30
ATOM    896  CG2 VAL A 111      -5.375 -16.214  40.238  1.00115.30
ATOM    897  N   SER A 112      -1.685 -16.200  40.134  1.00111.96
ATOM    898  CA  SER A 112      -1.074 -16.723  38.945  1.00111.96
ATOM    899  C   SER A 112       0.286 -17.265  39.234  1.00111.96
ATOM    900  O   SER A 112       0.911 -16.946  40.244  1.00111.96
ATOM    901  CB  SER A 112      -0.933 -15.739  37.821  1.00111.96
ATOM    902  OG  SER A 112       0.221 -14.910  37.971  1.00111.96
ATOM    903  N   ALA A 113       0.763 -18.120  38.307  1.00 25.83
ATOM    904  CA  ALA A 113       2.007 -18.818  38.436  1.00 25.83
ATOM    905  C   ALA A 113       3.152 -17.856  38.491  1.00 25.83
ATOM    906  O   ALA A 113       4.084 -18.045  39.270  1.00 25.83
ATOM    907  CB  ALA A 113       2.200 -19.800  37.279  1.00 25.83
ATOM    908  N   GLU A 114       3.114 -16.795  37.665  1.00 47.39
ATOM    909  CA  GLU A 114       4.204 -15.863  37.609  1.00 47.39
ATOM    910  C   GLU A 114       4.385 -15.242  38.966  1.00 47.39
ATOM    911  O   GLU A 114       5.507 -15.115  39.454  1.00 47.39
ATOM    912  CB  GLU A 114       3.930 -14.729  36.602  1.00 47.39
ATOM    913  CG  GLU A 114       3.271 -15.185  35.301  1.00 47.39
ATOM    914  CD  GLU A 114       1.771 -14.991  35.450  1.00 47.39
ATOM    915  OE1 GLU A 114       1.313 -13.816  35.478  1.00 47.39
ATOM    916  OE2 GLU A 114       1.061 -16.028  35.525  1.00 47.39
ATOM    917  N   CYS A 115       3.276 -14.848  39.621  1.00 38.16
ATOM    918  CA  CYS A 115       3.334 -14.188  40.899  1.00 38.16
ATOM    919  C   CYS A 115       3.865 -15.120  41.946  1.00 38.16
ATOM    920  O   CYS A 115       4.666 -14.733  42.797  1.00 38.16
ATOM    921  CB  CYS A 115       1.947 -13.731  41.381  1.00 38.16
ATOM    922  SG  CYS A 115       0.978 -12.840  40.125  1.00 38.16
ATOM    923  N   LYS A 116       3.425 -16.388  41.895  1.00109.58
ATOM    924  CA  LYS A 116       3.767 -17.376  42.878  1.00109.58
ATOM    925  C   LYS A 116       5.258 -17.573  42.861  1.00109.58
ATOM    926  O   LYS A 116       5.904 -17.616  43.908  1.00109.58
ATOM    927  CB  LYS A 116       3.124 -18.730  42.529  1.00109.58
ATOM    928  CG  LYS A 116       3.578 -19.902  43.395  1.00109.58
ATOM    929  CD  LYS A 116       2.506 -20.988  43.488  1.00109.58
ATOM    930  CE  LYS A 116       2.242 -21.709  42.169  1.00109.58
ATOM    931  NZ  LYS A 116       1.355 -22.869  42.402  1.00109.58
ATOM    932  N   VAL A 117       5.837 -17.693  41.650  1.00 33.51
ATOM    933  CA  VAL A 117       7.244 -17.915  41.481  1.00 33.51
ATOM    934  C   VAL A 117       7.978 -16.729  42.025  1.00 33.51
ATOM    935  O   VAL A 117       8.972 -16.863  42.735  1.00 33.51
ATOM    936  CB  VAL A 117       7.635 -18.052  40.040  1.00 33.51
ATOM    937  CG1 VAL A 117       9.164 -18.181  39.962  1.00 33.51
ATOM    938  CG2 VAL A 117       6.869 -19.242  39.436  1.00 33.51
ATOM    939  N   PHE A 118       7.481 -15.521  41.716  1.00 82.34
ATOM    940  CA  PHE A 118       8.120 -14.306  42.128  1.00 82.34
ATOM    941  C   PHE A 118       8.164 -14.266  43.630  1.00 82.34
ATOM    942  O   PHE A 118       9.212 -13.984  44.210  1.00 82.34
ATOM    943  CB  PHE A 118       7.335 -13.087  41.586  1.00 82.34
ATOM    944  CG  PHE A 118       7.990 -11.790  41.922  1.00 82.34
ATOM    945  CD1 PHE A 118       7.561 -11.041  42.993  1.00 82.34
ATOM    946  CD2 PHE A 118       9.042 -11.324  41.167  1.00 82.34
ATOM    947  CE1 PHE A 118       8.170  -9.850  43.310  1.00 82.34
ATOM    948  CE2 PHE A 118       9.655 -10.135  41.481  1.00 82.34
ATOM    949  CZ  PHE A 118       9.220  -9.392  42.552  1.00 82.34
ATOM    950  N   PHE A 119       7.032 -14.561  44.306  1.00 87.27
ATOM    951  CA  PHE A 119       6.989 -14.488  45.743  1.00 87.27
ATOM    952  C   PHE A 119       7.823 -15.556  46.378  1.00 87.27
ATOM    953  O   PHE A 119       8.480 -15.309  47.389  1.00 87.27
ATOM    954  CB  PHE A 119       5.580 -14.579  46.359  1.00 87.27
ATOM    955  CG  PHE A 119       4.632 -13.546  45.833  1.00 87.27
ATOM    956  CD1 PHE A 119       5.104 -12.356  45.305  1.00 87.27
ATOM    957  CD2 PHE A 119       3.265 -13.758  45.869  1.00 87.27
ATOM    958  CE1 PHE A 119       4.229 -11.400  44.828  1.00 87.27
ATOM    959  CE2 PHE A 119       2.387 -12.803  45.392  1.00 87.27
ATOM    960  CZ  PHE A 119       2.869 -11.623  44.871  1.00 87.27
ATOM    961  N   TYR A 120       7.788 -16.787  45.832  1.00112.44
ATOM    962  CA  TYR A 120       8.569 -17.856  46.388  1.00112.44
ATOM    963  C   TYR A 120      10.027 -17.561  46.264  1.00112.44
ATOM    964  O   TYR A 120      10.801 -17.898  47.159  1.00112.44
ATOM    965  CB  TYR A 120       8.251 -19.250  45.824  1.00112.44
ATOM    966  CG  TYR A 120       7.129 -19.763  46.661  1.00112.44
ATOM    967  CD1 TYR A 120       7.229 -19.878  48.029  1.00112.44
ATOM    968  CD2 TYR A 120       5.956 -20.134  46.047  1.00112.44
ATOM    969  CE1 TYR A 120       6.172 -20.364  48.765  1.00112.44
ATOM    970  CE2 TYR A 120       4.898 -20.618  46.776  1.00112.44
ATOM    971  CZ  TYR A 120       5.004 -20.732  48.140  1.00112.44
ATOM    972  OH  TYR A 120       3.917 -21.229  48.891  1.00112.44
ATOM    973  N   LYS A 121      10.458 -16.945  45.147  1.00 88.65
ATOM    974  CA  LYS A 121      11.854 -16.637  45.029  1.00 88.65
ATOM    975  C   LYS A 121      12.229 -15.675  46.121  1.00 88.65
ATOM    976  O   LYS A 121      13.289 -15.803  46.733  1.00 88.65
ATOM    977  CB  LYS A 121      12.249 -15.972  43.700  1.00 88.65
ATOM    978  CG  LYS A 121      13.761 -15.736  43.601  1.00 88.65
ATOM    979  CD  LYS A 121      14.186 -14.753  42.508  1.00 88.65
ATOM    980  CE  LYS A 121      13.990 -13.288  42.901  1.00 88.65
ATOM    981  NZ  LYS A 121      14.573 -12.394  41.874  1.00 88.65
ATOM    982  N   MET A 122      11.362 -14.683  46.404  1.00 55.60
ATOM    983  CA  MET A 122      11.654 -13.696  47.410  1.00 55.60
ATOM    984  C   MET A 122      11.791 -14.360  48.748  1.00 55.60
ATOM    985  O   MET A 122      12.661 -13.999  49.540  1.00 55.60
ATOM    986  CB  MET A 122      10.554 -12.637  47.565  1.00 55.60
ATOM    987  CG  MET A 122      10.322 -11.795  46.312  1.00 55.60
ATOM    988  SD  MET A 122       9.676 -10.138  46.671  1.00 55.60
ATOM    989  CE  MET A 122       7.955 -10.706  46.773  1.00 55.60
ATOM    990  N   LYS A 123      10.924 -15.350  49.032  1.00165.82
ATOM    991  CA  LYS A 123      10.950 -16.083  50.268  1.00165.82
ATOM    992  C   LYS A 123      12.301 -16.722  50.362  1.00165.82
ATOM    993  O   LYS A 123      12.932 -16.758  51.417  1.00165.82
ATOM    994  CB  LYS A 123      10.016 -17.301  50.239  1.00165.82
ATOM    995  CG  LYS A 123       8.639 -17.130  50.867  1.00165.82
ATOM    996  CD  LYS A 123       8.665 -16.568  52.283  1.00165.82
ATOM    997  CE  LYS A 123       7.288 -16.621  52.938  1.00165.82
ATOM    998  NZ  LYS A 123       7.404 -16.233  54.364  1.00165.82
ATOM    999  N   ALA A 124      12.765 -17.276  49.231  1.00 27.41
ATOM   1000  CA  ALA A 124      14.018 -17.961  49.207  1.00 27.41
ATOM   1001  C   ALA A 124      15.115 -16.998  49.542  1.00 27.41
ATOM   1002  O   ALA A 124      16.016 -17.316  50.317  1.00 27.41
ATOM   1003  CB  ALA A 124      14.280 -18.604  47.844  1.00 27.41
ATOM   1004  N   ASP A 125      15.056 -15.783  48.965  1.00 62.83
ATOM   1005  CA  ASP A 125      16.094 -14.808  49.142  1.00 62.83
ATOM   1006  C   ASP A 125      16.216 -14.395  50.583  1.00 62.83
ATOM   1007  O   ASP A 125      17.319 -14.348  51.126  1.00 62.83
ATOM   1008  CB  ASP A 125      15.831 -13.518  48.345  1.00 62.83
ATOM   1009  CG  ASP A 125      17.132 -13.083  47.689  1.00 62.83
ATOM   1010  OD1 ASP A 125      17.825 -13.964  47.113  1.00 62.83
ATOM   1011  OD2 ASP A 125      17.450 -11.864  47.748  1.00 62.83
ATOM   1012  N   TYR A 126      15.086 -14.077  51.244  1.00151.92
ATOM   1013  CA  TYR A 126      15.119 -13.583  52.594  1.00151.92
ATOM   1014  C   TYR A 126      15.579 -14.630  53.560  1.00151.92
ATOM   1015  O   TYR A 126      16.296 -14.316  54.507  1.00151.92
ATOM   1016  CB  TYR A 126      13.804 -12.934  53.042  1.00151.92
ATOM   1017  CG  TYR A 126      13.687 -11.821  52.061  1.00151.92
ATOM   1018  CD1 TYR A 126      14.500 -10.719  52.180  1.00151.92
ATOM   1019  CD2 TYR A 126      12.817 -11.898  51.000  1.00151.92
ATOM   1020  CE1 TYR A 126      14.421  -9.688  51.275  1.00151.92
ATOM   1021  CE2 TYR A 126      12.733 -10.868  50.093  1.00151.92
ATOM   1022  CZ  TYR A 126      13.535  -9.761  50.228  1.00151.92
ATOM   1023  OH  TYR A 126      13.453  -8.703  49.299  1.00151.92
ATOM   1024  N   TYR A 127      15.168 -15.898  53.375  1.00 49.28
ATOM   1025  CA  TYR A 127      15.652 -16.937  54.245  1.00 49.28
ATOM   1026  C   TYR A 127      17.133 -17.036  54.044  1.00 49.28
ATOM   1027  O   TYR A 127      17.889 -17.280  54.983  1.00 49.28
ATOM   1028  CB  TYR A 127      15.087 -18.338  53.942  1.00 49.28
ATOM   1029  CG  TYR A 127      13.724 -18.580  54.540  1.00 49.28
ATOM   1030  CD1 TYR A 127      13.479 -18.320  55.883  1.00 49.28
ATOM   1031  CD2 TYR A 127      12.685 -19.076  53.764  1.00 49.28
ATOM   1032  CE1 TYR A 127      12.236 -18.547  56.440  1.00 49.28
ATOM   1033  CE2 TYR A 127      11.434 -19.309  54.303  1.00 49.28
ATOM   1034  CZ  TYR A 127      11.212 -19.044  55.642  1.00 49.28
ATOM   1035  OH  TYR A 127       9.972 -19.272  56.190  1.00 49.28
ATOM   1036  N   ARG A 128      17.582 -16.853  52.791  1.00117.14
ATOM   1037  CA  ARG A 128      18.970 -16.960  52.458  1.00117.14
ATOM   1038  C   ARG A 128      19.718 -15.917  53.230  1.00117.14
ATOM   1039  O   ARG A 128      20.798 -16.177  53.758  1.00117.14
ATOM   1040  CB  ARG A 128      19.196 -16.716  50.957  1.00117.14
ATOM   1041  CG  ARG A 128      20.642 -16.849  50.488  1.00117.14
ATOM   1042  CD  ARG A 128      20.802 -16.539  48.998  1.00117.14
ATOM   1043  NE  ARG A 128      20.617 -15.071  48.836  1.00117.14
ATOM   1044  CZ  ARG A 128      20.697 -14.491  47.604  1.00117.14
ATOM   1045  NH1 ARG A 128      20.883 -15.256  46.494  1.00117.14
ATOM   1046  NH2 ARG A 128      20.581 -13.134  47.484  1.00117.14
ATOM   1047  N   TYR A 129      19.153 -14.700  53.328  1.00 92.68
ATOM   1048  CA  TYR A 129      19.827 -13.651  54.041  1.00 92.68
ATOM   1049  C   TYR A 129      19.942 -14.022  55.488  1.00 92.68
ATOM   1050  O   TYR A 129      20.972 -13.771  56.111  1.00 92.68
ATOM   1051  CB  TYR A 129      19.136 -12.282  53.968  1.00 92.68
ATOM   1052  CG  TYR A 129      19.229 -11.851  52.550  1.00 92.68
ATOM   1053  CD1 TYR A 129      20.456 -11.810  51.932  1.00 92.68
ATOM   1054  CD2 TYR A 129      18.113 -11.446  51.853  1.00 92.68
ATOM   1055  CE1 TYR A 129      20.570 -11.406  50.624  1.00 92.68
ATOM   1056  CE2 TYR A 129      18.224 -11.037  50.543  1.00 92.68
ATOM   1057  CZ  TYR A 129      19.451 -11.021  49.924  1.00 92.68
ATOM   1058  OH  TYR A 129      19.566 -10.604  48.580  1.00 92.68
ATOM   1059  N   LEU A 130      18.881 -14.612  56.074  1.00 52.58
ATOM   1060  CA  LEU A 130      18.933 -14.987  57.460  1.00 52.58
ATOM   1061  C   LEU A 130      19.996 -16.028  57.650  1.00 52.58
ATOM   1062  O   LEU A 130      20.747 -15.986  58.623  1.00 52.58
ATOM   1063  CB  LEU A 130      17.617 -15.586  57.995  1.00 52.58
ATOM   1064  CG  LEU A 130      16.370 -14.699  57.787  1.00 52.58
ATOM   1065  CD1 LEU A 130      15.110 -15.557  57.598  1.00 52.58
ATOM   1066  CD2 LEU A 130      16.202 -13.668  58.915  1.00 52.58
ATOM   1067  N   ALA A 131      20.102 -16.979  56.702  1.00 46.12
ATOM   1068  CA  ALA A 131      21.021 -18.080  56.812  1.00 46.12
ATOM   1069  C   ALA A 131      22.431 -17.576  56.875  1.00 46.12
ATOM   1070  O   ALA A 131      23.266 -18.119  57.597  1.00 46.12
ATOM   1071  CB  ALA A 131      20.929 -19.050  55.620  1.00 46.12
ATOM   1072  N   GLU A 132      22.745 -16.516  56.117  1.00 89.41
ATOM   1073  CA  GLU A 132      24.095 -16.043  56.078  1.00 89.41
ATOM   1074  C   GLU A 132      24.530 -15.594  57.450  1.00 89.41
ATOM   1075  O   GLU A 132      25.709 -15.692  57.789  1.00 89.41
ATOM   1076  CB  GLU A 132      24.258 -14.936  55.016  1.00 89.41
ATOM   1077  CG  GLU A 132      23.904 -15.486  53.622  1.00 89.41
ATOM   1078  CD  GLU A 132      24.238 -14.489  52.519  1.00 89.41
ATOM   1079  OE1 GLU A 132      23.527 -13.457  52.398  1.00 89.41
ATOM   1080  OE2 GLU A 132      25.217 -14.762  51.771  1.00 89.41
ATOM   1081  N   PHE A 133      23.625 -14.982  58.238  1.00178.45
ATOM   1082  CA  PHE A 133      23.942 -14.568  59.587  1.00178.45
ATOM   1083  C   PHE A 133      23.657 -15.582  60.660  1.00178.45
ATOM   1084  O   PHE A 133      24.155 -15.429  61.775  1.00178.45
ATOM   1085  CB  PHE A 133      23.356 -13.216  60.041  1.00178.45
ATOM   1086  CG  PHE A 133      21.898 -13.334  60.272  1.00178.45
ATOM   1087  CD1 PHE A 133      21.426 -13.812  61.474  1.00178.45
ATOM   1088  CD2 PHE A 133      21.008 -12.944  59.304  1.00178.45
ATOM   1089  CE1 PHE A 133      20.078 -13.923  61.705  1.00178.45
ATOM   1090  CE2 PHE A 133      19.659 -13.053  59.530  1.00178.45
ATOM   1091  CZ  PHE A 133      19.193 -13.532  60.731  1.00178.45
ATOM   1092  N   GLN A 134      22.796 -16.586  60.383  1.00 71.51
ATOM   1093  CA  GLN A 134      22.256 -17.506  61.357  1.00 71.51
ATOM   1094  C   GLN A 134      23.280 -17.976  62.340  1.00 71.51
ATOM   1095  O   GLN A 134      24.427 -18.253  61.996  1.00 71.51
ATOM   1096  CB  GLN A 134      21.632 -18.757  60.719  1.00 71.51
ATOM   1097  CG  GLN A 134      20.211 -18.551  60.228  1.00 71.51
ATOM   1098  CD  GLN A 134      19.319 -17.936  61.289  1.00 71.51
ATOM   1099  OE1 GLN A 134      19.138 -18.671  62.383  1.00 71.51
ATOM   1100  NE2 GLN A 134      18.896 -16.698  61.059  1.00 71.51
ATOM   1101  N   VAL A 135      22.820 -18.125  63.607  1.00120.08
ATOM   1102  CA  VAL A 135      23.632 -18.455  64.744  1.00120.08
ATOM   1103  C   VAL A 135      24.546 -19.578  64.394  1.00120.08
ATOM   1104  O   VAL A 135      24.148 -20.565  63.778  1.00120.08
ATOM   1105  CB  VAL A 135      22.789 -18.854  65.969  1.00120.08
ATOM   1106  CG1 VAL A 135      23.677 -19.038  67.190  1.00120.08
ATOM   1107  CG2 VAL A 135      21.761 -17.778  66.282  1.00120.08
ATOM   1108  N   GLY A 136      25.811 -19.453  64.841  1.00 36.90
ATOM   1109  CA  GLY A 136      26.861 -20.350  64.458  1.00 36.90
ATOM   1110  C   GLY A 136      27.715 -19.542  63.537  1.00 36.90
ATOM   1111  O   GLY A 136      28.812 -19.939  63.148  1.00 36.90
ATOM   1112  N   GLU A 137      27.189 -18.352  63.196  1.00107.71
ATOM   1113  CA  GLU A 137      27.767 -17.356  62.347  1.00107.71
ATOM   1114  C   GLU A 137      27.674 -17.774  60.907  1.00107.71
ATOM   1115  O   GLU A 137      27.773 -16.919  60.029  1.00107.71
ATOM   1116  CB  GLU A 137      29.257 -17.096  62.630  1.00107.71
ATOM   1117  CG  GLU A 137      29.784 -15.818  62.005  1.00107.71
ATOM   1118  CD  GLU A 137      31.297 -15.807  61.912  1.00107.71
ATOM   1119  OE1 GLU A 137      31.956 -16.285  62.860  1.00107.71
ATOM   1120  OE2 GLU A 137      31.826 -15.320  60.890  1.00107.71
ATOM   1121  N   LYS A 138      27.580 -19.092  60.617  1.00119.30
ATOM   1122  CA  LYS A 138      27.467 -19.552  59.256  1.00119.30
ATOM   1123  C   LYS A 138      26.077 -19.751  58.715  1.00119.30
ATOM   1124  O   LYS A 138      25.685 -19.117  57.735  1.00119.30
ATOM   1125  CB  LYS A 138      28.215 -20.886  59.056  1.00119.30
ATOM   1126  CG  LYS A 138      29.642 -20.865  59.562  1.00119.30
ATOM   1127  CD  LYS A 138      30.125 -22.270  59.881  1.00119.30
ATOM   1128  CE  LYS A 138      31.179 -22.257  60.977  1.00119.30
ATOM   1129  NZ  LYS A 138      30.571 -22.121  62.329  1.00119.30
ATOM   1130  N   ARG A 139      25.293 -20.664  59.346  1.00166.15
ATOM   1131  CA  ARG A 139      24.006 -20.984  58.781  1.00166.15
ATOM   1132  C   ARG A 139      23.350 -22.080  59.580  1.00166.15
ATOM   1133  O   ARG A 139      23.991 -23.071  59.931  1.00166.15
ATOM   1134  CB  ARG A 139      24.089 -21.525  57.345  1.00166.15
ATOM   1135  CG  ARG A 139      25.191 -22.572  57.218  1.00166.15
ATOM   1136  CD  ARG A 139      24.792 -23.883  56.548  1.00166.15
ATOM   1137  NE  ARG A 139      25.629 -23.979  55.318  1.00166.15
ATOM   1138  CZ  ARG A 139      26.918 -24.417  55.379  1.00166.15
ATOM   1139  NH1 ARG A 139      27.445 -24.822  56.569  1.00166.15
ATOM   1140  NH2 ARG A 139      27.676 -24.462  54.241  1.00166.15
ATOM   1141  N   ASN A 140      22.024 -21.962  59.834  1.00187.45
ATOM   1142  CA  ASN A 140      21.356 -22.979  60.600  1.00187.45
ATOM   1143  C   ASN A 140      20.237 -23.581  59.794  1.00187.45
ATOM   1144  O   ASN A 140      20.169 -23.437  58.575  1.00187.45
ATOM   1145  CB  ASN A 140      20.792 -22.518  61.967  1.00187.45
ATOM   1146  CG  ASN A 140      21.127 -23.489  63.072  1.00187.45
ATOM   1147  OD1 ASN A 140      21.926 -24.409  62.897  1.00187.45
ATOM   1148  ND2 ASN A 140      20.503 -23.289  64.225  1.00187.45
ATOM   1149  N   LYS A 141      19.293 -24.223  60.512  1.00105.00
ATOM   1150  CA  LYS A 141      18.197 -25.027  60.039  1.00105.00
ATOM   1151  C   LYS A 141      17.302 -24.289  59.099  1.00105.00
ATOM   1152  O   LYS A 141      16.462 -24.937  58.485  1.00105.00
ATOM   1153  CB  LYS A 141      17.272 -25.539  61.157  1.00105.00
ATOM   1154  CG  LYS A 141      16.798 -24.454  62.103  1.00105.00
ATOM   1155  CD  LYS A 141      15.360 -24.062  61.806  1.00105.00
ATOM   1156  CE  LYS A 141      14.757 -23.261  62.949  1.00105.00
ATOM   1157  NZ  LYS A 141      14.062 -24.136  63.933  1.00105.00
ATOM   1158  N   THR A 142      17.376 -22.942  59.066  1.00 68.55
ATOM   1159  CA  THR A 142      16.623 -22.023  58.240  1.00 68.55
ATOM   1160  C   THR A 142      16.947 -22.211  56.780  1.00 68.55
ATOM   1161  O   THR A 142      16.156 -21.855  55.904  1.00 68.55
ATOM   1162  CB  THR A 142      16.896 -20.560  58.632  1.00 68.55
ATOM   1163  OG1 THR A 142      16.845 -20.426  60.058  1.00 68.55
ATOM   1164  CG2 THR A 142      15.855 -19.639  58.015  1.00 68.55
ATOM   1165  N   ALA A 143      18.157 -22.709  56.473  1.00 51.48
ATOM   1166  CA  ALA A 143      18.576 -22.919  55.117  1.00 51.48
ATOM   1167  C   ALA A 143      17.594 -23.836  54.444  1.00 51.48
ATOM   1168  O   ALA A 143      17.335 -23.715  53.247  1.00 51.48
ATOM   1169  CB  ALA A 143      19.969 -23.563  55.029  1.00 51.48
ATOM   1170  N   GLU A 144      17.026 -24.800  55.185  1.00105.17
ATOM   1171  CA  GLU A 144      16.099 -25.711  54.578  1.00105.17
ATOM   1172  C   GLU A 144      14.911 -24.944  54.068  1.00105.17
ATOM   1173  O   GLU A 144      14.389 -25.260  53.001  1.00105.17
ATOM   1174  CB  GLU A 144      15.585 -26.797  55.538  1.00105.17
ATOM   1175  CG  GLU A 144      14.674 -27.821  54.853  1.00105.17
ATOM   1176  CD  GLU A 144      15.467 -29.102  54.610  1.00105.17
ATOM   1177  OE1 GLU A 144      16.114 -29.586  55.576  1.00105.17
ATOM   1178  OE2 GLU A 144      15.422 -29.622  53.463  1.00105.17
ATOM   1179  N   GLN A 145      14.444 -23.919  54.811  1.00 50.24
ATOM   1180  CA  GLN A 145      13.297 -23.151  54.400  1.00 50.24
ATOM   1181  C   GLN A 145      13.618 -22.410  53.139  1.00 50.24
ATOM   1182  O   GLN A 145      12.769 -22.263  52.262  1.00 50.24
ATOM   1183  CB  GLN A 145      12.818 -22.154  55.467  1.00 50.24
ATOM   1184  CG  GLN A 145      12.871 -22.698  56.882  1.00 50.24
ATOM   1185  CD  GLN A 145      11.567 -22.490  57.628  1.00 50.24
ATOM   1186  OE1 GLN A 145      11.216 -21.222  57.826  1.00 50.24
ATOM   1187  NE2 GLN A 145      10.870 -23.584  57.916  1.00 50.24
ATOM   1188  N   SER A 146      14.859 -21.907  53.015  1.00 39.94
ATOM   1189  CA  SER A 146      15.228 -21.166  51.845  1.00 39.94
ATOM   1190  C   SER A 146      15.195 -22.075  50.648  1.00 39.94
ATOM   1191  O   SER A 146      14.668 -21.724  49.594  1.00 39.94
ATOM   1192  CB  SER A 146      16.638 -20.562  51.955  1.00 39.94
ATOM   1193  OG  SER A 146      16.999 -19.943  50.729  1.00 39.94
ATOM   1194  N   LEU A 147      15.741 -23.291  50.806  1.00 59.13
ATOM   1195  CA  LEU A 147      15.865 -24.297  49.788  1.00 59.13
ATOM   1196  C   LEU A 147      14.512 -24.703  49.283  1.00 59.13
ATOM   1197  O   LEU A 147      14.305 -24.800  48.074  1.00 59.13
ATOM   1198  CB  LEU A 147      16.560 -25.534  50.385  1.00 59.13
ATOM   1199  CG  LEU A 147      16.908 -26.668  49.408  1.00 59.13
ATOM   1200  CD1 LEU A 147      17.561 -26.142  48.123  1.00 59.13
ATOM   1201  CD2 LEU A 147      17.763 -27.733  50.117  1.00 59.13
ATOM   1202  N   VAL A 148      13.551 -24.940  50.195  1.00 92.08
ATOM   1203  CA  VAL A 148      12.246 -25.405  49.815  1.00 92.08
ATOM   1204  C   VAL A 148      11.532 -24.375  48.995  1.00 92.08
ATOM   1205  O   VAL A 148      10.900 -24.714  47.995  1.00 92.08
ATOM   1206  CB  VAL A 148      11.378 -25.764  50.987  1.00 92.08
ATOM   1207  CG1 VAL A 148      10.005 -26.217  50.460  1.00 92.08
ATOM   1208  CG2 VAL A 148      12.100 -26.831  51.823  1.00 92.08
ATOM   1209  N   ALA A 149      11.601 -23.092  49.402  1.00 34.59
ATOM   1210  CA  ALA A 149      10.910 -22.050  48.692  1.00 34.59
ATOM   1211  C   ALA A 149      11.478 -21.933  47.307  1.00 34.59
ATOM   1212  O   ALA A 149      10.731 -21.839  46.334  1.00 34.59
ATOM   1213  CB  ALA A 149      11.033 -20.676  49.379  1.00 34.59
ATOM   1214  N   TYR A 150      12.821 -21.956  47.172  1.00 76.98
ATOM   1215  CA  TYR A 150      13.423 -21.822  45.870  1.00 76.98
ATOM   1216  C   TYR A 150      13.055 -23.001  45.019  1.00 76.98
ATOM   1217  O   TYR A 150      12.765 -22.851  43.832  1.00 76.98
ATOM   1218  CB  TYR A 150      14.969 -21.780  45.856  1.00 76.98
ATOM   1219  CG  TYR A 150      15.539 -20.398  45.966  1.00 76.98
ATOM   1220  CD1 TYR A 150      15.585 -19.557  44.874  1.00 76.98
ATOM   1221  CD2 TYR A 150      16.082 -19.961  47.154  1.00 76.98
ATOM   1222  CE1 TYR A 150      16.130 -18.297  44.978  1.00 76.98
ATOM   1223  CE2 TYR A 150      16.629 -18.702  47.266  1.00 76.98
ATOM   1224  CZ  TYR A 150      16.652 -17.867  46.174  1.00 76.98
ATOM   1225  OH  TYR A 150      17.212 -16.577  46.281  1.00 76.98
ATOM   1226  N   LYS A 151      13.074 -24.214  45.607  1.00104.64
ATOM   1227  CA  LYS A 151      12.829 -25.408  44.846  1.00104.64
ATOM   1228  C   LYS A 151      11.447 -25.364  44.274  1.00104.64
ATOM   1229  O   LYS A 151      11.252 -25.685  43.104  1.00104.64
ATOM   1230  CB  LYS A 151      12.963 -26.696  45.687  1.00104.64
ATOM   1231  CG  LYS A 151      14.408 -27.135  45.968  1.00104.64
ATOM   1232  CD  LYS A 151      14.593 -27.932  47.263  1.00104.64
ATOM   1233  CE  LYS A 151      13.801 -29.238  47.318  1.00104.64
ATOM   1234  NZ  LYS A 151      14.353 -30.213  46.350  1.00104.64
ATOM   1235  N   THR A 152      10.445 -24.970  45.081  1.00 24.00
ATOM   1236  CA  THR A 152       9.091 -24.945  44.603  1.00 24.00
ATOM   1237  C   THR A 152       8.997 -23.954  43.486  1.00 24.00
ATOM   1238  O   THR A 152       8.352 -24.205  42.469  1.00 24.00
ATOM   1239  CB  THR A 152       8.078 -24.567  45.699  1.00 24.00
ATOM   1240  OG1 THR A 152       8.233 -25.444  46.821  1.00 24.00
ATOM   1241  CG2 THR A 152       6.655 -24.687  45.174  1.00 24.00
ATOM   1242  N   ALA A 153       9.655 -22.792  43.642  1.00 27.46
ATOM   1243  CA  ALA A 153       9.586 -21.779  42.632  1.00 27.46
ATOM   1244  C   ALA A 153      10.177 -22.327  41.367  1.00 27.46
ATOM   1245  O   ALA A 153       9.644 -22.110  40.281  1.00 27.46
ATOM   1246  CB  ALA A 153      10.374 -20.510  43.004  1.00 27.46
ATOM   1247  N   SER A 154      11.292 -23.073  41.481  1.00 79.79
ATOM   1248  CA  SER A 154      11.968 -23.598  40.329  1.00 79.79
ATOM   1249  C   SER A 154      11.040 -24.491  39.559  1.00 79.79
ATOM   1250  O   SER A 154      10.880 -24.331  38.351  1.00 79.79
ATOM   1251  CB  SER A 154      13.194 -24.457  40.694  1.00 79.79
ATOM   1252  OG  SER A 154      14.054 -24.599  39.574  1.00 79.79
ATOM   1253  N   ASP A 155      10.379 -25.449  40.236  1.00 95.17
ATOM   1254  CA  ASP A 155       9.573 -26.393  39.511  1.00 95.17
ATOM   1255  C   ASP A 155       8.437 -25.686  38.839  1.00 95.17
ATOM   1256  O   ASP A 155       8.093 -25.998  37.700  1.00 95.17
ATOM   1257  CB  ASP A 155       8.987 -27.523  40.382  1.00 95.17
ATOM   1258  CG  ASP A 155       8.070 -28.403  39.545  1.00 95.17
ATOM   1259  OD1 ASP A 155       8.600 -29.133  38.664  1.00 95.17
ATOM   1260  OD2 ASP A 155       6.834 -28.370  39.781  1.00 95.17
ATOM   1261  N   ILE A 156       7.828 -24.700  39.519  1.00 37.30
ATOM   1262  CA  ILE A 156       6.700 -24.015  38.956  1.00 37.30
ATOM   1263  C   ILE A 156       7.151 -23.311  37.708  1.00 37.30
ATOM   1264  O   ILE A 156       6.492 -23.381  36.672  1.00 37.30
ATOM   1265  CB  ILE A 156       6.153 -22.965  39.886  1.00 37.30
ATOM   1266  CG1 ILE A 156       5.704 -23.595  41.219  1.00 37.30
ATOM   1267  CG2 ILE A 156       5.021 -22.223  39.155  1.00 37.30
ATOM   1268  CD1 ILE A 156       5.684 -22.611  42.393  1.00 37.30
ATOM   1269  N   ALA A 157       8.311 -22.629  37.777  1.00 32.74
ATOM   1270  CA  ALA A 157       8.815 -21.847  36.679  1.00 32.74
ATOM   1271  C   ALA A 157       9.116 -22.710  35.494  1.00 32.74
ATOM   1272  O   ALA A 157       8.832 -22.331  34.359  1.00 32.74
ATOM   1273  CB  ALA A 157      10.101 -21.079  37.033  1.00 32.74
ATOM   1274  N   THR A 158       9.715 -23.895  35.708  1.00110.55
ATOM   1275  CA  THR A 158      10.040 -24.710  34.573  1.00110.55
ATOM   1276  C   THR A 158       8.793 -25.123  33.853  1.00110.55
ATOM   1277  O   THR A 158       8.762 -25.121  32.624  1.00110.55
ATOM   1278  CB  THR A 158      10.829 -25.969  34.977  1.00110.55
ATOM   1279  OG1 THR A 158      12.034 -25.585  35.651  1.00110.55
ATOM   1280  CG2 THR A 158      11.193 -26.788  33.748  1.00110.55
ATOM   1281  N   ALA A 159       7.728 -25.525  34.572  1.00124.43
ATOM   1282  CA  ALA A 159       6.590 -25.959  33.814  1.00124.43
ATOM   1283  C   ALA A 159       5.848 -24.823  33.162  1.00124.43
ATOM   1284  O   ALA A 159       5.454 -24.922  32.002  1.00124.43
ATOM   1285  CB  ALA A 159       5.607 -26.794  34.578  1.00124.43
ATOM   1286  N   ASP A 160       5.604 -23.730  33.911  1.00115.03
ATOM   1287  CA  ASP A 160       4.796 -22.626  33.458  1.00115.03
ATOM   1288  C   ASP A 160       5.443 -21.662  32.501  1.00115.03
ATOM   1289  O   ASP A 160       4.760 -21.149  31.616  1.00115.03
ATOM   1290  CB  ASP A 160       4.221 -21.806  34.621  1.00115.03
ATOM   1291  CG  ASP A 160       2.729 -22.007  34.788  1.00115.03
ATOM   1292  OD1 ASP A 160       1.953 -21.349  34.063  1.00115.03
ATOM   1293  OD2 ASP A 160       2.335 -22.822  35.647  1.00115.03
ATOM   1294  N   LEU A 161       6.749 -21.351  32.646  1.00102.90
ATOM   1295  CA  LEU A 161       7.298 -20.280  31.850  1.00102.90
ATOM   1296  C   LEU A 161       8.364 -20.752  30.901  1.00102.90
ATOM   1297  O   LEU A 161       8.945 -21.822  31.054  1.00102.90
ATOM   1298  CB  LEU A 161       7.929 -19.160  32.693  1.00102.90
ATOM   1299  CG  LEU A 161       6.973 -18.590  33.755  1.00102.90
ATOM   1300  CD1 LEU A 161       7.426 -18.959  35.175  1.00102.90
ATOM   1301  CD2 LEU A 161       6.767 -17.079  33.566  1.00102.90
ATOM   1302  N   PRO A 162       8.612 -19.935  29.895  1.00 98.86
ATOM   1303  CA  PRO A 162       9.633 -20.195  28.911  1.00 98.86
ATOM   1304  C   PRO A 162      10.974 -19.951  29.528  1.00 98.86
ATOM   1305  O   PRO A 162      11.040 -19.235  30.525  1.00 98.86
ATOM   1306  CB  PRO A 162       9.327 -19.287  27.719  1.00 98.86
ATOM   1307  CG  PRO A 162       8.426 -18.182  28.300  1.00 98.86
ATOM   1308  CD  PRO A 162       7.543 -18.923  29.317  1.00 98.86
ATOM   1309  N   ALA A 163      12.021 -20.507  28.979  1.00119.53
ATOM   1310  CA  ALA A 163      13.331 -20.404  29.563  1.00119.53
ATOM   1311  C   ALA A 163      13.844 -19.003  29.590  1.00119.53
ATOM   1312  O   ALA A 163      14.737 -18.706  30.380  1.00119.53
ATOM   1313  CB  ALA A 163      14.224 -21.328  28.738  1.00119.53
ATOM   1314  N   THR A 164      13.359 -18.161  28.669  1.00167.69
ATOM   1315  CA  THR A 164      13.796 -16.808  28.519  1.00167.69
ATOM   1316  C   THR A 164      13.142 -15.860  29.491  1.00167.69
ATOM   1317  O   THR A 164      13.591 -14.724  29.640  1.00167.69
ATOM   1318  CB  THR A 164      13.605 -16.340  27.116  1.00167.69
ATOM   1319  OG1 THR A 164      12.253 -16.516  26.751  1.00167.69
ATOM   1320  CG2 THR A 164      14.526 -17.131  26.180  1.00167.69
ATOM   1321  N   ASN A 165      12.016 -16.251  30.122  1.00 72.71
ATOM   1322  CA  ASN A 165      11.311 -15.339  30.990  1.00 72.71
ATOM   1323  C   ASN A 165      12.222 -14.863  32.090  1.00 72.71
ATOM   1324  O   ASN A 165      12.934 -15.636  32.732  1.00 72.71
ATOM   1325  CB  ASN A 165      10.050 -15.963  31.613  1.00 72.71
ATOM   1326  CG  ASN A 165       9.117 -14.920  32.187  1.00 72.71
ATOM   1327  OD1 ASN A 165       9.459 -14.215  33.136  1.00 72.71
ATOM   1328  ND2 ASN A 165       7.926 -14.821  31.610  1.00 72.71
ATOM   1329  N   PRO A 166      12.207 -13.576  32.315  1.00 88.11
ATOM   1330  CA  PRO A 166      13.042 -12.922  33.291  1.00 88.11
ATOM   1331  C   PRO A 166      12.862 -13.402  34.704  1.00 88.11
ATOM   1332  O   PRO A 166      13.851 -13.455  35.435  1.00 88.11
ATOM   1333  CB  PRO A 166      12.792 -11.422  33.101  1.00 88.11
ATOM   1334  CG  PRO A 166      12.669 -11.233  31.577  1.00 88.11
ATOM   1335  CD  PRO A 166      11.843 -12.445  31.123  1.00 88.11
ATOM   1336  N   ILE A 167      11.629 -13.727  35.134  1.00 67.13
ATOM   1337  CA  ILE A 167      11.432 -14.196  36.480  1.00 67.13
ATOM   1338  C   ILE A 167      12.047 -15.544  36.658  1.00 67.13
ATOM   1339  O   ILE A 167      12.613 -15.842  37.709  1.00 67.13
ATOM   1340  CB  ILE A 167       9.994 -14.277  36.909  1.00 67.13
ATOM   1341  CG1 ILE A 167       9.235 -15.272  36.013  1.00 67.13
ATOM   1342  CG2 ILE A 167       9.406 -12.856  36.910  1.00 67.13
ATOM   1343  CD1 ILE A 167       7.867 -15.673  36.564  1.00 67.13
ATOM   1344  N   ARG A 168      11.906 -16.413  35.644  1.00 81.91
ATOM   1345  CA  ARG A 168      12.459 -17.732  35.718  1.00 81.91
ATOM   1346  C   ARG A 168      13.950 -17.621  35.807  1.00 81.91
ATOM   1347  O   ARG A 168      14.588 -18.314  36.597  1.00 81.91
ATOM   1348  CB  ARG A 168      12.157 -18.547  34.456  1.00 81.91
ATOM   1349  CG  ARG A 168      12.668 -19.983  34.525  1.00 81.91
ATOM   1350  CD  ARG A 168      13.264 -20.457  33.204  1.00 81.91
ATOM   1351  NE  ARG A 168      12.201 -21.193  32.471  1.00 81.91
ATOM   1352  CZ  ARG A 168      11.898 -22.467  32.848  1.00 81.91
ATOM   1353  NH1 ARG A 168      12.609 -23.056  33.854  1.00 81.91
ATOM   1354  NH2 ARG A 168      10.899 -23.150  32.218  1.00 81.91
ATOM   1355  N   LEU A 169      14.542 -16.740  34.977  1.00 60.53
ATOM   1356  CA  LEU A 169      15.968 -16.572  34.932  1.00 60.53
ATOM   1357  C   LEU A 169      16.509 -15.999  36.206  1.00 60.53
ATOM   1358  O   LEU A 169      17.564 -16.427  36.670  1.00 60.53
ATOM   1359  CB  LEU A 169      16.458 -15.685  33.776  1.00 60.53
ATOM   1360  CG  LEU A 169      16.181 -16.285  32.386  1.00 60.53
ATOM   1361  CD1 LEU A 169      16.180 -15.197  31.301  1.00 60.53
ATOM   1362  CD2 LEU A 169      17.159 -17.431  32.071  1.00 60.53
ATOM   1363  N   GLY A 170      15.818 -15.003  36.795  1.00 25.93
ATOM   1364  CA  GLY A 170      16.277 -14.382  38.008  1.00 25.93
ATOM   1365  C   GLY A 170      16.277 -15.404  39.105  1.00 25.93
ATOM   1366  O   GLY A 170      17.154 -15.414  39.969  1.00 25.93
ATOM   1367  N   LEU A 171      15.255 -16.276  39.116  1.00 52.10
ATOM   1368  CA  LEU A 171      15.133 -17.303  40.112  1.00 52.10
ATOM   1369  C   LEU A 171      16.291 -18.237  39.995  1.00 52.10
ATOM   1370  O   LEU A 171      16.919 -18.602  40.988  1.00 52.10
ATOM   1371  CB  LEU A 171      13.860 -18.141  39.903  1.00 52.10
ATOM   1372  CG  LEU A 171      13.713 -19.331  40.870  1.00 52.10
ATOM   1373  CD1 LEU A 171      13.419 -18.880  42.308  1.00 52.10
ATOM   1374  CD2 LEU A 171      12.690 -20.346  40.333  1.00 52.10
ATOM   1375  N   SER A 172      16.620 -18.642  38.758  1.00 31.40
ATOM   1376  CA  SER A 172      17.695 -19.568  38.569  1.00 31.40
ATOM   1377  C   SER A 172      18.962 -18.933  39.051  1.00 31.40
ATOM   1378  O   SER A 172      19.811 -19.597  39.642  1.00 31.40
ATOM   1379  CB  SER A 172      17.897 -19.963  37.097  1.00 31.40
ATOM   1380  OG  SER A 172      18.375 -18.865  36.343  1.00 31.40
ATOM   1381  N   LEU A 173      19.130 -17.621  38.801  1.00115.79
ATOM   1382  CA  LEU A 173      20.343 -16.947  39.168  1.00115.79
ATOM   1383  C   LEU A 173      20.514 -16.978  40.666  1.00115.79
ATOM   1384  O   LEU A 173      21.573 -17.342  41.177  1.00115.79
ATOM   1385  CB  LEU A 173      20.311 -15.477  38.700  1.00115.79
ATOM   1386  CG  LEU A 173      21.569 -14.643  39.015  1.00115.79
ATOM   1387  CD1 LEU A 173      22.700 -14.888  38.014  1.00115.79
ATOM   1388  CD2 LEU A 173      21.219 -13.157  39.175  1.00115.79
ATOM   1389  N   ASN A 174      19.464 -16.618  41.426  1.00 60.27
ATOM   1390  CA  ASN A 174      19.589 -16.570  42.859  1.00 60.27
ATOM   1391  C   ASN A 174      19.728 -17.949  43.423  1.00 60.27
ATOM   1392  O   ASN A 174      20.470 -18.163  44.379  1.00 60.27
ATOM   1393  CB  ASN A 174      18.399 -15.883  43.549  1.00 60.27
ATOM   1394  CG  ASN A 174      18.670 -14.388  43.496  1.00 60.27
ATOM   1395  OD1 ASN A 174      19.364 -13.841  44.353  1.00 60.27
ATOM   1396  ND2 ASN A 174      18.087 -13.699  42.479  1.00 60.27
ATOM   1397  N   PHE A 175      19.013 -18.929  42.846  1.00102.52
ATOM   1398  CA  PHE A 175      19.031 -20.269  43.356  1.00102.52
ATOM   1399  C   PHE A 175      20.436 -20.778  43.203  1.00102.52
ATOM   1400  O   PHE A 175      20.957 -21.479  44.072  1.00102.52
ATOM   1401  CB  PHE A 175      17.998 -21.141  42.608  1.00102.52
ATOM   1402  CG  PHE A 175      17.668 -22.376  43.378  1.00102.52
ATOM   1403  CD1 PHE A 175      18.105 -22.541  44.671  1.00102.52
ATOM   1404  CD2 PHE A 175      16.834 -23.330  42.838  1.00102.52
ATOM   1405  CE1 PHE A 175      17.774 -23.668  45.388  1.00102.52
ATOM   1406  CE2 PHE A 175      16.495 -24.456  43.549  1.00102.52
ATOM   1407  CZ  PHE A 175      16.971 -24.631  44.825  1.00102.52
ATOM   1408  N   SER A 176      21.100 -20.422  42.085  1.00 85.42
ATOM   1409  CA  SER A 176      22.452 -20.853  41.866  1.00 85.42
ATOM   1410  C   SER A 176      23.345 -20.243  42.912  1.00 85.42
ATOM   1411  O   SER A 176      24.290 -20.883  43.371  1.00 85.42
ATOM   1412  CB  SER A 176      23.012 -20.503  40.470  1.00 85.42
ATOM   1413  OG  SER A 176      23.207 -19.105  40.317  1.00 85.42
ATOM   1414  N   VAL A 177      23.078 -18.984  43.321  1.00 44.73
ATOM   1415  CA  VAL A 177      23.879 -18.338  44.332  1.00 44.73
ATOM   1416  C   VAL A 177      23.695 -19.048  45.639  1.00 44.73
ATOM   1417  O   VAL A 177      24.624 -19.167  46.435  1.00 44.73
ATOM   1418  CB  VAL A 177      23.539 -16.892  44.544  1.00 44.73
ATOM   1419  CG1 VAL A 177      24.524 -16.312  45.573  1.00 44.73
ATOM   1420  CG2 VAL A 177      23.602 -16.183  43.179  1.00 44.73
ATOM   1421  N   PHE A 178      22.466 -19.528  45.894  1.00 67.48
ATOM   1422  CA  PHE A 178      22.138 -20.215  47.109  1.00 67.48
ATOM   1423  C   PHE A 178      22.978 -21.451  47.207  1.00 67.48
ATOM   1424  O   PHE A 178      23.526 -21.748  48.268  1.00 67.48
ATOM   1425  CB  PHE A 178      20.643 -20.595  47.132  1.00 67.48
ATOM   1426  CG  PHE A 178      20.336 -21.505  48.271  1.00 67.48
ATOM   1427  CD1 PHE A 178      20.182 -21.016  49.548  1.00 67.48
ATOM   1428  CD2 PHE A 178      20.162 -22.852  48.048  1.00 67.48
ATOM   1429  CE1 PHE A 178      19.885 -21.867  50.587  1.00 67.48
ATOM   1430  CE2 PHE A 178      19.863 -23.707  49.081  1.00 67.48
ATOM   1431  CZ  PHE A 178      19.730 -23.215  50.356  1.00 67.48
ATOM   1432  N   TYR A 179      23.107 -22.209  46.102  1.00 61.94
ATOM   1433  CA  TYR A 179      23.916 -23.394  46.135  1.00 61.94
ATOM   1434  C   TYR A 179      25.342 -23.030  46.402  1.00 61.94
ATOM   1435  O   TYR A 179      26.009 -23.675  47.208  1.00 61.94
ATOM   1436  CB  TYR A 179      23.892 -24.206  44.830  1.00 61.94
ATOM   1437  CG  TYR A 179      22.544 -24.826  44.711  1.00 61.94
ATOM   1438  CD1 TYR A 179      22.127 -25.706  45.681  1.00 61.94
ATOM   1439  CD2 TYR A 179      21.713 -24.554  43.650  1.00 61.94
ATOM   1440  CE1 TYR A 179      20.893 -26.303  45.608  1.00 61.94
ATOM   1441  CE2 TYR A 179      20.476 -25.149  43.569  1.00 61.94
ATOM   1442  CZ  TYR A 179      20.066 -26.021  44.550  1.00 61.94
ATOM   1443  OH  TYR A 179      18.797 -26.632  44.470  1.00 61.94
ATOM   1444  N   TYR A 180      25.859 -21.994  45.719  1.00149.35
ATOM   1445  CA  TYR A 180      27.247 -21.665  45.864  1.00149.35
ATOM   1446  C   TYR A 180      27.552 -21.172  47.257  1.00149.35
ATOM   1447  O   TYR A 180      28.453 -21.689  47.917  1.00149.35
ATOM   1448  CB  TYR A 180      27.647 -20.580  44.838  1.00149.35
ATOM   1449  CG  TYR A 180      29.128 -20.486  44.682  1.00149.35
ATOM   1450  CD1 TYR A 180      29.860 -19.658  45.503  1.00149.35
ATOM   1451  CD2 TYR A 180      29.787 -21.231  43.731  1.00149.35
ATOM   1452  CE1 TYR A 180      31.225 -19.569  45.371  1.00149.35
ATOM   1453  CE2 TYR A 180      31.153 -21.146  43.595  1.00149.35
ATOM   1454  CZ  TYR A 180      31.877 -20.313  44.415  1.00149.35
ATOM   1455  OH  TYR A 180      33.279 -20.223  44.280  1.00149.35
ATOM   1456  N   GLU A 181      26.810 -20.149  47.731  1.00119.84
ATOM   1457  CA  GLU A 181      27.064 -19.516  49.000  1.00119.84
ATOM   1458  C   GLU A 181      26.603 -20.304  50.206  1.00119.84
ATOM   1459  O   GLU A 181      27.351 -20.476  51.168  1.00119.84
ATOM   1460  CB  GLU A 181      26.360 -18.151  49.077  1.00119.84
ATOM   1461  CG  GLU A 181      26.797 -17.172  47.983  1.00119.84
ATOM   1462  CD  GLU A 181      28.178 -16.637  48.332  1.00119.84
ATOM   1463  OE1 GLU A 181      28.352 -16.194  49.498  1.00119.84
ATOM   1464  OE2 GLU A 181      29.072 -16.661  47.444  1.00119.84
ATOM   1465  N   ILE A 182      25.316 -20.720  50.235  1.00131.24
ATOM   1466  CA  ILE A 182      24.809 -21.408  51.399  1.00131.24
ATOM   1467  C   ILE A 182      25.198 -22.847  51.459  1.00131.24
ATOM   1468  O   ILE A 182      25.673 -23.326  52.486  1.00131.24
ATOM   1469  CB  ILE A 182      23.320 -21.342  51.546  1.00131.24
ATOM   1470  CG1 ILE A 182      22.831 -19.906  51.301  1.00131.24
ATOM   1471  CG2 ILE A 182      22.964 -21.871  52.948  1.00131.24
ATOM   1472  CD1 ILE A 182      23.387 -18.887  52.289  1.00131.24
ATOM   1473  N   LEU A 183      24.950 -23.585  50.363  1.00121.23
ATOM   1474  CA  LEU A 183      25.262 -24.984  50.298  1.00121.23
ATOM   1475  C   LEU A 183      26.743 -25.164  50.156  1.00121.23
ATOM   1476  O   LEU A 183      27.299 -26.181  50.561  1.00121.23
ATOM   1477  CB  LEU A 183      24.570 -25.728  49.146  1.00121.23
ATOM   1478  CG  LEU A 183      23.422 -26.622  49.639  1.00121.23
ATOM   1479  CD1 LEU A 183      22.316 -25.791  50.308  1.00121.23
ATOM   1480  CD2 LEU A 183      22.900 -27.515  48.509  1.00121.23
ATOM   1481  N   ASN A 184      27.424 -24.178  49.553  1.00 79.77
ATOM   1482  CA  ASN A 184      28.837 -24.239  49.305  1.00 79.77
ATOM   1483  C   ASN A 184      29.150 -25.347  48.340  1.00 79.77
ATOM   1484  O   ASN A 184      30.151 -26.047  48.496  1.00 79.77
ATOM   1485  CB  ASN A 184      29.675 -24.412  50.586  1.00 79.77
ATOM   1486  CG  ASN A 184      30.618 -23.220  50.690  1.00 79.77
ATOM   1487  OD1 ASN A 184      31.840 -23.352  50.626  1.00 79.77
ATOM   1488  ND2 ASN A 184      30.021 -22.006  50.836  1.00 79.77
ATOM   1489  N   THR A 185      28.295 -25.535  47.308  1.00109.21
ATOM   1490  CA  THR A 185      28.589 -26.517  46.300  1.00109.21
ATOM   1491  C   THR A 185      28.748 -25.807  44.984  1.00109.21
ATOM   1492  O   THR A 185      27.781 -25.468  44.306  1.00109.21
ATOM   1493  CB  THR A 185      27.492 -27.589  46.165  1.00109.21
ATOM   1494  OG1 THR A 185      27.210 -28.153  47.452  1.00109.21
ATOM   1495  CG2 THR A 185      27.944 -28.699  45.230  1.00109.21
ATOM   1496  N   PRO A 186      29.969 -25.580  44.588  1.00 79.48
ATOM   1497  CA  PRO A 186      30.173 -24.893  43.344  1.00 79.48
ATOM   1498  C   PRO A 186      29.735 -25.658  42.140  1.00 79.48
ATOM   1499  O   PRO A 186      29.296 -25.036  41.174  1.00 79.48
ATOM   1500  CB  PRO A 186      31.644 -24.480  43.327  1.00 79.48
ATOM   1501  CG  PRO A 186      31.973 -24.287  44.819  1.00 79.48
ATOM   1502  CD  PRO A 186      31.002 -25.232  45.552  1.00 79.48
ATOM   1503  N   GLU A 187      29.843 -26.997  42.156  1.00 88.80
ATOM   1504  CA  GLU A 187      29.481 -27.727  40.979  1.00 88.80
ATOM   1505  C   GLU A 187      28.012 -27.588  40.739  1.00 88.80
ATOM   1506  O   GLU A 187      27.580 -27.416  39.600  1.00 88.80
ATOM   1507  CB  GLU A 187      29.847 -29.222  41.047  1.00 88.80
ATOM   1508  CG  GLU A 187      31.227 -29.486  41.616  1.00 88.80
ATOM   1509  CD  GLU A 187      31.188 -29.769  43.105  1.00 88.80
ATOM   1510  OE1 GLU A 187      31.059 -30.953  43.483  1.00 88.80
ATOM   1511  OE2 GLU A 187      31.288 -28.807  43.895  1.00 88.80
ATOM   1512  N   ARG A 188      27.203 -27.657  41.812  1.00 88.61
ATOM   1513  CA  ARG A 188      25.779 -27.567  41.656  1.00 88.61
ATOM   1514  C   ARG A 188      25.404 -26.201  41.173  1.00 88.61
ATOM   1515  O   ARG A 188      24.514 -26.058  40.335  1.00 88.61
ATOM   1516  CB  ARG A 188      25.004 -27.866  42.951  1.00 88.61
ATOM   1517  CG  ARG A 188      25.157 -29.326  43.384  1.00 88.61
ATOM   1518  CD  ARG A 188      24.595 -29.650  44.769  1.00 88.61
ATOM   1519  NE  ARG A 188      24.670 -31.132  44.924  1.00 88.61
ATOM   1520  CZ  ARG A 188      25.429 -31.691  45.912  1.00 88.61
ATOM   1521  NH1 ARG A 188      26.069 -30.896  46.817  1.00 88.61
ATOM   1522  NH2 ARG A 188      25.549 -33.048  45.988  1.00 88.61
ATOM   1523  N   ALA A 189      26.067 -25.152  41.692  1.00 35.48
ATOM   1524  CA  ALA A 189      25.722 -23.815  41.298  1.00 35.48
ATOM   1525  C   ALA A 189      25.997 -23.626  39.836  1.00 35.48
ATOM   1526  O   ALA A 189      25.186 -23.043  39.115  1.00 35.48
ATOM   1527  CB  ALA A 189      26.532 -22.745  42.051  1.00 35.48
ATOM   1528  N   CYS A 190      27.157 -24.110  39.352  1.00 35.68
ATOM   1529  CA  CYS A 190      27.481 -23.923  37.964  1.00 35.68
ATOM   1530  C   CYS A 190      26.506 -24.674  37.119  1.00 35.68
ATOM   1531  O   CYS A 190      26.062 -24.182  36.083  1.00 35.68
ATOM   1532  CB  CYS A 190      28.890 -24.400  37.578  1.00 35.68
ATOM   1533  SG  CYS A 190      30.166 -23.730  38.684  1.00 35.68
ATOM   1534  N   LYS A 191      26.140 -25.894  37.545  1.00154.58
ATOM   1535  CA  LYS A 191      25.268 -26.700  36.742  1.00154.58
ATOM   1536  C   LYS A 191      23.952 -26.001  36.590  1.00154.58
ATOM   1537  O   LYS A 191      23.406 -25.941  35.489  1.00154.58
ATOM   1538  CB  LYS A 191      24.989 -28.078  37.360  1.00154.58
ATOM   1539  CG  LYS A 191      26.163 -29.035  37.283  1.00154.58
ATOM   1540  CD  LYS A 191      26.169 -29.991  38.465  1.00154.58
ATOM   1541  CE  LYS A 191      27.477 -30.763  38.545  1.00154.58
ATOM   1542  NZ  LYS A 191      27.630 -31.714  37.410  1.00154.58
ATOM   1543  N   LEU A 192      23.399 -25.450  37.692  1.00154.18
ATOM   1544  CA  LEU A 192      22.128 -24.785  37.583  1.00154.18
ATOM   1545  C   LEU A 192      22.233 -23.583  36.697  1.00154.18
ATOM   1546  O   LEU A 192      21.380 -23.364  35.839  1.00154.18
ATOM   1547  CB  LEU A 192      21.532 -24.261  38.907  1.00154.18
ATOM   1548  CG  LEU A 192      20.255 -23.405  38.794  1.00154.18
ATOM   1549  CD1 LEU A 192      19.097 -24.240  38.227  1.00154.18
ATOM   1550  CD2 LEU A 192      19.904 -22.671  40.091  1.00154.18
ATOM   1551  N   ALA A 193      23.274 -22.755  36.888  1.00 38.23
ATOM   1552  CA  ALA A 193      23.386 -21.557  36.108  1.00 38.23
ATOM   1553  C   ALA A 193      23.594 -21.879  34.656  1.00 38.23
ATOM   1554  O   ALA A 193      23.004 -21.236  33.788  1.00 38.23
ATOM   1555  CB  ALA A 193      24.539 -20.645  36.557  1.00 38.23
ATOM   1556  N   ASN A 194      24.441 -22.879  34.337  1.00 70.38
ATOM   1557  CA  ASN A 194      24.712 -23.148  32.950  1.00 70.38
ATOM   1558  C   ASN A 194      23.468 -23.613  32.258  1.00 70.38
ATOM   1559  O   ASN A 194      23.170 -23.180  31.146  1.00 70.38
ATOM   1560  CB  ASN A 194      25.787 -24.219  32.700  1.00 70.38
ATOM   1561  CG  ASN A 194      27.180 -23.632  32.635  1.00 70.38
ATOM   1562  OD1 ASN A 194      27.633 -23.188  31.580  1.00 70.38
ATOM   1563  ND2 ASN A 194      27.867 -23.629  33.770  1.00 70.38
ATOM   1564  N   ASP A 195      22.695 -24.505  32.903  1.00 24.24
ATOM   1565  CA  ASP A 195      21.519 -25.042  32.283  1.00 24.24
ATOM   1566  C   ASP A 195      20.580 -23.913  32.007  1.00 24.24
ATOM   1567  O   ASP A 195      19.959 -23.853  30.947  1.00 24.24
ATOM   1568  CB  ASP A 195      20.781 -26.046  33.185  1.00 24.24
ATOM   1569  CG  ASP A 195      21.392 -27.429  33.126  1.00 24.24
ATOM   1570  OD1 ASP A 195      21.893 -27.818  32.049  1.00 24.24
ATOM   1571  OD2 ASP A 195      21.368 -28.128  34.160  1.00 24.24
ATOM   1572  N   ALA A 196      20.456 -22.974  32.963  1.00 29.11
ATOM   1573  CA  ALA A 196      19.543 -21.886  32.780  1.00 29.11
ATOM   1574  C   ALA A 196      19.969 -21.065  31.601  1.00 29.11
ATOM   1575  O   ALA A 196      19.140 -20.660  30.790  1.00 29.11
ATOM   1576  CB  ALA A 196      19.481 -20.944  33.996  1.00 29.11
ATOM   1577  N   PHE A 197      21.282 -20.796  31.477  1.00111.60
ATOM   1578  CA  PHE A 197      21.803 -19.972  30.420  1.00111.60
ATOM   1579  C   PHE A 197      21.594 -20.635  29.086  1.00111.60
ATOM   1580  O   PHE A 197      21.115 -20.012  28.138  1.00111.60
ATOM   1581  CB  PHE A 197      23.315 -19.727  30.599  1.00111.60
ATOM   1582  CG  PHE A 197      23.756 -18.729  29.586  1.00111.60
ATOM   1583  CD1 PHE A 197      24.303 -19.132  28.390  1.00111.60
ATOM   1584  CD2 PHE A 197      23.620 -17.384  29.840  1.00111.60
ATOM   1585  CE1 PHE A 197      24.711 -18.209  27.456  1.00111.60
ATOM   1586  CE2 PHE A 197      24.026 -16.457  28.910  1.00111.60
ATOM   1587  CZ  PHE A 197      24.570 -16.867  27.716  1.00111.60
ATOM   1588  N   HIS A 198      21.932 -21.934  28.988  1.00 54.89
ATOM   1589  CA  HIS A 198      21.878 -22.647  27.739  1.00 54.89
ATOM   1590  C   HIS A 198      20.476 -22.699  27.227  1.00 54.89
ATOM   1591  O   HIS A 198      20.234 -22.441  26.050  1.00 54.89
ATOM   1592  CB  HIS A 198      22.300 -24.119  27.860  1.00 54.89
ATOM   1593  CG  HIS A 198      23.781 -24.316  27.892  1.00 54.89
ATOM   1594  ND1 HIS A 198      24.561 -23.941  28.964  1.00 54.89
ATOM   1595  CD2 HIS A 198      24.630 -24.847  26.979  1.00 54.89
ATOM   1596  CE1 HIS A 198      25.823 -24.232  28.708  1.00 54.89
ATOM   1597  NE2 HIS A 198      25.893 -24.782  27.514  1.00 54.89
ATOM   1598  N   SER A 199      19.507 -23.028  28.100  1.00 34.00
ATOM   1599  CA  SER A 199      18.162 -23.188  27.635  1.00 34.00
ATOM   1600  C   SER A 199      17.670 -21.884  27.092  1.00 34.00
ATOM   1601  O   SER A 199      16.977 -21.856  26.077  1.00 34.00
ATOM   1602  CB  SER A 199      17.176 -23.641  28.730  1.00 34.00
ATOM   1603  OG  SER A 199      17.709 -24.726  29.462  1.00 34.00
ATOM   1604  N   ALA A 200      17.995 -20.768  27.769  1.00 39.51
ATOM   1605  CA  ALA A 200      17.537 -19.480  27.338  1.00 39.51
ATOM   1606  C   ALA A 200      18.143 -19.104  26.018  1.00 39.51
ATOM   1607  O   ALA A 200      17.453 -18.615  25.126  1.00 39.51
ATOM   1608  CB  ALA A 200      17.874 -18.359  28.337  1.00 39.51
ATOM   1609  N   THR A 201      19.453 -19.350  25.842  1.00 52.12
ATOM   1610  CA  THR A 201      20.134 -18.906  24.656  1.00 52.12
ATOM   1611  C   THR A 201      19.585 -19.566  23.434  1.00 52.12
ATOM   1612  O   THR A 201      19.540 -18.957  22.368  1.00 52.12
ATOM   1613  CB  THR A 201      21.646 -19.181  24.741  1.00 52.12
ATOM   1614  OG1 THR A 201      22.297 -18.658  23.576  1.00 52.12
ATOM   1615  CG2 THR A 201      21.913 -20.676  24.824  1.00 52.12
ATOM   1616  N   ALA A 202      19.196 -20.847  23.533  1.00 50.16
ATOM   1617  CA  ALA A 202      18.689 -21.535  22.380  1.00 50.16
ATOM   1618  C   ALA A 202      17.415 -20.888  21.899  1.00 50.16
ATOM   1619  O   ALA A 202      17.175 -20.794  20.699  1.00 50.16
ATOM   1620  CB  ALA A 202      18.372 -23.012  22.670  1.00 50.16
ATOM   1621  N   GLU A 203      16.570 -20.471  22.859  1.00157.69
ATOM   1622  CA  GLU A 203      15.236 -19.920  22.826  1.00157.69
ATOM   1623  C   GLU A 203      15.104 -18.456  22.480  1.00157.69
ATOM   1624  O   GLU A 203      13.983 -17.954  22.516  1.00157.69
ATOM   1625  CB  GLU A 203      14.504 -20.129  24.162  1.00157.69
ATOM   1626  CG  GLU A 203      14.274 -21.605  24.491  1.00157.69
ATOM   1627  CD  GLU A 203      12.782 -21.829  24.689  1.00157.69
ATOM   1628  OE1 GLU A 203      12.298 -21.620  25.832  1.00157.69
ATOM   1629  OE2 GLU A 203      12.106 -22.215  23.699  1.00157.69
ATOM   1630  N   LEU A 204      16.188 -17.716  22.176  1.00 87.48
ATOM   1631  CA  LEU A 204      16.198 -16.271  22.085  1.00 87.48
ATOM   1632  C   LEU A 204      15.038 -15.758  21.273  1.00 87.48
ATOM   1633  O   LEU A 204      14.549 -14.656  21.520  1.00 87.48
ATOM   1634  CB  LEU A 204      17.473 -15.744  21.406  1.00 87.48
ATOM   1635  CG  LEU A 204      18.444 -15.045  22.374  1.00 87.48
ATOM   1636  CD1 LEU A 204      17.961 -13.627  22.728  1.00 87.48
ATOM   1637  CD2 LEU A 204      18.718 -15.920  23.606  1.00 87.48
ATOM   1638  N   ASP A 205      14.561 -16.539  20.292  1.00 59.62
ATOM   1639  CA  ASP A 205      13.480 -16.153  19.427  1.00 59.62
ATOM   1640  C   ASP A 205      12.243 -15.859  20.240  1.00 59.62
ATOM   1641  O   ASP A 205      11.421 -15.033  19.846  1.00 59.62
ATOM   1642  CB  ASP A 205      13.112 -17.270  18.437  1.00 59.62
ATOM   1643  CG  ASP A 205      12.030 -16.742  17.506  1.00 59.62
ATOM   1644  OD1 ASP A 205      12.330 -15.800  16.724  1.00 59.62
ATOM   1645  OD2 ASP A 205      10.895 -17.285  17.551  1.00 59.62
ATOM   1646  N   THR A 206      12.085 -16.542  21.389  1.00 84.49
ATOM   1647  CA  THR A 206      10.961 -16.491  22.289  1.00 84.49
ATOM   1648  C   THR A 206      10.843 -15.168  23.008  1.00 84.49
ATOM   1649  O   THR A 206       9.813 -14.903  23.621  1.00 84.49
ATOM   1650  CB  THR A 206      11.015 -17.563  23.344  1.00 84.49
ATOM   1651  OG1 THR A 206      11.139 -18.847  22.749  1.00 84.49
ATOM   1652  CG2 THR A 206       9.720 -17.497  24.170  1.00 84.49
ATOM   1653  N   LEU A 207      11.909 -14.344  23.050  1.00 84.64
ATOM   1654  CA  LEU A 207      11.898 -13.093  23.773  1.00 84.64
ATOM   1655  C   LEU A 207      10.980 -12.068  23.181  1.00 84.64
ATOM   1656  O   LEU A 207      10.837 -11.954  21.966  1.00 84.64
ATOM   1657  CB  LEU A 207      13.279 -12.421  23.843  1.00 84.64
ATOM   1658  CG  LEU A 207      14.104 -12.830  25.068  1.00 84.64
ATOM   1659  CD1 LEU A 207      15.542 -12.287  24.998  1.00 84.64
ATOM   1660  CD2 LEU A 207      13.375 -12.359  26.337  1.00 84.64
ATOM   1661  N   ALA A 208      10.327 -11.293  24.077  1.00 81.58
ATOM   1662  CA  ALA A 208       9.469 -10.188  23.735  1.00 81.58
ATOM   1663  C   ALA A 208      10.314  -8.947  23.704  1.00 81.58
ATOM   1664  O   ALA A 208      11.433  -8.931  24.214  1.00 81.58
ATOM   1665  CB  ALA A 208       8.364  -9.938  24.775  1.00 81.58
ATOM   1666  N   ASN A 209       9.796  -7.861  23.097  1.00 47.04
ATOM   1667  CA  ASN A 209      10.550  -6.641  23.033  1.00 47.04
ATOM   1668  C   ASN A 209      10.713  -6.094  24.418  1.00 47.04
ATOM   1669  O   ASN A 209      11.780  -5.599  24.776  1.00 47.04
ATOM   1670  CB  ASN A 209       9.875  -5.532  22.208  1.00 47.04
ATOM   1671  CG  ASN A 209       8.366  -5.592  22.291  1.00 47.04
ATOM   1672  OD1 ASN A 209       7.735  -6.495  21.741  1.00 47.04
ATOM   1673  ND2 ASN A 209       7.779  -4.623  22.981  1.00 47.04
ATOM   1674  N   ASP A 210       9.640  -6.157  25.229  1.00154.36
ATOM   1675  CA  ASP A 210       9.646  -5.574  26.543  1.00154.36
ATOM   1676  C   ASP A 210      10.583  -6.257  27.497  1.00154.36
ATOM   1677  O   ASP A 210      11.329  -5.580  28.201  1.00154.36
ATOM   1678  CB  ASP A 210       8.256  -5.573  27.190  1.00154.36
ATOM   1679  CG  ASP A 210       8.277  -5.040  28.608  1.00154.36
ATOM   1680  OD1 ASP A 210       8.428  -3.813  28.782  1.00154.36
ATOM   1681  OD2 ASP A 210       8.145  -5.852  29.547  1.00154.36
ATOM   1682  N   SER A 211      10.549  -7.605  27.572  1.00 66.42
ATOM   1683  CA  SER A 211      11.326  -8.341  28.542  1.00 66.42
ATOM   1684  C   SER A 211      12.740  -8.585  28.102  1.00 66.42
ATOM   1685  O   SER A 211      13.576  -9.004  28.902  1.00 66.42
ATOM   1686  CB  SER A 211      10.723  -9.710  28.900  1.00 66.42
ATOM   1687  OG  SER A 211       9.807  -9.580  29.976  1.00 66.42
ATOM   1688  N   PHE A 212      13.057  -8.311  26.827  1.00114.06
ATOM   1689  CA  PHE A 212      14.330  -8.660  26.263  1.00114.06
ATOM   1690  C   PHE A 212      15.477  -8.052  27.009  1.00114.06
ATOM   1691  O   PHE A 212      16.503  -8.703  27.200  1.00114.06
ATOM   1692  CB  PHE A 212      14.417  -8.278  24.778  1.00114.06
ATOM   1693  CG  PHE A 212      15.813  -7.993  24.312  1.00114.06
ATOM   1694  CD1 PHE A 212      16.680  -9.027  23.999  1.00114.06
ATOM   1695  CD2 PHE A 212      16.266  -6.691  24.189  1.00114.06
ATOM   1696  CE1 PHE A 212      17.967  -8.764  23.574  1.00114.06
ATOM   1697  CE2 PHE A 212      17.554  -6.425  23.765  1.00114.06
ATOM   1698  CZ  PHE A 212      18.406  -7.463  23.457  1.00114.06
ATOM   1699  N   LYS A 213      15.357  -6.788  27.434  1.00149.33
ATOM   1700  CA  LYS A 213      16.457  -6.151  28.095  1.00149.33
ATOM   1701  C   LYS A 213      16.734  -6.848  29.406  1.00149.33
ATOM   1702  O   LYS A 213      17.887  -7.126  29.731  1.00149.33
ATOM   1703  CB  LYS A 213      16.158  -4.666  28.365  1.00149.33
ATOM   1704  CG  LYS A 213      17.190  -3.981  29.262  1.00149.33
ATOM   1705  CD  LYS A 213      18.634  -4.054  28.768  1.00149.33
ATOM   1706  CE  LYS A 213      19.643  -3.552  29.804  1.00149.33
ATOM   1707  NZ  LYS A 213      21.019  -3.640  29.263  1.00149.33
ATOM   1708  N   ASP A 214      15.677  -7.157  30.192  1.00 46.78
ATOM   1709  CA  ASP A 214      15.821  -7.784  31.484  1.00 46.78
ATOM   1710  C   ASP A 214      16.374  -9.167  31.337  1.00 46.78
ATOM   1711  O   ASP A 214      17.264  -9.576  32.080  1.00 46.78
ATOM   1712  CB  ASP A 214      14.483  -7.978  32.229  1.00 46.78
ATOM   1713  CG  ASP A 214      14.221  -6.820  33.182  1.00 46.78
ATOM   1714  OD1 ASP A 214      14.506  -5.653  32.802  1.00 46.78
ATOM   1715  OD2 ASP A 214      13.739  -7.095  34.314  1.00 46.78
ATOM   1716  N   SER A 215      15.849  -9.927  30.363  1.00 85.66
ATOM   1717  CA  SER A 215      16.219 -11.300  30.202  1.00 85.66
ATOM   1718  C   SER A 215      17.681 -11.387  29.888  1.00 85.66
ATOM   1719  O   SER A 215      18.405 -12.212  30.448  1.00 85.66
ATOM   1720  CB  SER A 215      15.429 -11.950  29.052  1.00 85.66
ATOM   1721  OG  SER A 215      15.875 -13.278  28.838  1.00 85.66
ATOM   1722  N   THR A 216      18.150 -10.512  28.984  1.00106.54
ATOM   1723  CA  THR A 216      19.512 -10.519  28.543  1.00106.54
ATOM   1724  C   THR A 216      20.418 -10.132  29.674  1.00106.54
ATOM   1725  O   THR A 216      21.512 -10.678  29.799  1.00106.54
ATOM   1726  CB  THR A 216      19.761  -9.593  27.385  1.00106.54
ATOM   1727  OG1 THR A 216      18.817  -9.845  26.355  1.00106.54
ATOM   1728  CG2 THR A 216      21.187  -9.814  26.852  1.00106.54
ATOM   1729  N   LEU A 217      20.002  -9.170  30.526  1.00147.90
ATOM   1730  CA  LEU A 217      20.851  -8.766  31.614  1.00147.90
ATOM   1731  C   LEU A 217      21.072  -9.919  32.533  1.00147.90
ATOM   1732  O   LEU A 217      22.194 -10.160  32.972  1.00147.90
ATOM   1733  CB  LEU A 217      20.281  -7.667  32.522  1.00147.90
ATOM   1734  CG  LEU A 217      21.146  -7.306  33.733  1.00147.90
ATOM   1735  CD1 LEU A 217      21.513  -5.817  33.689  1.00147.90
ATOM   1736  CD2 LEU A 217      20.463  -7.700  35.055  1.00147.90
ATOM   1737  N   ILE A 218      19.999 -10.662  32.846  1.00 44.21
ATOM   1738  CA  ILE A 218      20.094 -11.754  33.773  1.00 44.21
ATOM   1739  C   ILE A 218      21.021 -12.789  33.216  1.00 44.21
ATOM   1740  O   ILE A 218      21.828 -13.366  33.944  1.00 44.21
ATOM   1741  CB  ILE A 218      18.779 -12.435  34.024  1.00 44.21
ATOM   1742  CG1 ILE A 218      17.701 -11.409  34.408  1.00 44.21
ATOM   1743  CG2 ILE A 218      19.005 -13.511  35.099  1.00 44.21
ATOM   1744  CD1 ILE A 218      16.288 -11.820  33.994  1.00 44.21
ATOM   1745  N   MET A 219      20.936 -13.046  31.898  1.00 46.21
ATOM   1746  CA  MET A 219      21.742 -14.065  31.291  1.00 46.21
ATOM   1747  C   MET A 219      23.182 -13.718  31.484  1.00 46.21
ATOM   1748  O   MET A 219      24.008 -14.595  31.731  1.00 46.21
ATOM   1749  CB  MET A 219      21.484 -14.237  29.784  1.00 46.21
ATOM   1750  CG  MET A 219      20.216 -15.033  29.469  1.00 46.21
ATOM   1751  SD  MET A 219      19.895 -15.277  27.695  1.00 46.21
ATOM   1752  CE  MET A 219      20.889 -16.787  27.518  1.00 46.21
ATOM   1753  N   GLN A 220      23.522 -12.423  31.373  1.00 46.42
ATOM   1754  CA  GLN A 220      24.877 -11.990  31.544  1.00 46.42
ATOM   1755  C   GLN A 220      25.283 -12.260  32.962  1.00 46.42
ATOM   1756  O   GLN A 220      26.427 -12.619  33.232  1.00 46.42
ATOM   1757  CB  GLN A 220      25.053 -10.486  31.297  1.00 46.42
ATOM   1758  CG  GLN A 220      26.493 -10.040  31.521  1.00 46.42
ATOM   1759  CD  GLN A 220      27.319 -10.832  30.523  1.00 46.42
ATOM   1760  OE1 GLN A 220      27.293 -10.554  29.324  1.00 46.42
ATOM   1761  NE2 GLN A 220      28.066 -11.850  31.022  1.00 46.42
ATOM   1762  N   LEU A 221      24.338 -12.083  33.906  1.00 61.00
ATOM   1763  CA  LEU A 221      24.583 -12.249  35.313  1.00 61.00
ATOM   1764  C   LEU A 221      24.984 -13.678  35.539  1.00 61.00
ATOM   1765  O   LEU A 221      25.919 -13.958  36.289  1.00 61.00
ATOM   1766  CB  LEU A 221      23.306 -12.035  36.151  1.00 61.00
ATOM   1767  CG  LEU A 221      22.634 -10.657  35.971  1.00 61.00
ATOM   1768  CD1 LEU A 221      21.543 -10.432  37.030  1.00 61.00
ATOM   1769  CD2 LEU A 221      23.662  -9.518  35.912  1.00 61.00
ATOM   1770  N   LEU A 222      24.276 -14.619  34.881  1.00 95.48
ATOM   1771  CA  LEU A 222      24.549 -16.025  34.998  1.00 95.48
ATOM   1772  C   LEU A 222      25.945 -16.257  34.518  1.00 95.48
ATOM   1773  O   LEU A 222      26.717 -16.977  35.148  1.00 95.48
ATOM   1774  CB  LEU A 222      23.654 -16.883  34.077  1.00 95.48
ATOM   1775  CG  LEU A 222      22.133 -16.876  34.344  1.00 95.48
ATOM   1776  CD1 LEU A 222      21.341 -17.355  33.122  1.00 95.48
ATOM   1777  CD2 LEU A 222      21.761 -17.666  35.602  1.00 95.48
ATOM   1778  N   ARG A 223      26.304 -15.640  33.378  1.00167.60
ATOM   1779  CA  ARG A 223      27.607 -15.832  32.813  1.00167.60
ATOM   1780  C   ARG A 223      28.657 -15.315  33.745  1.00167.60
ATOM   1781  O   ARG A 223      29.668 -15.981  33.960  1.00167.60
ATOM   1782  CB  ARG A 223      27.820 -15.097  31.480  1.00167.60
ATOM   1783  CG  ARG A 223      27.343 -15.866  30.252  1.00167.60
ATOM   1784  CD  ARG A 223      27.993 -17.246  30.148  1.00167.60
ATOM   1785  NE  ARG A 223      27.653 -17.764  28.793  1.00167.60
ATOM   1786  CZ  ARG A 223      28.125 -18.982  28.396  1.00167.60
ATOM   1787  NH1 ARG A 223      28.883 -19.727  29.252  1.00167.60
ATOM   1788  NH2 ARG A 223      27.847 -19.446  27.142  1.00167.60
ATOM   1789  N   ASP A 224      28.445 -14.123  34.337  1.00 34.94
ATOM   1790  CA  ASP A 224      29.446 -13.536  35.185  1.00 34.94
ATOM   1791  C   ASP A 224      29.691 -14.453  36.333  1.00 34.94
ATOM   1792  O   ASP A 224      30.836 -14.680  36.721  1.00 34.94
ATOM   1793  CB  ASP A 224      29.015 -12.195  35.806  1.00 34.94
ATOM   1794  CG  ASP A 224      30.059 -11.129  35.513  1.00 34.94
ATOM   1795  OD1 ASP A 224      30.339 -10.877  34.310  1.00 34.94
ATOM   1796  OD2 ASP A 224      30.600 -10.555  36.496  1.00 34.94
ATOM   1797  N   ASN A 225      28.616 -15.009  36.913  1.00 48.29
ATOM   1798  CA  ASN A 225      28.804 -15.860  38.045  1.00 48.29
ATOM   1799  C   ASN A 225      29.579 -17.063  37.614  1.00 48.29
ATOM   1800  O   ASN A 225      30.494 -17.492  38.313  1.00 48.29
ATOM   1801  CB  ASN A 225      27.478 -16.275  38.696  1.00 48.29
ATOM   1802  CG  ASN A 225      27.141 -15.150  39.666  1.00 48.29
ATOM   1803  OD1 ASN A 225      27.456 -15.233  40.853  1.00 48.29
ATOM   1804  ND2 ASN A 225      26.506 -14.063  39.152  1.00 48.29
ATOM   1805  N   LEU A 226      29.273 -17.616  36.425  1.00 64.66
ATOM   1806  CA  LEU A 226      29.967 -18.799  36.008  1.00 64.66
ATOM   1807  C   LEU A 226      31.433 -18.528  35.902  1.00 64.66
ATOM   1808  O   LEU A 226      32.239 -19.339  36.350  1.00 64.66
ATOM   1809  CB  LEU A 226      29.506 -19.360  34.655  1.00 64.66
ATOM   1810  CG  LEU A 226      28.057 -19.869  34.670  1.00 64.66
ATOM   1811  CD1 LEU A 226      27.604 -20.280  33.264  1.00 64.66
ATOM   1812  CD2 LEU A 226      27.875 -21.005  35.689  1.00 64.66
ATOM   1813  N   THR A 227      31.834 -17.387  35.313  1.00 98.14
ATOM   1814  CA  THR A 227      33.241 -17.149  35.174  1.00 98.14
ATOM   1815  C   THR A 227      33.849 -16.997  36.534  1.00 98.14
ATOM   1816  O   THR A 227      34.929 -17.521  36.797  1.00 98.14
ATOM   1817  CB  THR A 227      33.584 -15.934  34.358  1.00 98.14
ATOM   1818  OG1 THR A 227      33.097 -14.771  35.009  1.00 98.14
ATOM   1819  CG2 THR A 227      32.966 -16.052  32.954  1.00 98.14
ATOM   1820  N   LEU A 228      33.156 -16.288  37.445  1.00 97.68
ATOM   1821  CA  LEU A 228      33.692 -16.040  38.753  1.00 97.68
ATOM   1822  C   LEU A 228      33.887 -17.341  39.463  1.00 97.68
ATOM   1823  O   LEU A 228      34.927 -17.579  40.073  1.00 97.68
ATOM   1824  CB  LEU A 228      32.762 -15.149  39.603  1.00 97.68
ATOM   1825  CG  LEU A 228      33.013 -13.627  39.504  1.00 97.68
ATOM   1826  CD1 LEU A 228      33.248 -13.165  38.056  1.00 97.68
ATOM   1827  CD2 LEU A 228      31.898 -12.839  40.205  1.00 97.68
ATOM   1828  N   TRP A 229      32.883 -18.227  39.382  1.00109.68
ATOM   1829  CA  TRP A 229      32.904 -19.486  40.066  1.00109.68
ATOM   1830  C   TRP A 229      33.971 -20.360  39.485  1.00109.68
ATOM   1831  O   TRP A 229      34.517 -21.216  40.178  1.00109.68
ATOM   1832  CB  TRP A 229      31.520 -20.157  40.029  1.00109.68
ATOM   1833  CG  TRP A 229      30.529 -19.315  40.804  1.00109.68
ATOM   1834  CD1 TRP A 229      30.804 -18.334  41.713  1.00109.68
ATOM   1835  CD2 TRP A 229      29.099 -19.356  40.673  1.00109.68
ATOM   1836  NE1 TRP A 229      29.638 -17.764  42.158  1.00109.68
ATOM   1837  CE2 TRP A 229      28.577 -18.377  41.527  1.00109.68
ATOM   1838  CE3 TRP A 229      28.281 -20.131  39.901  1.00109.68
ATOM   1839  CZ2 TRP A 229      27.235 -18.162  41.617  1.00109.68
ATOM   1840  CZ3 TRP A 229      26.925 -19.914  40.004  1.00109.68
ATOM   1841  CH2 TRP A 229      26.410 -18.947  40.845  1.00109.68
ATOM   1842  N   THR A 230      34.227 -20.214  38.171  1.00 50.33
ATOM   1843  CA  THR A 230      35.263 -20.909  37.460  1.00 50.33
ATOM   1844  C   THR A 230      36.603 -20.356  37.846  1.00 50.33
ATOM   1845  O   THR A 230      37.590 -21.086  37.889  1.00 50.33
ATOM   1846  CB  THR A 230      35.150 -20.754  35.971  1.00 50.33
ATOM   1847  OG1 THR A 230      33.897 -21.242  35.515  1.00 50.33
ATOM   1848  CG2 THR A 230      36.301 -21.519  35.298  1.00 50.33
ATOM   1849  N   SER A 231      36.663 -19.047  38.151  1.00 83.83
ATOM   1850  CA  SER A 231      37.886 -18.320  38.363  1.00 83.83
ATOM   1851  C   SER A 231      38.819 -19.056  39.267  1.00 83.83
ATOM   1852  O   SER A 231      38.430 -19.662  40.264  1.00 83.83
ATOM   1853  CB  SER A 231      37.651 -16.924  38.974  1.00 83.83
ATOM   1854  OG  SER A 231      38.879 -16.343  39.384  1.00 83.83
ATOM   1855  N   ASP A 232      40.114 -19.015  38.893  1.00 69.84
ATOM   1856  CA  ASP A 232      41.149 -19.619  39.668  1.00 69.84
ATOM   1857  C   ASP A 232      41.563 -18.588  40.708  1.00 69.84
ATOM   1858  O   ASP A 232      42.790 -18.456  40.964  1.00 69.84
ATOM   1859  CB  ASP A 232      42.374 -20.019  38.821  1.00 69.84
ATOM   1860  CG  ASP A 232      43.317 -20.863  39.671  1.00 69.84
ATOM   1861  OD1 ASP A 232      42.949 -22.015  40.023  1.00 69.84
ATOM   1862  OD2 ASP A 232      44.421 -20.349  39.994  1.00 69.84
ATOM   1863  OXT ASP A 232      40.652 -17.916  41.260  1.00 69.84
TER
ATOM   1864  N   MET B 233      30.537   7.572  76.663  1.00 94.89
ATOM   1865  CA  MET B 233      31.467   6.981  77.645  1.00 94.89
ATOM   1866  C   MET B 233      32.845   7.454  77.342  1.00 94.89
ATOM   1867  O   MET B 233      33.076   8.635  77.091  1.00 94.89
ATOM   1868  CB  MET B 233      31.471   5.450  77.546  1.00 94.89
ATOM   1869  CG  MET B 233      31.075   4.930  76.167  1.00 94.89
ATOM   1870  SD  MET B 233      31.344   3.145  75.946  1.00 94.89
ATOM   1871  CE  MET B 233      30.435   3.065  74.379  1.00 94.89
ATOM   1872  N   ASP B 234      33.804   6.514  77.344  1.00 41.01
ATOM   1873  CA  ASP B 234      35.161   6.877  77.090  1.00 41.01
ATOM   1874  C   ASP B 234      35.240   7.362  75.676  1.00 41.01
ATOM   1875  O   ASP B 234      34.559   6.858  74.784  1.00 41.01
ATOM   1876  CB  ASP B 234      36.133   5.704  77.303  1.00 41.01
ATOM   1877  CG  ASP B 234      37.478   6.073  76.700  1.00 41.01
ATOM   1878  OD1 ASP B 234      38.081   7.080  77.160  1.00 41.01
ATOM   1879  OD2 ASP B 234      37.928   5.342  75.777  1.00 41.01
ATOM   1880  N   LYS B 235      36.069   8.401  75.465  1.00 82.74
ATOM   1881  CA  LYS B 235      36.250   9.064  74.205  1.00 82.74
ATOM   1882  C   LYS B 235      36.901   8.141  73.221  1.00 82.74
ATOM   1883  O   LYS B 235      36.566   8.140  72.038  1.00 82.74
ATOM   1884  CB  LYS B 235      37.131  10.317  74.360  1.00 82.74
ATOM   1885  CG  LYS B 235      37.346  11.119  73.076  1.00 82.74
ATOM   1886  CD  LYS B 235      38.819  11.201  72.660  1.00 82.74
ATOM   1887  CE  LYS B 235      39.652  12.158  73.517  1.00 82.74
ATOM   1888  NZ  LYS B 235      39.702  13.497  72.888  1.00 82.74
ATOM   1889  N   ASN B 236      37.865   7.330  73.686  1.00 64.22
ATOM   1890  CA  ASN B 236      38.586   6.454  72.807  1.00 64.22
ATOM   1891  C   ASN B 236      37.657   5.423  72.244  1.00 64.22
ATOM   1892  O   ASN B 236      37.828   4.988  71.107  1.00 64.22
ATOM   1893  CB  ASN B 236      39.749   5.752  73.516  1.00 64.22
ATOM   1894  CG  ASN B 236      40.733   6.861  73.857  1.00 64.22
ATOM   1895  OD1 ASN B 236      40.922   7.197  75.025  1.00 64.22
ATOM   1896  ND2 ASN B 236      41.359   7.470  72.813  1.00 64.22
ATOM   1897  N   GLU B 237      36.672   4.965  73.038  1.00 59.76
ATOM   1898  CA  GLU B 237      35.754   3.979  72.545  1.00 59.76
ATOM   1899  C   GLU B 237      34.885   4.578  71.476  1.00 59.76
ATOM   1900  O   GLU B 237      34.637   3.953  70.446  1.00 59.76
ATOM   1901  CB  GLU B 237      34.835   3.409  73.642  1.00 59.76
ATOM   1902  CG  GLU B 237      35.603   2.597  74.690  1.00 59.76
ATOM   1903  CD  GLU B 237      34.679   1.547  75.292  1.00 59.76
ATOM   1904  OE1 GLU B 237      34.518   0.477  74.647  1.00 59.76
ATOM   1905  OE2 GLU B 237      34.133   1.788  76.402  1.00 59.76
ATOM   1906  N   LEU B 238      34.427   5.828  71.686  1.00 60.62
ATOM   1907  CA  LEU B 238      33.514   6.491  70.792  1.00 60.62
ATOM   1908  C   LEU B 238      34.146   6.633  69.443  1.00 60.62
ATOM   1909  O   LEU B 238      33.500   6.423  68.417  1.00 60.62
ATOM   1910  CB  LEU B 238      33.200   7.932  71.234  1.00 60.62
ATOM   1911  CG  LEU B 238      31.905   8.083  72.047  1.00 60.62
ATOM   1912  CD1 LEU B 238      30.668   7.974  71.141  1.00 60.62
ATOM   1913  CD2 LEU B 238      31.877   7.098  73.227  1.00 60.62
ATOM   1914  N   VAL B 239      35.430   7.031  69.422  1.00 44.96
ATOM   1915  CA  VAL B 239      36.150   7.219  68.195  1.00 44.96
ATOM   1916  C   VAL B 239      36.306   5.903  67.504  1.00 44.96
ATOM   1917  O   VAL B 239      36.233   5.840  66.278  1.00 44.96
ATOM   1918  CB  VAL B 239      37.534   7.772  68.384  1.00 44.96
ATOM   1919  CG1 VAL B 239      38.149   8.022  66.995  1.00 44.96
ATOM   1920  CG2 VAL B 239      37.449   9.045  69.247  1.00 44.96
ATOM   1921  N   GLN B 240      36.548   4.822  68.275  1.00 58.93
ATOM   1922  CA  GLN B 240      36.755   3.525  67.688  1.00 58.93
ATOM   1923  C   GLN B 240      35.502   3.156  66.968  1.00 58.93
ATOM   1924  O   GLN B 240      35.530   2.676  65.836  1.00 58.93
ATOM   1925  CB  GLN B 240      36.929   2.395  68.719  1.00 58.93
ATOM   1926  CG  GLN B 240      37.508   1.087  68.187  1.00 58.93
ATOM   1927  CD  GLN B 240      38.892   1.422  67.651  1.00 58.93
ATOM   1928  OE1 GLN B 240      39.719   1.994  68.359  1.00 58.93
ATOM   1929  NE2 GLN B 240      39.155   1.076  66.363  1.00 58.93
ATOM   1930  N   LYS B 241      34.360   3.385  67.634  1.00122.49
ATOM   1931  CA  LYS B 241      33.075   3.016  67.129  1.00122.49
ATOM   1932  C   LYS B 241      32.779   3.834  65.903  1.00122.49
ATOM   1933  O   LYS B 241      32.190   3.330  64.950  1.00122.49
ATOM   1934  CB  LYS B 241      31.991   3.220  68.204  1.00122.49
ATOM   1935  CG  LYS B 241      30.651   2.540  67.920  1.00122.49
ATOM   1936  CD  LYS B 241      30.025   1.748  69.069  1.00122.49
ATOM   1937  CE  LYS B 241      29.429   2.677  70.131  1.00122.49
ATOM   1938  NZ  LYS B 241      28.325   2.011  70.856  1.00122.49
ATOM   1939  N   ALA B 242      33.190   5.119  65.888  1.00 30.96
ATOM   1940  CA  ALA B 242      32.938   5.982  64.764  1.00 30.96
ATOM   1941  C   ALA B 242      33.636   5.422  63.564  1.00 30.96
ATOM   1942  O   ALA B 242      33.094   5.438  62.460  1.00 30.96
ATOM   1943  CB  ALA B 242      33.468   7.411  64.974  1.00 30.96
ATOM   1944  N   LYS B 243      34.871   4.926  63.762  1.00153.45
ATOM   1945  CA  LYS B 243      35.684   4.386  62.710  1.00153.45
ATOM   1946  C   LYS B 243      35.022   3.152  62.163  1.00153.45
ATOM   1947  O   LYS B 243      35.025   2.936  60.951  1.00153.45
ATOM   1948  CB  LYS B 243      37.074   3.965  63.214  1.00153.45
ATOM   1949  CG  LYS B 243      38.175   4.968  62.856  1.00153.45
ATOM   1950  CD  LYS B 243      39.087   5.354  64.022  1.00153.45
ATOM   1951  CE  LYS B 243      40.450   5.891  63.589  1.00153.45
ATOM   1952  NZ  LYS B 243      41.103   4.920  62.685  1.00153.45
ATOM   1953  N   LEU B 244      34.453   2.297  63.044  1.00104.35
ATOM   1954  CA  LEU B 244      33.792   1.106  62.578  1.00104.35
ATOM   1955  C   LEU B 244      32.627   1.513  61.744  1.00104.35
ATOM   1956  O   LEU B 244      32.378   0.938  60.686  1.00104.35
ATOM   1957  CB  LEU B 244      33.158   0.193  63.652  1.00104.35
ATOM   1958  CG  LEU B 244      34.103  -0.457  64.678  1.00104.35
ATOM   1959  CD1 LEU B 244      33.362  -1.376  65.653  1.00104.35
ATOM   1960  CD2 LEU B 244      35.282  -1.144  63.965  1.00104.35
ATOM   1961  N   ALA B 245      31.884   2.531  62.212  1.00 28.66
ATOM   1962  CA  ALA B 245      30.705   2.982  61.535  1.00 28.66
ATOM   1963  C   ALA B 245      31.101   3.451  60.173  1.00 28.66
ATOM   1964  O   ALA B 245      30.407   3.195  59.190  1.00 28.66
ATOM   1965  CB  ALA B 245      30.009   4.150  62.256  1.00 28.66
ATOM   1966  N   GLU B 246      32.249   4.142  60.082  1.00 45.80
ATOM   1967  CA  GLU B 246      32.698   4.660  58.826  1.00 45.80
ATOM   1968  C   GLU B 246      32.957   3.509  57.893  1.00 45.80
ATOM   1969  O   GLU B 246      32.625   3.581  56.711  1.00 45.80
ATOM   1970  CB  GLU B 246      33.990   5.485  58.962  1.00 45.80
ATOM   1971  CG  GLU B 246      34.339   6.303  57.717  1.00 45.80
ATOM   1972  CD  GLU B 246      35.484   7.240  58.083  1.00 45.80
ATOM   1973  OE1 GLU B 246      36.435   6.777  58.766  1.00 45.80
ATOM   1974  OE2 GLU B 246      35.424   8.432  57.682  1.00 45.80
ATOM   1975  N   GLN B 247      33.544   2.406  58.399  1.00 48.61
ATOM   1976  CA  GLN B 247      33.869   1.271  57.569  1.00 48.61
ATOM   1977  C   GLN B 247      32.608   0.663  57.020  1.00 48.61
ATOM   1978  O   GLN B 247      32.544   0.261  55.859  1.00 48.61
ATOM   1979  CB  GLN B 247      34.570   0.142  58.345  1.00 48.61
ATOM   1980  CG  GLN B 247      35.767   0.601  59.175  1.00 48.61
ATOM   1981  CD  GLN B 247      36.661   1.440  58.279  1.00 48.61
ATOM   1982  OE1 GLN B 247      37.113   0.987  57.229  1.00 48.61
ATOM   1983  NE2 GLN B 247      36.928   2.701  58.707  1.00 48.61
ATOM   1984  N   ALA B 248      31.582   0.566  57.880  1.00 69.13
ATOM   1985  CA  ALA B 248      30.277   0.017  57.627  1.00 69.13
ATOM   1986  C   ALA B 248      29.540   0.874  56.638  1.00 69.13
ATOM   1987  O   ALA B 248      28.598   0.416  55.997  1.00 69.13
ATOM   1988  CB  ALA B 248      29.413  -0.068  58.896  1.00 69.13
ATOM   1989  N   GLU B 249      29.917   2.162  56.526  1.00 76.08
ATOM   1990  CA  GLU B 249      29.225   3.121  55.705  1.00 76.08
ATOM   1991  C   GLU B 249      27.908   3.429  56.333  1.00 76.08
ATOM   1992  O   GLU B 249      26.922   3.711  55.650  1.00 76.08
ATOM   1993  CB  GLU B 249      28.999   2.667  54.251  1.00 76.08
ATOM   1994  CG  GLU B 249      29.672   3.595  53.237  1.00 76.08
ATOM   1995  CD  GLU B 249      28.787   3.713  52.004  1.00 76.08
ATOM   1996  OE1 GLU B 249      28.558   2.676  51.326  1.00 76.08
ATOM   1997  OE2 GLU B 249      28.331   4.853  51.726  1.00 76.08
ATOM   1998  N   ARG B 250      27.875   3.386  57.678  1.00168.04
ATOM   1999  CA  ARG B 250      26.700   3.750  58.407  1.00168.04
ATOM   2000  C   ARG B 250      27.014   5.073  59.031  1.00168.04
ATOM   2001  O   ARG B 250      27.486   5.172  60.162  1.00168.04
ATOM   2002  CB  ARG B 250      26.353   2.696  59.467  1.00168.04
ATOM   2003  CG  ARG B 250      25.595   1.529  58.823  1.00168.04
ATOM   2004  CD  ARG B 250      25.436   0.296  59.711  1.00168.04
ATOM   2005  NE  ARG B 250      24.557   0.689  60.841  1.00168.04
ATOM   2006  CZ  ARG B 250      23.276   0.222  60.910  1.00168.04
ATOM   2007  NH1 ARG B 250      22.798  -0.643  59.967  1.00168.04
ATOM   2008  NH2 ARG B 250      22.465   0.637  61.925  1.00168.04
ATOM   2009  N   TYR B 251      26.729   6.137  58.261  1.00 83.41
ATOM   2010  CA  TYR B 251      27.052   7.495  58.592  1.00 83.41
ATOM   2011  C   TYR B 251      26.256   8.010  59.747  1.00 83.41
ATOM   2012  O   TYR B 251      26.723   8.880  60.480  1.00 83.41
ATOM   2013  CB  TYR B 251      26.956   8.450  57.394  1.00 83.41
ATOM   2014  CG  TYR B 251      28.046   7.987  56.488  1.00 83.41
ATOM   2015  CD1 TYR B 251      29.365   8.214  56.813  1.00 83.41
ATOM   2016  CD2 TYR B 251      27.753   7.327  55.317  1.00 83.41
ATOM   2017  CE1 TYR B 251      30.376   7.785  55.986  1.00 83.41
ATOM   2018  CE2 TYR B 251      28.759   6.895  54.485  1.00 83.41
ATOM   2019  CZ  TYR B 251      30.072   7.123  54.819  1.00 83.41
ATOM   2020  OH  TYR B 251      31.104   6.678  53.965  1.00 83.41
ATOM   2021  N   ASP B 252      25.004   7.549  59.905  1.00 51.01
ATOM   2022  CA  ASP B 252      24.189   8.013  60.991  1.00 51.01
ATOM   2023  C   ASP B 252      24.851   7.607  62.280  1.00 51.01
ATOM   2024  O   ASP B 252      24.896   8.378  63.237  1.00 51.01
ATOM   2025  CB  ASP B 252      22.809   7.334  60.992  1.00 51.01
ATOM   2026  CG  ASP B 252      22.114   7.636  59.671  1.00 51.01
ATOM   2027  OD1 ASP B 252      22.262   8.779  59.162  1.00 51.01
ATOM   2028  OD2 ASP B 252      21.436   6.712  59.145  1.00 51.01
ATOM   2029  N   ASP B 253      25.367   6.362  62.344  1.00 49.14
ATOM   2030  CA  ASP B 253      25.992   5.871  63.541  1.00 49.14
ATOM   2031  C   ASP B 253      27.245   6.644  63.798  1.00 49.14
ATOM   2032  O   ASP B 253      27.559   6.979  64.940  1.00 49.14
ATOM   2033  CB  ASP B 253      26.390   4.384  63.443  1.00 49.14
ATOM   2034  CG  ASP B 253      25.132   3.542  63.259  1.00 49.14
ATOM   2035  OD1 ASP B 253      24.071   3.931  63.813  1.00 49.14
ATOM   2036  OD2 ASP B 253      25.217   2.499  62.557  1.00 49.14
ATOM   2037  N   MET B 254      27.998   6.940  62.725  1.00 39.35
ATOM   2038  CA  MET B 254      29.244   7.640  62.840  1.00 39.35
ATOM   2039  C   MET B 254      28.990   9.012  63.386  1.00 39.35
ATOM   2040  O   MET B 254      29.735   9.498  64.236  1.00 39.35
ATOM   2041  CB  MET B 254      29.939   7.778  61.475  1.00 39.35
ATOM   2042  CG  MET B 254      31.311   8.448  61.516  1.00 39.35
ATOM   2043  SD  MET B 254      32.108   8.574  59.886  1.00 39.35
ATOM   2044  CE  MET B 254      33.600   9.406  60.499  1.00 39.35
ATOM   2045  N   ALA B 255      27.919   9.672  62.902  1.00 34.30
ATOM   2046  CA  ALA B 255      27.594  11.007  63.318  1.00 34.30
ATOM   2047  C   ALA B 255      27.254  11.035  64.777  1.00 34.30
ATOM   2048  O   ALA B 255      27.719  11.906  65.511  1.00 34.30
ATOM   2049  CB  ALA B 255      26.386  11.584  62.561  1.00 34.30
ATOM   2050  N   ALA B 256      26.443  10.065  65.240  1.00 29.53
ATOM   2051  CA  ALA B 256      26.003  10.033  66.605  1.00 29.53
ATOM   2052  C   ALA B 256      27.193   9.885  67.501  1.00 29.53
ATOM   2053  O   ALA B 256      27.269  10.528  68.547  1.00 29.53
ATOM   2054  CB  ALA B 256      25.068   8.848  66.894  1.00 29.53
ATOM   2055  N   CYS B 257      28.155   9.027  67.110  1.00 38.12
ATOM   2056  CA  CYS B 257      29.318   8.789  67.919  1.00 38.12
ATOM   2057  C   CYS B 257      30.100  10.056  68.071  1.00 38.12
ATOM   2058  O   CYS B 257      30.519  10.402  69.173  1.00 38.12
ATOM   2059  CB  CYS B 257      30.273   7.742  67.319  1.00 38.12
ATOM   2060  SG  CYS B 257      29.577   6.064  67.333  1.00 38.12
ATOM   2061  N   MET B 258      30.334  10.775  66.959  1.00 99.23
ATOM   2062  CA  MET B 258      31.084  11.997  67.007  1.00 99.23
ATOM   2063  C   MET B 258      30.327  13.085  67.709  1.00 99.23
ATOM   2064  O   MET B 258      30.925  13.964  68.327  1.00 99.23
ATOM   2065  CB  MET B 258      31.586  12.464  65.637  1.00 99.23
ATOM   2066  CG  MET B 258      32.760  11.584  65.212  1.00 99.23
ATOM   2067  SD  MET B 258      34.049  11.517  66.497  1.00 99.23
ATOM   2068  CE  MET B 258      35.178  10.409  65.617  1.00 99.23
ATOM   2069  N   LYS B 259      28.988  13.092  67.609  1.00 82.35
ATOM   2070  CA  LYS B 259      28.249  14.111  68.296  1.00 82.35
ATOM   2071  C   LYS B 259      28.521  13.936  69.761  1.00 82.35
ATOM   2072  O   LYS B 259      28.720  14.907  70.487  1.00 82.35
ATOM   2073  CB  LYS B 259      26.731  13.982  68.091  1.00 82.35
ATOM   2074  CG  LYS B 259      25.906  15.097  68.739  1.00 82.35
ATOM   2075  CD  LYS B 259      25.997  16.444  68.021  1.00 82.35
ATOM   2076  CE  LYS B 259      25.071  17.506  68.616  1.00 82.35
ATOM   2077  NZ  LYS B 259      25.097  18.727  67.778  1.00 82.35
ATOM   2078  N   SER B 260      28.548  12.673  70.231  1.00 35.57
ATOM   2079  CA  SER B 260      28.768  12.381  71.620  1.00 35.57
ATOM   2080  C   SER B 260      30.130  12.858  72.018  1.00 35.57
ATOM   2081  O   SER B 260      30.285  13.479  73.068  1.00 35.57
ATOM   2082  CB  SER B 260      28.725  10.873  71.932  1.00 35.57
ATOM   2083  OG  SER B 260      27.428  10.353  71.682  1.00 35.57
ATOM   2084  N   VAL B 261      31.162  12.593  71.190  1.00126.50
ATOM   2085  CA  VAL B 261      32.484  12.990  71.586  1.00126.50
ATOM   2086  C   VAL B 261      32.529  14.483  71.733  1.00126.50
ATOM   2087  O   VAL B 261      33.078  14.995  72.707  1.00126.50
ATOM   2088  CB  VAL B 261      33.601  12.602  70.642  1.00126.50
ATOM   2089  CG1 VAL B 261      33.709  11.075  70.570  1.00126.50
ATOM   2090  CG2 VAL B 261      33.397  13.268  69.278  1.00126.50
ATOM   2091  N   THR B 262      31.935  15.237  70.790  1.00139.98
ATOM   2092  CA  THR B 262      32.025  16.668  70.887  1.00139.98
ATOM   2093  C   THR B 262      31.313  17.164  72.114  1.00139.98
ATOM   2094  O   THR B 262      31.749  18.124  72.742  1.00139.98
ATOM   2095  CB  THR B 262      31.514  17.405  69.679  1.00139.98
ATOM   2096  OG1 THR B 262      31.702  18.804  69.839  1.00139.98
ATOM   2097  CG2 THR B 262      30.035  17.080  69.472  1.00139.98
ATOM   2098  N   GLU B 263      30.209  16.509  72.510  1.00 78.06
ATOM   2099  CA  GLU B 263      29.413  16.913  73.638  1.00 78.06
ATOM   2100  C   GLU B 263      30.220  16.811  74.904  1.00 78.06
ATOM   2101  O   GLU B 263      29.836  17.371  75.930  1.00 78.06
ATOM   2102  CB  GLU B 263      28.114  16.107  73.772  1.00 78.06
ATOM   2103  CG  GLU B 263      27.149  16.435  72.631  1.00 78.06
ATOM   2104  CD  GLU B 263      25.886  15.609  72.799  1.00 78.06
ATOM   2105  OE1 GLU B 263      25.136  15.855  73.781  1.00 78.06
ATOM   2106  OE2 GLU B 263      25.654  14.718  71.939  1.00 78.06
ATOM   2107  N   GLN B 264      31.340  16.061  74.876  1.00 97.35
ATOM   2108  CA  GLN B 264      32.193  15.892  76.026  1.00 97.35
ATOM   2109  C   GLN B 264      32.603  17.268  76.459  1.00 97.35
ATOM   2110  O   GLN B 264      32.683  17.547  77.655  1.00 97.35
ATOM   2111  CB  GLN B 264      33.515  15.176  75.679  1.00 97.35
ATOM   2112  CG  GLN B 264      33.377  13.752  75.133  1.00 97.35
ATOM   2113  CD  GLN B 264      33.401  12.775  76.297  1.00 97.35
ATOM   2114  OE1 GLN B 264      34.054  11.733  76.239  1.00 97.35
ATOM   2115  NE2 GLN B 264      32.661  13.115  77.384  1.00 97.35
ATOM   2116  N   GLY B 265      32.877  18.169  75.492  1.00 33.38
ATOM   2117  CA  GLY B 265      33.209  19.516  75.857  1.00 33.38
ATOM   2118  C   GLY B 265      34.673  19.805  75.682  1.00 33.38
ATOM   2119  O   GLY B 265      35.100  20.936  75.909  1.00 33.38
ATOM   2120  N   ALA B 266      35.488  18.815  75.267  1.00 39.32
ATOM   2121  CA  ALA B 266      36.895  19.062  75.104  1.00 39.32
ATOM   2122  C   ALA B 266      37.165  19.287  73.646  1.00 39.32
ATOM   2123  O   ALA B 266      36.507  18.709  72.782  1.00 39.32
ATOM   2124  CB  ALA B 266      37.784  17.895  75.564  1.00 39.32
ATOM   2125  N   GLU B 267      38.158  20.148  73.335  1.00 90.37
ATOM   2126  CA  GLU B 267      38.432  20.451  71.960  1.00 90.37
ATOM   2127  C   GLU B 267      38.782  19.187  71.255  1.00 90.37
ATOM   2128  O   GLU B 267      39.471  18.323  71.795  1.00 90.37
ATOM   2129  CB  GLU B 267      39.552  21.483  71.730  1.00 90.37
ATOM   2130  CG  GLU B 267      40.914  21.091  72.300  1.00 90.37
ATOM   2131  CD  GLU B 267      41.885  22.220  71.978  1.00 90.37
ATOM   2132  OE1 GLU B 267      41.602  22.989  71.021  1.00 90.37
ATOM   2133  OE2 GLU B 267      42.925  22.327  72.682  1.00 90.37
ATOM   2134  N   LEU B 268      38.280  19.041  70.014  1.00110.65
ATOM   2135  CA  LEU B 268      38.519  17.814  69.316  1.00110.65
ATOM   2136  C   LEU B 268      39.877  17.838  68.709  1.00110.65
ATOM   2137  O   LEU B 268      40.432  18.897  68.425  1.00110.65
ATOM   2138  CB  LEU B 268      37.493  17.485  68.214  1.00110.65
ATOM   2139  CG  LEU B 268      36.061  17.327  68.760  1.00110.65
ATOM   2140  CD1 LEU B 268      35.409  18.688  69.040  1.00110.65
ATOM   2141  CD2 LEU B 268      35.205  16.411  67.883  1.00110.65
ATOM   2142  N   SER B 269      40.461  16.637  68.534  1.00 38.39
ATOM   2143  CA  SER B 269      41.737  16.525  67.893  1.00 38.39
ATOM   2144  C   SER B 269      41.459  16.642  66.431  1.00 38.39
ATOM   2145  O   SER B 269      40.301  16.686  66.018  1.00 38.39
ATOM   2146  CB  SER B 269      42.442  15.177  68.117  1.00 38.39
ATOM   2147  OG  SER B 269      41.693  14.128  67.523  1.00 38.39
ATOM   2148  N   ASN B 270      42.519  16.713  65.607  1.00 39.15
ATOM   2149  CA  ASN B 270      42.315  16.855  64.196  1.00 39.15
ATOM   2150  C   ASN B 270      41.589  15.648  63.692  1.00 39.15
ATOM   2151  O   ASN B 270      40.659  15.756  62.894  1.00 39.15
ATOM   2152  CB  ASN B 270      43.620  16.976  63.390  1.00 39.15
ATOM   2153  CG  ASN B 270      43.237  17.379  61.972  1.00 39.15
ATOM   2154  OD1 ASN B 270      42.057  17.456  61.633  1.00 39.15
ATOM   2155  ND2 ASN B 270      44.256  17.645  61.114  1.00 39.15
ATOM   2156  N   GLU B 271      41.983  14.457  64.175  1.00 37.56
ATOM   2157  CA  GLU B 271      41.400  13.230  63.719  1.00 37.56
ATOM   2158  C   GLU B 271      39.943  13.254  64.042  1.00 37.56
ATOM   2159  O   GLU B 271      39.107  12.876  63.222  1.00 37.56
ATOM   2160  CB  GLU B 271      42.023  12.020  64.432  1.00 37.56
ATOM   2161  CG  GLU B 271      41.612  10.660  63.872  1.00 37.56
ATOM   2162  CD  GLU B 271      42.328   9.620  64.721  1.00 37.56
ATOM   2163  OE1 GLU B 271      42.116   9.636  65.963  1.00 37.56
ATOM   2164  OE2 GLU B 271      43.103   8.806  64.150  1.00 37.56
ATOM   2165  N   GLU B 272      39.604  13.717  65.257  1.00 64.87
ATOM   2166  CA  GLU B 272      38.240  13.752  65.688  1.00 64.87
ATOM   2167  C   GLU B 272      37.467  14.729  64.851  1.00 64.87
ATOM   2168  O   GLU B 272      36.344  14.429  64.447  1.00 64.87
ATOM   2169  CB  GLU B 272      38.123  14.155  67.166  1.00 64.87
ATOM   2170  CG  GLU B 272      38.792  13.128  68.084  1.00 64.87
ATOM   2171  CD  GLU B 272      38.974  13.751  69.457  1.00 64.87
ATOM   2172  OE1 GLU B 272      37.944  13.993  70.140  1.00 64.87
ATOM   2173  OE2 GLU B 272      40.149  13.995  69.844  1.00 64.87
ATOM   2174  N   ARG B 273      38.035  15.920  64.554  1.00122.41
ATOM   2175  CA  ARG B 273      37.269  16.869  63.790  1.00122.41
ATOM   2176  C   ARG B 273      37.025  16.340  62.410  1.00122.41
ATOM   2177  O   ARG B 273      35.937  16.513  61.865  1.00122.41
ATOM   2178  CB  ARG B 273      37.845  18.302  63.693  1.00122.41
ATOM   2179  CG  ARG B 273      39.219  18.497  63.044  1.00122.41
ATOM   2180  CD  ARG B 273      39.433  19.958  62.621  1.00122.41
ATOM   2181  NE  ARG B 273      40.887  20.200  62.402  1.00122.41
ATOM   2182  CZ  ARG B 273      41.341  20.685  61.209  1.00122.41
ATOM   2183  NH1 ARG B 273      40.502  20.746  60.134  1.00122.41
ATOM   2184  NH2 ARG B 273      42.633  21.114  61.090  1.00122.41
ATOM   2185  N   ASN B 274      38.025  15.671  61.805  1.00 41.47
ATOM   2186  CA  ASN B 274      37.844  15.162  60.473  1.00 41.47
ATOM   2187  C   ASN B 274      36.756  14.126  60.461  1.00 41.47
ATOM   2188  O   ASN B 274      35.954  14.087  59.531  1.00 41.47
ATOM   2189  CB  ASN B 274      39.110  14.527  59.877  1.00 41.47
ATOM   2190  CG  ASN B 274      40.044  15.661  59.488  1.00 41.47
ATOM   2191  OD1 ASN B 274      39.599  16.748  59.119  1.00 41.47
ATOM   2192  ND2 ASN B 274      41.377  15.404  59.566  1.00 41.47
ATOM   2193  N   LEU B 275      36.700  13.256  61.489  1.00 50.16
ATOM   2194  CA  LEU B 275      35.725  12.194  61.551  1.00 50.16
ATOM   2195  C   LEU B 275      34.342  12.776  61.663  1.00 50.16
ATOM   2196  O   LEU B 275      33.394  12.270  61.063  1.00 50.16
ATOM   2197  CB  LEU B 275      35.963  11.273  62.762  1.00 50.16
ATOM   2198  CG  LEU B 275      37.323  10.545  62.712  1.00 50.16
ATOM   2199  CD1 LEU B 275      37.527   9.638  63.936  1.00 50.16
ATOM   2200  CD2 LEU B 275      37.504   9.796  61.381  1.00 50.16
ATOM   2201  N   LEU B 276      34.194  13.856  62.452  1.00 60.67
ATOM   2202  CA  LEU B 276      32.933  14.509  62.684  1.00 60.67
ATOM   2203  C   LEU B 276      32.435  15.077  61.384  1.00 60.67
ATOM   2204  O   LEU B 276      31.254  14.969  61.053  1.00 60.67
ATOM   2205  CB  LEU B 276      33.097  15.680  63.678  1.00 60.67
ATOM   2206  CG  LEU B 276      31.797  16.406  64.076  1.00 60.67
ATOM   2207  CD1 LEU B 276      30.900  15.499  64.932  1.00 60.67
ATOM   2208  CD2 LEU B 276      32.090  17.754  64.756  1.00 60.67
ATOM   2209  N   SER B 277      33.350  15.699  60.617  1.00 42.56
ATOM   2210  CA  SER B 277      33.069  16.358  59.370  1.00 42.56
ATOM   2211  C   SER B 277      32.608  15.379  58.333  1.00 42.56
ATOM   2212  O   SER B 277      31.655  15.648  57.603  1.00 42.56
ATOM   2213  CB  SER B 277      34.311  17.060  58.795  1.00 42.56
ATOM   2214  OG  SER B 277      34.003  17.675  57.553  1.00 42.56
ATOM   2215  N   VAL B 278      33.294  14.225  58.226  1.00 37.51
ATOM   2216  CA  VAL B 278      32.962  13.237  57.240  1.00 37.51
ATOM   2217  C   VAL B 278      31.593  12.699  57.518  1.00 37.51
ATOM   2218  O   VAL B 278      30.771  12.574  56.612  1.00 37.51
ATOM   2219  CB  VAL B 278      33.900  12.065  57.254  1.00 37.51
ATOM   2220  CG1 VAL B 278      33.408  11.029  56.229  1.00 37.51
ATOM   2221  CG2 VAL B 278      35.329  12.573  56.995  1.00 37.51
ATOM   2222  N   ALA B 279      31.304  12.382  58.795  1.00 38.27
ATOM   2223  CA  ALA B 279      30.052  11.761  59.124  1.00 38.27
ATOM   2224  C   ALA B 279      28.906  12.661  58.762  1.00 38.27
ATOM   2225  O   ALA B 279      27.948  12.224  58.129  1.00 38.27
ATOM   2226  CB  ALA B 279      29.923  11.440  60.623  1.00 38.27
ATOM   2227  N   TYR B 280      28.976  13.951  59.143  1.00 84.83
ATOM   2228  CA  TYR B 280      27.904  14.875  58.884  1.00 84.83
ATOM   2229  C   TYR B 280      27.768  15.168  57.422  1.00 84.83
ATOM   2230  O   TYR B 280      26.656  15.322  56.916  1.00 84.83
ATOM   2231  CB  TYR B 280      28.025  16.205  59.656  1.00 84.83
ATOM   2232  CG  TYR B 280      27.671  15.931  61.083  1.00 84.83
ATOM   2233  CD1 TYR B 280      26.351  15.790  61.444  1.00 84.83
ATOM   2234  CD2 TYR B 280      28.634  15.827  62.062  1.00 84.83
ATOM   2235  CE1 TYR B 280      25.991  15.537  62.747  1.00 84.83
ATOM   2236  CE2 TYR B 280      28.282  15.574  63.369  1.00 84.83
ATOM   2237  CZ  TYR B 280      26.959  15.435  63.715  1.00 84.83
ATOM   2238  OH  TYR B 280      26.595  15.178  65.053  1.00 84.83
ATOM   2239  N   LYS B 281      28.891  15.275  56.693  1.00 72.56
ATOM   2240  CA  LYS B 281      28.759  15.612  55.307  1.00 72.56
ATOM   2241  C   LYS B 281      27.957  14.543  54.629  1.00 72.56
ATOM   2242  O   LYS B 281      27.121  14.846  53.779  1.00 72.56
ATOM   2243  CB  LYS B 281      30.082  15.729  54.545  1.00 72.56
ATOM   2244  CG  LYS B 281      29.825  16.114  53.090  1.00 72.56
ATOM   2245  CD  LYS B 281      31.054  16.599  52.331  1.00 72.56
ATOM   2246  CE  LYS B 281      30.749  16.935  50.871  1.00 72.56
ATOM   2247  NZ  LYS B 281      30.850  18.393  50.649  1.00 72.56
ATOM   2248  N   ASN B 282      28.201  13.262  54.975  1.00 69.96
ATOM   2249  CA  ASN B 282      27.488  12.168  54.372  1.00 69.96
ATOM   2250  C   ASN B 282      26.034  12.190  54.745  1.00 69.96
ATOM   2251  O   ASN B 282      25.180  11.928  53.901  1.00 69.96
ATOM   2252  CB  ASN B 282      28.030  10.781  54.751  1.00 69.96
ATOM   2253  CG  ASN B 282      29.244  10.499  53.880  1.00 69.96
ATOM   2254  OD1 ASN B 282      30.290  10.071  54.364  1.00 69.96
ATOM   2255  ND2 ASN B 282      29.101  10.734  52.550  1.00 69.96
ATOM   2256  N   VAL B 283      25.703  12.476  56.019  1.00 40.59
ATOM   2257  CA  VAL B 283      24.321  12.473  56.419  1.00 40.59
ATOM   2258  C   VAL B 283      23.575  13.541  55.671  1.00 40.59
ATOM   2259  O   VAL B 283      22.508  13.289  55.111  1.00 40.59
ATOM   2260  CB  VAL B 283      24.144  12.748  57.886  1.00 40.59
ATOM   2261  CG1 VAL B 283      22.642  12.875  58.193  1.00 40.59
ATOM   2262  CG2 VAL B 283      24.849  11.632  58.677  1.00 40.59
ATOM   2263  N   VAL B 284      24.128  14.771  55.652  1.00105.53
ATOM   2264  CA  VAL B 284      23.514  15.897  55.001  1.00105.53
ATOM   2265  C   VAL B 284      23.527  15.688  53.519  1.00105.53
ATOM   2266  O   VAL B 284      22.574  16.043  52.826  1.00105.53
ATOM   2267  CB  VAL B 284      24.208  17.198  55.305  1.00105.53
ATOM   2268  CG1 VAL B 284      25.634  17.160  54.725  1.00105.53
ATOM   2269  CG2 VAL B 284      23.340  18.345  54.760  1.00105.53
ATOM   2270  N   GLY B 285      24.610  15.082  53.000  1.00 25.55
ATOM   2271  CA  GLY B 285      24.791  14.911  51.585  1.00 25.55
ATOM   2272  C   GLY B 285      23.674  14.096  51.014  1.00 25.55
ATOM   2273  O   GLY B 285      23.197  14.374  49.914  1.00 25.55
ATOM   2274  N   ALA B 286      23.224  13.059  51.740  1.00 30.92
ATOM   2275  CA  ALA B 286      22.200  12.214  51.204  1.00 30.92
ATOM   2276  C   ALA B 286      20.975  13.038  50.942  1.00 30.92
ATOM   2277  O   ALA B 286      20.347  12.903  49.893  1.00 30.92
ATOM   2278  CB  ALA B 286      21.795  11.093  52.175  1.00 30.92
ATOM   2279  N   ARG B 287      20.600  13.917  51.891  1.00139.52
ATOM   2280  CA  ARG B 287      19.424  14.730  51.752  1.00139.52
ATOM   2281  C   ARG B 287      19.564  15.753  50.657  1.00139.52
ATOM   2282  O   ARG B 287      18.612  15.995  49.916  1.00139.52
ATOM   2283  CB  ARG B 287      18.994  15.402  53.072  1.00139.52
ATOM   2284  CG  ARG B 287      18.239  14.446  54.007  1.00139.52
ATOM   2285  CD  ARG B 287      18.992  14.110  55.296  1.00139.52
ATOM   2286  NE  ARG B 287      19.765  12.854  55.083  1.00139.52
ATOM   2287  CZ  ARG B 287      19.100  11.662  55.131  1.00139.52
ATOM   2288  NH1 ARG B 287      17.766  11.651  55.412  1.00139.52
ATOM   2289  NH2 ARG B 287      19.752  10.486  54.899  1.00139.52
ATOM   2290  N   ARG B 288      20.746  16.386  50.510  1.00110.49
ATOM   2291  CA  ARG B 288      20.900  17.384  49.486  1.00110.49
ATOM   2292  C   ARG B 288      20.696  16.730  48.157  1.00110.49
ATOM   2293  O   ARG B 288      20.015  17.262  47.282  1.00110.49
ATOM   2294  CB  ARG B 288      22.304  18.006  49.449  1.00110.49
ATOM   2295  CG  ARG B 288      22.644  18.826  50.690  1.00110.49
ATOM   2296  CD  ARG B 288      24.049  19.427  50.639  1.00110.49
ATOM   2297  NE  ARG B 288      24.076  20.412  49.521  1.00110.49
ATOM   2298  CZ  ARG B 288      25.224  20.586  48.803  1.00110.49
ATOM   2299  NH1 ARG B 288      26.336  19.858  49.116  1.00110.49
ATOM   2300  NH2 ARG B 288      25.259  21.478  47.771  1.00110.49
ATOM   2301  N   SER B 289      21.280  15.534  47.977  1.00 34.03
ATOM   2302  CA  SER B 289      21.201  14.851  46.720  1.00 34.03
ATOM   2303  C   SER B 289      19.769  14.551  46.403  1.00 34.03
ATOM   2304  O   SER B 289      19.306  14.806  45.292  1.00 34.03
ATOM   2305  CB  SER B 289      21.958  13.512  46.739  1.00 34.03
ATOM   2306  OG  SER B 289      21.854  12.872  45.476  1.00 34.03
ATOM   2307  N   SER B 290      19.018  14.011  47.379  1.00 70.13
ATOM   2308  CA  SER B 290      17.657  13.645  47.116  1.00 70.13
ATOM   2309  C   SER B 290      16.855  14.873  46.832  1.00 70.13
ATOM   2310  O   SER B 290      15.944  14.854  46.005  1.00 70.13
ATOM   2311  CB  SER B 290      16.981  12.921  48.291  1.00 70.13
ATOM   2312  OG  SER B 290      17.583  11.649  48.476  1.00 70.13
ATOM   2313  N   TRP B 291      17.178  15.986  47.512  1.00 65.32
ATOM   2314  CA  TRP B 291      16.404  17.180  47.347  1.00 65.32
ATOM   2315  C   TRP B 291      16.532  17.645  45.927  1.00 65.32
ATOM   2316  O   TRP B 291      15.537  17.995  45.296  1.00 65.32
ATOM   2317  CB  TRP B 291      16.860  18.321  48.274  1.00 65.32
ATOM   2318  CG  TRP B 291      15.903  19.487  48.360  1.00 65.32
ATOM   2319  CD1 TRP B 291      14.897  19.694  49.261  1.00 65.32
ATOM   2320  CD2 TRP B 291      15.901  20.631  47.487  1.00 65.32
ATOM   2321  NE1 TRP B 291      14.270  20.886  49.005  1.00 65.32
ATOM   2322  CE2 TRP B 291      14.877  21.477  47.917  1.00 65.32
ATOM   2323  CE3 TRP B 291      16.688  20.950  46.418  1.00 65.32
ATOM   2324  CZ2 TRP B 291      14.625  22.662  47.283  1.00 65.32
ATOM   2325  CZ3 TRP B 291      16.428  22.146  45.783  1.00 65.32
ATOM   2326  CH2 TRP B 291      15.419  22.986  46.206  1.00 65.32
ATOM   2327  N   ARG B 292      17.762  17.646  45.373  1.00116.16
ATOM   2328  CA  ARG B 292      17.942  18.129  44.032  1.00116.16
ATOM   2329  C   ARG B 292      17.178  17.285  43.065  1.00116.16
ATOM   2330  O   ARG B 292      16.555  17.812  42.146  1.00116.16
ATOM   2331  CB  ARG B 292      19.402  18.151  43.538  1.00116.16
ATOM   2332  CG  ARG B 292      20.230  19.364  43.979  1.00116.16
ATOM   2333  CD  ARG B 292      20.775  19.294  45.405  1.00116.16
ATOM   2334  NE  ARG B 292      21.658  20.481  45.602  1.00116.16
ATOM   2335  CZ  ARG B 292      22.953  20.454  45.170  1.00116.16
ATOM   2336  NH1 ARG B 292      23.437  19.364  44.507  1.00116.16
ATOM   2337  NH2 ARG B 292      23.768  21.524  45.404  1.00116.16
ATOM   2338  N   VAL B 293      17.206  15.949  43.231  1.00 95.06
ATOM   2339  CA  VAL B 293      16.541  15.118  42.271  1.00 95.06
ATOM   2340  C   VAL B 293      15.059  15.374  42.308  1.00 95.06
ATOM   2341  O   VAL B 293      14.429  15.534  41.265  1.00 95.06
ATOM   2342  CB  VAL B 293      16.831  13.653  42.457  1.00 95.06
ATOM   2343  CG1 VAL B 293      16.082  12.826  41.401  1.00 95.06
ATOM   2344  CG2 VAL B 293      18.354  13.462  42.476  1.00 95.06
ATOM   2345  N   VAL B 294      14.461  15.455  43.514  1.00 46.58
ATOM   2346  CA  VAL B 294      13.044  15.661  43.638  1.00 46.58
ATOM   2347  C   VAL B 294      12.673  17.018  43.122  1.00 46.58
ATOM   2348  O   VAL B 294      11.594  17.195  42.562  1.00 46.58
ATOM   2349  CB  VAL B 294      12.549  15.525  45.046  1.00 46.58
ATOM   2350  CG1 VAL B 294      11.020  15.686  45.036  1.00 46.58
ATOM   2351  CG2 VAL B 294      13.012  14.161  45.588  1.00 46.58
ATOM   2352  N   SER B 295      13.541  18.027  43.326  1.00 34.96
ATOM   2353  CA  SER B 295      13.250  19.355  42.863  1.00 34.96
ATOM   2354  C   SER B 295      13.203  19.368  41.364  1.00 34.96
ATOM   2355  O   SER B 295      12.386  20.074  40.773  1.00 34.96
ATOM   2356  CB  SER B 295      14.300  20.382  43.316  1.00 34.96
ATOM   2357  OG  SER B 295      14.261  20.510  44.729  1.00 34.96
ATOM   2358  N   SER B 296      14.077  18.586  40.702  1.00 27.20
ATOM   2359  CA  SER B 296      14.110  18.577  39.267  1.00 27.20
ATOM   2360  C   SER B 296      12.810  18.047  38.760  1.00 27.20
ATOM   2361  O   SER B 296      12.256  18.559  37.789  1.00 27.20
ATOM   2362  CB  SER B 296      15.210  17.670  38.689  1.00 27.20
ATOM   2363  OG  SER B 296      15.151  17.676  37.269  1.00 27.20
ATOM   2364  N   ILE B 297      12.292  17.003  39.427  1.00 41.61
ATOM   2365  CA  ILE B 297      11.076  16.351  39.043  1.00 41.61
ATOM   2366  C   ILE B 297       9.958  17.339  39.144  1.00 41.61
ATOM   2367  O   ILE B 297       9.128  17.450  38.244  1.00 41.61
ATOM   2368  CB  ILE B 297      10.742  15.234  39.987  1.00 41.61
ATOM   2369  CG1 ILE B 297      11.869  14.189  39.995  1.00 41.61
ATOM   2370  CG2 ILE B 297       9.361  14.673  39.613  1.00 41.61
ATOM   2371  CD1 ILE B 297      11.796  13.225  41.179  1.00 41.61
ATOM   2372  N   GLU B 298       9.936  18.108  40.247  1.00 57.28
ATOM   2373  CA  GLU B 298       8.892  19.048  40.523  1.00 57.28
ATOM   2374  C   GLU B 298       8.850  20.044  39.405  1.00 57.28
ATOM   2375  O   GLU B 298       7.775  20.432  38.951  1.00 57.28
ATOM   2376  CB  GLU B 298       9.155  19.798  41.846  1.00 57.28
ATOM   2377  CG  GLU B 298       7.980  20.622  42.382  1.00 57.28
ATOM   2378  CD  GLU B 298       8.350  21.108  43.782  1.00 57.28
ATOM   2379  OE1 GLU B 298       9.550  20.992  44.151  1.00 57.28
ATOM   2380  OE2 GLU B 298       7.439  21.599  44.502  1.00 57.28
ATOM   2381  N   GLN B 299      10.025  20.489  38.927  1.00 44.07
ATOM   2382  CA  GLN B 299      10.061  21.451  37.861  1.00 44.07
ATOM   2383  C   GLN B 299       9.497  20.856  36.604  1.00 44.07
ATOM   2384  O   GLN B 299       8.666  21.469  35.936  1.00 44.07
ATOM   2385  CB  GLN B 299      11.489  21.891  37.511  1.00 44.07
ATOM   2386  CG  GLN B 299      11.547  22.882  36.348  1.00 44.07
ATOM   2387  CD  GLN B 299      13.000  22.980  35.915  1.00 44.07
ATOM   2388  OE1 GLN B 299      13.880  23.283  36.719  1.00 44.07
ATOM   2389  NE2 GLN B 299      13.264  22.691  34.613  1.00 44.07
ATOM   2390  N   LYS B 300       9.918  19.622  36.272  1.00 52.66
ATOM   2391  CA  LYS B 300       9.554  18.969  35.043  1.00 52.66
ATOM   2392  C   LYS B 300       8.079  18.741  34.991  1.00 52.66
ATOM   2393  O   LYS B 300       7.467  18.840  33.931  1.00 52.66
ATOM   2394  CB  LYS B 300      10.222  17.590  34.892  1.00 52.66
ATOM   2395  CG  LYS B 300      11.719  17.648  34.585  1.00 52.66
ATOM   2396  CD  LYS B 300      12.450  16.342  34.901  1.00 52.66
ATOM   2397  CE  LYS B 300      13.933  16.358  34.525  1.00 52.66
ATOM   2398  NZ  LYS B 300      14.652  15.306  35.276  1.00 52.66
ATOM   2399  N   THR B 301       7.481  18.434  36.150  1.00 84.99
ATOM   2400  CA  THR B 301       6.110  18.049  36.320  1.00 84.99
ATOM   2401  C   THR B 301       5.150  19.168  36.097  1.00 84.99
ATOM   2402  O   THR B 301       3.951  18.908  36.104  1.00 84.99
ATOM   2403  CB  THR B 301       5.828  17.426  37.656  1.00 84.99
ATOM   2404  OG1 THR B 301       6.105  18.338  38.707  1.00 84.99
ATOM   2405  CG2 THR B 301       6.702  16.167  37.787  1.00 84.99
ATOM   2406  N   GLU B 302       5.624  20.431  36.008  1.00 92.99
ATOM   2407  CA  GLU B 302       4.759  21.561  35.782  1.00 92.99
ATOM   2408  C   GLU B 302       3.799  21.233  34.680  1.00 92.99
ATOM   2409  O   GLU B 302       4.179  20.742  33.618  1.00 92.99
ATOM   2410  CB  GLU B 302       5.534  22.831  35.378  1.00 92.99
ATOM   2411  CG  GLU B 302       4.664  23.958  34.810  1.00 92.99
ATOM   2412  CD  GLU B 302       3.801  24.540  35.917  1.00 92.99
ATOM   2413  OE1 GLU B 302       2.806  23.871  36.305  1.00 92.99
ATOM   2414  OE2 GLU B 302       4.118  25.665  36.386  1.00 92.99
ATOM   2415  N   GLY B 303       2.502  21.498  34.935  1.00 23.45
ATOM   2416  CA  GLY B 303       1.475  21.206  33.981  1.00 23.45
ATOM   2417  C   GLY B 303       0.822  19.933  34.400  1.00 23.45
ATOM   2418  O   GLY B 303      -0.258  19.593  33.919  1.00 23.45
ATOM   2419  N   ALA B 304       1.477  19.187  35.308  1.00 45.24
ATOM   2420  CA  ALA B 304       0.916  17.971  35.814  1.00 45.24
ATOM   2421  C   ALA B 304       0.637  18.222  37.263  1.00 45.24
ATOM   2422  O   ALA B 304       1.548  18.326  38.083  1.00 45.24
ATOM   2423  CB  ALA B 304       1.885  16.781  35.734  1.00 45.24
ATOM   2424  N   GLU B 305      -0.659  18.311  37.602  1.00 53.33
ATOM   2425  CA  GLU B 305      -1.103  18.637  38.925  1.00 53.33
ATOM   2426  C   GLU B 305      -0.770  17.555  39.906  1.00 53.33
ATOM   2427  O   GLU B 305      -0.164  17.820  40.942  1.00 53.33
ATOM   2428  CB  GLU B 305      -2.631  18.845  38.953  1.00 53.33
ATOM   2429  CG  GLU B 305      -3.219  19.295  40.292  1.00 53.33
ATOM   2430  CD  GLU B 305      -4.712  19.528  40.081  1.00 53.33
ATOM   2431  OE1 GLU B 305      -5.413  18.569  39.660  1.00 53.33
ATOM   2432  OE2 GLU B 305      -5.171  20.675  40.332  1.00 53.33
ATOM   2433  N   LYS B 306      -1.137  16.297  39.596  1.00106.32
ATOM   2434  CA  LYS B 306      -0.949  15.236  40.547  1.00106.32
ATOM   2435  C   LYS B 306       0.504  14.996  40.803  1.00106.32
ATOM   2436  O   LYS B 306       0.946  14.960  41.951  1.00106.32
ATOM   2437  CB  LYS B 306      -1.615  13.919  40.099  1.00106.32
ATOM   2438  CG  LYS B 306      -1.539  12.769  41.109  1.00106.32
ATOM   2439  CD  LYS B 306      -0.493  11.712  40.737  1.00106.32
ATOM   2440  CE  LYS B 306      -0.797  10.960  39.437  1.00106.32
ATOM   2441  NZ  LYS B 306      -2.004  10.117  39.589  1.00106.32
ATOM   2442  N   LYS B 307       1.296  14.864  39.728  1.00 89.34
ATOM   2443  CA  LYS B 307       2.687  14.550  39.864  1.00 89.34
ATOM   2444  C   LYS B 307       3.381  15.664  40.586  1.00 89.34
ATOM   2445  O   LYS B 307       4.166  15.422  41.502  1.00 89.34
ATOM   2446  CB  LYS B 307       3.377  14.399  38.497  1.00 89.34
ATOM   2447  CG  LYS B 307       2.760  13.300  37.629  1.00 89.34
ATOM   2448  CD  LYS B 307       3.340  13.232  36.215  1.00 89.34
ATOM   2449  CE  LYS B 307       3.713  11.814  35.780  1.00 89.34
ATOM   2450  NZ  LYS B 307       5.185  11.669  35.755  1.00 89.34
ATOM   2451  N   GLN B 308       3.094  16.925  40.207  1.00 50.62
ATOM   2452  CA  GLN B 308       3.804  18.023  40.800  1.00 50.62
ATOM   2453  C   GLN B 308       3.502  18.117  42.258  1.00 50.62
ATOM   2454  O   GLN B 308       4.396  18.393  43.054  1.00 50.62
ATOM   2455  CB  GLN B 308       3.491  19.398  40.182  1.00 50.62
ATOM   2456  CG  GLN B 308       4.277  20.525  40.863  1.00 50.62
ATOM   2457  CD  GLN B 308       4.150  21.796  40.035  1.00 50.62
ATOM   2458  OE1 GLN B 308       3.440  22.729  40.403  1.00 50.62
ATOM   2459  NE2 GLN B 308       4.871  21.838  38.883  1.00 50.62
ATOM   2460  N   GLN B 309       2.237  17.888  42.649  1.00 56.96
ATOM   2461  CA  GLN B 309       1.861  18.010  44.031  1.00 56.96
ATOM   2462  C   GLN B 309       2.624  17.019  44.844  1.00 56.96
ATOM   2463  O   GLN B 309       3.129  17.341  45.917  1.00 56.96
ATOM   2464  CB  GLN B 309       0.375  17.673  44.284  1.00 56.96
ATOM   2465  CG  GLN B 309      -0.580  18.807  43.887  1.00 56.96
ATOM   2466  CD  GLN B 309      -2.018  18.329  44.056  1.00 56.96
ATOM   2467  OE1 GLN B 309      -2.766  18.856  44.878  1.00 56.96
ATOM   2468  NE2 GLN B 309      -2.419  17.305  43.253  1.00 56.96
ATOM   2469  N   MET B 310       2.727  15.775  44.352  1.00 44.40
ATOM   2470  CA  MET B 310       3.364  14.758  45.133  1.00 44.40
ATOM   2471  C   MET B 310       4.808  15.100  45.302  1.00 44.40
ATOM   2472  O   MET B 310       5.377  14.920  46.378  1.00 44.40
ATOM   2473  CB  MET B 310       3.247  13.362  44.495  1.00 44.40
ATOM   2474  CG  MET B 310       3.608  12.216  45.443  1.00 44.40
ATOM   2475  SD  MET B 310       3.165  10.560  44.832  1.00 44.40
ATOM   2476  CE  MET B 310       1.374  10.781  45.049  1.00 44.40
ATOM   2477  N   ALA B 311       5.439  15.608  44.228  1.00 34.53
ATOM   2478  CA  ALA B 311       6.828  15.956  44.258  1.00 34.53
ATOM   2479  C   ALA B 311       7.045  17.063  45.242  1.00 34.53
ATOM   2480  O   ALA B 311       8.026  17.049  45.986  1.00 34.53
ATOM   2481  CB  ALA B 311       7.348  16.439  42.894  1.00 34.53
ATOM   2482  N   ARG B 312       6.134  18.059  45.273  1.00141.28
ATOM   2483  CA  ARG B 312       6.362  19.178  46.145  1.00141.28
ATOM   2484  C   ARG B 312       6.344  18.713  47.571  1.00141.28
ATOM   2485  O   ARG B 312       7.201  19.100  48.361  1.00141.28
ATOM   2486  CB  ARG B 312       5.320  20.311  46.080  1.00141.28
ATOM   2487  CG  ARG B 312       3.957  19.936  46.654  1.00141.28
ATOM   2488  CD  ARG B 312       3.119  21.142  47.079  1.00141.28
ATOM   2489  NE  ARG B 312       2.116  20.642  48.061  1.00141.28
ATOM   2490  CZ  ARG B 312       1.360  21.518  48.787  1.00141.28
ATOM   2491  NH1 ARG B 312       1.479  22.861  48.571  1.00141.28
ATOM   2492  NH2 ARG B 312       0.488  21.052  49.728  1.00141.28
ATOM   2493  N   GLU B 313       5.367  17.860  47.934  1.00 92.71
ATOM   2494  CA  GLU B 313       5.198  17.424  49.290  1.00 92.71
ATOM   2495  C   GLU B 313       6.384  16.618  49.718  1.00 92.71
ATOM   2496  O   GLU B 313       6.840  16.715  50.855  1.00 92.71
ATOM   2497  CB  GLU B 313       3.891  16.620  49.482  1.00 92.71
ATOM   2498  CG  GLU B 313       3.807  15.790  50.769  1.00 92.71
ATOM   2499  CD  GLU B 313       2.329  15.541  51.068  1.00 92.71
ATOM   2500  OE1 GLU B 313       1.695  14.769  50.300  1.00 92.71
ATOM   2501  OE2 GLU B 313       1.815  16.110  52.068  1.00 92.71
ATOM   2502  N   TYR B 314       6.918  15.794  48.806  1.00 83.28
ATOM   2503  CA  TYR B 314       8.037  14.947  49.091  1.00 83.28
ATOM   2504  C   TYR B 314       9.233  15.831  49.329  1.00 83.28
ATOM   2505  O   TYR B 314      10.019  15.617  50.252  1.00 83.28
ATOM   2506  CB  TYR B 314       8.289  14.017  47.883  1.00 83.28
ATOM   2507  CG  TYR B 314       8.952  12.752  48.304  1.00 83.28
ATOM   2508  CD1 TYR B 314       8.257  11.858  49.087  1.00 83.28
ATOM   2509  CD2 TYR B 314      10.222  12.426  47.889  1.00 83.28
ATOM   2510  CE1 TYR B 314       8.827  10.672  49.483  1.00 83.28
ATOM   2511  CE2 TYR B 314      10.797  11.238  48.282  1.00 83.28
ATOM   2512  CZ  TYR B 314      10.104  10.360  49.082  1.00 83.28
ATOM   2513  OH  TYR B 314      10.694   9.143  49.485  1.00 83.28
ATOM   2514  N   ARG B 315       9.387  16.878  48.498  1.00114.46
ATOM   2515  CA  ARG B 315      10.496  17.786  48.584  1.00114.46
ATOM   2516  C   ARG B 315      10.475  18.469  49.918  1.00114.46
ATOM   2517  O   ARG B 315      11.507  18.590  50.577  1.00114.46
ATOM   2518  CB  ARG B 315      10.404  18.878  47.503  1.00114.46
ATOM   2519  CG  ARG B 315      11.662  19.732  47.360  1.00114.46
ATOM   2520  CD  ARG B 315      11.474  20.959  46.463  1.00114.46
ATOM   2521  NE  ARG B 315      11.294  22.136  47.358  1.00114.46
ATOM   2522  CZ  ARG B 315      10.066  22.685  47.592  1.00114.46
ATOM   2523  NH1 ARG B 315       8.968  22.282  46.887  1.00114.46
ATOM   2524  NH2 ARG B 315       9.949  23.658  48.542  1.00114.46
ATOM   2525  N   GLU B 316       9.289  18.923  50.362  1.00 97.25
ATOM   2526  CA  GLU B 316       9.182  19.648  51.596  1.00 97.25
ATOM   2527  C   GLU B 316       9.542  18.762  52.747  1.00 97.25
ATOM   2528  O   GLU B 316      10.184  19.206  53.698  1.00 97.25
ATOM   2529  CB  GLU B 316       7.792  20.292  51.789  1.00 97.25
ATOM   2530  CG  GLU B 316       7.344  21.196  50.642  1.00 97.25
ATOM   2531  CD  GLU B 316       6.534  22.352  51.216  1.00 97.25
ATOM   2532  OE1 GLU B 316       5.749  22.106  52.171  1.00 97.25
ATOM   2533  OE2 GLU B 316       6.693  23.497  50.715  1.00 97.25
ATOM   2534  N   LYS B 317       9.152  17.475  52.699  1.00 65.95
ATOM   2535  CA  LYS B 317       9.482  16.601  53.788  1.00 65.95
ATOM   2536  C   LYS B 317      10.972  16.465  53.875  1.00 65.95
ATOM   2537  O   LYS B 317      11.551  16.531  54.958  1.00 65.95
ATOM   2538  CB  LYS B 317       8.936  15.180  53.622  1.00 65.95
ATOM   2539  CG  LYS B 317       7.412  15.179  53.543  1.00 65.95
ATOM   2540  CD  LYS B 317       6.837  14.028  52.724  1.00 65.95
ATOM   2541  CE  LYS B 317       5.630  13.376  53.396  1.00 65.95
ATOM   2542  NZ  LYS B 317       6.060  12.626  54.594  1.00 65.95
ATOM   2543  N   ILE B 318      11.637  16.286  52.720  1.00 54.21
ATOM   2544  CA  ILE B 318      13.056  16.076  52.676  1.00 54.21
ATOM   2545  C   ILE B 318      13.744  17.294  53.206  1.00 54.21
ATOM   2546  O   ILE B 318      14.751  17.191  53.904  1.00 54.21
ATOM   2547  CB  ILE B 318      13.531  15.793  51.282  1.00 54.21
ATOM   2548  CG1 ILE B 318      12.800  14.554  50.727  1.00 54.21
ATOM   2549  CG2 ILE B 318      15.056  15.611  51.323  1.00 54.21
ATOM   2550  CD1 ILE B 318      12.946  14.371  49.217  1.00 54.21
ATOM   2551  N   GLU B 319      13.208  18.485  52.885  1.00105.23
ATOM   2552  CA  GLU B 319      13.787  19.736  53.288  1.00105.23
ATOM   2553  C   GLU B 319      13.802  19.806  54.785  1.00105.23
ATOM   2554  O   GLU B 319      14.751  20.310  55.385  1.00105.23
ATOM   2555  CB  GLU B 319      12.967  20.919  52.742  1.00105.23
ATOM   2556  CG  GLU B 319      13.710  22.252  52.666  1.00105.23
ATOM   2557  CD  GLU B 319      12.844  23.172  51.812  1.00105.23
ATOM   2558  OE1 GLU B 319      11.686  23.442  52.228  1.00105.23
ATOM   2559  OE2 GLU B 319      13.320  23.605  50.728  1.00105.23
ATOM   2560  N   THR B 320      12.746  19.288  55.435  1.00 30.48
ATOM   2561  CA  THR B 320      12.644  19.323  56.867  1.00 30.48
ATOM   2562  C   THR B 320      13.792  18.558  57.452  1.00 30.48
ATOM   2563  O   THR B 320      14.414  19.004  58.415  1.00 30.48
ATOM   2564  CB  THR B 320      11.378  18.678  57.346  1.00 30.48
ATOM   2565  OG1 THR B 320      10.252  19.328  56.776  1.00 30.48
ATOM   2566  CG2 THR B 320      11.322  18.767  58.879  1.00 30.48
ATOM   2567  N   GLU B 321      14.102  17.376  56.883  1.00 44.63
ATOM   2568  CA  GLU B 321      15.172  16.563  57.393  1.00 44.63
ATOM   2569  C   GLU B 321      16.471  17.283  57.206  1.00 44.63
ATOM   2570  O   GLU B 321      17.321  17.271  58.096  1.00 44.63
ATOM   2571  CB  GLU B 321      15.338  15.218  56.663  1.00 44.63
ATOM   2572  CG  GLU B 321      14.085  14.341  56.627  1.00 44.63
ATOM   2573  CD  GLU B 321      14.340  13.229  55.613  1.00 44.63
ATOM   2574  OE1 GLU B 321      15.361  12.508  55.764  1.00 44.63
ATOM   2575  OE2 GLU B 321      13.511  13.085  54.675  1.00 44.63
ATOM   2576  N   LEU B 322      16.666  17.934  56.042  1.00119.33
ATOM   2577  CA  LEU B 322      17.929  18.584  55.832  1.00119.33
ATOM   2578  C   LEU B 322      18.114  19.649  56.854  1.00119.33
ATOM   2579  O   LEU B 322      19.199  19.792  57.411  1.00119.33
ATOM   2580  CB  LEU B 322      18.110  19.335  54.500  1.00119.33
ATOM   2581  CG  LEU B 322      18.375  18.486  53.247  1.00119.33
ATOM   2582  CD1 LEU B 322      17.097  17.871  52.661  1.00119.33
ATOM   2583  CD2 LEU B 322      19.199  19.290  52.234  1.00119.33
ATOM   2584  N   ARG B 323      17.056  20.434  57.123  1.00101.15
ATOM   2585  CA  ARG B 323      17.195  21.508  58.061  1.00101.15
ATOM   2586  C   ARG B 323      17.526  20.958  59.412  1.00101.15
ATOM   2587  O   ARG B 323      18.297  21.570  60.147  1.00101.15
ATOM   2588  CB  ARG B 323      15.956  22.411  58.197  1.00101.15
ATOM   2589  CG  ARG B 323      15.853  23.431  57.061  1.00101.15
ATOM   2590  CD  ARG B 323      14.986  24.652  57.385  1.00101.15
ATOM   2591  NE  ARG B 323      13.559  24.255  57.254  1.00101.15
ATOM   2592  CZ  ARG B 323      12.962  24.307  56.028  1.00101.15
ATOM   2593  NH1 ARG B 323      13.690  24.681  54.935  1.00101.15
ATOM   2594  NH2 ARG B 323      11.643  23.982  55.894  1.00101.15
ATOM   2595  N   ASP B 324      16.952  19.797  59.780  1.00 44.51
ATOM   2596  CA  ASP B 324      17.209  19.219  61.072  1.00 44.51
ATOM   2597  C   ASP B 324      18.675  18.939  61.174  1.00 44.51
ATOM   2598  O   ASP B 324      19.308  19.244  62.182  1.00 44.51
ATOM   2599  CB  ASP B 324      16.571  17.825  61.262  1.00 44.51
ATOM   2600  CG  ASP B 324      15.053  17.904  61.279  1.00 44.51
ATOM   2601  OD1 ASP B 324      14.509  19.013  61.035  1.00 44.51
ATOM   2602  OD2 ASP B 324      14.417  16.847  61.539  1.00 44.51
ATOM   2603  N   ILE B 325      19.250  18.354  60.108  1.00107.65
ATOM   2604  CA  ILE B 325      20.620  17.927  60.124  1.00107.65
ATOM   2605  C   ILE B 325      21.503  19.123  60.300  1.00107.65
ATOM   2606  O   ILE B 325      22.418  19.118  61.123  1.00107.65
ATOM   2607  CB  ILE B 325      21.056  17.336  58.809  1.00107.65
ATOM   2608  CG1 ILE B 325      20.145  16.185  58.342  1.00107.65
ATOM   2609  CG2 ILE B 325      22.536  16.937  58.961  1.00107.65
ATOM   2610  CD1 ILE B 325      20.161  14.955  59.243  1.00107.65
ATOM   2611  N   CYS B 326      21.242  20.187  59.516  1.00 40.24
ATOM   2612  CA  CYS B 326      22.072  21.357  59.526  1.00 40.24
ATOM   2613  C   CYS B 326      22.014  22.035  60.860  1.00 40.24
ATOM   2614  O   CYS B 326      23.041  22.479  61.369  1.00 40.24
ATOM   2615  CB  CYS B 326      21.691  22.366  58.430  1.00 40.24
ATOM   2616  SG  CYS B 326      21.996  21.706  56.759  1.00 40.24
ATOM   2617  N   ASN B 327      20.818  22.130  61.467  1.00 43.34
ATOM   2618  CA  ASN B 327      20.685  22.787  62.739  1.00 43.34
ATOM   2619  C   ASN B 327      21.469  22.022  63.755  1.00 43.34
ATOM   2620  O   ASN B 327      22.072  22.609  64.652  1.00 43.34
ATOM   2621  CB  ASN B 327      19.232  22.881  63.232  1.00 43.34
ATOM   2622  CG  ASN B 327      18.536  23.957  62.412  1.00 43.34
ATOM   2623  OD1 ASN B 327      18.496  23.894  61.185  1.00 43.34
ATOM   2624  ND2 ASN B 327      17.982  24.985  63.110  1.00 43.34
ATOM   2625  N   ASP B 328      21.485  20.683  63.644  1.00 53.15
ATOM   2626  CA  ASP B 328      22.188  19.901  64.618  1.00 53.15
ATOM   2627  C   ASP B 328      23.631  20.302  64.595  1.00 53.15
ATOM   2628  O   ASP B 328      24.228  20.569  65.637  1.00 53.15
ATOM   2629  CB  ASP B 328      22.136  18.391  64.305  1.00 53.15
ATOM   2630  CG  ASP B 328      22.739  17.611  65.467  1.00 53.15
ATOM   2631  OD1 ASP B 328      22.570  18.053  66.635  1.00 53.15
ATOM   2632  OD2 ASP B 328      23.390  16.564  65.201  1.00 53.15
ATOM   2633  N   VAL B 329      24.221  20.381  63.390  1.00126.52
ATOM   2634  CA  VAL B 329      25.622  20.659  63.251  1.00126.52
ATOM   2635  C   VAL B 329      25.911  22.049  63.720  1.00126.52
ATOM   2636  O   VAL B 329      26.904  22.286  64.402  1.00126.52
ATOM   2637  CB  VAL B 329      26.067  20.614  61.819  1.00126.52
ATOM   2638  CG1 VAL B 329      27.575  20.876  61.768  1.00126.52
ATOM   2639  CG2 VAL B 329      25.630  19.297  61.178  1.00126.52
ATOM   2640  N   LEU B 330      25.037  23.005  63.354  1.00 50.71
ATOM   2641  CA  LEU B 330      25.235  24.392  63.659  1.00 50.71
ATOM   2642  C   LEU B 330      25.256  24.569  65.146  1.00 50.71
ATOM   2643  O   LEU B 330      26.051  25.346  65.670  1.00 50.71
ATOM   2644  CB  LEU B 330      24.100  25.266  63.099  1.00 50.71
ATOM   2645  CG  LEU B 330      23.963  25.167  61.566  1.00 50.71
ATOM   2646  CD1 LEU B 330      22.818  26.051  61.045  1.00 50.71
ATOM   2647  CD2 LEU B 330      25.302  25.442  60.863  1.00 50.71
ATOM   2648  N   SER B 331      24.373  23.859  65.870  1.00 24.01
ATOM   2649  CA  SER B 331      24.318  23.996  67.297  1.00 24.01
ATOM   2650  C   SER B 331      25.613  23.507  67.866  1.00 24.01
ATOM   2651  O   SER B 331      26.168  24.103  68.788  1.00 24.01
ATOM   2652  CB  SER B 331      23.184  23.163  67.922  1.00 24.01
ATOM   2653  OG  SER B 331      23.170  23.334  69.331  1.00 24.01
ATOM   2654  N   LEU B 332      26.142  22.411  67.298  1.00135.55
ATOM   2655  CA  LEU B 332      27.339  21.811  67.799  1.00135.55
ATOM   2656  C   LEU B 332      28.456  22.806  67.634  1.00135.55
ATOM   2657  O   LEU B 332      29.300  22.959  68.518  1.00135.55
ATOM   2658  CB  LEU B 332      27.661  20.516  67.039  1.00135.55
ATOM   2659  CG  LEU B 332      28.639  19.611  67.790  1.00135.55
ATOM   2660  CD1 LEU B 332      28.029  19.211  69.146  1.00135.55
ATOM   2661  CD2 LEU B 332      29.027  18.389  66.944  1.00135.55
ATOM   2662  N   LEU B 333      28.494  23.519  66.488  1.00104.26
ATOM   2663  CA  LEU B 333      29.528  24.497  66.290  1.00104.26
ATOM   2664  C   LEU B 333      29.389  25.640  67.249  1.00104.26
ATOM   2665  O   LEU B 333      30.382  26.113  67.799  1.00104.26
ATOM   2666  CB  LEU B 333      29.614  25.094  64.872  1.00104.26
ATOM   2667  CG  LEU B 333      30.275  24.161  63.840  1.00104.26
ATOM   2668  CD1 LEU B 333      29.363  23.000  63.427  1.00104.26
ATOM   2669  CD2 LEU B 333      30.837  24.957  62.654  1.00104.26
ATOM   2670  N   GLU B 334      28.155  26.122  67.476  1.00 84.99
ATOM   2671  CA  GLU B 334      27.982  27.274  68.311  1.00 84.99
ATOM   2672  C   GLU B 334      28.429  26.970  69.701  1.00 84.99
ATOM   2673  O   GLU B 334      29.183  27.738  70.297  1.00 84.99
ATOM   2674  CB  GLU B 334      26.508  27.711  68.427  1.00 84.99
ATOM   2675  CG  GLU B 334      25.885  28.211  67.122  1.00 84.99
ATOM   2676  CD  GLU B 334      26.420  29.607  66.840  1.00 84.99
ATOM   2677  OE1 GLU B 334      26.219  30.504  67.700  1.00 84.99
ATOM   2678  OE2 GLU B 334      27.041  29.791  65.759  1.00 84.99
ATOM   2679  N   LYS B 335      27.941  25.858  70.277  1.00100.09
ATOM   2680  CA  LYS B 335      28.283  25.620  71.645  1.00100.09
ATOM   2681  C   LYS B 335      29.695  25.161  71.870  1.00100.09
ATOM   2682  O   LYS B 335      30.405  25.734  72.693  1.00100.09
ATOM   2683  CB  LYS B 335      27.365  24.611  72.344  1.00100.09
ATOM   2684  CG  LYS B 335      27.572  24.645  73.856  1.00100.09
ATOM   2685  CD  LYS B 335      26.406  24.067  74.648  1.00100.09
ATOM   2686  CE  LYS B 335      26.438  24.469  76.121  1.00100.09
ATOM   2687  NZ  LYS B 335      25.082  24.353  76.699  1.00100.09
ATOM   2688  N   PHE B 336      30.093  24.030  71.251  1.00109.69
ATOM   2689  CA  PHE B 336      31.399  23.478  71.517  1.00109.69
ATOM   2690  C   PHE B 336      32.548  23.877  70.647  1.00109.69
ATOM   2691  O   PHE B 336      33.583  24.344  71.123  1.00109.69
ATOM   2692  CB  PHE B 336      31.374  21.946  71.519  1.00109.69
ATOM   2693  CG  PHE B 336      30.541  21.587  72.694  1.00109.69
ATOM   2694  CD1 PHE B 336      31.100  21.528  73.949  1.00109.69
ATOM   2695  CD2 PHE B 336      29.200  21.328  72.544  1.00109.69
ATOM   2696  CE1 PHE B 336      30.331  21.198  75.039  1.00109.69
ATOM   2697  CE2 PHE B 336      28.427  20.998  73.631  1.00109.69
ATOM   2698  CZ  PHE B 336      28.992  20.936  74.882  1.00109.69
ATOM   2699  N   LEU B 337      32.371  23.694  69.324  1.00 84.22
ATOM   2700  CA  LEU B 337      33.470  23.769  68.408  1.00 84.22
ATOM   2701  C   LEU B 337      34.060  25.139  68.341  1.00 84.22
ATOM   2702  O   LEU B 337      35.263  25.307  68.526  1.00 84.22
ATOM   2703  CB  LEU B 337      33.063  23.384  66.974  1.00 84.22
ATOM   2704  CG  LEU B 337      32.580  21.928  66.835  1.00 84.22
ATOM   2705  CD1 LEU B 337      32.195  21.606  65.383  1.00 84.22
ATOM   2706  CD2 LEU B 337      33.609  20.939  67.404  1.00 84.22
ATOM   2707  N   ILE B 338      33.227  26.165  68.105  1.00 64.98
ATOM   2708  CA  ILE B 338      33.757  27.482  67.926  1.00 64.98
ATOM   2709  C   ILE B 338      34.410  27.973  69.189  1.00 64.98
ATOM   2710  O   ILE B 338      35.544  28.431  69.134  1.00 64.98
ATOM   2711  CB  ILE B 338      32.704  28.473  67.504  1.00 64.98
ATOM   2712  CG1 ILE B 338      32.164  28.115  66.109  1.00 64.98
ATOM   2713  CG2 ILE B 338      33.287  29.892  67.613  1.00 64.98
ATOM   2714  CD1 ILE B 338      30.909  28.893  65.710  1.00 64.98
ATOM   2715  N   PRO B 339      33.793  27.879  70.338  1.00 87.17
ATOM   2716  CA  PRO B 339      34.426  28.435  71.506  1.00 87.17
ATOM   2717  C   PRO B 339      35.696  27.754  71.924  1.00 87.17
ATOM   2718  O   PRO B 339      36.508  28.382  72.598  1.00 87.17
ATOM   2719  CB  PRO B 339      33.354  28.461  72.592  1.00 87.17
ATOM   2720  CG  PRO B 339      32.044  28.598  71.796  1.00 87.17
ATOM   2721  CD  PRO B 339      32.343  27.916  70.449  1.00 87.17
ATOM   2722  N   ASN B 340      35.848  26.462  71.600  1.00104.07
ATOM   2723  CA  ASN B 340      36.963  25.635  71.972  1.00104.07
ATOM   2724  C   ASN B 340      38.180  25.765  71.105  1.00104.07
ATOM   2725  O   ASN B 340      39.247  25.347  71.551  1.00104.07
ATOM   2726  CB  ASN B 340      36.625  24.133  71.980  1.00104.07
ATOM   2727  CG  ASN B 340      35.729  23.831  73.172  1.00104.07
ATOM   2728  OD1 ASN B 340      35.373  22.679  73.419  1.00104.07
ATOM   2729  ND2 ASN B 340      35.359  24.892  73.937  1.00104.07
ATOM   2730  N   ALA B 341      38.083  26.311  69.869  1.00 83.32
ATOM   2731  CA  ALA B 341      39.147  26.102  68.909  1.00 83.32
ATOM   2732  C   ALA B 341      40.515  26.477  69.427  1.00 83.32
ATOM   2733  O   ALA B 341      41.374  25.603  69.513  1.00 83.32
ATOM   2734  CB  ALA B 341      38.917  26.876  67.599  1.00 83.32
ATOM   2735  N   SER B 342      40.755  27.731  69.853  1.00124.87
ATOM   2736  CA  SER B 342      42.016  28.079  70.466  1.00124.87
ATOM   2737  C   SER B 342      43.204  27.922  69.554  1.00124.87
ATOM   2738  O   SER B 342      44.342  27.952  70.020  1.00124.87
ATOM   2739  CB  SER B 342      42.314  27.241  71.722  1.00124.87
ATOM   2740  OG  SER B 342      41.364  27.515  72.740  1.00124.87
ATOM   2741  N   GLN B 343      43.000  27.770  68.236  1.00134.60
ATOM   2742  CA  GLN B 343      44.104  27.672  67.325  1.00134.60
ATOM   2743  C   GLN B 343      43.563  28.181  66.031  1.00134.60
ATOM   2744  O   GLN B 343      42.406  27.933  65.705  1.00134.60
ATOM   2745  CB  GLN B 343      44.631  26.230  67.194  1.00134.60
ATOM   2746  CG  GLN B 343      43.596  25.216  66.703  1.00134.60
ATOM   2747  CD  GLN B 343      44.054  23.842  67.181  1.00134.60
ATOM   2748  OE1 GLN B 343      44.272  22.927  66.390  1.00134.60
ATOM   2749  NE2 GLN B 343      44.198  23.693  68.526  1.00134.60
ATOM   2750  N   ALA B 344      44.380  28.921  65.259  1.00 36.65
ATOM   2751  CA  ALA B 344      43.866  29.567  64.086  1.00 36.65
ATOM   2752  C   ALA B 344      43.358  28.570  63.088  1.00 36.65
ATOM   2753  O   ALA B 344      42.291  28.761  62.505  1.00 36.65
ATOM   2754  CB  ALA B 344      44.921  30.441  63.390  1.00 36.65
ATOM   2755  N   GLU B 345      44.092  27.465  62.872  1.00 45.97
ATOM   2756  CA  GLU B 345      43.695  26.535  61.853  1.00 45.97
ATOM   2757  C   GLU B 345      42.354  25.956  62.175  1.00 45.97
ATOM   2758  O   GLU B 345      41.504  25.824  61.294  1.00 45.97
ATOM   2759  CB  GLU B 345      44.700  25.389  61.663  1.00 45.97
ATOM   2760  CG  GLU B 345      46.023  25.857  61.052  1.00 45.97
ATOM   2761  CD  GLU B 345      46.888  24.631  60.814  1.00 45.97
ATOM   2762  OE1 GLU B 345      46.467  23.524  61.244  1.00 45.97
ATOM   2763  OE2 GLU B 345      47.978  24.784  60.199  1.00 45.97
ATOM   2764  N   SER B 346      42.133  25.593  63.452  1.00 85.00
ATOM   2765  CA  SER B 346      40.889  25.010  63.876  1.00 85.00
ATOM   2766  C   SER B 346      39.801  26.033  63.800  1.00 85.00
ATOM   2767  O   SER B 346      38.655  25.707  63.494  1.00 85.00
ATOM   2768  CB  SER B 346      40.918  24.503  65.329  1.00 85.00
ATOM   2769  OG  SER B 346      41.763  23.368  65.438  1.00 85.00
ATOM   2770  N   LYS B 347      40.121  27.304  64.104  1.00 51.96
ATOM   2771  CA  LYS B 347      39.095  28.305  64.086  1.00 51.96
ATOM   2772  C   LYS B 347      38.606  28.502  62.681  1.00 51.96
ATOM   2773  O   LYS B 347      37.407  28.645  62.446  1.00 51.96
ATOM   2774  CB  LYS B 347      39.548  29.662  64.650  1.00 51.96
ATOM   2775  CG  LYS B 347      38.377  30.633  64.793  1.00 51.96
ATOM   2776  CD  LYS B 347      38.615  31.754  65.803  1.00 51.96
ATOM   2777  CE  LYS B 347      37.389  32.649  65.986  1.00 51.96
ATOM   2778  NZ  LYS B 347      37.390  33.245  67.340  1.00 51.96
ATOM   2779  N   VAL B 348      39.530  28.517  61.703  1.00 36.06
ATOM   2780  CA  VAL B 348      39.148  28.708  60.332  1.00 36.06
ATOM   2781  C   VAL B 348      38.311  27.540  59.910  1.00 36.06
ATOM   2782  O   VAL B 348      37.281  27.701  59.261  1.00 36.06
ATOM   2783  CB  VAL B 348      40.333  28.809  59.411  1.00 36.06
ATOM   2784  CG1 VAL B 348      39.835  28.886  57.958  1.00 36.06
ATOM   2785  CG2 VAL B 348      41.170  30.029  59.836  1.00 36.06
ATOM   2786  N   PHE B 349      38.713  26.323  60.317  1.00 85.11
ATOM   2787  CA  PHE B 349      38.030  25.127  59.915  1.00 85.11
ATOM   2788  C   PHE B 349      36.590  25.183  60.340  1.00 85.11
ATOM   2789  O   PHE B 349      35.696  24.918  59.537  1.00 85.11
ATOM   2790  CB  PHE B 349      38.677  23.877  60.541  1.00 85.11
ATOM   2791  CG  PHE B 349      37.878  22.684  60.154  1.00 85.11
ATOM   2792  CD1 PHE B 349      38.148  22.002  58.990  1.00 85.11
ATOM   2793  CD2 PHE B 349      36.849  22.252  60.958  1.00 85.11
ATOM   2794  CE1 PHE B 349      37.405  20.899  58.638  1.00 85.11
ATOM   2795  CE2 PHE B 349      36.104  21.150  60.612  1.00 85.11
ATOM   2796  CZ  PHE B 349      36.380  20.474  59.449  1.00 85.11
ATOM   2797  N   TYR B 350      36.325  25.532  61.613  1.00 92.85
ATOM   2798  CA  TYR B 350      34.987  25.547  62.137  1.00 92.85
ATOM   2799  C   TYR B 350      34.144  26.627  61.539  1.00 92.85
ATOM   2800  O   TYR B 350      32.950  26.417  61.343  1.00 92.85
ATOM   2801  CB  TYR B 350      34.921  25.651  63.672  1.00 92.85
ATOM   2802  CG  TYR B 350      35.510  24.370  64.147  1.00 92.85
ATOM   2803  CD1 TYR B 350      34.923  23.180  63.781  1.00 92.85
ATOM   2804  CD2 TYR B 350      36.617  24.347  64.963  1.00 92.85
ATOM   2805  CE1 TYR B 350      35.446  21.981  64.202  1.00 92.85
ATOM   2806  CE2 TYR B 350      37.144  23.149  65.387  1.00 92.85
ATOM   2807  CZ  TYR B 350      36.562  21.964  65.004  1.00 92.85
ATOM   2808  OH  TYR B 350      37.101  20.733  65.435  1.00 92.85
ATOM   2809  N   LEU B 351      34.715  27.823  61.291  1.00 55.85
ATOM   2810  CA  LEU B 351      33.945  28.907  60.737  1.00 55.85
ATOM   2811  C   LEU B 351      33.533  28.561  59.339  1.00 55.85
ATOM   2812  O   LEU B 351      32.430  28.890  58.904  1.00 55.85
ATOM   2813  CB  LEU B 351      34.709  30.240  60.717  1.00 55.85
ATOM   2814  CG  LEU B 351      35.083  30.715  62.132  1.00 55.85
ATOM   2815  CD1 LEU B 351      35.617  32.154  62.121  1.00 55.85
ATOM   2816  CD2 LEU B 351      33.917  30.515  63.115  1.00 55.85
ATOM   2817  N   LYS B 352      34.423  27.891  58.588  1.00 57.04
ATOM   2818  CA  LYS B 352      34.115  27.488  57.248  1.00 57.04
ATOM   2819  C   LYS B 352      32.926  26.578  57.305  1.00 57.04
ATOM   2820  O   LYS B 352      31.973  26.726  56.539  1.00 57.04
ATOM   2821  CB  LYS B 352      35.246  26.662  56.625  1.00 57.04
ATOM   2822  CG  LYS B 352      34.859  26.072  55.274  1.00 57.04
ATOM   2823  CD  LYS B 352      35.992  25.335  54.569  1.00 57.04
ATOM   2824  CE  LYS B 352      35.509  24.591  53.326  1.00 57.04
ATOM   2825  NZ  LYS B 352      36.593  23.758  52.774  1.00 57.04
ATOM   2826  N   MET B 353      32.951  25.629  58.259  1.00 55.98
ATOM   2827  CA  MET B 353      31.935  24.624  58.407  1.00 55.98
ATOM   2828  C   MET B 353      30.623  25.291  58.689  1.00 55.98
ATOM   2829  O   MET B 353      29.587  24.900  58.153  1.00 55.98
ATOM   2830  CB  MET B 353      32.270  23.661  59.560  1.00 55.98
ATOM   2831  CG  MET B 353      31.404  22.403  59.623  1.00 55.98
ATOM   2832  SD  MET B 353      32.036  21.154  60.783  1.00 55.98
ATOM   2833  CE  MET B 353      30.716  19.947  60.478  1.00 55.98
ATOM   2834  N   LYS B 354      30.633  26.328  59.542  1.00 48.92
ATOM   2835  CA  LYS B 354      29.426  27.038  59.844  1.00 48.92
ATOM   2836  C   LYS B 354      28.928  27.686  58.581  1.00 48.92
ATOM   2837  O   LYS B 354      27.725  27.742  58.333  1.00 48.92
ATOM   2838  CB  LYS B 354      29.643  28.127  60.906  1.00 48.92
ATOM   2839  CG  LYS B 354      28.385  28.916  61.266  1.00 48.92
ATOM   2840  CD  LYS B 354      28.568  29.786  62.511  1.00 48.92
ATOM   2841  CE  LYS B 354      27.552  30.924  62.608  1.00 48.92
ATOM   2842  NZ  LYS B 354      27.815  31.733  63.817  1.00 48.92
ATOM   2843  N   GLY B 355      29.837  28.217  57.742  1.00 26.43
ATOM   2844  CA  GLY B 355      29.401  28.850  56.526  1.00 26.43
ATOM   2845  C   GLY B 355      28.766  27.830  55.619  1.00 26.43
ATOM   2846  O   GLY B 355      27.733  28.096  55.003  1.00 26.43
ATOM   2847  N   ASP B 356      29.378  26.631  55.512  1.00 61.60
ATOM   2848  CA  ASP B 356      28.904  25.590  54.632  1.00 61.60
ATOM   2849  C   ASP B 356      27.521  25.148  55.012  1.00 61.60
ATOM   2850  O   ASP B 356      26.645  25.043  54.154  1.00 61.60
ATOM   2851  CB  ASP B 356      29.761  24.307  54.667  1.00 61.60
ATOM   2852  CG  ASP B 356      31.088  24.515  53.947  1.00 61.60
ATOM   2853  OD1 ASP B 356      31.241  25.543  53.236  1.00 61.60
ATOM   2854  OD2 ASP B 356      31.969  23.625  54.094  1.00 61.60
ATOM   2855  N   TYR B 357      27.282  24.869  56.309  1.00 87.12
ATOM   2856  CA  TYR B 357      25.995  24.390  56.735  1.00 87.12
ATOM   2857  C   TYR B 357      24.950  25.437  56.541  1.00 87.12
ATOM   2858  O   TYR B 357      23.814  25.110  56.207  1.00 87.12
ATOM   2859  CB  TYR B 357      25.967  23.844  58.168  1.00 87.12
ATOM   2860  CG  TYR B 357      26.585  22.500  58.014  1.00 87.12
ATOM   2861  CD1 TYR B 357      27.948  22.333  58.046  1.00 87.12
ATOM   2862  CD2 TYR B 357      25.780  21.405  57.800  1.00 87.12
ATOM   2863  CE1 TYR B 357      28.500  21.082  57.889  1.00 87.12
ATOM   2864  CE2 TYR B 357      26.325  20.154  57.642  1.00 87.12
ATOM   2865  CZ  TYR B 357      27.688  19.992  57.686  1.00 87.12
ATOM   2866  OH  TYR B 357      28.251  18.708  57.523  1.00 87.12
ATOM   2867  N   TYR B 358      25.282  26.718  56.789  1.00 73.53
ATOM   2868  CA  TYR B 358      24.332  27.762  56.520  1.00 73.53
ATOM   2869  C   TYR B 358      24.085  27.825  55.044  1.00 73.53
ATOM   2870  O   TYR B 358      22.972  28.106  54.608  1.00 73.53
ATOM   2871  CB  TYR B 358      24.754  29.163  57.001  1.00 73.53
ATOM   2872  CG  TYR B 358      24.403  29.269  58.445  1.00 73.53
ATOM   2873  CD1 TYR B 358      23.120  29.618  58.804  1.00 73.53
ATOM   2874  CD2 TYR B 358      25.327  29.032  59.436  1.00 73.53
ATOM   2875  CE1 TYR B 358      22.760  29.730  60.125  1.00 73.53
ATOM   2876  CE2 TYR B 358      24.972  29.141  60.761  1.00 73.53
ATOM   2877  CZ  TYR B 358      23.689  29.489  61.108  1.00 73.53
ATOM   2878  OH  TYR B 358      23.324  29.601  62.465  1.00 73.53
ATOM   2879  N   ARG B 359      25.128  27.594  54.228  1.00120.94
ATOM   2880  CA  ARG B 359      24.960  27.633  52.805  1.00120.94
ATOM   2881  C   ARG B 359      23.968  26.565  52.420  1.00120.94
ATOM   2882  O   ARG B 359      23.104  26.795  51.575  1.00120.94
ATOM   2883  CB  ARG B 359      26.281  27.379  52.057  1.00120.94
ATOM   2884  CG  ARG B 359      26.251  27.717  50.565  1.00120.94
ATOM   2885  CD  ARG B 359      27.626  27.585  49.908  1.00120.94
ATOM   2886  NE  ARG B 359      27.903  26.128  49.770  1.00120.94
ATOM   2887  CZ  ARG B 359      29.180  25.652  49.738  1.00120.94
ATOM   2888  NH1 ARG B 359      30.237  26.489  49.955  1.00120.94
ATOM   2889  NH2 ARG B 359      29.400  24.331  49.475  1.00120.94
ATOM   2890  N   TYR B 360      24.040  25.370  53.046  1.00 90.36
ATOM   2891  CA  TYR B 360      23.141  24.299  52.695  1.00 90.36
ATOM   2892  C   TYR B 360      21.731  24.709  53.016  1.00 90.36
ATOM   2893  O   TYR B 360      20.802  24.395  52.273  1.00 90.36
ATOM   2894  CB  TYR B 360      23.416  22.954  53.404  1.00 90.36
ATOM   2895  CG  TYR B 360      24.772  22.440  53.032  1.00 90.36
ATOM   2896  CD1 TYR B 360      25.162  22.332  51.716  1.00 90.36
ATOM   2897  CD2 TYR B 360      25.639  22.004  54.008  1.00 90.36
ATOM   2898  CE1 TYR B 360      26.407  21.841  51.389  1.00 90.36
ATOM   2899  CE2 TYR B 360      26.883  21.510  53.688  1.00 90.36
ATOM   2900  CZ  TYR B 360      27.273  21.431  52.374  1.00 90.36
ATOM   2901  OH  TYR B 360      28.550  20.926  52.044  1.00 90.36
ATOM   2902  N   LEU B 361      21.522  25.399  54.155  1.00 52.21
ATOM   2903  CA  LEU B 361      20.207  25.837  54.530  1.00 52.21
ATOM   2904  C   LEU B 361      19.716  26.824  53.512  1.00 52.21
ATOM   2905  O   LEU B 361      18.552  26.795  53.114  1.00 52.21
ATOM   2906  CB  LEU B 361      20.173  26.494  55.919  1.00 52.21
ATOM   2907  CG  LEU B 361      20.467  25.498  57.056  1.00 52.21
ATOM   2908  CD1 LEU B 361      20.367  26.169  58.436  1.00 52.21
ATOM   2909  CD2 LEU B 361      19.581  24.247  56.932  1.00 52.21
ATOM   2910  N   ALA B 362      20.616  27.706  53.041  1.00 40.74
ATOM   2911  CA  ALA B 362      20.284  28.738  52.100  1.00 40.74
ATOM   2912  C   ALA B 362      19.784  28.120  50.829  1.00 40.74
ATOM   2913  O   ALA B 362      18.894  28.659  50.173  1.00 40.74
ATOM   2914  CB  ALA B 362      21.488  29.624  51.742  1.00 40.74
ATOM   2915  N   GLU B 363      20.345  26.965  50.436  1.00 69.68
ATOM   2916  CA  GLU B 363      19.962  26.367  49.190  1.00 69.68
ATOM   2917  C   GLU B 363      18.484  26.074  49.178  1.00 69.68
ATOM   2918  O   GLU B 363      17.838  26.188  48.139  1.00 69.68
ATOM   2919  CB  GLU B 363      20.721  25.056  48.925  1.00 69.68
ATOM   2920  CG  GLU B 363      22.215  25.285  48.679  1.00 69.68
ATOM   2921  CD  GLU B 363      22.909  23.935  48.608  1.00 69.68
ATOM   2922  OE1 GLU B 363      22.435  22.988  49.290  1.00 69.68
ATOM   2923  OE2 GLU B 363      23.927  23.835  47.871  1.00 69.68
ATOM   2924  N   VAL B 364      17.938  25.568  50.298  1.00108.50
ATOM   2925  CA  VAL B 364      16.538  25.252  50.466  1.00108.50
ATOM   2926  C   VAL B 364      15.676  26.371  50.982  1.00108.50
ATOM   2927  O   VAL B 364      14.452  26.274  50.894  1.00108.50
ATOM   2928  CB  VAL B 364      16.304  24.044  51.328  1.00108.50
ATOM   2929  CG1 VAL B 364      16.890  22.818  50.602  1.00108.50
ATOM   2930  CG2 VAL B 364      16.894  24.298  52.725  1.00108.50
ATOM   2931  N   ALA B 365      16.274  27.427  51.572  1.00 66.31
ATOM   2932  CA  ALA B 365      15.566  28.435  52.324  1.00 66.31
ATOM   2933  C   ALA B 365      14.309  28.904  51.656  1.00 66.31
ATOM   2934  O   ALA B 365      14.232  29.038  50.436  1.00 66.31
ATOM   2935  CB  ALA B 365      16.423  29.676  52.621  1.00 66.31
ATOM   2936  N   ALA B 366      13.285  29.180  52.498  1.00 50.14
ATOM   2937  CA  ALA B 366      11.976  29.595  52.074  1.00 50.14
ATOM   2938  C   ALA B 366      12.118  30.830  51.250  1.00 50.14
ATOM   2939  O   ALA B 366      12.812  31.774  51.621  1.00 50.14
ATOM   2940  CB  ALA B 366      11.031  29.924  53.245  1.00 50.14
ATOM   2941  N   GLY B 367      11.358  30.891  50.143  1.00 37.01
ATOM   2942  CA  GLY B 367      11.540  31.928  49.174  1.00 37.01
ATOM   2943  C   GLY B 367      12.025  31.209  47.962  1.00 37.01
ATOM   2944  O   GLY B 367      12.303  31.801  46.921  1.00 37.01
ATOM   2945  N   ASP B 368      12.131  29.876  48.111  1.00 79.02
ATOM   2946  CA  ASP B 368      12.529  28.960  47.087  1.00 79.02
ATOM   2947  C   ASP B 368      13.789  29.393  46.419  1.00 79.02
ATOM   2948  O   ASP B 368      13.873  29.437  45.192  1.00 79.02
ATOM   2949  CB  ASP B 368      11.445  28.661  46.040  1.00 79.02
ATOM   2950  CG  ASP B 368      10.472  27.683  46.689  1.00 79.02
ATOM   2951  OD1 ASP B 368      10.927  26.892  47.558  1.00 79.02
ATOM   2952  OD2 ASP B 368       9.268  27.708  46.323  1.00 79.02
ATOM   2953  N   ASP B 369      14.805  29.747  47.225  1.00118.95
ATOM   2954  CA  ASP B 369      16.085  30.029  46.660  1.00118.95
ATOM   2955  C   ASP B 369      16.976  30.509  47.761  1.00118.95
ATOM   2956  O   ASP B 369      18.026  29.919  48.010  1.00118.95
ATOM   2957  CB  ASP B 369      16.074  31.126  45.581  1.00118.95
ATOM   2958  CG  ASP B 369      17.393  31.029  44.821  1.00118.95
ATOM   2959  OD1 ASP B 369      18.106  30.007  45.004  1.00118.95
ATOM   2960  OD2 ASP B 369      17.702  31.974  44.046  1.00118.95
ATOM   2961  N   LYS B 370      16.577  31.598  48.456  1.00120.95
ATOM   2962  CA  LYS B 370      17.445  32.136  49.467  1.00120.95
ATOM   2963  C   LYS B 370      16.628  32.791  50.548  1.00120.95
ATOM   2964  O   LYS B 370      15.411  32.913  50.426  1.00120.95
ATOM   2965  CB  LYS B 370      18.402  33.167  48.867  1.00120.95
ATOM   2966  CG  LYS B 370      19.158  32.524  47.708  1.00120.95
ATOM   2967  CD  LYS B 370      19.767  33.504  46.716  1.00120.95
ATOM   2968  CE  LYS B 370      20.080  32.841  45.373  1.00120.95
ATOM   2969  NZ  LYS B 370      20.952  31.661  45.566  1.00120.95
ATOM   2970  N   LYS B 371      17.289  33.176  51.669  1.00135.56
ATOM   2971  CA  LYS B 371      16.637  33.865  52.752  1.00135.56
ATOM   2972  C   LYS B 371      17.697  34.398  53.676  1.00135.56
ATOM   2973  O   LYS B 371      18.886  34.243  53.417  1.00135.56
ATOM   2974  CB  LYS B 371      15.695  33.009  53.614  1.00135.56
ATOM   2975  CG  LYS B 371      16.403  32.034  54.552  1.00135.56
ATOM   2976  CD  LYS B 371      15.523  31.636  55.736  1.00135.56
ATOM   2977  CE  LYS B 371      16.084  30.492  56.578  1.00135.56
ATOM   2978  NZ  LYS B 371      15.404  30.452  57.893  1.00135.56
ATOM   2979  N   GLY B 372      17.261  34.944  54.837  1.00 77.52
ATOM   2980  CA  GLY B 372      18.024  35.673  55.823  1.00 77.52
ATOM   2981  C   GLY B 372      19.203  34.893  56.318  1.00 77.52
ATOM   2982  O   GLY B 372      20.140  35.487  56.847  1.00 77.52
ATOM   2983  N   ILE B 373      19.155  33.554  56.242  1.00103.45
ATOM   2984  CA  ILE B 373      20.209  32.664  56.652  1.00103.45
ATOM   2985  C   ILE B 373      21.439  32.930  55.842  1.00103.45
ATOM   2986  O   ILE B 373      22.549  32.579  56.245  1.00103.45
ATOM   2987  CB  ILE B 373      19.812  31.231  56.545  1.00103.45
ATOM   2988  CG1 ILE B 373      19.353  30.932  55.111  1.00103.45
ATOM   2989  CG2 ILE B 373      18.787  30.956  57.654  1.00103.45
ATOM   2990  CD1 ILE B 373      18.963  29.482  54.876  1.00103.45
ATOM   2991  N   VAL B 374      21.261  33.503  54.641  1.00 62.40
ATOM   2992  CA  VAL B 374      22.353  33.792  53.762  1.00 62.40
ATOM   2993  C   VAL B 374      23.364  34.669  54.451  1.00 62.40
ATOM   2994  O   VAL B 374      24.566  34.491  54.264  1.00 62.40
ATOM   2995  CB  VAL B 374      21.909  34.468  52.493  1.00 62.40
ATOM   2996  CG1 VAL B 374      23.150  34.860  51.675  1.00 62.40
ATOM   2997  CG2 VAL B 374      20.954  33.515  51.747  1.00 62.40
ATOM   2998  N   ASP B 375      22.927  35.654  55.257  1.00 51.56
ATOM   2999  CA  ASP B 375      23.873  36.518  55.911  1.00 51.56
ATOM   3000  C   ASP B 375      24.700  35.752  56.899  1.00 51.56
ATOM   3001  O   ASP B 375      25.891  36.020  57.048  1.00 51.56
ATOM   3002  CB  ASP B 375      23.224  37.711  56.629  1.00 51.56
ATOM   3003  CG  ASP B 375      22.786  38.697  55.555  1.00 51.56
ATOM   3004  OD1 ASP B 375      22.041  38.280  54.629  1.00 51.56
ATOM   3005  OD2 ASP B 375      23.216  39.880  55.632  1.00 51.56
ATOM   3006  N   GLN B 376      24.098  34.778  57.607  1.00114.42
ATOM   3007  CA  GLN B 376      24.815  34.036  58.608  1.00114.42
ATOM   3008  C   GLN B 376      25.905  33.268  57.922  1.00114.42
ATOM   3009  O   GLN B 376      27.021  33.152  58.428  1.00114.42
ATOM   3010  CB  GLN B 376      23.913  33.033  59.342  1.00114.42
ATOM   3011  CG  GLN B 376      24.418  32.678  60.737  1.00114.42
ATOM   3012  CD  GLN B 376      23.998  33.825  61.645  1.00114.42
ATOM   3013  OE1 GLN B 376      24.835  34.530  62.204  1.00114.42
ATOM   3014  NE2 GLN B 376      22.660  34.025  61.786  1.00114.42
ATOM   3015  N   SER B 377      25.602  32.710  56.735  1.00 35.93
ATOM   3016  CA  SER B 377      26.588  31.970  56.006  1.00 35.93
ATOM   3017  C   SER B 377      27.718  32.893  55.660  1.00 35.93
ATOM   3018  O   SER B 377      28.886  32.591  55.900  1.00 35.93
ATOM   3019  CB  SER B 377      26.025  31.405  54.692  1.00 35.93
ATOM   3020  OG  SER B 377      27.031  30.681  54.002  1.00 35.93
ATOM   3021  N   GLN B 378      27.391  34.077  55.118  1.00 60.44
ATOM   3022  CA  GLN B 378      28.413  34.981  54.679  1.00 60.44
ATOM   3023  C   GLN B 378      29.270  35.444  55.814  1.00 60.44
ATOM   3024  O   GLN B 378      30.480  35.590  55.649  1.00 60.44
ATOM   3025  CB  GLN B 378      27.888  36.247  53.989  1.00 60.44
ATOM   3026  CG  GLN B 378      29.046  37.169  53.605  1.00 60.44
ATOM   3027  CD  GLN B 378      28.536  38.270  52.694  1.00 60.44
ATOM   3028  OE1 GLN B 378      27.376  38.674  52.763  1.00 60.44
ATOM   3029  NE2 GLN B 378      29.434  38.759  51.797  1.00 60.44
ATOM   3030  N   GLN B 379      28.675  35.710  56.989  1.00 37.97
ATOM   3031  CA  GLN B 379      29.416  36.242  58.097  1.00 37.97
ATOM   3032  C   GLN B 379      30.434  35.245  58.544  1.00 37.97
ATOM   3033  O   GLN B 379      31.578  35.602  58.822  1.00 37.97
ATOM   3034  CB  GLN B 379      28.508  36.526  59.303  1.00 37.97
ATOM   3035  CG  GLN B 379      27.423  37.565  59.017  1.00 37.97
ATOM   3036  CD  GLN B 379      26.526  37.644  60.244  1.00 37.97
ATOM   3037  OE1 GLN B 379      26.518  36.742  61.081  1.00 37.97
ATOM   3038  NE2 GLN B 379      25.742  38.748  60.354  1.00 37.97
ATOM   3039  N   ALA B 380      30.042  33.960  58.625  1.00 29.18
ATOM   3040  CA  ALA B 380      30.952  32.952  59.090  1.00 29.18
ATOM   3041  C   ALA B 380      32.106  32.841  58.139  1.00 29.18
ATOM   3042  O   ALA B 380      33.256  32.724  58.559  1.00 29.18
ATOM   3043  CB  ALA B 380      30.306  31.560  59.191  1.00 29.18
ATOM   3044  N   TYR B 381      31.828  32.874  56.821  1.00 79.19
ATOM   3045  CA  TYR B 381      32.874  32.757  55.842  1.00 79.19
ATOM   3046  C   TYR B 381      33.819  33.915  55.931  1.00 79.19
ATOM   3047  O   TYR B 381      35.030  33.727  55.829  1.00 79.19
ATOM   3048  CB  TYR B 381      32.403  32.763  54.376  1.00 79.19
ATOM   3049  CG  TYR B 381      31.793  31.460  53.998  1.00 79.19
ATOM   3050  CD1 TYR B 381      32.586  30.347  53.835  1.00 79.19
ATOM   3051  CD2 TYR B 381      30.441  31.360  53.765  1.00 79.19
ATOM   3052  CE1 TYR B 381      32.035  29.142  53.468  1.00 79.19
ATOM   3053  CE2 TYR B 381      29.886  30.158  53.396  1.00 79.19
ATOM   3054  CZ  TYR B 381      30.680  29.047  53.250  1.00 79.19
ATOM   3055  OH  TYR B 381      30.095  27.822  52.870  1.00 79.19
ATOM   3056  N   GLN B 382      33.295  35.146  56.099  1.00 44.62
ATOM   3057  CA  GLN B 382      34.130  36.316  56.087  1.00 44.62
ATOM   3058  C   GLN B 382      35.106  36.263  57.219  1.00 44.62
ATOM   3059  O   GLN B 382      36.287  36.559  57.041  1.00 44.62
ATOM   3060  CB  GLN B 382      33.338  37.628  56.232  1.00 44.62
ATOM   3061  CG  GLN B 382      34.221  38.879  56.204  1.00 44.62
ATOM   3062  CD  GLN B 382      34.752  39.036  54.787  1.00 44.62
ATOM   3063  OE1 GLN B 382      33.986  39.159  53.832  1.00 44.62
ATOM   3064  NE2 GLN B 382      36.105  39.025  54.643  1.00 44.62
ATOM   3065  N   GLU B 383      34.644  35.871  58.417  1.00 32.37
ATOM   3066  CA  GLU B 383      35.523  35.843  59.549  1.00 32.37
ATOM   3067  C   GLU B 383      36.600  34.836  59.287  1.00 32.37
ATOM   3068  O   GLU B 383      37.773  35.074  59.573  1.00 32.37
ATOM   3069  CB  GLU B 383      34.790  35.439  60.839  1.00 32.37
ATOM   3070  CG  GLU B 383      35.660  35.484  62.094  1.00 32.37
ATOM   3071  CD  GLU B 383      34.773  35.111  63.273  1.00 32.37
ATOM   3072  OE1 GLU B 383      33.529  35.058  63.080  1.00 32.37
ATOM   3073  OE2 GLU B 383      35.323  34.876  64.382  1.00 32.37
ATOM   3074  N   ALA B 384      36.226  33.677  58.717  1.00 25.95
ATOM   3075  CA  ALA B 384      37.187  32.650  58.442  1.00 25.95
ATOM   3076  C   ALA B 384      38.182  33.173  57.454  1.00 25.95
ATOM   3077  O   ALA B 384      39.381  32.924  57.574  1.00 25.95
ATOM   3078  CB  ALA B 384      36.555  31.394  57.819  1.00 25.95
ATOM   3079  N   PHE B 385      37.702  33.926  56.448  1.00 63.07
ATOM   3080  CA  PHE B 385      38.560  34.395  55.397  1.00 63.07
ATOM   3081  C   PHE B 385      39.612  35.313  55.946  1.00 63.07
ATOM   3082  O   PHE B 385      40.791  35.176  55.621  1.00 63.07
ATOM   3083  CB  PHE B 385      37.778  35.115  54.277  1.00 63.07
ATOM   3084  CG  PHE B 385      38.725  35.539  53.202  1.00 63.07
ATOM   3085  CD1 PHE B 385      39.307  34.612  52.367  1.00 63.07
ATOM   3086  CD2 PHE B 385      39.008  36.872  53.010  1.00 63.07
ATOM   3087  CE1 PHE B 385      40.170  35.009  51.371  1.00 63.07
ATOM   3088  CE2 PHE B 385      39.869  37.275  52.016  1.00 63.07
ATOM   3089  CZ  PHE B 385      40.458  36.342  51.197  1.00 63.07
ATOM   3090  N   GLU B 386      39.230  36.266  56.814  1.00 41.43
ATOM   3091  CA  GLU B 386      40.191  37.214  57.303  1.00 41.43
ATOM   3092  C   GLU B 386      41.249  36.503  58.094  1.00 41.43
ATOM   3093  O   GLU B 386      42.440  36.764  57.927  1.00 41.43
ATOM   3094  CB  GLU B 386      39.543  38.285  58.199  1.00 41.43
ATOM   3095  CG  GLU B 386      38.541  39.155  57.435  1.00 41.43
ATOM   3096  CD  GLU B 386      37.929  40.167  58.390  1.00 41.43
ATOM   3097  OE1 GLU B 386      37.631  39.784  59.553  1.00 41.43
ATOM   3098  OE2 GLU B 386      37.747  41.338  57.962  1.00 41.43
ATOM   3099  N   ILE B 387      40.844  35.559  58.962  1.00 41.51
ATOM   3100  CA  ILE B 387      41.770  34.876  59.823  1.00 41.51
ATOM   3101  C   ILE B 387      42.744  34.070  59.013  1.00 41.51
ATOM   3102  O   ILE B 387      43.953  34.147  59.226  1.00 41.51
ATOM   3103  CB  ILE B 387      41.073  33.899  60.724  1.00 41.51
ATOM   3104  CG1 ILE B 387      40.057  34.620  61.624  1.00 41.51
ATOM   3105  CG2 ILE B 387      42.142  33.114  61.500  1.00 41.51
ATOM   3106  CD1 ILE B 387      39.069  33.668  62.295  1.00 41.51
ATOM   3107  N   SER B 388      42.243  33.293  58.035  1.00 32.76
ATOM   3108  CA  SER B 388      43.102  32.404  57.302  1.00 32.76
ATOM   3109  C   SER B 388      44.140  33.199  56.577  1.00 32.76
ATOM   3110  O   SER B 388      45.288  32.777  56.449  1.00 32.76
ATOM   3111  CB  SER B 388      42.349  31.555  56.265  1.00 32.76
ATOM   3112  OG  SER B 388      41.847  32.383  55.227  1.00 32.76
ATOM   3113  N   LYS B 389      43.755  34.388  56.089  1.00 77.43
ATOM   3114  CA  LYS B 389      44.640  35.221  55.330  1.00 77.43
ATOM   3115  C   LYS B 389      45.785  35.623  56.213  1.00 77.43
ATOM   3116  O   LYS B 389      46.937  35.657  55.785  1.00 77.43
ATOM   3117  CB  LYS B 389      43.895  36.478  54.848  1.00 77.43
ATOM   3118  CG  LYS B 389      44.464  37.159  53.605  1.00 77.43
ATOM   3119  CD  LYS B 389      43.429  38.079  52.949  1.00 77.43
ATOM   3120  CE  LYS B 389      43.850  38.643  51.591  1.00 77.43
ATOM   3121  NZ  LYS B 389      43.519  37.687  50.509  1.00 77.43
ATOM   3122  N   LYS B 390      45.492  35.992  57.472  1.00109.40
ATOM   3123  CA  LYS B 390      46.544  36.373  58.370  1.00109.40
ATOM   3124  C   LYS B 390      47.385  35.200  58.781  1.00109.40
ATOM   3125  O   LYS B 390      48.604  35.203  58.629  1.00109.40
ATOM   3126  CB  LYS B 390      45.989  36.983  59.668  1.00109.40
ATOM   3127  CG  LYS B 390      47.051  37.406  60.684  1.00109.40
ATOM   3128  CD  LYS B 390      46.472  38.252  61.820  1.00109.40
ATOM   3129  CE  LYS B 390      45.296  37.578  62.532  1.00109.40
ATOM   3130  NZ  LYS B 390      45.638  37.301  63.945  1.00109.40
ATOM   3131  N   GLU B 391      46.731  34.165  59.331  1.00171.08
ATOM   3132  CA  GLU B 391      47.413  33.058  59.939  1.00171.08
ATOM   3133  C   GLU B 391      47.953  31.985  59.027  1.00171.08
ATOM   3134  O   GLU B 391      48.876  31.281  59.431  1.00171.08
ATOM   3135  CB  GLU B 391      46.632  32.462  61.126  1.00171.08
ATOM   3136  CG  GLU B 391      45.191  32.083  60.815  1.00171.08
ATOM   3137  CD  GLU B 391      45.200  30.628  60.408  1.00171.08
ATOM   3138  OE1 GLU B 391      46.225  29.948  60.680  1.00171.08
ATOM   3139  OE2 GLU B 391      44.178  30.174  59.831  1.00171.08
ATOM   3140  N   MET B 392      47.415  31.780  57.805  1.00 76.48
ATOM   3141  CA  MET B 392      47.854  30.622  57.061  1.00 76.48
ATOM   3142  C   MET B 392      48.537  30.990  55.773  1.00 76.48
ATOM   3143  O   MET B 392      48.359  32.082  55.237  1.00 76.48
ATOM   3144  CB  MET B 392      46.678  29.719  56.642  1.00 76.48
ATOM   3145  CG  MET B 392      45.878  29.085  57.785  1.00 76.48
ATOM   3146  SD  MET B 392      44.335  28.294  57.225  1.00 76.48
ATOM   3147  CE  MET B 392      43.922  27.451  58.780  1.00 76.48
ATOM   3148  N   GLN B 393      49.356  30.044  55.252  1.00 95.32
ATOM   3149  CA  GLN B 393      50.031  30.180  53.990  1.00 95.32
ATOM   3150  C   GLN B 393      49.013  29.909  52.921  1.00 95.32
ATOM   3151  O   GLN B 393      48.053  29.167  53.132  1.00 95.32
ATOM   3152  CB  GLN B 393      51.173  29.166  53.792  1.00 95.32
ATOM   3153  CG  GLN B 393      52.418  29.436  54.637  1.00 95.32
ATOM   3154  CD  GLN B 393      53.214  30.525  53.932  1.00 95.32
ATOM   3155  OE1 GLN B 393      54.304  30.894  54.365  1.00 95.32
ATOM   3156  NE2 GLN B 393      52.663  31.046  52.804  1.00 95.32
ATOM   3157  N   PRO B 394      49.206  30.493  51.770  1.00124.30
ATOM   3158  CA  PRO B 394      48.243  30.368  50.704  1.00124.30
ATOM   3159  C   PRO B 394      48.047  28.983  50.156  1.00124.30
ATOM   3160  O   PRO B 394      47.034  28.755  49.497  1.00124.30
ATOM   3161  CB  PRO B 394      48.647  31.407  49.663  1.00124.30
ATOM   3162  CG  PRO B 394      49.331  32.506  50.497  1.00124.30
ATOM   3163  CD  PRO B 394      49.918  31.760  51.707  1.00124.30
ATOM   3164  N   THR B 395      49.029  28.082  50.326  1.00 86.52
ATOM   3165  CA  THR B 395      48.955  26.709  49.895  1.00 86.52
ATOM   3166  C   THR B 395      48.181  25.854  50.860  1.00 86.52
ATOM   3167  O   THR B 395      47.830  24.716  50.545  1.00 86.52
ATOM   3168  CB  THR B 395      50.302  26.089  49.674  1.00 86.52
ATOM   3169  OG1 THR B 395      51.078  26.131  50.863  1.00 86.52
ATOM   3170  CG2 THR B 395      51.002  26.859  48.543  1.00 86.52
ATOM   3171  N   HIS B 396      47.978  26.340  52.098  1.00 74.22
ATOM   3172  CA  HIS B 396      47.321  25.584  53.133  1.00 74.22
ATOM   3173  C   HIS B 396      45.961  25.141  52.662  1.00 74.22
ATOM   3174  O   HIS B 396      45.135  25.938  52.229  1.00 74.22
ATOM   3175  CB  HIS B 396      47.130  26.422  54.409  1.00 74.22
ATOM   3176  CG  HIS B 396      46.730  25.619  55.605  1.00 74.22
ATOM   3177  ND1 HIS B 396      45.501  25.020  55.759  1.00 74.22
ATOM   3178  CD2 HIS B 396      47.433  25.316  56.731  1.00 74.22
ATOM   3179  CE1 HIS B 396      45.519  24.390  56.959  1.00 74.22
ATOM   3180  NE2 HIS B 396      46.672  24.541  57.587  1.00 74.22
ATOM   3181  N   PRO B 397      45.726  23.855  52.766  1.00108.55
ATOM   3182  CA  PRO B 397      44.502  23.228  52.325  1.00108.55
ATOM   3183  C   PRO B 397      43.258  23.802  52.938  1.00108.55
ATOM   3184  O   PRO B 397      42.254  23.893  52.234  1.00108.55
ATOM   3185  CB  PRO B 397      44.669  21.748  52.673  1.00108.55
ATOM   3186  CG  PRO B 397      45.623  21.762  53.882  1.00108.55
ATOM   3187  CD  PRO B 397      46.510  22.996  53.638  1.00108.55
ATOM   3188  N   ILE B 398      43.267  24.152  54.241  1.00 63.14
ATOM   3189  CA  ILE B 398      42.070  24.690  54.833  1.00 63.14
ATOM   3190  C   ILE B 398      41.786  26.039  54.252  1.00 63.14
ATOM   3191  O   ILE B 398      40.634  26.383  54.000  1.00 63.14
ATOM   3192  CB  ILE B 398      42.107  24.873  56.322  1.00 63.14
ATOM   3193  CG1 ILE B 398      42.292  23.533  57.051  1.00 63.14
ATOM   3194  CG2 ILE B 398      40.797  25.578  56.717  1.00 63.14
ATOM   3195  CD1 ILE B 398      42.495  23.689  58.558  1.00 63.14
ATOM   3196  N   ARG B 399      42.833  26.862  54.071  1.00 60.07
ATOM   3197  CA  ARG B 399      42.673  28.190  53.549  1.00 60.07
ATOM   3198  C   ARG B 399      42.159  28.126  52.137  1.00 60.07
ATOM   3199  O   ARG B 399      41.255  28.870  51.755  1.00 60.07
ATOM   3200  CB  ARG B 399      44.014  28.940  53.539  1.00 60.07
ATOM   3201  CG  ARG B 399      43.913  30.426  53.205  1.00 60.07
ATOM   3202  CD  ARG B 399      45.213  31.178  53.501  1.00 60.07
ATOM   3203  NE  ARG B 399      45.008  32.609  53.144  1.00 60.07
ATOM   3204  CZ  ARG B 399      45.354  33.051  51.903  1.00 60.07
ATOM   3205  NH1 ARG B 399      45.891  32.179  51.000  1.00 60.07
ATOM   3206  NH2 ARG B 399      45.176  34.361  51.566  1.00 60.07
ATOM   3207  N   LEU B 400      42.728  27.231  51.308  1.00 63.66
ATOM   3208  CA  LEU B 400      42.307  27.118  49.936  1.00 63.66
ATOM   3209  C   LEU B 400      40.900  26.610  49.865  1.00 63.66
ATOM   3210  O   LEU B 400      40.132  27.032  49.004  1.00 63.66
ATOM   3211  CB  LEU B 400      43.177  26.179  49.093  1.00 63.66
ATOM   3212  CG  LEU B 400      44.562  26.733  48.723  1.00 63.66
ATOM   3213  CD1 LEU B 400      45.357  25.710  47.895  1.00 63.66
ATOM   3214  CD2 LEU B 400      44.436  28.084  47.999  1.00 63.66
ATOM   3215  N   GLY B 401      40.538  25.664  50.753  1.00 28.60
ATOM   3216  CA  GLY B 401      39.226  25.070  50.759  1.00 28.60
ATOM   3217  C   GLY B 401      38.186  26.099  51.094  1.00 28.60
ATOM   3218  O   GLY B 401      37.079  26.077  50.559  1.00 28.60
ATOM   3219  N   LEU B 402      38.505  27.003  52.035  1.00 57.26
ATOM   3220  CA  LEU B 402      37.605  28.037  52.466  1.00 57.26
ATOM   3221  C   LEU B 402      37.327  28.953  51.311  1.00 57.26
ATOM   3222  O   LEU B 402      36.178  29.308  51.050  1.00 57.26
ATOM   3223  CB  LEU B 402      38.267  28.879  53.575  1.00 57.26
ATOM   3224  CG  LEU B 402      37.435  30.039  54.148  1.00 57.26
ATOM   3225  CD1 LEU B 402      36.244  29.533  54.976  1.00 57.26
ATOM   3226  CD2 LEU B 402      38.333  31.021  54.919  1.00 57.26
ATOM   3227  N   ALA B 403      38.384  29.348  50.576  1.00 30.24
ATOM   3228  CA  ALA B 403      38.256  30.268  49.480  1.00 30.24
ATOM   3229  C   ALA B 403      37.389  29.652  48.434  1.00 30.24
ATOM   3230  O   ALA B 403      36.523  30.311  47.860  1.00 30.24
ATOM   3231  CB  ALA B 403      39.604  30.609  48.825  1.00 30.24
ATOM   3232  N   LEU B 404      37.598  28.352  48.165  1.00 59.70
ATOM   3233  CA  LEU B 404      36.827  27.705  47.151  1.00 59.70
ATOM   3234  C   LEU B 404      35.373  27.736  47.546  1.00 59.70
ATOM   3235  O   LEU B 404      34.528  28.123  46.741  1.00 59.70
ATOM   3236  CB  LEU B 404      37.261  26.243  46.942  1.00 59.70
ATOM   3237  CG  LEU B 404      36.508  25.507  45.819  1.00 59.70
ATOM   3238  CD1 LEU B 404      36.780  26.142  44.444  1.00 59.70
ATOM   3239  CD2 LEU B 404      36.818  24.002  45.846  1.00 59.70
ATOM   3240  N   ASN B 405      35.041  27.367  48.804  1.00 59.90
ATOM   3241  CA  ASN B 405      33.663  27.314  49.234  1.00 59.90
ATOM   3242  C   ASN B 405      33.040  28.677  49.299  1.00 59.90
ATOM   3243  O   ASN B 405      31.858  28.843  49.000  1.00 59.90
ATOM   3244  CB  ASN B 405      33.457  26.664  50.613  1.00 59.90
ATOM   3245  CG  ASN B 405      33.548  25.156  50.439  1.00 59.90
ATOM   3246  OD1 ASN B 405      33.828  24.658  49.349  1.00 59.90
ATOM   3247  ND2 ASN B 405      33.277  24.403  51.538  1.00 59.90
ATOM   3248  N   PHE B 406      33.807  29.687  49.736  1.00 97.58
ATOM   3249  CA  PHE B 406      33.305  31.021  49.877  1.00 97.58
ATOM   3250  C   PHE B 406      32.965  31.561  48.517  1.00 97.58
ATOM   3251  O   PHE B 406      31.942  32.225  48.350  1.00 97.58
ATOM   3252  CB  PHE B 406      34.334  31.899  50.618  1.00 97.58
ATOM   3253  CG  PHE B 406      33.743  33.219  50.973  1.00 97.58
ATOM   3254  CD1 PHE B 406      32.410  33.326  51.288  1.00 97.58
ATOM   3255  CD2 PHE B 406      34.548  34.332  51.079  1.00 97.58
ATOM   3256  CE1 PHE B 406      31.872  34.542  51.637  1.00 97.58
ATOM   3257  CE2 PHE B 406      34.019  35.550  51.430  1.00 97.58
ATOM   3258  CZ  PHE B 406      32.676  35.655  51.705  1.00 97.58
ATOM   3259  N   SER B 407      33.808  31.284  47.500  1.00 40.13
ATOM   3260  CA  SER B 407      33.552  31.760  46.165  1.00 40.13
ATOM   3261  C   SER B 407      32.317  31.094  45.630  1.00 40.13
ATOM   3262  O   SER B 407      31.543  31.705  44.895  1.00 40.13
ATOM   3263  CB  SER B 407      34.724  31.514  45.190  1.00 40.13
ATOM   3264  OG  SER B 407      34.972  30.126  45.021  1.00 40.13
ATOM   3265  N   VAL B 408      32.099  29.816  45.992  1.00 40.45
ATOM   3266  CA  VAL B 408      30.936  29.082  45.573  1.00 40.45
ATOM   3267  C   VAL B 408      29.750  29.766  46.174  1.00 40.45
ATOM   3268  O   VAL B 408      28.691  29.867  45.556  1.00 40.45
ATOM   3269  CB  VAL B 408      30.969  27.662  46.061  1.00 40.45
ATOM   3270  CG1 VAL B 408      29.638  26.971  45.716  1.00 40.45
ATOM   3271  CG2 VAL B 408      32.204  26.977  45.451  1.00 40.45
ATOM   3272  N   PHE B 409      29.904  30.262  47.414  1.00 60.66
ATOM   3273  CA  PHE B 409      28.831  30.945  48.069  1.00 60.66
ATOM   3274  C   PHE B 409      28.456  32.138  47.243  1.00 60.66
ATOM   3275  O   PHE B 409      27.278  32.364  46.971  1.00 60.66
ATOM   3276  CB  PHE B 409      29.234  31.426  49.479  1.00 60.66
ATOM   3277  CG  PHE B 409      28.128  32.214  50.101  1.00 60.66
ATOM   3278  CD1 PHE B 409      27.009  31.598  50.617  1.00 60.66
ATOM   3279  CD2 PHE B 409      28.227  33.585  50.191  1.00 60.66
ATOM   3280  CE1 PHE B 409      26.003  32.340  51.193  1.00 60.66
ATOM   3281  CE2 PHE B 409      27.227  34.332  50.766  1.00 60.66
ATOM   3282  CZ  PHE B 409      26.110  33.710  51.267  1.00 60.66
ATOM   3283  N   TYR B 410      29.447  32.928  46.791  1.00 69.01
ATOM   3284  CA  TYR B 410      29.105  34.098  46.034  1.00 69.01
ATOM   3285  C   TYR B 410      28.404  33.717  44.771  1.00 69.01
ATOM   3286  O   TYR B 410      27.373  34.295  44.430  1.00 69.01
ATOM   3287  CB  TYR B 410      30.319  34.958  45.641  1.00 69.01
ATOM   3288  CG  TYR B 410      30.763  35.704  46.849  1.00 69.01
ATOM   3289  CD1 TYR B 410      30.037  36.791  47.270  1.00 69.01
ATOM   3290  CD2 TYR B 410      31.892  35.344  47.547  1.00 69.01
ATOM   3291  CE1 TYR B 410      30.416  37.511  48.375  1.00 69.01
ATOM   3292  CE2 TYR B 410      32.280  36.061  48.655  1.00 69.01
ATOM   3293  CZ  TYR B 410      31.541  37.145  49.071  1.00 69.01
ATOM   3294  OH  TYR B 410      31.933  37.885  50.206  1.00 69.01
ATOM   3295  N   TYR B 411      28.936  32.728  44.035  1.00 79.66
ATOM   3296  CA  TYR B 411      28.364  32.434  42.756  1.00 79.66
ATOM   3297  C   TYR B 411      26.964  31.892  42.896  1.00 79.66
ATOM   3298  O   TYR B 411      26.030  32.432  42.307  1.00 79.66
ATOM   3299  CB  TYR B 411      29.211  31.389  42.006  1.00 79.66
ATOM   3300  CG  TYR B 411      28.821  31.348  40.568  1.00 79.66
ATOM   3301  CD1 TYR B 411      29.391  32.229  39.677  1.00 79.66
ATOM   3302  CD2 TYR B 411      27.906  30.433  40.104  1.00 79.66
ATOM   3303  CE1 TYR B 411      29.054  32.204  38.345  1.00 79.66
ATOM   3304  CE2 TYR B 411      27.563  30.402  38.772  1.00 79.66
ATOM   3305  CZ  TYR B 411      28.136  31.288  37.891  1.00 79.66
ATOM   3306  OH  TYR B 411      27.788  31.259  36.524  1.00 79.66
ATOM   3307  N   GLU B 412      26.775  30.808  43.677  1.00111.31
ATOM   3308  CA  GLU B 412      25.487  30.162  43.775  1.00111.31
ATOM   3309  C   GLU B 412      24.470  30.871  44.637  1.00111.31
ATOM   3310  O   GLU B 412      23.308  31.016  44.257  1.00111.31
ATOM   3311  CB  GLU B 412      25.615  28.723  44.300  1.00111.31
ATOM   3312  CG  GLU B 412      26.222  28.627  45.700  1.00111.31
ATOM   3313  CD  GLU B 412      26.629  27.178  45.908  1.00111.31
ATOM   3314  OE1 GLU B 412      26.576  26.412  44.909  1.00111.31
ATOM   3315  OE2 GLU B 412      27.006  26.815  47.054  1.00111.31
ATOM   3316  N   ILE B 413      24.848  31.253  45.871  1.00133.70
ATOM   3317  CA  ILE B 413      23.885  31.859  46.752  1.00133.70
ATOM   3318  C   ILE B 413      23.626  33.298  46.429  1.00133.70
ATOM   3319  O   ILE B 413      22.478  33.735  46.381  1.00133.70
ATOM   3320  CB  ILE B 413      24.280  31.764  48.192  1.00133.70
ATOM   3321  CG1 ILE B 413      24.365  30.284  48.603  1.00133.70
ATOM   3322  CG2 ILE B 413      23.258  32.564  49.016  1.00133.70
ATOM   3323  CD1 ILE B 413      23.046  29.531  48.436  1.00133.70
ATOM   3324  N   LEU B 414      24.704  34.087  46.273  1.00200.01
ATOM   3325  CA  LEU B 414      24.626  35.493  45.986  1.00200.01
ATOM   3326  C   LEU B 414      24.313  35.744  44.548  1.00200.01
ATOM   3327  O   LEU B 414      23.830  36.816  44.189  1.00200.01
ATOM   3328  CB  LEU B 414      25.898  36.275  46.344  1.00200.01
ATOM   3329  CG  LEU B 414      26.138  36.371  47.862  1.00200.01
ATOM   3330  CD1 LEU B 414      27.289  37.325  48.174  1.00200.01
ATOM   3331  CD2 LEU B 414      24.864  36.751  48.626  1.00200.01
ATOM   3332  N   ASN B 415      24.633  34.783  43.668  1.00 73.45
ATOM   3333  CA  ASN B 415      24.440  35.014  42.268  1.00 73.45
ATOM   3334  C   ASN B 415      25.312  36.161  41.848  1.00 73.45
ATOM   3335  O   ASN B 415      24.881  37.028  41.088  1.00 73.45
ATOM   3336  CB  ASN B 415      22.984  35.345  41.910  1.00 73.45
ATOM   3337  CG  ASN B 415      22.196  34.046  41.960  1.00 73.45
ATOM   3338  OD1 ASN B 415      22.298  33.211  41.064  1.00 73.45
ATOM   3339  ND2 ASN B 415      21.392  33.859  43.038  1.00 73.45
ATOM   3340  N   SER B 416      26.569  36.205  42.349  1.00 65.44
ATOM   3341  CA  SER B 416      27.466  37.252  41.942  1.00 65.44
ATOM   3342  C   SER B 416      28.737  36.629  41.434  1.00 65.44
ATOM   3343  O   SER B 416      29.712  36.456  42.170  1.00 65.44
ATOM   3344  CB  SER B 416      27.852  38.184  43.103  1.00 65.44
ATOM   3345  OG  SER B 416      26.693  38.809  43.634  1.00 65.44
ATOM   3346  N   PRO B 417      28.760  36.322  40.167  1.00 74.86
ATOM   3347  CA  PRO B 417      29.873  35.690  39.514  1.00 74.86
ATOM   3348  C   PRO B 417      31.137  36.498  39.511  1.00 74.86
ATOM   3349  O   PRO B 417      32.212  35.899  39.537  1.00 74.86
ATOM   3350  CB  PRO B 417      29.385  35.373  38.099  1.00 74.86
ATOM   3351  CG  PRO B 417      28.245  36.382  37.861  1.00 74.86
ATOM   3352  CD  PRO B 417      27.658  36.609  39.264  1.00 74.86
ATOM   3353  N   GLU B 418      31.047  37.841  39.464  1.00 84.10
ATOM   3354  CA  GLU B 418      32.227  38.659  39.368  1.00 84.10
ATOM   3355  C   GLU B 418      33.039  38.449  40.597  1.00 84.10
ATOM   3356  O   GLU B 418      34.243  38.194  40.546  1.00 84.10
ATOM   3357  CB  GLU B 418      31.891  40.161  39.367  1.00 84.10
ATOM   3358  CG  GLU B 418      30.913  40.583  38.271  1.00 84.10
ATOM   3359  CD  GLU B 418      31.598  40.430  36.926  1.00 84.10
ATOM   3360  OE1 GLU B 418      32.852  40.541  36.883  1.00 84.10
ATOM   3361  OE2 GLU B 418      30.873  40.202  35.921  1.00 84.10
ATOM   3362  N   LYS B 419      32.359  38.547  41.748  1.00 97.81
ATOM   3363  CA  LYS B 419      32.995  38.438  43.020  1.00 97.81
ATOM   3364  C   LYS B 419      33.508  37.044  43.177  1.00 97.81
ATOM   3365  O   LYS B 419      34.609  36.831  43.683  1.00 97.81
ATOM   3366  CB  LYS B 419      32.022  38.727  44.176  1.00 97.81
ATOM   3367  CG  LYS B 419      32.700  38.903  45.533  1.00 97.81
ATOM   3368  CD  LYS B 419      31.785  39.544  46.577  1.00 97.81
ATOM   3369  CE  LYS B 419      31.330  40.957  46.207  1.00 97.81
ATOM   3370  NZ  LYS B 419      32.509  41.839  46.083  1.00 97.81
ATOM   3371  N   ALA B 420      32.723  36.048  42.725  1.00 31.39
ATOM   3372  CA  ALA B 420      33.126  34.687  42.927  1.00 31.39
ATOM   3373  C   ALA B 420      34.420  34.436  42.218  1.00 31.39
ATOM   3374  O   ALA B 420      35.329  33.819  42.774  1.00 31.39
ATOM   3375  CB  ALA B 420      32.100  33.675  42.392  1.00 31.39
ATOM   3376  N   CYS B 421      34.538  34.924  40.970  1.00 36.55
ATOM   3377  CA  CYS B 421      35.716  34.706  40.178  1.00 36.55
ATOM   3378  C   CYS B 421      36.893  35.387  40.806  1.00 36.55
ATOM   3379  O   CYS B 421      37.993  34.836  40.848  1.00 36.55
ATOM   3380  CB  CYS B 421      35.586  35.276  38.754  1.00 36.55
ATOM   3381  SG  CYS B 421      34.220  34.530  37.814  1.00 36.55
ATOM   3382  N   SER B 422      36.694  36.613  41.318  1.00 30.75
ATOM   3383  CA  SER B 422      37.802  37.350  41.858  1.00 30.75
ATOM   3384  C   SER B 422      38.406  36.586  42.988  1.00 30.75
ATOM   3385  O   SER B 422      39.623  36.427  43.066  1.00 30.75
ATOM   3386  CB  SER B 422      37.399  38.719  42.426  1.00 30.75
ATOM   3387  OG  SER B 422      38.544  39.371  42.957  1.00 30.75
ATOM   3388  N   LEU B 423      37.553  36.085  43.894  1.00 57.87
ATOM   3389  CA  LEU B 423      38.023  35.394  45.056  1.00 57.87
ATOM   3390  C   LEU B 423      38.770  34.158  44.655  1.00 57.87
ATOM   3391  O   LEU B 423      39.883  33.916  45.122  1.00 57.87
ATOM   3392  CB  LEU B 423      36.846  34.957  45.947  1.00 57.87
ATOM   3393  CG  LEU B 423      37.233  34.121  47.179  1.00 57.87
ATOM   3394  CD1 LEU B 423      38.147  34.901  48.136  1.00 57.87
ATOM   3395  CD2 LEU B 423      35.975  33.569  47.871  1.00 57.87
ATOM   3396  N   ALA B 424      38.184  33.348  43.756  1.00 34.26
ATOM   3397  CA  ALA B 424      38.795  32.102  43.391  1.00 34.26
ATOM   3398  C   ALA B 424      40.105  32.345  42.710  1.00 34.26
ATOM   3399  O   ALA B 424      41.092  31.660  42.977  1.00 34.26
ATOM   3400  CB  ALA B 424      37.930  31.268  42.431  1.00 34.26
ATOM   3401  N   LYS B 425      40.145  33.342  41.809  1.00 79.26
ATOM   3402  CA  LYS B 425      41.320  33.602  41.027  1.00 79.26
ATOM   3403  C   LYS B 425      42.454  34.015  41.910  1.00 79.26
ATOM   3404  O   LYS B 425      43.588  33.573  41.727  1.00 79.26
ATOM   3405  CB  LYS B 425      41.096  34.713  39.988  1.00 79.26
ATOM   3406  CG  LYS B 425      42.256  34.894  39.007  1.00 79.26
ATOM   3407  CD  LYS B 425      42.427  33.737  38.016  1.00 79.26
ATOM   3408  CE  LYS B 425      43.577  33.958  37.029  1.00 79.26
ATOM   3409  NZ  LYS B 425      43.605  32.879  36.016  1.00 79.26
ATOM   3410  N   THR B 426      42.183  34.878  42.903  1.00103.86
ATOM   3411  CA  THR B 426      43.247  35.350  43.738  1.00103.86
ATOM   3412  C   THR B 426      43.833  34.203  44.512  1.00103.86
ATOM   3413  O   THR B 426      45.053  34.079  44.626  1.00103.86
ATOM   3414  CB  THR B 426      42.800  36.419  44.694  1.00103.86
ATOM   3415  OG1 THR B 426      43.926  37.006  45.325  1.00103.86
ATOM   3416  CG2 THR B 426      41.858  35.813  45.746  1.00103.86
ATOM   3417  N   ALA B 427      42.978  33.314  45.051  1.00 31.10
ATOM   3418  CA  ALA B 427      43.462  32.220  45.846  1.00 31.10
ATOM   3419  C   ALA B 427      44.326  31.340  44.999  1.00 31.10
ATOM   3420  O   ALA B 427      45.380  30.884  45.441  1.00 31.10
ATOM   3421  CB  ALA B 427      42.329  31.345  46.408  1.00 31.10
ATOM   3422  N   PHE B 428      43.900  31.071  43.753  1.00 56.62
ATOM   3423  CA  PHE B 428      44.657  30.195  42.902  1.00 56.62
ATOM   3424  C   PHE B 428      45.987  30.804  42.590  1.00 56.62
ATOM   3425  O   PHE B 428      47.026  30.155  42.701  1.00 56.62
ATOM   3426  CB  PHE B 428      43.962  29.897  41.562  1.00 56.62
ATOM   3427  CG  PHE B 428      44.869  29.011  40.772  1.00 56.62
ATOM   3428  CD1 PHE B 428      44.935  27.661  41.028  1.00 56.62
ATOM   3429  CD2 PHE B 428      45.655  29.530  39.766  1.00 56.62
ATOM   3430  CE1 PHE B 428      45.771  26.849  40.295  1.00 56.62
ATOM   3431  CE2 PHE B 428      46.493  28.725  39.030  1.00 56.62
ATOM   3432  CZ  PHE B 428      46.552  27.379  39.296  1.00 56.62
ATOM   3433  N   ASP B 429      45.983  32.095  42.217  1.00 39.50
ATOM   3434  CA  ASP B 429      47.167  32.775  41.777  1.00 39.50
ATOM   3435  C   ASP B 429      48.177  32.817  42.882  1.00 39.50
ATOM   3436  O   ASP B 429      49.369  32.632  42.643  1.00 39.50
ATOM   3437  CB  ASP B 429      46.861  34.219  41.349  1.00 39.50
ATOM   3438  CG  ASP B 429      45.955  34.145  40.125  1.00 39.50
ATOM   3439  OD1 ASP B 429      45.930  33.075  39.460  1.00 39.50
ATOM   3440  OD2 ASP B 429      45.263  35.159  39.844  1.00 39.50
ATOM   3441  N   GLU B 430      47.725  33.073  44.122  1.00 46.05
ATOM   3442  CA  GLU B 430      48.605  33.193  45.250  1.00 46.05
ATOM   3443  C   GLU B 430      49.256  31.877  45.561  1.00 46.05
ATOM   3444  O   GLU B 430      50.444  31.826  45.872  1.00 46.05
ATOM   3445  CB  GLU B 430      47.859  33.631  46.518  1.00 46.05
ATOM   3446  CG  GLU B 430      47.300  35.053  46.462  1.00 46.05
ATOM   3447  CD  GLU B 430      46.398  35.204  47.677  1.00 46.05
ATOM   3448  OE1 GLU B 430      46.125  34.160  48.328  1.00 46.05
ATOM   3449  OE2 GLU B 430      45.968  36.351  47.973  1.00 46.05
ATOM   3450  N   ALA B 431      48.486  30.775  45.520  1.00 38.30
ATOM   3451  CA  ALA B 431      49.023  29.483  45.847  1.00 38.30
ATOM   3452  C   ALA B 431      50.045  29.060  44.833  1.00 38.30
ATOM   3453  O   ALA B 431      51.099  28.529  45.181  1.00 38.30
ATOM   3454  CB  ALA B 431      47.948  28.383  45.905  1.00 38.30
ATOM   3455  N   ILE B 432      49.764  29.313  43.543  1.00 92.58
ATOM   3456  CA  ILE B 432      50.587  28.837  42.466  1.00 92.58
ATOM   3457  C   ILE B 432      51.955  29.422  42.542  1.00 92.58
ATOM   3458  O   ILE B 432      52.931  28.774  42.169  1.00 92.58
ATOM   3459  CB  ILE B 432      50.029  29.120  41.103  1.00 92.58
ATOM   3460  CG1 ILE B 432      50.801  28.296  40.060  1.00 92.58
ATOM   3461  CG2 ILE B 432      50.071  30.637  40.855  1.00 92.58
ATOM   3462  CD1 ILE B 432      50.597  26.788  40.204  1.00 92.58
ATOM   3463  N   ALA B 433      52.063  30.688  42.970  1.00 49.37
ATOM   3464  CA  ALA B 433      53.356  31.298  43.057  1.00 49.37
ATOM   3465  C   ALA B 433      54.187  30.568  44.078  1.00 49.37
ATOM   3466  O   ALA B 433      55.392  30.400  43.911  1.00 49.37
ATOM   3467  CB  ALA B 433      53.290  32.776  43.480  1.00 49.37
ATOM   3468  N   GLU B 434      53.529  30.158  45.174  1.00137.04
ATOM   3469  CA  GLU B 434      53.979  29.544  46.396  1.00137.04
ATOM   3470  C   GLU B 434      54.221  28.052  46.366  1.00137.04
ATOM   3471  O   GLU B 434      54.325  27.455  47.437  1.00137.04
ATOM   3472  CB  GLU B 434      53.081  29.935  47.573  1.00137.04
ATOM   3473  CG  GLU B 434      53.106  31.459  47.714  1.00137.04
ATOM   3474  CD  GLU B 434      52.347  31.883  48.954  1.00137.04
ATOM   3475  OE1 GLU B 434      52.097  31.014  49.830  1.00137.04
ATOM   3476  OE2 GLU B 434      52.018  33.096  49.045  1.00137.04
ATOM   3477  N   LEU B 435      54.250  27.381  45.195  1.00 94.79
ATOM   3478  CA  LEU B 435      54.294  25.936  45.139  1.00 94.79
ATOM   3479  C   LEU B 435      55.362  25.357  46.020  1.00 94.79
ATOM   3480  O   LEU B 435      55.209  24.243  46.521  1.00 94.79
ATOM   3481  CB  LEU B 435      54.546  25.340  43.742  1.00 94.79
ATOM   3482  CG  LEU B 435      53.346  25.401  42.786  1.00 94.79
ATOM   3483  CD1 LEU B 435      53.639  24.610  41.501  1.00 94.79
ATOM   3484  CD2 LEU B 435      52.053  24.939  43.479  1.00 94.79
ATOM   3485  N   ASP B 436      56.475  26.066  46.240  1.00100.23
ATOM   3486  CA  ASP B 436      57.511  25.496  47.049  1.00100.23
ATOM   3487  C   ASP B 436      56.982  25.168  48.421  1.00100.23
ATOM   3488  O   ASP B 436      57.420  24.195  49.032  1.00100.23
ATOM   3489  CB  ASP B 436      58.718  26.426  47.240  1.00100.23
ATOM   3490  CG  ASP B 436      59.784  25.616  47.967  1.00100.23
ATOM   3491  OD1 ASP B 436      59.899  24.394  47.680  1.00100.23
ATOM   3492  OD2 ASP B 436      60.501  26.209  48.816  1.00100.23
ATOM   3493  N   THR B 437      56.022  25.964  48.933  1.00 76.61
ATOM   3494  CA  THR B 437      55.467  25.850  50.257  1.00 76.61
ATOM   3495  C   THR B 437      54.671  24.583  50.427  1.00 76.61
ATOM   3496  O   THR B 437      54.351  24.206  51.552  1.00 76.61
ATOM   3497  CB  THR B 437      54.609  27.022  50.657  1.00 76.61
ATOM   3498  OG1 THR B 437      53.452  27.096  49.840  1.00 76.61
ATOM   3499  CG2 THR B 437      55.435  28.312  50.506  1.00 76.61
ATOM   3500  N   LEU B 438      54.257  23.913  49.335  1.00 60.83
ATOM   3501  CA  LEU B 438      53.474  22.712  49.490  1.00 60.83
ATOM   3502  C   LEU B 438      54.240  21.726  50.324  1.00 60.83
ATOM   3503  O   LEU B 438      55.450  21.567  50.169  1.00 60.83
ATOM   3504  CB  LEU B 438      53.112  22.053  48.145  1.00 60.83
ATOM   3505  CG  LEU B 438      52.133  22.890  47.294  1.00 60.83
ATOM   3506  CD1 LEU B 438      51.831  22.214  45.947  1.00 60.83
ATOM   3507  CD2 LEU B 438      50.844  23.202  48.072  1.00 60.83
ATOM   3508  N   SER B 439      53.532  21.032  51.247  1.00 43.78
ATOM   3509  CA  SER B 439      54.185  20.115  52.143  1.00 43.78
ATOM   3510  C   SER B 439      53.838  18.713  51.755  1.00 43.78
ATOM   3511  O   SER B 439      52.933  18.466  50.960  1.00 43.78
ATOM   3512  CB  SER B 439      53.797  20.275  53.626  1.00 43.78
ATOM   3513  OG  SER B 439      52.467  19.823  53.846  1.00 43.78
ATOM   3514  N   GLU B 440      54.577  17.744  52.326  1.00 80.33
ATOM   3515  CA  GLU B 440      54.400  16.366  51.981  1.00 80.33
ATOM   3516  C   GLU B 440      53.000  15.946  52.290  1.00 80.33
ATOM   3517  O   GLU B 440      52.340  15.323  51.461  1.00 80.33
ATOM   3518  CB  GLU B 440      55.325  15.440  52.791  1.00 80.33
ATOM   3519  CG  GLU B 440      55.115  15.559  54.305  1.00 80.33
ATOM   3520  CD  GLU B 440      55.944  14.494  55.008  1.00 80.33
ATOM   3521  OE1 GLU B 440      56.601  13.683  54.301  1.00 80.33
ATOM   3522  OE2 GLU B 440      55.929  14.477  56.268  1.00 80.33
ATOM   3523  N   GLU B 441      52.507  16.277  53.496  1.00 55.53
ATOM   3524  CA  GLU B 441      51.211  15.818  53.894  1.00 55.53
ATOM   3525  C   GLU B 441      50.135  16.475  53.089  1.00 55.53
ATOM   3526  O   GLU B 441      49.211  15.814  52.621  1.00 55.53
ATOM   3527  CB  GLU B 441      50.911  16.129  55.364  1.00 55.53
ATOM   3528  CG  GLU B 441      51.901  15.468  56.320  1.00 55.53
ATOM   3529  CD  GLU B 441      51.463  15.796  57.737  1.00 55.53
ATOM   3530  OE1 GLU B 441      50.513  15.126  58.220  1.00 55.53
ATOM   3531  OE2 GLU B 441      52.066  16.714  58.353  1.00 55.53
ATOM   3532  N   SER B 442      50.233  17.808  52.933  1.00 60.43
ATOM   3533  CA  SER B 442      49.213  18.611  52.318  1.00 60.43
ATOM   3534  C   SER B 442      49.246  18.613  50.816  1.00 60.43
ATOM   3535  O   SER B 442      48.305  19.117  50.205  1.00 60.43
ATOM   3536  CB  SER B 442      49.269  20.082  52.769  1.00 60.43
ATOM   3537  OG  SER B 442      48.955  20.179  54.151  1.00 60.43
ATOM   3538  N   TYR B 443      50.286  18.048  50.169  1.00 62.53
ATOM   3539  CA  TYR B 443      50.417  18.246  48.747  1.00 62.53
ATOM   3540  C   TYR B 443      49.205  17.776  48.000  1.00 62.53
ATOM   3541  O   TYR B 443      48.669  18.517  47.177  1.00 62.53
ATOM   3542  CB  TYR B 443      51.618  17.525  48.110  1.00 62.53
ATOM   3543  CG  TYR B 443      51.590  17.845  46.649  1.00 62.53
ATOM   3544  CD1 TYR B 443      52.108  19.036  46.191  1.00 62.53
ATOM   3545  CD2 TYR B 443      51.052  16.966  45.734  1.00 62.53
ATOM   3546  CE1 TYR B 443      52.091  19.351  44.852  1.00 62.53
ATOM   3547  CE2 TYR B 443      51.032  17.275  44.392  1.00 62.53
ATOM   3548  CZ  TYR B 443      51.551  18.468  43.948  1.00 62.53
ATOM   3549  OH  TYR B 443      51.532  18.787  42.573  1.00 62.53
ATOM   3550  N   LYS B 444      48.706  16.560  48.283  1.00106.41
ATOM   3551  CA  LYS B 444      47.601  16.058  47.514  1.00106.41
ATOM   3552  C   LYS B 444      46.397  16.941  47.671  1.00106.41
ATOM   3553  O   LYS B 444      45.757  17.306  46.685  1.00106.41
ATOM   3554  CB  LYS B 444      47.143  14.646  47.937  1.00106.41
ATOM   3555  CG  LYS B 444      48.063  13.481  47.550  1.00106.41
ATOM   3556  CD  LYS B 444      49.372  13.405  48.339  1.00106.41
ATOM   3557  CE  LYS B 444      49.972  11.995  48.405  1.00106.41
ATOM   3558  NZ  LYS B 444      50.417  11.548  47.066  1.00106.41
ATOM   3559  N   ASP B 445      46.055  17.317  48.917  1.00 39.57
ATOM   3560  CA  ASP B 445      44.851  18.067  49.151  1.00 39.57
ATOM   3561  C   ASP B 445      44.929  19.421  48.509  1.00 39.57
ATOM   3562  O   ASP B 445      43.980  19.863  47.863  1.00 39.57
ATOM   3563  CB  ASP B 445      44.558  18.278  50.646  1.00 39.57
ATOM   3564  CG  ASP B 445      44.191  16.931  51.258  1.00 39.57
ATOM   3565  OD1 ASP B 445      44.322  15.894  50.555  1.00 39.57
ATOM   3566  OD2 ASP B 445      43.765  16.926  52.444  1.00 39.57
ATOM   3567  N   SER B 446      46.073  20.114  48.662  1.00 43.03
ATOM   3568  CA  SER B 446      46.215  21.453  48.163  1.00 43.03
ATOM   3569  C   SER B 446      46.131  21.457  46.667  1.00 43.03
ATOM   3570  O   SER B 446      45.514  22.333  46.063  1.00 43.03
ATOM   3571  CB  SER B 446      47.565  22.078  48.555  1.00 43.03
ATOM   3572  OG  SER B 446      47.658  22.172  49.968  1.00 43.03
ATOM   3573  N   THR B 447      46.763  20.468  46.022  1.00112.04
ATOM   3574  CA  THR B 447      46.783  20.419  44.594  1.00112.04
ATOM   3575  C   THR B 447      45.404  20.182  44.055  1.00112.04
ATOM   3576  O   THR B 447      45.023  20.775  43.046  1.00112.04
ATOM   3577  CB  THR B 447      47.712  19.364  44.075  1.00112.04
ATOM   3578  OG1 THR B 447      47.901  19.529  42.680  1.00112.04
ATOM   3579  CG2 THR B 447      47.129  17.977  44.380  1.00112.04
ATOM   3580  N   LEU B 448      44.612  19.299  44.695  1.00 52.95
ATOM   3581  CA  LEU B 448      43.295  19.047  44.183  1.00 52.95
ATOM   3582  C   LEU B 448      42.451  20.278  44.290  1.00 52.95
ATOM   3583  O   LEU B 448      41.784  20.659  43.331  1.00 52.95
ATOM   3584  CB  LEU B 448      42.554  17.903  44.893  1.00 52.95
ATOM   3585  CG  LEU B 448      41.135  17.680  44.330  1.00 52.95
ATOM   3586  CD1 LEU B 448      41.169  17.404  42.820  1.00 52.95
ATOM   3587  CD2 LEU B 448      40.391  16.583  45.110  1.00 52.95
ATOM   3588  N   ILE B 449      42.486  20.962  45.447  1.00118.33
ATOM   3589  CA  ILE B 449      41.669  22.123  45.664  1.00118.33
ATOM   3590  C   ILE B 449      42.034  23.177  44.667  1.00118.33
ATOM   3591  O   ILE B 449      41.162  23.849  44.119  1.00118.33
ATOM   3592  CB  ILE B 449      41.774  22.619  47.081  1.00118.33
ATOM   3593  CG1 ILE B 449      43.237  22.871  47.457  1.00118.33
ATOM   3594  CG2 ILE B 449      41.063  21.620  47.999  1.00118.33
ATOM   3595  CD1 ILE B 449      43.456  23.265  48.914  1.00118.33
ATOM   3596  N   MET B 450      43.334  23.328  44.370  1.00 50.70
ATOM   3597  CA  MET B 450      43.758  24.326  43.433  1.00 50.70
ATOM   3598  C   MET B 450      43.106  24.024  42.111  1.00 50.70
ATOM   3599  O   MET B 450      42.673  24.930  41.401  1.00 50.70
ATOM   3600  CB  MET B 450      45.288  24.323  43.266  1.00 50.70
ATOM   3601  CG  MET B 450      46.010  24.642  44.583  1.00 50.70
ATOM   3602  SD  MET B 450      47.812  24.391  44.582  1.00 50.70
ATOM   3603  CE  MET B 450      48.216  25.925  43.698  1.00 50.70
ATOM   3604  N   GLN B 451      43.009  22.733  41.739  1.00 44.40
ATOM   3605  CA  GLN B 451      42.381  22.378  40.495  1.00 44.40
ATOM   3606  C   GLN B 451      40.930  22.748  40.539  1.00 44.40
ATOM   3607  O   GLN B 451      40.374  23.203  39.540  1.00 44.40
ATOM   3608  CB  GLN B 451      42.453  20.876  40.168  1.00 44.40
ATOM   3609  CG  GLN B 451      41.753  20.515  38.854  1.00 44.40
ATOM   3610  CD  GLN B 451      42.476  21.206  37.707  1.00 44.40
ATOM   3611  OE1 GLN B 451      41.847  21.739  36.794  1.00 44.40
ATOM   3612  NE2 GLN B 451      43.836  21.186  37.746  1.00 44.40
ATOM   3613  N   LEU B 452      40.270  22.554  41.699  1.00 84.79
ATOM   3614  CA  LEU B 452      38.871  22.862  41.817  1.00 84.79
ATOM   3615  C   LEU B 452      38.669  24.322  41.584  1.00 84.79
ATOM   3616  O   LEU B 452      37.719  24.719  40.910  1.00 84.79
ATOM   3617  CB  LEU B 452      38.282  22.544  43.206  1.00 84.79
ATOM   3618  CG  LEU B 452      37.932  21.062  43.443  1.00 84.79
ATOM   3619  CD1 LEU B 452      36.679  20.665  42.651  1.00 84.79
ATOM   3620  CD2 LEU B 452      39.110  20.127  43.145  1.00 84.79
ATOM   3621  N   LEU B 453      39.557  25.173  42.131  1.00 93.22
ATOM   3622  CA  LEU B 453      39.344  26.573  41.925  1.00 93.22
ATOM   3623  C   LEU B 453      39.431  26.883  40.463  1.00 93.22
ATOM   3624  O   LEU B 453      38.618  27.645  39.944  1.00 93.22
ATOM   3625  CB  LEU B 453      40.322  27.511  42.659  1.00 93.22
ATOM   3626  CG  LEU B 453      40.086  27.614  44.181  1.00 93.22
ATOM   3627  CD1 LEU B 453      40.616  26.396  44.945  1.00 93.22
ATOM   3628  CD2 LEU B 453      40.598  28.949  44.735  1.00 93.22
ATOM   3629  N   ARG B 454      40.410  26.294  39.750  1.00126.61
ATOM   3630  CA  ARG B 454      40.568  26.591  38.353  1.00126.61
ATOM   3631  C   ARG B 454      39.356  26.122  37.602  1.00126.61
ATOM   3632  O   ARG B 454      38.903  26.788  36.672  1.00126.61
ATOM   3633  CB  ARG B 454      41.807  25.935  37.708  1.00126.61
ATOM   3634  CG  ARG B 454      42.172  26.544  36.347  1.00126.61
ATOM   3635  CD  ARG B 454      42.797  27.940  36.460  1.00126.61
ATOM   3636  NE  ARG B 454      43.028  28.480  35.087  1.00126.61
ATOM   3637  CZ  ARG B 454      42.043  29.189  34.459  1.00126.61
ATOM   3638  NH1 ARG B 454      40.814  29.308  35.040  1.00126.61
ATOM   3639  NH2 ARG B 454      42.286  29.782  33.253  1.00126.61
ATOM   3640  N   ASP B 455      38.790  24.960  37.982  1.00 37.39
ATOM   3641  CA  ASP B 455      37.656  24.436  37.271  1.00 37.39
ATOM   3642  C   ASP B 455      36.518  25.401  37.385  1.00 37.39
ATOM   3643  O   ASP B 455      35.818  25.649  36.404  1.00 37.39
ATOM   3644  CB  ASP B 455      37.155  23.087  37.825  1.00 37.39
ATOM   3645  CG  ASP B 455      38.170  22.004  37.485  1.00 37.39
ATOM   3646  OD1 ASP B 455      39.294  22.359  37.042  1.00 37.39
ATOM   3647  OD2 ASP B 455      37.830  20.803  37.656  1.00 37.39
ATOM   3648  N   ASN B 456      36.302  25.979  38.583  1.00 47.28
ATOM   3649  CA  ASN B 456      35.197  26.881  38.746  1.00 47.28
ATOM   3650  C   ASN B 456      35.378  28.076  37.869  1.00 47.28
ATOM   3651  O   ASN B 456      34.427  28.529  37.236  1.00 47.28
ATOM   3652  CB  ASN B 456      34.981  27.384  40.184  1.00 47.28
ATOM   3653  CG  ASN B 456      34.106  26.367  40.903  1.00 47.28
ATOM   3654  OD1 ASN B 456      33.114  25.892  40.352  1.00 47.28
ATOM   3655  ND2 ASN B 456      34.471  26.033  42.169  1.00 47.28
ATOM   3656  N   LEU B 457      36.607  28.611  37.788  1.00 45.89
ATOM   3657  CA  LEU B 457      36.822  29.779  36.987  1.00 45.89
ATOM   3658  C   LEU B 457      36.491  29.451  35.567  1.00 45.89
ATOM   3659  O   LEU B 457      35.873  30.256  34.873  1.00 45.89
ATOM   3660  CB  LEU B 457      38.278  30.277  37.026  1.00 45.89
ATOM   3661  CG  LEU B 457      38.707  30.841  38.394  1.00 45.89
ATOM   3662  CD1 LEU B 457      40.167  31.323  38.370  1.00 45.89
ATOM   3663  CD2 LEU B 457      37.740  31.939  38.870  1.00 45.89
ATOM   3664  N   THR B 458      36.881  28.252  35.098  1.00 33.63
ATOM   3665  CA  THR B 458      36.634  27.888  33.735  1.00 33.63
ATOM   3666  C   THR B 458      35.161  27.910  33.487  1.00 33.63
ATOM   3667  O   THR B 458      34.698  28.524  32.526  1.00 33.63
ATOM   3668  CB  THR B 458      37.112  26.499  33.419  1.00 33.63
ATOM   3669  OG1 THR B 458      38.509  26.392  33.647  1.00 33.63
ATOM   3670  CG2 THR B 458      36.783  26.180  31.951  1.00 33.63
ATOM   3671  N   LEU B 459      34.375  27.258  34.364  1.00150.50
ATOM   3672  CA  LEU B 459      32.963  27.193  34.127  1.00150.50
ATOM   3673  C   LEU B 459      32.336  28.547  34.192  1.00150.50
ATOM   3674  O   LEU B 459      31.571  28.930  33.310  1.00150.50
ATOM   3675  CB  LEU B 459      32.210  26.285  35.112  1.00150.50
ATOM   3676  CG  LEU B 459      32.434  24.790  34.842  1.00150.50
ATOM   3677  CD1 LEU B 459      31.595  23.919  35.788  1.00150.50
ATOM   3678  CD2 LEU B 459      32.178  24.464  33.362  1.00150.50
ATOM   3679  N   TRP B 460      32.674  29.315  35.236  1.00 95.90
ATOM   3680  CA  TRP B 460      32.089  30.596  35.507  1.00 95.90
ATOM   3681  C   TRP B 460      32.461  31.619  34.476  1.00 95.90
ATOM   3682  O   TRP B 460      31.710  32.572  34.273  1.00 95.90
ATOM   3683  CB  TRP B 460      32.525  31.143  36.874  1.00 95.90
ATOM   3684  CG  TRP B 460      31.954  30.371  38.040  1.00 95.90
ATOM   3685  CD1 TRP B 460      30.852  29.569  38.090  1.00 95.90
ATOM   3686  CD2 TRP B 460      32.529  30.358  39.354  1.00 95.90
ATOM   3687  NE1 TRP B 460      30.698  29.062  39.359  1.00 95.90
ATOM   3688  CE2 TRP B 460      31.726  29.538  40.146  1.00 95.90
ATOM   3689  CE3 TRP B 460      33.637  30.974  39.861  1.00 95.90
ATOM   3690  CZ2 TRP B 460      32.018  29.324  41.463  1.00 95.90
ATOM   3691  CZ3 TRP B 460      33.929  30.758  41.189  1.00 95.90
ATOM   3692  CH2 TRP B 460      33.135  29.948  41.974  1.00 95.90
ATOM   3693  N   THR B 461      33.681  31.514  33.911  1.00137.95
ATOM   3694  CA  THR B 461      34.254  32.436  32.964  1.00137.95
ATOM   3695  C   THR B 461      33.769  32.297  31.559  1.00137.95
ATOM   3696  O   THR B 461      33.715  33.301  30.850  1.00137.95
ATOM   3697  CB  THR B 461      35.750  32.354  32.916  1.00137.95
ATOM   3698  OG1 THR B 461      36.274  33.490  32.246  1.00137.95
ATOM   3699  CG2 THR B 461      36.151  31.071  32.170  1.00137.95
ATOM   3700  N   SER B 462      33.423  31.064  31.129  1.00100.52
ATOM   3701  CA  SER B 462      33.184  30.736  29.747  1.00100.52
ATOM   3702  C   SER B 462      32.365  31.780  29.054  1.00100.52
ATOM   3703  O   SER B 462      31.150  31.874  29.225  1.00100.52
ATOM   3704  CB  SER B 462      32.495  29.372  29.559  1.00100.52
ATOM   3705  OG  SER B 462      32.300  29.108  28.178  1.00100.52
ATOM   3706  N   ASP B 463      33.060  32.618  28.254  1.00 86.70
ATOM   3707  CA  ASP B 463      32.425  33.646  27.485  1.00 86.70
ATOM   3708  C   ASP B 463      31.644  32.989  26.406  1.00 86.70
ATOM   3709  O   ASP B 463      30.542  33.421  26.069  1.00 86.70
ATOM   3710  CB  ASP B 463      33.410  34.670  26.883  1.00 86.70
ATOM   3711  CG  ASP B 463      34.407  33.976  25.963  1.00 86.70
ATOM   3712  OD1 ASP B 463      34.658  32.759  26.163  1.00 86.70
ATOM   3713  OD2 ASP B 463      34.943  34.665  25.054  1.00 86.70
ATOM   3714  N   THR B 464      32.202  31.906  25.839  1.00 86.16
ATOM   3715  CA  THR B 464      31.503  31.205  24.810  1.00 86.16
ATOM   3716  C   THR B 464      30.234  30.633  25.427  1.00 86.16
ATOM   3717  O   THR B 464      30.254  30.324  26.648  1.00 86.16
ATOM   3718  CB  THR B 464      32.280  30.063  24.229  1.00 86.16
ATOM   3719  OG1 THR B 464      31.533  29.451  23.187  1.00 86.16
ATOM   3720  CG2 THR B 464      32.583  29.051  25.347  1.00 86.16
ATOM   3721  OXT THR B 464      29.225  30.502  24.683  1.00 86.16
