# Supplementary material for: A recombinant Fasciola gigantica 14-3-3 epsilon protein (rFg14-3-3e) modulates various functions of goat peripheral blood mononuclear cells
Source: Parasit Vectors. 2018 Mar 6;11:152. doi: 10.1186/s13071-018-2745-4 (PMC5840819; doi:10.1186/s13071-018-2745-4)
Supplement: Supplementary file 1 — Dataset S1. Structure files, FoldX configuration files and associated energy calculations for complexes between YWAHE and rFg14-3-3, and the 18 human protein interactors of YWAHE. (TGZ 5273 kb) [file 13071_2018_2745_MOESM1_ESM.tgz › foldx_model_files/WT_P62258-P63104-MDL-5exa_Repair.fxout]

./WT_P62258-P63104-MDL-5exa.pdb
Starting Structure	25.6865	-447.251	-103.621	-579.057	-27.6443	785.255	-748.216	124.801	294.048	670.586	0	0	0	67.7135	533.216	-11.1455	0	0	-0.193836	0	0.41188	0
Now Optimizing Residues.
ASPA1	22.6407	-447.052	-103.831	-578.923	-27.6397	784.845	-748.174	123.659	294.098	670.569	0	0	0	66.0209	533.095	-11.1492	0	0	-0.193919	0	0.41188	0
ARGA2	22.4824	-447.061	-103.849	-578.933	-27.6706	784.857	-748.184	123.562	294.09	670.574	0	0	0	66.0208	533.094	-11.142	0	0	-0.193923	0	0.41188	0
GLUA3	22.4824	-447.061	-103.849	-578.933	-27.6706	784.857	-748.184	123.562	294.09	670.574	0	0	0	66.0208	533.094	-11.142	0	0	-0.193923	0	0.41188	0
ASPA4	22.4824	-447.061	-103.849	-578.933	-27.6706	784.857	-748.184	123.562	294.09	670.574	0	0	0	66.0208	533.094	-11.142	0	0	-0.193923	0	0.41188	0
TYRA7	22.4797	-447.062	-103.849	-578.933	-27.6706	784.857	-748.184	123.571	294.091	670.574	0	0	0	66.0098	533.094	-11.142	0	0	-0.193923	0	0.41188	0
GLNA8	22.4567	-447.064	-103.852	-578.923	-27.6706	784.839	-748.176	123.582	294.087	670.574	0	0	0	65.9848	533.094	-11.142	0	0	-0.193923	0	0.41188	0
LYSA10	22.416	-447.065	-103.852	-578.93	-27.6795	784.841	-748.189	123.556	294.095	670.574	0	0	0	65.9855	533.094	-11.1391	0	0	-0.19347	0	0.41188	0
GLUA13	22.3867	-447.061	-103.852	-578.92	-27.6864	784.815	-748.183	123.556	294.09	670.574	0	0	0	65.9846	533.089	-11.1495	0	0	-0.19335	0	0.41188	0
GLNA14	22.3735	-447.07	-103.858	-578.921	-27.6864	784.814	-748.186	123.564	294.098	670.574	0	0	0	65.9766	533.089	-11.1495	0	0	-0.19335	0	0.41188	0
GLUA16	22.3501	-447.07	-103.858	-578.917	-27.7016	784.802	-748.184	123.562	294.1	670.573	0	0	0	65.9807	533.087	-11.1554	0	0	-0.192868	0	0.41188	0
ARGA17	22.2262	-447.069	-104.105	-578.939	-27.6918	784.867	-748.182	123.58	294.147	670.573	0	0	0	65.9836	533.086	-11.16	0	0	-0.187965	0	0.41188	0
TYRA18	22.2245	-447.07	-104.105	-578.922	-27.6926	784.845	-748.161	123.575	294.141	670.566	0	0	0	65.9836	533.046	-11.1599	0	0	-0.187965	0	0.41188	0
ASPA19	22.1906	-447.07	-104.105	-578.912	-27.6921	784.806	-748.161	123.575	294.137	670.566	0	0	0	65.9836	533.028	-11.161	0	0	-0.187989	0	0.41188	0
GLUA20	22.0056	-447.07	-103.985	-578.904	-27.6388	784.768	-748.166	123.332	294.056	670.566	0	0	0	65.9936	533.03	-11.1688	0	0	-0.188312	0	0.41188	0
VALA22	22.0056	-447.07	-103.985	-578.904	-27.6388	784.768	-748.166	123.332	294.056	670.566	0	0	0	65.9936	533.03	-11.1688	0	0	-0.188312	0	0.41188	0
GLUA23	21.9751	-447.069	-103.985	-578.911	-27.6426	784.767	-748.182	123.345	294.059	670.566	0	0	0	65.9897	533.03	-11.1842	0	0	-0.188321	0	0.41188	0
SERA24	21.9751	-447.069	-103.985	-578.911	-27.6426	784.767	-748.182	123.345	294.059	670.566	0	0	0	65.9897	533.03	-11.1842	0	0	-0.188321	0	0.41188	0
LYSA26	21.9552	-447.069	-104.043	-578.914	-27.6615	784.785	-748.183	123.349	294.097	670.566	0	0	0	65.9897	533.03	-11.1837	0	0	-0.188321	0	0.41188	0
LYSA27	21.9362	-447.07	-104.043	-578.913	-27.6671	784.785	-748.183	123.337	294.094	670.566	0	0	0	65.9895	533.03	-11.1836	0	0	-0.188078	0	0.41188	0
ASPA32	21.8847	-447.07	-104.05	-578.907	-27.6699	784.755	-748.18	123.337	294.095	670.565	0	0	0	65.9666	533.027	-11.1824	0	0	-0.188078	0	0.412072	0
VALA33	21.8749	-447.07	-104.05	-578.905	-27.669	784.753	-748.178	123.325	294.095	670.566	0	0	0	65.9672	533.027	-11.1824	0	0	-0.188078	0	0.412072	0
GLUA34	21.8	-447.002	-103.982	-578.879	-27.6646	784.633	-748.175	123.325	294.011	670.529	0	0	0	65.9638	533.027	-11.1831	0	0	-0.188078	0	0.412072	0
THRA36	21.8	-447.002	-103.982	-578.879	-27.6646	784.633	-748.175	123.325	294.011	670.529	0	0	0	65.9638	533.027	-11.1831	0	0	-0.188078	0	0.412072	0
VALA37	21.8	-447.002	-103.982	-578.879	-27.6646	784.633	-748.175	123.325	294.011	670.529	0	0	0	65.9638	533.027	-11.1831	0	0	-0.188078	0	0.412072	0
GLUA38	21.6527	-447.002	-104.123	-578.908	-27.6619	784.697	-748.208	123.325	294.01	670.529	0	0	0	65.9645	533.028	-11.1946	0	0	-0.188188	0	0.412072	0
GLUA39	21.6527	-447.002	-104.123	-578.908	-27.6619	784.697	-748.208	123.325	294.01	670.529	0	0	0	65.9645	533.028	-11.1946	0	0	-0.188188	0	0.412072	0
ARGA40	21.4381	-446.987	-104.22	-578.901	-27.6706	784.623	-748.231	123.286	294.014	670.529	0	0	0	65.9678	533.026	-11.1972	0	0	-0.188188	0	0.412072	0
SERA44	21.4381	-446.987	-104.22	-578.901	-27.6706	784.623	-748.231	123.286	294.014	670.529	0	0	0	65.9678	533.026	-11.1972	0	0	-0.188188	0	0.412072	0
VALA45	21.4381	-446.987	-104.22	-578.901	-27.6706	784.623	-748.231	123.286	294.014	670.529	0	0	0	65.9678	533.026	-11.1972	0	0	-0.188188	0	0.412072	0
LYSA48	21.3587	-446.986	-104.452	-578.915	-27.6585	784.647	-748.238	123.28	294.142	670.529	0	0	0	65.986	533.026	-11.1986	0	0	-0.188188	0	0.412072	0
ASNA49	21.3587	-446.986	-104.452	-578.915	-27.6585	784.647	-748.238	123.28	294.142	670.529	0	0	0	65.986	533.026	-11.1986	0	0	-0.188188	0	0.412072	0
VALA50	21.3587	-446.986	-104.452	-578.915	-27.6585	784.647	-748.238	123.28	294.142	670.529	0	0	0	65.986	533.026	-11.1986	0	0	-0.188188	0	0.412072	0
ILEA51	21.2749	-446.986	-104.452	-578.968	-27.6584	784.646	-748.361	123.284	294.142	670.529	0	0	0	66.0744	533.024	-11.1986	0	0	-0.188188	0	0.412072	0
ARGA54	21.1038	-447.108	-104.551	-578.983	-27.6486	784.644	-748.377	123.339	294.152	670.529	0	0	0	66.0803	533.073	-11.1945	0	0	-0.190678	0	0.412072	0
ARGA55	21.0051	-447.108	-104.486	-579.007	-27.647	784.661	-748.422	123.228	294.158	670.529	0	0	0	66.0673	533.072	-11.1906	0	0	-0.190892	0	0.412072	0
SERA57	21.0051	-447.108	-104.486	-579.007	-27.647	784.661	-748.422	123.228	294.158	670.529	0	0	0	66.0673	533.072	-11.1906	0	0	-0.190892	0	0.412072	0
ARGA59	20.9746	-447.109	-104.486	-579.023	-27.6646	784.672	-748.437	123.219	294.177	670.529	0	0	0	66.0673	533.072	-11.1918	0	0	-0.190886	0	0.412072	0
ILEA61	20.9733	-447.108	-104.486	-579.023	-27.6647	784.671	-748.438	123.219	294.177	670.529	0	0	0	66.0673	533.071	-11.1918	0	0	-0.190886	0	0.412072	0
SERA62	20.9733	-447.108	-104.486	-579.023	-27.6647	784.671	-748.438	123.219	294.177	670.529	0	0	0	66.0673	533.071	-11.1918	0	0	-0.190886	0	0.412072	0
SERA63	20.9733	-447.108	-104.486	-579.023	-27.6647	784.671	-748.438	123.219	294.177	670.529	0	0	0	66.0673	533.071	-11.1918	0	0	-0.190886	0	0.412072	0
ILEA64	20.9649	-447.108	-104.486	-579.024	-27.6647	784.671	-748.44	123.171	294.178	670.529	0	0	0	66.1093	533.07	-11.1918	0	0	-0.190886	0	0.412072	0
GLNA66	20.955	-447.107	-104.486	-579.014	-27.6628	784.654	-748.438	123.17	294.172	670.529	0	0	0	66.1093	533.07	-11.1918	0	0	-0.190886	0	0.412072	0
LYSA67	20.947	-447.107	-104.486	-578.997	-27.6607	784.635	-748.427	123.17	294.151	670.529	0	0	0	66.1092	533.07	-11.1909	0	0	-0.190733	0	0.412072	0
GLUA68	20.9158	-447.107	-104.486	-578.997	-27.66	784.629	-748.426	123.143	294.15	670.529	0	0	0	66.1092	533.069	-11.1901	0	0	-0.190778	0	0.412072	0
GLUA69	20.914	-447.107	-104.486	-578.995	-27.6632	784.621	-748.424	123.143	294.155	670.528	0	0	0	66.1089	533.067	-11.1887	0	0	-0.190778	0	0.412072	0
ASNA70	20.9133	-447.107	-104.486	-578.994	-27.6632	784.619	-748.423	123.143	294.155	670.529	0	0	0	66.109	533.067	-11.1887	0	0	-0.190778	0	0.412072	0
LYSA71	20.7007	-447.108	-104.487	-578.942	-27.6573	784.482	-748.361	123.016	294.138	670.531	0	0	0	66.028	533.009	-11.161	0	0	-0.190778	0	0.412072	0
GLUA74	20.687	-447.122	-104.501	-578.942	-27.6521	784.481	-748.362	123.016	294.151	670.531	0	0	0	66.028	533.01	-11.1627	0	0	-0.190506	0	0.412072	0
ASPA75	20.6754	-447.122	-104.501	-578.944	-27.648	784.485	-748.364	123.016	294.152	670.531	0	0	0	66.0292	533.013	-11.1759	0	0	-0.192908	0	0.412072	0
LYSA76	20.6515	-447.122	-104.501	-578.934	-27.6561	784.446	-748.355	123.015	294.152	670.532	0	0	0	66.0292	533.014	-11.1751	0	0	-0.191586	0	0.412072	0
LYSA78	20.6332	-447.123	-104.501	-578.937	-27.6588	784.448	-748.361	123.021	294.156	670.532	0	0	0	66.0094	533.016	-11.1733	0	0	-0.191616	0	0.412072	0
ILEA80	20.6197	-447.123	-104.501	-578.917	-27.6587	784.408	-748.343	123.01	294.154	670.532	0	0	0	66.0095	532.946	-11.1733	0	0	-0.191616	0	0.412072	0
ARGA81	20.5935	-447.123	-104.541	-578.928	-27.6996	784.439	-748.347	123.016	294.19	670.532	0	0	0	66.0096	532.946	-11.1753	0	0	-0.1916	0	0.412072	0
GLUA82	20.5627	-447.123	-104.541	-578.941	-27.7079	784.441	-748.376	123.016	294.209	670.532	0	0	0	66.0118	532.942	-11.1751	0	0	-0.194884	0	0.412072	0
TYRA83	20.5509	-447.123	-104.517	-578.943	-27.7058	784.441	-748.375	122.921	294.21	670.532	0	0	0	66.0682	532.942	-11.1751	0	0	-0.194884	0	0.412072	0
ARGA84	20.496	-447.122	-104.554	-578.901	-27.7264	784.407	-748.34	122.92	294.219	670.525	0	0	0	66.0249	532.942	-11.1742	0	0	-0.194934	0	0.412072	0
GLNA85	20.4298	-447.122	-104.579	-578.886	-27.7263	784.401	-748.316	122.92	294.222	670.525	0	0	0	65.9478	532.942	-11.1742	0	0	-0.194934	0	0.412072	0
META86	20.4298	-447.122	-104.579	-578.886	-27.7263	784.401	-748.316	122.92	294.222	670.525	0	0	0	65.9478	532.942	-11.1742	0	0	-0.194934	0	0.412072	0
VALA87	20.4261	-447.122	-104.579	-578.876	-27.7263	784.368	-748.315	122.96	294.223	670.525	0	0	0	65.9257	532.942	-11.1742	0	0	-0.194934	0	0.412072	0
GLUA88	20.3833	-447.122	-104.626	-578.877	-27.7033	784.375	-748.315	122.933	294.24	670.525	0	0	0	65.9071	532.942	-11.1745	0	0	-0.192027	0	0.412072	0
THRA89	20.3833	-447.122	-104.626	-578.877	-27.7033	784.375	-748.315	122.933	294.24	670.525	0	0	0	65.9071	532.942	-11.1745	0	0	-0.192027	0	0.412072	0
GLUA90	20.3623	-447.121	-104.635	-578.877	-27.7104	784.38	-748.313	122.933	294.24	670.525	0	0	0	65.8958	532.941	-11.1745	0	0	-0.192153	0	0.412072	0
LYSA92	20.3345	-447.121	-104.635	-578.895	-27.7116	784.382	-748.347	122.931	294.265	670.525	0	0	0	65.8958	532.941	-11.175	0	0	-0.192153	0	0.412072	0
LEUA93	20.3215	-447.121	-104.635	-578.893	-27.7116	784.382	-748.342	122.913	294.263	670.525	0	0	0	65.8958	532.94	-11.175	0	0	-0.192153	0	0.412072	0
CYSA95	20.2759	-447.129	-104.642	-578.906	-27.7116	784.381	-748.373	122.913	294.277	670.525	0	0	0	65.8959	532.94	-11.175	0	0	-0.192153	0	0.412072	0
CYSA96	20.2759	-447.129	-104.642	-578.906	-27.7116	784.381	-748.373	122.913	294.277	670.525	0	0	0	65.8959	532.94	-11.175	0	0	-0.192153	0	0.412072	0
ASPA97	20.2754	-447.129	-104.647	-578.906	-27.7098	784.381	-748.373	122.912	294.28	670.525	0	0	0	65.8959	532.94	-11.175	0	0	-0.192153	0	0.412072	0
ILEA98	20.2503	-447.129	-104.647	-578.906	-27.7098	784.382	-748.371	122.825	294.28	670.525	0	0	0	65.9544	532.941	-11.175	0	0	-0.192153	0	0.412072	0
ASPA100	20.2503	-447.129	-104.647	-578.905	-27.7095	784.381	-748.37	122.825	294.28	670.525	0	0	0	65.9544	532.941	-11.175	0	0	-0.192153	0	0.412072	0
ASPA103	20.2372	-447.128	-104.647	-578.908	-27.715	784.379	-748.378	122.825	294.286	670.525	0	0	0	65.9534	532.938	-11.1751	0	0	-0.192153	0	0.412072	0
LYSA104	20.0902	-447.127	-104.582	-578.877	-27.7175	784.18	-748.365	122.825	294.229	670.525	0	0	0	65.9534	532.896	-11.1743	0	0	-0.192153	0	0.412302	0
PROA108	20.0341	-447.127	-104.582	-578.878	-27.7175	784.183	-748.367	122.771	294.228	670.525	0	0	0	65.9534	532.897	-11.1743	0	0	-0.192153	0	0.412302	0
ASNA111	20.0295	-447.132	-104.586	-578.879	-27.7175	784.183	-748.367	122.771	294.232	670.526	0	0	0	65.9534	532.897	-11.1743	0	0	-0.192153	0	0.412302	0
THRA112	20.0295	-447.132	-104.586	-578.879	-27.7175	784.183	-748.367	122.771	294.232	670.526	0	0	0	65.9534	532.897	-11.1743	0	0	-0.192153	0	0.412302	0
GLUA114	20.0181	-447.139	-104.593	-578.879	-27.7186	784.186	-748.365	122.768	294.239	670.526	0	0	0	65.9535	532.899	-11.1801	0	0	-0.192153	0	0.41217	0
SERA115	20.0181	-447.139	-104.593	-578.879	-27.7186	784.186	-748.365	122.768	294.239	670.526	0	0	0	65.9535	532.899	-11.1801	0	0	-0.192153	0	0.41217	0
LYSA116	19.9925	-447.139	-104.593	-578.873	-27.7176	784.15	-748.361	122.775	294.233	670.526	0	0	0	65.9535	532.899	-11.1814	0	0	-0.192153	0	0.41217	0
VALA117	19.9925	-447.139	-104.593	-578.873	-27.7176	784.15	-748.361	122.775	294.233	670.526	0	0	0	65.9535	532.899	-11.1814	0	0	-0.192153	0	0.41217	0
PHEA118	19.9828	-447.139	-104.593	-578.874	-27.7194	784.151	-748.363	122.783	294.235	670.526	0	0	0	65.9379	532.899	-11.1814	0	0	-0.192153	0	0.41217	0
TYRA120	19.9806	-447.139	-104.593	-578.874	-27.7194	784.151	-748.363	122.782	294.235	670.526	0	0	0	65.9379	532.899	-11.1814	0	0	-0.192153	0	0.41217	0
LYSA121	19.9776	-447.139	-104.584	-578.872	-27.7085	784.134	-748.363	122.782	294.226	670.526	0	0	0	65.9379	532.899	-11.1806	0	0	-0.192153	0	0.41217	0
LYSA123	19.9679	-447.139	-104.566	-578.867	-27.7096	784.12	-748.358	122.77	294.215	670.526	0	0	0	65.9378	532.899	-11.1805	0	0	-0.192153	0	0.41217	0
TYRA126	19.9559	-447.139	-104.566	-578.871	-27.7101	784.119	-748.365	122.77	294.215	670.526	0	0	0	65.9378	532.899	-11.1805	0	0	-0.192153	0	0.41217	0
ARGA128	19.8012	-447.168	-104.701	-578.937	-27.6788	784.207	-748.408	122.775	294.213	670.526	0	0	0	65.9336	532.899	-11.1803	0	0	-0.192153	0	0.41217	0
TYRA129	19.712	-447.168	-104.744	-578.945	-27.7202	784.237	-748.413	122.844	294.216	670.526	0	0	0	65.8403	532.899	-11.1803	0	0	-0.192153	0	0.41217	0
LEUA130	19.3967	-447.168	-104.744	-578.947	-27.7202	784.243	-748.414	122.521	294.218	670.526	0	0	0	65.8428	532.899	-11.1803	0	0	-0.192153	0	0.41217	0
GLUA132	19.3787	-447.168	-104.763	-578.944	-27.7081	784.232	-748.412	122.522	294.219	670.525	0	0	0	65.8425	532.898	-11.1862	0	0	-0.192153	0	0.41217	0
PHEA133	19.3035	-447.168	-104.763	-578.924	-27.6781	784.204	-748.39	122.436	294.218	670.527	0	0	0	65.8077	532.865	-11.1864	0	0	-0.192153	0	0.41217	0
THRA135	19.2909	-447.168	-104.763	-578.924	-27.6781	784.203	-748.389	122.435	294.218	670.527	0	0	0	65.7965	532.865	-11.1864	0	0	-0.192153	0	0.41217	0
ASNA137	19.2907	-447.168	-104.763	-578.924	-27.6781	784.204	-748.39	122.435	294.218	670.527	0	0	0	65.7965	532.865	-11.1864	0	0	-0.192153	0	0.41217	0
ASPA138	19.288	-447.168	-104.763	-578.923	-27.6757	784.201	-748.389	122.435	294.217	670.526	0	0	0	65.7862	532.864	-11.1787	0	0	-0.192153	0	0.41217	0
ARGA139	19.2609	-447.198	-104.793	-578.908	-27.6756	784.181	-748.372	122.435	294.239	670.526	0	0	0	65.7868	532.864	-11.1805	0	0	-0.192153	0	0.41217	0
LYSA140	19.2492	-447.197	-104.793	-578.891	-27.6692	784.146	-748.356	122.435	294.224	670.526	0	0	0	65.7849	532.821	-11.1804	0	0	-0.192153	0	0.41217	0
GLUA141	19.2305	-447.197	-104.793	-578.903	-27.6673	784.151	-748.379	122.435	294.23	670.529	0	0	0	65.7882	532.824	-11.1839	0	0	-0.192153	0	0.41217	0
GLUA144	19.2105	-447.197	-104.793	-578.918	-27.6599	784.16	-748.403	122.435	294.232	670.529	0	0	0	65.7882	532.823	-11.1835	0	0	-0.192153	0	0.41217	0
ASNA145	19.1385	-447.161	-104.909	-578.907	-27.6599	784.15	-748.393	122.435	294.305	670.529	0	0	0	65.7128	532.818	-11.1835	0	0	-0.192153	0	0.41217	0
SERA146	19.1385	-447.161	-104.909	-578.907	-27.6599	784.15	-748.393	122.435	294.305	670.529	0	0	0	65.7128	532.818	-11.1835	0	0	-0.192153	0	0.41217	0
VALA148	19.1385	-447.161	-104.909	-578.907	-27.6599	784.15	-748.393	122.435	294.305	670.529	0	0	0	65.7128	532.818	-11.1835	0	0	-0.192153	0	0.41217	0
LYSA151	19.1134	-447.161	-104.909	-578.896	-27.6632	784.15	-748.375	122.398	294.292	670.529	0	0	0	65.7126	532.821	-11.1835	0	0	-0.192153	0	0.41217	0
SERA154	19.1134	-447.161	-104.909	-578.896	-27.6632	784.15	-748.375	122.398	294.292	670.529	0	0	0	65.7126	532.821	-11.1835	0	0	-0.192153	0	0.41217	0
ASPA155	19.1128	-447.161	-104.909	-578.896	-27.6634	784.15	-748.375	122.398	294.292	670.529	0	0	0	65.7126	532.821	-11.1834	0	0	-0.192153	0	0.41217	0
ILEA156	19.1122	-447.161	-104.909	-578.909	-27.6634	784.151	-748.403	122.438	294.291	670.529	0	0	0	65.7126	532.822	-11.1834	0	0	-0.192153	0	0.41217	0
META158	19.0946	-447.162	-104.909	-578.908	-27.6633	784.151	-748.402	122.438	294.291	670.529	0	0	0	65.6933	532.822	-11.1834	0	0	-0.192153	0	0.41217	0
THRA159	19.0934	-447.17	-104.916	-578.91	-27.6633	784.152	-748.407	122.462	294.291	670.529	0	0	0	65.6881	532.823	-11.1834	0	0	-0.192153	0	0.41217	0
GLUA160	19.0712	-447.17	-104.916	-578.916	-27.6689	784.122	-748.416	122.464	294.295	670.529	0	0	0	65.6913	532.825	-11.163	0	0	-0.192153	0	0.41217	0
PROA162	19.0712	-447.17	-104.916	-578.916	-27.6689	784.122	-748.416	122.464	294.295	670.529	0	0	0	65.6913	532.825	-11.163	0	0	-0.192153	0	0.41217	0
THRA164	19.0712	-447.17	-104.916	-578.916	-27.6689	784.122	-748.416	122.464	294.295	670.529	0	0	0	65.6913	532.825	-11.163	0	0	-0.192153	0	0.41217	0
H2SA165	19.0584	-447.184	-104.93	-578.909	-27.6689	784.107	-748.41	122.484	294.292	670.529	0	0	0	65.6913	532.826	-11.163	0	0	-0.192153	0	0.412564	0
ARGA168	18.9263	-447.234	-104.98	-578.918	-27.6651	784.1	-748.425	122.498	294.288	670.525	0	0	0	65.6911	532.831	-11.173	0	0	-0.192153	0	0.412564	0
ASNA174	18.9247	-447.234	-104.964	-578.918	-27.6649	784.097	-748.425	122.483	294.288	670.525	0	0	0	65.6909	532.831	-11.173	0	0	-0.192153	0	0.412564	0
PHEA175	18.9247	-447.234	-104.964	-578.918	-27.6649	784.097	-748.425	122.483	294.288	670.525	0	0	0	65.6909	532.831	-11.173	0	0	-0.192153	0	0.412564	0
SERA176	18.9071	-447.234	-104.976	-578.923	-27.6649	784.115	-748.425	122.483	294.288	670.525	0	0	0	65.6727	532.831	-11.173	0	0	-0.192153	0	0.412564	0
VALA177	18.9071	-447.234	-104.976	-578.923	-27.6649	784.115	-748.425	122.483	294.288	670.525	0	0	0	65.6727	532.831	-11.173	0	0	-0.192153	0	0.412564	0
PHEA178	18.8481	-447.255	-104.979	-578.929	-27.6567	784.143	-748.412	122.556	294.272	670.525	0	0	0	65.5361	532.875	-11.173	0	0	-0.192153	0	0.412564	0
TYRA180	18.7679	-447.255	-104.979	-578.991	-27.6542	784.189	-748.504	122.581	294.27	670.525	0	0	0	65.5372	532.894	-11.1729	0	0	-0.192153	0	0.412564	0
GLUA181	18.7322	-447.254	-104.979	-578.982	-27.657	784.156	-748.498	122.58	294.267	670.525	0	0	0	65.5294	532.892	-11.1754	0	0	-0.192153	0	0.412564	0
ASNA184	18.7316	-447.253	-104.978	-578.98	-27.657	784.153	-748.497	122.58	294.265	670.525	0	0	0	65.5289	532.891	-11.1754	0	0	-0.192153	0	0.412564	0
SERA185	18.7316	-447.253	-104.978	-578.98	-27.657	784.153	-748.497	122.58	294.265	670.525	0	0	0	65.5289	532.891	-11.1754	0	0	-0.192153	0	0.412564	0
PROA186	18.7316	-447.253	-104.978	-578.98	-27.657	784.153	-748.497	122.58	294.265	670.525	0	0	0	65.5289	532.891	-11.1754	0	0	-0.192153	0	0.412564	0
ASPA187	18.7242	-447.253	-104.978	-578.979	-27.6633	784.149	-748.497	122.58	294.271	670.525	0	0	0	65.5289	532.891	-11.1785	0	0	-0.192153	0	0.412564	0
ARGA188	18.7052	-447.253	-105.013	-578.985	-27.6642	784.152	-748.506	122.587	294.29	670.525	0	0	0	65.5292	532.893	-11.1775	0	0	-0.192153	0	0.412564	0
CYSA190	18.7052	-447.253	-105.013	-578.985	-27.6642	784.152	-748.505	122.587	294.289	670.525	0	0	0	65.5292	532.893	-11.1775	0	0	-0.192153	0	0.412564	0
ARGA191	18.6497	-447.25	-105.011	-578.945	-27.6529	784.095	-748.477	122.57	294.253	670.525	0	0	0	65.5126	532.858	-11.1886	0	0	-0.192153	0	0.412564	0
LYSA194	18.6377	-447.258	-105.011	-578.958	-27.66	784.108	-748.486	122.568	294.266	670.525	0	0	0	65.5135	532.877	-11.1903	0	0	-0.192153	0	0.412564	0
ASPA198	18.63	-447.258	-105.011	-578.961	-27.6602	784.108	-748.493	122.568	294.27	670.525	0	0	0	65.5135	532.876	-11.1906	0	0	-0.192153	0	0.412564	0
ASPA199	18.6219	-447.257	-105.011	-578.962	-27.6598	784.11	-748.494	122.568	294.269	670.525	0	0	0	65.5054	532.878	-11.1919	0	0	-0.192153	0	0.412564	0
ILEA201	18.5837	-447.257	-105.011	-578.957	-27.6598	784.109	-748.484	122.505	294.265	670.525	0	0	0	65.521	532.877	-11.1919	0	0	-0.192153	0	0.412564	0
GLUA203	18.583	-447.257	-105.011	-578.957	-27.6598	784.109	-748.484	122.505	294.265	670.525	0	0	0	65.521	532.877	-11.1928	0	0	-0.192153	0	0.412564	0
LEUA204	18.522	-447.257	-105.011	-578.953	-27.6598	784.104	-748.477	122.435	294.263	670.524	0	0	0	65.5268	532.875	-11.1928	0	0	-0.192153	0	0.412564	0
ASPA205	18.5196	-447.257	-105.011	-578.952	-27.6607	784.103	-748.476	122.435	294.263	670.524	0	0	0	65.5246	532.874	-11.1928	0	0	-0.192153	0	0.412564	0
THRA206	18.5196	-447.257	-105.011	-578.952	-27.6607	784.103	-748.476	122.435	294.263	670.524	0	0	0	65.5246	532.874	-11.1928	0	0	-0.192153	0	0.412564	0
LEUA207	18.5196	-447.257	-105.011	-578.952	-27.6607	784.103	-748.476	122.435	294.263	670.524	0	0	0	65.5246	532.874	-11.1928	0	0	-0.192153	0	0.412564	0
SERA208	18.493	-447.277	-105.031	-578.954	-27.6607	784.109	-748.477	122.428	294.263	670.533	0	0	0	65.5308	532.874	-11.1928	0	0	-0.192153	0	0.412564	0
GLUA209	18.4765	-447.325	-105.08	-578.958	-27.6603	784.12	-748.479	122.428	294.314	670.56	0	0	0	65.5303	532.874	-11.1932	0	0	-0.192153	0	0.412564	0
GLUA210	18.4515	-447.325	-105.08	-578.969	-27.6586	784.127	-748.498	122.428	294.316	670.562	0	0	0	65.5307	532.878	-11.202	0	0	-0.192153	0	0.412564	0
SERA211	18.4515	-447.325	-105.08	-578.969	-27.6586	784.127	-748.498	122.428	294.316	670.562	0	0	0	65.5307	532.878	-11.202	0	0	-0.192153	0	0.412564	0
TYRA212	18.4327	-447.325	-105.106	-578.968	-27.658	784.126	-748.496	122.419	294.329	670.562	0	0	0	65.5307	532.879	-11.2015	0	0	-0.192153	0	0.412564	0
LYSA213	18.3889	-447.325	-105.212	-578.974	-27.6535	784.139	-748.505	122.421	294.384	670.562	0	0	0	65.5307	532.88	-11.1992	0	0	-0.192153	0	0.412564	0
ASPA214	18.3742	-447.325	-105.212	-578.978	-27.6529	784.136	-748.514	122.421	294.386	670.562	0	0	0	65.5307	532.88	-11.2005	0	0	-0.192153	0	0.412564	0
SERA215	18.3742	-447.325	-105.212	-578.978	-27.6529	784.136	-748.514	122.421	294.386	670.562	0	0	0	65.5307	532.88	-11.2005	0	0	-0.192153	0	0.412564	0
THRA216	18.3742	-447.325	-105.212	-578.978	-27.6529	784.136	-748.514	122.421	294.386	670.562	0	0	0	65.5307	532.88	-11.2005	0	0	-0.192153	0	0.412564	0
LEUA217	18.3725	-447.325	-105.212	-578.978	-27.6529	784.138	-748.513	122.421	294.385	670.562	0	0	0	65.5264	532.881	-11.2005	0	0	-0.192153	0	0.412564	0
ILEA218	18.3195	-447.325	-105.212	-578.982	-27.6529	784.139	-748.522	122.336	294.386	670.562	0	0	0	65.57	532.881	-11.2005	0	0	-0.192153	0	0.412564	0
GLNA220	18.2942	-447.326	-105.278	-578.988	-27.6529	784.151	-748.527	122.336	294.423	670.562	0	0	0	65.5733	532.881	-11.2005	0	0	-0.192153	0	0.412564	0
ARGA223	18.2534	-447.328	-105.278	-578.985	-27.6703	784.131	-748.529	122.336	294.425	670.562	0	0	0	65.5684	532.882	-11.1993	0	0	-0.192153	0	0.412564	0
ASPA224	18.2534	-447.328	-105.278	-578.985	-27.6703	784.131	-748.529	122.336	294.425	670.562	0	0	0	65.5684	532.882	-11.1993	0	0	-0.192153	0	0.412564	0
ASNA225	18.2534	-447.328	-105.278	-578.985	-27.6703	784.131	-748.529	122.336	294.425	670.562	0	0	0	65.5684	532.882	-11.1993	0	0	-0.192153	0	0.412564	0
THRA227	18.2471	-447.322	-105.273	-578.982	-27.6703	784.132	-748.524	122.314	294.424	670.562	0	0	0	65.5647	532.882	-11.1993	0	0	-0.192153	0	0.412564	0
LEUA228	18.2471	-447.322	-105.273	-578.982	-27.6703	784.132	-748.524	122.314	294.424	670.562	0	0	0	65.5647	532.882	-11.1993	0	0	-0.192153	0	0.412564	0
THRA230	18.2471	-447.322	-105.273	-578.982	-27.6703	784.132	-748.524	122.314	294.424	670.562	0	0	0	65.5647	532.882	-11.1993	0	0	-0.192153	0	0.412564	0
SERA231	18.2471	-447.322	-105.273	-578.982	-27.6703	784.132	-748.524	122.314	294.424	670.562	0	0	0	65.5647	532.882	-11.1993	0	0	-0.192153	0	0.412564	0
METB232	18.2405	-447.323	-105.273	-578.991	-27.6703	784.135	-748.538	122.319	294.434	670.562	0	0	0	65.5647	532.882	-11.1993	0	0	-0.192153	0	0.412564	0
ASPB233	18.2097	-447.396	-105.346	-578.994	-27.6764	784.146	-748.541	122.349	294.434	670.562	0	0	0	65.65	532.885	-11.1984	0	0	-0.19295	0	0.412564	0
LYSB234	18.1554	-447.396	-105.346	-578.995	-27.6831	784.147	-748.542	122.3	294.441	670.562	0	0	0	65.6502	532.885	-11.2003	0	0	-0.195827	0	0.412564	0
ASNB235	18.1524	-447.396	-105.346	-578.991	-27.6832	784.14	-748.54	122.3	294.439	670.562	0	0	0	65.65	532.884	-11.2003	0	0	-0.195827	0	0.412564	0
GLUB236	18.1486	-447.397	-105.346	-579.002	-27.6897	784.158	-748.553	122.3	294.449	670.562	0	0	0	65.65	532.884	-11.1994	0	0	-0.196568	0	0.412564	0
VALB238	17.985	-447.397	-105.346	-579.015	-27.6897	784.197	-748.582	122.301	294.449	670.562	0	0	0	65.4893	532.888	-11.1994	0	0	-0.196568	0	0.412564	0
GLNB239	17.9615	-447.408	-105.355	-579.029	-27.6897	784.213	-748.591	122.304	294.449	670.562	0	0	0	65.4893	532.888	-11.1994	0	0	-0.196568	0	0.412564	0
LYSB240	17.937	-447.407	-105.355	-579.026	-27.6961	784.193	-748.587	122.303	294.448	670.562	0	0	0	65.4893	532.888	-11.1997	0	0	-0.199599	0	0.412564	0
LYSB242	17.7668	-447.407	-105.374	-579.016	-27.6934	784.033	-748.599	122.304	294.458	670.562	0	0	0	65.4888	532.888	-11.2013	0	0	-0.200592	0	0.412564	0
GLUB245	17.6936	-447.407	-105.374	-579.011	-27.6946	784.002	-748.597	122.304	294.452	670.562	0	0	0	65.442	532.891	-11.197	0	0	-0.201005	0	0.412564	0
GLNB246	17.6811	-447.407	-105.374	-579.019	-27.6946	784.006	-748.612	122.304	294.459	670.562	0	0	0	65.4424	532.893	-11.197	0	0	-0.201005	0	0.412564	0
GLUB248	17.6419	-447.407	-105.374	-579.031	-27.7152	784.007	-748.634	122.304	294.465	670.564	0	0	0	65.44	532.893	-11.1853	0	0	-0.20283	0	0.412564	0
ARGB249	17.541	-447.372	-105.457	-578.988	-27.7497	783.988	-748.599	122.218	294.466	670.563	0	0	0	65.4375	532.892	-11.1769	0	0	-0.202245	0	0.412564	0
TYRB250	17.481	-447.372	-105.457	-579.004	-27.7488	783.989	-748.63	122.204	294.466	670.563	0	0	0	65.4377	532.891	-11.177	0	0	-0.202245	0	0.412564	0
ASPB251	17.4551	-447.372	-105.457	-579.004	-27.7489	783.989	-748.63	122.204	294.465	670.563	0	0	0	65.4081	532.89	-11.1738	0	0	-0.202179	0	0.412564	0
ASPB252	17.4551	-447.372	-105.457	-579.004	-27.7489	783.989	-748.63	122.204	294.465	670.563	0	0	0	65.4081	532.89	-11.1738	0	0	-0.202179	0	0.412564	0
METB253	16.8683	-447.372	-105.457	-579.004	-27.7487	783.996	-748.632	121.608	294.468	670.563	0	0	0	65.4097	532.887	-11.1738	0	0	-0.202179	0	0.412564	0
METB257	16.6382	-447.371	-105.457	-579.005	-27.7487	783.995	-748.634	121.36	294.468	670.563	0	0	0	65.4312	532.887	-11.1738	0	0	-0.202179	0	0.412564	0
LYSB258	15.9013	-447.373	-105.533	-578.997	-27.7771	783.961	-748.628	120.715	294.49	670.563	0	0	0	65.4428	532.887	-11.1728	0	0	-0.202179	0	0.412564	0
SERB259	15.8652	-447.373	-105.533	-578.995	-27.7771	783.955	-748.627	120.682	294.489	670.563	0	0	0	65.4428	532.886	-11.1728	0	0	-0.202179	0	0.412564	0
VALB260	15.7603	-447.373	-105.533	-578.998	-27.7771	783.952	-748.636	120.711	294.488	670.563	0	0	0	65.3254	532.886	-11.1728	0	0	-0.202179	0	0.412564	0
THRB261	15.7603	-447.373	-105.533	-578.998	-27.7771	783.952	-748.636	120.711	294.488	670.563	0	0	0	65.3254	532.886	-11.1728	0	0	-0.202179	0	0.412564	0
GLUB262	15.1279	-447.373	-105.533	-578.996	-27.7768	783.891	-748.645	120.157	294.48	670.563	0	0	0	65.3383	532.885	-11.1873	0	0	-0.202179	0	0.412564	0
GLNB263	15.0031	-447.372	-105.533	-578.984	-27.7768	783.877	-748.632	120.033	294.467	670.563	0	0	0	65.3384	532.882	-11.1873	0	0	-0.202179	0	0.412564	0
GLUB266	14.9854	-447.372	-105.679	-578.981	-27.7766	783.878	-748.626	120.032	294.586	670.561	0	0	0	65.3377	532.883	-11.1849	0	0	-0.202179	0	0.412564	0
SERB268	14.9641	-447.403	-105.71	-578.984	-27.7766	783.888	-748.627	120.065	294.586	670.561	0	0	0	65.3382	532.884	-11.1849	0	0	-0.202179	0	0.412564	0
ASNB269	14.8868	-447.404	-105.71	-578.972	-27.7762	783.843	-748.635	120.065	294.577	670.561	0	0	0	65.3107	532.886	-11.1849	0	0	-0.202179	0	0.412564	0
GLUB270	14.7931	-447.403	-105.676	-578.931	-27.7798	783.716	-748.594	120.065	294.518	670.561	0	0	0	65.3047	532.886	-11.1995	0	0	-0.20169	0	0.412564	0
GLUB271	14.5439	-447.407	-105.68	-578.942	-27.7771	783.696	-748.635	119.878	294.519	670.559	0	0	0	65.3096	532.885	-11.1876	0	0	-0.201733	0	0.412564	0
ARGB272	14.4582	-447.405	-105.596	-578.942	-27.768	783.625	-748.674	119.866	294.457	670.553	0	0	0	65.3119	532.875	-11.1801	0	0	-0.201733	0	0.412721	0
ASNB273	14.44	-447.404	-105.596	-578.935	-27.7677	783.617	-748.668	119.866	294.453	670.553	0	0	0	65.2917	532.874	-11.1801	0	0	-0.201733	0	0.412721	0
LEUB275	14.2784	-447.404	-105.596	-578.964	-27.7677	783.617	-748.734	119.799	294.455	670.553	0	0	0	65.2918	532.874	-11.1801	0	0	-0.201733	0	0.412721	0
SERB276	14.2602	-447.404	-105.596	-578.963	-27.7677	783.612	-748.734	119.783	294.454	670.553	0	0	0	65.2917	532.874	-11.1801	0	0	-0.201733	0	0.412721	0
VALB277	14.2602	-447.404	-105.596	-578.963	-27.7677	783.612	-748.734	119.783	294.454	670.553	0	0	0	65.2917	532.874	-11.1801	0	0	-0.201733	0	0.412721	0
TYRB279	14.0796	-447.403	-105.687	-578.968	-27.7699	783.614	-748.745	119.706	294.454	670.553	0	0	0	65.2945	532.874	-11.1801	0	0	-0.201733	0	0.412721	0
LYSB280	13.6916	-447.402	-105.687	-578.977	-27.7865	783.626	-748.762	119.742	294.472	670.553	0	0	0	64.8817	532.874	-11.1803	0	0	-0.201667	0	0.412721	0
ASNB281	13.6691	-447.403	-105.688	-578.972	-27.7865	783.618	-748.759	119.723	294.472	670.553	0	0	0	64.8815	532.873	-11.1803	0	0	-0.201667	0	0.412721	0
VALB283	13.5375	-447.403	-105.688	-578.972	-27.7878	783.613	-748.761	119.715	294.47	670.553	0	0	0	64.7668	532.872	-11.1803	0	0	-0.201667	0	0.412721	0
ARGB286	13.1127	-447.613	-105.84	-578.996	-27.7965	783.587	-748.806	119.719	294.474	670.553	0	0	0	64.7883	532.874	-11.1783	0	0	-0.191232	0	0.412721	0
ARGB287	12.359	-447.596	-105.852	-578.942	-27.9376	783.542	-748.758	119.092	294.443	670.553	0	0	0	64.7735	532.873	-11.1798	0	0	-0.191256	0	0.412721	0
SERB288	12.3539	-447.596	-105.852	-578.941	-27.9376	783.539	-748.756	119.088	294.443	670.553	0	0	0	64.7735	532.872	-11.1798	0	0	-0.191256	0	0.412721	0
SERB289	12.3166	-447.607	-105.864	-578.934	-27.9376	783.515	-748.757	119.089	294.443	670.553	0	0	0	64.7735	532.872	-11.1798	0	0	-0.191256	0	0.412721	0
TRPB290	11.69	-447.609	-105.841	-578.908	-27.8961	783.452	-748.744	118.426	294.453	670.56	0	0	0	64.7565	532.894	-11.1798	0	0	-0.191256	0	0.412721	0
ARGB291	11.541	-447.6	-105.841	-578.838	-27.9253	783.311	-748.69	118.359	294.404	670.56	0	0	0	64.7571	532.884	-11.1786	0	0	-0.188563	0	0.412721	0
VALB292	11.541	-447.6	-105.841	-578.838	-27.9253	783.311	-748.69	118.359	294.404	670.56	0	0	0	64.7571	532.884	-11.1786	0	0	-0.188563	0	0.412721	0
VALB293	11.5057	-447.6	-105.841	-578.84	-27.9242	783.318	-748.692	118.429	294.404	670.56	0	0	0	64.6463	532.839	-11.1786	0	0	-0.188563	0	0.412721	0
SERB294	11.5057	-447.6	-105.841	-578.84	-27.9242	783.318	-748.692	118.429	294.404	670.56	0	0	0	64.6463	532.839	-11.1786	0	0	-0.188563	0	0.412721	0
SERB295	11.5057	-447.6	-105.841	-578.84	-27.9242	783.318	-748.692	118.429	294.404	670.56	0	0	0	64.6463	532.839	-11.1786	0	0	-0.188563	0	0.412721	0
ILEB296	11.5057	-447.6	-105.841	-578.84	-27.9242	783.318	-748.692	118.429	294.404	670.56	0	0	0	64.6463	532.839	-11.1786	0	0	-0.188563	0	0.412721	0
GLUB297	11.3957	-447.6	-105.834	-578.845	-27.8998	783.28	-748.713	118.407	294.408	670.56	0	0	0	64.583	532.841	-11.174	0	0	-0.188378	0	0.412721	0
GLNB298	11.391	-447.6	-105.834	-578.844	-27.8998	783.276	-748.714	118.407	294.406	670.56	0	0	0	64.5831	532.84	-11.174	0	0	-0.188378	0	0.412721	0
LYSB299	11.215	-447.6	-106.103	-578.89	-27.9001	783.343	-748.782	118.407	294.568	670.561	0	0	0	64.5835	532.846	-11.197	0	0	-0.188408	0	0.412721	0
THRB300	11.181	-447.592	-106.095	-578.889	-27.9001	783.341	-748.781	118.33	294.568	670.561	0	0	0	64.6105	532.845	-11.197	0	0	-0.188408	0	0.412721	0
GLUB301	11.0746	-447.592	-106.095	-578.872	-27.8997	783.27	-748.772	118.33	294.556	670.554	0	0	0	64.5696	532.841	-11.1982	0	0	-0.188408	0	0.412721	0
GLUB304	11.0152	-447.592	-106.095	-578.853	-27.9021	783.211	-748.759	118.33	294.531	670.554	0	0	0	64.5689	532.845	-11.2033	0	0	-0.186656	0	0.412721	0
LYSB305	10.9987	-447.592	-106.095	-578.857	-27.9301	783.211	-748.766	118.33	294.558	670.554	0	0	0	64.5688	532.845	-11.2006	0	0	-0.194676	0	0.412721	0
LYSB306	10.9731	-447.592	-106.095	-578.829	-27.9314	783.163	-748.742	118.33	294.536	670.554	0	0	0	64.5689	532.819	-11.2062	0	0	-0.193971	0	0.412721	0
GLNB307	10.8745	-447.592	-106.095	-578.844	-27.9314	783.159	-748.777	118.291	294.553	670.553	0	0	0	64.5466	532.82	-11.2062	0	0	-0.193971	0	0.412721	0
GLNB308	10.832	-447.606	-106.106	-578.867	-27.9314	783.167	-748.811	118.301	294.586	670.553	0	0	0	64.5356	532.822	-11.2062	0	0	-0.193971	0	0.412721	0
ARGB311	10.8119	-447.608	-106.113	-578.873	-27.9381	783.173	-748.82	118.298	294.592	670.553	0	0	0	64.5358	532.823	-11.2072	0	0	-0.193971	0	0.412721	0
GLUB312	10.7828	-447.608	-106.113	-578.896	-27.9348	783.171	-748.856	118.307	294.613	670.553	0	0	0	64.5361	532.823	-11.2067	0	0	-0.194485	0	0.412721	0
ARGB314	10.5115	-447.607	-106.113	-578.851	-27.973	783.033	-748.802	118.197	294.594	670.553	0	0	0	64.4946	532.821	-11.2329	0	0	-0.19387	0	0.412721	0
GLUB315	10.4939	-447.609	-106.113	-578.854	-27.9745	783.031	-748.81	118.197	294.593	670.553	0	0	0	64.4945	532.821	-11.2331	0	0	-0.193786	0	0.412721	0
LYSB316	10.4294	-447.607	-106.113	-578.835	-27.9848	782.964	-748.789	118.183	294.577	670.553	0	0	0	64.4945	532.821	-11.2337	0	0	-0.192959	0	0.412721	0
ILEB317	10.2458	-447.607	-106.113	-578.836	-27.9852	782.965	-748.792	118.206	294.577	670.553	0	0	0	64.2926	532.821	-11.2337	0	0	-0.192959	0	0.412721	0
GLUB318	10.1726	-447.608	-106.053	-578.834	-28.01	782.976	-748.782	118.168	294.535	670.546	0	0	0	64.2495	532.821	-11.2343	0	0	-0.193046	0	0.412721	0
THRB319	10.0094	-447.61	-106.055	-578.83	-28.0103	782.976	-748.773	118.001	294.534	670.546	0	0	0	64.246	532.82	-11.2343	0	0	-0.193046	0	0.412721	0
GLUB320	9.86513	-447.609	-106.136	-578.829	-28.0603	782.972	-748.78	117.998	294.536	670.546	0	0	0	64.2465	532.819	-11.2342	0	0	-0.19579	0	0.412721	0
ARGB322	9.80238	-447.607	-106.076	-578.759	-27.9782	782.799	-748.733	117.975	294.417	670.544	0	0	0	64.2364	532.816	-11.2322	0	0	-0.196361	0	0.412721	0
ASPB323	9.48311	-447.605	-106.076	-578.745	-27.9767	782.75	-748.722	117.711	294.404	670.544	0	0	0	64.2143	532.81	-11.2326	0	0	-0.196021	0	0.412721	0
ILEB324	9.06902	-447.606	-106.076	-578.743	-27.9778	782.754	-748.717	117.586	294.404	670.544	0	0	0	63.9169	532.813	-11.2326	0	0	-0.196021	0	0.412721	0
ASNB326	9.05967	-447.602	-106.076	-578.729	-27.9778	782.726	-748.706	117.585	294.394	670.544	0	0	0	63.9163	532.806	-11.2326	0	0	-0.196021	0	0.412721	0
ASPB327	8.90443	-447.601	-106.081	-578.714	-27.9956	782.681	-748.691	117.583	294.387	670.544	0	0	0	63.8083	532.805	-11.2326	0	0	-0.196021	0	0.412721	0
VALB328	8.71847	-447.601	-106.081	-578.715	-27.9956	782.681	-748.692	117.518	294.387	670.544	0	0	0	63.6899	532.806	-11.2326	0	0	-0.196021	0	0.412721	0
LEUB329	8.45701	-447.602	-106.081	-578.708	-28.0049	782.699	-748.685	117.238	294.387	670.544	0	0	0	63.6856	532.805	-11.2326	0	0	-0.196021	0	0.412721	0
SERB330	8.10029	-447.602	-106.081	-578.689	-28.0049	782.656	-748.671	116.905	294.374	670.544	0	0	0	63.6852	532.803	-11.2326	0	0	-0.196021	0	0.412721	0
LEUB331	7.36724	-447.602	-106.081	-578.688	-28.0059	782.662	-748.666	116.153	294.379	670.544	0	0	0	63.6876	532.804	-11.2326	0	0	-0.196021	0	0.412721	0
GLUB333	7.31404	-447.599	-106.08	-578.651	-27.962	782.544	-748.634	116.15	294.326	670.544	0	0	0	63.6908	532.802	-11.2326	0	0	-0.196021	0	0.412721	0
LYSB334	7.29729	-447.599	-106.08	-578.658	-27.9613	782.546	-748.648	116.15	294.328	670.544	0	0	0	63.6908	532.803	-11.2329	0	0	-0.196021	0	0.412721	0
PHEB335	7.22476	-447.599	-106.08	-578.65	-27.9614	782.518	-748.649	116.152	294.33	670.531	0	0	0	63.6497	532.798	-11.2329	0	0	-0.196021	0	0.412721	0
LEUB336	6.95871	-447.599	-106.08	-578.665	-27.9614	782.547	-748.662	115.886	294.329	670.531	0	0	0	63.6494	532.8	-11.2329	0	0	-0.196021	0	0.412721	0
ILEB337	6.66999	-447.6	-106.08	-578.738	-27.9627	782.556	-748.827	115.896	294.376	670.531	0	0	0	63.5354	532.799	-11.2329	0	0	-0.196021	0	0.412721	0
PROB338	6.41999	-447.6	-106.08	-578.716	-27.9627	782.535	-748.794	115.621	294.367	670.531	0	0	0	63.5354	532.797	-11.2329	0	0	-0.196021	0	0.412721	0
ASNB339	6.38822	-447.6	-106.08	-578.693	-27.9627	782.49	-748.775	115.621	294.351	670.531	0	0	0	63.5228	532.796	-11.2329	0	0	-0.196021	0	0.412721	0
SERB341	6.3615	-447.6	-106.013	-578.683	-27.9628	782.457	-748.775	115.621	294.305	670.524	0	0	0	63.5051	532.781	-11.2329	0	0	-0.196021	0	0.412721	0
GLNB342	6.32075	-447.6	-106.013	-578.661	-27.9632	782.403	-748.755	115.621	294.288	670.524	0	0	0	63.4939	532.751	-11.2329	0	0	-0.196021	0	0.412721	0
GLUB344	6.23026	-447.6	-106.034	-578.641	-27.9545	782.308	-748.752	115.62	294.282	670.524	0	0	0	63.4923	532.751	-11.2321	0	0	-0.196021	0	0.412718	0
SERB345	6.23026	-447.6	-106.034	-578.641	-27.9545	782.308	-748.752	115.62	294.282	670.524	0	0	0	63.4923	532.751	-11.2321	0	0	-0.196021	0	0.412718	0
LYSB346	5.96682	-447.6	-106.034	-578.6	-27.807	782.017	-748.726	115.618	294.085	670.535	0	0	0	63.4931	532.751	-11.2319	0	0	-0.196021	0	0.412718	0
VALB347	5.84919	-447.601	-106.034	-578.6	-27.807	782.02	-748.724	115.697	294.085	670.535	0	0	0	63.2931	532.754	-11.2319	0	0	-0.196021	0	0.412718	0
PHEB348	5.72313	-447.601	-106.034	-578.629	-27.8093	782.016	-748.772	115.696	294.097	670.535	0	0	0	63.2384	532.754	-11.2319	0	0	-0.196021	0	0.412718	0
TYRB349	5.19295	-447.601	-106.034	-578.649	-27.8147	781.982	-748.829	115.271	294.104	670.534	0	0	0	63.2447	532.751	-11.2319	0	0	-0.196021	0	0.412718	0
LEUB350	4.91934	-447.599	-106.034	-578.653	-27.8152	781.978	-748.839	115.01	294.107	670.534	0	0	0	63.2446	532.748	-11.2319	0	0	-0.196021	0	0.412718	0
LYSB351	4.54614	-447.599	-106.092	-578.638	-27.8223	781.974	-748.818	114.658	294.123	670.534	0	0	0	63.2439	532.748	-11.2343	0	0	-0.196021	0	0.412718	0
LYSB353	3.94236	-447.6	-106.383	-578.652	-27.8844	781.953	-748.844	114.431	294.162	670.534	0	0	0	63.2426	532.745	-11.2336	0	0	-0.196021	0	0.412718	0
TYRB356	3.8592	-447.6	-106.383	-578.68	-27.8768	781.982	-748.87	114.355	294.179	670.534	0	0	0	63.2349	532.745	-11.2336	0	0	-0.196021	0	0.412718	0
TYRB357	2.75097	-447.585	-106.373	-578.655	-27.8838	781.911	-748.856	113.245	294.181	670.534	0	0	0	63.2491	532.788	-11.2336	0	0	-0.196021	0	0.412718	0
ARGB358	2.46751	-447.585	-106.45	-578.62	-27.9037	781.792	-748.866	113.152	294.199	670.534	0	0	0	63.2346	532.788	-11.2358	0	0	-0.196021	0	0.412718	0
TYRB359	1.60129	-447.585	-106.454	-578.61	-27.9213	781.778	-748.837	112.307	294.178	670.534	0	0	0	63.2308	532.788	-11.2358	0	0	-0.196021	0	0.412718	0
GLUB362	1.5082	-447.585	-106.473	-578.627	-27.992	781.804	-748.873	112.304	294.191	670.535	0	0	0	63.2164	532.792	-11.2096	0	0	-0.196079	0	0.412718	0
VALB363	1.5082	-447.585	-106.473	-578.627	-27.992	781.804	-748.873	112.304	294.191	670.535	0	0	0	63.2164	532.792	-11.2096	0	0	-0.196079	0	0.412718	0
ASPB367	1.49817	-447.585	-106.473	-578.628	-27.9916	781.797	-748.877	112.304	294.191	670.535	0	0	0	63.2164	532.792	-11.2077	0	0	-0.196079	0	0.412718	0
ASPB368	1.48542	-447.585	-106.473	-578.632	-27.9901	781.803	-748.884	112.304	294.191	670.54	0	0	0	63.2067	532.794	-11.2117	0	0	-0.196079	0	0.412718	0
LYSB369	1.42043	-447.585	-106.473	-578.648	-27.9898	781.769	-748.912	112.304	294.197	670.546	0	0	0	63.2067	532.795	-11.2111	0	0	-0.196079	0	0.412718	0
LYSB370	1.28106	-447.585	-106.473	-578.58	-27.9623	781.552	-748.854	112.304	294.155	670.537	0	0	0	63.2067	532.7	-11.2353	0	0	-0.196079	0	0.412718	0
ILEB372	1.09964	-447.585	-106.473	-578.582	-27.9623	781.569	-748.846	112.297	294.153	670.537	0	0	0	63.0113	532.691	-11.2353	0	0	-0.196079	0	0.412718	0
VALB373	0.964851	-447.585	-106.473	-578.613	-27.9623	781.569	-748.916	112.172	294.168	670.537	0	0	0	63.0881	532.688	-11.2353	0	0	-0.196079	0	0.412718	0
ASPB374	0.819382	-447.584	-106.473	-578.611	-27.963	781.55	-748.912	112.17	294.159	670.537	0	0	0	62.9663	532.685	-11.2356	0	0	-0.196079	0	0.412718	0
GLNB375	0.7755	-447.585	-106.473	-578.586	-27.9599	781.48	-748.892	112.169	294.14	670.537	0	0	0	62.9641	532.665	-11.2356	0	0	-0.196079	0	0.412718	0
SERB376	0.766024	-447.599	-106.488	-578.58	-27.9599	781.481	-748.879	112.168	294.14	670.537	0	0	0	62.9641	532.665	-11.2356	0	0	-0.196079	0	0.412718	0
GLNB377	0.73571	-447.599	-106.488	-578.567	-27.9599	781.465	-748.87	112.139	294.133	670.537	0	0	0	62.9649	532.666	-11.2356	0	0	-0.196079	0	0.412718	0
GLNB378	0.698651	-447.598	-106.488	-578.562	-27.9599	781.438	-748.866	112.139	294.129	670.537	0	0	0	62.949	532.665	-11.2356	0	0	-0.196079	0	0.412718	0
TYRB380	-0.993094	-447.59	-106.498	-578.568	-27.9701	781.437	-748.878	110.474	294.129	670.537	0	0	0	62.9523	532.682	-11.2356	0	0	-0.196079	0	0.412718	0
GLNB381	-1.35391	-447.585	-106.498	-578.539	-27.9701	781.397	-748.841	110.49	294.08	670.537	0	0	0	62.5931	532.676	-11.2356	0	0	-0.196079	0	0.412718	0
GLUB382	-1.53282	-447.585	-106.498	-578.495	-27.931	781.265	-748.804	110.402	294.009	670.537	0	0	0	62.5849	532.65	-11.2349	0	0	-0.196079	0	0.412718	0
PHEB384	-1.58217	-447.584	-106.498	-578.513	-27.9359	781.266	-748.845	110.413	294.011	670.537	0	0	0	62.5848	532.65	-11.2349	0	0	-0.196079	0	0.412718	0
GLUB385	-1.62852	-447.583	-106.498	-578.502	-27.9255	781.216	-748.837	110.413	293.993	670.537	0	0	0	62.577	532.649	-11.235	0	0	-0.196079	0	0.412718	0
ILEB386	-1.77273	-447.583	-106.498	-578.493	-27.9254	781.215	-748.817	110.413	293.983	670.537	0	0	0	62.4138	532.647	-11.235	0	0	-0.196079	0	0.412718	0
SERB387	-1.7912	-447.593	-106.508	-578.493	-27.9257	781.216	-748.817	110.414	293.983	670.537	0	0	0	62.4139	532.648	-11.235	0	0	-0.196079	0	0.412718	0
LYSB388	-1.79981	-447.593	-106.508	-578.494	-27.9257	781.216	-748.82	110.408	293.985	670.537	0	0	0	62.4139	532.649	-11.2356	0	0	-0.196079	0	0.412718	0
LYSB389	-2.12289	-447.59	-106.508	-578.441	-27.903	781.074	-748.761	110.205	293.911	670.537	0	0	0	62.3729	532.643	-11.2363	0	0	-0.196079	0	0.412718	0
GLUB390	-2.5779	-447.59	-106.508	-578.427	-27.9024	781.038	-748.744	110.341	293.911	670.537	0	0	0	61.8095	532.638	-11.2591	0	0	-0.196079	0	0.412718	0
METB391	-2.66477	-447.59	-106.507	-578.426	-27.9024	781.036	-748.743	110.253	293.911	670.537	0	0	0	61.8094	532.638	-11.2591	0	0	-0.196079	0	0.412467	0
GLNB392	-2.9764	-447.59	-106.505	-578.405	-27.908	780.954	-748.729	110.107	293.885	670.537	0	0	0	61.721	532.636	-11.2591	0	0	-0.196079	0	0.412467	0
PROB393	-3.19992	-447.59	-106.505	-578.404	-27.9094	780.955	-748.725	109.882	293.883	670.537	0	0	0	61.7201	532.636	-11.2591	0	0	-0.196079	0	0.412467	0
THRB394	-3.25612	-447.59	-106.511	-578.386	-27.9094	780.928	-748.712	109.873	293.871	670.537	0	0	0	61.6861	532.636	-11.2591	0	0	-0.196079	0	0.412467	0
H2SB395	-4.10832	-447.623	-106.538	-578.359	-27.9091	780.872	-748.693	109.089	293.878	670.537	0	0	0	61.6854	532.636	-11.2591	0	0	-0.196079	0	0.406957	0
ILEB397	-4.25171	-447.623	-106.538	-578.342	-27.9089	780.873	-748.653	109.101	293.878	670.537	0	0	0	61.4722	532.636	-11.2591	0	0	-0.196079	0	0.4071	0
ARGB398	-4.33832	-447.623	-106.538	-578.34	-27.9382	780.851	-748.655	109.031	293.883	670.537	0	0	0	61.4987	532.635	-11.2556	0	0	-0.196079	0	0.4071	0
LEUB399	-4.5951	-447.623	-106.538	-578.333	-27.9382	780.833	-748.638	108.789	293.885	670.537	0	0	0	61.4756	532.635	-11.2556	0	0	-0.196079	0	0.4071	0
LEUB401	-4.92211	-447.622	-106.538	-578.337	-27.9382	780.832	-748.65	108.475	293.889	670.537	0	0	0	61.4755	532.635	-11.2556	0	0	-0.196079	0	0.4071	0
LEUB403	-5.55226	-447.594	-106.538	-578.303	-27.9382	780.798	-748.598	107.786	293.866	670.537	0	0	0	61.4759	532.57	-11.2556	0	0	-0.196079	0	0.4071	0
ASNB404	-5.64485	-447.594	-106.618	-578.3	-27.9384	780.791	-748.597	107.783	293.866	670.537	0	0	0	61.4704	532.57	-11.2556	0	0	-0.196079	0	0.4071	0
PHEB405	-6.59173	-447.612	-106.618	-578.311	-27.9509	780.809	-748.608	107.183	293.865	670.537	0	0	0	61.1581	532.572	-11.2556	0	0	-0.196079	0	0.4071	0
SERB406	-6.63999	-447.611	-106.619	-578.31	-27.9509	780.807	-748.608	107.12	293.865	670.537	0	0	0	61.1742	532.57	-11.2556	0	0	-0.196079	0	0.4071	0
VALB407	-6.69645	-447.611	-106.619	-578.331	-27.9517	780.811	-748.649	106.972	293.875	670.537	0	0	0	61.3153	532.57	-11.2556	0	0	-0.196079	0	0.4071	0
PHEB408	-7.83213	-447.612	-106.619	-578.32	-27.945	780.812	-748.626	105.933	293.863	670.537	0	0	0	61.1894	532.57	-11.2556	0	0	-0.196079	0	0.4071	0
TYRB409	-8.41236	-447.612	-106.619	-578.339	-27.9492	780.919	-748.629	105.256	293.88	670.537	0	0	0	61.1883	532.587	-11.2556	0	0	-0.196079	0	0.4071	0
TYRB410	-8.58409	-447.61	-106.619	-578.398	-27.9492	780.94	-748.722	105.319	293.883	670.537	0	0	0	61.0782	532.586	-11.2547	0	0	-0.196079	0	0.4071	0
GLUB411	-8.62119	-447.61	-106.619	-578.393	-27.9303	780.896	-748.725	105.319	293.87	670.537	0	0	0	61.0781	532.586	-11.2546	0	0	-0.196079	0	0.4071	0
ILEB412	-8.80653	-447.629	-106.619	-578.407	-27.9329	780.921	-748.739	105.318	293.872	670.536	0	0	0	60.9163	532.621	-11.2546	0	0	-0.196079	0	0.4071	0
LEUB413	-8.88087	-447.629	-106.619	-578.44	-27.9329	780.913	-748.816	105.345	293.901	670.536	0	0	0	60.9036	532.621	-11.2546	0	0	-0.196079	0	0.4071	0
ASNB414	-8.88446	-447.629	-106.619	-578.439	-27.9329	780.908	-748.815	105.345	293.901	670.536	0	0	0	60.9041	532.62	-11.2546	0	0	-0.196079	0	0.4071	0
SERB415	-8.89472	-447.629	-106.619	-578.436	-27.9329	780.893	-748.813	105.344	293.901	670.536	0	0	0	60.9041	532.619	-11.2546	0	0	-0.196079	0	0.4071	0
PROB416	-8.89472	-447.629	-106.619	-578.436	-27.9329	780.893	-748.813	105.344	293.901	670.536	0	0	0	60.9041	532.619	-11.2546	0	0	-0.196079	0	0.4071	0
GLUB417	-8.90231	-447.629	-106.619	-578.434	-27.9327	780.881	-748.815	105.344	293.902	670.536	0	0	0	60.9041	532.62	-11.2522	0	0	-0.196079	0	0.4071	0
LYSB418	-8.97923	-447.629	-106.619	-578.426	-27.9342	780.809	-748.823	105.343	293.899	670.536	0	0	0	60.9042	532.62	-11.2513	0	0	-0.196079	0	0.4071	0
CYSB420	-8.99847	-447.665	-106.619	-578.447	-27.9342	780.849	-748.833	105.342	293.906	670.536	0	0	0	60.9042	532.692	-11.2513	0	0	-0.196079	0	0.4071	0
SERB421	-9.01061	-447.638	-106.619	-578.438	-27.9342	780.821	-748.833	105.327	293.906	670.536	0	0	0	60.9011	532.693	-11.2513	0	0	-0.196079	0	0.4071	0
LEUB422	-9.09824	-447.638	-106.619	-578.447	-27.9342	780.824	-748.847	105.259	293.906	670.536	0	0	0	60.9012	532.695	-11.2513	0	0	-0.196079	0	0.4071	0
LYSB424	-9.22883	-447.639	-106.619	-578.427	-27.9908	780.731	-748.831	105.258	293.891	670.536	0	0	0	60.9009	532.696	-11.2506	0	0	-0.196079	0	0.4071	0
THRB425	-9.30404	-447.632	-106.614	-578.423	-27.9908	780.729	-748.824	105.166	293.891	670.536	0	0	0	60.897	532.694	-11.2506	0	0	-0.196079	0	0.4071	0
PHEB427	-9.59516	-447.634	-106.614	-578.436	-27.9784	780.709	-748.854	105.161	293.903	670.536	0	0	0	60.6505	532.66	-11.2506	0	0	-0.196079	0	0.4071	0
ASPB428	-9.63454	-447.635	-106.614	-578.433	-27.9759	780.714	-748.846	105.164	293.898	670.536	0	0	0	60.6148	532.664	-11.269	0	0	-0.196079	0	0.4071	0
GLUB429	-9.77338	-447.635	-106.614	-578.432	-27.9831	780.708	-748.843	105.03	293.903	670.536	0	0	0	60.6147	532.663	-11.2694	0	0	-0.196079	0	0.4071	0
ILEB431	-10.038	-447.635	-106.614	-578.493	-27.9835	780.712	-748.98	104.968	293.949	670.536	0	0	0	60.5604	532.665	-11.2694	0	0	-0.196079	0	0.4071	0
GLUB433	-10.1488	-447.636	-106.614	-578.477	-27.9932	780.661	-748.967	104.92	293.939	670.539	0	0	0	60.5473	532.663	-11.2785	0	0	-0.196079	0	0.4071	0
LEUB434	-10.2814	-447.635	-106.614	-578.515	-27.9932	780.652	-749.059	104.92	293.969	670.539	0	0	0	60.5224	532.656	-11.2785	0	0	-0.196079	0	0.4071	0
ASPB435	-10.3736	-447.635	-106.614	-578.514	-27.9945	780.649	-749.059	104.92	293.968	670.54	0	0	0	60.4369	532.652	-11.2818	0	0	-0.196079	0	0.4071	0
THRB436	-10.4647	-447.634	-106.619	-578.509	-27.9947	780.643	-749.049	104.831	293.968	670.539	0	0	0	60.4311	532.647	-11.2818	0	0	-0.196079	0	0.4071	0
LEUB437	-10.6328	-447.639	-106.617	-578.506	-27.9947	780.641	-749.045	104.666	293.965	670.539	0	0	0	60.429	532.643	-11.2818	0	0	-0.196079	0	0.4071	0
SERB438	-10.6934	-447.655	-106.64	-578.495	-27.9946	780.624	-749.031	104.612	293.962	670.54	0	0	0	60.4553	532.645	-11.2818	0	0	-0.196079	0	0.4071	0
GLUB439	-10.7012	-447.655	-106.64	-578.497	-28.0065	780.623	-749.034	104.618	293.966	670.54	0	0	0	60.4553	532.644	-11.2832	0	0	-0.196079	0	0.4071	0
GLUB440	-10.7669	-447.654	-106.648	-578.468	-28.0125	780.529	-749.016	104.612	293.956	670.537	0	0	0	60.4669	532.615	-11.2812	0	0	-0.196079	0	0.4071	0
SERB441	-10.7782	-447.675	-106.655	-578.479	-28.0126	780.563	-749.016	104.606	293.957	670.537	0	0	0	60.4672	532.618	-11.2812	0	0	-0.196079	0	0.4071	0
TYRB442	-12.6717	-447.68	-106.655	-578.476	-28.0078	780.536	-749.015	102.745	293.956	670.528	0	0	0	60.4665	532.616	-11.2806	0	0	-0.196079	0	0.4071	0
LYSB443	-12.839	-447.68	-106.655	-578.451	-28.0169	780.476	-748.984	102.615	293.945	670.526	0	0	0	60.4665	532.609	-11.2906	0	0	-0.196079	0	0.4071	0
ASPB444	-13.2236	-447.68	-106.655	-578.434	-28.0063	780.416	-748.967	102.267	293.933	670.526	0	0	0	60.4649	532.613	-11.2993	0	0	-0.196079	0	0.4071	0
SERB445	-13.2306	-447.68	-106.655	-578.435	-28.0063	780.412	-748.968	102.266	293.933	670.526	0	0	0	60.4649	532.614	-11.2993	0	0	-0.196079	0	0.4071	0
THRB446	-13.6664	-447.674	-106.65	-578.432	-28.0063	780.413	-748.961	101.813	293.934	670.526	0	0	0	60.4588	532.61	-11.2993	0	0	-0.196079	0	0.4071	0
LEUB447	-13.708	-447.676	-106.65	-578.454	-28.0063	780.416	-749.008	101.823	293.949	670.526	0	0	0	60.4593	532.612	-11.2993	0	0	-0.196079	0	0.4071	0
ILEB448	-14.0563	-447.676	-106.65	-578.456	-28.0063	780.418	-749.013	101.736	293.95	670.526	0	0	0	60.2046	532.613	-11.2993	0	0	-0.196079	0	0.4071	0
GLNB450	-14.1088	-447.676	-106.65	-578.474	-28.0063	780.418	-749.049	101.736	293.967	670.526	0	0	0	60.188	532.613	-11.2993	0	0	-0.196079	0	0.4071	0
LEUB451	-14.1264	-447.675	-106.65	-578.467	-28.0063	780.415	-749.036	101.705	293.961	670.526	0	0	0	60.188	532.61	-11.2993	0	0	-0.196079	0	0.4071	0
LEUB452	-14.4213	-447.688	-106.65	-578.502	-28.0063	780.432	-749.105	101.512	293.959	670.526	0	0	0	60.1889	532.64	-11.2993	0	0	-0.196079	0	0.4071	0
ARGB453	-14.4995	-447.694	-106.65	-578.461	-28.0508	780.377	-749.069	101.511	293.93	670.526	0	0	0	60.1702	532.647	-11.3002	0	0	-0.196079	0	0.4071	0
ASPB454	-14.5674	-447.693	-106.65	-578.454	-28.0518	780.339	-749.067	101.511	293.924	670.526	0	0	0	60.1376	532.643	-11.3022	0	0	-0.196079	0	0.4071	0
ASNB455	-14.8637	-447.692	-106.65	-578.45	-28.0518	780.315	-749.066	101.24	293.918	670.526	0	0	0	60.1368	532.64	-11.3022	0	0	-0.196079	0	0.4071	0
LEUB456	-14.8972	-447.693	-106.65	-578.46	-28.0518	780.341	-749.07	101.217	293.918	670.526	0	0	0	60.1162	532.689	-11.3022	0	0	-0.196079	0	0.4071	0
THRB457	-14.8972	-447.693	-106.65	-578.46	-28.0518	780.341	-749.07	101.217	293.918	670.526	0	0	0	60.1162	532.689	-11.3022	0	0	-0.196079	0	0.4071	0
LEUB458	-14.9394	-447.695	-106.65	-578.451	-28.0518	780.316	-749.066	101.217	293.916	670.526	0	0	0	60.0907	532.691	-11.3022	0	0	-0.196079	0	0.4071	0
THRB460	-15.0523	-447.695	-106.65	-578.453	-28.0518	780.321	-749.067	101.217	293.914	670.526	0	0	0	59.9773	532.693	-11.3022	0	0	-0.196079	0	0.4071	0
SERB461	-15.1112	-447.695	-106.65	-578.45	-28.0518	780.313	-749.065	101.163	293.913	670.526	0	0	0	59.9774	532.691	-11.3022	0	0	-0.196079	0	0.4071	0
Now moving residues with bad energies
ASPA1	-15.2093	-447.782	-106.737	-578.475	-28.0511	780.367	-749.09	101.23	293.921	670.526	0	0	0	59.9774	532.694	-11.3057	0	0	-0.196194	0	0.4071	0
ARGA2	-15.2569	-447.79	-106.751	-578.516	-28.0661	780.409	-749.14	101.255	293.933	670.53	0	0	0	59.9774	532.693	-11.3097	0	0	-0.196251	0	0.4071	0
GLUA3	-15.2569	-447.79	-106.751	-578.516	-28.0661	780.409	-749.14	101.255	293.933	670.53	0	0	0	59.9774	532.693	-11.3097	0	0	-0.196251	0	0.4071	0
ASPA4	-15.2569	-447.79	-106.751	-578.516	-28.0661	780.409	-749.14	101.255	293.933	670.53	0	0	0	59.9774	532.693	-11.3097	0	0	-0.196251	0	0.4071	0
TYRA7	-15.2569	-447.79	-106.751	-578.516	-28.0661	780.409	-749.14	101.255	293.933	670.53	0	0	0	59.9774	532.693	-11.3097	0	0	-0.196251	0	0.4071	0
GLNA8	-15.2569	-447.79	-106.751	-578.516	-28.0661	780.409	-749.14	101.255	293.933	670.53	0	0	0	59.9774	532.693	-11.3097	0	0	-0.196251	0	0.4071	0
LYSA10	-15.2618	-447.79	-106.751	-578.519	-28.0668	780.41	-749.145	101.254	293.936	670.53	0	0	0	59.9777	532.693	-11.3087	0	0	-0.195873	0	0.4071	0
GLUA13	-15.2643	-447.79	-106.751	-578.519	-28.0715	780.408	-749.146	101.254	293.938	670.53	0	0	0	59.9779	532.693	-11.3055	0	0	-0.195851	0	0.4071	0
GLNA14	-15.2678	-447.787	-106.748	-578.516	-28.0716	780.397	-749.147	101.269	293.933	670.53	0	0	0	59.9675	532.691	-11.3055	0	0	-0.195851	0	0.4071	0
GLUA16	-15.2853	-447.804	-106.748	-578.503	-28.0357	780.348	-749.134	101.269	293.924	670.529	0	0	0	59.9615	532.737	-11.2976	0	0	-0.200892	0	0.4071	0
ARGA17	-15.4211	-447.79	-106.922	-578.518	-28.0335	780.337	-749.167	101.274	293.994	670.529	0	0	0	59.9637	532.709	-11.2982	0	0	-0.19738	0	0.4071	0
TYRA18	-15.432	-447.79	-106.922	-578.54	-28.0328	780.375	-749.195	101.26	294	670.536	0	0	0	59.9637	532.749	-11.2982	0	0	-0.19738	0	0.4071	0
ASPA19	-15.4395	-447.79	-106.922	-578.539	-28.0283	780.376	-749.193	101.26	293.997	670.536	0	0	0	59.9632	532.752	-11.3102	0	0	-0.197111	0	0.4071	0
GLUA20	-15.4792	-447.79	-106.909	-578.537	-28.0166	780.37	-749.193	101.216	293.984	670.536	0	0	0	59.9632	532.753	-11.3136	0	0	-0.197282	0	0.4071	0
VALA22	-15.4792	-447.79	-106.909	-578.537	-28.0166	780.37	-749.193	101.216	293.984	670.536	0	0	0	59.9632	532.753	-11.3136	0	0	-0.197282	0	0.4071	0
GLUA23	-15.4823	-447.79	-106.909	-578.537	-28.0161	780.37	-749.193	101.216	293.984	670.536	0	0	0	59.9598	532.752	-11.3136	0	0	-0.197277	0	0.4071	0
SERA24	-15.4823	-447.79	-106.909	-578.537	-28.0161	780.37	-749.193	101.216	293.984	670.536	0	0	0	59.9598	532.752	-11.3136	0	0	-0.197277	0	0.4071	0
LYSA26	-15.486	-447.79	-106.91	-578.537	-28.0148	780.369	-749.194	101.215	293.985	670.536	0	0	0	59.9598	532.752	-11.3137	0	0	-0.197277	0	0.4071	0
LYSA27	-15.4874	-447.79	-106.91	-578.537	-28.0159	780.369	-749.192	101.212	293.984	670.536	0	0	0	59.9601	532.752	-11.314	0	0	-0.197223	0	0.4071	0
ASPA32	-15.5146	-447.79	-106.927	-578.562	-28.0127	780.432	-749.218	101.212	293.985	670.538	0	0	0	59.9277	532.753	-11.3103	0	0	-0.197223	0	0.407646	0
VALA33	-15.5263	-447.79	-106.927	-578.56	-28.0114	780.429	-749.216	101.189	293.985	670.538	0	0	0	59.937	532.752	-11.3103	0	0	-0.197223	0	0.407646	0
GLUA34	-15.5429	-447.821	-106.958	-578.562	-28.0156	780.437	-749.22	101.189	294.012	670.553	0	0	0	59.9404	532.752	-11.3083	0	0	-0.197223	0	0.407646	0
THRA36	-15.5435	-447.823	-106.933	-578.559	-28.0147	780.432	-749.215	101.189	294.012	670.553	0	0	0	59.9129	532.752	-11.3083	0	0	-0.197223	0	0.407646	0
VALA37	-15.5444	-447.823	-106.933	-578.558	-28.0147	780.432	-749.214	101.196	294.012	670.553	0	0	0	59.9023	532.751	-11.3083	0	0	-0.197223	0	0.407646	0
GLUA38	-15.5687	-447.823	-106.956	-578.559	-28.0146	780.434	-749.214	101.196	294.012	670.553	0	0	0	59.9023	532.752	-11.3105	0	0	-0.197221	0	0.407646	0
GLUA39	-15.5923	-447.847	-106.972	-578.57	-28.0228	780.468	-749.214	101.196	294.012	670.553	0	0	0	59.9041	532.776	-11.3105	0	0	-0.197141	0	0.407646	0
ARGA40	-15.6542	-447.848	-106.984	-578.552	-28.0287	780.436	-749.207	101.156	294.012	670.553	0	0	0	59.9083	532.747	-11.3109	0	0	-0.197141	0	0.407646	0
SERA44	-15.6542	-447.848	-106.984	-578.552	-28.0287	780.436	-749.207	101.156	294.012	670.553	0	0	0	59.9083	532.747	-11.3109	0	0	-0.197141	0	0.407646	0
VALA45	-15.6542	-447.848	-106.984	-578.552	-28.0287	780.436	-749.207	101.156	294.012	670.553	0	0	0	59.9083	532.747	-11.3109	0	0	-0.197141	0	0.407646	0
LYSA48	-15.7662	-447.849	-107.215	-578.548	-27.9837	780.418	-749.208	101.121	294.142	670.553	0	0	0	59.906	532.747	-11.3129	0	0	-0.197141	0	0.407646	0
ASNA49	-15.7662	-447.849	-107.215	-578.548	-27.9837	780.418	-749.208	101.121	294.142	670.553	0	0	0	59.906	532.747	-11.3129	0	0	-0.197141	0	0.407646	0
VALA50	-15.7662	-447.849	-107.215	-578.548	-27.9837	780.418	-749.208	101.121	294.142	670.553	0	0	0	59.906	532.747	-11.3129	0	0	-0.197141	0	0.407646	0
ILEA51	-15.7662	-447.849	-107.215	-578.548	-27.9837	780.418	-749.208	101.121	294.142	670.553	0	0	0	59.906	532.747	-11.3129	0	0	-0.197141	0	0.407646	0
ARGA54	-15.7662	-447.849	-107.215	-578.548	-27.9837	780.418	-749.208	101.121	294.142	670.553	0	0	0	59.906	532.747	-11.3129	0	0	-0.197141	0	0.407646	0
ARGA55	-15.7662	-447.849	-107.215	-578.548	-27.9837	780.418	-749.208	101.121	294.142	670.553	0	0	0	59.906	532.747	-11.3129	0	0	-0.197141	0	0.407646	0
SERA57	-15.7662	-447.849	-107.215	-578.548	-27.9837	780.418	-749.208	101.121	294.142	670.553	0	0	0	59.906	532.747	-11.3129	0	0	-0.197141	0	0.407646	0
ARGA59	-15.9568	-447.906	-108.786	-578.332	-27.7684	780.331	-748.849	101.101	294.774	670.553	0	0	0	59.9085	532.773	-11.1736	0	0	-0.216668	0	0.407646	0
ILEA61	-15.9568	-447.906	-108.786	-578.332	-27.7684	780.331	-748.849	101.101	294.774	670.553	0	0	0	59.9085	532.773	-11.1736	0	0	-0.216668	0	0.407646	0
SERA62	-15.9568	-447.906	-108.786	-578.332	-27.7684	780.331	-748.849	101.101	294.774	670.553	0	0	0	59.9085	532.773	-11.1736	0	0	-0.216668	0	0.407646	0
SERA63	-15.9568	-447.906	-108.786	-578.332	-27.7684	780.331	-748.849	101.101	294.774	670.553	0	0	0	59.9085	532.773	-11.1736	0	0	-0.216668	0	0.407646	0
ILEA64	-15.957	-447.905	-108.786	-578.332	-27.7684	780.332	-748.849	101.099	294.774	670.553	0	0	0	59.9085	532.772	-11.1736	0	0	-0.216668	0	0.407646	0
GLNA66	-15.957	-447.905	-108.786	-578.332	-27.7684	780.332	-748.849	101.099	294.774	670.553	0	0	0	59.9085	532.772	-11.1736	0	0	-0.216668	0	0.407646	0
LYSA67	-16.001	-447.905	-108.786	-578.339	-27.7948	780.327	-748.868	101.098	294.799	670.553	0	0	0	59.9086	532.772	-11.1867	0	0	-0.214369	0	0.407646	0
GLUA68	-16.015	-447.905	-108.786	-578.333	-27.7861	780.307	-748.86	101.117	294.788	670.564	0	0	0	59.9076	532.777	-11.2185	0	0	-0.217135	0	0.407646	0
GLUA69	-16.018	-447.905	-108.786	-578.335	-27.7882	780.313	-748.863	101.117	294.788	670.564	0	0	0	59.9078	532.777	-11.2204	0	0	-0.217135	0	0.407646	0
ASNA70	-16.0184	-447.905	-108.786	-578.335	-27.7882	780.313	-748.864	101.117	294.788	670.564	0	0	0	59.9078	532.778	-11.2204	0	0	-0.217135	0	0.407646	0
LYSA71	-16.0918	-447.889	-108.77	-578.343	-27.7883	780.314	-748.876	101.094	294.788	670.565	0	0	0	59.843	532.779	-11.2212	0	0	-0.217135	0	0.407646	0
GLUA74	-16.1242	-447.906	-108.787	-578.325	-27.8017	780.269	-748.859	101.094	294.801	670.56	0	0	0	59.843	532.777	-11.2038	0	0	-0.217123	0	0.407646	0
ASPA75	-16.1267	-447.906	-108.787	-578.325	-27.8035	780.269	-748.859	101.094	294.802	670.56	0	0	0	59.843	532.777	-11.2042	0	0	-0.217386	0	0.407646	0
LYSA76	-16.1343	-447.906	-108.787	-578.323	-27.8055	780.26	-748.857	101.094	294.801	670.56	0	0	0	59.843	532.776	-11.2056	0	0	-0.21577	0	0.407646	0
LYSA78	-16.136	-447.906	-108.787	-578.324	-27.8055	780.26	-748.859	101.094	294.802	670.56	0	0	0	59.843	532.776	-11.2056	0	0	-0.21577	0	0.407646	0
ILEA80	-16.142	-447.906	-108.787	-578.345	-27.8056	780.3	-748.876	101.084	294.804	670.56	0	0	0	59.8429	532.846	-11.2056	0	0	-0.21577	0	0.407646	0
ARGA81	-16.1423	-447.906	-108.787	-578.354	-27.809	780.316	-748.884	101.083	294.811	670.56	0	0	0	59.8429	532.846	-11.206	0	0	-0.21577	0	0.407646	0
GLUA82	-16.1554	-447.906	-108.787	-578.352	-27.8105	780.301	-748.882	101.083	294.81	670.56	0	0	0	59.8432	532.845	-11.2064	0	0	-0.216512	0	0.407646	0
ARGA84	-16.1594	-447.905	-108.779	-578.365	-27.8101	780.313	-748.895	101.083	294.811	670.56	0	0	0	59.8431	532.845	-11.2064	0	0	-0.216609	0	0.407646	0
GLNA85	-16.2274	-447.905	-108.805	-578.354	-27.8105	780.307	-748.878	101.082	294.816	670.56	0	0	0	59.7752	532.844	-11.2064	0	0	-0.216609	0	0.407646	0
META86	-16.2274	-447.905	-108.805	-578.354	-27.8105	780.307	-748.878	101.082	294.816	670.56	0	0	0	59.7752	532.844	-11.2064	0	0	-0.216609	0	0.407646	0
VALA87	-16.2322	-447.917	-108.805	-578.401	-27.8104	780.402	-748.916	101.02	294.815	670.56	0	0	0	59.834	532.898	-11.2064	0	0	-0.216609	0	0.407646	0
GLUA88	-16.2322	-447.917	-108.805	-578.401	-27.8104	780.402	-748.916	101.02	294.815	670.56	0	0	0	59.834	532.898	-11.2064	0	0	-0.216609	0	0.407646	0
THRA89	-16.2322	-447.917	-108.805	-578.401	-27.8104	780.402	-748.916	101.02	294.815	670.56	0	0	0	59.834	532.898	-11.2064	0	0	-0.216609	0	0.407646	0
GLUA90	-16.2464	-447.916	-108.787	-578.416	-27.8439	780.444	-748.924	101.02	294.807	670.56	0	0	0	59.8234	532.897	-11.2064	0	0	-0.217201	0	0.407646	0
LYSA92	-16.2472	-447.916	-108.787	-578.416	-27.8443	780.444	-748.924	101.02	294.807	670.56	0	0	0	59.8234	532.897	-11.2065	0	0	-0.217201	0	0.407646	0
LEUA93	-16.2478	-447.916	-108.787	-578.421	-27.8443	780.447	-748.935	101.03	294.81	670.56	0	0	0	59.8236	532.898	-11.2065	0	0	-0.217201	0	0.407646	0
CYSA96	-16.2478	-447.916	-108.787	-578.421	-27.8443	780.447	-748.935	101.03	294.81	670.56	0	0	0	59.8236	532.898	-11.2065	0	0	-0.217201	0	0.407646	0
ASPA97	-16.2478	-447.916	-108.787	-578.421	-27.8443	780.447	-748.935	101.03	294.81	670.56	0	0	0	59.8236	532.898	-11.2065	0	0	-0.217201	0	0.407646	0
ILEA98	-16.2483	-447.916	-108.787	-578.422	-27.8443	780.448	-748.935	101.03	294.81	670.56	0	0	0	59.8236	532.898	-11.2065	0	0	-0.217201	0	0.407646	0
ASPA100	-16.2624	-447.916	-108.787	-578.423	-27.8476	780.438	-748.942	101.03	294.817	670.56	0	0	0	59.8237	532.895	-11.2062	0	0	-0.217201	0	0.407646	0
ASPA103	-16.2797	-447.914	-108.787	-578.411	-27.8706	780.43	-748.923	101.03	294.816	670.56	0	0	0	59.8237	532.888	-11.2236	0	0	-0.217201	0	0.407646	0
LYSA104	-16.2999	-447.916	-108.818	-578.422	-27.8692	780.442	-748.938	101.034	294.837	670.56	0	0	0	59.8237	532.89	-11.2243	0	0	-0.217201	0	0.407896	0
PROA108	-16.3923	-447.916	-108.901	-578.423	-27.8692	780.445	-748.939	100.973	294.877	670.56	0	0	0	59.834	532.89	-11.2243	0	0	-0.217201	0	0.407896	0
ASNA111	-16.3934	-447.919	-108.905	-578.423	-27.8692	780.444	-748.939	100.973	294.881	670.563	0	0	0	59.834	532.891	-11.2243	0	0	-0.217201	0	0.407896	0
THRA112	-16.3934	-447.919	-108.905	-578.423	-27.8692	780.444	-748.939	100.973	294.881	670.563	0	0	0	59.834	532.891	-11.2243	0	0	-0.217201	0	0.407896	0
GLUA114	-16.3934	-447.919	-108.905	-578.423	-27.8692	780.444	-748.939	100.973	294.881	670.563	0	0	0	59.834	532.891	-11.2243	0	0	-0.217201	0	0.407896	0
SERA115	-16.3934	-447.919	-108.905	-578.423	-27.8692	780.444	-748.939	100.973	294.881	670.563	0	0	0	59.834	532.891	-11.2243	0	0	-0.217201	0	0.407896	0
LYSA116	-16.3987	-447.919	-108.905	-578.417	-27.8691	780.432	-748.938	100.979	294.882	670.557	0	0	0	59.834	532.89	-11.2244	0	0	-0.217201	0	0.407896	0
VALA117	-16.3987	-447.919	-108.905	-578.417	-27.8691	780.432	-748.938	100.979	294.882	670.557	0	0	0	59.834	532.89	-11.2244	0	0	-0.217201	0	0.407896	0
PHEA118	-16.3987	-447.919	-108.905	-578.417	-27.8691	780.432	-748.938	100.979	294.882	670.557	0	0	0	59.834	532.89	-11.2244	0	0	-0.217201	0	0.407896	0
TYRA120	-16.4108	-447.919	-108.905	-578.418	-27.869	780.43	-748.94	100.973	294.879	670.557	0	0	0	59.8342	532.89	-11.2244	0	0	-0.217201	0	0.407896	0
LYSA121	-16.4108	-447.919	-108.905	-578.418	-27.869	780.43	-748.94	100.973	294.879	670.557	0	0	0	59.8342	532.89	-11.2244	0	0	-0.217201	0	0.407896	0
LYSA123	-16.4138	-447.919	-108.901	-578.416	-27.8688	780.424	-748.938	100.971	294.876	670.557	0	0	0	59.8342	532.89	-11.2243	0	0	-0.217201	0	0.407896	0
TYRA126	-16.4181	-447.919	-108.901	-578.426	-27.8684	780.419	-748.949	100.988	294.882	670.557	0	0	0	59.834	532.89	-11.2243	0	0	-0.217201	0	0.407896	0
ARGA128	-16.4704	-447.919	-108.943	-578.438	-27.8925	780.427	-748.957	101.012	294.882	670.557	0	0	0	59.8362	532.89	-11.2245	0	0	-0.217201	0	0.407896	0
TYRA129	-16.5113	-447.919	-108.894	-578.43	-27.8836	780.398	-748.955	101.014	294.859	670.557	0	0	0	59.7763	532.89	-11.2245	0	0	-0.217201	0	0.407896	0
GLUA132	-16.5122	-447.919	-108.895	-578.43	-27.8859	780.397	-748.955	101.017	294.86	670.557	0	0	0	59.7763	532.89	-11.2245	0	0	-0.217201	0	0.407896	0
PHEA133	-16.5122	-447.919	-108.895	-578.43	-27.8859	780.397	-748.955	101.017	294.86	670.557	0	0	0	59.7763	532.89	-11.2245	0	0	-0.217201	0	0.407896	0
THRA135	-16.5122	-447.919	-108.895	-578.43	-27.8859	780.397	-748.955	101.017	294.86	670.557	0	0	0	59.7763	532.89	-11.2245	0	0	-0.217201	0	0.407896	0
ASNA137	-16.5123	-447.919	-108.895	-578.428	-27.8859	780.395	-748.953	101.017	294.859	670.557	0	0	0	59.7763	532.889	-11.2245	0	0	-0.217201	0	0.407896	0
ASPA138	-16.513	-447.919	-108.895	-578.427	-27.8833	780.392	-748.952	101.017	294.858	670.556	0	0	0	59.7676	532.889	-11.2169	0	0	-0.217201	0	0.407896	0
ARGA139	-16.5429	-447.945	-108.92	-578.422	-27.8914	780.385	-748.947	101.019	294.883	670.555	0	0	0	59.7689	532.888	-11.2189	0	0	-0.217201	0	0.407896	0
LYSA140	-16.5435	-447.945	-108.92	-578.424	-27.8945	780.388	-748.95	101.019	294.887	670.555	0	0	0	59.7693	532.89	-11.2188	0	0	-0.217201	0	0.407896	0
GLUA141	-16.5442	-447.945	-108.92	-578.425	-27.894	780.389	-748.951	101.019	294.888	670.555	0	0	0	59.7692	532.89	-11.2202	0	0	-0.217201	0	0.407896	0
GLUA144	-16.5475	-447.946	-108.92	-578.426	-27.8961	780.389	-748.952	101.019	294.889	670.555	0	0	0	59.7692	532.89	-11.2199	0	0	-0.217201	0	0.407896	0
ASNA145	-16.5475	-447.946	-108.92	-578.426	-27.8961	780.389	-748.952	101.019	294.889	670.555	0	0	0	59.7692	532.89	-11.2199	0	0	-0.217201	0	0.407896	0
SERA146	-16.5519	-447.946	-108.92	-578.423	-27.8961	780.389	-748.945	101.008	294.886	670.555	0	0	0	59.7692	532.891	-11.2199	0	0	-0.217201	0	0.407896	0
VALA148	-16.5519	-447.946	-108.92	-578.423	-27.8961	780.389	-748.945	101.008	294.886	670.555	0	0	0	59.7692	532.891	-11.2199	0	0	-0.217201	0	0.407896	0
LYSA151	-16.5553	-447.946	-108.92	-578.421	-27.8983	780.39	-748.939	101	294.884	670.555	0	0	0	59.7695	532.891	-11.2199	0	0	-0.217201	0	0.407896	0
SERA154	-16.5553	-447.946	-108.92	-578.421	-27.8983	780.39	-748.939	101	294.884	670.555	0	0	0	59.7695	532.891	-11.2199	0	0	-0.217201	0	0.407896	0
ASPA155	-16.5569	-447.946	-108.92	-578.42	-27.8969	780.386	-748.939	101	294.883	670.555	0	0	0	59.7696	532.89	-11.2197	0	0	-0.217201	0	0.407896	0
ILEA156	-16.5569	-447.946	-108.92	-578.42	-27.8969	780.386	-748.939	101	294.883	670.555	0	0	0	59.7696	532.89	-11.2197	0	0	-0.217201	0	0.407896	0
META158	-16.5587	-447.947	-108.92	-578.423	-27.8969	780.39	-748.945	101	294.885	670.555	0	0	0	59.7734	532.892	-11.2197	0	0	-0.217201	0	0.407896	0
THRA159	-16.5587	-447.947	-108.92	-578.423	-27.8969	780.39	-748.945	101	294.885	670.555	0	0	0	59.7734	532.892	-11.2197	0	0	-0.217201	0	0.407896	0
GLUA160	-16.5592	-447.947	-108.92	-578.423	-27.8959	780.389	-748.945	101	294.885	670.555	0	0	0	59.7734	532.892	-11.2208	0	0	-0.217201	0	0.407896	0
PROA162	-16.5592	-447.947	-108.92	-578.423	-27.8959	780.389	-748.945	101	294.885	670.555	0	0	0	59.7734	532.892	-11.2208	0	0	-0.217201	0	0.407896	0
THRA164	-16.5592	-447.947	-108.92	-578.423	-27.8959	780.389	-748.945	101	294.885	670.555	0	0	0	59.7734	532.892	-11.2208	0	0	-0.217201	0	0.407896	0
H2SA165	-16.5592	-447.947	-108.92	-578.423	-27.8959	780.389	-748.945	101	294.885	670.555	0	0	0	59.7734	532.892	-11.2208	0	0	-0.217201	0	0.407896	0
ARGA168	-16.5753	-447.959	-108.932	-578.445	-27.9089	780.454	-748.954	100.985	294.889	670.556	0	0	0	59.7741	532.893	-11.2245	0	0	-0.217201	0	0.407896	0
ASNA174	-16.5753	-447.959	-108.932	-578.445	-27.9089	780.454	-748.954	100.985	294.889	670.556	0	0	0	59.7741	532.893	-11.2245	0	0	-0.217201	0	0.407896	0
PHEA175	-16.5753	-447.959	-108.932	-578.445	-27.9089	780.454	-748.954	100.985	294.889	670.556	0	0	0	59.7741	532.893	-11.2245	0	0	-0.217201	0	0.407896	0
SERA176	-16.5776	-447.959	-108.932	-578.445	-27.9089	780.454	-748.955	100.987	294.889	670.556	0	0	0	59.7695	532.893	-11.2245	0	0	-0.217201	0	0.407896	0
VALA177	-16.5776	-447.959	-108.932	-578.445	-27.9089	780.454	-748.955	100.987	294.889	670.556	0	0	0	59.7695	532.893	-11.2245	0	0	-0.217201	0	0.407896	0
PHEA178	-16.5802	-447.958	-108.932	-578.445	-27.909	780.454	-748.954	100.968	294.889	670.556	0	0	0	59.785	532.892	-11.2245	0	0	-0.217201	0	0.407896	0
TYRA180	-16.5938	-447.959	-108.932	-578.432	-27.9097	780.43	-748.946	100.96	294.889	670.556	0	0	0	59.7839	532.875	-11.2247	0	0	-0.217201	0	0.407896	0
GLUA181	-16.598	-447.959	-108.932	-578.432	-27.9123	780.429	-748.946	100.96	294.89	670.556	0	0	0	59.7838	532.875	-11.226	0	0	-0.217201	0	0.407896	0
ASNA184	-16.598	-447.959	-108.932	-578.432	-27.9123	780.429	-748.946	100.96	294.89	670.556	0	0	0	59.7838	532.875	-11.226	0	0	-0.217201	0	0.407896	0
SERA185	-16.6083	-447.959	-108.924	-578.443	-27.9123	780.438	-748.966	100.961	294.894	670.556	0	0	0	59.7829	532.86	-11.226	0	0	-0.217201	0	0.407896	0
PROA186	-16.6083	-447.959	-108.924	-578.443	-27.9123	780.438	-748.966	100.961	294.894	670.556	0	0	0	59.7829	532.86	-11.226	0	0	-0.217201	0	0.407896	0
ASPA187	-16.6275	-447.959	-108.924	-578.442	-27.9194	780.417	-748.971	100.961	294.898	670.556	0	0	0	59.7678	532.858	-11.2026	0	0	-0.217201	0	0.407896	0
ARGA188	-16.6396	-447.959	-108.984	-578.446	-27.9234	780.424	-748.973	100.967	294.933	670.556	0	0	0	59.7742	532.86	-11.1975	0	0	-0.217201	0	0.407896	0
CYSA190	-16.6396	-447.959	-108.984	-578.446	-27.9234	780.424	-748.973	100.967	294.933	670.556	0	0	0	59.7742	532.86	-11.1975	0	0	-0.217201	0	0.407896	0
ARGA191	-16.6396	-447.959	-108.984	-578.446	-27.9234	780.424	-748.973	100.967	294.933	670.556	0	0	0	59.7742	532.86	-11.1975	0	0	-0.217201	0	0.407896	0
LYSA194	-16.6487	-447.959	-108.984	-578.452	-27.9213	780.423	-748.983	100.967	294.936	670.556	0	0	0	59.775	532.859	-11.1972	0	0	-0.217201	0	0.407896	0
ASPA198	-16.6569	-447.959	-108.984	-578.453	-27.9374	780.429	-748.983	100.967	294.94	670.556	0	0	0	59.7753	532.858	-11.1983	0	0	-0.217201	0	0.407896	0
ASPA199	-16.6734	-447.959	-108.984	-578.448	-27.9344	780.4	-748.988	100.967	294.936	670.556	0	0	0	59.7921	532.862	-11.2007	0	0	-0.217201	0	0.407896	0
ILEA201	-16.6749	-447.959	-108.984	-578.446	-27.9344	780.399	-748.983	100.952	294.934	670.556	0	0	0	59.8011	532.862	-11.2007	0	0	-0.217201	0	0.407896	0
GLUA203	-16.6749	-447.959	-108.984	-578.446	-27.9344	780.399	-748.983	100.952	294.934	670.556	0	0	0	59.8011	532.862	-11.2007	0	0	-0.217201	0	0.407896	0
LEUA204	-16.6754	-447.959	-108.984	-578.446	-27.9344	780.402	-748.983	100.942	294.935	670.555	0	0	0	59.8069	532.863	-11.2007	0	0	-0.217201	0	0.407896	0
ASPA205	-16.6754	-447.959	-108.984	-578.446	-27.9344	780.402	-748.983	100.942	294.935	670.555	0	0	0	59.8069	532.863	-11.2007	0	0	-0.217201	0	0.407896	0
THRA206	-16.6754	-447.959	-108.984	-578.446	-27.9344	780.402	-748.983	100.942	294.935	670.555	0	0	0	59.8069	532.863	-11.2007	0	0	-0.217201	0	0.407896	0
LEUA207	-16.6754	-447.959	-108.984	-578.446	-27.9344	780.402	-748.983	100.942	294.935	670.555	0	0	0	59.8069	532.863	-11.2007	0	0	-0.217201	0	0.407896	0
SERA208	-16.6821	-447.973	-108.998	-578.448	-27.9344	780.407	-748.984	100.937	294.935	670.562	0	0	0	59.8247	532.864	-11.2007	0	0	-0.217201	0	0.407896	0
GLUA209	-16.6851	-447.975	-109	-578.449	-27.9345	780.406	-748.985	100.937	294.937	670.564	0	0	0	59.8245	532.864	-11.2008	0	0	-0.217201	0	0.407896	0
GLUA210	-16.6927	-447.975	-109	-578.452	-27.9333	780.409	-748.99	100.937	294.939	670.564	0	0	0	59.8248	532.865	-11.2058	0	0	-0.217201	0	0.407896	0
SERA211	-16.6927	-447.975	-109	-578.452	-27.9333	780.409	-748.99	100.937	294.939	670.564	0	0	0	59.8248	532.865	-11.2058	0	0	-0.217201	0	0.407896	0
TYRA212	-16.6927	-447.975	-109	-578.452	-27.9333	780.409	-748.99	100.937	294.939	670.564	0	0	0	59.8248	532.865	-11.2058	0	0	-0.217201	0	0.407896	0
LYSA213	-16.7038	-447.975	-109.036	-578.459	-27.9315	780.423	-749	100.94	294.96	670.564	0	0	0	59.8249	532.866	-11.2043	0	0	-0.217201	0	0.407896	0
ASPA214	-16.7043	-447.975	-109.036	-578.459	-27.9319	780.423	-749	100.94	294.96	670.564	0	0	0	59.8249	532.866	-11.2042	0	0	-0.217201	0	0.407896	0
SERA215	-16.7043	-447.975	-109.036	-578.459	-27.9319	780.423	-749	100.94	294.96	670.564	0	0	0	59.8249	532.866	-11.2042	0	0	-0.217201	0	0.407896	0
THRA216	-16.7043	-447.975	-109.036	-578.459	-27.9319	780.423	-749	100.94	294.96	670.564	0	0	0	59.8249	532.866	-11.2042	0	0	-0.217201	0	0.407896	0
LEUA217	-16.7486	-447.974	-109.036	-578.411	-27.9319	780.315	-748.922	100.981	294.914	670.564	0	0	0	59.7655	532.853	-11.2042	0	0	-0.217201	0	0.407896	0
ILEA218	-16.7486	-447.974	-109.036	-578.411	-27.9319	780.315	-748.922	100.981	294.914	670.564	0	0	0	59.7655	532.853	-11.2042	0	0	-0.217201	0	0.407896	0
GLNA220	-16.7486	-447.974	-109.036	-578.411	-27.9319	780.315	-748.922	100.981	294.914	670.564	0	0	0	59.7655	532.853	-11.2042	0	0	-0.217201	0	0.407896	0
ARGA223	-16.7532	-447.975	-109.036	-578.412	-27.9345	780.317	-748.924	100.981	294.916	670.564	0	0	0	59.7632	532.853	-11.2038	0	0	-0.217201	0	0.407896	0
ASPA224	-16.7532	-447.975	-109.036	-578.412	-27.9345	780.317	-748.924	100.981	294.916	670.564	0	0	0	59.7632	532.853	-11.2038	0	0	-0.217201	0	0.407896	0
ASNA225	-16.7532	-447.975	-109.036	-578.412	-27.9345	780.317	-748.924	100.981	294.916	670.564	0	0	0	59.7632	532.853	-11.2038	0	0	-0.217201	0	0.407896	0
THRA227	-16.7532	-447.975	-109.036	-578.412	-27.9345	780.317	-748.924	100.981	294.916	670.564	0	0	0	59.7632	532.853	-11.2038	0	0	-0.217201	0	0.407896	0
LEUA228	-16.7839	-448.021	-109.036	-578.44	-27.9345	780.37	-748.964	100.951	294.919	670.564	0	0	0	59.8198	532.937	-11.2038	0	0	-0.217201	0	0.407896	0
THRA230	-16.7839	-448.021	-109.036	-578.44	-27.9345	780.37	-748.964	100.951	294.919	670.564	0	0	0	59.8198	532.937	-11.2038	0	0	-0.217201	0	0.407896	0
SERA231	-16.7839	-448.021	-109.036	-578.44	-27.9345	780.37	-748.964	100.951	294.919	670.564	0	0	0	59.8198	532.937	-11.2038	0	0	-0.217201	0	0.407896	0
METB232	-16.7924	-448.021	-109.065	-578.44	-27.9345	780.371	-748.964	100.95	294.934	670.564	0	0	0	59.8263	532.937	-11.2038	0	0	-0.217201	0	0.407896	0
ASPB233	-16.7925	-448.02	-109.063	-578.44	-27.9356	780.368	-748.964	100.95	294.934	670.564	0	0	0	59.8263	532.937	-11.2039	0	0	-0.217027	0	0.407896	0
LYSB234	-16.8108	-448.02	-109.063	-578.44	-27.9373	780.368	-748.965	100.933	294.935	670.564	0	0	0	59.8267	532.937	-11.2034	0	0	-0.217027	0	0.407896	0
ASNB235	-17.7696	-448.02	-109.063	-578.404	-27.9435	780.224	-749.011	100.945	294.939	670.564	0	0	0	59.0113	532.918	-11.2026	0	0	-0.217027	0	0.407896	0
GLUB236	-17.7696	-448.02	-109.063	-578.404	-27.9435	780.224	-749.011	100.945	294.939	670.564	0	0	0	59.0113	532.918	-11.2026	0	0	-0.217027	0	0.407896	0
GLNB239	-18.1327	-448.053	-109.068	-578.428	-27.9435	780.263	-749.038	100.974	294.938	670.564	0	0	0	58.6699	532.932	-11.2026	0	0	-0.217027	0	0.407896	0
LYSB240	-18.1334	-448.053	-109.068	-578.428	-27.9436	780.263	-749.038	100.974	294.938	670.564	0	0	0	58.6699	532.932	-11.2026	0	0	-0.21712	0	0.407896	0
LYSB242	-18.4201	-448.066	-108.857	-578.289	-27.6009	779.824	-748.884	101.037	294.26	670.564	0	0	0	58.6681	532.932	-11.2648	0	0	-0.220362	0	0.407896	0
GLUB245	-19.2752	-448.076	-108.857	-578.157	-27.6154	779.122	-748.766	101.035	294.14	670.564	0	0	0	58.3001	532.964	-11.1503	0	0	-0.222953	0	0.407896	0
GLNB246	-19.2832	-448.075	-108.857	-578.144	-27.6154	779.103	-748.757	101.034	294.129	670.564	0	0	0	58.3003	532.964	-11.1503	0	0	-0.222953	0	0.407896	0
GLUB248	-19.3029	-448.075	-108.857	-578.146	-27.6248	779.102	-748.76	101.034	294.131	670.566	0	0	0	58.2976	532.963	-11.1545	0	0	-0.22502	0	0.407896	0
ARGB249	-19.3413	-448.112	-108.941	-578.154	-27.5927	779.178	-748.753	101.024	294.131	670.566	0	0	0	58.2969	532.966	-11.1681	0	0	-0.224184	0	0.407896	0
TYRB250	-20.6848	-448.963	-110.064	-578.04	-27.6388	779.191	-748.562	100.97	294.5	670.594	0	0	0	58.3122	533.064	-11.1682	0	0	-0.224184	0	0.407896	0
ASPB251	-21.394	-448.963	-110.064	-578.017	-27.6287	778.9	-748.569	100.971	294.457	670.594	0	0	0	58.0015	533.089	-11.2635	0	0	-0.221306	0	0.407896	0
ASPB252	-21.394	-448.963	-110.064	-578.017	-27.6287	778.9	-748.569	100.971	294.457	670.594	0	0	0	58.0015	533.089	-11.2635	0	0	-0.221306	0	0.407896	0
LYSB258	-24.456	-448.936	-110.154	-577.878	-27.8514	777.746	-748.595	100.104	294.165	670.59	0	0	0	57.5419	532.914	-11.3743	0	0	-0.221306	0	0.407896	0
SERB259	-24.5601	-448.93	-110.154	-577.806	-27.8514	777.572	-748.562	100.109	294.118	670.59	0	0	0	57.542	532.848	-11.3743	0	0	-0.221306	0	0.407896	0
VALB260	-27.7589	-448.931	-110.154	-577.759	-27.8554	777.406	-748.542	97.3728	294.148	670.589	0	0	0	57.1543	532.808	-11.3743	0	0	-0.221306	0	0.407896	0
THRB261	-33.5884	-449.597	-110.516	-577.522	-27.8607	777.43	-748.011	93.3083	294.23	670.596	0	0	0	55.5421	532.635	-11.3743	0	0	-0.221306	0	0.407896	0
GLUB262	-33.5917	-449.597	-110.516	-577.513	-27.8533	777.413	-747.999	93.3083	294.22	670.596	0	0	0	55.5423	532.634	-11.3786	0	0	-0.221306	0	0.407896	0
GLNB263	-37.3881	-450.214	-111.348	-577.697	-28.3473	776.972	-748.523	92.5184	294.929	670.628	0	0	0	54.8533	532.533	-11.3499	0	0	-0.217482	0	0.407896	0
GLUB266	-39.352	-451.554	-111.897	-577.697	-28.3487	776.783	-748.612	92.5601	295.338	670.978	0	0	0	54.1908	532.586	-11.2855	0	0	-0.217482	0	0.407896	0
SERB268	-40.1184	-451.93	-112.188	-577.822	-28.3616	776.88	-748.674	92.4752	295.336	670.978	0	0	0	54.282	532.581	-11.2855	0	0	-0.217482	0	0.407896	0
ASNB269	-40.1237	-451.93	-112.188	-577.821	-28.3616	776.878	-748.674	92.4752	295.336	670.978	0	0	0	54.2792	532.581	-11.2855	0	0	-0.217482	0	0.407896	0
GLUB270	-40.7909	-452.741	-113.018	-578.019	-28.2377	777.703	-748.626	92.4217	296.268	670.978	0	0	0	54.2876	532.83	-11.991	0	0	-0.224133	0	0.407896	0
GLUB271	-40.7909	-452.741	-113.018	-578.019	-28.2377	777.703	-748.626	92.4217	296.268	670.978	0	0	0	54.2876	532.83	-11.991	0	0	-0.224133	0	0.407896	0
ARGB272	-40.7925	-452.741	-113.029	-578.02	-28.2381	777.705	-748.626	92.42	296.274	670.978	0	0	0	54.291	532.83	-11.9905	0	0	-0.224133	0	0.407868	0
ASNB273	-42.043	-453.381	-113.66	-578.001	-28.239	777.52	-748.574	92.421	296.571	670.978	0	0	0	54.1288	532.801	-11.9905	0	0	-0.224133	0	0.407868	0
SERB276	-42.0548	-453.381	-113.66	-577.998	-28.239	777.514	-748.574	92.412	296.571	670.978	0	0	0	54.1288	532.801	-11.9905	0	0	-0.224133	0	0.407868	0
VALB277	-42.0548	-453.381	-113.66	-577.998	-28.239	777.514	-748.574	92.412	296.571	670.978	0	0	0	54.1288	532.801	-11.9905	0	0	-0.224133	0	0.407868	0
TYRB279	-42.1011	-453.381	-113.625	-578.001	-28.2378	777.512	-748.58	92.3406	296.571	670.978	0	0	0	54.1282	532.801	-11.9905	0	0	-0.224133	0	0.407868	0
LYSB280	-51.9033	-453.41	-114.647	-577.223	-27.8739	773.307	-748.364	89.6243	295.439	671.061	0	0	0	52.2279	532.953	-12.2372	0	0	-0.217428	0	0.407868	0
ASNB281	-51.9033	-453.41	-114.647	-577.223	-27.8739	773.307	-748.364	89.6243	295.439	671.061	0	0	0	52.2279	532.953	-12.2372	0	0	-0.217428	0	0.407868	0
VALB283	-52.892	-453.442	-114.647	-577.207	-27.8765	773.304	-748.325	88.7579	295.425	671.061	0	0	0	52.1032	533.023	-12.2372	0	0	-0.217428	0	0.407868	0
ARGB286	-53.0477	-453.454	-114.67	-577.205	-27.896	773.292	-748.332	88.7797	295.425	671.061	0	0	0	51.9977	533.019	-12.2377	0	0	-0.216168	0	0.407868	0
ARGB287	-54.4767	-453.472	-114.654	-577.301	-28.0776	773.187	-748.574	87.8196	295.4	671.061	0	0	0	52.0687	533.151	-12.1294	0	0	-0.212748	0	0.407868	0
SERB288	-54.4813	-453.472	-114.654	-577.298	-28.0776	773.178	-748.571	87.8176	295.399	671.061	0	0	0	52.0687	533.149	-12.1294	0	0	-0.212748	0	0.407868	0
SERB289	-54.4813	-453.472	-114.654	-577.298	-28.0776	773.178	-748.571	87.8176	295.399	671.061	0	0	0	52.0687	533.149	-12.1294	0	0	-0.212748	0	0.407868	0
TRPB290	-55.8324	-453.476	-114.491	-577.315	-28.0585	773.178	-748.618	86.415	295.417	671.075	0	0	0	51.9748	533.164	-12.1288	0	0	-0.212699	0	0.407868	0
ARGB291	-56.7732	-453.392	-114.491	-576.869	-28.3858	772.162	-748.427	86.4106	295.137	671.075	0	0	0	51.9569	533.034	-12.1307	0	0	-0.225535	0	0.407868	0
VALB292	-56.7758	-453.375	-114.491	-576.857	-28.3858	772.126	-748.425	86.4109	295.135	671.075	0	0	0	51.9582	532.969	-12.1307	0	0	-0.225535	0	0.407868	0
VALB293	-56.7758	-453.375	-114.491	-576.857	-28.3858	772.126	-748.425	86.4109	295.135	671.075	0	0	0	51.9582	532.969	-12.1307	0	0	-0.225535	0	0.407868	0
SERB294	-56.7758	-453.375	-114.491	-576.857	-28.3858	772.126	-748.425	86.4109	295.135	671.075	0	0	0	51.9582	532.969	-12.1307	0	0	-0.225535	0	0.407868	0
SERB295	-56.7758	-453.375	-114.491	-576.857	-28.3858	772.126	-748.425	86.4109	295.135	671.075	0	0	0	51.9582	532.969	-12.1307	0	0	-0.225535	0	0.407868	0
ILEB296	-56.7758	-453.375	-114.491	-576.857	-28.3858	772.126	-748.425	86.4109	295.135	671.075	0	0	0	51.9582	532.969	-12.1307	0	0	-0.225535	0	0.407868	0
GLUB297	-57.4166	-453.376	-114.386	-576.853	-28.3489	772.067	-748.434	86.4118	295.079	671.081	0	0	0	51.2924	532.96	-12.1339	0	0	-0.224784	0	0.407868	0
GLNB298	-58.7937	-454.018	-115.044	-577.273	-28.2554	772.632	-748.844	86.4155	295.943	671.089	0	0	0	50.5835	533.138	-12.2121	0	0	-0.217353	0	0.407868	0
LYSB299	-58.9103	-454.018	-115.273	-577.34	-28.2556	772.76	-748.95	86.4215	296.114	671.09	0	0	0	50.584	533.143	-12.2297	0	0	-0.220704	0	0.407868	0
THRB300	-58.9103	-454.018	-115.273	-577.34	-28.2556	772.76	-748.95	86.4215	296.114	671.09	0	0	0	50.584	533.143	-12.2297	0	0	-0.220704	0	0.407868	0
GLUB301	-59.8879	-454.011	-115.256	-577.075	-28.2622	772.166	-748.731	86.4409	295.879	670.986	0	0	0	49.9919	533.013	-12.2042	0	0	-0.220704	0	0.407868	0
GLUB304	-61.9827	-454.871	-116.138	-576.93	-28.3495	771.643	-748.58	86.4352	296.557	671.052	0	0	0	49.1831	532.931	-12.1536	0	0	-0.239158	0	0.407868	0
LYSB305	-61.9849	-454.871	-116.138	-576.931	-28.3569	771.644	-748.582	86.4352	296.566	671.052	0	0	0	49.1831	532.931	-12.1524	0	0	-0.241871	0	0.407868	0
LYSB306	-61.9861	-454.871	-116.138	-576.932	-28.3581	771.645	-748.584	86.4352	296.568	671.052	0	0	0	49.1831	532.932	-12.1516	0	0	-0.24337	0	0.407868	0
GLNB307	-63.4196	-454.941	-117.226	-576.895	-28.232	771.731	-748.391	85.7754	296.964	671.007	0	0	0	48.7668	532.852	-12.1396	0	0	-0.246419	0	0.407868	0
GLNB308	-63.4196	-454.941	-117.226	-576.895	-28.232	771.731	-748.391	85.7754	296.964	671.007	0	0	0	48.7668	532.852	-12.1396	0	0	-0.246419	0	0.407868	0
ARGB311	-64.3807	-454.905	-118.057	-576.958	-28.4393	771.723	-748.452	85.6583	297.279	671.01	0	0	0	48.7317	532.793	-12.1364	0	0	-0.242522	0	0.407868	0
GLUB312	-64.3816	-454.905	-118.057	-576.956	-28.4293	771.717	-748.45	85.659	297.269	671.01	0	0	0	48.7317	532.793	-12.1358	0	0	-0.243278	0	0.407868	0
ARGB314	-67.2068	-454.873	-119.136	-576.85	-28.118	771.536	-748.44	84.9923	297.193	671.046	0	0	0	47.4601	532.709	-12.1812	0	0	-0.243868	0	0.407868	0
GLUB315	-67.2068	-454.873	-119.136	-576.85	-28.118	771.536	-748.44	84.9923	297.193	671.046	0	0	0	47.4601	532.709	-12.1812	0	0	-0.243868	0	0.407868	0
LYSB316	-67.2099	-454.873	-119.136	-576.852	-28.1186	771.536	-748.444	84.9937	297.194	671.046	0	0	0	47.4601	532.709	-12.1813	0	0	-0.243741	0	0.407868	0
GLUB318	-67.8285	-454.875	-119.136	-576.896	-28.1289	771.589	-748.501	84.9084	297.195	671.046	0	0	0	46.986	532.711	-12.1813	0	0	-0.243741	0	0.407868	0
THRB319	-67.8547	-454.857	-119.12	-576.892	-28.1292	771.603	-748.481	84.8119	297.195	671.046	0	0	0	46.9867	532.71	-12.1813	0	0	-0.243741	0	0.407868	0
GLUB320	-67.9658	-454.857	-119.184	-576.905	-28.165	771.616	-748.496	84.8131	297.197	671.046	0	0	0	46.9871	532.709	-12.1813	0	0	-0.244279	0	0.407868	0
ARGB322	-68.6951	-454.763	-119.15	-576.201	-27.6353	770.083	-748.13	84.7257	296.603	670.975	0	0	0	46.7927	532.478	-12.1404	0	0	-0.262904	0	0.407868	0
ASPB323	-69.3204	-454.741	-119.15	-576.012	-27.5497	769.432	-747.975	84.716	296.489	670.975	0	0	0	46.5364	532.376	-12.1873	0	0	-0.260406	0	0.407868	0
ILEB324	-70.4916	-454.787	-119.15	-576.088	-27.5504	769.501	-748.105	84.6605	296.501	670.975	0	0	0	45.5907	532.463	-12.1873	0	0	-0.260406	0	0.407868	0
ASNB326	-71.3775	-455.261	-119.71	-575.946	-27.5504	769.126	-748.016	84.6637	296.792	670.975	0	0	0	45.5882	532.336	-12.1873	0	0	-0.260406	0	0.407868	0
ASPB327	-73.2608	-455.262	-119.724	-575.951	-27.573	769.097	-748.047	83.4566	296.771	670.975	0	0	0	45.0357	532.325	-12.1874	0	0	-0.260406	0	0.407868	0
VALB328	-73.2961	-455.262	-119.724	-575.949	-27.573	769.097	-748.042	83.4568	296.771	670.975	0	0	0	44.9934	532.326	-12.1874	0	0	-0.260406	0	0.407868	0
SERB330	-74.4555	-455.81	-120.308	-575.979	-27.573	769.168	-748.062	82.9989	297.172	670.975	0	0	0	45.0018	532.334	-12.1874	0	0	-0.260406	0	0.407868	0
GLUB333	-76.4715	-455.78	-119.727	-575.698	-27.0919	767.914	-747.856	81.6444	296.363	670.975	0	0	0	44.8253	532.408	-12.188	0	0	-0.260406	0	0.407868	0
LYSB334	-76.6582	-455.777	-119.727	-575.725	-27.0116	767.83	-747.924	81.6578	296.267	670.975	0	0	0	44.8264	532.269	-12.1983	0	0	-0.260406	0	0.407868	0
ILEB337	-76.9154	-455.777	-119.727	-575.771	-27.0121	767.801	-748.053	81.6603	296.301	670.966	0	0	0	44.7463	532.262	-12.1983	0	0	-0.260406	0	0.407868	0
PROB338	-77.4363	-455.777	-119.727	-575.686	-27.0121	767.738	-747.891	80.9644	296.296	670.962	0	0	0	44.7461	532.249	-12.1983	0	0	-0.260406	0	0.407868	0
ASNB339	-78.2123	-456.276	-120.276	-575.665	-27.0121	767.691	-747.891	80.9648	296.701	670.958	0	0	0	44.6439	532.214	-12.1983	0	0	-0.260406	0	0.407868	0
SERB341	-78.6671	-456.5	-120.499	-575.592	-27.0122	767.395	-747.828	80.9633	296.853	670.982	0	0	0	44.6222	532.23	-12.1983	0	0	-0.260406	0	0.407868	0
GLNB342	-78.703	-456.524	-120.524	-575.598	-27.0121	767.404	-747.834	80.9645	296.881	670.982	0	0	0	44.6083	532.234	-12.1983	0	0	-0.260406	0	0.407868	0
GLUB344	-85.4667	-456.524	-121.824	-575.42	-27.272	765.934	-747.913	78.1031	297.011	670.979	0	0	0	43.2389	532.012	-11.9242	0	0	-0.260406	0	0.404775	0
SERB345	-87.9935	-457.129	-122.455	-575.596	-27.2642	766.149	-748.078	76.5115	297.231	671.036	0	0	0	43.3804	532.108	-11.9242	0	0	-0.260406	0	0.404775	0
LYSB346	-89.8546	-457.948	-123.267	-575.541	-26.7663	765.217	-748.065	76.5592	297.482	671.111	0	0	0	43.1201	532.104	-11.901	0	0	-0.260406	0	0.404775	0
VALB347	-89.8546	-457.948	-123.267	-575.541	-26.7663	765.217	-748.065	76.5592	297.482	671.111	0	0	0	43.1201	532.104	-11.901	0	0	-0.260406	0	0.404775	0
LYSB351	-90.7348	-457.933	-123.392	-575.566	-26.7111	765.22	-748.094	75.812	297.453	671.111	0	0	0	43.0982	532.085	-11.8782	0	0	-0.260406	0	0.404775	0
LYSB353	-90.7755	-457.933	-123.249	-575.538	-26.7403	765.113	-748.067	75.8005	297.365	671.111	0	0	0	43.0964	532.081	-11.8775	0	0	-0.260406	0	0.404775	0
TYRB356	-91.8217	-457.933	-123.249	-575.516	-26.6949	765.044	-748.045	74.7703	297.364	671.111	0	0	0	43.06	532.083	-11.8775	0	0	-0.260406	0	0.404775	0
TYRB357	-93.0912	-457.933	-122.753	-575.494	-26.728	764.925	-748.05	73.3709	297.123	671.111	0	0	0	43.0689	532.083	-11.8774	0	0	-0.260406	0	0.404775	0
ARGB358	-93.1704	-457.933	-122.777	-575.503	-26.7309	764.896	-748.074	73.3709	297.136	671.111	0	0	0	43.0672	532.083	-11.8791	0	0	-0.260406	0	0.404775	0
GLUB362	-93.6377	-457.933	-122.624	-575.443	-26.7207	764.757	-748.025	72.8589	297.108	671.115	0	0	0	43.0199	532.11	-11.8937	0	0	-0.260406	0	0.404775	0
VALB363	-93.6397	-457.933	-122.624	-575.443	-26.7207	764.756	-748.025	72.8589	297.108	671.115	0	0	0	43.0184	532.11	-11.8937	0	0	-0.260406	0	0.404775	0
ASPB367	-94.0831	-457.933	-122.624	-575.455	-26.4773	764.558	-748.077	72.8589	296.995	671.092	0	0	0	43.0295	532.24	-12.1925	0	0	-0.260406	0	0.404775	0
ASPB368	-94.4595	-457.933	-122.624	-575.42	-26.4969	764.443	-748.065	72.8625	296.996	671.07	0	0	0	42.7065	532.221	-12.1425	0	0	-0.260406	0	0.404775	0
LYSB369	-95.2757	-459.597	-124.249	-575.872	-26.6007	766.325	-748.341	72.8526	298.242	671.317	0	0	0	42.7046	532.535	-12.2029	0	0	-0.260406	0	0.404775	0
LYSB370	-96.2803	-459.597	-124.932	-575.85	-26.8497	765.941	-748.407	72.854	298.702	671.28	0	0	0	42.7051	532.548	-12.2721	0	0	-0.260406	0	0.404775	0
VALB373	-100.418	-459.593	-124.932	-575.946	-26.8497	765.778	-748.749	72.058	298.77	671.312	0	0	0	39.8603	532.368	-12.2721	0	0	-0.260406	0	0.404775	0
ASPB374	-101.875	-459.579	-124.932	-575.903	-26.8747	765.345	-748.804	72.0842	298.717	671.312	0	0	0	38.8842	532.319	-12.2704	0	0	-0.260406	0	0.404775	0
GLNB375	-103.77	-460.162	-124.717	-575.874	-27.0244	764.377	-748.887	72.1039	298.826	671.312	0	0	0	38.3752	532.528	-12.2443	0	0	-0.260406	0	0.404775	0
SERB376	-103.776	-460.156	-124.71	-575.88	-27.0244	764.377	-748.9	72.1042	298.826	671.312	0	0	0	38.3752	532.528	-12.2443	0	0	-0.260406	0	0.404775	0
GLNB377	-105.92	-460.197	-124.71	-575.585	-27.0168	764.039	-748.52	70.1944	298.366	671.312	0	0	0	38.3	532.651	-12.2477	0	0	-0.260406	0	0.404775	0
GLNB378	-106.748	-460.694	-125.227	-575.712	-27.0168	764.164	-748.635	70.1944	298.986	671.312	0	0	0	37.9835	532.722	-12.2477	0	0	-0.260406	0	0.404775	0
TYRB380	-108.94	-460.619	-125.229	-575.725	-26.9921	764.195	-748.658	67.9697	298.98	671.312	0	0	0	37.9309	532.72	-12.2488	0	0	-0.260406	0	0.404775	0
GLNB381	-110.115	-461.202	-125.789	-575.776	-26.9921	764.13	-748.673	67.9578	299.438	671.312	0	0	0	37.5813	532.72	-12.2488	0	0	-0.260406	0	0.404775	0
GLUB382	-110.144	-461.202	-125.789	-575.79	-26.9969	764.13	-748.701	67.9619	299.454	671.312	0	0	0	37.5804	532.72	-12.2495	0	0	-0.260406	0	0.404775	0
PHEB384	-111.069	-461.235	-125.789	-575.871	-27.0193	764.176	-748.852	67.3264	299.404	671.312	0	0	0	37.5839	532.722	-12.25	0	0	-0.260406	0	0.404775	0
GLUB385	-111.438	-461.234	-125.789	-575.937	-27.1613	763.959	-748.978	67.3509	299.497	671.312	0	0	0	37.6085	532.721	-12.2123	0	0	-0.260406	0	0.404775	0
SERB387	-111.438	-461.234	-125.789	-575.937	-27.1613	763.959	-748.978	67.3509	299.497	671.312	0	0	0	37.6085	532.721	-12.2123	0	0	-0.260406	0	0.404775	0
LYSB388	-111.469	-461.239	-125.789	-576	-27.1283	763.985	-749.072	67.3444	299.577	671.312	0	0	0	37.6088	532.73	-12.2111	0	0	-0.260406	0	0.404775	0
LYSB389	-111.479	-461.237	-125.789	-575.984	-27.1238	763.977	-749.046	67.315	299.558	671.312	0	0	0	37.6058	532.728	-12.2116	0	0	-0.260406	0	0.404775	0
GLUB390	-111.519	-461.237	-125.789	-575.973	-27.1212	763.9	-749.044	67.3216	299.534	671.312	0	0	0	37.62	532.746	-12.1871	0	0	-0.260406	0	0.404775	0
GLNB392	-117.174	-462.063	-126.548	-575.024	-27.0687	761.222	-747.924	64.6989	299.226	671.466	0	0	0	36.9305	532.71	-12.2377	0	0	-0.260406	0	0.408726	0
THRB394	-120.298	-462.318	-126.813	-575.334	-27.0251	761.355	-748.659	63.9847	299.252	671.466	0	0	0	35.8836	532.984	-12.2377	0	0	-0.260406	0	0.408732	0
ILEB397	-120.698	-462.308	-126.87	-575.354	-27.0255	761.376	-748.685	63.9087	299.252	671.466	0	0	0	35.6309	532.983	-12.2377	0	0	-0.260406	0	0.409852	0
ARGB398	-122.466	-463.025	-127.596	-575.478	-27.0196	761.542	-748.71	63.8522	299.22	671.466	0	0	0	35.5228	533.164	-12.3896	0	0	-0.260406	0	0.409852	0
LEUB401	-125.94	-463.006	-127.596	-575.526	-27.0196	761.218	-748.927	60.9495	299.294	671.466	0	0	0	35.4463	533.2	-12.3896	0	0	-0.260406	0	0.409852	0
ASNB404	-126.205	-463.007	-127.636	-575.518	-27.0192	761.19	-748.906	60.6672	299.273	671.466	0	0	0	35.5262	533.2	-12.3896	0	0	-0.260406	0	0.409852	0
PHEB405	-129.762	-463.009	-127.636	-575.496	-27.0328	761.177	-748.853	57.0558	299.244	671.466	0	0	0	35.5612	533.184	-12.3896	0	0	-0.260406	0	0.409852	0
SERB406	-129.785	-462.979	-127.625	-575.481	-27.0328	761.131	-748.852	56.9991	299.244	671.466	0	0	0	35.5861	533.159	-12.3896	0	0	-0.260406	0	0.409852	0
VALB407	-129.794	-462.979	-127.625	-575.481	-27.0325	761.129	-748.854	57.0669	299.244	671.466	0	0	0	35.5128	533.159	-12.3896	0	0	-0.260406	0	0.409852	0
PHEB408	-130.527	-462.988	-127.614	-575.421	-27.0188	761.145	-748.718	56.0099	299.193	671.466	0	0	0	35.6583	533.182	-12.3885	0	0	-0.260406	0	0.409852	0
TYRB409	-132.284	-462.989	-128.87	-575.53	-27.0042	761.086	-748.913	55.8382	299.159	671.466	0	0	0	35.7111	533.257	-12.3885	0	0	-0.260406	0	0.409852	0
TYRB410	-132.284	-462.989	-128.87	-575.53	-27.0042	761.086	-748.913	55.8382	299.159	671.466	0	0	0	35.7111	533.257	-12.3885	0	0	-0.260406	0	0.409852	0
GLUB411	-133.605	-462.988	-128.825	-575.302	-26.709	760.193	-748.776	55.7938	298.947	671.46	0	0	0	34.827	533.143	-12.3768	0	0	-0.260406	0	0.409852	0
ASNB414	-135.255	-463.184	-129.02	-575.238	-26.7091	760.251	-748.525	54.0283	299.083	671.46	0	0	0	34.8263	533.163	-12.3768	0	0	-0.260406	0	0.409852	0
SERB415	-135.911	-463.342	-129.178	-575.243	-26.7091	759.914	-748.522	54.0283	299.082	671.46	0	0	0	34.8263	533.16	-12.3768	0	0	-0.260406	0	0.409852	0
PROB416	-135.952	-463.343	-129.178	-575.224	-26.7091	759.867	-748.509	54.0145	299.069	671.46	0	0	0	34.8268	533.112	-12.3768	0	0	-0.260406	0	0.409852	0
GLUB417	-138.042	-464.373	-130.749	-576.131	-26.6626	761.439	-749.596	54.0452	300.597	671.46	0	0	0	34.8682	533.456	-13.0892	0	0	-0.260406	0	0.409852	0
LYSB418	-138.065	-464.373	-130.761	-576.14	-26.6627	761.438	-749.611	54.0452	300.607	671.46	0	0	0	34.8718	533.456	-13.0892	0	0	-0.260406	0	0.409852	0
CYSB420	-138.2	-464.467	-130.915	-576.131	-26.6627	761.445	-749.594	54.0461	300.687	671.46	0	0	0	34.872	533.467	-13.0892	0	0	-0.260406	0	0.409852	0
SERB421	-138.207	-464.494	-130.936	-576.14	-26.6627	761.475	-749.594	54.054	300.697	671.46	0	0	0	34.8725	533.466	-13.0892	0	0	-0.260406	0	0.409852	0
LYSB424	-139.577	-464.495	-131.807	-576.149	-27.2399	761.064	-749.69	54.0678	301.305	671.46	0	0	0	34.8414	533.471	-13.0844	0	0	-0.260406	0	0.409852	0
THRB425	-139.577	-464.495	-131.807	-576.149	-27.2399	761.064	-749.69	54.0678	301.305	671.46	0	0	0	34.8414	533.471	-13.0844	0	0	-0.260406	0	0.409852	0
ASPB428	-139.893	-464.472	-131.458	-576.021	-27.2015	760.547	-749.614	54.0745	301.154	671.46	0	0	0	34.5511	533.407	-13.0634	0	0	-0.260406	0	0.409852	0
GLUB429	-140.221	-464.43	-131.458	-575.848	-27.0972	759.925	-749.494	54.0474	301.02	671.46	0	0	0	34.5508	533.301	-13.0463	0	0	-0.260406	0	0.409852	0
ILEB431	-141.072	-464.429	-131.458	-575.969	-27.0996	759.927	-749.788	53.658	301.173	671.46	0	0	0	34.3495	533.296	-13.0463	0	0	-0.260406	0	0.409852	0
GLUB433	-141.165	-464.429	-131.45	-575.914	-27.0765	759.755	-749.735	53.6246	301.131	671.46	0	0	0	34.3613	533.303	-13.0411	0	0	-0.260406	0	0.409852	0
LEUB434	-141.237	-464.427	-131.45	-575.857	-27.0765	759.665	-749.658	53.6148	301.106	671.46	0	0	0	34.2767	533.198	-13.0411	0	0	-0.260406	0	0.409852	0
ASPB435	-142.42	-464.368	-131.438	-575.466	-27.2998	758.402	-749.317	53.448	300.951	671.459	0	0	0	34.2088	532.848	-13.149	0	0	-0.260406	0	0.409852	0
THRB436	-144.501	-464.89	-131.129	-575.211	-27.3011	757.848	-749.166	51.0418	300.952	671.428	0	0	0	34.9331	532.583	-13.1557	0	0	-0.260406	0	0.409852	0
SERB438	-144.501	-464.89	-131.129	-575.211	-27.3011	757.848	-749.166	51.0418	300.952	671.428	0	0	0	34.9331	532.583	-13.1557	0	0	-0.260406	0	0.409852	0
GLUB439	-147.935	-464.915	-134.06	-575.206	-27.5578	757.527	-749.17	49.7382	302.426	671.413	0	0	0	34.9793	532.592	-13.2596	0	0	-0.260406	0	0.409852	0
GLUB440	-147.973	-464.916	-134.143	-575.212	-27.5654	757.539	-749.173	49.7374	302.473	671.411	0	0	0	34.9882	532.611	-13.2624	0	0	-0.260406	0	0.409852	0
SERB441	-147.973	-464.916	-134.143	-575.212	-27.5654	757.539	-749.173	49.7374	302.473	671.411	0	0	0	34.9882	532.611	-13.2624	0	0	-0.260406	0	0.409852	0
LYSB443	-148.365	-464.915	-133.903	-575.214	-27.5675	757.503	-749.186	49.2548	302.344	671.402	0	0	0	35.0297	532.629	-13.2632	0	0	-0.260406	0	0.409852	0
ASPB444	-151.156	-464.817	-133.726	-574.768	-27.5583	755.71	-748.887	47.5573	301.968	671.389	0	0	0	34.6185	532.511	-12.7915	0	0	-0.260406	0	0.409852	0
SERB445	-151.156	-464.817	-133.726	-574.768	-27.5583	755.71	-748.887	47.5573	301.968	671.389	0	0	0	34.6185	532.511	-12.7915	0	0	-0.260406	0	0.409852	0
THRB446	-151.48	-464.788	-133.712	-574.724	-27.5583	755.648	-748.837	47.138	301.979	671.389	0	0	0	34.6272	532.431	-12.7915	0	0	-0.260406	0	0.409852	0
LEUB447	-154.983	-464.788	-133.712	-574.725	-27.5583	755.644	-748.838	45.6407	301.981	671.389	0	0	0	32.6241	532.43	-12.7915	0	0	-0.260406	0	0.409852	0
ILEB448	-155.049	-464.81	-133.712	-574.775	-27.5583	755.713	-748.902	45.6582	301.983	671.389	0	0	0	32.6078	532.542	-12.7915	0	0	-0.260406	0	0.409852	0
GLNB450	-156.035	-465.251	-134.22	-574.98	-27.4238	755.726	-749.251	45.6302	302.604	671.389	0	0	0	32.3853	532.483	-12.793	0	0	-0.260406	0	0.409852	0
ARGB453	-156.057	-465.252	-134.22	-574.966	-27.4401	755.698	-749.24	45.6254	302.606	671.389	0	0	0	32.3856	532.484	-12.7923	0	0	-0.260406	0	0.409852	0
ASPB454	-157.706	-465.264	-134.22	-574.933	-27.4526	755.444	-749.226	45.6153	302.595	671.389	0	0	0	31.0019	532.422	-12.8041	0	0	-0.260406	0	0.409852	0
ASNB455	-159.905	-465.812	-134.763	-574.893	-27.4526	755.347	-749.157	44.3842	302.632	671.389	0	0	0	31.0757	532.42	-12.8041	0	0	-0.260406	0	0.409852	0
THRB457	-162.808	-465.859	-134.482	-575.011	-27.4526	755.251	-749.397	41.9061	302.409	671.389	0	0	0	31.0938	532.332	-12.8041	0	0	-0.260406	0	0.409852	0
LEUB458	-163.116	-465.872	-134.482	-575.209	-27.4526	755.336	-749.764	41.9064	302.499	671.389	0	0	0	31.188	532.357	-12.8041	0	0	-0.260406	0	0.409852	0
THRB460	-163.662	-466.4	-135.04	-575.26	-27.4526	755.513	-749.758	41.9068	302.962	671.389	0	0	0	31.1326	532.401	-12.8041	0	0	-0.260406	0	0.409852	0
SERB461	-163.976	-466.77	-135.375	-575.353	-27.4526	755.596	-749.813	41.9668	303.352	671.389	0	0	0	31.1388	532.5	-12.8041	0	0	-0.260406	0	0.409852	0
