# Supplementary material for: A recombinant Fasciola gigantica 14-3-3 epsilon protein (rFg14-3-3e) modulates various functions of goat peripheral blood mononuclear cells
Source: Parasit Vectors. 2018 Mar 6;11:152. doi: 10.1186/s13071-018-2745-4 (PMC5840819; doi:10.1186/s13071-018-2745-4)
Supplement: Supplementary file 1 — Dataset S1. Structure files, FoldX configuration files and associated energy calculations for complexes between YWAHE and rFg14-3-3, and the 18 human protein interactors of YWAHE. (TGZ 5273 kb) [file 13071_2018_2745_MOESM1_ESM.tgz › foldx_model_files/Average_P62258-P62258-EXP-3ual.pdb1-A-0-A-1.fxout]

FoldX 4 (2011)
by the FoldX Consortium 
Jesper Borg, Frederic Rousseau, Joost Schymkowitz,
Luis Serrano and Francois Stricher
------------------------------------------------------

PDB file analysed: batch
Output type: BuildModel
Pdb	SD	total energy	Backbone Hbond	Sidechain Hbond	Van der Waals	Electrostatics	Solvation Polar	Solvation Hydrophobic	Van der Waals clashes	entropy sidechain	entropy mainchain	sloop_entropy	mloop_entropy	cis_bond	torsional clash	backbone clash	helix dipole	water bridge	disulfide	electrostatic kon	partial covalent bonds	energy Ionisation	Entropy Complex
P62258-P62258-EXP-3ual	0	44.8784	-0.0540443	13.3331	1.1644	6.47608	-5.97328	2.46702	22.0165	-0.802461	1.2563	0	0	0	1.28412	0.0201898	4.23447	0	0	-0.332155	0	-0.191638	0
P62258-P62258-EXP-3ual	0	44.8784	-0.0540443	13.3331	1.1644	6.47608	-5.97328	2.46702	22.0165	-0.802461	1.2563	0	0	0	1.28412	0.0201898	4.23447	0	0	-0.332155	0	-0.191638	0
