# Supplementary material for: A recombinant Fasciola gigantica 14-3-3 epsilon protein (rFg14-3-3e) modulates various functions of goat peripheral blood mononuclear cells
Source: Parasit Vectors. 2018 Mar 6;11:152. doi: 10.1186/s13071-018-2745-4 (PMC5840819; doi:10.1186/s13071-018-2745-4)
Supplement: Supplementary file 1 — Dataset S1. Structure files, FoldX configuration files and associated energy calculations for complexes between YWAHE and rFg14-3-3, and the 18 human protein interactors of YWAHE. (TGZ 5273 kb) [file 13071_2018_2745_MOESM1_ESM.tgz › foldx_model_files/individual_listP61981-P62258-MDL-5d3e.pdb1-A-0-B-0.txt]

MB236M,DB237E,DB238E,RB239R,EB240K,DB241K,LB242K,VB243S,YB244D,QB245F,AB246A,KB247K,LB248I,AB249A,EB250E,QB251Q,AB252S,EB253E,RB254R,YB255Y,DB256D,EB257E,MB258M,VB259V,EB260K,SB261V,MB262M,KB263N,KB264E,VB265V,AB266A,GB267K,MB268M,DB269P,VB270G,EB271E,LB272M,TB273S,VB274V,EB275E,EB276E,RB277R,NB278N,LB279L,LB280L,SB281S,VB282V,AB283A,YB284Y,KB285K,NB286N,VB287V,IB288I,GB289G,AB290A,RB291R,RB292R,AB293S,SB294S,WB295W,RB296R,IB297M,IB298L,SB299N,SB300S,IB301I,EB302E,QB303Q,KB304K,EB305D,EB306E,NB307N,KB308S,GB309A,GB310K,EB311Q,DB312Q,KB313A,LB314L,KB315K,MB316L,IB317M,RB318Q,EB319E,YB320H,VB324I,EB325E,TB326K,EB327E,LB328L,KB329E,LB330E,IB331I,CB332C,CB333S,DB334S,IB335I,LB336L,DB337S,VB338L,LB339L,DB340D,KB341E,HB342H,LB343L,IB344I,PB345P,AB346S,AB347S,NB348V,TB349S,GB350A,EB351E,SB352C,KB353K,VB354V,FB355F,YB356F,YB357Y,KB358K,MB359M,KB360K,GB361A,DB362D,YB363Y,HB364Y,RB365R,YB366Y,LB367L,AB368A,EB369E,FB370F,AB371Q,TB372V,GB373G,NB374E,DB375K,RB376R,KB377N,EB378K,AB379T,AB380A,EB381E,NB382Q,SB383S,LB384L,VB385V,AB386A,YB387Y,KB388K,AB389T,AB390A,SB391S,DB392D,IB393I,AB394A,MB395T,TB396A,EB397D,LB398L,PB399P,PB400A,TB401T,HB402N,PB403P,IB404I,RB405R,LB406L,GB407G,LB408L,AB409S,LB410L,NB411N,FB412F,SB413S,VB414V,FB415F,YB416Y,YB417Y,EB418E,IB419I,LB420L,NB421N,SB422T,PB423P,DB424E,RB425R,AB426A,CB427C,RB428K,LB429L,AB430A,KB431N,AB432D,AB433A,FB434F,DB435H,DB436S,AB437A,IB438T,AB439A,EB440E,LB441L,DB442D,TB443T,LB444L,SB445A,EB446N,EB447D,SB448S,YB449F,KB450K,DB451D,SB452S,TB453T,LB454L,IB455I,MB456M,QB457Q,LB458L,LB459L,RB460R,DB461D,NB462N,LB463L,TB464T,LB465L,WB466W,TB467T,SB468S;
