# Supplementary material for: A recombinant Fasciola gigantica 14-3-3 epsilon protein (rFg14-3-3e) modulates various functions of goat peripheral blood mononuclear cells
Source: Parasit Vectors. 2018 Mar 6;11:152. doi: 10.1186/s13071-018-2745-4 (PMC5840819; doi:10.1186/s13071-018-2745-4)
Supplement: Supplementary file 1 — Dataset S1. Structure files, FoldX configuration files and associated energy calculations for complexes between YWAHE and rFg14-3-3, and the 18 human protein interactors of YWAHE. (TGZ 5273 kb) [file 13071_2018_2745_MOESM1_ESM.tgz › foldx_model_files/WT_P62258-Q04917-MDL-2c63.pdb]

FoldX generated pdb file

Output generated by <BuildModel>
ATOM      0  N   ASP A   1      31.871  12.928  16.498  1.00 33.47
ATOM      1  CA  ASP A   1      32.694  11.863  15.879  1.00 33.47
ATOM      2  C   ASP A   1      31.828  10.681  15.587  1.00 33.47
ATOM      3  O   ASP A   1      31.018  10.261  16.405  1.00 33.47
ATOM      4  CB  ASP A   1      33.828  11.457  16.837  1.00 33.47
ATOM      5  CG  ASP A   1      34.731  10.438  16.160  1.00 33.47
ATOM      6  OD1 ASP A   1      34.293   9.274  15.970  1.00 33.47
ATOM      7  OD2 ASP A   1      35.882  10.818  15.820  1.00 33.47
ATOM      8  N   ARG A   2      31.933  10.122  14.376  1.00 83.57
ATOM      9  CA  ARG A   2      31.096   9.007  14.060  1.00 83.57
ATOM     10  C   ARG A   2      31.479   7.843  14.915  1.00 83.57
ATOM     11  O   ARG A   2      30.621   7.145  15.452  1.00 83.57
ATOM     12  CB  ARG A   2      31.250   8.564  12.594  1.00 83.57
ATOM     13  CG  ARG A   2      30.005   7.892  12.006  1.00 83.57
ATOM     14  CD  ARG A   2      30.272   6.466  11.517  1.00 83.57
ATOM     15  NE  ARG A   2      28.998   5.925  10.960  1.00 83.57
ATOM     16  CZ  ARG A   2      28.676   6.179   9.656  1.00 83.57
ATOM     17  NH1 ARG A   2      29.481   6.985   8.906  1.00 83.57
ATOM     18  NH2 ARG A   2      27.552   5.633   9.107  1.00 83.57
ATOM     19  N   GLU A   3      32.794   7.604  15.075  1.00 85.68
ATOM     20  CA  GLU A   3      33.212   6.436  15.790  1.00 85.68
ATOM     21  C   GLU A   3      32.833   6.508  17.233  1.00 85.68
ATOM     22  O   GLU A   3      32.368   5.517  17.790  1.00 85.68
ATOM     23  CB  GLU A   3      34.721   6.152  15.727  1.00 85.68
ATOM     24  CG  GLU A   3      35.082   5.261  14.534  1.00 85.68
ATOM     25  CD  GLU A   3      36.441   4.622  14.776  1.00 85.68
ATOM     26  OE1 GLU A   3      37.442   5.377  14.884  1.00 85.68
ATOM     27  OE2 GLU A   3      36.494   3.364  14.854  1.00 85.68
ATOM     28  N   ASP A   4      33.005   7.665  17.902  1.00104.66
ATOM     29  CA  ASP A   4      32.737   7.598  19.310  1.00104.66
ATOM     30  C   ASP A   4      31.280   7.372  19.567  1.00104.66
ATOM     31  O   ASP A   4      30.924   6.615  20.467  1.00104.66
ATOM     32  CB  ASP A   4      33.235   8.789  20.162  1.00104.66
ATOM     33  CG  ASP A   4      33.255   8.434  21.635  1.00104.66
ATOM     34  OD1 ASP A   4      33.562   7.262  21.951  1.00104.66
ATOM     35  OD2 ASP A   4      32.962   9.335  22.466  1.00104.66
ATOM     36  N   LEU A   5      30.393   8.009  18.781  1.00 96.07
ATOM     37  CA  LEU A   5      28.978   7.852  18.982  1.00 96.07
ATOM     38  C   LEU A   5      28.570   6.433  18.725  1.00 96.07
ATOM     39  O   LEU A   5      27.678   5.915  19.396  1.00 96.07
ATOM     40  CB  LEU A   5      28.121   8.734  18.056  1.00 96.07
ATOM     41  CG  LEU A   5      27.811  10.139  18.607  1.00 96.07
ATOM     42  CD1 LEU A   5      27.578  11.171  17.495  1.00 96.07
ATOM     43  CD2 LEU A   5      26.640  10.072  19.598  1.00 96.07
ATOM     44  N   VAL A   6      29.168   5.787  17.703  1.00 96.46
ATOM     45  CA  VAL A   6      28.812   4.439  17.347  1.00 96.46
ATOM     46  C   VAL A   6      29.254   3.459  18.389  1.00 96.46
ATOM     47  O   VAL A   6      28.527   2.516  18.693  1.00 96.46
ATOM     48  CB  VAL A   6      29.372   3.990  16.030  1.00 96.46
ATOM     49  CG1 VAL A   6      28.839   2.590  15.701  1.00 96.46
ATOM     50  CG2 VAL A   6      29.008   5.051  14.980  1.00 96.46
ATOM     51  N   TYR A   7      30.471   3.631  18.944  1.00143.25
ATOM     52  CA  TYR A   7      30.957   2.723  19.947  1.00143.25
ATOM     53  C   TYR A   7      30.111   2.809  21.170  1.00143.25
ATOM     54  O   TYR A   7      29.845   1.795  21.814  1.00143.25
ATOM     55  CB  TYR A   7      32.435   2.890  20.324  1.00143.25
ATOM     56  CG  TYR A   7      33.173   2.417  19.123  1.00143.25
ATOM     57  CD1 TYR A   7      32.900   1.203  18.543  1.00143.25
ATOM     58  CD2 TYR A   7      34.167   3.210  18.593  1.00143.25
ATOM     59  CE1 TYR A   7      33.607   0.790  17.435  1.00143.25
ATOM     60  CE2 TYR A   7      34.877   2.803  17.487  1.00143.25
ATOM     61  CZ  TYR A   7      34.595   1.593  16.908  1.00143.25
ATOM     62  OH  TYR A   7      35.319   1.169  15.774  1.00143.25
ATOM     63  N   GLN A   8      29.673   4.025  21.533  1.00 96.99
ATOM     64  CA  GLN A   8      28.841   4.144  22.689  1.00 96.99
ATOM     65  C   GLN A   8      27.548   3.422  22.446  1.00 96.99
ATOM     66  O   GLN A   8      27.003   2.804  23.357  1.00 96.99
ATOM     67  CB  GLN A   8      28.597   5.597  23.150  1.00 96.99
ATOM     68  CG  GLN A   8      27.821   5.796  24.446  1.00 96.99
ATOM     69  CD  GLN A   8      28.580   4.987  25.485  1.00 96.99
ATOM     70  OE1 GLN A   8      29.539   5.471  26.085  1.00 96.99
ATOM     71  NE2 GLN A   8      28.163   3.713  25.700  1.00 96.99
ATOM     72  N   ALA A   9      27.016   3.466  21.208  1.00 35.96
ATOM     73  CA  ALA A   9      25.775   2.796  20.920  1.00 35.96
ATOM     74  C   ALA A   9      25.942   1.316  21.125  1.00 35.96
ATOM     75  O   ALA A   9      25.063   0.654  21.672  1.00 35.96
ATOM     76  CB  ALA A   9      25.307   3.009  19.470  1.00 35.96
ATOM     77  N   LYS A  10      27.081   0.748  20.687  1.00 45.49
ATOM     78  CA  LYS A  10      27.282  -0.671  20.786  1.00 45.49
ATOM     79  C   LYS A  10      27.352  -1.112  22.219  1.00 45.49
ATOM     80  O   LYS A  10      26.795  -2.152  22.568  1.00 45.49
ATOM     81  CB  LYS A  10      28.547  -1.131  20.041  1.00 45.49
ATOM     82  CG  LYS A  10      28.368  -1.037  18.524  1.00 45.49
ATOM     83  CD  LYS A  10      29.608  -0.567  17.764  1.00 45.49
ATOM     84  CE  LYS A  10      29.558  -0.909  16.273  1.00 45.49
ATOM     85  NZ  LYS A  10      29.988  -2.307  16.058  1.00 45.49
ATOM     86  N   LEU A  11      28.054  -0.353  23.086  1.00 52.77
ATOM     87  CA  LEU A  11      28.185  -0.708  24.476  1.00 52.77
ATOM     88  C   LEU A  11      26.869  -0.569  25.171  1.00 52.77
ATOM     89  O   LEU A  11      26.510  -1.392  26.012  1.00 52.77
ATOM     90  CB  LEU A  11      29.203   0.158  25.242  1.00 52.77
ATOM     91  CG  LEU A  11      30.581  -0.509  25.411  1.00 52.77
ATOM     92  CD1 LEU A  11      31.689   0.540  25.596  1.00 52.77
ATOM     93  CD2 LEU A  11      30.568  -1.550  26.540  1.00 52.77
ATOM     94  N   ALA A  12      26.126   0.498  24.834  1.00 38.49
ATOM     95  CA  ALA A  12      24.859   0.777  25.443  1.00 38.49
ATOM     96  C   ALA A  12      23.927  -0.356  25.151  1.00 38.49
ATOM     97  O   ALA A  12      23.111  -0.717  25.998  1.00 38.49
ATOM     98  CB  ALA A  12      24.221   2.075  24.925  1.00 38.49
ATOM     99  N   GLU A  13      23.994  -0.933  23.933  1.00 87.86
ATOM    100  CA  GLU A  13      23.103  -2.018  23.637  1.00 87.86
ATOM    101  C   GLU A  13      23.425  -3.220  24.488  1.00 87.86
ATOM    102  O   GLU A  13      22.513  -3.894  24.965  1.00 87.86
ATOM    103  CB  GLU A  13      23.070  -2.449  22.158  1.00 87.86
ATOM    104  CG  GLU A  13      21.735  -2.985  21.649  1.00 87.86
ATOM    105  CD  GLU A  13      22.031  -4.315  20.974  1.00 87.86
ATOM    106  OE1 GLU A  13      22.858  -4.322  20.022  1.00 87.86
ATOM    107  OE2 GLU A  13      21.432  -5.340  21.392  1.00 87.86
ATOM    108  N   GLN A  14      24.721  -3.527  24.714  1.00 42.56
ATOM    109  CA  GLN A  14      25.062  -4.683  25.507  1.00 42.56
ATOM    110  C   GLN A  14      24.549  -4.481  26.902  1.00 42.56
ATOM    111  O   GLN A  14      24.035  -5.406  27.531  1.00 42.56
ATOM    112  CB  GLN A  14      26.576  -4.941  25.593  1.00 42.56
ATOM    113  CG  GLN A  14      27.215  -5.204  24.231  1.00 42.56
ATOM    114  CD  GLN A  14      28.106  -6.430  24.386  1.00 42.56
ATOM    115  OE1 GLN A  14      27.643  -7.565  24.285  1.00 42.56
ATOM    116  NE2 GLN A  14      29.422  -6.196  24.631  1.00 42.56
ATOM    117  N   ALA A  15      24.694  -3.244  27.405  1.00 66.08
ATOM    118  CA  ALA A  15      24.288  -2.783  28.705  1.00 66.08
ATOM    119  C   ALA A  15      22.795  -2.787  28.802  1.00 66.08
ATOM    120  O   ALA A  15      22.235  -2.813  29.896  1.00 66.08
ATOM    121  CB  ALA A  15      24.775  -1.356  29.012  1.00 66.08
ATOM    122  N   GLU A  16      22.111  -2.697  27.650  1.00 78.77
ATOM    123  CA  GLU A  16      20.680  -2.622  27.604  1.00 78.77
ATOM    124  C   GLU A  16      20.236  -1.308  28.158  1.00 78.77
ATOM    125  O   GLU A  16      19.171  -1.204  28.767  1.00 78.77
ATOM    126  CB  GLU A  16      19.970  -3.754  28.359  1.00 78.77
ATOM    127  CG  GLU A  16      20.208  -5.127  27.731  1.00 78.77
ATOM    128  CD  GLU A  16      19.003  -5.991  28.055  1.00 78.77
ATOM    129  OE1 GLU A  16      18.840  -6.330  29.258  1.00 78.77
ATOM    130  OE2 GLU A  16      18.246  -6.339  27.111  1.00 78.77
ATOM    131  N   ARG A  17      21.066  -0.265  27.956  1.00171.51
ATOM    132  CA  ARG A  17      20.669   1.074  28.286  1.00171.51
ATOM    133  C   ARG A  17      20.297   1.681  26.968  1.00171.51
ATOM    134  O   ARG A  17      21.101   2.331  26.302  1.00171.51
ATOM    135  CB  ARG A  17      21.804   1.890  28.928  1.00171.51
ATOM    136  CG  ARG A  17      22.360   1.232  30.195  1.00171.51
ATOM    137  CD  ARG A  17      22.421   2.165  31.405  1.00171.51
ATOM    138  NE  ARG A  17      23.692   2.940  31.321  1.00171.51
ATOM    139  CZ  ARG A  17      24.038   3.851  32.275  1.00171.51
ATOM    140  NH1 ARG A  17      23.235   4.056  33.358  1.00171.51
ATOM    141  NH2 ARG A  17      25.206   4.544  32.142  1.00171.51
ATOM    142  N   TYR A  18      19.031   1.461  26.573  1.00 90.84
ATOM    143  CA  TYR A  18      18.497   1.834  25.293  1.00 90.84
ATOM    144  C   TYR A  18      18.348   3.311  25.104  1.00 90.84
ATOM    145  O   TYR A  18      18.443   3.797  23.979  1.00 90.84
ATOM    146  CB  TYR A  18      17.207   1.081  24.932  1.00 90.84
ATOM    147  CG  TYR A  18      17.609  -0.361  24.950  1.00 90.84
ATOM    148  CD1 TYR A  18      17.337  -1.138  26.056  1.00 90.84
ATOM    149  CD2 TYR A  18      18.244  -0.944  23.879  1.00 90.84
ATOM    150  CE1 TYR A  18      17.694  -2.467  26.091  1.00 90.84
ATOM    151  CE2 TYR A  18      18.602  -2.277  23.909  1.00 90.84
ATOM    152  CZ  TYR A  18      18.320  -3.038  25.018  1.00 90.84
ATOM    153  OH  TYR A  18      18.684  -4.403  25.049  1.00 90.84
ATOM    154  N   ASP A  19      18.042   4.072  26.168  1.00 51.87
ATOM    155  CA  ASP A  19      17.890   5.486  25.977  1.00 51.87
ATOM    156  C   ASP A  19      19.210   6.068  25.565  1.00 51.87
ATOM    157  O   ASP A  19      19.261   6.984  24.744  1.00 51.87
ATOM    158  CB  ASP A  19      17.390   6.211  27.236  1.00 51.87
ATOM    159  CG  ASP A  19      15.919   6.543  27.015  1.00 51.87
ATOM    160  OD1 ASP A  19      15.590   7.114  25.940  1.00 51.87
ATOM    161  OD2 ASP A  19      15.101   6.226  27.918  1.00 51.87
ATOM    162  N   GLU A  20      20.318   5.562  26.142  1.00 88.62
ATOM    163  CA  GLU A  20      21.617   6.065  25.792  1.00 88.62
ATOM    164  C   GLU A  20      21.929   5.698  24.369  1.00 88.62
ATOM    165  O   GLU A  20      22.588   6.450  23.654  1.00 88.62
ATOM    166  CB  GLU A  20      22.761   5.534  26.669  1.00 88.62
ATOM    167  CG  GLU A  20      22.803   6.264  28.012  1.00 88.62
ATOM    168  CD  GLU A  20      21.613   5.844  28.848  1.00 88.62
ATOM    169  OE1 GLU A  20      21.042   4.760  28.556  1.00 88.62
ATOM    170  OE2 GLU A  20      21.271   6.607  29.788  1.00 88.62
ATOM    171  N   MET A  21      21.498   4.498  23.935  1.00 48.37
ATOM    172  CA  MET A  21      21.746   4.031  22.597  1.00 48.37
ATOM    173  C   MET A  21      21.021   4.894  21.599  1.00 48.37
ATOM    174  O   MET A  21      21.559   5.232  20.545  1.00 48.37
ATOM    175  CB  MET A  21      21.281   2.574  22.397  1.00 48.37
ATOM    176  CG  MET A  21      21.692   1.942  21.063  1.00 48.37
ATOM    177  SD  MET A  21      20.955   0.304  20.772  1.00 48.37
ATOM    178  CE  MET A  21      21.917  -0.077  19.280  1.00 48.37
ATOM    179  N   VAL A  22      19.766   5.269  21.905  1.00 36.17
ATOM    180  CA  VAL A  22      18.964   6.052  21.005  1.00 36.17
ATOM    181  C   VAL A  22      19.589   7.404  20.814  1.00 36.17
ATOM    182  O   VAL A  22      19.641   7.931  19.702  1.00 36.17
ATOM    183  CB  VAL A  22      17.573   6.262  21.527  1.00 36.17
ATOM    184  CG1 VAL A  22      17.343   7.766  21.726  1.00 36.17
ATOM    185  CG2 VAL A  22      16.583   5.595  20.556  1.00 36.17
ATOM    186  N   GLU A  23      20.082   8.011  21.906  1.00 80.83
ATOM    187  CA  GLU A  23      20.637   9.329  21.802  1.00 80.83
ATOM    188  C   GLU A  23      21.861   9.311  20.929  1.00 80.83
ATOM    189  O   GLU A  23      22.086  10.244  20.158  1.00 80.83
ATOM    190  CB  GLU A  23      20.983   9.936  23.174  1.00 80.83
ATOM    191  CG  GLU A  23      21.665  11.300  23.097  1.00 80.83
ATOM    192  CD  GLU A  23      22.255  11.599  24.468  1.00 80.83
ATOM    193  OE1 GLU A  23      21.507  11.485  25.476  1.00 80.83
ATOM    194  OE2 GLU A  23      23.466  11.940  24.529  1.00 80.83
ATOM    195  N   SER A  24      22.685   8.250  21.032  1.00 86.15
ATOM    196  CA  SER A  24      23.909   8.151  20.279  1.00 86.15
ATOM    197  C   SER A  24      23.613   8.067  18.808  1.00 86.15
ATOM    198  O   SER A  24      24.292   8.691  17.994  1.00 86.15
ATOM    199  CB  SER A  24      24.704   6.876  20.610  1.00 86.15
ATOM    200  OG  SER A  24      26.046   7.199  20.938  1.00 86.15
ATOM    201  N   MET A  25      22.614   7.243  18.442  1.00 99.79
ATOM    202  CA  MET A  25      22.209   6.986  17.085  1.00 99.79
ATOM    203  C   MET A  25      21.563   8.192  16.478  1.00 99.79
ATOM    204  O   MET A  25      21.653   8.406  15.269  1.00 99.79
ATOM    205  CB  MET A  25      21.203   5.827  16.983  1.00 99.79
ATOM    206  CG  MET A  25      21.850   4.440  16.992  1.00 99.79
ATOM    207  SD  MET A  25      23.225   4.216  15.816  1.00 99.79
ATOM    208  CE  MET A  25      22.399   4.846  14.331  1.00 99.79
ATOM    209  N   LYS A  26      20.834   8.977  17.293  1.00107.02
ATOM    210  CA  LYS A  26      20.148  10.136  16.802  1.00107.02
ATOM    211  C   LYS A  26      21.204  11.081  16.312  1.00107.02
ATOM    212  O   LYS A  26      21.058  11.697  15.256  1.00107.02
ATOM    213  CB  LYS A  26      19.352  10.835  17.921  1.00107.02
ATOM    214  CG  LYS A  26      18.762  12.202  17.555  1.00107.02
ATOM    215  CD  LYS A  26      18.197  13.044  18.699  1.00107.02
ATOM    216  CE  LYS A  26      17.256  14.141  18.188  1.00107.02
ATOM    217  NZ  LYS A  26      16.195  14.422  19.180  1.00107.02
ATOM    218  N   LYS A  27      22.300  11.211  17.088  1.00146.55
ATOM    219  CA  LYS A  27      23.393  12.089  16.767  1.00146.55
ATOM    220  C   LYS A  27      24.129  11.607  15.552  1.00146.55
ATOM    221  O   LYS A  27      24.565  12.416  14.735  1.00146.55
ATOM    222  CB  LYS A  27      24.386  12.283  17.924  1.00146.55
ATOM    223  CG  LYS A  27      23.723  12.892  19.162  1.00146.55
ATOM    224  CD  LYS A  27      24.581  12.799  20.429  1.00146.55
ATOM    225  CE  LYS A  27      25.993  13.373  20.291  1.00146.55
ATOM    226  NZ  LYS A  27      25.947  14.851  20.318  1.00146.55
ATOM    227  N   VAL A  28      24.300  10.278  15.401  1.00 33.98
ATOM    228  CA  VAL A  28      24.994   9.749  14.260  1.00 33.98
ATOM    229  C   VAL A  28      24.220  10.139  13.036  1.00 33.98
ATOM    230  O   VAL A  28      24.793  10.539  12.024  1.00 33.98
ATOM    231  CB  VAL A  28      25.086   8.250  14.274  1.00 33.98
ATOM    232  CG1 VAL A  28      25.753   7.789  12.968  1.00 33.98
ATOM    233  CG2 VAL A  28      25.847   7.811  15.537  1.00 33.98
ATOM    234  N   ALA A  29      22.881  10.037  13.112  1.00 41.39
ATOM    235  CA  ALA A  29      22.003  10.347  12.017  1.00 41.39
ATOM    236  C   ALA A  29      22.119  11.805  11.657  1.00 41.39
ATOM    237  O   ALA A  29      22.017  12.174  10.489  1.00 41.39
ATOM    238  CB  ALA A  29      20.526  10.053  12.331  1.00 41.39
ATOM    239  N   GLY A  30      22.331  12.662  12.673  1.00 48.03
ATOM    240  CA  GLY A  30      22.408  14.100  12.587  1.00 48.03
ATOM    241  C   GLY A  30      23.551  14.527  11.709  1.00 48.03
ATOM    242  O   GLY A  30      23.573  15.652  11.213  1.00 48.03
ATOM    243  N   MET A  31      24.560  13.656  11.545  1.00 63.69
ATOM    244  CA  MET A  31      25.752  13.932  10.785  1.00 63.69
ATOM    245  C   MET A  31      25.377  14.194   9.350  1.00 63.69
ATOM    246  O   MET A  31      26.102  14.891   8.639  1.00 63.69
ATOM    247  CB  MET A  31      26.773  12.778  10.818  1.00 63.69
ATOM    248  CG  MET A  31      27.212  12.401  12.237  1.00 63.69
ATOM    249  SD  MET A  31      28.043  10.790  12.377  1.00 63.69
ATOM    250  CE  MET A  31      29.427  11.236  11.289  1.00 63.69
ATOM    251  N   ASP A  32      24.232  13.650   8.886  1.00 99.23
ATOM    252  CA  ASP A  32      23.783  13.796   7.524  1.00 99.23
ATOM    253  C   ASP A  32      24.581  12.938   6.597  1.00 99.23
ATOM    254  O   ASP A  32      24.684  13.233   5.407  1.00 99.23
ATOM    255  CB  ASP A  32      23.873  15.231   6.963  1.00 99.23
ATOM    256  CG  ASP A  32      22.871  15.424   5.831  1.00 99.23
ATOM    257  OD1 ASP A  32      21.685  15.033   6.001  1.00 99.23
ATOM    258  OD2 ASP A  32      23.290  15.962   4.770  1.00 99.23
ATOM    259  N   VAL A  33      25.147  11.834   7.117  1.00 99.13
ATOM    260  CA  VAL A  33      25.828  10.898   6.274  1.00 99.13
ATOM    261  C   VAL A  33      24.997   9.652   6.321  1.00 99.13
ATOM    262  O   VAL A  33      24.244   9.432   7.269  1.00 99.13
ATOM    263  CB  VAL A  33      27.218  10.549   6.723  1.00 99.13
ATOM    264  CG1 VAL A  33      28.108  11.794   6.558  1.00 99.13
ATOM    265  CG2 VAL A  33      27.158  10.012   8.165  1.00 99.13
ATOM    266  N   GLU A  34      25.110   8.804   5.279  1.00 47.14
ATOM    267  CA  GLU A  34      24.312   7.619   5.140  1.00 47.14
ATOM    268  C   GLU A  34      24.666   6.629   6.205  1.00 47.14
ATOM    269  O   GLU A  34      25.757   6.665   6.774  1.00 47.14
ATOM    270  CB  GLU A  34      24.508   6.940   3.772  1.00 47.14
ATOM    271  CG  GLU A  34      25.913   6.364   3.598  1.00 47.14
ATOM    272  CD  GLU A  34      26.786   7.397   2.902  1.00 47.14
ATOM    273  OE1 GLU A  34      27.165   8.399   3.562  1.00 47.14
ATOM    274  OE2 GLU A  34      27.084   7.198   1.694  1.00 47.14
ATOM    275  N   LEU A  35      23.707   5.731   6.525  1.00 55.88
ATOM    276  CA  LEU A  35      23.922   4.733   7.540  1.00 55.88
ATOM    277  C   LEU A  35      24.120   3.415   6.863  1.00 55.88
ATOM    278  O   LEU A  35      23.448   3.097   5.885  1.00 55.88
ATOM    279  CB  LEU A  35      22.724   4.557   8.494  1.00 55.88
ATOM    280  CG  LEU A  35      22.524   5.714   9.495  1.00 55.88
ATOM    281  CD1 LEU A  35      21.352   5.427  10.448  1.00 55.88
ATOM    282  CD2 LEU A  35      23.828   6.043  10.240  1.00 55.88
ATOM    283  N   THR A  36      25.068   2.606   7.373  1.00 98.04
ATOM    284  CA  THR A  36      25.312   1.309   6.812  1.00 98.04
ATOM    285  C   THR A  36      24.245   0.416   7.343  1.00 98.04
ATOM    286  O   THR A  36      23.387   0.845   8.112  1.00 98.04
ATOM    287  CB  THR A  36      26.628   0.708   7.211  1.00 98.04
ATOM    288  OG1 THR A  36      26.690   0.548   8.623  1.00 98.04
ATOM    289  CG2 THR A  36      27.757   1.632   6.731  1.00 98.04
ATOM    290  N   VAL A  37      24.259  -0.860   6.922  1.00 79.69
ATOM    291  CA  VAL A  37      23.243  -1.751   7.386  1.00 79.69
ATOM    292  C   VAL A  37      23.369  -1.886   8.867  1.00 79.69
ATOM    293  O   VAL A  37      22.370  -1.899   9.583  1.00 79.69
ATOM    294  CB  VAL A  37      23.323  -3.122   6.779  1.00 79.69
ATOM    295  CG1 VAL A  37      22.148  -3.973   7.290  1.00 79.69
ATOM    296  CG2 VAL A  37      23.362  -2.969   5.248  1.00 79.69
ATOM    297  N   GLU A  38      24.613  -1.973   9.371  1.00107.37
ATOM    298  CA  GLU A  38      24.832  -2.163  10.772  1.00107.37
ATOM    299  C   GLU A  38      24.269  -0.999  11.532  1.00107.37
ATOM    300  O   GLU A  38      23.539  -1.187  12.502  1.00107.37
ATOM    301  CB  GLU A  38      26.332  -2.272  11.093  1.00107.37
ATOM    302  CG  GLU A  38      27.127  -3.134  10.113  1.00107.37
ATOM    303  CD  GLU A  38      27.906  -2.215   9.182  1.00107.37
ATOM    304  OE1 GLU A  38      28.944  -1.655   9.628  1.00107.37
ATOM    305  OE2 GLU A  38      27.464  -2.061   8.012  1.00107.37
ATOM    306  N   GLU A  39      24.555   0.234  11.072  1.00 69.30
ATOM    307  CA  GLU A  39      24.165   1.439  11.756  1.00 69.30
ATOM    308  C   GLU A  39      22.677   1.550  11.828  1.00 69.30
ATOM    309  O   GLU A  39      22.123   1.987  12.837  1.00 69.30
ATOM    310  CB  GLU A  39      24.656   2.703  11.032  1.00 69.30
ATOM    311  CG  GLU A  39      26.168   2.746  10.813  1.00 69.30
ATOM    312  CD  GLU A  39      26.734   3.815  11.734  1.00 69.30
ATOM    313  OE1 GLU A  39      26.574   5.022  11.403  1.00 69.30
ATOM    314  OE2 GLU A  39      27.335   3.444  12.777  1.00 69.30
ATOM    315  N   ARG A  40      22.009   1.166  10.730  1.00 90.90
ATOM    316  CA  ARG A  40      20.589   1.246  10.556  1.00 90.90
ATOM    317  C   ARG A  40      19.917   0.382  11.574  1.00 90.90
ATOM    318  O   ARG A  40      18.909   0.773  12.163  1.00 90.90
ATOM    319  CB  ARG A  40      20.220   0.731   9.158  1.00 90.90
ATOM    320  CG  ARG A  40      18.823   1.077   8.654  1.00 90.90
ATOM    321  CD  ARG A  40      18.774   1.071   7.128  1.00 90.90
ATOM    322  NE  ARG A  40      18.784  -0.356   6.698  1.00 90.90
ATOM    323  CZ  ARG A  40      19.110  -0.692   5.415  1.00 90.90
ATOM    324  NH1 ARG A  40      19.439   0.278   4.515  1.00 90.90
ATOM    325  NH2 ARG A  40      19.101  -2.000   5.026  1.00 90.90
ATOM    326  N   ASN A  41      20.456  -0.829  11.792  1.00 39.38
ATOM    327  CA  ASN A  41      19.882  -1.737  12.739  1.00 39.38
ATOM    328  C   ASN A  41      20.055  -1.191  14.124  1.00 39.38
ATOM    329  O   ASN A  41      19.161  -1.333  14.957  1.00 39.38
ATOM    330  CB  ASN A  41      20.505  -3.147  12.690  1.00 39.38
ATOM    331  CG  ASN A  41      19.785  -3.948  11.612  1.00 39.38
ATOM    332  OD1 ASN A  41      18.874  -4.725  11.895  1.00 39.38
ATOM    333  ND2 ASN A  41      20.211  -3.762  10.333  1.00 39.38
ATOM    334  N   LEU A  42      21.208  -0.556  14.416  1.00 99.39
ATOM    335  CA  LEU A  42      21.420  -0.031  15.737  1.00 99.39
ATOM    336  C   LEU A  42      20.396   1.014  16.047  1.00 99.39
ATOM    337  O   LEU A  42      19.891   1.070  17.166  1.00 99.39
ATOM    338  CB  LEU A  42      22.814   0.582  15.977  1.00 99.39
ATOM    339  CG  LEU A  42      24.003  -0.351  15.658  1.00 99.39
ATOM    340  CD1 LEU A  42      25.362   0.360  15.718  1.00 99.39
ATOM    341  CD2 LEU A  42      23.964  -1.607  16.537  1.00 99.39
ATOM    342  N   LEU A  43      20.072   1.879  15.071  1.00 48.26
ATOM    343  CA  LEU A  43      19.091   2.913  15.258  1.00 48.26
ATOM    344  C   LEU A  43      17.750   2.280  15.505  1.00 48.26
ATOM    345  O   LEU A  43      16.993   2.710  16.376  1.00 48.26
ATOM    346  CB  LEU A  43      18.941   3.801  14.007  1.00 48.26
ATOM    347  CG  LEU A  43      17.721   4.738  14.043  1.00 48.26
ATOM    348  CD1 LEU A  43      17.926   5.875  15.047  1.00 48.26
ATOM    349  CD2 LEU A  43      17.349   5.238  12.635  1.00 48.26
ATOM    350  N   SER A  44      17.428   1.239  14.721  1.00 85.17
ATOM    351  CA  SER A  44      16.149   0.597  14.810  1.00 85.17
ATOM    352  C   SER A  44      16.005  -0.061  16.144  1.00 85.17
ATOM    353  O   SER A  44      14.949   0.021  16.770  1.00 85.17
ATOM    354  CB  SER A  44      15.974  -0.501  13.743  1.00 85.17
ATOM    355  OG  SER A  44      16.802  -1.613  14.055  1.00 85.17
ATOM    356  N   VAL A  45      17.072  -0.742  16.604  1.00 45.42
ATOM    357  CA  VAL A  45      17.041  -1.463  17.844  1.00 45.42
ATOM    358  C   VAL A  45      16.828  -0.510  18.980  1.00 45.42
ATOM    359  O   VAL A  45      15.967  -0.732  19.830  1.00 45.42
ATOM    360  CB  VAL A  45      18.340  -2.179  18.119  1.00 45.42
ATOM    361  CG1 VAL A  45      18.196  -3.010  19.405  1.00 45.42
ATOM    362  CG2 VAL A  45      18.726  -3.011  16.881  1.00 45.42
ATOM    363  N   ALA A  46      17.593   0.597  19.012  1.00 37.05
ATOM    364  CA  ALA A  46      17.520   1.482  20.140  1.00 37.05
ATOM    365  C   ALA A  46      16.134   2.030  20.262  1.00 37.05
ATOM    366  O   ALA A  46      15.535   2.003  21.336  1.00 37.05
ATOM    367  CB  ALA A  46      18.482   2.677  20.031  1.00 37.05
ATOM    368  N   TYR A  47      15.575   2.511  19.142  1.00 72.88
ATOM    369  CA  TYR A  47      14.273   3.105  19.145  1.00 72.88
ATOM    370  C   TYR A  47      13.203   2.112  19.449  1.00 72.88
ATOM    371  O   TYR A  47      12.241   2.433  20.144  1.00 72.88
ATOM    372  CB  TYR A  47      13.919   3.794  17.821  1.00 72.88
ATOM    373  CG  TYR A  47      14.257   5.232  17.980  1.00 72.88
ATOM    374  CD1 TYR A  47      13.423   6.017  18.736  1.00 72.88
ATOM    375  CD2 TYR A  47      15.365   5.808  17.406  1.00 72.88
ATOM    376  CE1 TYR A  47      13.669   7.353  18.925  1.00 72.88
ATOM    377  CE2 TYR A  47      15.624   7.148  17.591  1.00 72.88
ATOM    378  CZ  TYR A  47      14.770   7.924  18.343  1.00 72.88
ATOM    379  OH  TYR A  47      15.035   9.296  18.532  1.00 72.88
ATOM    380  N   LYS A  48      13.320   0.884  18.919  1.00 70.85
ATOM    381  CA  LYS A  48      12.264  -0.053  19.150  1.00 70.85
ATOM    382  C   LYS A  48      12.149  -0.305  20.619  1.00 70.85
ATOM    383  O   LYS A  48      11.042  -0.405  21.146  1.00 70.85
ATOM    384  CB  LYS A  48      12.460  -1.409  18.457  1.00 70.85
ATOM    385  CG  LYS A  48      11.265  -2.332  18.708  1.00 70.85
ATOM    386  CD  LYS A  48       9.984  -1.946  17.972  1.00 70.85
ATOM    387  CE  LYS A  48       9.603  -2.966  16.901  1.00 70.85
ATOM    388  NZ  LYS A  48       8.476  -3.797  17.379  1.00 70.85
ATOM    389  N   ASN A  49      13.295  -0.428  21.314  1.00 46.75
ATOM    390  CA  ASN A  49      13.304  -0.699  22.723  1.00 46.75
ATOM    391  C   ASN A  49      12.763   0.462  23.500  1.00 46.75
ATOM    392  O   ASN A  49      11.974   0.270  24.422  1.00 46.75
ATOM    393  CB  ASN A  49      14.716  -0.996  23.257  1.00 46.75
ATOM    394  CG  ASN A  49      15.011  -2.475  23.023  1.00 46.75
ATOM    395  OD1 ASN A  49      14.826  -3.307  23.909  1.00 46.75
ATOM    396  ND2 ASN A  49      15.474  -2.822  21.792  1.00 46.75
ATOM    397  N   VAL A  50      13.167   1.706  23.168  1.00118.31
ATOM    398  CA  VAL A  50      12.692   2.821  23.945  1.00118.31
ATOM    399  C   VAL A  50      11.202   2.953  23.834  1.00118.31
ATOM    400  O   VAL A  50      10.505   3.069  24.840  1.00118.31
ATOM    401  CB  VAL A  50      13.319   4.139  23.587  1.00118.31
ATOM    402  CG1 VAL A  50      12.848   5.180  24.609  1.00118.31
ATOM    403  CG2 VAL A  50      14.845   3.987  23.545  1.00118.31
ATOM    404  N   ILE A  51      10.675   2.921  22.600  1.00 61.45
ATOM    405  CA  ILE A  51       9.272   3.074  22.337  1.00 61.45
ATOM    406  C   ILE A  51       8.514   1.895  22.868  1.00 61.45
ATOM    407  O   ILE A  51       7.412   2.041  23.396  1.00 61.45
ATOM    408  CB  ILE A  51       9.035   3.265  20.872  1.00 61.45
ATOM    409  CG1 ILE A  51       7.604   3.811  20.725  1.00 61.45
ATOM    410  CG2 ILE A  51       9.268   1.937  20.135  1.00 61.45
ATOM    411  CD1 ILE A  51       7.518   5.321  20.639  1.00 61.45
ATOM    412  N   GLY A  52       9.088   0.684  22.745  1.00 23.41
ATOM    413  CA  GLY A  52       8.410  -0.505  23.180  1.00 23.41
ATOM    414  C   GLY A  52       8.121  -0.412  24.647  1.00 23.41
ATOM    415  O   GLY A  52       7.053  -0.826  25.096  1.00 23.41
ATOM    416  N   ALA A  53       9.065   0.124  25.445  1.00 28.87
ATOM    417  CA  ALA A  53       8.857   0.184  26.864  1.00 28.87
ATOM    418  C   ALA A  53       7.657   1.033  27.146  1.00 28.87
ATOM    419  O   ALA A  53       6.820   0.689  27.980  1.00 28.87
ATOM    420  CB  ALA A  53      10.048   0.807  27.614  1.00 28.87
ATOM    421  N   ARG A  54       7.542   2.171  26.440  1.00153.79
ATOM    422  CA  ARG A  54       6.460   3.090  26.640  1.00153.79
ATOM    423  C   ARG A  54       5.179   2.414  26.246  1.00153.79
ATOM    424  O   ARG A  54       4.159   2.565  26.916  1.00153.79
ATOM    425  CB  ARG A  54       6.582   4.351  25.766  1.00153.79
ATOM    426  CG  ARG A  54       7.567   5.401  26.293  1.00153.79
ATOM    427  CD  ARG A  54       8.609   5.893  25.288  1.00153.79
ATOM    428  NE  ARG A  54       9.458   6.908  25.972  1.00153.79
ATOM    429  CZ  ARG A  54      10.460   6.506  26.806  1.00153.79
ATOM    430  NH1 ARG A  54      10.650   5.178  27.054  1.00153.79
ATOM    431  NH2 ARG A  54      11.267   7.429  27.408  1.00153.79
ATOM    432  N   ARG A  55       5.195   1.658  25.129  1.00144.00
ATOM    433  CA  ARG A  55       4.002   1.007  24.667  1.00144.00
ATOM    434  C   ARG A  55       3.563  -0.030  25.647  1.00144.00
ATOM    435  O   ARG A  55       2.371  -0.171  25.909  1.00144.00
ATOM    436  CB  ARG A  55       4.136   0.340  23.292  1.00144.00
ATOM    437  CG  ARG A  55       2.830  -0.308  22.834  1.00144.00
ATOM    438  CD  ARG A  55       2.992  -1.191  21.601  1.00144.00
ATOM    439  NE  ARG A  55       3.913  -2.297  21.971  1.00144.00
ATOM    440  CZ  ARG A  55       3.420  -3.441  22.525  1.00144.00
ATOM    441  NH1 ARG A  55       2.084  -3.561  22.779  1.00144.00
ATOM    442  NH2 ARG A  55       4.269  -4.467  22.824  1.00144.00
ATOM    443  N   ALA A  56       4.508  -0.799  26.212  1.00 28.26
ATOM    444  CA  ALA A  56       4.130  -1.821  27.144  1.00 28.26
ATOM    445  C   ALA A  56       3.505  -1.173  28.341  1.00 28.26
ATOM    446  O   ALA A  56       2.479  -1.631  28.840  1.00 28.26
ATOM    447  CB  ALA A  56       5.324  -2.655  27.637  1.00 28.26
ATOM    448  N   SER A  57       4.108  -0.069  28.823  1.00 30.38
ATOM    449  CA  SER A  57       3.607   0.596  29.991  1.00 30.38
ATOM    450  C   SER A  57       2.252   1.159  29.690  1.00 30.38
ATOM    451  O   SER A  57       1.352   1.108  30.525  1.00 30.38
ATOM    452  CB  SER A  57       4.515   1.749  30.454  1.00 30.38
ATOM    453  OG  SER A  57       5.740   1.234  30.958  1.00 30.38
ATOM    454  N   TRP A  58       2.065   1.693  28.469  1.00 72.11
ATOM    455  CA  TRP A  58       0.831   2.325  28.100  1.00 72.11
ATOM    456  C   TRP A  58      -0.287   1.320  28.126  1.00 72.11
ATOM    457  O   TRP A  58      -1.370   1.607  28.633  1.00 72.11
ATOM    458  CB  TRP A  58       0.910   2.951  26.691  1.00 72.11
ATOM    459  CG  TRP A  58      -0.162   3.960  26.347  1.00 72.11
ATOM    460  CD1 TRP A  58      -0.280   5.265  26.734  1.00 72.11
ATOM    461  CD2 TRP A  58      -1.284   3.688  25.492  1.00 72.11
ATOM    462  NE1 TRP A  58      -1.398   5.825  26.166  1.00 72.11
ATOM    463  CE2 TRP A  58      -2.026   4.869  25.397  1.00 72.11
ATOM    464  CE3 TRP A  58      -1.658   2.554  24.831  1.00 72.11
ATOM    465  CZ2 TRP A  58      -3.159   4.923  24.640  1.00 72.11
ATOM    466  CZ3 TRP A  58      -2.805   2.613  24.074  1.00 72.11
ATOM    467  CH2 TRP A  58      -3.541   3.777  23.979  1.00 72.11
ATOM    468  N   ARG A  59      -0.060   0.109  27.580  1.00 92.65
ATOM    469  CA  ARG A  59      -1.112  -0.870  27.496  1.00 92.65
ATOM    470  C   ARG A  59      -1.554  -1.326  28.852  1.00 92.65
ATOM    471  O   ARG A  59      -2.750  -1.453  29.106  1.00 92.65
ATOM    472  CB  ARG A  59      -0.739  -2.098  26.646  1.00 92.65
ATOM    473  CG  ARG A  59      -1.960  -2.709  25.946  1.00 92.65
ATOM    474  CD  ARG A  59      -2.105  -4.223  26.121  1.00 92.65
ATOM    475  NE  ARG A  59      -2.787  -4.491  27.418  1.00 92.65
ATOM    476  CZ  ARG A  59      -3.125  -5.769  27.765  1.00 92.65
ATOM    477  NH1 ARG A  59      -2.831  -6.808  26.929  1.00 92.65
ATOM    478  NH2 ARG A  59      -3.766  -6.005  28.946  1.00 92.65
ATOM    479  N   ILE A  60      -0.602  -1.572  29.767  1.00105.20
ATOM    480  CA  ILE A  60      -0.914  -2.065  31.078  1.00105.20
ATOM    481  C   ILE A  60      -1.719  -1.065  31.861  1.00105.20
ATOM    482  O   ILE A  60      -2.670  -1.438  32.545  1.00105.20
ATOM    483  CB  ILE A  60       0.331  -2.502  31.785  1.00105.20
ATOM    484  CG1 ILE A  60       1.098  -3.532  30.951  1.00105.20
ATOM    485  CG2 ILE A  60      -0.077  -3.027  33.172  1.00105.20
ATOM    486  CD1 ILE A  60       2.579  -3.551  31.297  1.00105.20
ATOM    487  N   ILE A  61      -1.368   0.232  31.794  1.00 99.45
ATOM    488  CA  ILE A  61      -2.101   1.254  32.493  1.00 99.45
ATOM    489  C   ILE A  61      -3.476   1.377  31.902  1.00 99.45
ATOM    490  O   ILE A  61      -4.447   1.636  32.613  1.00 99.45
ATOM    491  CB  ILE A  61      -1.427   2.590  32.431  1.00 99.45
ATOM    492  CG1 ILE A  61       0.033   2.447  32.887  1.00 99.45
ATOM    493  CG2 ILE A  61      -2.241   3.585  33.271  1.00 99.45
ATOM    494  CD1 ILE A  61       0.925   3.607  32.444  1.00 99.45
ATOM    495  N   SER A  62      -3.586   1.230  30.568  1.00 37.12
ATOM    496  CA  SER A  62      -4.846   1.345  29.888  1.00 37.12
ATOM    497  C   SER A  62      -5.768   0.256  30.354  1.00 37.12
ATOM    498  O   SER A  62      -6.980   0.452  30.417  1.00 37.12
ATOM    499  CB  SER A  62      -4.705   1.236  28.358  1.00 37.12
ATOM    500  OG  SER A  62      -4.586  -0.125  27.976  1.00 37.12
ATOM    501  N   SER A  63      -5.227  -0.934  30.679  1.00 27.44
ATOM    502  CA  SER A  63      -6.043  -2.029  31.134  1.00 27.44
ATOM    503  C   SER A  63      -6.635  -1.681  32.464  1.00 27.44
ATOM    504  O   SER A  63      -7.805  -1.956  32.725  1.00 27.44
ATOM    505  CB  SER A  63      -5.240  -3.329  31.313  1.00 27.44
ATOM    506  OG  SER A  63      -4.398  -3.545  30.191  1.00 27.44
ATOM    507  N   ILE A  64      -5.827  -1.062  33.344  1.00 38.20
ATOM    508  CA  ILE A  64      -6.296  -0.709  34.653  1.00 38.20
ATOM    509  C   ILE A  64      -7.377   0.318  34.522  1.00 38.20
ATOM    510  O   ILE A  64      -8.420   0.221  35.169  1.00 38.20
ATOM    511  CB  ILE A  64      -5.224  -0.124  35.525  1.00 38.20
ATOM    512  CG1 ILE A  64      -3.972  -1.014  35.516  1.00 38.20
ATOM    513  CG2 ILE A  64      -5.811   0.075  36.933  1.00 38.20
ATOM    514  CD1 ILE A  64      -2.971  -0.645  36.610  1.00 38.20
ATOM    515  N   GLU A  65      -7.161   1.318  33.645  1.00 50.66
ATOM    516  CA  GLU A  65      -8.085   2.403  33.492  1.00 50.66
ATOM    517  C   GLU A  65      -9.407   1.874  33.039  1.00 50.66
ATOM    518  O   GLU A  65     -10.450   2.390  33.434  1.00 50.66
ATOM    519  CB  GLU A  65      -7.626   3.460  32.471  1.00 50.66
ATOM    520  CG  GLU A  65      -8.090   4.874  32.830  1.00 50.66
ATOM    521  CD  GLU A  65      -7.710   5.821  31.702  1.00 50.66
ATOM    522  OE1 GLU A  65      -6.539   5.769  31.242  1.00 50.66
ATOM    523  OE2 GLU A  65      -8.594   6.617  31.283  1.00 50.66
ATOM    524  N   GLN A  66      -9.399   0.843  32.178  1.00 86.58
ATOM    525  CA  GLN A  66     -10.612   0.276  31.663  1.00 86.58
ATOM    526  C   GLN A  66     -11.386  -0.336  32.793  1.00 86.58
ATOM    527  O   GLN A  66     -12.588  -0.109  32.923  1.00 86.58
ATOM    528  CB  GLN A  66     -10.298  -0.813  30.625  1.00 86.58
ATOM    529  CG  GLN A  66     -11.466  -1.722  30.258  1.00 86.58
ATOM    530  CD  GLN A  66     -12.431  -0.871  29.442  1.00 86.58
ATOM    531  OE1 GLN A  66     -12.332  -0.790  28.220  1.00 86.58
ATOM    532  NE2 GLN A  66     -13.403  -0.226  30.140  1.00 86.58
ATOM    533  N   LYS A  67     -10.709  -1.113  33.664  1.00 81.44
ATOM    534  CA  LYS A  67     -11.398  -1.733  34.760  1.00 81.44
ATOM    535  C   LYS A  67     -11.930  -0.697  35.694  1.00 81.44
ATOM    536  O   LYS A  67     -13.035  -0.841  36.213  1.00 81.44
ATOM    537  CB  LYS A  67     -10.546  -2.724  35.571  1.00 81.44
ATOM    538  CG  LYS A  67      -9.812  -3.759  34.712  1.00 81.44
ATOM    539  CD  LYS A  67      -8.414  -4.159  35.181  1.00 81.44
ATOM    540  CE  LYS A  67      -7.711  -5.087  34.184  1.00 81.44
ATOM    541  NZ  LYS A  67      -7.076  -6.219  34.890  1.00 81.44
ATOM    542  N   GLU A  68     -11.158   0.379  35.926  1.00 81.05
ATOM    543  CA  GLU A  68     -11.571   1.412  36.836  1.00 81.05
ATOM    544  C   GLU A  68     -12.805   2.099  36.337  1.00 81.05
ATOM    545  O   GLU A  68     -13.646   2.510  37.136  1.00 81.05
ATOM    546  CB  GLU A  68     -10.494   2.475  37.106  1.00 81.05
ATOM    547  CG  GLU A  68     -10.916   3.461  38.195  1.00 81.05
ATOM    548  CD  GLU A  68     -11.148   2.627  39.448  1.00 81.05
ATOM    549  OE1 GLU A  68     -10.154   2.027  39.939  1.00 81.05
ATOM    550  OE2 GLU A  68     -12.310   2.580  39.936  1.00 81.05
ATOM    551  N   GLU A  69     -12.939   2.282  35.010  1.00108.48
ATOM    552  CA  GLU A  69     -14.125   2.917  34.503  1.00108.48
ATOM    553  C   GLU A  69     -15.313   2.042  34.767  1.00108.48
ATOM    554  O   GLU A  69     -16.367   2.526  35.176  1.00108.48
ATOM    555  CB  GLU A  69     -14.085   3.189  32.989  1.00108.48
ATOM    556  CG  GLU A  69     -14.028   4.682  32.656  1.00108.48
ATOM    557  CD  GLU A  69     -15.359   5.089  32.037  1.00108.48
ATOM    558  OE1 GLU A  69     -15.581   4.771  30.838  1.00108.48
ATOM    559  OE2 GLU A  69     -16.173   5.725  32.759  1.00108.48
ATOM    560  N   ASN A  70     -15.155   0.722  34.549  1.00 67.76
ATOM    561  CA  ASN A  70     -16.214  -0.237  34.709  1.00 67.76
ATOM    562  C   ASN A  70     -16.663  -0.213  36.132  1.00 67.76
ATOM    563  O   ASN A  70     -17.861  -0.194  36.413  1.00 67.76
ATOM    564  CB  ASN A  70     -15.733  -1.668  34.399  1.00 67.76
ATOM    565  CG  ASN A  70     -16.865  -2.659  34.632  1.00 67.76
ATOM    566  OD1 ASN A  70     -18.003  -2.435  34.222  1.00 67.76
ATOM    567  ND2 ASN A  70     -16.545  -3.791  35.317  1.00 67.76
ATOM    568  N   LYS A  71     -15.707  -0.199  37.076  1.00 93.73
ATOM    569  CA  LYS A  71     -16.087  -0.190  38.457  1.00 93.73
ATOM    570  C   LYS A  71     -16.802   1.090  38.751  1.00 93.73
ATOM    571  O   LYS A  71     -17.731   1.117  39.555  1.00 93.73
ATOM    572  CB  LYS A  71     -14.926  -0.327  39.451  1.00 93.73
ATOM    573  CG  LYS A  71     -14.618  -1.796  39.752  1.00 93.73
ATOM    574  CD  LYS A  71     -13.912  -2.523  38.608  1.00 93.73
ATOM    575  CE  LYS A  71     -13.398  -3.909  38.997  1.00 93.73
ATOM    576  NZ  LYS A  71     -12.400  -3.792  40.082  1.00 93.73
ATOM    577  N   GLY A  72     -16.391   2.197  38.104  1.00 25.76
ATOM    578  CA  GLY A  72     -17.064   3.443  38.336  1.00 25.76
ATOM    579  C   GLY A  72     -16.385   4.215  39.427  1.00 25.76
ATOM    580  O   GLY A  72     -16.998   5.092  40.030  1.00 25.76
ATOM    581  N   GLY A  73     -15.101   3.925  39.732  1.00 30.97
ATOM    582  CA  GLY A  73     -14.455   4.689  40.768  1.00 30.97
ATOM    583  C   GLY A  73     -13.842   5.908  40.144  1.00 30.97
ATOM    584  O   GLY A  73     -12.803   5.840  39.488  1.00 30.97
ATOM    585  N   GLU A  74     -14.471   7.078  40.369  1.00100.82
ATOM    586  CA  GLU A  74     -14.019   8.310  39.785  1.00100.82
ATOM    587  C   GLU A  74     -12.697   8.756  40.342  1.00100.82
ATOM    588  O   GLU A  74     -11.866   9.282  39.605  1.00100.82
ATOM    589  CB  GLU A  74     -14.987   9.495  39.973  1.00100.82
ATOM    590  CG  GLU A  74     -16.471   9.124  39.954  1.00100.82
ATOM    591  CD  GLU A  74     -16.944   8.901  41.383  1.00100.82
ATOM    592  OE1 GLU A  74     -16.970   9.893  42.162  1.00100.82
ATOM    593  OE2 GLU A  74     -17.298   7.741  41.714  1.00100.82
ATOM    594  N   ASP A  75     -12.468   8.584  41.658  1.00 82.06
ATOM    595  CA  ASP A  75     -11.276   9.105  42.278  1.00 82.06
ATOM    596  C   ASP A  75     -10.046   8.451  41.712  1.00 82.06
ATOM    597  O   ASP A  75      -9.076   9.129  41.375  1.00 82.06
ATOM    598  CB  ASP A  75     -11.276   8.868  43.799  1.00 82.06
ATOM    599  CG  ASP A  75     -12.539   9.466  44.414  1.00 82.06
ATOM    600  OD1 ASP A  75     -12.713  10.712  44.358  1.00 82.06
ATOM    601  OD2 ASP A  75     -13.356   8.668  44.947  1.00 82.06
ATOM    602  N   LYS A  76     -10.057   7.107  41.627  1.00131.03
ATOM    603  CA  LYS A  76      -8.969   6.308  41.125  1.00131.03
ATOM    604  C   LYS A  76      -8.805   6.542  39.652  1.00131.03
ATOM    605  O   LYS A  76      -7.688   6.677  39.152  1.00131.03
ATOM    606  CB  LYS A  76      -9.264   4.808  41.324  1.00131.03
ATOM    607  CG  LYS A  76      -9.278   4.287  42.766  1.00131.03
ATOM    608  CD  LYS A  76      -8.057   4.646  43.607  1.00131.03
ATOM    609  CE  LYS A  76      -7.883   3.733  44.825  1.00131.03
ATOM    610  NZ  LYS A  76      -6.660   4.097  45.572  1.00131.03
ATOM    611  N   LEU A  77      -9.934   6.622  38.921  1.00 43.70
ATOM    612  CA  LEU A  77      -9.901   6.759  37.493  1.00 43.70
ATOM    613  C   LEU A  77      -9.207   8.037  37.157  1.00 43.70
ATOM    614  O   LEU A  77      -8.497   8.111  36.157  1.00 43.70
ATOM    615  CB  LEU A  77     -11.301   6.814  36.853  1.00 43.70
ATOM    616  CG  LEU A  77     -11.285   6.615  35.324  1.00 43.70
ATOM    617  CD1 LEU A  77     -10.964   5.150  34.964  1.00 43.70
ATOM    618  CD2 LEU A  77     -12.585   7.099  34.671  1.00 43.70
ATOM    619  N   LYS A  78      -9.399   9.091  37.969  1.00154.50
ATOM    620  CA  LYS A  78      -8.759  10.337  37.660  1.00154.50
ATOM    621  C   LYS A  78      -7.278  10.124  37.665  1.00154.50
ATOM    622  O   LYS A  78      -6.570  10.592  36.774  1.00154.50
ATOM    623  CB  LYS A  78      -9.052  11.436  38.695  1.00154.50
ATOM    624  CG  LYS A  78     -10.518  11.885  38.688  1.00154.50
ATOM    625  CD  LYS A  78     -11.013  12.418  40.031  1.00154.50
ATOM    626  CE  LYS A  78     -12.487  12.826  40.012  1.00154.50
ATOM    627  NZ  LYS A  78     -12.663  14.033  39.178  1.00154.50
ATOM    628  N   MET A  79      -6.775   9.405  38.681  1.00145.72
ATOM    629  CA  MET A  79      -5.364   9.208  38.844  1.00145.72
ATOM    630  C   MET A  79      -4.795   8.392  37.720  1.00145.72
ATOM    631  O   MET A  79      -3.729   8.710  37.195  1.00145.72
ATOM    632  CB  MET A  79      -5.043   8.462  40.148  1.00145.72
ATOM    633  CG  MET A  79      -3.557   8.448  40.500  1.00145.72
ATOM    634  SD  MET A  79      -2.603   7.130  39.687  1.00145.72
ATOM    635  CE  MET A  79      -1.358   8.237  38.958  1.00145.72
ATOM    636  N   ILE A  80      -5.493   7.307  37.334  1.00 97.19
ATOM    637  CA  ILE A  80      -5.035   6.410  36.309  1.00 97.19
ATOM    638  C   ILE A  80      -4.998   7.100  34.979  1.00 97.19
ATOM    639  O   ILE A  80      -4.054   6.922  34.210  1.00 97.19
ATOM    640  CB  ILE A  80      -5.895   5.183  36.212  1.00 97.19
ATOM    641  CG1 ILE A  80      -6.074   4.529  37.591  1.00 97.19
ATOM    642  CG2 ILE A  80      -5.277   4.253  35.156  1.00 97.19
ATOM    643  CD1 ILE A  80      -7.165   3.462  37.603  1.00 97.19
ATOM    644  N   ARG A  81      -6.027   7.912  34.674  1.00 46.15
ATOM    645  CA  ARG A  81      -6.121   8.588  33.409  1.00 46.15
ATOM    646  C   ARG A  81      -4.935   9.487  33.242  1.00 46.15
ATOM    647  O   ARG A  81      -4.319   9.529  32.178  1.00 46.15
ATOM    648  CB  ARG A  81      -7.393   9.455  33.324  1.00 46.15
ATOM    649  CG  ARG A  81      -8.085   9.484  31.956  1.00 46.15
ATOM    650  CD  ARG A  81      -9.587   9.786  32.055  1.00 46.15
ATOM    651  NE  ARG A  81     -10.336   8.657  31.430  1.00 46.15
ATOM    652  CZ  ARG A  81     -11.690   8.722  31.262  1.00 46.15
ATOM    653  NH1 ARG A  81     -12.390   9.804  31.710  1.00 46.15
ATOM    654  NH2 ARG A  81     -12.346   7.695  30.649  1.00 46.15
ATOM    655  N   GLU A  82      -4.563  10.219  34.308  1.00 37.16
ATOM    656  CA  GLU A  82      -3.484  11.162  34.233  1.00 37.16
ATOM    657  C   GLU A  82      -2.184  10.457  33.961  1.00 37.16
ATOM    658  O   GLU A  82      -1.377  10.931  33.162  1.00 37.16
ATOM    659  CB  GLU A  82      -3.332  11.970  35.533  1.00 37.16
ATOM    660  CG  GLU A  82      -2.184  12.982  35.463  1.00 37.16
ATOM    661  CD  GLU A  82      -2.292  13.933  36.643  1.00 37.16
ATOM    662  OE1 GLU A  82      -3.424  14.409  36.920  1.00 37.16
ATOM    663  OE2 GLU A  82      -1.241  14.188  37.291  1.00 37.16
ATOM    664  N   TYR A  83      -1.946   9.303  34.613  1.00 75.61
ATOM    665  CA  TYR A  83      -0.705   8.586  34.485  1.00 75.61
ATOM    666  C   TYR A  83      -0.577   8.056  33.089  1.00 75.61
ATOM    667  O   TYR A  83       0.498   8.076  32.488  1.00 75.61
ATOM    668  CB  TYR A  83      -0.624   7.406  35.475  1.00 75.61
ATOM    669  CG  TYR A  83       0.805   7.033  35.686  1.00 75.61
ATOM    670  CD1 TYR A  83       1.702   7.986  36.118  1.00 75.61
ATOM    671  CD2 TYR A  83       1.250   5.748  35.487  1.00 75.61
ATOM    672  CE1 TYR A  83       3.024   7.669  36.330  1.00 75.61
ATOM    673  CE2 TYR A  83       2.572   5.424  35.700  1.00 75.61
ATOM    674  CZ  TYR A  83       3.460   6.388  36.116  1.00 75.61
ATOM    675  OH  TYR A  83       4.815   6.056  36.333  1.00 75.61
ATOM    676  N   ARG A  84      -1.691   7.545  32.539  1.00 97.00
ATOM    677  CA  ARG A  84      -1.690   7.003  31.215  1.00 97.00
ATOM    678  C   ARG A  84      -1.355   8.114  30.267  1.00 97.00
ATOM    679  O   ARG A  84      -0.635   7.917  29.289  1.00 97.00
ATOM    680  CB  ARG A  84      -3.057   6.402  30.844  1.00 97.00
ATOM    681  CG  ARG A  84      -3.091   5.703  29.487  1.00 97.00
ATOM    682  CD  ARG A  84      -3.867   6.496  28.440  1.00 97.00
ATOM    683  NE  ARG A  84      -5.246   6.665  28.975  1.00 97.00
ATOM    684  CZ  ARG A  84      -6.078   7.603  28.438  1.00 97.00
ATOM    685  NH1 ARG A  84      -5.650   8.374  27.396  1.00 97.00
ATOM    686  NH2 ARG A  84      -7.334   7.769  28.945  1.00 97.00
ATOM    687  N   GLN A  85      -1.873   9.322  30.546  1.00 41.64
ATOM    688  CA  GLN A  85      -1.646  10.476  29.720  1.00 41.64
ATOM    689  C   GLN A  85      -0.188  10.818  29.731  1.00 41.64
ATOM    690  O   GLN A  85       0.382  11.164  28.697  1.00 41.64
ATOM    691  CB  GLN A  85      -2.375  11.725  30.251  1.00 41.64
ATOM    692  CG  GLN A  85      -2.042  13.014  29.497  1.00 41.64
ATOM    693  CD  GLN A  85      -2.483  12.834  28.052  1.00 41.64
ATOM    694  OE1 GLN A  85      -3.646  13.052  27.715  1.00 41.64
ATOM    695  NE2 GLN A  85      -1.531  12.420  27.172  1.00 41.64
ATOM    696  N   MET A  86       0.459  10.738  30.911  1.00 36.92
ATOM    697  CA  MET A  86       1.843  11.111  30.991  1.00 36.92
ATOM    698  C   MET A  86       2.635  10.193  30.113  1.00 36.92
ATOM    699  O   MET A  86       3.529  10.631  29.390  1.00 36.92
ATOM    700  CB  MET A  86       2.434  11.009  32.408  1.00 36.92
ATOM    701  CG  MET A  86       1.711  11.917  33.404  1.00 36.92
ATOM    702  SD  MET A  86       1.724  13.680  32.975  1.00 36.92
ATOM    703  CE  MET A  86      -0.018  13.720  32.465  1.00 36.92
ATOM    704  N   VAL A  87       2.313   8.885  30.149  1.00 34.56
ATOM    705  CA  VAL A  87       3.028   7.909  29.378  1.00 34.56
ATOM    706  C   VAL A  87       2.863   8.202  27.915  1.00 34.56
ATOM    707  O   VAL A  87       3.832   8.153  27.157  1.00 34.56
ATOM    708  CB  VAL A  87       2.520   6.518  29.618  1.00 34.56
ATOM    709  CG1 VAL A  87       3.318   5.543  28.741  1.00 34.56
ATOM    710  CG2 VAL A  87       2.607   6.222  31.125  1.00 34.56
ATOM    711  N   GLU A  88       1.632   8.526  27.471  1.00121.49
ATOM    712  CA  GLU A  88       1.419   8.743  26.068  1.00121.49
ATOM    713  C   GLU A  88       2.196   9.919  25.570  1.00121.49
ATOM    714  O   GLU A  88       2.713   9.893  24.453  1.00121.49
ATOM    715  CB  GLU A  88      -0.065   8.828  25.662  1.00121.49
ATOM    716  CG  GLU A  88      -0.891   9.883  26.384  1.00121.49
ATOM    717  CD  GLU A  88      -2.318   9.727  25.890  1.00121.49
ATOM    718  OE1 GLU A  88      -2.995   8.762  26.337  1.00121.49
ATOM    719  OE2 GLU A  88      -2.749  10.563  25.052  1.00121.49
ATOM    720  N   THR A  89       2.330  10.985  26.377  1.00 98.21
ATOM    721  CA  THR A  89       3.086  12.112  25.913  1.00 98.21
ATOM    722  C   THR A  89       4.482  11.637  25.670  1.00 98.21
ATOM    723  O   THR A  89       5.120  12.037  24.697  1.00 98.21
ATOM    724  CB  THR A  89       3.155  13.236  26.906  1.00 98.21
ATOM    725  OG1 THR A  89       3.836  12.819  28.083  1.00 98.21
ATOM    726  CG2 THR A  89       1.725  13.684  27.253  1.00 98.21
ATOM    727  N   GLU A  90       4.998  10.765  26.557  1.00 46.95
ATOM    728  CA  GLU A  90       6.339  10.274  26.391  1.00 46.95
ATOM    729  C   GLU A  90       6.431   9.503  25.106  1.00 46.95
ATOM    730  O   GLU A  90       7.376   9.670  24.335  1.00 46.95
ATOM    731  CB  GLU A  90       6.780   9.301  27.497  1.00 46.95
ATOM    732  CG  GLU A  90       7.099   9.963  28.834  1.00 46.95
ATOM    733  CD  GLU A  90       8.010   9.007  29.581  1.00 46.95
ATOM    734  OE1 GLU A  90       7.484   8.094  30.275  1.00 46.95
ATOM    735  OE2 GLU A  90       9.252   9.189  29.474  1.00 46.95
ATOM    736  N   LEU A  91       5.432   8.641  24.837  1.00 55.73
ATOM    737  CA  LEU A  91       5.461   7.798  23.676  1.00 55.73
ATOM    738  C   LEU A  91       5.437   8.636  22.438  1.00 55.73
ATOM    739  O   LEU A  91       6.162   8.371  21.479  1.00 55.73
ATOM    740  CB  LEU A  91       4.226   6.887  23.571  1.00 55.73
ATOM    741  CG  LEU A  91       4.439   5.673  22.644  1.00 55.73
ATOM    742  CD1 LEU A  91       3.729   4.419  23.177  1.00 55.73
ATOM    743  CD2 LEU A  91       4.094   6.010  21.186  1.00 55.73
ATOM    744  N   LYS A  92       4.584   9.676  22.412  1.00132.32
ATOM    745  CA  LYS A  92       4.470  10.463  21.220  1.00132.32
ATOM    746  C   LYS A  92       5.761  11.172  20.933  1.00132.32
ATOM    747  O   LYS A  92       6.136  11.333  19.773  1.00132.32
ATOM    748  CB  LYS A  92       3.331  11.499  21.256  1.00132.32
ATOM    749  CG  LYS A  92       3.571  12.666  22.210  1.00132.32
ATOM    750  CD  LYS A  92       2.601  13.829  21.985  1.00132.32
ATOM    751  CE  LYS A  92       3.051  15.155  22.605  1.00132.32
ATOM    752  NZ  LYS A  92       2.224  16.269  22.090  1.00132.32
ATOM    753  N   LEU A  93       6.475  11.626  21.981  1.00133.34
ATOM    754  CA  LEU A  93       7.693  12.361  21.768  1.00133.34
ATOM    755  C   LEU A  93       8.701  11.490  21.084  1.00133.34
ATOM    756  O   LEU A  93       9.385  11.929  20.160  1.00133.34
ATOM    757  CB  LEU A  93       8.343  12.865  23.070  1.00133.34
ATOM    758  CG  LEU A  93       7.497  13.900  23.833  1.00133.34
ATOM    759  CD1 LEU A  93       8.222  14.392  25.099  1.00133.34
ATOM    760  CD2 LEU A  93       7.063  15.051  22.913  1.00133.34
ATOM    761  N   ILE A  94       8.816  10.223  21.520  1.00132.20
ATOM    762  CA  ILE A  94       9.806   9.335  20.977  1.00132.20
ATOM    763  C   ILE A  94       9.486   9.093  19.526  1.00132.20
ATOM    764  O   ILE A  94      10.379   9.102  18.678  1.00132.20
ATOM    765  CB  ILE A  94       9.863   8.041  21.748  1.00132.20
ATOM    766  CG1 ILE A  94      10.214   8.289  23.217  1.00132.20
ATOM    767  CG2 ILE A  94      10.804   7.065  21.023  1.00132.20
ATOM    768  CD1 ILE A  94      11.695   8.553  23.441  1.00132.20
ATOM    769  N   CYS A  95       8.194   8.893  19.191  1.00 42.29
ATOM    770  CA  CYS A  95       7.805   8.623  17.833  1.00 42.29
ATOM    771  C   CYS A  95       8.132   9.804  16.971  1.00 42.29
ATOM    772  O   CYS A  95       8.607   9.650  15.849  1.00 42.29
ATOM    773  CB  CYS A  95       6.294   8.368  17.673  1.00 42.29
ATOM    774  SG  CYS A  95       5.859   6.618  17.893  1.00 42.29
ATOM    775  N   CYS A  96       7.869  11.025  17.471  1.00 36.76
ATOM    776  CA  CYS A  96       8.097  12.219  16.706  1.00 36.76
ATOM    777  C   CYS A  96       9.562  12.387  16.458  1.00 36.76
ATOM    778  O   CYS A  96       9.959  12.849  15.391  1.00 36.76
ATOM    779  CB  CYS A  96       7.581  13.482  17.415  1.00 36.76
ATOM    780  SG  CYS A  96       5.811  13.349  17.815  1.00 36.76
ATOM    781  N   ASP A  97      10.414  12.045  17.442  1.00 46.77
ATOM    782  CA  ASP A  97      11.819  12.205  17.205  1.00 46.77
ATOM    783  C   ASP A  97      12.237  11.294  16.099  1.00 46.77
ATOM    784  O   ASP A  97      12.983  11.698  15.208  1.00 46.77
ATOM    785  CB  ASP A  97      12.694  11.893  18.429  1.00 46.77
ATOM    786  CG  ASP A  97      13.997  12.648  18.237  1.00 46.77
ATOM    787  OD1 ASP A  97      13.933  13.794  17.718  1.00 46.77
ATOM    788  OD2 ASP A  97      15.067  12.091  18.596  1.00 46.77
ATOM    789  N   ILE A  98      11.761  10.037  16.115  1.00 89.35
ATOM    790  CA  ILE A  98      12.179   9.127  15.092  1.00 89.35
ATOM    791  C   ILE A  98      11.663   9.595  13.765  1.00 89.35
ATOM    792  O   ILE A  98      12.379   9.563  12.767  1.00 89.35
ATOM    793  CB  ILE A  98      11.765   7.708  15.325  1.00 89.35
ATOM    794  CG1 ILE A  98      12.491   6.816  14.308  1.00 89.35
ATOM    795  CG2 ILE A  98      10.231   7.612  15.280  1.00 89.35
ATOM    796  CD1 ILE A  98      14.009   6.829  14.448  1.00 89.35
ATOM    797  N   LEU A  99      10.410  10.074  13.719  1.00 49.79
ATOM    798  CA  LEU A  99       9.812  10.518  12.487  1.00 49.79
ATOM    799  C   LEU A  99      10.616  11.652  11.928  1.00 49.79
ATOM    800  O   LEU A  99      10.755  11.773  10.713  1.00 49.79
ATOM    801  CB  LEU A  99       8.378  11.041  12.689  1.00 49.79
ATOM    802  CG  LEU A  99       7.348   9.930  12.956  1.00 49.79
ATOM    803  CD1 LEU A  99       5.932  10.507  13.128  1.00 49.79
ATOM    804  CD2 LEU A  99       7.412   8.846  11.867  1.00 49.79
ATOM    805  N   ASP A 100      11.129  12.543  12.798  1.00 64.09
ATOM    806  CA  ASP A 100      11.901  13.667  12.344  1.00 64.09
ATOM    807  C   ASP A 100      13.182  13.193  11.726  1.00 64.09
ATOM    808  O   ASP A 100      13.603  13.714  10.695  1.00 64.09
ATOM    809  CB  ASP A 100      12.293  14.624  13.482  1.00 64.09
ATOM    810  CG  ASP A 100      11.582  15.952  13.266  1.00 64.09
ATOM    811  OD1 ASP A 100      12.078  16.765  12.444  1.00 64.09
ATOM    812  OD2 ASP A 100      10.529  16.167  13.924  1.00 64.09
ATOM    813  N   VAL A 101      13.853  12.198  12.340  1.00 92.17
ATOM    814  CA  VAL A 101      15.103  11.783  11.772  1.00 92.17
ATOM    815  C   VAL A 101      14.844  11.235  10.398  1.00 92.17
ATOM    816  O   VAL A 101      15.564  11.545   9.450  1.00 92.17
ATOM    817  CB  VAL A 101      15.839  10.748  12.584  1.00 92.17
ATOM    818  CG1 VAL A 101      17.122  10.318  11.857  1.00 92.17
ATOM    819  CG2 VAL A 101      16.103  11.343  13.976  1.00 92.17
ATOM    820  N   LEU A 102      13.781  10.424  10.249  1.00 56.20
ATOM    821  CA  LEU A 102      13.489   9.815   8.983  1.00 56.20
ATOM    822  C   LEU A 102      13.200  10.866   7.952  1.00 56.20
ATOM    823  O   LEU A 102      13.744  10.832   6.847  1.00 56.20
ATOM    824  CB  LEU A 102      12.260   8.886   9.044  1.00 56.20
ATOM    825  CG  LEU A 102      12.469   7.620   9.906  1.00 56.20
ATOM    826  CD1 LEU A 102      11.129   6.933  10.229  1.00 56.20
ATOM    827  CD2 LEU A 102      13.478   6.658   9.259  1.00 56.20
ATOM    828  N   ASP A 103      12.326  11.830   8.289  1.00 87.12
ATOM    829  CA  ASP A 103      11.923  12.848   7.361  1.00 87.12
ATOM    830  C   ASP A 103      13.045  13.780   7.057  1.00 87.12
ATOM    831  O   ASP A 103      13.249  14.161   5.910  1.00 87.12
ATOM    832  CB  ASP A 103      10.751  13.699   7.884  1.00 87.12
ATOM    833  CG  ASP A 103       9.703  13.758   6.784  1.00 87.12
ATOM    834  OD1 ASP A 103      10.099  14.000   5.612  1.00 87.12
ATOM    835  OD2 ASP A 103       8.497  13.566   7.096  1.00 87.12
ATOM    836  N   LYS A 104      13.781  14.244   8.077  1.00158.43
ATOM    837  CA  LYS A 104      14.801  15.195   7.751  1.00158.43
ATOM    838  C   LYS A 104      15.954  14.566   7.024  1.00158.43
ATOM    839  O   LYS A 104      16.317  14.988   5.928  1.00158.43
ATOM    840  CB  LYS A 104      15.406  15.872   8.995  1.00158.43
ATOM    841  CG  LYS A 104      16.183  17.154   8.689  1.00158.43
ATOM    842  CD  LYS A 104      17.364  17.397   9.631  1.00158.43
ATOM    843  CE  LYS A 104      16.991  17.325  11.113  1.00158.43
ATOM    844  NZ  LYS A 104      18.215  17.378  11.944  1.00158.43
ATOM    845  N   HIS A 105      16.632  13.609   7.692  1.00118.53
ATOM    846  CA  HIS A 105      17.826  13.005   7.161  1.00118.53
ATOM    847  C   HIS A 105      17.669  11.789   6.282  1.00118.53
ATOM    848  O   HIS A 105      18.007  11.798   5.099  1.00118.53
ATOM    849  CB  HIS A 105      18.793  12.598   8.290  1.00118.53
ATOM    850  CG  HIS A 105      19.361  13.774   9.033  1.00118.53
ATOM    851  ND1 HIS A 105      20.211  14.702   8.472  1.00118.53
ATOM    852  CD2 HIS A 105      19.187  14.164  10.326  1.00118.53
ATOM    853  CE1 HIS A 105      20.508  15.601   9.446  1.00118.53
ATOM    854  NE2 HIS A 105      19.910  15.314  10.590  1.00118.53
ATOM    855  N   LEU A 106      17.103  10.713   6.868  1.00 89.48
ATOM    856  CA  LEU A 106      17.180   9.390   6.306  1.00 89.48
ATOM    857  C   LEU A 106      16.462   9.204   5.006  1.00 89.48
ATOM    858  O   LEU A 106      17.066   8.779   4.023  1.00 89.48
ATOM    859  CB  LEU A 106      16.671   8.336   7.299  1.00 89.48
ATOM    860  CG  LEU A 106      17.311   8.485   8.694  1.00 89.48
ATOM    861  CD1 LEU A 106      16.898   7.343   9.632  1.00 89.48
ATOM    862  CD2 LEU A 106      18.838   8.624   8.592  1.00 89.48
ATOM    863  N   ILE A 107      15.155   9.502   4.953  1.00 58.89
ATOM    864  CA  ILE A 107      14.440   9.292   3.733  1.00 58.89
ATOM    865  C   ILE A 107      14.879  10.291   2.707  1.00 58.89
ATOM    866  O   ILE A 107      15.132   9.930   1.561  1.00 58.89
ATOM    867  CB  ILE A 107      12.948   9.342   3.915  1.00 58.89
ATOM    868  CG1 ILE A 107      12.548   8.344   5.016  1.00 58.89
ATOM    869  CG2 ILE A 107      12.278   9.061   2.559  1.00 58.89
ATOM    870  CD1 ILE A 107      11.063   8.379   5.373  1.00 58.89
ATOM    871  N   PRO A 108      15.005  11.540   3.041  1.00152.83
ATOM    872  CA  PRO A 108      15.400  12.416   1.978  1.00152.83
ATOM    873  C   PRO A 108      16.749  12.224   1.376  1.00152.83
ATOM    874  O   PRO A 108      16.920  12.583   0.214  1.00152.83
ATOM    875  CB  PRO A 108      15.057  13.825   2.411  1.00152.83
ATOM    876  CG  PRO A 108      13.707  13.601   3.099  1.00152.83
ATOM    877  CD  PRO A 108      13.809  12.193   3.720  1.00152.83
ATOM    878  N   ALA A 109      17.724  11.704   2.131  1.00 55.76
ATOM    879  CA  ALA A 109      19.046  11.481   1.626  1.00 55.76
ATOM    880  C   ALA A 109      19.078  10.362   0.614  1.00 55.76
ATOM    881  O   ALA A 109      19.896  10.388  -0.302  1.00 55.76
ATOM    882  CB  ALA A 109      20.052  11.130   2.734  1.00 55.76
ATOM    883  N   ALA A 110      18.204   9.345   0.770  1.00 87.90
ATOM    884  CA  ALA A 110      18.294   8.092   0.057  1.00 87.90
ATOM    885  C   ALA A 110      18.215   8.140  -1.435  1.00 87.90
ATOM    886  O   ALA A 110      17.294   8.707  -2.024  1.00 87.90
ATOM    887  CB  ALA A 110      17.251   7.059   0.522  1.00 87.90
ATOM    888  N   ASN A 111      19.282   7.582  -2.055  1.00153.61
ATOM    889  CA  ASN A 111      19.408   7.226  -3.442  1.00153.61
ATOM    890  C   ASN A 111      18.844   5.831  -3.644  1.00153.61
ATOM    891  O   ASN A 111      18.092   5.579  -4.585  1.00153.61
ATOM    892  CB  ASN A 111      20.893   7.195  -3.861  1.00153.61
ATOM    893  CG  ASN A 111      21.051   6.588  -5.247  1.00153.61
ATOM    894  OD1 ASN A 111      20.668   7.180  -6.256  1.00153.61
ATOM    895  ND2 ASN A 111      21.615   5.350  -5.300  1.00153.61
ATOM    896  N   THR A 112      19.194   4.899  -2.715  1.00145.10
ATOM    897  CA  THR A 112      19.003   3.469  -2.787  1.00145.10
ATOM    898  C   THR A 112      17.666   3.003  -2.307  1.00145.10
ATOM    899  O   THR A 112      17.053   3.577  -1.408  1.00145.10
ATOM    900  CB  THR A 112      20.024   2.719  -1.982  1.00145.10
ATOM    901  OG1 THR A 112      19.710   1.335  -1.940  1.00145.10
ATOM    902  CG2 THR A 112      20.050   3.302  -0.558  1.00145.10
ATOM    903  N   GLY A 113      17.192   1.910  -2.951  1.00 39.81
ATOM    904  CA  GLY A 113      15.944   1.255  -2.677  1.00 39.81
ATOM    905  C   GLY A 113      15.934   0.549  -1.350  1.00 39.81
ATOM    906  O   GLY A 113      14.940   0.594  -0.627  1.00 39.81
ATOM    907  N   GLU A 114      17.030  -0.149  -0.992  1.00 87.14
ATOM    908  CA  GLU A 114      17.011  -0.932   0.214  1.00 87.14
ATOM    909  C   GLU A 114      16.820  -0.038   1.395  1.00 87.14
ATOM    910  O   GLU A 114      16.005  -0.315   2.276  1.00 87.14
ATOM    911  CB  GLU A 114      18.309  -1.730   0.425  1.00 87.14
ATOM    912  CG  GLU A 114      18.081  -3.241   0.475  1.00 87.14
ATOM    913  CD  GLU A 114      18.885  -3.785   1.648  1.00 87.14
ATOM    914  OE1 GLU A 114      18.999  -3.076   2.685  1.00 87.14
ATOM    915  OE2 GLU A 114      19.404  -4.923   1.508  1.00 87.14
ATOM    916  N   SER A 115      17.564   1.079   1.435  1.00 38.49
ATOM    917  CA  SER A 115      17.468   1.988   2.537  1.00 38.49
ATOM    918  C   SER A 115      16.097   2.589   2.570  1.00 38.49
ATOM    919  O   SER A 115      15.510   2.752   3.639  1.00 38.49
ATOM    920  CB  SER A 115      18.484   3.140   2.444  1.00 38.49
ATOM    921  OG  SER A 115      19.336   3.129   3.580  1.00 38.49
ATOM    922  N   LYS A 116      15.541   2.927   1.392  1.00119.11
ATOM    923  CA  LYS A 116      14.271   3.597   1.360  1.00119.11
ATOM    924  C   LYS A 116      13.187   2.722   1.904  1.00119.11
ATOM    925  O   LYS A 116      12.344   3.180   2.673  1.00119.11
ATOM    926  CB  LYS A 116      13.908   4.127  -0.044  1.00119.11
ATOM    927  CG  LYS A 116      12.844   5.223  -0.079  1.00119.11
ATOM    928  CD  LYS A 116      13.436   6.629   0.022  1.00119.11
ATOM    929  CE  LYS A 116      13.840   7.207  -1.333  1.00119.11
ATOM    930  NZ  LYS A 116      14.595   8.465  -1.150  1.00119.11
ATOM    931  N   VAL A 117      13.175   1.428   1.542  1.00103.62
ATOM    932  CA  VAL A 117      12.128   0.591   2.037  1.00103.62
ATOM    933  C   VAL A 117      12.276   0.486   3.525  1.00103.62
ATOM    934  O   VAL A 117      11.285   0.475   4.252  1.00103.62
ATOM    935  CB  VAL A 117      12.132  -0.789   1.440  1.00103.62
ATOM    936  CG1 VAL A 117      10.953  -1.602   1.996  1.00103.62
ATOM    937  CG2 VAL A 117      12.126  -0.642  -0.087  1.00103.62
ATOM    938  N   PHE A 118      13.530   0.419   4.018  1.00120.34
ATOM    939  CA  PHE A 118      13.782   0.238   5.421  1.00120.34
ATOM    940  C   PHE A 118      13.216   1.418   6.150  1.00120.34
ATOM    941  O   PHE A 118      12.513   1.264   7.147  1.00120.34
ATOM    942  CB  PHE A 118      15.292   0.190   5.722  1.00120.34
ATOM    943  CG  PHE A 118      15.511  -0.554   6.994  1.00120.34
ATOM    944  CD1 PHE A 118      15.198  -0.007   8.213  1.00120.34
ATOM    945  CD2 PHE A 118      16.055  -1.814   6.946  1.00120.34
ATOM    946  CE1 PHE A 118      15.420  -0.725   9.366  1.00120.34
ATOM    947  CE2 PHE A 118      16.280  -2.533   8.096  1.00120.34
ATOM    948  CZ  PHE A 118      15.956  -1.988   9.313  1.00120.34
ATOM    949  N   TYR A 119      13.519   2.636   5.660  1.00 77.40
ATOM    950  CA  TYR A 119      13.099   3.851   6.307  1.00 77.40
ATOM    951  C   TYR A 119      11.612   4.069   6.220  1.00 77.40
ATOM    952  O   TYR A 119      10.994   4.483   7.198  1.00 77.40
ATOM    953  CB  TYR A 119      13.819   5.104   5.774  1.00 77.40
ATOM    954  CG  TYR A 119      15.286   4.895   5.986  1.00 77.40
ATOM    955  CD1 TYR A 119      15.749   4.314   7.145  1.00 77.40
ATOM    956  CD2 TYR A 119      16.203   5.313   5.048  1.00 77.40
ATOM    957  CE1 TYR A 119      17.097   4.126   7.353  1.00 77.40
ATOM    958  CE2 TYR A 119      17.551   5.127   5.251  1.00 77.40
ATOM    959  CZ  TYR A 119      18.002   4.529   6.404  1.00 77.40
ATOM    960  OH  TYR A 119      19.386   4.337   6.612  1.00 77.40
ATOM    961  N   TYR A 120      10.989   3.818   5.049  1.00116.28
ATOM    962  CA  TYR A 120       9.561   3.992   4.926  1.00116.28
ATOM    963  C   TYR A 120       8.847   3.033   5.814  1.00116.28
ATOM    964  O   TYR A 120       7.776   3.339   6.339  1.00116.28
ATOM    965  CB  TYR A 120       8.995   3.857   3.500  1.00116.28
ATOM    966  CG  TYR A 120       8.976   5.223   2.904  1.00116.28
ATOM    967  CD1 TYR A 120       8.247   6.257   3.444  1.00116.28
ATOM    968  CD2 TYR A 120       9.717   5.454   1.767  1.00116.28
ATOM    969  CE1 TYR A 120       8.265   7.498   2.850  1.00116.28
ATOM    970  CE2 TYR A 120       9.737   6.689   1.170  1.00116.28
ATOM    971  CZ  TYR A 120       9.007   7.716   1.712  1.00116.28
ATOM    972  OH  TYR A 120       9.023   8.987   1.103  1.00116.28
ATOM    973  N   LYS A 121       9.399   1.821   5.965  1.00 72.80
ATOM    974  CA  LYS A 121       8.788   0.873   6.845  1.00 72.80
ATOM    975  C   LYS A 121       8.788   1.481   8.212  1.00 72.80
ATOM    976  O   LYS A 121       7.803   1.394   8.945  1.00 72.80
ATOM    977  CB  LYS A 121       9.599  -0.426   6.942  1.00 72.80
ATOM    978  CG  LYS A 121       9.085  -1.396   8.002  1.00 72.80
ATOM    979  CD  LYS A 121      10.127  -2.431   8.420  1.00 72.80
ATOM    980  CE  LYS A 121      11.214  -1.856   9.324  1.00 72.80
ATOM    981  NZ  LYS A 121      10.696  -1.749  10.708  1.00 72.80
ATOM    982  N   MET A 122       9.906   2.140   8.570  1.00144.67
ATOM    983  CA  MET A 122      10.072   2.740   9.863  1.00144.67
ATOM    984  C   MET A 122       9.010   3.778  10.065  1.00144.67
ATOM    985  O   MET A 122       8.381   3.833  11.119  1.00144.67
ATOM    986  CB  MET A 122      11.391   3.520   9.973  1.00144.67
ATOM    987  CG  MET A 122      12.563   2.723  10.535  1.00144.67
ATOM    988  SD  MET A 122      13.882   3.752  11.237  1.00144.67
ATOM    989  CE  MET A 122      15.215   2.586  10.839  1.00144.67
ATOM    990  N   LYS A 123       8.776   4.628   9.047  1.00 64.69
ATOM    991  CA  LYS A 123       7.819   5.689   9.185  1.00 64.69
ATOM    992  C   LYS A 123       6.466   5.095   9.428  1.00 64.69
ATOM    993  O   LYS A 123       5.688   5.603  10.234  1.00 64.69
ATOM    994  CB  LYS A 123       7.731   6.610   7.952  1.00 64.69
ATOM    995  CG  LYS A 123       7.195   8.005   8.289  1.00 64.69
ATOM    996  CD  LYS A 123       8.247   9.114   8.231  1.00 64.69
ATOM    997  CE  LYS A 123       7.688  10.516   8.474  1.00 64.69
ATOM    998  NZ  LYS A 123       8.799  11.482   8.615  1.00 64.69
ATOM    999  N   GLY A 124       6.142   3.995   8.728  1.00 24.08
ATOM   1000  CA  GLY A 124       4.862   3.380   8.915  1.00 24.08
ATOM   1001  C   GLY A 124       4.742   2.882  10.328  1.00 24.08
ATOM   1002  O   GLY A 124       3.683   2.996  10.941  1.00 24.08
ATOM   1003  N   ASP A 125       5.829   2.302  10.874  1.00 59.61
ATOM   1004  CA  ASP A 125       5.823   1.710  12.184  1.00 59.61
ATOM   1005  C   ASP A 125       5.553   2.743  13.238  1.00 59.61
ATOM   1006  O   ASP A 125       4.737   2.528  14.133  1.00 59.61
ATOM   1007  CB  ASP A 125       7.177   1.061  12.533  1.00 59.61
ATOM   1008  CG  ASP A 125       7.300  -0.269  11.797  1.00 59.61
ATOM   1009  OD1 ASP A 125       6.249  -0.919  11.555  1.00 59.61
ATOM   1010  OD2 ASP A 125       8.455  -0.648  11.462  1.00 59.61
ATOM   1011  N   TYR A 126       6.253   3.888  13.171  1.00151.62
ATOM   1012  CA  TYR A 126       6.129   4.909  14.174  1.00151.62
ATOM   1013  C   TYR A 126       4.811   5.609  14.104  1.00151.62
ATOM   1014  O   TYR A 126       4.241   5.963  15.135  1.00151.62
ATOM   1015  CB  TYR A 126       7.302   5.900  14.167  1.00151.62
ATOM   1016  CG  TYR A 126       8.411   5.071  14.719  1.00151.62
ATOM   1017  CD1 TYR A 126       8.426   4.746  16.054  1.00151.62
ATOM   1018  CD2 TYR A 126       9.404   4.574  13.906  1.00151.62
ATOM   1019  CE1 TYR A 126       9.429   3.962  16.564  1.00151.62
ATOM   1020  CE2 TYR A 126      10.410   3.788  14.420  1.00151.62
ATOM   1021  CZ  TYR A 126      10.424   3.480  15.757  1.00151.62
ATOM   1022  OH  TYR A 126      11.450   2.678  16.302  1.00151.62
ATOM   1023  N   HIS A 127       4.302   5.858  12.884  1.00 53.73
ATOM   1024  CA  HIS A 127       3.010   6.468  12.766  1.00 53.73
ATOM   1025  C   HIS A 127       2.004   5.513  13.325  1.00 53.73
ATOM   1026  O   HIS A 127       0.990   5.924  13.884  1.00 53.73
ATOM   1027  CB  HIS A 127       2.604   6.848  11.329  1.00 53.73
ATOM   1028  CG  HIS A 127       3.184   8.162  10.902  1.00 53.73
ATOM   1029  ND1 HIS A 127       4.270   8.266  10.062  1.00 53.73
ATOM   1030  CD2 HIS A 127       2.832   9.444  11.211  1.00 53.73
ATOM   1031  CE1 HIS A 127       4.522   9.586   9.904  1.00 53.73
ATOM   1032  NE2 HIS A 127       3.676  10.342  10.582  1.00 53.73
ATOM   1033  N   ARG A 128       2.257   4.202  13.155  1.00109.11
ATOM   1034  CA  ARG A 128       1.399   3.170  13.659  1.00109.11
ATOM   1035  C   ARG A 128       1.394   3.198  15.161  1.00109.11
ATOM   1036  O   ARG A 128       0.349   3.022  15.787  1.00109.11
ATOM   1037  CB  ARG A 128       1.861   1.777  13.198  1.00109.11
ATOM   1038  CG  ARG A 128       0.808   0.687  13.371  1.00109.11
ATOM   1039  CD  ARG A 128       0.966  -0.468  12.384  1.00109.11
ATOM   1040  NE  ARG A 128       2.389  -0.888  12.446  1.00109.11
ATOM   1041  CZ  ARG A 128       2.798  -1.853  13.317  1.00109.11
ATOM   1042  NH1 ARG A 128       1.888  -2.506  14.095  1.00109.11
ATOM   1043  NH2 ARG A 128       4.124  -2.167  13.400  1.00109.11
ATOM   1044  N   TYR A 129       2.568   3.412  15.786  1.00 87.60
ATOM   1045  CA  TYR A 129       2.637   3.436  17.221  1.00 87.60
ATOM   1046  C   TYR A 129       1.842   4.608  17.708  1.00 87.60
ATOM   1047  O   TYR A 129       1.173   4.541  18.736  1.00 87.60
ATOM   1048  CB  TYR A 129       4.058   3.584  17.800  1.00 87.60
ATOM   1049  CG  TYR A 129       4.724   2.249  17.850  1.00 87.60
ATOM   1050  CD1 TYR A 129       4.267   1.259  18.690  1.00 87.60
ATOM   1051  CD2 TYR A 129       5.846   2.001  17.091  1.00 87.60
ATOM   1052  CE1 TYR A 129       4.892   0.035  18.739  1.00 87.60
ATOM   1053  CE2 TYR A 129       6.477   0.778  17.134  1.00 87.60
ATOM   1054  CZ  TYR A 129       5.996  -0.212  17.959  1.00 87.60
ATOM   1055  OH  TYR A 129       6.635  -1.470  18.011  1.00 87.60
ATOM   1056  N   LEU A 130       1.929   5.734  16.981  1.00104.65
ATOM   1057  CA  LEU A 130       1.249   6.948  17.328  1.00104.65
ATOM   1058  C   LEU A 130      -0.233   6.676  17.244  1.00104.65
ATOM   1059  O   LEU A 130      -1.012   7.151  18.072  1.00104.65
ATOM   1060  CB  LEU A 130       1.678   8.078  16.366  1.00104.65
ATOM   1061  CG  LEU A 130       3.046   8.730  16.644  1.00104.65
ATOM   1062  CD1 LEU A 130       3.638   9.344  15.361  1.00104.65
ATOM   1063  CD2 LEU A 130       2.978   9.743  17.792  1.00104.65
ATOM   1064  N   ALA A 131      -0.645   5.872  16.240  1.00 43.90
ATOM   1065  CA  ALA A 131      -2.019   5.519  15.981  1.00 43.90
ATOM   1066  C   ALA A 131      -2.586   4.720  17.119  1.00 43.90
ATOM   1067  O   ALA A 131      -3.773   4.818  17.426  1.00 43.90
ATOM   1068  CB  ALA A 131      -2.187   4.678  14.705  1.00 43.90
ATOM   1069  N   GLU A 132      -1.762   3.876  17.763  1.00 76.94
ATOM   1070  CA  GLU A 132      -2.256   3.031  18.816  1.00 76.94
ATOM   1071  C   GLU A 132      -2.835   3.875  19.921  1.00 76.94
ATOM   1072  O   GLU A 132      -3.808   3.478  20.561  1.00 76.94
ATOM   1073  CB  GLU A 132      -1.159   2.132  19.423  1.00 76.94
ATOM   1074  CG  GLU A 132      -1.603   1.385  20.688  1.00 76.94
ATOM   1075  CD  GLU A 132      -2.249   0.058  20.289  1.00 76.94
ATOM   1076  OE1 GLU A 132      -1.507  -0.947  20.123  1.00 76.94
ATOM   1077  OE2 GLU A 132      -3.498   0.037  20.133  1.00 76.94
ATOM   1078  N   PHE A 133      -2.184   5.005  20.258  1.00155.40
ATOM   1079  CA  PHE A 133      -2.668   5.884  21.296  1.00155.40
ATOM   1080  C   PHE A 133      -3.651   6.942  20.861  1.00155.40
ATOM   1081  O   PHE A 133      -4.433   7.410  21.686  1.00155.40
ATOM   1082  CB  PHE A 133      -1.563   6.558  22.145  1.00155.40
ATOM   1083  CG  PHE A 133      -0.952   7.735  21.465  1.00155.40
ATOM   1084  CD1 PHE A 133      -1.587   8.953  21.460  1.00155.40
ATOM   1085  CD2 PHE A 133       0.256   7.608  20.817  1.00155.40
ATOM   1086  CE1 PHE A 133      -1.022  10.031  20.819  1.00155.40
ATOM   1087  CE2 PHE A 133       0.824   8.682  20.175  1.00155.40
ATOM   1088  CZ  PHE A 133       0.183   9.896  20.178  1.00155.40
ATOM   1089  N   ALA A 134      -3.598   7.392  19.588  1.00 53.83
ATOM   1090  CA  ALA A 134      -4.323   8.554  19.121  1.00 53.83
ATOM   1091  C   ALA A 134      -5.815   8.380  19.071  1.00 53.83
ATOM   1092  O   ALA A 134      -6.344   7.271  19.011  1.00 53.83
ATOM   1093  CB  ALA A 134      -3.871   9.030  17.730  1.00 53.83
ATOM   1094  N   THR A 135      -6.531   9.528  19.133  1.00105.36
ATOM   1095  CA  THR A 135      -7.960   9.560  19.021  1.00105.36
ATOM   1096  C   THR A 135      -8.322  10.767  18.203  1.00105.36
ATOM   1097  O   THR A 135      -7.503  11.661  17.990  1.00105.36
ATOM   1098  CB  THR A 135      -8.675   9.675  20.340  1.00105.36
ATOM   1099  OG1 THR A 135      -7.945   9.007  21.354  1.00105.36
ATOM   1100  CG2 THR A 135     -10.077   9.055  20.202  1.00105.36
ATOM   1101  N   GLY A 136      -9.565  10.793  17.679  1.00 25.20
ATOM   1102  CA  GLY A 136     -10.087  11.945  16.996  1.00 25.20
ATOM   1103  C   GLY A 136      -9.447  12.160  15.658  1.00 25.20
ATOM   1104  O   GLY A 136      -9.089  11.228  14.942  1.00 25.20
ATOM   1105  N   ASN A 137      -9.324  13.448  15.291  1.00 37.14
ATOM   1106  CA  ASN A 137      -8.804  13.885  14.028  1.00 37.14
ATOM   1107  C   ASN A 137      -7.375  13.473  13.958  1.00 37.14
ATOM   1108  O   ASN A 137      -6.872  13.096  12.900  1.00 37.14
ATOM   1109  CB  ASN A 137      -8.802  15.416  13.902  1.00 37.14
ATOM   1110  CG  ASN A 137      -8.736  15.791  12.429  1.00 37.14
ATOM   1111  OD1 ASN A 137      -9.716  15.669  11.695  1.00 37.14
ATOM   1112  ND2 ASN A 137      -7.543  16.274  11.988  1.00 37.14
ATOM   1113  N   ASP A 138      -6.688  13.548  15.110  1.00 72.54
ATOM   1114  CA  ASP A 138      -5.290  13.256  15.176  1.00 72.54
ATOM   1115  C   ASP A 138      -5.076  11.833  14.772  1.00 72.54
ATOM   1116  O   ASP A 138      -4.106  11.514  14.087  1.00 72.54
ATOM   1117  CB  ASP A 138      -4.728  13.428  16.597  1.00 72.54
ATOM   1118  CG  ASP A 138      -3.412  14.187  16.517  1.00 72.54
ATOM   1119  OD1 ASP A 138      -3.439  15.419  16.247  1.00 72.54
ATOM   1120  OD2 ASP A 138      -2.356  13.534  16.731  1.00 72.54
ATOM   1121  N   ARG A 139      -5.962  10.922  15.205  1.00123.16
ATOM   1122  CA  ARG A 139      -5.747   9.552  14.848  1.00123.16
ATOM   1123  C   ARG A 139      -5.931   9.362  13.373  1.00123.16
ATOM   1124  O   ARG A 139      -5.192   8.608  12.744  1.00123.16
ATOM   1125  CB  ARG A 139      -6.615   8.550  15.633  1.00123.16
ATOM   1126  CG  ARG A 139      -6.351   7.084  15.319  1.00123.16
ATOM   1127  CD  ARG A 139      -7.140   6.126  16.206  1.00123.16
ATOM   1128  NE  ARG A 139      -6.672   4.753  15.880  1.00123.16
ATOM   1129  CZ  ARG A 139      -7.485   3.907  15.185  1.00123.16
ATOM   1130  NH1 ARG A 139      -8.734   4.312  14.813  1.00123.16
ATOM   1131  NH2 ARG A 139      -7.047   2.654  14.864  1.00123.16
ATOM   1132  N   LYS A 140      -6.907  10.059  12.761  1.00 87.22
ATOM   1133  CA  LYS A 140      -7.152   9.849  11.362  1.00 87.22
ATOM   1134  C   LYS A 140      -5.923  10.207  10.584  1.00 87.22
ATOM   1135  O   LYS A 140      -5.543   9.502   9.651  1.00 87.22
ATOM   1136  CB  LYS A 140      -8.320  10.694  10.819  1.00 87.22
ATOM   1137  CG  LYS A 140      -9.668  10.346  11.458  1.00 87.22
ATOM   1138  CD  LYS A 140     -10.580  11.556  11.688  1.00 87.22
ATOM   1139  CE  LYS A 140     -11.000  12.257  10.394  1.00 87.22
ATOM   1140  NZ  LYS A 140     -11.516  13.613  10.693  1.00 87.22
ATOM   1141  N   GLU A 141      -5.257  11.314  10.955  1.00 70.23
ATOM   1142  CA  GLU A 141      -4.113  11.761  10.214  1.00 70.23
ATOM   1143  C   GLU A 141      -3.001  10.757  10.306  1.00 70.23
ATOM   1144  O   GLU A 141      -2.404  10.397   9.293  1.00 70.23
ATOM   1145  CB  GLU A 141      -3.580  13.104  10.736  1.00 70.23
ATOM   1146  CG  GLU A 141      -4.591  14.247  10.655  1.00 70.23
ATOM   1147  CD  GLU A 141      -4.005  15.427  11.416  1.00 70.23
ATOM   1148  OE1 GLU A 141      -2.877  15.860  11.059  1.00 70.23
ATOM   1149  OE2 GLU A 141      -4.676  15.905  12.369  1.00 70.23
ATOM   1150  N   ALA A 142      -2.711  10.266  11.528  1.00 34.99
ATOM   1151  CA  ALA A 142      -1.624   9.356  11.773  1.00 34.99
ATOM   1152  C   ALA A 142      -1.866   8.060  11.068  1.00 34.99
ATOM   1153  O   ALA A 142      -0.931   7.437  10.567  1.00 34.99
ATOM   1154  CB  ALA A 142      -1.449   9.040  13.267  1.00 34.99
ATOM   1155  N   ALA A 143      -3.129   7.595  11.053  1.00 30.25
ATOM   1156  CA  ALA A 143      -3.452   6.361  10.398  1.00 30.25
ATOM   1157  C   ALA A 143      -3.167   6.519   8.938  1.00 30.25
ATOM   1158  O   ALA A 143      -2.594   5.631   8.314  1.00 30.25
ATOM   1159  CB  ALA A 143      -4.932   5.973  10.551  1.00 30.25
ATOM   1160  N   GLU A 144      -3.542   7.673   8.358  1.00 39.31
ATOM   1161  CA  GLU A 144      -3.358   7.918   6.955  1.00 39.31
ATOM   1162  C   GLU A 144      -1.891   7.915   6.661  1.00 39.31
ATOM   1163  O   GLU A 144      -1.443   7.314   5.684  1.00 39.31
ATOM   1164  CB  GLU A 144      -3.884   9.308   6.560  1.00 39.31
ATOM   1165  CG  GLU A 144      -3.519   9.730   5.135  1.00 39.31
ATOM   1166  CD  GLU A 144      -4.591   9.190   4.198  1.00 39.31
ATOM   1167  OE1 GLU A 144      -5.795   9.452   4.463  1.00 39.31
ATOM   1168  OE2 GLU A 144      -4.221   8.501   3.209  1.00 39.31
ATOM   1169  N   ASN A 145      -1.102   8.581   7.524  1.00 47.35
ATOM   1170  CA  ASN A 145       0.315   8.674   7.319  1.00 47.35
ATOM   1171  C   ASN A 145       0.908   7.304   7.352  1.00 47.35
ATOM   1172  O   ASN A 145       1.770   6.974   6.540  1.00 47.35
ATOM   1173  CB  ASN A 145       1.046   9.503   8.390  1.00 47.35
ATOM   1174  CG  ASN A 145       1.111  10.955   7.938  1.00 47.35
ATOM   1175  OD1 ASN A 145       2.170  11.467   7.576  1.00 47.35
ATOM   1176  ND2 ASN A 145      -0.068  11.634   7.937  1.00 47.35
ATOM   1177  N   SER A 146       0.453   6.456   8.290  1.00 36.31
ATOM   1178  CA  SER A 146       1.021   5.147   8.412  1.00 36.31
ATOM   1179  C   SER A 146       0.773   4.374   7.146  1.00 36.31
ATOM   1180  O   SER A 146       1.691   3.745   6.621  1.00 36.31
ATOM   1181  CB  SER A 146       0.409   4.350   9.578  1.00 36.31
ATOM   1182  OG  SER A 146       1.106   3.124   9.753  1.00 36.31
ATOM   1183  N   LEU A 147      -0.468   4.415   6.604  1.00136.48
ATOM   1184  CA  LEU A 147      -0.753   3.628   5.430  1.00136.48
ATOM   1185  C   LEU A 147       0.082   4.089   4.276  1.00136.48
ATOM   1186  O   LEU A 147       0.598   3.269   3.517  1.00136.48
ATOM   1187  CB  LEU A 147      -2.195   3.687   4.869  1.00136.48
ATOM   1188  CG  LEU A 147      -3.007   2.378   4.750  1.00136.48
ATOM   1189  CD1 LEU A 147      -4.519   2.612   4.769  1.00136.48
ATOM   1190  CD2 LEU A 147      -2.564   1.571   3.521  1.00136.48
ATOM   1191  N   VAL A 148       0.228   5.416   4.100  1.00 31.21
ATOM   1192  CA  VAL A 148       0.909   5.912   2.940  1.00 31.21
ATOM   1193  C   VAL A 148       2.322   5.421   2.923  1.00 31.21
ATOM   1194  O   VAL A 148       2.807   4.978   1.885  1.00 31.21
ATOM   1195  CB  VAL A 148       0.967   7.408   2.872  1.00 31.21
ATOM   1196  CG1 VAL A 148       1.731   7.796   1.594  1.00 31.21
ATOM   1197  CG2 VAL A 148      -0.467   7.961   2.938  1.00 31.21
ATOM   1198  N   ALA A 149       3.025   5.500   4.070  1.00 31.95
ATOM   1199  CA  ALA A 149       4.405   5.102   4.137  1.00 31.95
ATOM   1200  C   ALA A 149       4.541   3.629   3.869  1.00 31.95
ATOM   1201  O   ALA A 149       5.438   3.206   3.140  1.00 31.95
ATOM   1202  CB  ALA A 149       5.035   5.384   5.513  1.00 31.95
ATOM   1203  N   TYR A 150       3.654   2.801   4.454  1.00 73.11
ATOM   1204  CA  TYR A 150       3.753   1.381   4.242  1.00 73.11
ATOM   1205  C   TYR A 150       3.541   1.069   2.792  1.00 73.11
ATOM   1206  O   TYR A 150       4.228   0.218   2.225  1.00 73.11
ATOM   1207  CB  TYR A 150       2.711   0.538   5.007  1.00 73.11
ATOM   1208  CG  TYR A 150       3.091   0.395   6.444  1.00 73.11
ATOM   1209  CD1 TYR A 150       4.314  -0.135   6.785  1.00 73.11
ATOM   1210  CD2 TYR A 150       2.218   0.747   7.450  1.00 73.11
ATOM   1211  CE1 TYR A 150       4.675  -0.289   8.104  1.00 73.11
ATOM   1212  CE2 TYR A 150       2.572   0.595   8.771  1.00 73.11
ATOM   1213  CZ  TYR A 150       3.803   0.078   9.099  1.00 73.11
ATOM   1214  OH  TYR A 150       4.166  -0.079  10.454  1.00 73.11
ATOM   1215  N   LYS A 151       2.561   1.744   2.164  1.00 95.03
ATOM   1216  CA  LYS A 151       2.202   1.490   0.797  1.00 95.03
ATOM   1217  C   LYS A 151       3.369   1.780  -0.098  1.00 95.03
ATOM   1218  O   LYS A 151       3.708   0.976  -0.965  1.00 95.03
ATOM   1219  CB  LYS A 151       1.043   2.391   0.333  1.00 95.03
ATOM   1220  CG  LYS A 151      -0.335   2.008   0.881  1.00 95.03
ATOM   1221  CD  LYS A 151      -1.437   3.037   0.622  1.00 95.03
ATOM   1222  CE  LYS A 151      -1.588   3.444  -0.843  1.00 95.03
ATOM   1223  NZ  LYS A 151      -2.775   4.312  -1.004  1.00 95.03
ATOM   1224  N   ALA A 152       4.023   2.941   0.095  1.00 25.99
ATOM   1225  CA  ALA A 152       5.121   3.319  -0.750  1.00 25.99
ATOM   1226  C   ALA A 152       6.240   2.343  -0.575  1.00 25.99
ATOM   1227  O   ALA A 152       6.861   1.912  -1.546  1.00 25.99
ATOM   1228  CB  ALA A 152       5.668   4.717  -0.411  1.00 25.99
ATOM   1229  N   ALA A 153       6.512   1.949   0.681  1.00 30.00
ATOM   1230  CA  ALA A 153       7.613   1.075   0.956  1.00 30.00
ATOM   1231  C   ALA A 153       7.401  -0.233   0.256  1.00 30.00
ATOM   1232  O   ALA A 153       8.333  -0.793  -0.315  1.00 30.00
ATOM   1233  CB  ALA A 153       7.768   0.772   2.455  1.00 30.00
ATOM   1234  N   SER A 154       6.162  -0.753   0.277  1.00 81.61
ATOM   1235  CA  SER A 154       5.873  -2.051  -0.270  1.00 81.61
ATOM   1236  C   SER A 154       6.019  -2.070  -1.764  1.00 81.61
ATOM   1237  O   SER A 154       6.470  -3.065  -2.331  1.00 81.61
ATOM   1238  CB  SER A 154       4.452  -2.521   0.076  1.00 81.61
ATOM   1239  OG  SER A 154       3.507  -1.717  -0.615  1.00 81.61
ATOM   1240  N   ASP A 155       5.632  -0.976  -2.443  1.00 77.89
ATOM   1241  CA  ASP A 155       5.675  -0.913  -3.879  1.00 77.89
ATOM   1242  C   ASP A 155       7.097  -1.030  -4.333  1.00 77.89
ATOM   1243  O   ASP A 155       7.407  -1.782  -5.256  1.00 77.89
ATOM   1244  CB  ASP A 155       5.119   0.430  -4.394  1.00 77.89
ATOM   1245  CG  ASP A 155       3.621   0.330  -4.649  1.00 77.89
ATOM   1246  OD1 ASP A 155       3.143  -0.764  -5.056  1.00 77.89
ATOM   1247  OD2 ASP A 155       2.928   1.361  -4.433  1.00 77.89
ATOM   1248  N   ILE A 156       8.001  -0.289  -3.670  1.00 38.61
ATOM   1249  CA  ILE A 156       9.395  -0.253  -4.006  1.00 38.61
ATOM   1250  C   ILE A 156       9.983  -1.613  -3.799  1.00 38.61
ATOM   1251  O   ILE A 156      10.794  -2.079  -4.597  1.00 38.61
ATOM   1252  CB  ILE A 156      10.160   0.692  -3.118  1.00 38.61
ATOM   1253  CG1 ILE A 156       9.479   2.071  -3.083  1.00 38.61
ATOM   1254  CG2 ILE A 156      11.623   0.729  -3.589  1.00 38.61
ATOM   1255  CD1 ILE A 156       9.789   2.873  -1.821  1.00 38.61
ATOM   1256  N   ALA A 157       9.595  -2.276  -2.695  1.00 34.19
ATOM   1257  CA  ALA A 157      10.139  -3.559  -2.352  1.00 34.19
ATOM   1258  C   ALA A 157       9.786  -4.561  -3.403  1.00 34.19
ATOM   1259  O   ALA A 157      10.587  -5.435  -3.736  1.00 34.19
ATOM   1260  CB  ALA A 157       9.625  -4.091  -1.003  1.00 34.19
ATOM   1261  N   MET A 158       8.553  -4.491  -3.932  1.00 81.56
ATOM   1262  CA  MET A 158       8.176  -5.435  -4.939  1.00 81.56
ATOM   1263  C   MET A 158       9.013  -5.214  -6.157  1.00 81.56
ATOM   1264  O   MET A 158       9.441  -6.166  -6.807  1.00 81.56
ATOM   1265  CB  MET A 158       6.711  -5.318  -5.377  1.00 81.56
ATOM   1266  CG  MET A 158       5.820  -6.321  -4.648  1.00 81.56
ATOM   1267  SD  MET A 158       5.822  -6.161  -2.840  1.00 81.56
ATOM   1268  CE  MET A 158       4.102  -5.588  -2.773  1.00 81.56
ATOM   1269  N   THR A 159       9.246  -3.946  -6.535  1.00 52.07
ATOM   1270  CA  THR A 159      10.003  -3.746  -7.735  1.00 52.07
ATOM   1271  C   THR A 159      11.425  -4.194  -7.551  1.00 52.07
ATOM   1272  O   THR A 159      11.965  -4.933  -8.371  1.00 52.07
ATOM   1273  CB  THR A 159      10.039  -2.306  -8.165  1.00 52.07
ATOM   1274  OG1 THR A 159      10.540  -1.491  -7.117  1.00 52.07
ATOM   1275  CG2 THR A 159       8.612  -1.867  -8.535  1.00 52.07
ATOM   1276  N   GLU A 160      12.063  -3.696  -6.476  1.00140.97
ATOM   1277  CA  GLU A 160      13.465  -3.839  -6.174  1.00140.97
ATOM   1278  C   GLU A 160      13.956  -5.069  -5.452  1.00140.97
ATOM   1279  O   GLU A 160      15.134  -5.393  -5.594  1.00140.97
ATOM   1280  CB  GLU A 160      13.995  -2.612  -5.423  1.00140.97
ATOM   1281  CG  GLU A 160      15.459  -2.340  -5.771  1.00140.97
ATOM   1282  CD  GLU A 160      15.681  -0.836  -5.781  1.00140.97
ATOM   1283  OE1 GLU A 160      14.890  -0.121  -6.450  1.00140.97
ATOM   1284  OE2 GLU A 160      16.648  -0.380  -5.112  1.00140.97
ATOM   1285  N   LEU A 161      13.148  -5.752  -4.604  1.00 66.52
ATOM   1286  CA  LEU A 161      13.730  -6.793  -3.780  1.00 66.52
ATOM   1287  C   LEU A 161      13.101  -8.138  -4.016  1.00 66.52
ATOM   1288  O   LEU A 161      11.975  -8.255  -4.494  1.00 66.52
ATOM   1289  CB  LEU A 161      13.573  -6.519  -2.272  1.00 66.52
ATOM   1290  CG  LEU A 161      14.400  -5.328  -1.750  1.00 66.52
ATOM   1291  CD1 LEU A 161      13.680  -3.999  -2.022  1.00 66.52
ATOM   1292  CD2 LEU A 161      14.775  -5.504  -0.270  1.00 66.52
ATOM   1293  N   PRO A 162      13.852  -9.172  -3.686  1.00136.33
ATOM   1294  CA  PRO A 162      13.337 -10.517  -3.775  1.00136.33
ATOM   1295  C   PRO A 162      12.339 -10.740  -2.676  1.00136.33
ATOM   1296  O   PRO A 162      12.445 -10.076  -1.645  1.00136.33
ATOM   1297  CB  PRO A 162      14.552 -11.439  -3.708  1.00136.33
ATOM   1298  CG  PRO A 162      15.448 -10.776  -2.646  1.00136.33
ATOM   1299  CD  PRO A 162      15.523  -9.300  -3.081  1.00136.33
ATOM   1300  N   PRO A 163      11.398 -11.631  -2.862  1.00 88.71
ATOM   1301  CA  PRO A 163      10.365 -11.857  -1.880  1.00 88.71
ATOM   1302  C   PRO A 163      10.888 -12.423  -0.599  1.00 88.71
ATOM   1303  O   PRO A 163      10.196 -12.348   0.416  1.00 88.71
ATOM   1304  CB  PRO A 163       9.340 -12.755  -2.570  1.00 88.71
ATOM   1305  CG  PRO A 163       9.492 -12.404  -4.061  1.00 88.71
ATOM   1306  CD  PRO A 163      10.988 -12.093  -4.231  1.00 88.71
ATOM   1307  N   THR A 164      12.063 -13.063  -0.659  1.00162.74
ATOM   1308  CA  THR A 164      12.765 -13.664   0.437  1.00162.74
ATOM   1309  C   THR A 164      13.448 -12.629   1.278  1.00162.74
ATOM   1310  O   THR A 164      13.843 -12.924   2.405  1.00162.74
ATOM   1311  CB  THR A 164      13.845 -14.577  -0.030  1.00162.74
ATOM   1312  OG1 THR A 164      14.771 -13.872  -0.833  1.00162.74
ATOM   1313  CG2 THR A 164      13.206 -15.706  -0.852  1.00162.74
ATOM   1314  N   HIS A 165      13.701 -11.423   0.729  1.00 87.89
ATOM   1315  CA  HIS A 165      14.471 -10.472   1.485  1.00 87.89
ATOM   1316  C   HIS A 165      13.773 -10.199   2.784  1.00 87.89
ATOM   1317  O   HIS A 165      12.566  -9.974   2.843  1.00 87.89
ATOM   1318  CB  HIS A 165      14.731  -9.130   0.773  1.00 87.89
ATOM   1319  CG  HIS A 165      15.911  -8.409   1.363  1.00 87.89
ATOM   1320  ND1 HIS A 165      16.019  -8.067   2.692  1.00 87.89
ATOM   1321  CD2 HIS A 165      17.065  -7.985   0.777  1.00 87.89
ATOM   1322  CE1 HIS A 165      17.224  -7.458   2.846  1.00 87.89
ATOM   1323  NE2 HIS A 165      17.895  -7.386   1.712  1.00 87.89
ATOM   1324  N   PRO A 166      14.547 -10.216   3.840  1.00 86.53
ATOM   1325  CA  PRO A 166      14.015 -10.031   5.165  1.00 86.53
ATOM   1326  C   PRO A 166      13.355  -8.705   5.374  1.00 86.53
ATOM   1327  O   PRO A 166      12.403  -8.627   6.151  1.00 86.53
ATOM   1328  CB  PRO A 166      15.177 -10.298   6.118  1.00 86.53
ATOM   1329  CG  PRO A 166      16.422 -10.113   5.228  1.00 86.53
ATOM   1330  CD  PRO A 166      16.124 -10.949   3.969  1.00 86.53
ATOM   1331  N   ILE A 167      13.857  -7.645   4.719  1.00149.33
ATOM   1332  CA  ILE A 167      13.294  -6.346   4.927  1.00149.33
ATOM   1333  C   ILE A 167      11.910  -6.298   4.357  1.00149.33
ATOM   1334  O   ILE A 167      10.990  -5.755   4.969  1.00149.33
ATOM   1335  CB  ILE A 167      14.125  -5.233   4.343  1.00149.33
ATOM   1336  CG1 ILE A 167      15.528  -5.317   4.942  1.00149.33
ATOM   1337  CG2 ILE A 167      13.449  -3.873   4.578  1.00149.33
ATOM   1338  CD1 ILE A 167      16.460  -4.277   4.330  1.00149.33
ATOM   1339  N   ARG A 168      11.738  -6.871   3.151  1.00 81.12
ATOM   1340  CA  ARG A 168      10.481  -6.909   2.467  1.00 81.12
ATOM   1341  C   ARG A 168       9.527  -7.740   3.273  1.00 81.12
ATOM   1342  O   ARG A 168       8.349  -7.408   3.391  1.00 81.12
ATOM   1343  CB  ARG A 168      10.607  -7.554   1.073  1.00 81.12
ATOM   1344  CG  ARG A 168       9.299  -7.621   0.280  1.00 81.12
ATOM   1345  CD  ARG A 168       9.500  -8.053  -1.176  1.00 81.12
ATOM   1346  NE  ARG A 168       8.156  -8.351  -1.752  1.00 81.12
ATOM   1347  CZ  ARG A 168       8.037  -8.851  -3.017  1.00 81.12
ATOM   1348  NH1 ARG A 168       9.140  -9.019  -3.803  1.00 81.12
ATOM   1349  NH2 ARG A 168       6.805  -9.185  -3.500  1.00 81.12
ATOM   1350  N   LEU A 169      10.015  -8.856   3.847  1.00 60.66
ATOM   1351  CA  LEU A 169       9.197  -9.759   4.616  1.00 60.66
ATOM   1352  C   LEU A 169       8.656  -9.066   5.838  1.00 60.66
ATOM   1353  O   LEU A 169       7.464  -9.151   6.138  1.00 60.66
ATOM   1354  CB  LEU A 169      10.011 -10.955   5.148  1.00 60.66
ATOM   1355  CG  LEU A 169      10.448 -11.980   4.083  1.00 60.66
ATOM   1356  CD1 LEU A 169      11.416 -13.014   4.681  1.00 60.66
ATOM   1357  CD2 LEU A 169       9.238 -12.647   3.414  1.00 60.66
ATOM   1358  N   GLY A 170       9.532  -8.359   6.579  1.00 32.41
ATOM   1359  CA  GLY A 170       9.179  -7.711   7.814  1.00 32.41
ATOM   1360  C   GLY A 170       8.197  -6.618   7.551  1.00 32.41
ATOM   1361  O   GLY A 170       7.317  -6.349   8.367  1.00 32.41
ATOM   1362  N   LEU A 171       8.368  -5.913   6.421  1.00 58.45
ATOM   1363  CA  LEU A 171       7.475  -4.867   6.031  1.00 58.45
ATOM   1364  C   LEU A 171       6.123  -5.480   5.832  1.00 58.45
ATOM   1365  O   LEU A 171       5.119  -4.961   6.313  1.00 58.45
ATOM   1366  CB  LEU A 171       7.922  -4.241   4.696  1.00 58.45
ATOM   1367  CG  LEU A 171       7.018  -3.117   4.163  1.00 58.45
ATOM   1368  CD1 LEU A 171       7.010  -1.896   5.091  1.00 58.45
ATOM   1369  CD2 LEU A 171       7.393  -2.764   2.714  1.00 58.45
ATOM   1370  N   ALA A 172       6.065  -6.633   5.142  1.00 33.41
ATOM   1371  CA  ALA A 172       4.809  -7.288   4.887  1.00 33.41
ATOM   1372  C   ALA A 172       4.177  -7.659   6.195  1.00 33.41
ATOM   1373  O   ALA A 172       2.962  -7.550   6.366  1.00 33.41
ATOM   1374  CB  ALA A 172       4.966  -8.584   4.075  1.00 33.41
ATOM   1375  N   LEU A 173       4.990  -8.125   7.157  1.00 51.25
ATOM   1376  CA  LEU A 173       4.475  -8.518   8.435  1.00 51.25
ATOM   1377  C   LEU A 173       3.844  -7.338   9.127  1.00 51.25
ATOM   1378  O   LEU A 173       2.710  -7.423   9.592  1.00 51.25
ATOM   1379  CB  LEU A 173       5.589  -9.049   9.356  1.00 51.25
ATOM   1380  CG  LEU A 173       5.087  -9.856  10.568  1.00 51.25
ATOM   1381  CD1 LEU A 173       4.103 -10.960  10.149  1.00 51.25
ATOM   1382  CD2 LEU A 173       6.265 -10.385  11.402  1.00 51.25
ATOM   1383  N   ASN A 174       4.553  -6.194   9.195  1.00 59.07
ATOM   1384  CA  ASN A 174       4.077  -5.032   9.907  1.00 59.07
ATOM   1385  C   ASN A 174       2.893  -4.422   9.226  1.00 59.07
ATOM   1386  O   ASN A 174       1.983  -3.915   9.881  1.00 59.07
ATOM   1387  CB  ASN A 174       5.130  -3.915  10.028  1.00 59.07
ATOM   1388  CG  ASN A 174       6.246  -4.395  10.944  1.00 59.07
ATOM   1389  OD1 ASN A 174       6.342  -5.581  11.257  1.00 59.07
ATOM   1390  ND2 ASN A 174       7.113  -3.447  11.389  1.00 59.07
ATOM   1391  N   PHE A 175       2.900  -4.419   7.883  1.00 98.33
ATOM   1392  CA  PHE A 175       1.854  -3.832   7.101  1.00 98.33
ATOM   1393  C   PHE A 175       0.592  -4.609   7.348  1.00 98.33
ATOM   1394  O   PHE A 175      -0.487  -4.029   7.453  1.00 98.33
ATOM   1395  CB  PHE A 175       2.241  -3.793   5.605  1.00 98.33
ATOM   1396  CG  PHE A 175       1.414  -2.794   4.867  1.00 98.33
ATOM   1397  CD1 PHE A 175       0.549  -1.956   5.534  1.00 98.33
ATOM   1398  CD2 PHE A 175       1.566  -2.626   3.510  1.00 98.33
ATOM   1399  CE1 PHE A 175      -0.192  -1.020   4.850  1.00 98.33
ATOM   1400  CE2 PHE A 175       0.833  -1.693   2.817  1.00 98.33
ATOM   1401  CZ  PHE A 175      -0.056  -0.889   3.489  1.00 98.33
ATOM   1402  N   SER A 176       0.692  -5.951   7.453  1.00 88.29
ATOM   1403  CA  SER A 176      -0.453  -6.790   7.702  1.00 88.29
ATOM   1404  C   SER A 176      -1.028  -6.478   9.055  1.00 88.29
ATOM   1405  O   SER A 176      -2.244  -6.352   9.208  1.00 88.29
ATOM   1406  CB  SER A 176      -0.084  -8.282   7.740  1.00 88.29
ATOM   1407  OG  SER A 176       0.534  -8.664   6.523  1.00 88.29
ATOM   1408  N   VAL A 177      -0.156  -6.343  10.077  1.00 51.77
ATOM   1409  CA  VAL A 177      -0.594  -6.094  11.426  1.00 51.77
ATOM   1410  C   VAL A 177      -1.307  -4.779  11.475  1.00 51.77
ATOM   1411  O   VAL A 177      -2.267  -4.615  12.225  1.00 51.77
ATOM   1412  CB  VAL A 177       0.514  -6.028  12.441  1.00 51.77
ATOM   1413  CG1 VAL A 177      -0.122  -5.835  13.833  1.00 51.77
ATOM   1414  CG2 VAL A 177       1.366  -7.304  12.326  1.00 51.77
ATOM   1415  N   PHE A 178      -0.838  -3.799  10.683  1.00 55.68
ATOM   1416  CA  PHE A 178      -1.420  -2.487  10.634  1.00 55.68
ATOM   1417  C   PHE A 178      -2.848  -2.610  10.199  1.00 55.68
ATOM   1418  O   PHE A 178      -3.734  -1.996  10.791  1.00 55.68
ATOM   1419  CB  PHE A 178      -0.672  -1.592   9.628  1.00 55.68
ATOM   1420  CG  PHE A 178      -1.461  -0.356   9.368  1.00 55.68
ATOM   1421  CD1 PHE A 178      -1.518   0.662  10.291  1.00 55.68
ATOM   1422  CD2 PHE A 178      -2.132  -0.221   8.172  1.00 55.68
ATOM   1423  CE1 PHE A 178      -2.249   1.793  10.028  1.00 55.68
ATOM   1424  CE2 PHE A 178      -2.865   0.910   7.906  1.00 55.68
ATOM   1425  CZ  PHE A 178      -2.922   1.919   8.836  1.00 55.68
ATOM   1426  N   TYR A 179      -3.109  -3.409   9.147  1.00 62.57
ATOM   1427  CA  TYR A 179      -4.457  -3.594   8.687  1.00 62.57
ATOM   1428  C   TYR A 179      -5.265  -4.244   9.760  1.00 62.57
ATOM   1429  O   TYR A 179      -6.381  -3.821  10.051  1.00 62.57
ATOM   1430  CB  TYR A 179      -4.582  -4.535   7.475  1.00 62.57
ATOM   1431  CG  TYR A 179      -4.008  -3.898   6.260  1.00 62.57
ATOM   1432  CD1 TYR A 179      -4.616  -2.786   5.732  1.00 62.57
ATOM   1433  CD2 TYR A 179      -2.898  -4.414   5.634  1.00 62.57
ATOM   1434  CE1 TYR A 179      -4.122  -2.175   4.603  1.00 62.57
ATOM   1435  CE2 TYR A 179      -2.397  -3.809   4.504  1.00 62.57
ATOM   1436  CZ  TYR A 179      -3.005  -2.692   3.991  1.00 62.57
ATOM   1437  OH  TYR A 179      -2.492  -2.071   2.831  1.00 62.57
ATOM   1438  N   TYR A 180      -4.715  -5.304  10.373  1.00 75.35
ATOM   1439  CA  TYR A 180      -5.461  -6.068  11.325  1.00 75.35
ATOM   1440  C   TYR A 180      -5.805  -5.231  12.527  1.00 75.35
ATOM   1441  O   TYR A 180      -6.981  -5.051  12.846  1.00 75.35
ATOM   1442  CB  TYR A 180      -4.604  -7.265  11.781  1.00 75.35
ATOM   1443  CG  TYR A 180      -5.412  -8.268  12.520  1.00 75.35
ATOM   1444  CD1 TYR A 180      -6.276  -9.096  11.835  1.00 75.35
ATOM   1445  CD2 TYR A 180      -5.298  -8.398  13.880  1.00 75.35
ATOM   1446  CE1 TYR A 180      -7.020 -10.034  12.506  1.00 75.35
ATOM   1447  CE2 TYR A 180      -6.039  -9.334  14.559  1.00 75.35
ATOM   1448  CZ  TYR A 180      -6.905 -10.152  13.870  1.00 75.35
ATOM   1449  OH  TYR A 180      -7.667 -11.112  14.564  1.00 75.35
ATOM   1450  N   GLU A 181      -4.781  -4.690  13.219  1.00135.17
ATOM   1451  CA  GLU A 181      -4.997  -3.962  14.441  1.00135.17
ATOM   1452  C   GLU A 181      -5.463  -2.542  14.252  1.00135.17
ATOM   1453  O   GLU A 181      -6.333  -2.060  14.977  1.00135.17
ATOM   1454  CB  GLU A 181      -3.733  -3.911  15.311  1.00135.17
ATOM   1455  CG  GLU A 181      -3.122  -5.292  15.534  1.00135.17
ATOM   1456  CD  GLU A 181      -2.898  -5.490  17.023  1.00135.17
ATOM   1457  OE1 GLU A 181      -3.851  -5.931  17.719  1.00135.17
ATOM   1458  OE2 GLU A 181      -1.763  -5.199  17.487  1.00135.17
ATOM   1459  N   ILE A 182      -4.826  -1.778  13.347  1.00 91.93
ATOM   1460  CA  ILE A 182      -5.237  -0.403  13.259  1.00 91.93
ATOM   1461  C   ILE A 182      -6.507  -0.205  12.490  1.00 91.93
ATOM   1462  O   ILE A 182      -7.401   0.510  12.940  1.00 91.93
ATOM   1463  CB  ILE A 182      -4.177   0.510  12.740  1.00 91.93
ATOM   1464  CG1 ILE A 182      -2.902   0.254  13.555  1.00 91.93
ATOM   1465  CG2 ILE A 182      -4.688   1.958  12.837  1.00 91.93
ATOM   1466  CD1 ILE A 182      -3.051   0.542  15.038  1.00 91.93
ATOM   1467  N   LEU A 183      -6.579  -0.809  11.286  1.00 71.76
ATOM   1468  CA  LEU A 183      -7.685  -0.725  10.371  1.00 71.76
ATOM   1469  C   LEU A 183      -8.834  -1.572  10.823  1.00 71.76
ATOM   1470  O   LEU A 183      -9.988  -1.286  10.510  1.00 71.76
ATOM   1471  CB  LEU A 183      -7.303  -1.143   8.939  1.00 71.76
ATOM   1472  CG  LEU A 183      -7.374   0.037   7.948  1.00 71.76
ATOM   1473  CD1 LEU A 183      -6.438   1.186   8.362  1.00 71.76
ATOM   1474  CD2 LEU A 183      -7.128  -0.439   6.506  1.00 71.76
ATOM   1475  N   ASN A 184      -8.545  -2.660  11.558  1.00 65.76
ATOM   1476  CA  ASN A 184      -9.552  -3.601  11.961  1.00 65.76
ATOM   1477  C   ASN A 184     -10.110  -4.248  10.731  1.00 65.76
ATOM   1478  O   ASN A 184     -11.305  -4.530  10.663  1.00 65.76
ATOM   1479  CB  ASN A 184     -10.722  -2.973  12.744  1.00 65.76
ATOM   1480  CG  ASN A 184     -10.682  -3.550  14.151  1.00 65.76
ATOM   1481  OD1 ASN A 184     -11.612  -4.230  14.584  1.00 65.76
ATOM   1482  ND2 ASN A 184      -9.580  -3.264  14.895  1.00 65.76
ATOM   1483  N   SER A 185      -9.254  -4.491   9.712  1.00 96.71
ATOM   1484  CA  SER A 185      -9.721  -5.158   8.530  1.00 96.71
ATOM   1485  C   SER A 185      -8.955  -6.443   8.395  1.00 96.71
ATOM   1486  O   SER A 185      -7.939  -6.519   7.706  1.00 96.71
ATOM   1487  CB  SER A 185      -9.487  -4.332   7.256  1.00 96.71
ATOM   1488  OG  SER A 185     -10.539  -3.395   7.089  1.00 96.71
ATOM   1489  N   PRO A 186      -9.451  -7.465   9.039  1.00 73.80
ATOM   1490  CA  PRO A 186      -8.827  -8.761   9.088  1.00 73.80
ATOM   1491  C   PRO A 186      -8.624  -9.430   7.761  1.00 73.80
ATOM   1492  O   PRO A 186      -7.602 -10.091   7.587  1.00 73.80
ATOM   1493  CB  PRO A 186      -9.712  -9.594  10.015  1.00 73.80
ATOM   1494  CG  PRO A 186     -10.465  -8.534  10.842  1.00 73.80
ATOM   1495  CD  PRO A 186     -11.005  -7.555   9.787  1.00 73.80
ATOM   1496  N   ASP A 187      -9.586  -9.314   6.828  1.00 39.46
ATOM   1497  CA  ASP A 187      -9.481  -9.990   5.565  1.00 39.46
ATOM   1498  C   ASP A 187      -8.377  -9.388   4.753  1.00 39.46
ATOM   1499  O   ASP A 187      -7.625 -10.095   4.081  1.00 39.46
ATOM   1500  CB  ASP A 187     -10.791  -9.918   4.761  1.00 39.46
ATOM   1501  CG  ASP A 187     -11.894 -10.456   5.667  1.00 39.46
ATOM   1502  OD1 ASP A 187     -11.875 -11.683   5.955  1.00 39.46
ATOM   1503  OD2 ASP A 187     -12.756  -9.646   6.099  1.00 39.46
ATOM   1504  N   ARG A 188      -8.267  -8.049   4.787  1.00149.98
ATOM   1505  CA  ARG A 188      -7.267  -7.359   4.028  1.00149.98
ATOM   1506  C   ARG A 188      -5.923  -7.710   4.580  1.00149.98
ATOM   1507  O   ARG A 188      -4.961  -7.911   3.839  1.00149.98
ATOM   1508  CB  ARG A 188      -7.462  -5.838   4.098  1.00149.98
ATOM   1509  CG  ARG A 188      -8.594  -5.379   3.179  1.00149.98
ATOM   1510  CD  ARG A 188      -9.662  -4.540   3.875  1.00149.98
ATOM   1511  NE  ARG A 188     -10.679  -4.213   2.844  1.00149.98
ATOM   1512  CZ  ARG A 188     -11.729  -3.418   3.196  1.00149.98
ATOM   1513  NH1 ARG A 188     -11.822  -2.953   4.476  1.00149.98
ATOM   1514  NH2 ARG A 188     -12.688  -3.096   2.280  1.00149.98
ATOM   1515  N   ALA A 189      -5.820  -7.782   5.918  1.00 31.64
ATOM   1516  CA  ALA A 189      -4.567  -8.098   6.540  1.00 31.64
ATOM   1517  C   ALA A 189      -4.151  -9.488   6.159  1.00 31.64
ATOM   1518  O   ALA A 189      -2.990  -9.737   5.834  1.00 31.64
ATOM   1519  CB  ALA A 189      -4.640  -8.033   8.075  1.00 31.64
ATOM   1520  N   CYS A 190      -5.102 -10.437   6.167  1.00 71.33
ATOM   1521  CA  CYS A 190      -4.764 -11.804   5.899  1.00 71.33
ATOM   1522  C   CYS A 190      -4.272 -11.955   4.492  1.00 71.33
ATOM   1523  O   CYS A 190      -3.307 -12.677   4.246  1.00 71.33
ATOM   1524  CB  CYS A 190      -5.950 -12.762   6.098  1.00 71.33
ATOM   1525  SG  CYS A 190      -5.404 -14.433   6.551  1.00 71.33
ATOM   1526  N   ARG A 191      -4.912 -11.270   3.522  1.00 98.68
ATOM   1527  CA  ARG A 191      -4.538 -11.466   2.147  1.00 98.68
ATOM   1528  C   ARG A 191      -3.124 -11.035   1.914  1.00 98.68
ATOM   1529  O   ARG A 191      -2.370 -11.730   1.234  1.00 98.68
ATOM   1530  CB  ARG A 191      -5.393 -10.684   1.134  1.00 98.68
ATOM   1531  CG  ARG A 191      -6.693 -11.424   0.799  1.00 98.68
ATOM   1532  CD  ARG A 191      -7.955 -10.563   0.853  1.00 98.68
ATOM   1533  NE  ARG A 191      -9.098 -11.431   0.456  1.00 98.68
ATOM   1534  CZ  ARG A 191      -9.774 -12.140   1.403  1.00 98.68
ATOM   1535  NH1 ARG A 191      -9.406 -12.039   2.713  1.00 98.68
ATOM   1536  NH2 ARG A 191     -10.822 -12.942   1.046  1.00 98.68
ATOM   1537  N   LEU A 192      -2.734  -9.870   2.462  1.00 54.30
ATOM   1538  CA  LEU A 192      -1.414  -9.336   2.256  1.00 54.30
ATOM   1539  C   LEU A 192      -0.393 -10.248   2.863  1.00 54.30
ATOM   1540  O   LEU A 192       0.648 -10.511   2.263  1.00 54.30
ATOM   1541  CB  LEU A 192      -1.253  -7.946   2.889  1.00 54.30
ATOM   1542  CG  LEU A 192       0.205  -7.479   2.981  1.00 54.30
ATOM   1543  CD1 LEU A 192       0.685  -6.870   1.655  1.00 54.30
ATOM   1544  CD2 LEU A 192       0.392  -6.522   4.162  1.00 54.30
ATOM   1545  N   ALA A 193      -0.663 -10.759   4.079  1.00 33.94
ATOM   1546  CA  ALA A 193       0.262 -11.637   4.744  1.00 33.94
ATOM   1547  C   ALA A 193       0.422 -12.894   3.942  1.00 33.94
ATOM   1548  O   ALA A 193       1.530 -13.412   3.805  1.00 33.94
ATOM   1549  CB  ALA A 193      -0.212 -12.046   6.149  1.00 33.94
ATOM   1550  N   LYS A 194      -0.696 -13.420   3.406  1.00 74.90
ATOM   1551  CA  LYS A 194      -0.714 -14.638   2.640  1.00 74.90
ATOM   1552  C   LYS A 194       0.131 -14.488   1.418  1.00 74.90
ATOM   1553  O   LYS A 194       0.931 -15.365   1.097  1.00 74.90
ATOM   1554  CB  LYS A 194      -2.128 -14.968   2.131  1.00 74.90
ATOM   1555  CG  LYS A 194      -2.948 -15.820   3.104  1.00 74.90
ATOM   1556  CD  LYS A 194      -4.437 -15.467   3.125  1.00 74.90
ATOM   1557  CE  LYS A 194      -5.328 -16.591   3.660  1.00 74.90
ATOM   1558  NZ  LYS A 194      -5.376 -17.713   2.696  1.00 74.90
ATOM   1559  N   ALA A 195      -0.022 -13.359   0.706  1.00 27.81
ATOM   1560  CA  ALA A 195       0.689 -13.175  -0.523  1.00 27.81
ATOM   1561  C   ALA A 195       2.162 -13.175  -0.250  1.00 27.81
ATOM   1562  O   ALA A 195       2.933 -13.776  -0.996  1.00 27.81
ATOM   1563  CB  ALA A 195       0.349 -11.844  -1.215  1.00 27.81
ATOM   1564  N   ALA A 196       2.594 -12.505   0.835  1.00 33.03
ATOM   1565  CA  ALA A 196       4.000 -12.398   1.116  1.00 33.03
ATOM   1566  C   ALA A 196       4.588 -13.754   1.367  1.00 33.03
ATOM   1567  O   ALA A 196       5.658 -14.087   0.858  1.00 33.03
ATOM   1568  CB  ALA A 196       4.299 -11.528   2.349  1.00 33.03
ATOM   1569  N   PHE A 197       3.881 -14.576   2.157  1.00 56.55
ATOM   1570  CA  PHE A 197       4.322 -15.893   2.507  1.00 56.55
ATOM   1571  C   PHE A 197       4.412 -16.682   1.241  1.00 56.55
ATOM   1572  O   PHE A 197       5.376 -17.412   1.015  1.00 56.55
ATOM   1573  CB  PHE A 197       3.291 -16.570   3.433  1.00 56.55
ATOM   1574  CG  PHE A 197       3.860 -17.811   4.025  1.00 56.55
ATOM   1575  CD1 PHE A 197       3.778 -19.003   3.343  1.00 56.55
ATOM   1576  CD2 PHE A 197       4.495 -17.781   5.246  1.00 56.55
ATOM   1577  CE1 PHE A 197       4.303 -20.155   3.878  1.00 56.55
ATOM   1578  CE2 PHE A 197       5.023 -18.929   5.787  1.00 56.55
ATOM   1579  CZ  PHE A 197       4.931 -20.119   5.100  1.00 56.55
ATOM   1580  N   ASP A 198       3.392 -16.534   0.378  1.00 39.13
ATOM   1581  CA  ASP A 198       3.283 -17.255  -0.857  1.00 39.13
ATOM   1582  C   ASP A 198       4.411 -16.894  -1.775  1.00 39.13
ATOM   1583  O   ASP A 198       5.022 -17.769  -2.386  1.00 39.13
ATOM   1584  CB  ASP A 198       1.977 -16.930  -1.610  1.00 39.13
ATOM   1585  CG  ASP A 198       1.050 -18.138  -1.553  1.00 39.13
ATOM   1586  OD1 ASP A 198       1.532 -19.276  -1.795  1.00 39.13
ATOM   1587  OD2 ASP A 198      -0.161 -17.937  -1.267  1.00 39.13
ATOM   1588  N   ASP A 199       4.723 -15.593  -1.898  1.00 40.72
ATOM   1589  CA  ASP A 199       5.741 -15.161  -2.814  1.00 40.72
ATOM   1590  C   ASP A 199       7.073 -15.708  -2.403  1.00 40.72
ATOM   1591  O   ASP A 199       7.860 -16.128  -3.248  1.00 40.72
ATOM   1592  CB  ASP A 199       5.905 -13.633  -2.863  1.00 40.72
ATOM   1593  CG  ASP A 199       5.250 -13.133  -4.137  1.00 40.72
ATOM   1594  OD1 ASP A 199       5.585 -13.676  -5.223  1.00 40.72
ATOM   1595  OD2 ASP A 199       4.407 -12.200  -4.043  1.00 40.72
ATOM   1596  N   ALA A 200       7.371 -15.698  -1.093  1.00 39.93
ATOM   1597  CA  ALA A 200       8.647 -16.154  -0.624  1.00 39.93
ATOM   1598  C   ALA A 200       8.816 -17.616  -0.900  1.00 39.93
ATOM   1599  O   ALA A 200       9.879 -18.051  -1.337  1.00 39.93
ATOM   1600  CB  ALA A 200       8.850 -15.939   0.886  1.00 39.93
ATOM   1601  N   ILE A 201       7.753 -18.409  -0.678  1.00 92.66
ATOM   1602  CA  ILE A 201       7.809 -19.840  -0.791  1.00 92.66
ATOM   1603  C   ILE A 201       8.141 -20.244  -2.187  1.00 92.66
ATOM   1604  O   ILE A 201       8.945 -21.150  -2.398  1.00 92.66
ATOM   1605  CB  ILE A 201       6.506 -20.492  -0.427  1.00 92.66
ATOM   1606  CG1 ILE A 201       6.174 -20.211   1.047  1.00 92.66
ATOM   1607  CG2 ILE A 201       6.608 -21.990  -0.760  1.00 92.66
ATOM   1608  CD1 ILE A 201       7.253 -20.700   2.012  1.00 92.66
ATOM   1609  N   ALA A 202       7.534 -19.591  -3.188  1.00 49.83
ATOM   1610  CA  ALA A 202       7.800 -19.990  -4.539  1.00 49.83
ATOM   1611  C   ALA A 202       9.260 -19.784  -4.828  1.00 49.83
ATOM   1612  O   ALA A 202       9.890 -20.574  -5.526  1.00 49.83
ATOM   1613  CB  ALA A 202       7.004 -19.172  -5.569  1.00 49.83
ATOM   1614  N   GLU A 203       9.783 -18.677  -4.282  1.00171.72
ATOM   1615  CA  GLU A 203      11.061 -18.023  -4.369  1.00171.72
ATOM   1616  C   GLU A 203      12.196 -18.601  -3.566  1.00171.72
ATOM   1617  O   GLU A 203      13.256 -17.985  -3.574  1.00171.72
ATOM   1618  CB  GLU A 203      10.972 -16.547  -3.962  1.00171.72
ATOM   1619  CG  GLU A 203      10.349 -15.679  -5.052  1.00171.72
ATOM   1620  CD  GLU A 203      11.388 -15.518  -6.151  1.00171.72
ATOM   1621  OE1 GLU A 203      11.514 -16.452  -6.987  1.00171.72
ATOM   1622  OE2 GLU A 203      12.070 -14.458  -6.165  1.00171.72
ATOM   1623  N   LEU A 204      12.055 -19.706  -2.814  1.00112.98
ATOM   1624  CA  LEU A 204      13.070 -20.123  -1.867  1.00112.98
ATOM   1625  C   LEU A 204      14.446 -20.181  -2.467  1.00112.98
ATOM   1626  O   LEU A 204      15.436 -20.038  -1.754  1.00112.98
ATOM   1627  CB  LEU A 204      12.756 -21.463  -1.183  1.00112.98
ATOM   1628  CG  LEU A 204      12.467 -21.287   0.320  1.00112.98
ATOM   1629  CD1 LEU A 204      13.674 -20.713   1.074  1.00112.98
ATOM   1630  CD2 LEU A 204      11.198 -20.444   0.529  1.00112.98
ATOM   1631  N   ASP A 205      14.557 -20.379  -3.786  1.00 94.65
ATOM   1632  CA  ASP A 205      15.837 -20.433  -4.432  1.00 94.65
ATOM   1633  C   ASP A 205      16.612 -19.153  -4.181  1.00 94.65
ATOM   1634  O   ASP A 205      17.842 -19.162  -4.205  1.00 94.65
ATOM   1635  CB  ASP A 205      15.704 -20.695  -5.948  1.00 94.65
ATOM   1636  CG  ASP A 205      16.496 -21.938  -6.339  1.00 94.65
ATOM   1637  OD1 ASP A 205      16.582 -22.892  -5.523  1.00 94.65
ATOM   1638  OD2 ASP A 205      17.048 -21.943  -7.470  1.00 94.65
ATOM   1639  N   THR A 206      15.908 -18.023  -3.955  1.00159.62
ATOM   1640  CA  THR A 206      16.425 -16.692  -3.741  1.00159.62
ATOM   1641  C   THR A 206      17.087 -16.536  -2.398  1.00159.62
ATOM   1642  O   THR A 206      17.732 -15.522  -2.139  1.00159.62
ATOM   1643  CB  THR A 206      15.380 -15.626  -3.866  1.00159.62
ATOM   1644  OG1 THR A 206      14.387 -16.035  -4.786  1.00159.62
ATOM   1645  CG2 THR A 206      16.025 -14.340  -4.375  1.00159.62
ATOM   1646  N   LEU A 207      16.870 -17.481  -1.471  1.00172.12
ATOM   1647  CA  LEU A 207      17.405 -17.401  -0.143  1.00172.12
ATOM   1648  C   LEU A 207      18.906 -17.370  -0.222  1.00172.12
ATOM   1649  O   LEU A 207      19.520 -18.059  -1.035  1.00172.12
ATOM   1650  CB  LEU A 207      16.888 -18.594   0.679  1.00172.12
ATOM   1651  CG  LEU A 207      16.554 -18.308   2.138  1.00172.12
ATOM   1652  CD1 LEU A 207      15.211 -17.580   2.240  1.00172.12
ATOM   1653  CD2 LEU A 207      16.652 -19.581   2.995  1.00172.12
ATOM   1654  N   SER A 208      19.538 -16.533   0.635  1.00 87.60
ATOM   1655  CA  SER A 208      20.960 -16.342   0.598  1.00 87.60
ATOM   1656  C   SER A 208      21.568 -16.786   1.889  1.00 87.60
ATOM   1657  O   SER A 208      20.896 -16.963   2.903  1.00 87.60
ATOM   1658  CB  SER A 208      21.361 -14.871   0.406  1.00 87.60
ATOM   1659  OG  SER A 208      20.502 -14.257  -0.542  1.00 87.60
ATOM   1660  N   GLU A 209      22.899 -16.973   1.846  1.00 39.12
ATOM   1661  CA  GLU A 209      23.711 -17.404   2.943  1.00 39.12
ATOM   1662  C   GLU A 209      23.614 -16.380   4.025  1.00 39.12
ATOM   1663  O   GLU A 209      23.529 -16.709   5.207  1.00 39.12
ATOM   1664  CB  GLU A 209      25.190 -17.461   2.523  1.00 39.12
ATOM   1665  CG  GLU A 209      25.485 -18.271   1.265  1.00 39.12
ATOM   1666  CD  GLU A 209      25.631 -17.266   0.127  1.00 39.12
ATOM   1667  OE1 GLU A 209      26.748 -16.692  -0.009  1.00 39.12
ATOM   1668  OE2 GLU A 209      24.635 -17.050  -0.612  1.00 39.12
ATOM   1669  N   GLU A 210      23.631 -15.099   3.621  1.00108.43
ATOM   1670  CA  GLU A 210      23.660 -13.982   4.516  1.00108.43
ATOM   1671  C   GLU A 210      22.411 -13.870   5.342  1.00108.43
ATOM   1672  O   GLU A 210      22.503 -13.639   6.547  1.00108.43
ATOM   1673  CB  GLU A 210      23.852 -12.666   3.744  1.00108.43
ATOM   1674  CG  GLU A 210      25.318 -12.374   3.408  1.00108.43
ATOM   1675  CD  GLU A 210      25.527 -10.868   3.399  1.00108.43
ATOM   1676  OE1 GLU A 210      25.272 -10.233   4.457  1.00108.43
ATOM   1677  OE2 GLU A 210      25.953 -10.335   2.341  1.00108.43
ATOM   1678  N   SER A 211      21.205 -14.036   4.751  1.00105.56
ATOM   1679  CA  SER A 211      20.052 -13.780   5.577  1.00105.56
ATOM   1680  C   SER A 211      19.014 -14.863   5.481  1.00105.56
ATOM   1681  O   SER A 211      17.820 -14.574   5.526  1.00105.56
ATOM   1682  CB  SER A 211      19.338 -12.481   5.170  1.00105.56
ATOM   1683  OG  SER A 211      19.120 -11.681   6.323  1.00105.56
ATOM   1684  N   TYR A 212      19.426 -16.138   5.417  1.00 69.48
ATOM   1685  CA  TYR A 212      18.472 -17.210   5.344  1.00 69.48
ATOM   1686  C   TYR A 212      17.686 -17.281   6.619  1.00 69.48
ATOM   1687  O   TYR A 212      16.467 -17.447   6.605  1.00 69.48
ATOM   1688  CB  TYR A 212      19.153 -18.579   5.158  1.00 69.48
ATOM   1689  CG  TYR A 212      19.912 -18.950   6.388  1.00 69.48
ATOM   1690  CD1 TYR A 212      21.106 -18.336   6.689  1.00 69.48
ATOM   1691  CD2 TYR A 212      19.443 -19.932   7.229  1.00 69.48
ATOM   1692  CE1 TYR A 212      21.815 -18.680   7.818  1.00 69.48
ATOM   1693  CE2 TYR A 212      20.143 -20.284   8.359  1.00 69.48
ATOM   1694  CZ  TYR A 212      21.331 -19.656   8.659  1.00 69.48
ATOM   1695  OH  TYR A 212      22.050 -20.014   9.819  1.00 69.48
ATOM   1696  N   LYS A 213      18.383 -17.149   7.761  1.00 88.49
ATOM   1697  CA  LYS A 213      17.794 -17.312   9.062  1.00 88.49
ATOM   1698  C   LYS A 213      16.710 -16.309   9.269  1.00 88.49
ATOM   1699  O   LYS A 213      15.617 -16.654   9.715  1.00 88.49
ATOM   1700  CB  LYS A 213      18.818 -17.073  10.183  1.00 88.49
ATOM   1701  CG  LYS A 213      18.333 -17.637  11.527  1.00 88.49
ATOM   1702  CD  LYS A 213      17.921 -19.108  11.525  1.00 88.49
ATOM   1703  CE  LYS A 213      16.399 -19.286  11.457  1.00 88.49
ATOM   1704  NZ  LYS A 213      16.049 -20.725  11.420  1.00 88.49
ATOM   1705  N   ASP A 214      16.990 -15.037   8.942  1.00 34.26
ATOM   1706  CA  ASP A 214      16.049 -13.981   9.160  1.00 34.26
ATOM   1707  C   ASP A 214      14.850 -14.202   8.293  1.00 34.26
ATOM   1708  O   ASP A 214      13.718 -13.987   8.721  1.00 34.26
ATOM   1709  CB  ASP A 214      16.614 -12.588   8.814  1.00 34.26
ATOM   1710  CG  ASP A 214      17.978 -12.431   9.475  1.00 34.26
ATOM   1711  OD1 ASP A 214      18.118 -12.849  10.656  1.00 34.26
ATOM   1712  OD2 ASP A 214      18.900 -11.890   8.808  1.00 34.26
ATOM   1713  N   SER A 215      15.068 -14.644   7.040  1.00 35.58
ATOM   1714  CA  SER A 215      13.974 -14.831   6.134  1.00 35.58
ATOM   1715  C   SER A 215      13.036 -15.872   6.670  1.00 35.58
ATOM   1716  O   SER A 215      11.822 -15.674   6.680  1.00 35.58
ATOM   1717  CB  SER A 215      14.428 -15.306   4.741  1.00 35.58
ATOM   1718  OG  SER A 215      15.162 -14.280   4.085  1.00 35.58
ATOM   1719  N   THR A 216      13.584 -17.010   7.137  1.00 36.84
ATOM   1720  CA  THR A 216      12.789 -18.110   7.610  1.00 36.84
ATOM   1721  C   THR A 216      12.028 -17.719   8.842  1.00 36.84
ATOM   1722  O   THR A 216      10.869 -18.098   9.005  1.00 36.84
ATOM   1723  CB  THR A 216      13.611 -19.321   7.957  1.00 36.84
ATOM   1724  OG1 THR A 216      14.492 -19.037   9.034  1.00 36.84
ATOM   1725  CG2 THR A 216      14.413 -19.741   6.713  1.00 36.84
ATOM   1726  N   LEU A 217      12.662 -16.952   9.748  1.00 55.36
ATOM   1727  CA  LEU A 217      12.030 -16.568  10.980  1.00 55.36
ATOM   1728  C   LEU A 217      10.790 -15.789  10.671  1.00 55.36
ATOM   1729  O   LEU A 217       9.716 -16.066  11.202  1.00 55.36
ATOM   1730  CB  LEU A 217      12.909 -15.605  11.795  1.00 55.36
ATOM   1731  CG  LEU A 217      12.222 -15.031  13.048  1.00 55.36
ATOM   1732  CD1 LEU A 217      12.882 -15.531  14.341  1.00 55.36
ATOM   1733  CD2 LEU A 217      12.095 -13.503  12.966  1.00 55.36
ATOM   1734  N   ILE A 218      10.923 -14.799   9.776  1.00 49.60
ATOM   1735  CA  ILE A 218       9.867 -13.890   9.431  1.00 49.60
ATOM   1736  C   ILE A 218       8.753 -14.602   8.735  1.00 49.60
ATOM   1737  O   ILE A 218       7.583 -14.280   8.931  1.00 49.60
ATOM   1738  CB  ILE A 218      10.335 -12.778   8.543  1.00 49.60
ATOM   1739  CG1 ILE A 218      11.547 -12.076   9.179  1.00 49.60
ATOM   1740  CG2 ILE A 218       9.142 -11.839   8.298  1.00 49.60
ATOM   1741  CD1 ILE A 218      12.366 -11.252   8.188  1.00 49.60
ATOM   1742  N   MET A 219       9.088 -15.569   7.869  1.00 45.20
ATOM   1743  CA  MET A 219       8.075 -16.288   7.159  1.00 45.20
ATOM   1744  C   MET A 219       7.218 -16.992   8.172  1.00 45.20
ATOM   1745  O   MET A 219       5.995 -17.042   8.041  1.00 45.20
ATOM   1746  CB  MET A 219       8.701 -17.323   6.210  1.00 45.20
ATOM   1747  CG  MET A 219       9.031 -16.726   4.839  1.00 45.20
ATOM   1748  SD  MET A 219       9.717 -17.898   3.632  1.00 45.20
ATOM   1749  CE  MET A 219      11.398 -17.864   4.318  1.00 45.20
ATOM   1750  N   GLN A 220       7.845 -17.543   9.228  1.00 37.85
ATOM   1751  CA  GLN A 220       7.118 -18.256  10.241  1.00 37.85
ATOM   1752  C   GLN A 220       6.196 -17.316  10.958  1.00 37.85
ATOM   1753  O   GLN A 220       5.063 -17.674  11.275  1.00 37.85
ATOM   1754  CB  GLN A 220       8.036 -18.893  11.299  1.00 37.85
ATOM   1755  CG  GLN A 220       7.267 -19.505  12.471  1.00 37.85
ATOM   1756  CD  GLN A 220       6.644 -20.808  11.990  1.00 37.85
ATOM   1757  OE1 GLN A 220       7.251 -21.554  11.225  1.00 37.85
ATOM   1758  NE2 GLN A 220       5.393 -21.089  12.443  1.00 37.85
ATOM   1759  N   LEU A 221       6.662 -16.084  11.236  1.00 42.71
ATOM   1760  CA  LEU A 221       5.878 -15.127  11.965  1.00 42.71
ATOM   1761  C   LEU A 221       4.654 -14.785  11.168  1.00 42.71
ATOM   1762  O   LEU A 221       3.570 -14.605  11.723  1.00 42.71
ATOM   1763  CB  LEU A 221       6.654 -13.833  12.266  1.00 42.71
ATOM   1764  CG  LEU A 221       7.982 -14.085  13.011  1.00 42.71
ATOM   1765  CD1 LEU A 221       8.704 -12.768  13.333  1.00 42.71
ATOM   1766  CD2 LEU A 221       7.783 -14.974  14.249  1.00 42.71
ATOM   1767  N   LEU A 222       4.791 -14.671   9.833  1.00 39.95
ATOM   1768  CA  LEU A 222       3.660 -14.358   9.010  1.00 39.95
ATOM   1769  C   LEU A 222       2.677 -15.480   9.126  1.00 39.95
ATOM   1770  O   LEU A 222       1.475 -15.263   9.262  1.00 39.95
ATOM   1771  CB  LEU A 222       4.026 -14.206   7.523  1.00 39.95
ATOM   1772  CG  LEU A 222       4.714 -12.864   7.203  1.00 39.95
ATOM   1773  CD1 LEU A 222       6.071 -13.079   6.510  1.00 39.95
ATOM   1774  CD2 LEU A 222       3.778 -11.946   6.397  1.00 39.95
ATOM   1775  N   ARG A 223       3.185 -16.723   9.100  1.00138.77
ATOM   1776  CA  ARG A 223       2.349 -17.886   9.167  1.00138.77
ATOM   1777  C   ARG A 223       1.622 -17.859  10.475  1.00138.77
ATOM   1778  O   ARG A 223       0.416 -18.096  10.541  1.00138.77
ATOM   1779  CB  ARG A 223       3.172 -19.190   9.149  1.00138.77
ATOM   1780  CG  ARG A 223       2.408 -20.419   8.655  1.00138.77
ATOM   1781  CD  ARG A 223       3.269 -21.436   7.917  1.00138.77
ATOM   1782  NE  ARG A 223       2.371 -22.494   7.382  1.00138.77
ATOM   1783  CZ  ARG A 223       1.633 -22.245   6.262  1.00138.77
ATOM   1784  NH1 ARG A 223       1.850 -21.104   5.546  1.00138.77
ATOM   1785  NH2 ARG A 223       0.690 -23.143   5.856  1.00138.77
ATOM   1786  N   ASP A 224       2.342 -17.517  11.557  1.00 39.01
ATOM   1787  CA  ASP A 224       1.764 -17.577  12.865  1.00 39.01
ATOM   1788  C   ASP A 224       0.569 -16.675  12.914  1.00 39.01
ATOM   1789  O   ASP A 224      -0.482 -17.077  13.405  1.00 39.01
ATOM   1790  CB  ASP A 224       2.756 -17.131  13.954  1.00 39.01
ATOM   1791  CG  ASP A 224       3.290 -18.382  14.641  1.00 39.01
ATOM   1792  OD1 ASP A 224       3.674 -19.339  13.916  1.00 39.01
ATOM   1793  OD2 ASP A 224       3.315 -18.401  15.900  1.00 39.01
ATOM   1794  N   ASN A 225       0.686 -15.446  12.371  1.00 42.20
ATOM   1795  CA  ASN A 225      -0.377 -14.478  12.421  1.00 42.20
ATOM   1796  C   ASN A 225      -1.563 -14.969  11.652  1.00 42.20
ATOM   1797  O   ASN A 225      -2.703 -14.774  12.069  1.00 42.20
ATOM   1798  CB  ASN A 225       0.009 -13.118  11.813  1.00 42.20
ATOM   1799  CG  ASN A 225       0.623 -12.264  12.904  1.00 42.20
ATOM   1800  OD1 ASN A 225      -0.023 -11.371  13.451  1.00 42.20
ATOM   1801  ND2 ASN A 225       1.918 -12.531  13.220  1.00 42.20
ATOM   1802  N   LEU A 226      -1.326 -15.620  10.500  1.00 54.09
ATOM   1803  CA  LEU A 226      -2.403 -16.079   9.670  1.00 54.09
ATOM   1804  C   LEU A 226      -3.215 -17.036  10.474  1.00 54.09
ATOM   1805  O   LEU A 226      -4.442 -17.020  10.430  1.00 54.09
ATOM   1806  CB  LEU A 226      -1.915 -16.893   8.454  1.00 54.09
ATOM   1807  CG  LEU A 226      -1.135 -16.092   7.396  1.00 54.09
ATOM   1808  CD1 LEU A 226      -0.516 -17.032   6.348  1.00 54.09
ATOM   1809  CD2 LEU A 226      -2.019 -15.009   6.754  1.00 54.09
ATOM   1810  N   THR A 227      -2.524 -17.900  11.237  1.00 98.81
ATOM   1811  CA  THR A 227      -3.166 -18.931  11.997  1.00 98.81
ATOM   1812  C   THR A 227      -4.063 -18.310  13.023  1.00 98.81
ATOM   1813  O   THR A 227      -5.212 -18.724  13.176  1.00 98.81
ATOM   1814  CB  THR A 227      -2.169 -19.775  12.724  1.00 98.81
ATOM   1815  OG1 THR A 227      -1.283 -20.378  11.799  1.00 98.81
ATOM   1816  CG2 THR A 227      -2.930 -20.873  13.477  1.00 98.81
ATOM   1817  N   LEU A 228      -3.568 -17.289  13.754  1.00101.84
ATOM   1818  CA  LEU A 228      -4.397 -16.679  14.758  1.00101.84
ATOM   1819  C   LEU A 228      -5.581 -16.065  14.092  1.00101.84
ATOM   1820  O   LEU A 228      -6.723 -16.271  14.500  1.00101.84
ATOM   1821  CB  LEU A 228      -3.745 -15.490  15.499  1.00101.84
ATOM   1822  CG  LEU A 228      -2.214 -15.529  15.656  1.00101.84
ATOM   1823  CD1 LEU A 228      -1.644 -14.170  16.075  1.00101.84
ATOM   1824  CD2 LEU A 228      -1.793 -16.658  16.614  1.00101.84
ATOM   1825  N   TRP A 229      -5.317 -15.302  13.019  1.00 75.23
ATOM   1826  CA  TRP A 229      -6.324 -14.528  12.354  1.00 75.23
ATOM   1827  C   TRP A 229      -7.386 -15.387  11.733  1.00 75.23
ATOM   1828  O   TRP A 229      -8.573 -15.127  11.920  1.00 75.23
ATOM   1829  CB  TRP A 229      -5.734 -13.643  11.242  1.00 75.23
ATOM   1830  CG  TRP A 229      -4.776 -12.588  11.748  1.00 75.23
ATOM   1831  CD1 TRP A 229      -4.484 -12.228  13.032  1.00 75.23
ATOM   1832  CD2 TRP A 229      -3.950 -11.778  10.901  1.00 75.23
ATOM   1833  NE1 TRP A 229      -3.523 -11.244  13.036  1.00 75.23
ATOM   1834  CE2 TRP A 229      -3.183 -10.957  11.729  1.00 75.23
ATOM   1835  CE3 TRP A 229      -3.830 -11.723   9.540  1.00 75.23
ATOM   1836  CZ2 TRP A 229      -2.287 -10.069  11.211  1.00 75.23
ATOM   1837  CZ3 TRP A 229      -2.927 -10.823   9.021  1.00 75.23
ATOM   1838  CH2 TRP A 229      -2.168 -10.012   9.839  1.00 75.23
ATOM   1839  N   THR A 230      -6.998 -16.432  10.977  1.00 28.11
ATOM   1840  CA  THR A 230      -7.977 -17.229  10.292  1.00 28.11
ATOM   1841  C   THR A 230      -8.853 -17.923  11.285  1.00 28.11
ATOM   1842  O   THR A 230     -10.075 -17.945  11.133  1.00 28.11
ATOM   1843  CB  THR A 230      -7.372 -18.263   9.382  1.00 28.11
ATOM   1844  OG1 THR A 230      -6.423 -19.047  10.085  1.00 28.11
ATOM   1845  CG2 THR A 230      -6.700 -17.546   8.197  1.00 28.11
ATOM   1846  N   SER A 231      -8.258 -18.496  12.345  1.00 10.57
ATOM   1847  CA  SER A 231      -9.064 -19.182  13.308  1.00 10.57
ATOM   1848  C   SER A 231      -9.968 -18.159  13.981  1.00 10.57
ATOM   1849  O   SER A 231     -10.769 -18.577  14.859  1.00 10.57
ATOM   1850  CB  SER A 231      -8.246 -19.884  14.406  1.00 10.57
ATOM   1851  OG  SER A 231      -7.660 -18.920  15.268  1.00 10.57
ATOM   1852  OXT SER A 231      -9.876 -16.951  13.634  1.00 10.57
TER
ATOM   1853  N   ASP B 232       0.620  14.799  48.716  1.00 37.69
ATOM   1854  CA  ASP B 232      -0.417  13.884  49.253  1.00 37.69
ATOM   1855  C   ASP B 232       0.122  12.492  49.313  1.00 37.69
ATOM   1856  O   ASP B 232       0.590  11.956  48.311  1.00 37.69
ATOM   1857  CB  ASP B 232      -1.657  13.883  48.345  1.00 37.69
ATOM   1858  CG  ASP B 232      -2.763  13.117  49.056  1.00 37.69
ATOM   1859  OD1 ASP B 232      -3.147  13.535  50.181  1.00 37.69
ATOM   1860  OD2 ASP B 232      -3.235  12.095  48.487  1.00 37.69
ATOM   1861  N   ARG B 233       0.061  11.879  50.511  1.00 96.21
ATOM   1862  CA  ARG B 233       0.597  10.568  50.741  1.00 96.21
ATOM   1863  C   ARG B 233      -0.126   9.550  49.919  1.00 96.21
ATOM   1864  O   ARG B 233       0.502   8.675  49.324  1.00 96.21
ATOM   1865  CB  ARG B 233       0.498  10.142  52.220  1.00 96.21
ATOM   1866  CG  ARG B 233       0.909   8.688  52.471  1.00 96.21
ATOM   1867  CD  ARG B 233       0.817   8.252  53.935  1.00 96.21
ATOM   1868  NE  ARG B 233       2.080   8.666  54.605  1.00 96.21
ATOM   1869  CZ  ARG B 233       3.121   7.786  54.705  1.00 96.21
ATOM   1870  NH1 ARG B 233       3.000   6.519  54.211  1.00 96.21
ATOM   1871  NH2 ARG B 233       4.284   8.179  55.303  1.00 96.21
ATOM   1872  N   GLU B 234      -1.467   9.634  49.865  1.00 75.68
ATOM   1873  CA  GLU B 234      -2.242   8.672  49.136  1.00 75.68
ATOM   1874  C   GLU B 234      -1.959   8.790  47.676  1.00 75.68
ATOM   1875  O   GLU B 234      -1.875   7.782  46.975  1.00 75.68
ATOM   1876  CB  GLU B 234      -3.759   8.848  49.311  1.00 75.68
ATOM   1877  CG  GLU B 234      -4.194   8.941  50.773  1.00 75.68
ATOM   1878  CD  GLU B 234      -4.201   7.527  51.339  1.00 75.68
ATOM   1879  OE1 GLU B 234      -4.792   6.626  50.683  1.00 75.68
ATOM   1880  OE2 GLU B 234      -3.609   7.328  52.433  1.00 75.68
ATOM   1881  N   GLN B 235      -1.811  10.026  47.169  1.00 33.96
ATOM   1882  CA  GLN B 235      -1.580  10.173  45.764  1.00 33.96
ATOM   1883  C   GLN B 235      -0.284   9.511  45.422  1.00 33.96
ATOM   1884  O   GLN B 235      -0.189   8.792  44.429  1.00 33.96
ATOM   1885  CB  GLN B 235      -1.466  11.638  45.300  1.00 33.96
ATOM   1886  CG  GLN B 235      -1.060  11.813  43.834  1.00 33.96
ATOM   1887  CD  GLN B 235      -2.193  11.262  42.976  1.00 33.96
ATOM   1888  OE1 GLN B 235      -3.101  11.992  42.582  1.00 33.96
ATOM   1889  NE2 GLN B 235      -2.131   9.940  42.667  1.00 33.96
ATOM   1890  N   LEU B 236       0.747   9.722  46.259  1.00 43.05
ATOM   1891  CA  LEU B 236       2.053   9.189  45.992  1.00 43.05
ATOM   1892  C   LEU B 236       2.042   7.692  46.030  1.00 43.05
ATOM   1893  O   LEU B 236       2.705   7.047  45.219  1.00 43.05
ATOM   1894  CB  LEU B 236       3.114   9.690  46.983  1.00 43.05
ATOM   1895  CG  LEU B 236       3.267  11.220  46.942  1.00 43.05
ATOM   1896  CD1 LEU B 236       3.853  11.763  48.254  1.00 43.05
ATOM   1897  CD2 LEU B 236       4.060  11.663  45.700  1.00 43.05
ATOM   1898  N   LEU B 237       1.310   7.098  46.989  1.00 51.78
ATOM   1899  CA  LEU B 237       1.240   5.670  47.122  1.00 51.78
ATOM   1900  C   LEU B 237       0.559   5.082  45.921  1.00 51.78
ATOM   1901  O   LEU B 237       0.949   4.018  45.442  1.00 51.78
ATOM   1902  CB  LEU B 237       0.447   5.225  48.366  1.00 51.78
ATOM   1903  CG  LEU B 237       1.115   5.596  49.706  1.00 51.78
ATOM   1904  CD1 LEU B 237       0.274   5.118  50.901  1.00 51.78
ATOM   1905  CD2 LEU B 237       2.562   5.090  49.769  1.00 51.78
ATOM   1906  N   GLN B 238      -0.498   5.749  45.416  1.00 58.90
ATOM   1907  CA  GLN B 238      -1.215   5.240  44.278  1.00 58.90
ATOM   1908  C   GLN B 238      -0.307   5.233  43.089  1.00 58.90
ATOM   1909  O   GLN B 238      -0.314   4.288  42.301  1.00 58.90
ATOM   1910  CB  GLN B 238      -2.449   6.083  43.912  1.00 58.90
ATOM   1911  CG  GLN B 238      -3.239   5.502  42.739  1.00 58.90
ATOM   1912  CD  GLN B 238      -3.584   4.061  43.084  1.00 58.90
ATOM   1913  OE1 GLN B 238      -4.566   3.793  43.773  1.00 58.90
ATOM   1914  NE2 GLN B 238      -2.763   3.104  42.581  1.00 58.90
ATOM   1915  N   ARG B 239       0.504   6.295  42.929  1.00 85.55
ATOM   1916  CA  ARG B 239       1.376   6.379  41.792  1.00 85.55
ATOM   1917  C   ARG B 239       2.393   5.280  41.831  1.00 85.55
ATOM   1918  O   ARG B 239       2.691   4.674  40.803  1.00 85.55
ATOM   1919  CB  ARG B 239       2.153   7.699  41.683  1.00 85.55
ATOM   1920  CG  ARG B 239       3.153   7.668  40.521  1.00 85.55
ATOM   1921  CD  ARG B 239       3.830   9.009  40.243  1.00 85.55
ATOM   1922  NE  ARG B 239       2.787   9.967  39.787  1.00 85.55
ATOM   1923  CZ  ARG B 239       3.132  11.268  39.563  1.00 85.55
ATOM   1924  NH1 ARG B 239       4.411  11.682  39.791  1.00 85.55
ATOM   1925  NH2 ARG B 239       2.199  12.157  39.114  1.00 85.55
ATOM   1926  N   ALA B 240       2.950   4.984  43.021  1.00 32.72
ATOM   1927  CA  ALA B 240       3.972   3.982  43.149  1.00 32.72
ATOM   1928  C   ALA B 240       3.413   2.667  42.695  1.00 32.72
ATOM   1929  O   ALA B 240       4.095   1.900  42.017  1.00 32.72
ATOM   1930  CB  ALA B 240       4.447   3.804  44.604  1.00 32.72
ATOM   1931  N   ARG B 241       2.153   2.367  43.067  1.00 83.72
ATOM   1932  CA  ARG B 241       1.542   1.124  42.689  1.00 83.72
ATOM   1933  C   ARG B 241       1.364   1.052  41.201  1.00 83.72
ATOM   1934  O   ARG B 241       1.607   0.007  40.598  1.00 83.72
ATOM   1935  CB  ARG B 241       0.171   0.903  43.355  1.00 83.72
ATOM   1936  CG  ARG B 241       0.294   0.421  44.802  1.00 83.72
ATOM   1937  CD  ARG B 241      -1.039   0.218  45.521  1.00 83.72
ATOM   1938  NE  ARG B 241      -0.856  -0.864  46.527  1.00 83.72
ATOM   1939  CZ  ARG B 241      -0.816  -2.167  46.121  1.00 83.72
ATOM   1940  NH1 ARG B 241      -0.925  -2.470  44.795  1.00 83.72
ATOM   1941  NH2 ARG B 241      -0.666  -3.167  47.038  1.00 83.72
ATOM   1942  N   LEU B 242       0.919   2.154  40.567  1.00 55.78
ATOM   1943  CA  LEU B 242       0.697   2.155  39.144  1.00 55.78
ATOM   1944  C   LEU B 242       2.007   2.000  38.433  1.00 55.78
ATOM   1945  O   LEU B 242       2.111   1.270  37.447  1.00 55.78
ATOM   1946  CB  LEU B 242       0.002   3.436  38.636  1.00 55.78
ATOM   1947  CG  LEU B 242      -1.245   3.143  37.773  1.00 55.78
ATOM   1948  CD1 LEU B 242      -1.891   4.437  37.244  1.00 55.78
ATOM   1949  CD2 LEU B 242      -0.917   2.145  36.648  1.00 55.78
ATOM   1950  N   ALA B 243       3.047   2.683  38.940  1.00 33.06
ATOM   1951  CA  ALA B 243       4.359   2.673  38.357  1.00 33.06
ATOM   1952  C   ALA B 243       4.909   1.282  38.386  1.00 33.06
ATOM   1953  O   ALA B 243       5.564   0.858  37.436  1.00 33.06
ATOM   1954  CB  ALA B 243       5.341   3.583  39.116  1.00 33.06
ATOM   1955  N   GLU B 244       4.675   0.532  39.480  1.00 37.95
ATOM   1956  CA  GLU B 244       5.245  -0.784  39.555  1.00 37.95
ATOM   1957  C   GLU B 244       4.669  -1.649  38.479  1.00 37.95
ATOM   1958  O   GLU B 244       5.388  -2.412  37.836  1.00 37.95
ATOM   1959  CB  GLU B 244       5.007  -1.508  40.890  1.00 37.95
ATOM   1960  CG  GLU B 244       5.937  -2.715  41.049  1.00 37.95
ATOM   1961  CD  GLU B 244       5.209  -3.827  41.793  1.00 37.95
ATOM   1962  OE1 GLU B 244       4.757  -3.581  42.942  1.00 37.95
ATOM   1963  OE2 GLU B 244       5.099  -4.942  41.216  1.00 37.95
ATOM   1964  N   GLN B 245       3.347  -1.554  38.256  1.00 41.25
ATOM   1965  CA  GLN B 245       2.709  -2.370  37.264  1.00 41.25
ATOM   1966  C   GLN B 245       3.239  -1.984  35.913  1.00 41.25
ATOM   1967  O   GLN B 245       3.437  -2.836  35.048  1.00 41.25
ATOM   1968  CB  GLN B 245       1.184  -2.204  37.276  1.00 41.25
ATOM   1969  CG  GLN B 245       0.512  -3.042  36.185  1.00 41.25
ATOM   1970  CD  GLN B 245       0.708  -4.512  36.514  1.00 41.25
ATOM   1971  OE1 GLN B 245       0.031  -5.067  37.378  1.00 41.25
ATOM   1972  NE2 GLN B 245       1.671  -5.161  35.807  1.00 41.25
ATOM   1973  N   ALA B 246       3.461  -0.671  35.715  1.00 62.51
ATOM   1974  CA  ALA B 246       3.994  -0.051  34.529  1.00 62.51
ATOM   1975  C   ALA B 246       5.413  -0.485  34.343  1.00 62.51
ATOM   1976  O   ALA B 246       5.930  -0.486  33.227  1.00 62.51
ATOM   1977  CB  ALA B 246       3.974   1.486  34.593  1.00 62.51
ATOM   1978  N   GLU B 247       6.085  -0.838  35.453  1.00 79.33
ATOM   1979  CA  GLU B 247       7.469  -1.208  35.438  1.00 79.33
ATOM   1980  C   GLU B 247       8.289   0.005  35.135  1.00 79.33
ATOM   1981  O   GLU B 247       9.335  -0.068  34.494  1.00 79.33
ATOM   1982  CB  GLU B 247       7.767  -2.330  34.431  1.00 79.33
ATOM   1983  CG  GLU B 247       7.699  -3.712  35.093  1.00 79.33
ATOM   1984  CD  GLU B 247       8.873  -4.550  34.618  1.00 79.33
ATOM   1985  OE1 GLU B 247       8.798  -5.089  33.483  1.00 79.33
ATOM   1986  OE2 GLU B 247       9.860  -4.669  35.392  1.00 79.33
ATOM   1987  N   ARG B 248       7.802   1.168  35.615  1.00159.70
ATOM   1988  CA  ARG B 248       8.519   2.404  35.525  1.00159.70
ATOM   1989  C   ARG B 248       9.027   2.656  36.918  1.00159.70
ATOM   1990  O   ARG B 248       8.392   3.325  37.731  1.00159.70
ATOM   1991  CB  ARG B 248       7.602   3.554  35.083  1.00159.70
ATOM   1992  CG  ARG B 248       6.921   3.258  33.741  1.00159.70
ATOM   1993  CD  ARG B 248       7.876   3.184  32.548  1.00159.70
ATOM   1994  NE  ARG B 248       7.178   3.794  31.383  1.00159.70
ATOM   1995  CZ  ARG B 248       7.202   5.146  31.202  1.00159.70
ATOM   1996  NH1 ARG B 248       7.898   5.940  32.069  1.00159.70
ATOM   1997  NH2 ARG B 248       6.513   5.700  30.160  1.00159.70
ATOM   1998  N   TYR B 249      10.221   2.105  37.205  1.00 94.13
ATOM   1999  CA  TYR B 249      10.868   2.085  38.491  1.00 94.13
ATOM   2000  C   TYR B 249      11.359   3.430  38.937  1.00 94.13
ATOM   2001  O   TYR B 249      11.497   3.657  40.138  1.00 94.13
ATOM   2002  CB  TYR B 249      11.993   1.039  38.573  1.00 94.13
ATOM   2003  CG  TYR B 249      11.273  -0.255  38.393  1.00 94.13
ATOM   2004  CD1 TYR B 249      10.514  -0.779  39.415  1.00 94.13
ATOM   2005  CD2 TYR B 249      11.353  -0.945  37.204  1.00 94.13
ATOM   2006  CE1 TYR B 249       9.841  -1.968  39.254  1.00 94.13
ATOM   2007  CE2 TYR B 249      10.682  -2.135  37.036  1.00 94.13
ATOM   2008  CZ  TYR B 249       9.926  -2.649  38.062  1.00 94.13
ATOM   2009  OH  TYR B 249       9.235  -3.869  37.896  1.00 94.13
ATOM   2010  N   ASP B 250      11.755   4.317  38.006  1.00 52.78
ATOM   2011  CA  ASP B 250      12.186   5.627  38.418  1.00 52.78
ATOM   2012  C   ASP B 250      11.019   6.362  39.010  1.00 52.78
ATOM   2013  O   ASP B 250      11.147   7.025  40.038  1.00 52.78
ATOM   2014  CB  ASP B 250      12.701   6.506  37.263  1.00 52.78
ATOM   2015  CG  ASP B 250      14.092   6.043  36.859  1.00 52.78
ATOM   2016  OD1 ASP B 250      14.628   5.111  37.516  1.00 52.78
ATOM   2017  OD2 ASP B 250      14.639   6.621  35.883  1.00 52.78
ATOM   2018  N   ASP B 251       9.839   6.268  38.364  1.00 38.38
ATOM   2019  CA  ASP B 251       8.676   6.948  38.858  1.00 38.38
ATOM   2020  C   ASP B 251       8.346   6.377  40.202  1.00 38.38
ATOM   2021  O   ASP B 251       7.943   7.098  41.114  1.00 38.38
ATOM   2022  CB  ASP B 251       7.432   6.749  37.977  1.00 38.38
ATOM   2023  CG  ASP B 251       7.480   7.757  36.840  1.00 38.38
ATOM   2024  OD1 ASP B 251       8.575   7.925  36.240  1.00 38.38
ATOM   2025  OD2 ASP B 251       6.420   8.380  36.564  1.00 38.38
ATOM   2026  N   MET B 252       8.486   5.045  40.342  1.00 46.21
ATOM   2027  CA  MET B 252       8.160   4.365  41.565  1.00 46.21
ATOM   2028  C   MET B 252       9.078   4.807  42.672  1.00 46.21
ATOM   2029  O   MET B 252       8.629   5.131  43.770  1.00 46.21
ATOM   2030  CB  MET B 252       8.292   2.835  41.421  1.00 46.21
ATOM   2031  CG  MET B 252       7.716   2.015  42.580  1.00 46.21
ATOM   2032  SD  MET B 252       7.778   0.216  42.304  1.00 46.21
ATOM   2033  CE  MET B 252       6.919  -0.260  43.831  1.00 46.21
ATOM   2034  N   ALA B 253      10.398   4.853  42.407  1.00 30.79
ATOM   2035  CA  ALA B 253      11.348   5.232  43.416  1.00 30.79
ATOM   2036  C   ALA B 253      11.092   6.652  43.804  1.00 30.79
ATOM   2037  O   ALA B 253      11.158   7.012  44.979  1.00 30.79
ATOM   2038  CB  ALA B 253      12.807   5.145  42.930  1.00 30.79
ATOM   2039  N   SER B 254      10.785   7.501  42.808  1.00 77.35
ATOM   2040  CA  SER B 254      10.587   8.895  43.059  1.00 77.35
ATOM   2041  C   SER B 254       9.428   9.070  43.995  1.00 77.35
ATOM   2042  O   SER B 254       9.506   9.856  44.936  1.00 77.35
ATOM   2043  CB  SER B 254      10.267   9.684  41.778  1.00 77.35
ATOM   2044  OG  SER B 254       8.931   9.431  41.362  1.00 77.35
ATOM   2045  N   ALA B 255       8.316   8.345  43.759  1.00 38.89
ATOM   2046  CA  ALA B 255       7.133   8.483  44.568  1.00 38.89
ATOM   2047  C   ALA B 255       7.397   8.052  45.984  1.00 38.89
ATOM   2048  O   ALA B 255       6.970   8.711  46.931  1.00 38.89
ATOM   2049  CB  ALA B 255       5.953   7.642  44.040  1.00 38.89
ATOM   2050  N   MET B 256       8.098   6.918  46.167  1.00102.97
ATOM   2051  CA  MET B 256       8.385   6.413  47.481  1.00102.97
ATOM   2052  C   MET B 256       9.345   7.284  48.226  1.00102.97
ATOM   2053  O   MET B 256       9.292   7.339  49.454  1.00102.97
ATOM   2054  CB  MET B 256       8.858   4.952  47.521  1.00102.97
ATOM   2055  CG  MET B 256       7.661   4.003  47.562  1.00102.97
ATOM   2056  SD  MET B 256       6.673   4.237  49.074  1.00102.97
ATOM   2057  CE  MET B 256       5.336   3.088  48.667  1.00102.97
ATOM   2058  N   LYS B 257      10.287   7.946  47.529  1.00152.33
ATOM   2059  CA  LYS B 257      11.181   8.822  48.234  1.00152.33
ATOM   2060  C   LYS B 257      10.355   9.933  48.820  1.00152.33
ATOM   2061  O   LYS B 257      10.571  10.353  49.956  1.00152.33
ATOM   2062  CB  LYS B 257      12.280   9.429  47.337  1.00152.33
ATOM   2063  CG  LYS B 257      11.863  10.662  46.535  1.00152.33
ATOM   2064  CD  LYS B 257      11.895  11.963  47.335  1.00152.33
ATOM   2065  CE  LYS B 257      12.988  12.931  46.870  1.00152.33
ATOM   2066  NZ  LYS B 257      14.327  12.331  47.060  1.00152.33
ATOM   2067  N   ALA B 258       9.358  10.429  48.062  1.00 31.62
ATOM   2068  CA  ALA B 258       8.529  11.508  48.523  1.00 31.62
ATOM   2069  C   ALA B 258       7.775  11.075  49.746  1.00 31.62
ATOM   2070  O   ALA B 258       7.595  11.850  50.685  1.00 31.62
ATOM   2071  CB  ALA B 258       7.499  11.958  47.477  1.00 31.62
ATOM   2072  N   VAL B 259       7.295   9.820  49.761  1.00 38.05
ATOM   2073  CA  VAL B 259       6.541   9.326  50.876  1.00 38.05
ATOM   2074  C   VAL B 259       7.421   9.341  52.086  1.00 38.05
ATOM   2075  O   VAL B 259       7.000   9.758  53.164  1.00 38.05
ATOM   2076  CB  VAL B 259       6.061   7.916  50.676  1.00 38.05
ATOM   2077  CG1 VAL B 259       5.396   7.426  51.975  1.00 38.05
ATOM   2078  CG2 VAL B 259       5.126   7.886  49.454  1.00 38.05
ATOM   2079  N   THR B 260       8.687   8.911  51.928  1.00129.02
ATOM   2080  CA  THR B 260       9.581   8.815  53.044  1.00129.02
ATOM   2081  C   THR B 260       9.852  10.189  53.602  1.00129.02
ATOM   2082  O   THR B 260       9.987  10.353  54.812  1.00129.02
ATOM   2083  CB  THR B 260      10.871   8.111  52.717  1.00129.02
ATOM   2084  OG1 THR B 260      11.466   7.641  53.914  1.00129.02
ATOM   2085  CG2 THR B 260      11.843   9.074  52.031  1.00129.02
ATOM   2086  N   GLU B 261       9.912  11.213  52.728  1.00 81.93
ATOM   2087  CA  GLU B 261      10.196  12.585  53.067  1.00 81.93
ATOM   2088  C   GLU B 261       9.109  13.148  53.941  1.00 81.93
ATOM   2089  O   GLU B 261       9.300  14.182  54.577  1.00 81.93
ATOM   2090  CB  GLU B 261      10.322  13.508  51.848  1.00 81.93
ATOM   2091  CG  GLU B 261      11.564  13.233  51.001  1.00 81.93
ATOM   2092  CD  GLU B 261      11.736  14.414  50.060  1.00 81.93
ATOM   2093  OE1 GLU B 261      10.948  15.388  50.196  1.00 81.93
ATOM   2094  OE2 GLU B 261      12.659  14.364  49.204  1.00 81.93
ATOM   2095  N   LEU B 262       7.920  12.522  53.943  1.00 78.72
ATOM   2096  CA  LEU B 262       6.812  12.963  54.745  1.00 78.72
ATOM   2097  C   LEU B 262       7.220  12.900  56.188  1.00 78.72
ATOM   2098  O   LEU B 262       6.630  13.581  57.026  1.00 78.72
ATOM   2099  CB  LEU B 262       5.533  12.128  54.550  1.00 78.72
ATOM   2100  CG  LEU B 262       4.863  12.333  53.174  1.00 78.72
ATOM   2101  CD1 LEU B 262       3.594  11.475  53.035  1.00 78.72
ATOM   2102  CD2 LEU B 262       4.593  13.822  52.901  1.00 78.72
ATOM   2103  N   ASN B 263       8.222  12.060  56.521  1.00 73.34
ATOM   2104  CA  ASN B 263       8.719  11.972  57.868  1.00 73.34
ATOM   2105  C   ASN B 263       7.705  11.300  58.733  1.00 73.34
ATOM   2106  O   ASN B 263       7.626  11.559  59.933  1.00 73.34
ATOM   2107  CB  ASN B 263       9.021  13.355  58.478  1.00 73.34
ATOM   2108  CG  ASN B 263       9.971  13.173  59.656  1.00 73.34
ATOM   2109  OD1 ASN B 263      11.121  12.773  59.477  1.00 73.34
ATOM   2110  ND2 ASN B 263       9.493  13.485  60.892  1.00 73.34
ATOM   2111  N   GLU B 264       6.914  10.396  58.126  1.00 61.00
ATOM   2112  CA  GLU B 264       5.930   9.642  58.840  1.00 61.00
ATOM   2113  C   GLU B 264       6.343   8.208  58.703  1.00 61.00
ATOM   2114  O   GLU B 264       7.030   7.846  57.751  1.00 61.00
ATOM   2115  CB  GLU B 264       4.526   9.791  58.238  1.00 61.00
ATOM   2116  CG  GLU B 264       3.975  11.214  58.349  1.00 61.00
ATOM   2117  CD  GLU B 264       2.830  11.330  57.356  1.00 61.00
ATOM   2118  OE1 GLU B 264       2.647  10.362  56.574  1.00 61.00
ATOM   2119  OE2 GLU B 264       2.130  12.375  57.353  1.00 61.00
ATOM   2120  N   PRO B 265       5.952   7.370  59.622  1.00 63.13
ATOM   2121  CA  PRO B 265       6.382   6.004  59.532  1.00 63.13
ATOM   2122  C   PRO B 265       5.782   5.277  58.378  1.00 63.13
ATOM   2123  O   PRO B 265       4.665   5.597  57.975  1.00 63.13
ATOM   2124  CB  PRO B 265       6.089   5.382  60.893  1.00 63.13
ATOM   2125  CG  PRO B 265       6.200   6.578  61.858  1.00 63.13
ATOM   2126  CD  PRO B 265       5.809   7.797  61.004  1.00 63.13
ATOM   2127  N   LEU B 266       6.527   4.301  57.824  1.00 58.43
ATOM   2128  CA  LEU B 266       6.019   3.534  56.723  1.00 58.43
ATOM   2129  C   LEU B 266       5.518   2.233  57.263  1.00 58.43
ATOM   2130  O   LEU B 266       6.066   1.681  58.217  1.00 58.43
ATOM   2131  CB  LEU B 266       7.065   3.196  55.647  1.00 58.43
ATOM   2132  CG  LEU B 266       7.619   4.421  54.893  1.00 58.43
ATOM   2133  CD1 LEU B 266       8.551   3.987  53.748  1.00 58.43
ATOM   2134  CD2 LEU B 266       6.491   5.349  54.412  1.00 58.43
ATOM   2135  N   SER B 267       4.421   1.737  56.660  1.00 29.09
ATOM   2136  CA  SER B 267       3.848   0.480  57.031  1.00 29.09
ATOM   2137  C   SER B 267       4.657  -0.573  56.348  1.00 29.09
ATOM   2138  O   SER B 267       5.610  -0.268  55.632  1.00 29.09
ATOM   2139  CB  SER B 267       2.384   0.310  56.587  1.00 29.09
ATOM   2140  OG  SER B 267       2.301   0.318  55.170  1.00 29.09
ATOM   2141  N   ASN B 268       4.308  -1.852  56.585  1.00 34.55
ATOM   2142  CA  ASN B 268       5.039  -2.938  56.003  1.00 34.55
ATOM   2143  C   ASN B 268       4.913  -2.861  54.515  1.00 34.55
ATOM   2144  O   ASN B 268       5.897  -3.002  53.791  1.00 34.55
ATOM   2145  CB  ASN B 268       4.510  -4.314  56.451  1.00 34.55
ATOM   2146  CG  ASN B 268       4.817  -4.481  57.934  1.00 34.55
ATOM   2147  OD1 ASN B 268       5.529  -3.674  58.530  1.00 34.55
ATOM   2148  ND2 ASN B 268       4.278  -5.571  58.546  1.00 34.55
ATOM   2149  N   GLU B 269       3.685  -2.619  54.026  1.00 36.11
ATOM   2150  CA  GLU B 269       3.421  -2.580  52.617  1.00 36.11
ATOM   2151  C   GLU B 269       4.128  -1.414  51.996  1.00 36.11
ATOM   2152  O   GLU B 269       4.644  -1.517  50.884  1.00 36.11
ATOM   2153  CB  GLU B 269       1.916  -2.491  52.325  1.00 36.11
ATOM   2154  CG  GLU B 269       1.189  -3.783  52.709  1.00 36.11
ATOM   2155  CD  GLU B 269      -0.311  -3.557  52.604  1.00 36.11
ATOM   2156  OE1 GLU B 269      -0.749  -2.396  52.824  1.00 36.11
ATOM   2157  OE2 GLU B 269      -1.039  -4.543  52.308  1.00 36.11
ATOM   2158  N   ASP B 270       4.163  -0.265  52.699  1.00 41.84
ATOM   2159  CA  ASP B 270       4.815   0.913  52.199  1.00 41.84
ATOM   2160  C   ASP B 270       6.281   0.631  52.069  1.00 41.84
ATOM   2161  O   ASP B 270       6.919   1.058  51.107  1.00 41.84
ATOM   2162  CB  ASP B 270       4.698   2.114  53.155  1.00 41.84
ATOM   2163  CG  ASP B 270       3.250   2.583  53.200  1.00 41.84
ATOM   2164  OD1 ASP B 270       2.477   2.211  52.277  1.00 41.84
ATOM   2165  OD2 ASP B 270       2.898   3.324  54.159  1.00 41.84
ATOM   2166  N   ARG B 271       6.852  -0.093  53.053  1.00 79.35
ATOM   2167  CA  ARG B 271       8.261  -0.375  53.053  1.00 79.35
ATOM   2168  C   ARG B 271       8.612  -1.223  51.879  1.00 79.35
ATOM   2169  O   ARG B 271       9.638  -1.005  51.238  1.00 79.35
ATOM   2170  CB  ARG B 271       8.758  -1.147  54.285  1.00 79.35
ATOM   2171  CG  ARG B 271       8.672  -0.380  55.604  1.00 79.35
ATOM   2172  CD  ARG B 271       9.553  -0.994  56.693  1.00 79.35
ATOM   2173  NE  ARG B 271       9.261  -2.453  56.738  1.00 79.35
ATOM   2174  CZ  ARG B 271       8.578  -3.010  57.779  1.00 79.35
ATOM   2175  NH1 ARG B 271       8.140  -2.237  58.813  1.00 79.35
ATOM   2176  NH2 ARG B 271       8.351  -4.355  57.800  1.00 79.35
ATOM   2177  N   ASN B 272       7.773  -2.227  51.573  1.00 38.17
ATOM   2178  CA  ASN B 272       8.069  -3.125  50.495  1.00 38.17
ATOM   2179  C   ASN B 272       8.078  -2.374  49.196  1.00 38.17
ATOM   2180  O   ASN B 272       8.905  -2.645  48.328  1.00 38.17
ATOM   2181  CB  ASN B 272       7.080  -4.297  50.399  1.00 38.17
ATOM   2182  CG  ASN B 272       7.409  -5.231  51.557  1.00 38.17
ATOM   2183  OD1 ASN B 272       8.554  -5.650  51.722  1.00 38.17
ATOM   2184  ND2 ASN B 272       6.386  -5.557  52.391  1.00 38.17
ATOM   2185  N   LEU B 273       7.160  -1.403  49.028  1.00 48.98
ATOM   2186  CA  LEU B 273       7.095  -0.645  47.807  1.00 48.98
ATOM   2187  C   LEU B 273       8.370   0.129  47.655  1.00 48.98
ATOM   2188  O   LEU B 273       8.874   0.303  46.546  1.00 48.98
ATOM   2189  CB  LEU B 273       5.913   0.340  47.770  1.00 48.98
ATOM   2190  CG  LEU B 273       4.540  -0.365  47.789  1.00 48.98
ATOM   2191  CD1 LEU B 273       3.382   0.647  47.723  1.00 48.98
ATOM   2192  CD2 LEU B 273       4.448  -1.445  46.696  1.00 48.98
ATOM   2193  N   LEU B 274       8.910   0.646  48.774  1.00 56.93
ATOM   2194  CA  LEU B 274      10.137   1.391  48.758  1.00 56.93
ATOM   2195  C   LEU B 274      11.257   0.477  48.337  1.00 56.93
ATOM   2196  O   LEU B 274      12.068   0.821  47.476  1.00 56.93
ATOM   2197  CB  LEU B 274      10.469   1.941  50.160  1.00 56.93
ATOM   2198  CG  LEU B 274      11.692   2.874  50.227  1.00 56.93
ATOM   2199  CD1 LEU B 274      11.421   4.201  49.497  1.00 56.93
ATOM   2200  CD2 LEU B 274      12.155   3.082  51.678  1.00 56.93
ATOM   2201  N   SER B 275      11.316  -0.736  48.925  1.00 90.07
ATOM   2202  CA  SER B 275      12.383  -1.658  48.643  1.00 90.07
ATOM   2203  C   SER B 275      12.339  -2.089  47.204  1.00 90.07
ATOM   2204  O   SER B 275      13.364  -2.094  46.524  1.00 90.07
ATOM   2205  CB  SER B 275      12.340  -2.911  49.536  1.00 90.07
ATOM   2206  OG  SER B 275      11.144  -3.640  49.308  1.00 90.07
ATOM   2207  N   VAL B 276      11.141  -2.433  46.691  1.00 35.75
ATOM   2208  CA  VAL B 276      11.005  -2.941  45.353  1.00 35.75
ATOM   2209  C   VAL B 276      11.452  -1.909  44.365  1.00 35.75
ATOM   2210  O   VAL B 276      12.168  -2.222  43.414  1.00 35.75
ATOM   2211  CB  VAL B 276       9.585  -3.301  45.014  1.00 35.75
ATOM   2212  CG1 VAL B 276       9.513  -3.683  43.525  1.00 35.75
ATOM   2213  CG2 VAL B 276       9.126  -4.424  45.961  1.00 35.75
ATOM   2214  N   ALA B 277      11.049  -0.641  44.564  1.00 37.07
ATOM   2215  CA  ALA B 277      11.379   0.365  43.598  1.00 37.07
ATOM   2216  C   ALA B 277      12.867   0.507  43.493  1.00 37.07
ATOM   2217  O   ALA B 277      13.425   0.488  42.398  1.00 37.07
ATOM   2218  CB  ALA B 277      10.812   1.747  43.966  1.00 37.07
ATOM   2219  N   TYR B 278      13.558   0.617  44.640  1.00 72.01
ATOM   2220  CA  TYR B 278      14.980   0.822  44.640  1.00 72.01
ATOM   2221  C   TYR B 278      15.708  -0.385  44.135  1.00 72.01
ATOM   2222  O   TYR B 278      16.742  -0.255  43.479  1.00 72.01
ATOM   2223  CB  TYR B 278      15.541   1.233  46.011  1.00 72.01
ATOM   2224  CG  TYR B 278      15.005   2.603  46.253  1.00 72.01
ATOM   2225  CD1 TYR B 278      15.501   3.673  45.546  1.00 72.01
ATOM   2226  CD2 TYR B 278      14.019   2.822  47.187  1.00 72.01
ATOM   2227  CE1 TYR B 278      15.016   4.941  45.754  1.00 72.01
ATOM   2228  CE2 TYR B 278      13.531   4.090  47.400  1.00 72.01
ATOM   2229  CZ  TYR B 278      14.025   5.151  46.682  1.00 72.01
ATOM   2230  OH  TYR B 278      13.523   6.453  46.898  1.00 72.01
ATOM   2231  N   LYS B 279      15.217  -1.599  44.451  1.00 69.43
ATOM   2232  CA  LYS B 279      15.939  -2.758  44.010  1.00 69.43
ATOM   2233  C   LYS B 279      15.987  -2.776  42.514  1.00 69.43
ATOM   2234  O   LYS B 279      17.022  -3.087  41.929  1.00 69.43
ATOM   2235  CB  LYS B 279      15.357  -4.099  44.486  1.00 69.43
ATOM   2236  CG  LYS B 279      16.261  -5.278  44.108  1.00 69.43
ATOM   2237  CD  LYS B 279      15.992  -6.560  44.896  1.00 69.43
ATOM   2238  CE  LYS B 279      16.904  -7.727  44.503  1.00 69.43
ATOM   2239  NZ  LYS B 279      18.174  -7.670  45.263  1.00 69.43
ATOM   2240  N   ASN B 280      14.863  -2.456  41.850  1.00 45.58
ATOM   2241  CA  ASN B 280      14.829  -2.452  40.414  1.00 45.58
ATOM   2242  C   ASN B 280      15.691  -1.353  39.868  1.00 45.58
ATOM   2243  O   ASN B 280      16.381  -1.550  38.870  1.00 45.58
ATOM   2244  CB  ASN B 280      13.408  -2.280  39.853  1.00 45.58
ATOM   2245  CG  ASN B 280      12.691  -3.617  40.008  1.00 45.58
ATOM   2246  OD1 ASN B 280      12.791  -4.489  39.146  1.00 45.58
ATOM   2247  ND2 ASN B 280      11.962  -3.794  41.141  1.00 45.58
ATOM   2248  N   VAL B 281      15.672  -0.157  40.491  1.00 43.26
ATOM   2249  CA  VAL B 281      16.460   0.926  39.966  1.00 43.26
ATOM   2250  C   VAL B 281      17.919   0.582  40.034  1.00 43.26
ATOM   2251  O   VAL B 281      18.636   0.676  39.038  1.00 43.26
ATOM   2252  CB  VAL B 281      16.268   2.208  40.726  1.00 43.26
ATOM   2253  CG1 VAL B 281      17.206   3.274  40.132  1.00 43.26
ATOM   2254  CG2 VAL B 281      14.779   2.594  40.677  1.00 43.26
ATOM   2255  N   VAL B 282      18.391   0.148  41.218  1.00101.93
ATOM   2256  CA  VAL B 282      19.783  -0.157  41.417  1.00101.93
ATOM   2257  C   VAL B 282      20.149  -1.347  40.582  1.00101.93
ATOM   2258  O   VAL B 282      21.245  -1.417  40.027  1.00101.93
ATOM   2259  CB  VAL B 282      20.115  -0.462  42.855  1.00101.93
ATOM   2260  CG1 VAL B 282      19.468  -1.799  43.256  1.00101.93
ATOM   2261  CG2 VAL B 282      21.641  -0.431  43.024  1.00101.93
ATOM   2262  N   GLY B 283      19.219  -2.311  40.457  1.00 25.76
ATOM   2263  CA  GLY B 283      19.478  -3.553  39.782  1.00 25.76
ATOM   2264  C   GLY B 283      19.847  -3.330  38.346  1.00 25.76
ATOM   2265  O   GLY B 283      20.723  -4.016  37.823  1.00 25.76
ATOM   2266  N   ALA B 284      19.175  -2.389  37.653  1.00 26.63
ATOM   2267  CA  ALA B 284      19.469  -2.177  36.263  1.00 26.63
ATOM   2268  C   ALA B 284      20.893  -1.733  36.135  1.00 26.63
ATOM   2269  O   ALA B 284      21.619  -2.195  35.256  1.00 26.63
ATOM   2270  CB  ALA B 284      18.586  -1.091  35.622  1.00 26.63
ATOM   2271  N   ARG B 285      21.331  -0.819  37.021  1.00101.02
ATOM   2272  CA  ARG B 285      22.677  -0.321  36.982  1.00101.02
ATOM   2273  C   ARG B 285      23.644  -1.423  37.281  1.00101.02
ATOM   2274  O   ARG B 285      24.693  -1.513  36.647  1.00101.02
ATOM   2275  CB  ARG B 285      22.953   0.815  37.985  1.00101.02
ATOM   2276  CG  ARG B 285      22.423   2.184  37.553  1.00101.02
ATOM   2277  CD  ARG B 285      20.950   2.438  37.868  1.00101.02
ATOM   2278  NE  ARG B 285      20.589   3.725  37.207  1.00101.02
ATOM   2279  CZ  ARG B 285      19.312   3.949  36.783  1.00101.02
ATOM   2280  NH1 ARG B 285      18.361   2.983  36.945  1.00101.02
ATOM   2281  NH2 ARG B 285      18.983   5.142  36.205  1.00101.02
ATOM   2282  N   ARG B 286      23.334  -2.291  38.262  1.00147.68
ATOM   2283  CA  ARG B 286      24.263  -3.328  38.609  1.00147.68
ATOM   2284  C   ARG B 286      24.436  -4.271  37.463  1.00147.68
ATOM   2285  O   ARG B 286      25.552  -4.684  37.153  1.00147.68
ATOM   2286  CB  ARG B 286      23.860  -4.119  39.862  1.00147.68
ATOM   2287  CG  ARG B 286      23.902  -3.244  41.115  1.00147.68
ATOM   2288  CD  ARG B 286      24.022  -4.031  42.417  1.00147.68
ATOM   2289  NE  ARG B 286      22.816  -4.887  42.546  1.00147.68
ATOM   2290  CZ  ARG B 286      22.969  -6.220  42.798  1.00147.68
ATOM   2291  NH1 ARG B 286      24.219  -6.766  42.815  1.00147.68
ATOM   2292  NH2 ARG B 286      21.876  -7.000  43.036  1.00147.68
ATOM   2293  N   SER B 287      23.331  -4.636  36.792  1.00 29.58
ATOM   2294  CA  SER B 287      23.426  -5.552  35.695  1.00 29.58
ATOM   2295  C   SER B 287      24.241  -4.921  34.611  1.00 29.58
ATOM   2296  O   SER B 287      25.136  -5.552  34.051  1.00 29.58
ATOM   2297  CB  SER B 287      22.053  -5.912  35.105  1.00 29.58
ATOM   2298  OG  SER B 287      21.438  -4.754  34.560  1.00 29.58
ATOM   2299  N   SER B 288      23.972  -3.639  34.304  1.00 73.59
ATOM   2300  CA  SER B 288      24.664  -2.999  33.225  1.00 73.59
ATOM   2301  C   SER B 288      26.125  -2.964  33.539  1.00 73.59
ATOM   2302  O   SER B 288      26.962  -3.207  32.671  1.00 73.59
ATOM   2303  CB  SER B 288      24.187  -1.556  32.960  1.00 73.59
ATOM   2304  OG  SER B 288      24.485  -0.711  34.062  1.00 73.59
ATOM   2305  N   TRP B 289      26.470  -2.700  34.812  1.00 66.64
ATOM   2306  CA  TRP B 289      27.836  -2.571  35.225  1.00 66.64
ATOM   2307  C   TRP B 289      28.562  -3.866  35.011  1.00 66.64
ATOM   2308  O   TRP B 289      29.689  -3.878  34.520  1.00 66.64
ATOM   2309  CB  TRP B 289      27.959  -2.184  36.713  1.00 66.64
ATOM   2310  CG  TRP B 289      29.368  -1.929  37.194  1.00 66.64
ATOM   2311  CD1 TRP B 289      30.117  -0.789  37.114  1.00 66.64
ATOM   2312  CD2 TRP B 289      30.185  -2.903  37.872  1.00 66.64
ATOM   2313  NE1 TRP B 289      31.347  -0.992  37.692  1.00 66.64
ATOM   2314  CE2 TRP B 289      31.402  -2.284  38.163  1.00 66.64
ATOM   2315  CE3 TRP B 289      29.938  -4.197  38.217  1.00 66.64
ATOM   2316  CZ2 TRP B 289      32.395  -2.964  38.809  1.00 66.64
ATOM   2317  CZ3 TRP B 289      30.944  -4.879  38.870  1.00 66.64
ATOM   2318  CH2 TRP B 289      32.148  -4.272  39.160  1.00 66.64
ATOM   2319  N   ARG B 290      27.932  -4.999  35.361  1.00 90.80
ATOM   2320  CA  ARG B 290      28.593  -6.269  35.253  1.00 90.80
ATOM   2321  C   ARG B 290      28.927  -6.562  33.824  1.00 90.80
ATOM   2322  O   ARG B 290      29.999  -7.095  33.540  1.00 90.80
ATOM   2323  CB  ARG B 290      27.741  -7.421  35.813  1.00 90.80
ATOM   2324  CG  ARG B 290      27.520  -7.302  37.325  1.00 90.80
ATOM   2325  CD  ARG B 290      26.907  -8.545  37.974  1.00 90.80
ATOM   2326  NE  ARG B 290      25.473  -8.627  37.576  1.00 90.80
ATOM   2327  CZ  ARG B 290      24.500  -8.602  38.534  1.00 90.80
ATOM   2328  NH1 ARG B 290      24.837  -8.442  39.847  1.00 90.80
ATOM   2329  NH2 ARG B 290      23.190  -8.755  38.179  1.00 90.80
ATOM   2330  N   VAL B 291      28.019  -6.239  32.885  1.00 33.35
ATOM   2331  CA  VAL B 291      28.263  -6.531  31.500  1.00 33.35
ATOM   2332  C   VAL B 291      29.433  -5.736  30.999  1.00 33.35
ATOM   2333  O   VAL B 291      30.313  -6.265  30.327  1.00 33.35
ATOM   2334  CB  VAL B 291      27.096  -6.212  30.618  1.00 33.35
ATOM   2335  CG1 VAL B 291      27.437  -6.669  29.189  1.00 33.35
ATOM   2336  CG2 VAL B 291      25.841  -6.879  31.206  1.00 33.35
ATOM   2337  N   ILE B 292      29.474  -4.434  31.327  1.00107.16
ATOM   2338  CA  ILE B 292      30.489  -3.529  30.859  1.00107.16
ATOM   2339  C   ILE B 292      31.838  -3.897  31.407  1.00107.16
ATOM   2340  O   ILE B 292      32.847  -3.704  30.730  1.00107.16
ATOM   2341  CB  ILE B 292      30.194  -2.105  31.231  1.00107.16
ATOM   2342  CG1 ILE B 292      28.752  -1.756  30.819  1.00107.16
ATOM   2343  CG2 ILE B 292      31.251  -1.208  30.566  1.00107.16
ATOM   2344  CD1 ILE B 292      28.483  -1.955  29.327  1.00107.16
ATOM   2345  N   SER B 293      31.898  -4.364  32.672  1.00 42.95
ATOM   2346  CA  SER B 293      33.134  -4.746  33.309  1.00 42.95
ATOM   2347  C   SER B 293      33.706  -5.965  32.655  1.00 42.95
ATOM   2348  O   SER B 293      34.925  -6.095  32.545  1.00 42.95
ATOM   2349  CB  SER B 293      32.962  -5.072  34.805  1.00 42.95
ATOM   2350  OG  SER B 293      32.615  -3.902  35.529  1.00 42.95
ATOM   2351  N   SER B 294      32.845  -6.907  32.224  1.00 71.25
ATOM   2352  CA  SER B 294      33.357  -8.100  31.615  1.00 71.25
ATOM   2353  C   SER B 294      34.040  -7.721  30.342  1.00 71.25
ATOM   2354  O   SER B 294      35.128  -8.211  30.039  1.00 71.25
ATOM   2355  CB  SER B 294      32.263  -9.132  31.288  1.00 71.25
ATOM   2356  OG  SER B 294      31.372  -8.625  30.305  1.00 71.25
ATOM   2357  N   ILE B 295      33.422  -6.803  29.577  1.00 37.14
ATOM   2358  CA  ILE B 295      33.955  -6.391  28.314  1.00 37.14
ATOM   2359  C   ILE B 295      35.285  -5.742  28.543  1.00 37.14
ATOM   2360  O   ILE B 295      36.230  -5.975  27.792  1.00 37.14
ATOM   2361  CB  ILE B 295      33.065  -5.411  27.606  1.00 37.14
ATOM   2362  CG1 ILE B 295      31.644  -5.989  27.488  1.00 37.14
ATOM   2363  CG2 ILE B 295      33.708  -5.068  26.251  1.00 37.14
ATOM   2364  CD1 ILE B 295      30.553  -4.924  27.420  1.00 37.14
ATOM   2365  N   GLU B 296      35.402  -4.915  29.598  1.00 51.41
ATOM   2366  CA  GLU B 296      36.630  -4.213  29.837  1.00 51.41
ATOM   2367  C   GLU B 296      37.727  -5.192  30.126  1.00 51.41
ATOM   2368  O   GLU B 296      38.866  -4.987  29.712  1.00 51.41
ATOM   2369  CB  GLU B 296      36.545  -3.206  31.001  1.00 51.41
ATOM   2370  CG  GLU B 296      37.755  -2.269  31.085  1.00 51.41
ATOM   2371  CD  GLU B 296      37.403  -1.132  32.037  1.00 51.41
ATOM   2372  OE1 GLU B 296      36.305  -1.192  32.653  1.00 51.41
ATOM   2373  OE2 GLU B 296      38.226  -0.184  32.156  1.00 51.41
ATOM   2374  N   GLN B 297      37.427  -6.281  30.859  1.00 72.51
ATOM   2375  CA  GLN B 297      38.439  -7.251  31.177  1.00 72.51
ATOM   2376  C   GLN B 297      38.884  -7.920  29.910  1.00 72.51
ATOM   2377  O   GLN B 297      40.070  -8.186  29.721  1.00 72.51
ATOM   2378  CB  GLN B 297      37.936  -8.320  32.156  1.00 72.51
ATOM   2379  CG  GLN B 297      39.016  -9.317  32.563  1.00 72.51
ATOM   2380  CD  GLN B 297      38.447 -10.169  33.685  1.00 72.51
ATOM   2381  OE1 GLN B 297      37.464  -9.796  34.324  1.00 72.51
ATOM   2382  NE2 GLN B 297      39.082 -11.345  33.940  1.00 72.51
ATOM   2383  N   LYS B 298      37.923  -8.206  29.010  1.00135.86
ATOM   2384  CA  LYS B 298      38.156  -8.842  27.743  1.00135.86
ATOM   2385  C   LYS B 298      39.017  -7.944  26.909  1.00135.86
ATOM   2386  O   LYS B 298      39.866  -8.414  26.156  1.00135.86
ATOM   2387  CB  LYS B 298      36.846  -9.061  26.965  1.00135.86
ATOM   2388  CG  LYS B 298      37.025  -9.734  25.604  1.00135.86
ATOM   2389  CD  LYS B 298      37.420 -11.206  25.691  1.00135.86
ATOM   2390  CE  LYS B 298      38.843 -11.434  26.210  1.00135.86
ATOM   2391  NZ  LYS B 298      39.089 -12.883  26.378  1.00135.86
ATOM   2392  N   THR B 299      38.786  -6.624  27.004  1.00 41.03
ATOM   2393  CA  THR B 299      39.498  -5.634  26.246  1.00 41.03
ATOM   2394  C   THR B 299      40.935  -5.588  26.661  1.00 41.03
ATOM   2395  O   THR B 299      41.818  -5.424  25.820  1.00 41.03
ATOM   2396  CB  THR B 299      38.940  -4.253  26.448  1.00 41.03
ATOM   2397  OG1 THR B 299      37.574  -4.223  26.066  1.00 41.03
ATOM   2398  CG2 THR B 299      39.749  -3.253  25.605  1.00 41.03
ATOM   2399  N   MET B 300      41.206  -5.703  27.978  1.00128.22
ATOM   2400  CA  MET B 300      42.549  -5.610  28.478  1.00128.22
ATOM   2401  C   MET B 300      43.370  -6.735  27.928  1.00128.22
ATOM   2402  O   MET B 300      44.489  -6.525  27.461  1.00128.22
ATOM   2403  CB  MET B 300      42.613  -5.701  30.012  1.00128.22
ATOM   2404  CG  MET B 300      43.951  -5.243  30.594  1.00128.22
ATOM   2405  SD  MET B 300      44.195  -3.442  30.542  1.00128.22
ATOM   2406  CE  MET B 300      45.908  -3.476  31.133  1.00128.22
ATOM   2407  N   ALA B 301      42.816  -7.962  27.947  1.00 20.43
ATOM   2408  CA  ALA B 301      43.536  -9.106  27.473  1.00 20.43
ATOM   2409  C   ALA B 301      43.828  -8.902  26.023  1.00 20.43
ATOM   2410  O   ALA B 301      44.913  -9.231  25.547  1.00 20.43
ATOM   2411  CB  ALA B 301      42.744 -10.417  27.611  1.00 20.43
ATOM   2412  N   ASP B 302      42.857  -8.340  25.280  1.00 33.70
ATOM   2413  CA  ASP B 302      43.029  -8.124  23.873  1.00 33.70
ATOM   2414  C   ASP B 302      44.175  -7.183  23.654  1.00 33.70
ATOM   2415  O   ASP B 302      44.980  -7.388  22.748  1.00 33.70
ATOM   2416  CB  ASP B 302      41.779  -7.537  23.191  1.00 33.70
ATOM   2417  CG  ASP B 302      40.765  -8.660  22.996  1.00 33.70
ATOM   2418  OD1 ASP B 302      41.125  -9.668  22.329  1.00 33.70
ATOM   2419  OD2 ASP B 302      39.623  -8.531  23.515  1.00 33.70
ATOM   2420  N   GLY B 303      44.307  -6.137  24.491  1.00 23.16
ATOM   2421  CA  GLY B 303      45.385  -5.208  24.304  1.00 23.16
ATOM   2422  C   GLY B 303      44.896  -4.014  23.534  1.00 23.16
ATOM   2423  O   GLY B 303      45.679  -3.122  23.212  1.00 23.16
ATOM   2424  N   ASN B 304      43.587  -3.958  23.222  1.00 58.75
ATOM   2425  CA  ASN B 304      43.021  -2.852  22.494  1.00 58.75
ATOM   2426  C   ASN B 304      42.920  -1.690  23.446  1.00 58.75
ATOM   2427  O   ASN B 304      41.999  -1.620  24.259  1.00 58.75
ATOM   2428  CB  ASN B 304      41.601  -3.189  21.993  1.00 58.75
ATOM   2429  CG  ASN B 304      41.084  -2.120  21.041  1.00 58.75
ATOM   2430  OD1 ASN B 304      41.299  -0.928  21.248  1.00 58.75
ATOM   2431  ND2 ASN B 304      40.375  -2.560  19.967  1.00 58.75
ATOM   2432  N   GLU B 305      43.891  -0.752  23.361  1.00 91.22
ATOM   2433  CA  GLU B 305      43.985   0.404  24.219  1.00 91.22
ATOM   2434  C   GLU B 305      42.907   1.408  23.927  1.00 91.22
ATOM   2435  O   GLU B 305      42.345   2.013  24.839  1.00 91.22
ATOM   2436  CB  GLU B 305      45.310   1.170  24.054  1.00 91.22
ATOM   2437  CG  GLU B 305      45.453   1.831  22.679  1.00 91.22
ATOM   2438  CD  GLU B 305      46.742   2.641  22.663  1.00 91.22
ATOM   2439  OE1 GLU B 305      47.598   2.414  23.560  1.00 91.22
ATOM   2440  OE2 GLU B 305      46.886   3.501  21.753  1.00 91.22
ATOM   2441  N   LYS B 306      42.613   1.628  22.633  1.00136.20
ATOM   2442  CA  LYS B 306      41.658   2.625  22.238  1.00136.20
ATOM   2443  C   LYS B 306      40.324   2.263  22.809  1.00136.20
ATOM   2444  O   LYS B 306      39.635   3.090  23.408  1.00136.20
ATOM   2445  CB  LYS B 306      41.480   2.657  20.709  1.00136.20
ATOM   2446  CG  LYS B 306      40.535   3.746  20.204  1.00136.20
ATOM   2447  CD  LYS B 306      41.164   5.137  20.165  1.00136.20
ATOM   2448  CE  LYS B 306      41.560   5.686  21.537  1.00136.20
ATOM   2449  NZ  LYS B 306      42.216   7.004  21.371  1.00136.20
ATOM   2450  N   LYS B 307      39.948   0.984  22.645  1.00 49.04
ATOM   2451  CA  LYS B 307      38.678   0.455  23.039  1.00 49.04
ATOM   2452  C   LYS B 307      38.530   0.556  24.528  1.00 49.04
ATOM   2453  O   LYS B 307      37.474   0.925  25.040  1.00 49.04
ATOM   2454  CB  LYS B 307      38.591  -1.030  22.642  1.00 49.04
ATOM   2455  CG  LYS B 307      37.326  -1.780  23.050  1.00 49.04
ATOM   2456  CD  LYS B 307      36.080  -1.169  22.403  1.00 49.04
ATOM   2457  CE  LYS B 307      34.778  -1.914  22.699  1.00 49.04
ATOM   2458  NZ  LYS B 307      34.726  -3.159  21.898  1.00 49.04
ATOM   2459  N   LEU B 308      39.614   0.251  25.260  1.00109.56
ATOM   2460  CA  LEU B 308      39.587   0.196  26.693  1.00109.56
ATOM   2461  C   LEU B 308      39.271   1.554  27.244  1.00109.56
ATOM   2462  O   LEU B 308      38.550   1.671  28.235  1.00109.56
ATOM   2463  CB  LEU B 308      40.935  -0.279  27.279  1.00109.56
ATOM   2464  CG  LEU B 308      40.926  -0.611  28.788  1.00109.56
ATOM   2465  CD1 LEU B 308      40.675   0.627  29.658  1.00109.56
ATOM   2466  CD2 LEU B 308      39.955  -1.758  29.103  1.00109.56
ATOM   2467  N   GLU B 309      39.794   2.629  26.625  1.00 71.43
ATOM   2468  CA  GLU B 309      39.569   3.928  27.196  1.00 71.43
ATOM   2469  C   GLU B 309      38.104   4.253  27.205  1.00 71.43
ATOM   2470  O   GLU B 309      37.584   4.736  28.210  1.00 71.43
ATOM   2471  CB  GLU B 309      40.316   5.053  26.463  1.00 71.43
ATOM   2472  CG  GLU B 309      41.829   4.988  26.685  1.00 71.43
ATOM   2473  CD  GLU B 309      42.464   6.204  26.031  1.00 71.43
ATOM   2474  OE1 GLU B 309      42.328   7.318  26.605  1.00 71.43
ATOM   2475  OE2 GLU B 309      43.092   6.037  24.952  1.00 71.43
ATOM   2476  N   LYS B 310      37.395   4.002  26.086  1.00 70.37
ATOM   2477  CA  LYS B 310      35.989   4.309  25.988  1.00 70.37
ATOM   2478  C   LYS B 310      35.178   3.423  26.888  1.00 70.37
ATOM   2479  O   LYS B 310      34.189   3.863  27.474  1.00 70.37
ATOM   2480  CB  LYS B 310      35.421   4.116  24.572  1.00 70.37
ATOM   2481  CG  LYS B 310      34.882   5.401  23.940  1.00 70.37
ATOM   2482  CD  LYS B 310      35.958   6.460  23.693  1.00 70.37
ATOM   2483  CE  LYS B 310      35.625   7.825  24.293  1.00 70.37
ATOM   2484  NZ  LYS B 310      36.710   8.788  24.002  1.00 70.37
ATOM   2485  N   VAL B 311      35.558   2.133  26.978  1.00 39.68
ATOM   2486  CA  VAL B 311      34.858   1.157  27.770  1.00 39.68
ATOM   2487  C   VAL B 311      34.984   1.505  29.219  1.00 39.68
ATOM   2488  O   VAL B 311      34.051   1.309  29.996  1.00 39.68
ATOM   2489  CB  VAL B 311      35.398  -0.233  27.593  1.00 39.68
ATOM   2490  CG1 VAL B 311      34.484  -1.210  28.348  1.00 39.68
ATOM   2491  CG2 VAL B 311      35.521  -0.530  26.088  1.00 39.68
ATOM   2492  N   LYS B 312      36.170   1.992  29.624  1.00 96.00
ATOM   2493  CA  LYS B 312      36.421   2.362  30.989  1.00 96.00
ATOM   2494  C   LYS B 312      35.532   3.504  31.360  1.00 96.00
ATOM   2495  O   LYS B 312      34.916   3.505  32.426  1.00 96.00
ATOM   2496  CB  LYS B 312      37.865   2.847  31.192  1.00 96.00
ATOM   2497  CG  LYS B 312      38.199   3.233  32.634  1.00 96.00
ATOM   2498  CD  LYS B 312      39.688   3.518  32.836  1.00 96.00
ATOM   2499  CE  LYS B 312      40.202   4.651  31.942  1.00 96.00
ATOM   2500  NZ  LYS B 312      39.720   5.957  32.446  1.00 96.00
ATOM   2501  N   ALA B 313      35.432   4.505  30.465  1.00 30.84
ATOM   2502  CA  ALA B 313      34.689   5.702  30.731  1.00 30.84
ATOM   2503  C   ALA B 313      33.244   5.376  30.930  1.00 30.84
ATOM   2504  O   ALA B 313      32.588   5.947  31.799  1.00 30.84
ATOM   2505  CB  ALA B 313      34.775   6.718  29.581  1.00 30.84
ATOM   2506  N   TYR B 314      32.707   4.457  30.110  1.00 75.94
ATOM   2507  CA  TYR B 314      31.320   4.102  30.156  1.00 75.94
ATOM   2508  C   TYR B 314      31.014   3.387  31.439  1.00 75.94
ATOM   2509  O   TYR B 314      29.979   3.625  32.061  1.00 75.94
ATOM   2510  CB  TYR B 314      30.937   3.196  28.978  1.00 75.94
ATOM   2511  CG  TYR B 314      29.477   2.967  29.037  1.00 75.94
ATOM   2512  CD1 TYR B 314      28.645   4.052  29.105  1.00 75.94
ATOM   2513  CD2 TYR B 314      28.942   1.703  28.984  1.00 75.94
ATOM   2514  CE1 TYR B 314      27.290   3.868  29.142  1.00 75.94
ATOM   2515  CE2 TYR B 314      27.581   1.512  29.016  1.00 75.94
ATOM   2516  CZ  TYR B 314      26.755   2.605  29.096  1.00 75.94
ATOM   2517  OH  TYR B 314      25.357   2.435  29.125  1.00 75.94
ATOM   2518  N   ARG B 315      31.911   2.478  31.862  1.00107.66
ATOM   2519  CA  ARG B 315      31.702   1.722  33.064  1.00107.66
ATOM   2520  C   ARG B 315      31.668   2.670  34.220  1.00107.66
ATOM   2521  O   ARG B 315      30.867   2.515  35.140  1.00107.66
ATOM   2522  CB  ARG B 315      32.809   0.680  33.302  1.00107.66
ATOM   2523  CG  ARG B 315      32.524  -0.287  34.454  1.00107.66
ATOM   2524  CD  ARG B 315      33.414  -0.052  35.670  1.00107.66
ATOM   2525  NE  ARG B 315      34.815  -0.203  35.193  1.00107.66
ATOM   2526  CZ  ARG B 315      35.845   0.272  35.949  1.00107.66
ATOM   2527  NH1 ARG B 315      35.592   0.816  37.175  1.00107.66
ATOM   2528  NH2 ARG B 315      37.123   0.211  35.470  1.00107.66
ATOM   2529  N   GLU B 316      32.550   3.685  34.188  1.00 37.24
ATOM   2530  CA  GLU B 316      32.649   4.678  35.219  1.00 37.24
ATOM   2531  C   GLU B 316      31.379   5.473  35.257  1.00 37.24
ATOM   2532  O   GLU B 316      30.902   5.835  36.330  1.00 37.24
ATOM   2533  CB  GLU B 316      33.801   5.657  34.951  1.00 37.24
ATOM   2534  CG  GLU B 316      35.171   4.976  34.928  1.00 37.24
ATOM   2535  CD  GLU B 316      36.196   6.030  34.538  1.00 37.24
ATOM   2536  OE1 GLU B 316      35.774   7.183  34.253  1.00 37.24
ATOM   2537  OE2 GLU B 316      37.411   5.697  34.517  1.00 37.24
ATOM   2538  N   LYS B 317      30.805   5.778  34.077  1.00132.47
ATOM   2539  CA  LYS B 317      29.605   6.564  33.988  1.00132.47
ATOM   2540  C   LYS B 317      28.505   5.824  34.683  1.00132.47
ATOM   2541  O   LYS B 317      27.751   6.401  35.466  1.00132.47
ATOM   2542  CB  LYS B 317      29.214   6.836  32.520  1.00132.47
ATOM   2543  CG  LYS B 317      30.016   7.935  31.820  1.00132.47
ATOM   2544  CD  LYS B 317      30.099   7.783  30.303  1.00132.47
ATOM   2545  CE  LYS B 317      30.970   8.851  29.644  1.00132.47
ATOM   2546  NZ  LYS B 317      30.317  10.175  29.765  1.00132.47
ATOM   2547  N   ILE B 318      28.402   4.507  34.430  1.00 50.52
ATOM   2548  CA  ILE B 318      27.394   3.703  35.051  1.00 50.52
ATOM   2549  C   ILE B 318      27.653   3.642  36.530  1.00 50.52
ATOM   2550  O   ILE B 318      26.719   3.635  37.329  1.00 50.52
ATOM   2551  CB  ILE B 318      27.353   2.297  34.532  1.00 50.52
ATOM   2552  CG1 ILE B 318      27.280   2.315  32.998  1.00 50.52
ATOM   2553  CG2 ILE B 318      26.175   1.569  35.196  1.00 50.52
ATOM   2554  CD1 ILE B 318      27.073   0.932  32.386  1.00 50.52
ATOM   2555  N   GLU B 319      28.936   3.574  36.936  1.00108.15
ATOM   2556  CA  GLU B 319      29.296   3.421  38.320  1.00108.15
ATOM   2557  C   GLU B 319      28.837   4.600  39.130  1.00108.15
ATOM   2558  O   GLU B 319      28.343   4.437  40.246  1.00108.15
ATOM   2559  CB  GLU B 319      30.816   3.236  38.509  1.00108.15
ATOM   2560  CG  GLU B 319      31.195   2.617  39.856  1.00108.15
ATOM   2561  CD  GLU B 319      32.660   2.192  39.817  1.00108.15
ATOM   2562  OE1 GLU B 319      33.117   1.705  38.748  1.00108.15
ATOM   2563  OE2 GLU B 319      33.339   2.339  40.868  1.00108.15
ATOM   2564  N   LYS B 320      28.983   5.824  38.595  1.00 57.47
ATOM   2565  CA  LYS B 320      28.593   7.005  39.313  1.00 57.47
ATOM   2566  C   LYS B 320      27.111   6.976  39.528  1.00 57.47
ATOM   2567  O   LYS B 320      26.629   7.337  40.601  1.00 57.47
ATOM   2568  CB  LYS B 320      28.949   8.289  38.543  1.00 57.47
ATOM   2569  CG  LYS B 320      30.459   8.484  38.379  1.00 57.47
ATOM   2570  CD  LYS B 320      30.830   9.509  37.309  1.00 57.47
ATOM   2571  CE  LYS B 320      30.607  10.957  37.740  1.00 57.47
ATOM   2572  NZ  LYS B 320      31.092  11.875  36.686  1.00 57.47
ATOM   2573  N   GLU B 321      26.347   6.544  38.505  1.00 33.39
ATOM   2574  CA  GLU B 321      24.918   6.514  38.627  1.00 33.39
ATOM   2575  C   GLU B 321      24.537   5.528  39.682  1.00 33.39
ATOM   2576  O   GLU B 321      23.669   5.800  40.508  1.00 33.39
ATOM   2577  CB  GLU B 321      24.195   6.117  37.329  1.00 33.39
ATOM   2578  CG  GLU B 321      23.691   7.318  36.525  1.00 33.39
ATOM   2579  CD  GLU B 321      22.931   6.795  35.314  1.00 33.39
ATOM   2580  OE1 GLU B 321      21.883   6.127  35.516  1.00 33.39
ATOM   2581  OE2 GLU B 321      23.386   7.063  34.171  1.00 33.39
ATOM   2582  N   LEU B 322      25.194   4.355  39.696  1.00 93.87
ATOM   2583  CA  LEU B 322      24.845   3.344  40.647  1.00 93.87
ATOM   2584  C   LEU B 322      25.120   3.889  42.012  1.00 93.87
ATOM   2585  O   LEU B 322      24.307   3.746  42.924  1.00 93.87
ATOM   2586  CB  LEU B 322      25.642   2.040  40.409  1.00 93.87
ATOM   2587  CG  LEU B 322      25.262   0.830  41.293  1.00 93.87
ATOM   2588  CD1 LEU B 322      25.980  -0.440  40.812  1.00 93.87
ATOM   2589  CD2 LEU B 322      25.528   1.082  42.786  1.00 93.87
ATOM   2590  N   GLU B 323      26.262   4.573  42.187  1.00 91.15
ATOM   2591  CA  GLU B 323      26.583   5.061  43.494  1.00 91.15
ATOM   2592  C   GLU B 323      25.578   6.082  43.928  1.00 91.15
ATOM   2593  O   GLU B 323      25.228   6.145  45.106  1.00 91.15
ATOM   2594  CB  GLU B 323      27.983   5.675  43.608  1.00 91.15
ATOM   2595  CG  GLU B 323      28.376   5.868  45.073  1.00 91.15
ATOM   2596  CD  GLU B 323      29.856   6.195  45.157  1.00 91.15
ATOM   2597  OE1 GLU B 323      30.571   6.006  44.136  1.00 91.15
ATOM   2598  OE2 GLU B 323      30.293   6.635  46.253  1.00 91.15
ATOM   2599  N   THR B 324      25.077   6.912  42.993  1.00106.29
ATOM   2600  CA  THR B 324      24.159   7.938  43.393  1.00106.29
ATOM   2601  C   THR B 324      22.913   7.311  43.940  1.00106.29
ATOM   2602  O   THR B 324      22.368   7.789  44.932  1.00106.29
ATOM   2603  CB  THR B 324      23.767   8.896  42.296  1.00106.29
ATOM   2604  OG1 THR B 324      23.199  10.060  42.877  1.00106.29
ATOM   2605  CG2 THR B 324      22.730   8.245  41.363  1.00106.29
ATOM   2606  N   VAL B 325      22.426   6.224  43.307  1.00 35.91
ATOM   2607  CA  VAL B 325      21.202   5.599  43.732  1.00 35.91
ATOM   2608  C   VAL B 325      21.373   5.049  45.116  1.00 35.91
ATOM   2609  O   VAL B 325      20.483   5.194  45.953  1.00 35.91
ATOM   2610  CB  VAL B 325      20.789   4.474  42.832  1.00 35.91
ATOM   2611  CG1 VAL B 325      19.526   3.816  43.411  1.00 35.91
ATOM   2612  CG2 VAL B 325      20.604   5.035  41.410  1.00 35.91
ATOM   2613  N   CYS B 326      22.527   4.401  45.389  1.00 30.72
ATOM   2614  CA  CYS B 326      22.789   3.819  46.677  1.00 30.72
ATOM   2615  C   CYS B 326      22.857   4.904  47.700  1.00 30.72
ATOM   2616  O   CYS B 326      22.371   4.747  48.819  1.00 30.72
ATOM   2617  CB  CYS B 326      24.116   3.042  46.735  1.00 30.72
ATOM   2618  SG  CYS B 326      24.086   1.518  45.742  1.00 30.72
ATOM   2619  N   ASN B 327      23.478   6.039  47.335  1.00 39.06
ATOM   2620  CA  ASN B 327      23.634   7.138  48.241  1.00 39.06
ATOM   2621  C   ASN B 327      22.290   7.701  48.582  1.00 39.06
ATOM   2622  O   ASN B 327      22.060   8.105  49.720  1.00 39.06
ATOM   2623  CB  ASN B 327      24.509   8.258  47.657  1.00 39.06
ATOM   2624  CG  ASN B 327      25.931   7.723  47.600  1.00 39.06
ATOM   2625  OD1 ASN B 327      26.402   7.089  48.543  1.00 39.06
ATOM   2626  ND2 ASN B 327      26.632   7.966  46.460  1.00 39.06
ATOM   2627  N   ASP B 328      21.370   7.756  47.601  1.00 81.94
ATOM   2628  CA  ASP B 328      20.073   8.321  47.843  1.00 81.94
ATOM   2629  C   ASP B 328      19.342   7.469  48.843  1.00 81.94
ATOM   2630  O   ASP B 328      18.701   7.988  49.756  1.00 81.94
ATOM   2631  CB  ASP B 328      19.222   8.392  46.564  1.00 81.94
ATOM   2632  CG  ASP B 328      18.213   9.509  46.745  1.00 81.94
ATOM   2633  OD1 ASP B 328      18.452  10.363  47.639  1.00 81.94
ATOM   2634  OD2 ASP B 328      17.203   9.535  45.992  1.00 81.94
ATOM   2635  N   VAL B 329      19.417   6.130  48.694  1.00 41.26
ATOM   2636  CA  VAL B 329      18.726   5.232  49.580  1.00 41.26
ATOM   2637  C   VAL B 329      19.288   5.343  50.964  1.00 41.26
ATOM   2638  O   VAL B 329      18.545   5.469  51.939  1.00 41.26
ATOM   2639  CB  VAL B 329      18.838   3.799  49.148  1.00 41.26
ATOM   2640  CG1 VAL B 329      18.201   2.912  50.229  1.00 41.26
ATOM   2641  CG2 VAL B 329      18.175   3.653  47.766  1.00 41.26
ATOM   2642  N   LEU B 330      20.630   5.344  51.070  1.00 49.21
ATOM   2643  CA  LEU B 330      21.315   5.391  52.328  1.00 49.21
ATOM   2644  C   LEU B 330      20.936   6.659  53.025  1.00 49.21
ATOM   2645  O   LEU B 330      20.775   6.673  54.244  1.00 49.21
ATOM   2646  CB  LEU B 330      22.841   5.376  52.145  1.00 49.21
ATOM   2647  CG  LEU B 330      23.357   4.048  51.550  1.00 49.21
ATOM   2648  CD1 LEU B 330      24.886   4.065  51.371  1.00 49.21
ATOM   2649  CD2 LEU B 330      22.882   2.844  52.388  1.00 49.21
ATOM   2650  N   SER B 331      20.799   7.767  52.273  1.00 74.66
ATOM   2651  CA  SER B 331      20.437   9.018  52.877  1.00 74.66
ATOM   2652  C   SER B 331      19.052   8.927  53.434  1.00 74.66
ATOM   2653  O   SER B 331      18.787   9.433  54.523  1.00 74.66
ATOM   2654  CB  SER B 331      20.451  10.194  51.888  1.00 74.66
ATOM   2655  OG  SER B 331      21.780  10.466  51.479  1.00 74.66
ATOM   2656  N   LEU B 332      18.120   8.280  52.709  1.00 48.40
ATOM   2657  CA  LEU B 332      16.777   8.203  53.208  1.00 48.40
ATOM   2658  C   LEU B 332      16.795   7.422  54.485  1.00 48.40
ATOM   2659  O   LEU B 332      16.104   7.765  55.443  1.00 48.40
ATOM   2660  CB  LEU B 332      15.791   7.524  52.237  1.00 48.40
ATOM   2661  CG  LEU B 332      15.528   8.315  50.935  1.00 48.40
ATOM   2662  CD1 LEU B 332      14.508   7.589  50.039  1.00 48.40
ATOM   2663  CD2 LEU B 332      15.120   9.773  51.221  1.00 48.40
ATOM   2664  N   LEU B 333      17.594   6.343  54.529  1.00 49.41
ATOM   2665  CA  LEU B 333      17.668   5.516  55.698  1.00 49.41
ATOM   2666  C   LEU B 333      18.199   6.333  56.832  1.00 49.41
ATOM   2667  O   LEU B 333      17.632   6.336  57.923  1.00 49.41
ATOM   2668  CB  LEU B 333      18.642   4.339  55.501  1.00 49.41
ATOM   2669  CG  LEU B 333      18.256   3.385  54.354  1.00 49.41
ATOM   2670  CD1 LEU B 333      19.265   2.234  54.221  1.00 49.41
ATOM   2671  CD2 LEU B 333      16.809   2.890  54.506  1.00 49.41
ATOM   2672  N   ASP B 334      19.310   7.053  56.592  1.00 57.60
ATOM   2673  CA  ASP B 334      19.955   7.812  57.622  1.00 57.60
ATOM   2674  C   ASP B 334      19.090   8.942  58.081  1.00 57.60
ATOM   2675  O   ASP B 334      18.869   9.122  59.277  1.00 57.60
ATOM   2676  CB  ASP B 334      21.281   8.431  57.145  1.00 57.60
ATOM   2677  CG  ASP B 334      21.961   9.074  58.347  1.00 57.60
ATOM   2678  OD1 ASP B 334      22.444   8.316  59.228  1.00 57.60
ATOM   2679  OD2 ASP B 334      22.005  10.331  58.402  1.00 57.60
ATOM   2680  N   LYS B 335      18.593   9.760  57.136  1.00167.49
ATOM   2681  CA  LYS B 335      17.861  10.922  57.538  1.00167.49
ATOM   2682  C   LYS B 335      16.512  10.613  58.126  1.00167.49
ATOM   2683  O   LYS B 335      16.182  11.125  59.191  1.00167.49
ATOM   2684  CB  LYS B 335      17.663  11.918  56.384  1.00167.49
ATOM   2685  CG  LYS B 335      18.969  12.584  55.946  1.00167.49
ATOM   2686  CD  LYS B 335      19.630  13.411  57.053  1.00167.49
ATOM   2687  CE  LYS B 335      20.215  12.573  58.194  1.00167.49
ATOM   2688  NZ  LYS B 335      20.766  13.453  59.246  1.00167.49
ATOM   2689  N   PHE B 336      15.636   9.900  57.385  1.00119.47
ATOM   2690  CA  PHE B 336      14.314   9.630  57.898  1.00119.47
ATOM   2691  C   PHE B 336      14.085   8.317  58.609  1.00119.47
ATOM   2692  O   PHE B 336      13.667   8.272  59.767  1.00119.47
ATOM   2693  CB  PHE B 336      13.252   9.659  56.786  1.00119.47
ATOM   2694  CG  PHE B 336      13.336  10.979  56.107  1.00119.47
ATOM   2695  CD1 PHE B 336      14.194  11.143  55.044  1.00119.47
ATOM   2696  CD2 PHE B 336      12.574  12.047  56.521  1.00119.47
ATOM   2697  CE1 PHE B 336      14.291  12.350  54.398  1.00119.47
ATOM   2698  CE2 PHE B 336      12.667  13.258  55.878  1.00119.47
ATOM   2699  CZ  PHE B 336      13.523  13.411  54.813  1.00119.47
ATOM   2700  N   LEU B 337      14.384   7.207  57.892  1.00 94.01
ATOM   2701  CA  LEU B 337      13.887   5.900  58.245  1.00 94.01
ATOM   2702  C   LEU B 337      14.422   5.343  59.527  1.00 94.01
ATOM   2703  O   LEU B 337      13.656   4.995  60.426  1.00 94.01
ATOM   2704  CB  LEU B 337      14.140   4.879  57.118  1.00 94.01
ATOM   2705  CG  LEU B 337      13.417   5.256  55.805  1.00 94.01
ATOM   2706  CD1 LEU B 337      13.673   4.230  54.690  1.00 94.01
ATOM   2707  CD2 LEU B 337      11.919   5.507  56.050  1.00 94.01
ATOM   2708  N   ILE B 338      15.755   5.220  59.632  1.00 51.89
ATOM   2709  CA  ILE B 338      16.391   4.703  60.805  1.00 51.89
ATOM   2710  C   ILE B 338      16.284   5.709  61.906  1.00 51.89
ATOM   2711  O   ILE B 338      16.025   5.372  63.059  1.00 51.89
ATOM   2712  CB  ILE B 338      17.843   4.408  60.581  1.00 51.89
ATOM   2713  CG1 ILE B 338      17.993   3.340  59.484  1.00 51.89
ATOM   2714  CG2 ILE B 338      18.463   4.000  61.929  1.00 51.89
ATOM   2715  CD1 ILE B 338      19.421   3.202  58.961  1.00 51.89
ATOM   2716  N   LYS B 339      16.488   6.995  61.576  1.00 61.46
ATOM   2717  CA  LYS B 339      16.511   7.998  62.602  1.00 61.46
ATOM   2718  C   LYS B 339      15.186   8.074  63.301  1.00 61.46
ATOM   2719  O   LYS B 339      15.129   8.152  64.526  1.00 61.46
ATOM   2720  CB  LYS B 339      16.873   9.397  62.081  1.00 61.46
ATOM   2721  CG  LYS B 339      17.051  10.421  63.202  1.00 61.46
ATOM   2722  CD  LYS B 339      17.809  11.674  62.766  1.00 61.46
ATOM   2723  CE  LYS B 339      17.195  12.969  63.299  1.00 61.46
ATOM   2724  NZ  LYS B 339      18.154  14.085  63.162  1.00 61.46
ATOM   2725  N   ASN B 340      14.081   8.029  62.537  1.00 64.18
ATOM   2726  CA  ASN B 340      12.744   8.167  63.042  1.00 64.18
ATOM   2727  C   ASN B 340      12.358   6.982  63.868  1.00 64.18
ATOM   2728  O   ASN B 340      11.461   7.090  64.700  1.00 64.18
ATOM   2729  CB  ASN B 340      11.695   8.313  61.930  1.00 64.18
ATOM   2730  CG  ASN B 340      11.874   9.684  61.295  1.00 64.18
ATOM   2731  OD1 ASN B 340      12.592  10.535  61.817  1.00 64.18
ATOM   2732  ND2 ASN B 340      11.186   9.912  60.144  1.00 64.18
ATOM   2733  N   CYS B 341      12.977   5.809  63.632  1.00 57.09
ATOM   2734  CA  CYS B 341      12.606   4.610  64.333  1.00 57.09
ATOM   2735  C   CYS B 341      12.858   4.762  65.800  1.00 57.09
ATOM   2736  O   CYS B 341      13.903   5.252  66.226  1.00 57.09
ATOM   2737  CB  CYS B 341      13.411   3.361  63.918  1.00 57.09
ATOM   2738  SG  CYS B 341      13.100   2.822  62.211  1.00 57.09
ATOM   2739  N   ASN B 342      11.869   4.339  66.613  1.00 86.11
ATOM   2740  CA  ASN B 342      12.017   4.299  68.037  1.00 86.11
ATOM   2741  C   ASN B 342      12.543   2.930  68.353  1.00 86.11
ATOM   2742  O   ASN B 342      12.620   2.073  67.474  1.00 86.11
ATOM   2743  CB  ASN B 342      10.707   4.564  68.809  1.00 86.11
ATOM   2744  CG  ASN B 342       9.647   3.572  68.359  1.00 86.11
ATOM   2745  OD1 ASN B 342       9.837   2.360  68.433  1.00 86.11
ATOM   2746  ND2 ASN B 342       8.494   4.102  67.869  1.00 86.11
ATOM   2747  N   ASP B 343      12.930   2.687  69.617  1.00111.02
ATOM   2748  CA  ASP B 343      13.539   1.440  69.989  1.00111.02
ATOM   2749  C   ASP B 343      12.591   0.283  69.801  1.00111.02
ATOM   2750  O   ASP B 343      13.023  -0.821  69.475  1.00111.02
ATOM   2751  CB  ASP B 343      14.053   1.435  71.439  1.00111.02
ATOM   2752  CG  ASP B 343      12.886   1.735  72.365  1.00111.02
ATOM   2753  OD1 ASP B 343      12.325   2.857  72.248  1.00111.02
ATOM   2754  OD2 ASP B 343      12.548   0.862  73.207  1.00111.02
ATOM   2755  N   PHE B 344      11.280   0.521  69.994  1.00174.04
ATOM   2756  CA  PHE B 344      10.216  -0.459  70.005  1.00174.04
ATOM   2757  C   PHE B 344       9.994  -1.056  68.646  1.00174.04
ATOM   2758  O   PHE B 344       9.526  -2.185  68.522  1.00174.04
ATOM   2759  CB  PHE B 344       8.862   0.153  70.377  1.00174.04
ATOM   2760  CG  PHE B 344       9.119   1.104  71.485  1.00174.04
ATOM   2761  CD1 PHE B 344       9.408   0.669  72.755  1.00174.04
ATOM   2762  CD2 PHE B 344       9.112   2.454  71.220  1.00174.04
ATOM   2763  CE1 PHE B 344       9.654   1.579  73.754  1.00174.04
ATOM   2764  CE2 PHE B 344       9.355   3.368  72.213  1.00174.04
ATOM   2765  CZ  PHE B 344       9.627   2.927  73.485  1.00174.04
ATOM   2766  N   GLN B 345      10.305  -0.267  67.609  1.00145.73
ATOM   2767  CA  GLN B 345      10.113  -0.420  66.193  1.00145.73
ATOM   2768  C   GLN B 345      10.903  -1.547  65.596  1.00145.73
ATOM   2769  O   GLN B 345      11.142  -1.527  64.391  1.00145.73
ATOM   2770  CB  GLN B 345      10.425   0.831  65.354  1.00145.73
ATOM   2771  CG  GLN B 345       9.400   1.952  65.522  1.00145.73
ATOM   2772  CD  GLN B 345       9.576   2.919  64.357  1.00145.73
ATOM   2773  OE1 GLN B 345       9.329   4.117  64.481  1.00145.73
ATOM   2774  NE2 GLN B 345      10.003   2.378  63.186  1.00145.73
ATOM   2775  N   TYR B 346      11.388  -2.511  66.399  1.00117.88
ATOM   2776  CA  TYR B 346      12.359  -3.499  66.002  1.00117.88
ATOM   2777  C   TYR B 346      12.083  -4.086  64.633  1.00117.88
ATOM   2778  O   TYR B 346      13.033  -4.330  63.891  1.00117.88
ATOM   2779  CB  TYR B 346      12.404  -4.702  66.960  1.00117.88
ATOM   2780  CG  TYR B 346      12.636  -4.222  68.352  1.00117.88
ATOM   2781  CD1 TYR B 346      13.874  -3.811  68.782  1.00117.88
ATOM   2782  CD2 TYR B 346      11.582  -4.206  69.238  1.00117.88
ATOM   2783  CE1 TYR B 346      14.053  -3.381  70.077  1.00117.88
ATOM   2784  CE2 TYR B 346      11.755  -3.776  70.530  1.00117.88
ATOM   2785  CZ  TYR B 346      12.990  -3.364  70.951  1.00117.88
ATOM   2786  OH  TYR B 346      13.167  -2.925  72.280  1.00117.88
ATOM   2787  N   GLU B 347      10.820  -4.359  64.249  1.00 67.74
ATOM   2788  CA  GLU B 347      10.551  -4.942  62.956  1.00 67.74
ATOM   2789  C   GLU B 347      11.041  -4.042  61.849  1.00 67.74
ATOM   2790  O   GLU B 347      11.632  -4.511  60.876  1.00 67.74
ATOM   2791  CB  GLU B 347       9.045  -5.192  62.739  1.00 67.74
ATOM   2792  CG  GLU B 347       8.714  -5.940  61.444  1.00 67.74
ATOM   2793  CD  GLU B 347       7.211  -6.190  61.411  1.00 67.74
ATOM   2794  OE1 GLU B 347       6.460  -5.249  61.036  1.00 67.74
ATOM   2795  OE2 GLU B 347       6.793  -7.326  61.763  1.00 67.74
ATOM   2796  N   SER B 348      10.781  -2.724  61.942  1.00 50.86
ATOM   2797  CA  SER B 348      11.224  -1.793  60.937  1.00 50.86
ATOM   2798  C   SER B 348      12.709  -1.589  61.032  1.00 50.86
ATOM   2799  O   SER B 348      13.386  -1.419  60.019  1.00 50.86
ATOM   2800  CB  SER B 348      10.552  -0.417  61.063  1.00 50.86
ATOM   2801  OG  SER B 348       9.167  -0.530  60.771  1.00 50.86
ATOM   2802  N   LYS B 349      13.261  -1.605  62.261  1.00 65.15
ATOM   2803  CA  LYS B 349      14.655  -1.315  62.453  1.00 65.15
ATOM   2804  C   LYS B 349      15.496  -2.344  61.760  1.00 65.15
ATOM   2805  O   LYS B 349      16.468  -2.009  61.082  1.00 65.15
ATOM   2806  CB  LYS B 349      15.030  -1.271  63.941  1.00 65.15
ATOM   2807  CG  LYS B 349      16.277  -0.441  64.235  1.00 65.15
ATOM   2808  CD  LYS B 349      16.318   0.025  65.689  1.00 65.15
ATOM   2809  CE  LYS B 349      17.237   1.222  65.926  1.00 65.15
ATOM   2810  NZ  LYS B 349      16.822   1.927  67.156  1.00 65.15
ATOM   2811  N   VAL B 350      15.132  -3.632  61.901  1.00 36.93
ATOM   2812  CA  VAL B 350      15.870  -4.695  61.280  1.00 36.93
ATOM   2813  C   VAL B 350      15.779  -4.530  59.792  1.00 36.93
ATOM   2814  O   VAL B 350      16.755  -4.706  59.067  1.00 36.93
ATOM   2815  CB  VAL B 350      15.313  -6.046  61.636  1.00 36.93
ATOM   2816  CG1 VAL B 350      16.045  -7.127  60.824  1.00 36.93
ATOM   2817  CG2 VAL B 350      15.431  -6.227  63.162  1.00 36.93
ATOM   2818  N   PHE B 351      14.584  -4.163  59.303  1.00119.93
ATOM   2819  CA  PHE B 351      14.302  -4.023  57.903  1.00119.93
ATOM   2820  C   PHE B 351      15.207  -2.969  57.323  1.00119.93
ATOM   2821  O   PHE B 351      15.829  -3.170  56.280  1.00119.93
ATOM   2822  CB  PHE B 351      12.845  -3.552  57.729  1.00119.93
ATOM   2823  CG  PHE B 351      12.417  -3.590  56.305  1.00119.93
ATOM   2824  CD1 PHE B 351      12.755  -2.582  55.431  1.00119.93
ATOM   2825  CD2 PHE B 351      11.637  -4.631  55.853  1.00119.93
ATOM   2826  CE1 PHE B 351      12.342  -2.628  54.120  1.00119.93
ATOM   2827  CE2 PHE B 351      11.222  -4.682  54.545  1.00119.93
ATOM   2828  CZ  PHE B 351      11.573  -3.677  53.675  1.00119.93
ATOM   2829  N   TYR B 352      15.301  -1.801  57.986  1.00 75.04
ATOM   2830  CA  TYR B 352      16.089  -0.711  57.479  1.00 75.04
ATOM   2831  C   TYR B 352      17.558  -1.009  57.519  1.00 75.04
ATOM   2832  O   TYR B 352      18.281  -0.656  56.589  1.00 75.04
ATOM   2833  CB  TYR B 352      15.832   0.618  58.213  1.00 75.04
ATOM   2834  CG  TYR B 352      14.422   0.968  57.884  1.00 75.04
ATOM   2835  CD1 TYR B 352      14.071   1.206  56.577  1.00 75.04
ATOM   2836  CD2 TYR B 352      13.459   1.076  58.863  1.00 75.04
ATOM   2837  CE1 TYR B 352      12.780   1.530  56.242  1.00 75.04
ATOM   2838  CE2 TYR B 352      12.164   1.402  58.532  1.00 75.04
ATOM   2839  CZ  TYR B 352      11.822   1.626  57.221  1.00 75.04
ATOM   2840  OH  TYR B 352      10.497   1.959  56.875  1.00 75.04
ATOM   2841  N   LEU B 353      18.052  -1.633  58.606  1.00 53.78
ATOM   2842  CA  LEU B 353      19.459  -1.918  58.735  1.00 53.78
ATOM   2843  C   LEU B 353      19.893  -2.905  57.690  1.00 53.78
ATOM   2844  O   LEU B 353      20.996  -2.811  57.154  1.00 53.78
ATOM   2845  CB  LEU B 353      19.842  -2.471  60.119  1.00 53.78
ATOM   2846  CG  LEU B 353      19.733  -1.421  61.244  1.00 53.78
ATOM   2847  CD1 LEU B 353      20.126  -2.017  62.605  1.00 53.78
ATOM   2848  CD2 LEU B 353      20.551  -0.163  60.911  1.00 53.78
ATOM   2849  N   LYS B 354      19.044  -3.905  57.393  1.00 67.96
ATOM   2850  CA  LYS B 354      19.363  -4.876  56.382  1.00 67.96
ATOM   2851  C   LYS B 354      19.489  -4.146  55.083  1.00 67.96
ATOM   2852  O   LYS B 354      20.369  -4.434  54.270  1.00 67.96
ATOM   2853  CB  LYS B 354      18.239  -5.908  56.195  1.00 67.96
ATOM   2854  CG  LYS B 354      18.479  -6.889  55.048  1.00 67.96
ATOM   2855  CD  LYS B 354      17.393  -7.963  54.940  1.00 67.96
ATOM   2856  CE  LYS B 354      17.529  -8.850  53.702  1.00 67.96
ATOM   2857  NZ  LYS B 354      17.357  -8.038  52.477  1.00 67.96
ATOM   2858  N   MET B 355      18.589  -3.172  54.868  1.00 46.41
ATOM   2859  CA  MET B 355      18.550  -2.403  53.659  1.00 46.41
ATOM   2860  C   MET B 355      19.830  -1.633  53.545  1.00 46.41
ATOM   2861  O   MET B 355      20.403  -1.521  52.463  1.00 46.41
ATOM   2862  CB  MET B 355      17.366  -1.414  53.663  1.00 46.41
ATOM   2863  CG  MET B 355      17.022  -0.794  52.307  1.00 46.41
ATOM   2864  SD  MET B 355      15.417   0.069  52.285  1.00 46.41
ATOM   2865  CE  MET B 355      15.354   0.310  50.487  1.00 46.41
ATOM   2866  N   LYS B 356      20.303  -1.077  54.674  1.00 36.99
ATOM   2867  CA  LYS B 356      21.530  -0.336  54.717  1.00 36.99
ATOM   2868  C   LYS B 356      22.633  -1.290  54.375  1.00 36.99
ATOM   2869  O   LYS B 356      23.588  -0.943  53.680  1.00 36.99
ATOM   2870  CB  LYS B 356      21.792   0.220  56.127  1.00 36.99
ATOM   2871  CG  LYS B 356      22.927   1.236  56.229  1.00 36.99
ATOM   2872  CD  LYS B 356      22.914   1.979  57.567  1.00 36.99
ATOM   2873  CE  LYS B 356      24.024   3.017  57.728  1.00 36.99
ATOM   2874  NZ  LYS B 356      23.907   3.670  59.052  1.00 36.99
ATOM   2875  N   GLY B 357      22.523  -2.534  54.874  1.00 21.11
ATOM   2876  CA  GLY B 357      23.525  -3.523  54.616  1.00 21.11
ATOM   2877  C   GLY B 357      23.566  -3.802  53.144  1.00 21.11
ATOM   2878  O   GLY B 357      24.641  -3.943  52.563  1.00 21.11
ATOM   2879  N   ASP B 358      22.382  -3.900  52.508  1.00 55.09
ATOM   2880  CA  ASP B 358      22.281  -4.236  51.115  1.00 55.09
ATOM   2881  C   ASP B 358      22.930  -3.187  50.247  1.00 55.09
ATOM   2882  O   ASP B 358      23.753  -3.515  49.396  1.00 55.09
ATOM   2883  CB  ASP B 358      20.815  -4.374  50.658  1.00 55.09
ATOM   2884  CG  ASP B 358      20.188  -5.583  51.349  1.00 55.09
ATOM   2885  OD1 ASP B 358      20.895  -6.613  51.512  1.00 55.09
ATOM   2886  OD2 ASP B 358      18.993  -5.488  51.736  1.00 55.09
ATOM   2887  N   TYR B 359      22.597  -1.894  50.446  1.00 83.90
ATOM   2888  CA  TYR B 359      23.093  -0.833  49.603  1.00 83.90
ATOM   2889  C   TYR B 359      24.563  -0.622  49.756  1.00 83.90
ATOM   2890  O   TYR B 359      25.235  -0.295  48.780  1.00 83.90
ATOM   2891  CB  TYR B 359      22.313   0.485  49.736  1.00 83.90
ATOM   2892  CG  TYR B 359      21.017   0.162  49.076  1.00 83.90
ATOM   2893  CD1 TYR B 359      20.010  -0.449  49.784  1.00 83.90
ATOM   2894  CD2 TYR B 359      20.817   0.442  47.741  1.00 83.90
ATOM   2895  CE1 TYR B 359      18.819  -0.766  49.176  1.00 83.90
ATOM   2896  CE2 TYR B 359      19.627   0.127  47.128  1.00 83.90
ATOM   2897  CZ  TYR B 359      18.625  -0.478  47.846  1.00 83.90
ATOM   2898  OH  TYR B 359      17.403  -0.807  47.224  1.00 83.90
ATOM   2899  N   TYR B 360      25.100  -0.753  50.981  1.00 65.31
ATOM   2900  CA  TYR B 360      26.523  -0.659  51.146  1.00 65.31
ATOM   2901  C   TYR B 360      27.152  -1.785  50.391  1.00 65.31
ATOM   2902  O   TYR B 360      28.224  -1.630  49.814  1.00 65.31
ATOM   2903  CB  TYR B 360      27.018  -0.748  52.600  1.00 65.31
ATOM   2904  CG  TYR B 360      26.901   0.598  53.225  1.00 65.31
ATOM   2905  CD1 TYR B 360      27.850   1.555  52.948  1.00 65.31
ATOM   2906  CD2 TYR B 360      25.871   0.907  54.086  1.00 65.31
ATOM   2907  CE1 TYR B 360      27.777   2.806  53.511  1.00 65.31
ATOM   2908  CE2 TYR B 360      25.795   2.159  54.652  1.00 65.31
ATOM   2909  CZ  TYR B 360      26.745   3.109  54.368  1.00 65.31
ATOM   2910  OH  TYR B 360      26.663   4.391  54.952  1.00 65.31
ATOM   2911  N   ARG B 361      26.502  -2.963  50.396  1.00136.78
ATOM   2912  CA  ARG B 361      27.026  -4.109  49.714  1.00136.78
ATOM   2913  C   ARG B 361      27.112  -3.824  48.242  1.00136.78
ATOM   2914  O   ARG B 361      28.049  -4.260  47.575  1.00136.78
ATOM   2915  CB  ARG B 361      26.172  -5.370  49.924  1.00136.78
ATOM   2916  CG  ARG B 361      26.723  -6.608  49.215  1.00136.78
ATOM   2917  CD  ARG B 361      26.106  -7.919  49.708  1.00136.78
ATOM   2918  NE  ARG B 361      24.634  -7.721  49.804  1.00136.78
ATOM   2919  CZ  ARG B 361      23.846  -7.874  48.701  1.00136.78
ATOM   2920  NH1 ARG B 361      24.410  -8.162  47.491  1.00136.78
ATOM   2921  NH2 ARG B 361      22.493  -7.740  48.811  1.00136.78
ATOM   2922  N   TYR B 362      26.124  -3.101  47.682  1.00 90.19
ATOM   2923  CA  TYR B 362      26.136  -2.784  46.279  1.00 90.19
ATOM   2924  C   TYR B 362      27.283  -1.857  45.990  1.00 90.19
ATOM   2925  O   TYR B 362      27.902  -1.936  44.930  1.00 90.19
ATOM   2926  CB  TYR B 362      24.835  -2.141  45.768  1.00 90.19
ATOM   2927  CG  TYR B 362      23.729  -3.109  46.031  1.00 90.19
ATOM   2928  CD1 TYR B 362      23.775  -4.397  45.544  1.00 90.19
ATOM   2929  CD2 TYR B 362      22.620  -2.711  46.739  1.00 90.19
ATOM   2930  CE1 TYR B 362      22.745  -5.278  45.789  1.00 90.19
ATOM   2931  CE2 TYR B 362      21.586  -3.584  46.986  1.00 90.19
ATOM   2932  CZ  TYR B 362      21.649  -4.874  46.514  1.00 90.19
ATOM   2933  OH  TYR B 362      20.588  -5.771  46.768  1.00 90.19
ATOM   2934  N   LEU B 363      27.570  -0.917  46.911  1.00 49.65
ATOM   2935  CA  LEU B 363      28.662   0.005  46.742  1.00 49.65
ATOM   2936  C   LEU B 363      29.954  -0.765  46.739  1.00 49.65
ATOM   2937  O   LEU B 363      30.856  -0.481  45.951  1.00 49.65
ATOM   2938  CB  LEU B 363      28.739   1.046  47.874  1.00 49.65
ATOM   2939  CG  LEU B 363      27.502   1.963  47.961  1.00 49.65
ATOM   2940  CD1 LEU B 363      27.645   2.978  49.107  1.00 49.65
ATOM   2941  CD2 LEU B 363      27.197   2.632  46.609  1.00 49.65
ATOM   2942  N   ALA B 364      30.066  -1.782  47.616  1.00 40.86
ATOM   2943  CA  ALA B 364      31.267  -2.558  47.774  1.00 40.86
ATOM   2944  C   ALA B 364      31.588  -3.278  46.500  1.00 40.86
ATOM   2945  O   ALA B 364      32.754  -3.433  46.141  1.00 40.86
ATOM   2946  CB  ALA B 364      31.150  -3.604  48.896  1.00 40.86
ATOM   2947  N   GLU B 365      30.558  -3.744  45.773  1.00 79.88
ATOM   2948  CA  GLU B 365      30.791  -4.512  44.584  1.00 79.88
ATOM   2949  C   GLU B 365      31.586  -3.707  43.589  1.00 79.88
ATOM   2950  O   GLU B 365      32.400  -4.252  42.843  1.00 79.88
ATOM   2951  CB  GLU B 365      29.475  -4.963  43.928  1.00 79.88
ATOM   2952  CG  GLU B 365      28.708  -5.963  44.798  1.00 79.88
ATOM   2953  CD  GLU B 365      27.370  -6.268  44.144  1.00 79.88
ATOM   2954  OE1 GLU B 365      26.426  -5.452  44.319  1.00 79.88
ATOM   2955  OE2 GLU B 365      27.269  -7.324  43.465  1.00 79.88
ATOM   2956  N   VAL B 366      31.278  -2.407  43.469  1.00104.97
ATOM   2957  CA  VAL B 366      31.936  -1.492  42.568  1.00104.97
ATOM   2958  C   VAL B 366      33.171  -0.832  43.108  1.00104.97
ATOM   2959  O   VAL B 366      34.039  -0.436  42.332  1.00104.97
ATOM   2960  CB  VAL B 366      31.013  -0.414  42.082  1.00104.97
ATOM   2961  CG1 VAL B 366      29.829  -1.098  41.380  1.00104.97
ATOM   2962  CG2 VAL B 366      30.620   0.506  43.253  1.00104.97
ATOM   2963  N   ALA B 367      33.254  -0.642  44.440  1.00 55.82
ATOM   2964  CA  ALA B 367      34.293   0.142  45.062  1.00 55.82
ATOM   2965  C   ALA B 367      35.640  -0.508  44.961  1.00 55.82
ATOM   2966  O   ALA B 367      35.769  -1.705  44.705  1.00 55.82
ATOM   2967  CB  ALA B 367      34.027   0.428  46.552  1.00 55.82
ATOM   2968  N   SER B 368      36.697   0.323  45.102  1.00 84.55
ATOM   2969  CA  SER B 368      38.035  -0.184  45.121  1.00 84.55
ATOM   2970  C   SER B 368      38.812   0.610  46.122  1.00 84.55
ATOM   2971  O   SER B 368      38.472   1.747  46.446  1.00 84.55
ATOM   2972  CB  SER B 368      38.783  -0.066  43.783  1.00 84.55
ATOM   2973  OG  SER B 368      38.215  -0.948  42.824  1.00 84.55
ATOM   2974  N   GLY B 369      39.876  -0.008  46.667  1.00 27.29
ATOM   2975  CA  GLY B 369      40.787   0.678  47.534  1.00 27.29
ATOM   2976  C   GLY B 369      40.189   0.967  48.873  1.00 27.29
ATOM   2977  O   GLY B 369      39.480   0.150  49.459  1.00 27.29
ATOM   2978  N   GLU B 370      40.514   2.171  49.388  1.00 67.14
ATOM   2979  CA  GLU B 370      40.131   2.646  50.684  1.00 67.14
ATOM   2980  C   GLU B 370      38.645   2.775  50.709  1.00 67.14
ATOM   2981  O   GLU B 370      38.004   2.495  51.720  1.00 67.14
ATOM   2982  CB  GLU B 370      40.707   4.038  50.982  1.00 67.14
ATOM   2983  CG  GLU B 370      42.230   4.117  50.839  1.00 67.14
ATOM   2984  CD  GLU B 370      42.888   3.237  51.891  1.00 67.14
ATOM   2985  OE1 GLU B 370      42.366   3.182  53.038  1.00 67.14
ATOM   2986  OE2 GLU B 370      43.933   2.614  51.562  1.00 67.14
ATOM   2987  N   LYS B 371      38.056   3.211  49.582  1.00 81.91
ATOM   2988  CA  LYS B 371      36.636   3.393  49.508  1.00 81.91
ATOM   2989  C   LYS B 371      36.007   2.061  49.773  1.00 81.91
ATOM   2990  O   LYS B 371      34.994   1.962  50.463  1.00 81.91
ATOM   2991  CB  LYS B 371      36.156   3.802  48.102  1.00 81.91
ATOM   2992  CG  LYS B 371      36.735   5.112  47.565  1.00 81.91
ATOM   2993  CD  LYS B 371      36.352   6.361  48.360  1.00 81.91
ATOM   2994  CE  LYS B 371      37.080   7.618  47.882  1.00 81.91
ATOM   2995  NZ  LYS B 371      36.659   8.791  48.678  1.00 81.91
ATOM   2996  N   LYS B 372      36.618   0.992  49.228  1.00 47.96
ATOM   2997  CA  LYS B 372      36.105  -0.343  49.340  1.00 47.96
ATOM   2998  C   LYS B 372      36.038  -0.743  50.781  1.00 47.96
ATOM   2999  O   LYS B 372      35.041  -1.309  51.226  1.00 47.96
ATOM   3000  CB  LYS B 372      37.028  -1.354  48.641  1.00 47.96
ATOM   3001  CG  LYS B 372      36.571  -2.810  48.706  1.00 47.96
ATOM   3002  CD  LYS B 372      37.395  -3.712  47.788  1.00 47.96
ATOM   3003  CE  LYS B 372      37.050  -5.198  47.887  1.00 47.96
ATOM   3004  NZ  LYS B 372      37.872  -5.968  46.926  1.00 47.96
ATOM   3005  N   ASN B 373      37.100  -0.443  51.551  1.00 46.69
ATOM   3006  CA  ASN B 373      37.172  -0.858  52.925  1.00 46.69
ATOM   3007  C   ASN B 373      36.066  -0.227  53.703  1.00 46.69
ATOM   3008  O   ASN B 373      35.459  -0.869  54.557  1.00 46.69
ATOM   3009  CB  ASN B 373      38.463  -0.407  53.636  1.00 46.69
ATOM   3010  CG  ASN B 373      39.657  -1.206  53.144  1.00 46.69
ATOM   3011  OD1 ASN B 373      39.697  -2.430  53.257  1.00 46.69
ATOM   3012  ND2 ASN B 373      40.670  -0.490  52.587  1.00 46.69
ATOM   3013  N   SER B 374      35.796   1.065  53.443  1.00 77.27
ATOM   3014  CA  SER B 374      34.815   1.779  54.203  1.00 77.27
ATOM   3015  C   SER B 374      33.454   1.193  53.998  1.00 77.27
ATOM   3016  O   SER B 374      32.738   0.922  54.960  1.00 77.27
ATOM   3017  CB  SER B 374      34.740   3.269  53.826  1.00 77.27
ATOM   3018  OG  SER B 374      34.302   3.421  52.484  1.00 77.27
ATOM   3019  N   VAL B 375      33.061   0.981  52.731  1.00118.44
ATOM   3020  CA  VAL B 375      31.744   0.509  52.410  1.00118.44
ATOM   3021  C   VAL B 375      31.537  -0.900  52.884  1.00118.44
ATOM   3022  O   VAL B 375      30.428  -1.259  53.281  1.00118.44
ATOM   3023  CB  VAL B 375      31.448   0.568  50.943  1.00118.44
ATOM   3024  CG1 VAL B 375      32.368  -0.412  50.206  1.00118.44
ATOM   3025  CG2 VAL B 375      29.956   0.278  50.752  1.00118.44
ATOM   3026  N   VAL B 376      32.580  -1.753  52.803  1.00113.23
ATOM   3027  CA  VAL B 376      32.458  -3.110  53.258  1.00113.23
ATOM   3028  C   VAL B 376      32.237  -3.116  54.739  1.00113.23
ATOM   3029  O   VAL B 376      31.431  -3.894  55.248  1.00113.23
ATOM   3030  CB  VAL B 376      33.641  -3.990  52.939  1.00113.23
ATOM   3031  CG1 VAL B 376      33.648  -4.271  51.433  1.00113.23
ATOM   3032  CG2 VAL B 376      34.932  -3.311  53.418  1.00113.23
ATOM   3033  N   GLU B 377      32.958  -2.245  55.469  1.00102.92
ATOM   3034  CA  GLU B 377      32.862  -2.186  56.900  1.00102.92
ATOM   3035  C   GLU B 377      31.485  -1.745  57.294  1.00102.92
ATOM   3036  O   GLU B 377      30.905  -2.290  58.232  1.00102.92
ATOM   3037  CB  GLU B 377      33.887  -1.211  57.514  1.00102.92
ATOM   3038  CG  GLU B 377      33.826  -1.118  59.040  1.00102.92
ATOM   3039  CD  GLU B 377      32.763  -0.094  59.408  1.00102.92
ATOM   3040  OE1 GLU B 377      32.935   1.096  59.030  1.00102.92
ATOM   3041  OE2 GLU B 377      31.767  -0.487  60.072  1.00102.92
ATOM   3042  N   ALA B 378      30.934  -0.738  56.587  1.00 28.41
ATOM   3043  CA  ALA B 378      29.630  -0.218  56.891  1.00 28.41
ATOM   3044  C   ALA B 378      28.598  -1.279  56.656  1.00 28.41
ATOM   3045  O   ALA B 378      27.663  -1.432  57.440  1.00 28.41
ATOM   3046  CB  ALA B 378      29.249   0.990  56.018  1.00 28.41
ATOM   3047  N   SER B 379      28.734  -2.045  55.558  1.00 33.81
ATOM   3048  CA  SER B 379      27.765  -3.055  55.256  1.00 33.81
ATOM   3049  C   SER B 379      27.742  -4.060  56.369  1.00 33.81
ATOM   3050  O   SER B 379      26.678  -4.390  56.891  1.00 33.81
ATOM   3051  CB  SER B 379      28.085  -3.809  53.952  1.00 33.81
ATOM   3052  OG  SER B 379      27.097  -4.796  53.696  1.00 33.81
ATOM   3053  N   GLU B 380      28.924  -4.551  56.787  1.00 49.29
ATOM   3054  CA  GLU B 380      28.949  -5.576  57.792  1.00 49.29
ATOM   3055  C   GLU B 380      28.415  -5.052  59.093  1.00 49.29
ATOM   3056  O   GLU B 380      27.713  -5.770  59.801  1.00 49.29
ATOM   3057  CB  GLU B 380      30.338  -6.199  58.050  1.00 49.29
ATOM   3058  CG  GLU B 380      30.247  -7.454  58.926  1.00 49.29
ATOM   3059  CD  GLU B 380      31.625  -8.085  59.082  1.00 49.29
ATOM   3060  OE1 GLU B 380      32.585  -7.597  58.428  1.00 49.29
ATOM   3061  OE2 GLU B 380      31.733  -9.073  59.859  1.00 49.29
ATOM   3062  N   ALA B 381      28.731  -3.794  59.459  1.00 25.90
ATOM   3063  CA  ALA B 381      28.264  -3.270  60.715  1.00 25.90
ATOM   3064  C   ALA B 381      26.764  -3.204  60.708  1.00 25.90
ATOM   3065  O   ALA B 381      26.124  -3.533  61.705  1.00 25.90
ATOM   3066  CB  ALA B 381      28.789  -1.856  61.016  1.00 25.90
ATOM   3067  N   ALA B 382      26.159  -2.766  59.586  1.00 32.06
ATOM   3068  CA  ALA B 382      24.728  -2.637  59.508  1.00 32.06
ATOM   3069  C   ALA B 382      24.093  -3.991  59.638  1.00 32.06
ATOM   3070  O   ALA B 382      23.146  -4.173  60.404  1.00 32.06
ATOM   3071  CB  ALA B 382      24.270  -2.019  58.175  1.00 32.06
ATOM   3072  N   TYR B 383      24.634  -4.987  58.912  1.00 80.22
ATOM   3073  CA  TYR B 383      24.112  -6.325  58.932  1.00 80.22
ATOM   3074  C   TYR B 383      24.233  -6.906  60.309  1.00 80.22
ATOM   3075  O   TYR B 383      23.351  -7.639  60.753  1.00 80.22
ATOM   3076  CB  TYR B 383      24.834  -7.309  57.985  1.00 80.22
ATOM   3077  CG  TYR B 383      24.422  -7.090  56.565  1.00 80.22
ATOM   3078  CD1 TYR B 383      23.129  -7.360  56.174  1.00 80.22
ATOM   3079  CD2 TYR B 383      25.324  -6.662  55.611  1.00 80.22
ATOM   3080  CE1 TYR B 383      22.732  -7.185  54.870  1.00 80.22
ATOM   3081  CE2 TYR B 383      24.933  -6.488  54.304  1.00 80.22
ATOM   3082  CZ  TYR B 383      23.636  -6.741  53.933  1.00 80.22
ATOM   3083  OH  TYR B 383      23.241  -6.560  52.593  1.00 80.22
ATOM   3084  N   LYS B 384      25.350  -6.640  61.012  1.00 67.88
ATOM   3085  CA  LYS B 384      25.528  -7.209  62.320  1.00 67.88
ATOM   3086  C   LYS B 384      24.488  -6.694  63.267  1.00 67.88
ATOM   3087  O   LYS B 384      23.896  -7.468  64.018  1.00 67.88
ATOM   3088  CB  LYS B 384      26.906  -6.913  62.937  1.00 67.88
ATOM   3089  CG  LYS B 384      28.041  -7.696  62.277  1.00 67.88
ATOM   3090  CD  LYS B 384      29.440  -7.263  62.721  1.00 67.88
ATOM   3091  CE  LYS B 384      30.028  -6.123  61.889  1.00 67.88
ATOM   3092  NZ  LYS B 384      31.433  -5.888  62.286  1.00 67.88
ATOM   3093  N   GLU B 385      24.231  -5.371  63.255  1.00 76.60
ATOM   3094  CA  GLU B 385      23.300  -4.781  64.178  1.00 76.60
ATOM   3095  C   GLU B 385      21.923  -5.301  63.919  1.00 76.60
ATOM   3096  O   GLU B 385      21.206  -5.669  64.848  1.00 76.60
ATOM   3097  CB  GLU B 385      23.220  -3.255  64.042  1.00 76.60
ATOM   3098  CG  GLU B 385      24.494  -2.544  64.479  1.00 76.60
ATOM   3099  CD  GLU B 385      24.355  -1.080  64.095  1.00 76.60
ATOM   3100  OE1 GLU B 385      23.415  -0.418  64.611  1.00 76.60
ATOM   3101  OE2 GLU B 385      25.183  -0.605  63.273  1.00 76.60
ATOM   3102  N   ALA B 386      21.525  -5.365  62.637  1.00 34.88
ATOM   3103  CA  ALA B 386      20.199  -5.794  62.308  1.00 34.88
ATOM   3104  C   ALA B 386      20.018  -7.199  62.792  1.00 34.88
ATOM   3105  O   ALA B 386      18.971  -7.548  63.332  1.00 34.88
ATOM   3106  CB  ALA B 386      19.926  -5.786  60.795  1.00 34.88
ATOM   3107  N   PHE B 387      21.049  -8.040  62.604  1.00 86.01
ATOM   3108  CA  PHE B 387      20.985  -9.434  62.931  1.00 86.01
ATOM   3109  C   PHE B 387      20.914  -9.619  64.422  1.00 86.01
ATOM   3110  O   PHE B 387      20.164 -10.468  64.905  1.00 86.01
ATOM   3111  CB  PHE B 387      22.183 -10.193  62.326  1.00 86.01
ATOM   3112  CG  PHE B 387      21.882 -11.652  62.264  1.00 86.01
ATOM   3113  CD1 PHE B 387      20.869 -12.117  61.453  1.00 86.01
ATOM   3114  CD2 PHE B 387      22.639 -12.558  62.966  1.00 86.01
ATOM   3115  CE1 PHE B 387      20.588 -13.461  61.373  1.00 86.01
ATOM   3116  CE2 PHE B 387      22.362 -13.901  62.887  1.00 86.01
ATOM   3117  CZ  PHE B 387      21.335 -14.357  62.094  1.00 86.01
ATOM   3118  N   GLU B 388      21.691  -8.831  65.197  1.00 39.25
ATOM   3119  CA  GLU B 388      21.681  -8.967  66.631  1.00 39.25
ATOM   3120  C   GLU B 388      20.317  -8.633  67.147  1.00 39.25
ATOM   3121  O   GLU B 388      19.808  -9.298  68.048  1.00 39.25
ATOM   3122  CB  GLU B 388      22.686  -8.052  67.361  1.00 39.25
ATOM   3123  CG  GLU B 388      24.145  -8.501  67.251  1.00 39.25
ATOM   3124  CD  GLU B 388      24.991  -7.600  68.144  1.00 39.25
ATOM   3125  OE1 GLU B 388      24.666  -6.387  68.240  1.00 39.25
ATOM   3126  OE2 GLU B 388      25.972  -8.114  68.744  1.00 39.25
ATOM   3127  N   ILE B 389      19.695  -7.579  66.587  1.00 47.29
ATOM   3128  CA  ILE B 389      18.391  -7.133  66.983  1.00 47.29
ATOM   3129  C   ILE B 389      17.386  -8.200  66.636  1.00 47.29
ATOM   3130  O   ILE B 389      16.470  -8.476  67.411  1.00 47.29
ATOM   3131  CB  ILE B 389      18.015  -5.864  66.274  1.00 47.29
ATOM   3132  CG1 ILE B 389      19.059  -4.774  66.583  1.00 47.29
ATOM   3133  CG2 ILE B 389      16.582  -5.480  66.685  1.00 47.29
ATOM   3134  CD1 ILE B 389      18.983  -3.557  65.662  1.00 47.29
ATOM   3135  N   SER B 390      17.530  -8.830  65.450  1.00 44.62
ATOM   3136  CA  SER B 390      16.587  -9.814  64.975  1.00 44.62
ATOM   3137  C   SER B 390      16.606 -11.034  65.844  1.00 44.62
ATOM   3138  O   SER B 390      15.560 -11.630  66.098  1.00 44.62
ATOM   3139  CB  SER B 390      16.870 -10.295  63.540  1.00 44.62
ATOM   3140  OG  SER B 390      18.018 -11.131  63.517  1.00 44.62
ATOM   3141  N   LYS B 391      17.800 -11.451  66.306  1.00102.43
ATOM   3142  CA  LYS B 391      17.924 -12.618  67.133  1.00102.43
ATOM   3143  C   LYS B 391      17.166 -12.374  68.395  1.00102.43
ATOM   3144  O   LYS B 391      16.444 -13.243  68.882  1.00102.43
ATOM   3145  CB  LYS B 391      19.377 -12.863  67.578  1.00102.43
ATOM   3146  CG  LYS B 391      20.319 -13.388  66.498  1.00102.43
ATOM   3147  CD  LYS B 391      20.030 -14.830  66.088  1.00102.43
ATOM   3148  CE  LYS B 391      21.010 -15.373  65.049  1.00102.43
ATOM   3149  NZ  LYS B 391      20.682 -16.772  64.709  1.00102.43
ATOM   3150  N   GLU B 392      17.347 -11.182  68.987  1.00 93.13
ATOM   3151  CA  GLU B 392      16.696 -10.925  70.234  1.00 93.13
ATOM   3152  C   GLU B 392      15.207 -10.790  70.074  1.00 93.13
ATOM   3153  O   GLU B 392      14.438 -11.406  70.811  1.00 93.13
ATOM   3154  CB  GLU B 392      17.257  -9.669  70.923  1.00 93.13
ATOM   3155  CG  GLU B 392      17.215  -8.415  70.050  1.00 93.13
ATOM   3156  CD  GLU B 392      18.064  -7.340  70.710  1.00 93.13
ATOM   3157  OE1 GLU B 392      18.740  -7.654  71.725  1.00 93.13
ATOM   3158  OE2 GLU B 392      18.053  -6.187  70.203  1.00 93.13
ATOM   3159  N   GLN B 393      14.776  -9.946  69.119  1.00 98.78
ATOM   3160  CA  GLN B 393      13.400  -9.594  68.881  1.00 98.78
ATOM   3161  C   GLN B 393      12.558 -10.553  68.089  1.00 98.78
ATOM   3162  O   GLN B 393      11.352 -10.619  68.318  1.00 98.78
ATOM   3163  CB  GLN B 393      13.258  -8.211  68.235  1.00 98.78
ATOM   3164  CG  GLN B 393      13.637  -7.091  69.204  1.00 98.78
ATOM   3165  CD  GLN B 393      12.606  -7.104  70.326  1.00 98.78
ATOM   3166  OE1 GLN B 393      12.946  -7.053  71.507  1.00 98.78
ATOM   3167  NE2 GLN B 393      11.303  -7.175  69.947  1.00 98.78
ATOM   3168  N   MET B 394      13.119 -11.290  67.110  1.00 65.01
ATOM   3169  CA  MET B 394      12.237 -12.006  66.225  1.00 65.01
ATOM   3170  C   MET B 394      12.442 -13.481  66.302  1.00 65.01
ATOM   3171  O   MET B 394      13.464 -13.973  66.775  1.00 65.01
ATOM   3172  CB  MET B 394      12.435 -11.626  64.747  1.00 65.01
ATOM   3173  CG  MET B 394      12.069 -10.177  64.427  1.00 65.01
ATOM   3174  SD  MET B 394      12.363  -9.703  62.699  1.00 65.01
ATOM   3175  CE  MET B 394      11.782  -7.996  62.906  1.00 65.01
ATOM   3176  N   GLN B 395      11.422 -14.222  65.823  1.00 56.00
ATOM   3177  CA  GLN B 395      11.445 -15.651  65.776  1.00 56.00
ATOM   3178  C   GLN B 395      12.327 -16.016  64.613  1.00 56.00
ATOM   3179  O   GLN B 395      12.470 -15.236  63.672  1.00 56.00
ATOM   3180  CB  GLN B 395      10.034 -16.228  65.551  1.00 56.00
ATOM   3181  CG  GLN B 395       9.050 -15.806  66.649  1.00 56.00
ATOM   3182  CD  GLN B 395       7.635 -16.188  66.234  1.00 56.00
ATOM   3183  OE1 GLN B 395       7.270 -16.092  65.063  1.00 56.00
ATOM   3184  NE2 GLN B 395       6.813 -16.625  67.223  1.00 56.00
ATOM   3185  N   PRO B 396      12.942 -17.172  64.659  1.00 94.72
ATOM   3186  CA  PRO B 396      13.844 -17.577  63.610  1.00 94.72
ATOM   3187  C   PRO B 396      13.180 -17.744  62.277  1.00 94.72
ATOM   3188  O   PRO B 396      13.885 -17.737  61.271  1.00 94.72
ATOM   3189  CB  PRO B 396      14.547 -18.827  64.131  1.00 94.72
ATOM   3190  CG  PRO B 396      14.552 -18.614  65.657  1.00 94.72
ATOM   3191  CD  PRO B 396      13.303 -17.761  65.938  1.00 94.72
ATOM   3192  N   THR B 397      11.854 -17.983  62.272  1.00 84.51
ATOM   3193  CA  THR B 397      11.004 -18.147  61.120  1.00 84.51
ATOM   3194  C   THR B 397      10.600 -16.846  60.483  1.00 84.51
ATOM   3195  O   THR B 397      10.137 -16.850  59.343  1.00 84.51
ATOM   3196  CB  THR B 397       9.738 -18.902  61.410  1.00 84.51
ATOM   3197  OG1 THR B 397       8.946 -18.205  62.360  1.00 84.51
ATOM   3198  CG2 THR B 397      10.107 -20.298  61.934  1.00 84.51
ATOM   3199  N   HIS B 398      10.661 -15.712  61.215  1.00 73.83
ATOM   3200  CA  HIS B 398      10.203 -14.464  60.651  1.00 73.83
ATOM   3201  C   HIS B 398      10.955 -14.237  59.368  1.00 73.83
ATOM   3202  O   HIS B 398      12.177 -14.368  59.316  1.00 73.83
ATOM   3203  CB  HIS B 398      10.434 -13.267  61.593  1.00 73.83
ATOM   3204  CG  HIS B 398       9.642 -12.048  61.229  1.00 73.83
ATOM   3205  ND1 HIS B 398      10.001 -11.147  60.251  1.00 73.83
ATOM   3206  CD2 HIS B 398       8.470 -11.587  61.746  1.00 73.83
ATOM   3207  CE1 HIS B 398       9.035 -10.193  60.226  1.00 73.83
ATOM   3208  NE2 HIS B 398       8.086 -10.416  61.115  1.00 73.83
ATOM   3209  N   PRO B 399      10.235 -13.917  58.318  1.00166.42
ATOM   3210  CA  PRO B 399      10.837 -13.749  57.016  1.00166.42
ATOM   3211  C   PRO B 399      11.838 -12.638  56.910  1.00166.42
ATOM   3212  O   PRO B 399      12.761 -12.750  56.103  1.00166.42
ATOM   3213  CB  PRO B 399       9.668 -13.645  56.036  1.00166.42
ATOM   3214  CG  PRO B 399       8.549 -14.450  56.723  1.00166.42
ATOM   3215  CD  PRO B 399       8.839 -14.306  58.228  1.00166.42
ATOM   3216  N   ILE B 400      11.678 -11.550  57.683  1.00 46.69
ATOM   3217  CA  ILE B 400      12.634 -10.478  57.613  1.00 46.69
ATOM   3218  C   ILE B 400      13.943 -11.000  58.119  1.00 46.69
ATOM   3219  O   ILE B 400      15.004 -10.667  57.595  1.00 46.69
ATOM   3220  CB  ILE B 400      12.272  -9.284  58.453  1.00 46.69
ATOM   3221  CG1 ILE B 400      10.977  -8.627  57.948  1.00 46.69
ATOM   3222  CG2 ILE B 400      13.478  -8.328  58.460  1.00 46.69
ATOM   3223  CD1 ILE B 400      10.445  -7.538  58.880  1.00 46.69
ATOM   3224  N   ARG B 401      13.894 -11.800  59.197  1.00118.07
ATOM   3225  CA  ARG B 401      15.053 -12.397  59.797  1.00118.07
ATOM   3226  C   ARG B 401      15.685 -13.370  58.840  1.00118.07
ATOM   3227  O   ARG B 401      16.907 -13.421  58.711  1.00118.07
ATOM   3228  CB  ARG B 401      14.658 -13.174  61.060  1.00118.07
ATOM   3229  CG  ARG B 401      15.791 -13.899  61.781  1.00118.07
ATOM   3230  CD  ARG B 401      15.219 -14.960  62.721  1.00118.07
ATOM   3231  NE  ARG B 401      16.336 -15.717  63.345  1.00118.07
ATOM   3232  CZ  ARG B 401      16.753 -15.385  64.598  1.00118.07
ATOM   3233  NH1 ARG B 401      16.238 -14.284  65.219  1.00118.07
ATOM   3234  NH2 ARG B 401      17.653 -16.180  65.243  1.00118.07
ATOM   3235  N   LEU B 402      14.872 -14.198  58.154  1.00107.44
ATOM   3236  CA  LEU B 402      15.444 -15.154  57.244  1.00107.44
ATOM   3237  C   LEU B 402      16.075 -14.468  56.073  1.00107.44
ATOM   3238  O   LEU B 402      17.113 -14.914  55.586  1.00107.44
ATOM   3239  CB  LEU B 402      14.483 -16.221  56.686  1.00107.44
ATOM   3240  CG  LEU B 402      14.136 -17.340  57.688  1.00107.44
ATOM   3241  CD1 LEU B 402      13.167 -16.864  58.775  1.00107.44
ATOM   3242  CD2 LEU B 402      13.662 -18.608  56.968  1.00107.44
ATOM   3243  N   GLY B 403      15.440 -13.393  55.564  1.00 28.46
ATOM   3244  CA  GLY B 403      15.938 -12.662  54.430  1.00 28.46
ATOM   3245  C   GLY B 403      17.238 -12.002  54.779  1.00 28.46
ATOM   3246  O   GLY B 403      18.130 -11.894  53.940  1.00 28.46
ATOM   3247  N   LEU B 404      17.350 -11.480  56.014  1.00 52.24
ATOM   3248  CA  LEU B 404      18.557 -10.843  56.460  1.00 52.24
ATOM   3249  C   LEU B 404      19.652 -11.866  56.499  1.00 52.24
ATOM   3250  O   LEU B 404      20.765 -11.618  56.040  1.00 52.24
ATOM   3251  CB  LEU B 404      18.415 -10.258  57.877  1.00 52.24
ATOM   3252  CG  LEU B 404      19.714  -9.668  58.460  1.00 52.24
ATOM   3253  CD1 LEU B 404      20.242  -8.499  57.613  1.00 52.24
ATOM   3254  CD2 LEU B 404      19.525  -9.290  59.937  1.00 52.24
ATOM   3255  N   ALA B 405      19.353 -13.064  57.031  1.00 32.52
ATOM   3256  CA  ALA B 405      20.343 -14.097  57.129  1.00 32.52
ATOM   3257  C   ALA B 405      20.798 -14.441  55.747  1.00 32.52
ATOM   3258  O   ALA B 405      21.982 -14.693  55.521  1.00 32.52
ATOM   3259  CB  ALA B 405      19.804 -15.389  57.771  1.00 32.52
ATOM   3260  N   LEU B 406      19.857 -14.475  54.785  1.00117.67
ATOM   3261  CA  LEU B 406      20.185 -14.867  53.445  1.00117.67
ATOM   3262  C   LEU B 406      21.134 -13.877  52.824  1.00117.67
ATOM   3263  O   LEU B 406      22.154 -14.282  52.270  1.00117.67
ATOM   3264  CB  LEU B 406      18.936 -14.970  52.542  1.00117.67
ATOM   3265  CG  LEU B 406      19.129 -15.719  51.197  1.00117.67
ATOM   3266  CD1 LEU B 406      20.201 -15.074  50.302  1.00117.67
ATOM   3267  CD2 LEU B 406      19.365 -17.223  51.420  1.00117.67
ATOM   3268  N   ASN B 407      20.831 -12.559  52.905  1.00 63.85
ATOM   3269  CA  ASN B 407      21.635 -11.528  52.286  1.00 63.85
ATOM   3270  C   ASN B 407      22.952 -11.391  52.978  1.00 63.85
ATOM   3271  O   ASN B 407      23.972 -11.102  52.350  1.00 63.85
ATOM   3272  CB  ASN B 407      20.971 -10.139  52.288  1.00 63.85
ATOM   3273  CG  ASN B 407      19.863 -10.134  51.248  1.00 63.85
ATOM   3274  OD1 ASN B 407      18.920 -10.921  51.322  1.00 63.85
ATOM   3275  ND2 ASN B 407      19.977  -9.219  50.247  1.00 63.85
ATOM   3276  N   PHE B 408      22.947 -11.556  54.309  1.00 93.13
ATOM   3277  CA  PHE B 408      24.135 -11.411  55.091  1.00 93.13
ATOM   3278  C   PHE B 408      25.095 -12.508  54.726  1.00 93.13
ATOM   3279  O   PHE B 408      26.294 -12.264  54.609  1.00 93.13
ATOM   3280  CB  PHE B 408      23.806 -11.392  56.594  1.00 93.13
ATOM   3281  CG  PHE B 408      25.022 -10.998  57.361  1.00 93.13
ATOM   3282  CD1 PHE B 408      25.863 -10.020  56.885  1.00 93.13
ATOM   3283  CD2 PHE B 408      25.274 -11.549  58.596  1.00 93.13
ATOM   3284  CE1 PHE B 408      26.977  -9.639  57.597  1.00 93.13
ATOM   3285  CE2 PHE B 408      26.385 -11.171  59.317  1.00 93.13
ATOM   3286  CZ  PHE B 408      27.239 -10.222  58.814  1.00 93.13
ATOM   3287  N   SER B 409      24.598 -13.746  54.518  1.00 34.64
ATOM   3288  CA  SER B 409      25.473 -14.831  54.156  1.00 34.64
ATOM   3289  C   SER B 409      26.094 -14.534  52.823  1.00 34.64
ATOM   3290  O   SER B 409      27.254 -14.870  52.588  1.00 34.64
ATOM   3291  CB  SER B 409      24.750 -16.191  54.063  1.00 34.64
ATOM   3292  OG  SER B 409      23.787 -16.180  53.019  1.00 34.64
ATOM   3293  N   VAL B 410      25.328 -13.894  51.917  1.00 43.12
ATOM   3294  CA  VAL B 410      25.780 -13.532  50.598  1.00 43.12
ATOM   3295  C   VAL B 410      26.880 -12.518  50.718  1.00 43.12
ATOM   3296  O   VAL B 410      27.805 -12.500  49.908  1.00 43.12
ATOM   3297  CB  VAL B 410      24.691 -12.935  49.752  1.00 43.12
ATOM   3298  CG1 VAL B 410      25.302 -12.452  48.425  1.00 43.12
ATOM   3299  CG2 VAL B 410      23.581 -13.988  49.573  1.00 43.12
ATOM   3300  N   PHE B 411      26.790 -11.621  51.718  1.00 60.98
ATOM   3301  CA  PHE B 411      27.816 -10.641  51.934  1.00 60.98
ATOM   3302  C   PHE B 411      29.102 -11.367  52.210  1.00 60.98
ATOM   3303  O   PHE B 411      30.134 -11.066  51.613  1.00 60.98
ATOM   3304  CB  PHE B 411      27.480  -9.731  53.133  1.00 60.98
ATOM   3305  CG  PHE B 411      28.637  -8.836  53.415  1.00 60.98
ATOM   3306  CD1 PHE B 411      28.915  -7.756  52.611  1.00 60.98
ATOM   3307  CD2 PHE B 411      29.433  -9.070  54.513  1.00 60.98
ATOM   3308  CE1 PHE B 411      29.985  -6.936  52.888  1.00 60.98
ATOM   3309  CE2 PHE B 411      30.503  -8.254  54.794  1.00 60.98
ATOM   3310  CZ  PHE B 411      30.781  -7.183  53.981  1.00 60.98
ATOM   3311  N   TYR B 412      29.073 -12.367  53.111  1.00 75.88
ATOM   3312  CA  TYR B 412      30.278 -13.083  53.419  1.00 75.88
ATOM   3313  C   TYR B 412      30.767 -13.824  52.218  1.00 75.88
ATOM   3314  O   TYR B 412      31.964 -13.826  51.933  1.00 75.88
ATOM   3315  CB  TYR B 412      30.135 -14.128  54.543  1.00 75.88
ATOM   3316  CG  TYR B 412      30.046 -13.413  55.846  1.00 75.88
ATOM   3317  CD1 TYR B 412      31.145 -12.741  56.330  1.00 75.88
ATOM   3318  CD2 TYR B 412      28.894 -13.436  56.596  1.00 75.88
ATOM   3319  CE1 TYR B 412      31.093 -12.081  57.533  1.00 75.88
ATOM   3320  CE2 TYR B 412      28.837 -12.775  57.800  1.00 75.88
ATOM   3321  CZ  TYR B 412      29.938 -12.096  58.273  1.00 75.88
ATOM   3322  OH  TYR B 412      29.884 -11.417  59.508  1.00 75.88
ATOM   3323  N   TYR B 413      29.862 -14.494  51.483  1.00 74.19
ATOM   3324  CA  TYR B 413      30.339 -15.302  50.401  1.00 74.19
ATOM   3325  C   TYR B 413      30.997 -14.454  49.346  1.00 74.19
ATOM   3326  O   TYR B 413      32.180 -14.632  49.059  1.00 74.19
ATOM   3327  CB  TYR B 413      29.180 -16.088  49.746  1.00 74.19
ATOM   3328  CG  TYR B 413      29.701 -17.022  48.704  1.00 74.19
ATOM   3329  CD1 TYR B 413      30.272 -18.220  49.062  1.00 74.19
ATOM   3330  CD2 TYR B 413      29.597 -16.711  47.366  1.00 74.19
ATOM   3331  CE1 TYR B 413      30.746 -19.092  48.111  1.00 74.19
ATOM   3332  CE2 TYR B 413      30.069 -17.577  46.407  1.00 74.19
ATOM   3333  CZ  TYR B 413      30.650 -18.767  46.777  1.00 74.19
ATOM   3334  OH  TYR B 413      31.136 -19.656  45.796  1.00 74.19
ATOM   3335  N   GLU B 414      30.253 -13.493  48.751  1.00 85.83
ATOM   3336  CA  GLU B 414      30.766 -12.704  47.658  1.00 85.83
ATOM   3337  C   GLU B 414      31.651 -11.531  48.024  1.00 85.83
ATOM   3338  O   GLU B 414      32.614 -11.232  47.317  1.00 85.83
ATOM   3339  CB  GLU B 414      29.653 -12.174  46.729  1.00 85.83
ATOM   3340  CG  GLU B 414      28.625 -11.260  47.404  1.00 85.83
ATOM   3341  CD  GLU B 414      27.636 -10.822  46.332  1.00 85.83
ATOM   3342  OE1 GLU B 414      27.598 -11.483  45.259  1.00 85.83
ATOM   3343  OE2 GLU B 414      26.911  -9.820  46.570  1.00 85.83
ATOM   3344  N   ILE B 415      31.289 -10.747  49.058  1.00133.81
ATOM   3345  CA  ILE B 415      32.070  -9.570  49.348  1.00133.81
ATOM   3346  C   ILE B 415      33.339  -9.866  50.086  1.00133.81
ATOM   3347  O   ILE B 415      34.427  -9.456  49.680  1.00133.81
ATOM   3348  CB  ILE B 415      31.301  -8.577  50.159  1.00133.81
ATOM   3349  CG1 ILE B 415      30.052  -8.144  49.374  1.00133.81
ATOM   3350  CG2 ILE B 415      32.246  -7.416  50.525  1.00133.81
ATOM   3351  CD1 ILE B 415      30.380  -7.554  48.006  1.00133.81
ATOM   3352  N   GLN B 416      33.189 -10.558  51.232  1.00 79.06
ATOM   3353  CA  GLN B 416      34.226 -10.935  52.153  1.00 79.06
ATOM   3354  C   GLN B 416      35.000 -12.098  51.616  1.00 79.06
ATOM   3355  O   GLN B 416      36.169 -12.287  51.948  1.00 79.06
ATOM   3356  CB  GLN B 416      33.665 -11.313  53.532  1.00 79.06
ATOM   3357  CG  GLN B 416      32.877 -10.176  54.190  1.00 79.06
ATOM   3358  CD  GLN B 416      33.822  -9.017  54.478  1.00 79.06
ATOM   3359  OE1 GLN B 416      34.656  -8.656  53.650  1.00 79.06
ATOM   3360  NE2 GLN B 416      33.684  -8.406  55.687  1.00 79.06
ATOM   3361  N   ASN B 417      34.348 -12.934  50.789  1.00 63.09
ATOM   3362  CA  ASN B 417      34.946 -14.129  50.272  1.00 63.09
ATOM   3363  C   ASN B 417      35.264 -15.070  51.393  1.00 63.09
ATOM   3364  O   ASN B 417      36.307 -15.724  51.379  1.00 63.09
ATOM   3365  CB  ASN B 417      36.223 -13.886  49.448  1.00 63.09
ATOM   3366  CG  ASN B 417      35.790 -13.283  48.119  1.00 63.09
ATOM   3367  OD1 ASN B 417      34.739 -13.631  47.583  1.00 63.09
ATOM   3368  ND2 ASN B 417      36.623 -12.361  47.569  1.00 63.09
ATOM   3369  N   ALA B 418      34.371 -15.151  52.406  1.00 58.17
ATOM   3370  CA  ALA B 418      34.560 -16.123  53.444  1.00 58.17
ATOM   3371  C   ALA B 418      33.505 -17.170  53.251  1.00 58.17
ATOM   3372  O   ALA B 418      32.389 -17.054  53.756  1.00 58.17
ATOM   3373  CB  ALA B 418      34.374 -15.544  54.856  1.00 58.17
ATOM   3374  N   PRO B 419      33.842 -18.220  52.560  1.00 72.64
ATOM   3375  CA  PRO B 419      32.869 -19.239  52.285  1.00 72.64
ATOM   3376  C   PRO B 419      32.399 -19.943  53.513  1.00 72.64
ATOM   3377  O   PRO B 419      31.228 -20.317  53.574  1.00 72.64
ATOM   3378  CB  PRO B 419      33.514 -20.163  51.256  1.00 72.64
ATOM   3379  CG  PRO B 419      34.486 -19.234  50.503  1.00 72.64
ATOM   3380  CD  PRO B 419      34.875 -18.162  51.538  1.00 72.64
ATOM   3381  N   GLU B 420      33.305 -20.153  54.487  1.00102.12
ATOM   3382  CA  GLU B 420      32.996 -20.854  55.699  1.00102.12
ATOM   3383  C   GLU B 420      32.050 -20.049  56.523  1.00102.12
ATOM   3384  O   GLU B 420      31.059 -20.568  57.034  1.00102.12
ATOM   3385  CB  GLU B 420      34.261 -21.124  56.537  1.00102.12
ATOM   3386  CG  GLU B 420      34.025 -21.844  57.868  1.00102.12
ATOM   3387  CD  GLU B 420      34.064 -20.807  58.987  1.00102.12
ATOM   3388  OE1 GLU B 420      33.639 -19.645  58.746  1.00102.12
ATOM   3389  OE2 GLU B 420      34.527 -21.165  60.102  1.00102.12
ATOM   3390  N   GLN B 421      32.327 -18.740  56.663  1.00 86.74
ATOM   3391  CA  GLN B 421      31.473 -17.925  57.474  1.00 86.74
ATOM   3392  C   GLN B 421      30.127 -17.867  56.842  1.00 86.74
ATOM   3393  O   GLN B 421      29.107 -17.959  57.525  1.00 86.74
ATOM   3394  CB  GLN B 421      31.922 -16.461  57.601  1.00 86.74
ATOM   3395  CG  GLN B 421      33.097 -16.229  58.543  1.00 86.74
ATOM   3396  CD  GLN B 421      33.303 -14.724  58.638  1.00 86.74
ATOM   3397  OE1 GLN B 421      33.703 -14.076  57.672  1.00 86.74
ATOM   3398  NE2 GLN B 421      33.020 -14.147  59.837  1.00 86.74
ATOM   3399  N   ALA B 422      30.091 -17.717  55.506  1.00 32.00
ATOM   3400  CA  ALA B 422      28.831 -17.580  54.842  1.00 32.00
ATOM   3401  C   ALA B 422      28.018 -18.819  55.047  1.00 32.00
ATOM   3402  O   ALA B 422      26.834 -18.742  55.371  1.00 32.00
ATOM   3403  CB  ALA B 422      28.977 -17.372  53.326  1.00 32.00
ATOM   3404  N   CYS B 423      28.644 -20.002  54.888  1.00 43.90
ATOM   3405  CA  CYS B 423      27.913 -21.234  54.991  1.00 43.90
ATOM   3406  C   CYS B 423      27.389 -21.431  56.377  1.00 43.90
ATOM   3407  O   CYS B 423      26.261 -21.890  56.552  1.00 43.90
ATOM   3408  CB  CYS B 423      28.729 -22.490  54.618  1.00 43.90
ATOM   3409  SG  CYS B 423      28.944 -22.698  52.823  1.00 43.90
ATOM   3410  N   LEU B 424      28.193 -21.094  57.402  1.00 38.41
ATOM   3411  CA  LEU B 424      27.793 -21.318  58.764  1.00 38.41
ATOM   3412  C   LEU B 424      26.590 -20.490  59.074  1.00 38.41
ATOM   3413  O   LEU B 424      25.659 -20.965  59.722  1.00 38.41
ATOM   3414  CB  LEU B 424      28.868 -20.912  59.791  1.00 38.41
ATOM   3415  CG  LEU B 424      30.154 -21.759  59.752  1.00 38.41
ATOM   3416  CD1 LEU B 424      31.150 -21.304  60.834  1.00 38.41
ATOM   3417  CD2 LEU B 424      29.835 -23.262  59.831  1.00 38.41
ATOM   3418  N   LEU B 425      26.588 -19.220  58.626  1.00 55.20
ATOM   3419  CA  LEU B 425      25.506 -18.325  58.918  1.00 55.20
ATOM   3420  C   LEU B 425      24.230 -18.810  58.298  1.00 55.20
ATOM   3421  O   LEU B 425      23.196 -18.852  58.962  1.00 55.20
ATOM   3422  CB  LEU B 425      25.750 -16.902  58.391  1.00 55.20
ATOM   3423  CG  LEU B 425      24.574 -15.946  58.653  1.00 55.20
ATOM   3424  CD1 LEU B 425      24.292 -15.801  60.157  1.00 55.20
ATOM   3425  CD2 LEU B 425      24.794 -14.596  57.951  1.00 55.20
ATOM   3426  N   ALA B 426      24.262 -19.195  57.009  1.00 34.94
ATOM   3427  CA  ALA B 426      23.072 -19.661  56.352  1.00 34.94
ATOM   3428  C   ALA B 426      22.604 -20.910  57.035  1.00 34.94
ATOM   3429  O   ALA B 426      21.409 -21.111  57.246  1.00 34.94
ATOM   3430  CB  ALA B 426      23.305 -20.019  54.875  1.00 34.94
ATOM   3431  N   LYS B 427      23.555 -21.789  57.398  1.00 59.47
ATOM   3432  CA  LYS B 427      23.235 -23.045  58.015  1.00 59.47
ATOM   3433  C   LYS B 427      22.585 -22.816  59.345  1.00 59.47
ATOM   3434  O   LYS B 427      21.612 -23.484  59.690  1.00 59.47
ATOM   3435  CB  LYS B 427      24.478 -23.920  58.257  1.00 59.47
ATOM   3436  CG  LYS B 427      24.139 -25.323  58.758  1.00 59.47
ATOM   3437  CD  LYS B 427      25.314 -26.299  58.705  1.00 59.47
ATOM   3438  CE  LYS B 427      26.152 -26.319  59.984  1.00 59.47
ATOM   3439  NZ  LYS B 427      27.176 -27.381  59.894  1.00 59.47
ATOM   3440  N   GLN B 428      23.110 -21.863  60.135  1.00111.02
ATOM   3441  CA  GLN B 428      22.573 -21.614  61.442  1.00111.02
ATOM   3442  C   GLN B 428      21.154 -21.140  61.326  1.00111.02
ATOM   3443  O   GLN B 428      20.276 -21.603  62.051  1.00111.02
ATOM   3444  CB  GLN B 428      23.353 -20.515  62.177  1.00111.02
ATOM   3445  CG  GLN B 428      22.811 -20.211  63.570  1.00111.02
ATOM   3446  CD  GLN B 428      23.659 -19.111  64.196  1.00111.02
ATOM   3447  OE1 GLN B 428      24.489 -19.368  65.067  1.00111.02
ATOM   3448  NE2 GLN B 428      23.438 -17.848  63.744  1.00111.02
ATOM   3449  N   ALA B 429      20.884 -20.210  60.393  1.00 36.81
ATOM   3450  CA  ALA B 429      19.571 -19.643  60.250  1.00 36.81
ATOM   3451  C   ALA B 429      18.587 -20.700  59.852  1.00 36.81
ATOM   3452  O   ALA B 429      17.456 -20.713  60.336  1.00 36.81
ATOM   3453  CB  ALA B 429      19.506 -18.544  59.172  1.00 36.81
ATOM   3454  N   PHE B 430      18.982 -21.603  58.936  1.00 53.63
ATOM   3455  CA  PHE B 430      18.101 -22.639  58.474  1.00 53.63
ATOM   3456  C   PHE B 430      17.754 -23.543  59.618  1.00 53.63
ATOM   3457  O   PHE B 430      16.582 -23.831  59.863  1.00 53.63
ATOM   3458  CB  PHE B 430      18.759 -23.507  57.385  1.00 53.63
ATOM   3459  CG  PHE B 430      17.741 -24.470  56.880  1.00 53.63
ATOM   3460  CD1 PHE B 430      16.843 -24.079  55.915  1.00 53.63
ATOM   3461  CD2 PHE B 430      17.683 -25.758  57.363  1.00 53.63
ATOM   3462  CE1 PHE B 430      15.899 -24.956  55.438  1.00 53.63
ATOM   3463  CE2 PHE B 430      16.741 -26.640  56.890  1.00 53.63
ATOM   3464  CZ  PHE B 430      15.848 -26.239  55.925  1.00 53.63
ATOM   3465  N   ASP B 431      18.780 -23.990  60.368  1.00 35.28
ATOM   3466  CA  ASP B 431      18.600 -24.913  61.453  1.00 35.28
ATOM   3467  C   ASP B 431      17.733 -24.283  62.489  1.00 35.28
ATOM   3468  O   ASP B 431      16.849 -24.930  63.049  1.00 35.28
ATOM   3469  CB  ASP B 431      19.919 -25.288  62.146  1.00 35.28
ATOM   3470  CG  ASP B 431      20.652 -26.279  61.257  1.00 35.28
ATOM   3471  OD1 ASP B 431      19.960 -27.130  60.637  1.00 35.28
ATOM   3472  OD2 ASP B 431      21.908 -26.202  61.184  1.00 35.28
ATOM   3473  N   ASP B 432      17.966 -22.990  62.760  1.00 41.05
ATOM   3474  CA  ASP B 432      17.228 -22.298  63.771  1.00 41.05
ATOM   3475  C   ASP B 432      15.785 -22.255  63.380  1.00 41.05
ATOM   3476  O   ASP B 432      14.905 -22.382  64.228  1.00 41.05
ATOM   3477  CB  ASP B 432      17.666 -20.836  63.935  1.00 41.05
ATOM   3478  CG  ASP B 432      19.066 -20.820  64.523  1.00 41.05
ATOM   3479  OD1 ASP B 432      19.396 -21.757  65.299  1.00 41.05
ATOM   3480  OD2 ASP B 432      19.823 -19.869  64.194  1.00 41.05
ATOM   3481  N   ALA B 433      15.497 -22.035  62.085  1.00 41.18
ATOM   3482  CA  ALA B 433      14.130 -21.933  61.660  1.00 41.18
ATOM   3483  C   ALA B 433      13.403 -23.239  61.847  1.00 41.18
ATOM   3484  O   ALA B 433      12.287 -23.265  62.359  1.00 41.18
ATOM   3485  CB  ALA B 433      13.993 -21.523  60.185  1.00 41.18
ATOM   3486  N   ILE B 434      14.032 -24.367  61.467  1.00 55.14
ATOM   3487  CA  ILE B 434      13.394 -25.658  61.485  1.00 55.14
ATOM   3488  C   ILE B 434      13.044 -26.091  62.873  1.00 55.14
ATOM   3489  O   ILE B 434      12.007 -26.719  63.081  1.00 55.14
ATOM   3490  CB  ILE B 434      14.224 -26.736  60.847  1.00 55.14
ATOM   3491  CG1 ILE B 434      15.563 -26.913  61.583  1.00 55.14
ATOM   3492  CG2 ILE B 434      14.356 -26.405  59.351  1.00 55.14
ATOM   3493  CD1 ILE B 434      16.333 -28.164  61.163  1.00 55.14
ATOM   3494  N   ALA B 435      13.908 -25.811  63.861  1.00 45.91
ATOM   3495  CA  ALA B 435      13.614 -26.247  65.197  1.00 45.91
ATOM   3496  C   ALA B 435      12.342 -25.590  65.661  1.00 45.91
ATOM   3497  O   ALA B 435      11.509 -26.207  66.321  1.00 45.91
ATOM   3498  CB  ALA B 435      14.714 -25.866  66.202  1.00 45.91
ATOM   3499  N   GLU B 436      12.213 -24.299  65.315  1.00162.15
ATOM   3500  CA  GLU B 436      11.219 -23.293  65.593  1.00162.15
ATOM   3501  C   GLU B 436       9.980 -23.395  64.739  1.00162.15
ATOM   3502  O   GLU B 436       9.150 -22.493  64.776  1.00162.15
ATOM   3503  CB  GLU B 436      11.777 -21.874  65.390  1.00162.15
ATOM   3504  CG  GLU B 436      12.942 -21.534  66.322  1.00162.15
ATOM   3505  CD  GLU B 436      12.388 -21.228  67.705  1.00162.15
ATOM   3506  OE1 GLU B 436      11.679 -22.103  68.268  1.00162.15
ATOM   3507  OE2 GLU B 436      12.666 -20.111  68.216  1.00162.15
ATOM   3508  N   LEU B 437       9.843 -24.431  63.897  1.00180.12
ATOM   3509  CA  LEU B 437       8.840 -24.488  62.869  1.00180.12
ATOM   3510  C   LEU B 437       7.469 -24.242  63.445  1.00180.12
ATOM   3511  O   LEU B 437       6.581 -23.746  62.751  1.00180.12
ATOM   3512  CB  LEU B 437       8.908 -25.827  62.121  1.00180.12
ATOM   3513  CG  LEU B 437       8.210 -25.817  60.754  1.00180.12
ATOM   3514  CD1 LEU B 437       8.863 -24.794  59.810  1.00180.12
ATOM   3515  CD2 LEU B 437       8.207 -27.215  60.126  1.00180.12
ATOM   3516  N   ASP B 438       7.250 -24.561  64.731  1.00 88.43
ATOM   3517  CA  ASP B 438       5.980 -24.350  65.371  1.00 88.43
ATOM   3518  C   ASP B 438       5.605 -22.889  65.322  1.00 88.43
ATOM   3519  O   ASP B 438       4.420 -22.558  65.348  1.00 88.43
ATOM   3520  CB  ASP B 438       5.969 -24.861  66.833  1.00 88.43
ATOM   3521  CG  ASP B 438       7.069 -24.205  67.664  1.00 88.43
ATOM   3522  OD1 ASP B 438       7.812 -23.346  67.122  1.00 88.43
ATOM   3523  OD2 ASP B 438       7.188 -24.565  68.866  1.00 88.43
ATOM   3524  N   THR B 439       6.603 -21.981  65.250  1.00 83.33
ATOM   3525  CA  THR B 439       6.444 -20.548  65.245  1.00 83.33
ATOM   3526  C   THR B 439       5.808 -20.044  63.981  1.00 83.33
ATOM   3527  O   THR B 439       5.349 -18.904  63.957  1.00 83.33
ATOM   3528  CB  THR B 439       7.715 -19.765  65.446  1.00 83.33
ATOM   3529  OG1 THR B 439       8.632 -19.998  64.388  1.00 83.33
ATOM   3530  CG2 THR B 439       8.336 -20.151  66.797  1.00 83.33
ATOM   3531  N   LEU B 440       5.799 -20.830  62.882  1.00125.30
ATOM   3532  CA  LEU B 440       5.287 -20.322  61.634  1.00125.30
ATOM   3533  C   LEU B 440       3.923 -19.730  61.773  1.00125.30
ATOM   3534  O   LEU B 440       3.075 -20.205  62.530  1.00125.30
ATOM   3535  CB  LEU B 440       5.263 -21.318  60.458  1.00125.30
ATOM   3536  CG  LEU B 440       6.635 -21.520  59.788  1.00125.30
ATOM   3537  CD1 LEU B 440       7.619 -22.266  60.696  1.00125.30
ATOM   3538  CD2 LEU B 440       6.491 -22.141  58.393  1.00125.30
ATOM   3539  N   ASN B 441       3.718 -18.626  61.014  1.00100.19
ATOM   3540  CA  ASN B 441       2.528 -17.825  61.029  1.00100.19
ATOM   3541  C   ASN B 441       1.698 -18.062  59.813  1.00100.19
ATOM   3542  O   ASN B 441       2.181 -18.432  58.744  1.00100.19
ATOM   3543  CB  ASN B 441       2.768 -16.307  61.013  1.00100.19
ATOM   3544  CG  ASN B 441       2.968 -15.797  62.426  1.00100.19
ATOM   3545  OD1 ASN B 441       2.273 -16.213  63.351  1.00100.19
ATOM   3546  ND2 ASN B 441       3.927 -14.850  62.590  1.00100.19
ATOM   3547  N   GLU B 442       0.384 -17.827  59.988  1.00 69.17
ATOM   3548  CA  GLU B 442      -0.603 -17.970  58.964  1.00 69.17
ATOM   3549  C   GLU B 442      -0.330 -16.976  57.881  1.00 69.17
ATOM   3550  O   GLU B 442      -0.444 -17.294  56.699  1.00 69.17
ATOM   3551  CB  GLU B 442      -2.016 -17.693  59.505  1.00 69.17
ATOM   3552  CG  GLU B 442      -2.155 -16.288  60.095  1.00 69.17
ATOM   3553  CD  GLU B 442      -3.540 -16.145  60.710  1.00 69.17
ATOM   3554  OE1 GLU B 442      -4.365 -17.083  60.544  1.00 69.17
ATOM   3555  OE2 GLU B 442      -3.792 -15.092  61.357  1.00 69.17
ATOM   3556  N   ASP B 443       0.002 -15.726  58.256  1.00 82.10
ATOM   3557  CA  ASP B 443       0.224 -14.715  57.261  1.00 82.10
ATOM   3558  C   ASP B 443       1.488 -14.938  56.470  1.00 82.10
ATOM   3559  O   ASP B 443       1.463 -14.875  55.243  1.00 82.10
ATOM   3560  CB  ASP B 443       0.284 -13.298  57.864  1.00 82.10
ATOM   3561  CG  ASP B 443       1.417 -13.233  58.886  1.00 82.10
ATOM   3562  OD1 ASP B 443       1.398 -14.049  59.846  1.00 82.10
ATOM   3563  OD2 ASP B 443       2.318 -12.367  58.719  1.00 82.10
ATOM   3564  N   SER B 444       2.628 -15.169  57.158  1.00 92.85
ATOM   3565  CA  SER B 444       3.943 -15.240  56.559  1.00 92.85
ATOM   3566  C   SER B 444       4.465 -16.614  56.203  1.00 92.85
ATOM   3567  O   SER B 444       5.602 -16.711  55.741  1.00 92.85
ATOM   3568  CB  SER B 444       5.021 -14.598  57.447  1.00 92.85
ATOM   3569  OG  SER B 444       5.173 -15.344  58.645  1.00 92.85
ATOM   3570  N   TYR B 445       3.708 -17.709  56.386  1.00 79.14
ATOM   3571  CA  TYR B 445       4.302 -19.016  56.254  1.00 79.14
ATOM   3572  C   TYR B 445       4.914 -19.236  54.905  1.00 79.14
ATOM   3573  O   TYR B 445       5.977 -19.848  54.808  1.00 79.14
ATOM   3574  CB  TYR B 445       3.326 -20.182  56.509  1.00 79.14
ATOM   3575  CG  TYR B 445       2.199 -20.138  55.528  1.00 79.14
ATOM   3576  CD1 TYR B 445       1.088 -19.377  55.791  1.00 79.14
ATOM   3577  CD2 TYR B 445       2.236 -20.866  54.357  1.00 79.14
ATOM   3578  CE1 TYR B 445       0.034 -19.323  54.908  1.00 79.14
ATOM   3579  CE2 TYR B 445       1.186 -20.820  53.466  1.00 79.14
ATOM   3580  CZ  TYR B 445       0.082 -20.048  53.744  1.00 79.14
ATOM   3581  OH  TYR B 445      -0.998 -19.996  52.837  1.00 79.14
ATOM   3582  N   LYS B 446       4.270 -18.766  53.827  1.00160.84
ATOM   3583  CA  LYS B 446       4.771 -19.024  52.508  1.00160.84
ATOM   3584  C   LYS B 446       6.131 -18.428  52.347  1.00160.84
ATOM   3585  O   LYS B 446       7.042 -19.078  51.834  1.00160.84
ATOM   3586  CB  LYS B 446       3.873 -18.413  51.418  1.00160.84
ATOM   3587  CG  LYS B 446       4.310 -18.749  49.992  1.00160.84
ATOM   3588  CD  LYS B 446       4.092 -20.216  49.609  1.00160.84
ATOM   3589  CE  LYS B 446       5.294 -21.118  49.895  1.00160.84
ATOM   3590  NZ  LYS B 446       6.298 -20.981  48.817  1.00160.84
ATOM   3591  N   ASP B 447       6.307 -17.170  52.787  1.00 64.41
ATOM   3592  CA  ASP B 447       7.575 -16.523  52.626  1.00 64.41
ATOM   3593  C   ASP B 447       8.616 -17.207  53.451  1.00 64.41
ATOM   3594  O   ASP B 447       9.748 -17.368  53.008  1.00 64.41
ATOM   3595  CB  ASP B 447       7.586 -15.040  53.026  1.00 64.41
ATOM   3596  CG  ASP B 447       6.912 -14.260  51.912  1.00 64.41
ATOM   3597  OD1 ASP B 447       5.790 -14.664  51.506  1.00 64.41
ATOM   3598  OD2 ASP B 447       7.510 -13.246  51.459  1.00 64.41
ATOM   3599  N   SER B 448       8.271 -17.644  54.673  1.00 83.41
ATOM   3600  CA  SER B 448       9.274 -18.223  55.516  1.00 83.41
ATOM   3601  C   SER B 448       9.859 -19.419  54.826  1.00 83.41
ATOM   3602  O   SER B 448      11.076 -19.540  54.691  1.00 83.41
ATOM   3603  CB  SER B 448       8.694 -18.669  56.868  1.00 83.41
ATOM   3604  OG  SER B 448       9.724 -19.171  57.702  1.00 83.41
ATOM   3605  N   THR B 449       8.992 -20.315  54.321  1.00 38.35
ATOM   3606  CA  THR B 449       9.436 -21.517  53.677  1.00 38.35
ATOM   3607  C   THR B 449      10.204 -21.170  52.439  1.00 38.35
ATOM   3608  O   THR B 449      11.184 -21.835  52.108  1.00 38.35
ATOM   3609  CB  THR B 449       8.299 -22.420  53.294  1.00 38.35
ATOM   3610  OG1 THR B 449       7.429 -21.763  52.386  1.00 38.35
ATOM   3611  CG2 THR B 449       7.541 -22.807  54.576  1.00 38.35
ATOM   3612  N   LEU B 450       9.777 -20.121  51.714  1.00 48.25
ATOM   3613  CA  LEU B 450      10.431 -19.787  50.484  1.00 48.25
ATOM   3614  C   LEU B 450      11.870 -19.426  50.746  1.00 48.25
ATOM   3615  O   LEU B 450      12.764 -19.938  50.075  1.00 48.25
ATOM   3616  CB  LEU B 450       9.759 -18.607  49.764  1.00 48.25
ATOM   3617  CG  LEU B 450      10.388 -18.296  48.396  1.00 48.25
ATOM   3618  CD1 LEU B 450      10.271 -19.503  47.452  1.00 48.25
ATOM   3619  CD2 LEU B 450       9.793 -17.017  47.786  1.00 48.25
ATOM   3620  N   ILE B 451      12.133 -18.554  51.743  1.00102.51
ATOM   3621  CA  ILE B 451      13.463 -18.098  52.082  1.00102.51
ATOM   3622  C   ILE B 451      14.304 -19.230  52.597  1.00102.51
ATOM   3623  O   ILE B 451      15.515 -19.267  52.376  1.00102.51
ATOM   3624  CB  ILE B 451      13.503 -16.995  53.115  1.00102.51
ATOM   3625  CG1 ILE B 451      13.059 -15.642  52.526  1.00102.51
ATOM   3626  CG2 ILE B 451      14.927 -16.938  53.696  1.00102.51
ATOM   3627  CD1 ILE B 451      11.583 -15.529  52.171  1.00102.51
ATOM   3628  N   MET B 452      13.691 -20.162  53.346  1.00 48.62
ATOM   3629  CA  MET B 452      14.401 -21.279  53.892  1.00 48.62
ATOM   3630  C   MET B 452      14.956 -22.070  52.747  1.00 48.62
ATOM   3631  O   MET B 452      16.086 -22.551  52.809  1.00 48.62
ATOM   3632  CB  MET B 452      13.480 -22.188  54.727  1.00 48.62
ATOM   3633  CG  MET B 452      12.867 -21.461  55.930  1.00 48.62
ATOM   3634  SD  MET B 452      11.660 -22.427  56.890  1.00 48.62
ATOM   3635  CE  MET B 452      12.883 -23.444  57.759  1.00 48.62
ATOM   3636  N   GLN B 453      14.176 -22.225  51.661  1.00 48.28
ATOM   3637  CA  GLN B 453      14.640 -22.959  50.518  1.00 48.28
ATOM   3638  C   GLN B 453      15.812 -22.247  49.920  1.00 48.28
ATOM   3639  O   GLN B 453      16.783 -22.880  49.512  1.00 48.28
ATOM   3640  CB  GLN B 453      13.576 -23.102  49.414  1.00 48.28
ATOM   3641  CG  GLN B 453      14.126 -23.740  48.135  1.00 48.28
ATOM   3642  CD  GLN B 453      14.722 -25.094  48.499  1.00 48.28
ATOM   3643  OE1 GLN B 453      15.942 -25.249  48.561  1.00 48.28
ATOM   3644  NE2 GLN B 453      13.844 -26.099  48.742  1.00 48.28
ATOM   3645  N   LEU B 454      15.755 -20.904  49.856  1.00 38.70
ATOM   3646  CA  LEU B 454      16.814 -20.146  49.250  1.00 38.70
ATOM   3647  C   LEU B 454      18.074 -20.362  50.031  1.00 38.70
ATOM   3648  O   LEU B 454      19.151 -20.499  49.453  1.00 38.70
ATOM   3649  CB  LEU B 454      16.542 -18.630  49.236  1.00 38.70
ATOM   3650  CG  LEU B 454      15.313 -18.227  48.401  1.00 38.70
ATOM   3651  CD1 LEU B 454      15.137 -16.701  48.385  1.00 38.70
ATOM   3652  CD2 LEU B 454      15.359 -18.842  46.994  1.00 38.70
ATOM   3653  N   LEU B 455      17.977 -20.392  51.374  1.00 52.72
ATOM   3654  CA  LEU B 455      19.151 -20.597  52.173  1.00 52.72
ATOM   3655  C   LEU B 455      19.721 -21.925  51.776  1.00 52.72
ATOM   3656  O   LEU B 455      20.920 -22.053  51.535  1.00 52.72
ATOM   3657  CB  LEU B 455      18.830 -20.699  53.673  1.00 52.72
ATOM   3658  CG  LEU B 455      18.290 -19.407  54.318  1.00 52.72
ATOM   3659  CD1 LEU B 455      17.905 -19.654  55.787  1.00 52.72
ATOM   3660  CD2 LEU B 455      19.288 -18.245  54.188  1.00 52.72
ATOM   3661  N   ARG B 456      18.850 -22.942  51.650  1.00196.85
ATOM   3662  CA  ARG B 456      19.272 -24.278  51.334  1.00196.85
ATOM   3663  C   ARG B 456      19.975 -24.310  50.014  1.00196.85
ATOM   3664  O   ARG B 456      21.014 -24.955  49.884  1.00196.85
ATOM   3665  CB  ARG B 456      18.104 -25.269  51.195  1.00196.85
ATOM   3666  CG  ARG B 456      17.602 -25.861  52.508  1.00196.85
ATOM   3667  CD  ARG B 456      17.929 -27.349  52.658  1.00196.85
ATOM   3668  NE  ARG B 456      19.395 -27.483  52.877  1.00196.85
ATOM   3669  CZ  ARG B 456      19.896 -27.364  54.140  1.00196.85
ATOM   3670  NH1 ARG B 456      19.077 -27.007  55.169  1.00196.85
ATOM   3671  NH2 ARG B 456      21.210 -27.620  54.388  1.00196.85
ATOM   3672  N   ASP B 457      19.440 -23.607  49.001  1.00 44.92
ATOM   3673  CA  ASP B 457      19.986 -23.695  47.673  1.00 44.92
ATOM   3674  C   ASP B 457      21.410 -23.228  47.670  1.00 44.92
ATOM   3675  O   ASP B 457      22.281 -23.875  47.090  1.00 44.92
ATOM   3676  CB  ASP B 457      19.218 -22.825  46.660  1.00 44.92
ATOM   3677  CG  ASP B 457      17.817 -23.400  46.495  1.00 44.92
ATOM   3678  OD1 ASP B 457      17.693 -24.646  46.359  1.00 44.92
ATOM   3679  OD2 ASP B 457      16.847 -22.596  46.521  1.00 44.92
ATOM   3680  N   ASN B 458      21.684 -22.090  48.333  1.00 50.36
ATOM   3681  CA  ASN B 458      23.002 -21.523  48.376  1.00 50.36
ATOM   3682  C   ASN B 458      23.904 -22.466  49.109  1.00 50.36
ATOM   3683  O   ASN B 458      25.074 -22.620  48.758  1.00 50.36
ATOM   3684  CB  ASN B 458      23.036 -20.178  49.124  1.00 50.36
ATOM   3685  CG  ASN B 458      22.269 -19.147  48.303  1.00 50.36
ATOM   3686  OD1 ASN B 458      21.205 -19.434  47.758  1.00 50.36
ATOM   3687  ND2 ASN B 458      22.829 -17.911  48.205  1.00 50.36
ATOM   3688  N   LEU B 459      23.377 -23.111  50.164  1.00142.24
ATOM   3689  CA  LEU B 459      24.176 -23.975  50.981  1.00142.24
ATOM   3690  C   LEU B 459      24.634 -25.149  50.166  1.00142.24
ATOM   3691  O   LEU B 459      25.811 -25.509  50.170  1.00142.24
ATOM   3692  CB  LEU B 459      23.384 -24.502  52.194  1.00142.24
ATOM   3693  CG  LEU B 459      24.275 -25.105  53.291  1.00142.24
ATOM   3694  CD1 LEU B 459      25.132 -24.013  53.938  1.00142.24
ATOM   3695  CD2 LEU B 459      23.465 -25.857  54.349  1.00142.24
ATOM   3696  N   THR B 460      23.710 -25.765  49.409  1.00 33.01
ATOM   3697  CA  THR B 460      24.054 -26.929  48.647  1.00 33.01
ATOM   3698  C   THR B 460      25.069 -26.541  47.623  1.00 33.01
ATOM   3699  O   THR B 460      26.071 -27.227  47.433  1.00 33.01
ATOM   3700  CB  THR B 460      22.864 -27.507  47.938  1.00 33.01
ATOM   3701  OG1 THR B 460      22.367 -26.582  46.983  1.00 33.01
ATOM   3702  CG2 THR B 460      21.777 -27.809  48.989  1.00 33.01
ATOM   3703  N   LEU B 461      24.840 -25.403  46.946  1.00100.80
ATOM   3704  CA  LEU B 461      25.725 -25.001  45.896  1.00100.80
ATOM   3705  C   LEU B 461      27.080 -24.724  46.465  1.00100.80
ATOM   3706  O   LEU B 461      28.085 -25.228  45.965  1.00100.80
ATOM   3707  CB  LEU B 461      25.238 -23.722  45.186  1.00100.80
ATOM   3708  CG  LEU B 461      26.046 -23.308  43.935  1.00100.80
ATOM   3709  CD1 LEU B 461      27.470 -22.826  44.258  1.00100.80
ATOM   3710  CD2 LEU B 461      26.017 -24.427  42.885  1.00100.80
ATOM   3711  N   TRP B 462      27.135 -23.938  47.554  1.00 69.24
ATOM   3712  CA  TRP B 462      28.394 -23.502  48.078  1.00 69.24
ATOM   3713  C   TRP B 462      29.214 -24.663  48.536  1.00 69.24
ATOM   3714  O   TRP B 462      30.381 -24.781  48.166  1.00 69.24
ATOM   3715  CB  TRP B 462      28.221 -22.524  49.249  1.00 69.24
ATOM   3716  CG  TRP B 462      27.683 -21.193  48.813  1.00 69.24
ATOM   3717  CD1 TRP B 462      27.722 -20.608  47.576  1.00 69.24
ATOM   3718  CD2 TRP B 462      26.987 -20.268  49.674  1.00 69.24
ATOM   3719  NE1 TRP B 462      27.104 -19.385  47.619  1.00 69.24
ATOM   3720  CE2 TRP B 462      26.646 -19.160  48.898  1.00 69.24
ATOM   3721  CE3 TRP B 462      26.666 -20.350  50.994  1.00 69.24
ATOM   3722  CZ2 TRP B 462      25.972 -18.107  49.443  1.00 69.24
ATOM   3723  CZ3 TRP B 462      25.982 -19.279  51.539  1.00 69.24
ATOM   3724  CH2 TRP B 462      25.643 -18.181  50.778  1.00 69.24
ATOM   3725  N   THR B 463      28.640 -25.548  49.368  1.00 93.36
ATOM   3726  CA  THR B 463      29.422 -26.651  49.836  1.00 93.36
ATOM   3727  C   THR B 463      29.710 -27.587  48.705  1.00 93.36
ATOM   3728  O   THR B 463      30.845 -28.026  48.524  1.00 93.36
ATOM   3729  CB  THR B 463      28.767 -27.410  50.955  1.00 93.36
ATOM   3730  OG1 THR B 463      29.667 -28.381  51.468  1.00 93.36
ATOM   3731  CG2 THR B 463      27.480 -28.078  50.448  1.00 93.36
ATOM   3732  N   SER B 464      28.684 -27.899  47.891  1.00 57.19
ATOM   3733  CA  SER B 464      28.855 -28.839  46.823  1.00 57.19
ATOM   3734  C   SER B 464      29.478 -28.086  45.657  1.00 57.19
ATOM   3735  O   SER B 464      28.874 -28.109  44.551  1.00 57.19
ATOM   3736  CB  SER B 464      27.521 -29.435  46.328  1.00 57.19
ATOM   3737  OG  SER B 464      26.912 -30.198  47.364  1.00 57.19
ATOM   3738  OXT SER B 464      30.560 -27.475  45.858  1.00 57.19
