# Supplementary material for: A recombinant Fasciola gigantica 14-3-3 epsilon protein (rFg14-3-3e) modulates various functions of goat peripheral blood mononuclear cells
Source: Parasit Vectors. 2018 Mar 6;11:152. doi: 10.1186/s13071-018-2745-4 (PMC5840819; doi:10.1186/s13071-018-2745-4)
Supplement: Supplementary file 1 — Dataset S1. Structure files, FoldX configuration files and associated energy calculations for complexes between YWAHE and rFg14-3-3, and the 18 human protein interactors of YWAHE. (TGZ 5273 kb) [file 13071_2018_2745_MOESM1_ESM.tgz › foldx_model_files/WT_P62258-Q9UQC2-MDL-5ewz_Repair.pdb]

FoldX generated pdb file


ATOM      0  N   ASP A   1      26.742  -3.567  30.588  1.00 57.88
ATOM      1  CA  ASP A   1      25.939  -2.536  31.280  1.00 57.88
ATOM      2  C   ASP A   1      25.202  -1.748  30.246  1.00 57.88
ATOM      3  O   ASP A   1      25.671  -1.591  29.119  1.00 57.88
ATOM      4  CB  ASP A   1      26.859  -1.599  32.085  1.00 57.88
ATOM      5  CG  ASP A   1      26.058  -0.950  33.207  1.00 57.88
ATOM      6  OD1 ASP A   1      25.026  -0.294  32.906  1.00 57.88
ATOM      7  OD2 ASP A   1      26.467  -1.108  34.389  1.00 57.88
ATOM      8  N   ARG A   2      24.004  -1.246  30.590  1.00123.17
ATOM      9  CA  ARG A   2      23.253  -0.491  29.632  1.00123.17
ATOM     10  C   ARG A   2      24.005   0.755  29.333  1.00123.17
ATOM     11  O   ARG A   2      23.977   1.254  28.210  1.00123.17
ATOM     12  CB  ARG A   2      21.856  -0.039  30.092  1.00123.17
ATOM     13  CG  ARG A   2      20.765  -1.092  29.935  1.00123.17
ATOM     14  CD  ARG A   2      19.391  -0.603  30.398  1.00123.17
ATOM     15  NE  ARG A   2      18.365  -1.318  29.590  1.00123.17
ATOM     16  CZ  ARG A   2      17.102  -0.814  29.480  1.00123.17
ATOM     17  NH1 ARG A   2      16.777   0.358  30.100  1.00123.17
ATOM     18  NH2 ARG A   2      16.165  -1.486  28.750  1.00123.17
ATOM     19  N   GLU A   3      24.709   1.280  30.348  1.00 71.44
ATOM     20  CA  GLU A   3      25.371   2.539  30.217  1.00 71.44
ATOM     21  C   GLU A   3      26.310   2.475  29.054  1.00 71.44
ATOM     22  O   GLU A   3      26.295   3.363  28.205  1.00 71.44
ATOM     23  CB  GLU A   3      26.226   2.858  31.454  1.00 71.44
ATOM     24  CG  GLU A   3      25.445   3.542  32.577  1.00 71.44
ATOM     25  CD  GLU A   3      24.770   4.774  31.991  1.00 71.44
ATOM     26  OE1 GLU A   3      25.463   5.544  31.273  1.00 71.44
ATOM     27  OE2 GLU A   3      23.552   4.961  32.252  1.00 71.44
ATOM     28  N   ASP A   4      27.136   1.415  28.966  1.00 97.89
ATOM     29  CA  ASP A   4      28.099   1.345  27.903  1.00 97.89
ATOM     30  C   ASP A   4      27.421   1.197  26.573  1.00 97.89
ATOM     31  O   ASP A   4      27.875   1.761  25.579  1.00 97.89
ATOM     32  CB  ASP A   4      29.152   0.227  28.072  1.00 97.89
ATOM     33  CG  ASP A   4      29.941   0.411  29.359  1.00 97.89
ATOM     34  OD1 ASP A   4      30.208   1.582  29.738  1.00 97.89
ATOM     35  OD2 ASP A   4      30.265  -0.628  29.996  1.00 97.89
ATOM     36  N   LEU A   5      26.309   0.443  26.513  1.00 43.97
ATOM     37  CA  LEU A   5      25.631   0.212  25.265  1.00 43.97
ATOM     38  C   LEU A   5      25.128   1.515  24.722  1.00 43.97
ATOM     39  O   LEU A   5      25.136   1.737  23.512  1.00 43.97
ATOM     40  CB  LEU A   5      24.406  -0.710  25.408  1.00 43.97
ATOM     41  CG  LEU A   5      24.626  -2.135  24.869  1.00 43.97
ATOM     42  CD1 LEU A   5      23.608  -3.120  25.467  1.00 43.97
ATOM     43  CD2 LEU A   5      24.641  -2.156  23.332  1.00 43.97
ATOM     44  N   VAL A   6      24.631   2.393  25.614  1.00 44.08
ATOM     45  CA  VAL A   6      24.085   3.662  25.221  1.00 44.08
ATOM     46  C   VAL A   6      25.162   4.560  24.688  1.00 44.08
ATOM     47  O   VAL A   6      24.918   5.328  23.758  1.00 44.08
ATOM     48  CB  VAL A   6      23.376   4.363  26.342  1.00 44.08
ATOM     49  CG1 VAL A   6      22.794   5.683  25.806  1.00 44.08
ATOM     50  CG2 VAL A   6      22.311   3.403  26.906  1.00 44.08
ATOM     51  N   TYR A   7      26.373   4.514  25.281  1.00 88.40
ATOM     52  CA  TYR A   7      27.461   5.342  24.830  1.00 88.40
ATOM     53  C   TYR A   7      27.847   4.970  23.433  1.00 88.40
ATOM     54  O   TYR A   7      28.104   5.842  22.605  1.00 88.40
ATOM     55  CB  TYR A   7      28.730   5.244  25.697  1.00 88.40
ATOM     56  CG  TYR A   7      29.658   6.337  25.295  1.00 88.40
ATOM     57  CD1 TYR A   7      29.223   7.633  25.151  1.00 88.40
ATOM     58  CD2 TYR A   7      30.984   6.055  25.064  1.00 88.40
ATOM     59  CE1 TYR A   7      30.094   8.631  24.779  1.00 88.40
ATOM     60  CE2 TYR A   7      31.861   7.045  24.692  1.00 88.40
ATOM     61  CZ  TYR A   7      31.416   8.337  24.550  1.00 88.40
ATOM     62  OH  TYR A   7      32.313   9.356  24.168  1.00 88.40
ATOM     63  N   GLN A   8      27.901   3.659  23.139  1.00 34.30
ATOM     64  CA  GLN A   8      28.297   3.173  21.846  1.00 34.30
ATOM     65  C   GLN A   8      27.317   3.661  20.821  1.00 34.30
ATOM     66  O   GLN A   8      27.698   4.059  19.720  1.00 34.30
ATOM     67  CB  GLN A   8      28.277   1.636  21.783  1.00 34.30
ATOM     68  CG  GLN A   8      28.448   1.071  20.372  1.00 34.30
ATOM     69  CD  GLN A   8      29.843   1.440  19.888  1.00 34.30
ATOM     70  OE1 GLN A   8      30.797   0.686  20.075  1.00 34.30
ATOM     71  NE2 GLN A   8      29.968   2.630  19.243  1.00 34.30
ATOM     72  N   ALA A   9      26.016   3.648  21.165  1.00 29.42
ATOM     73  CA  ALA A   9      24.993   4.032  20.233  1.00 29.42
ATOM     74  C   ALA A   9      25.200   5.459  19.823  1.00 29.42
ATOM     75  O   ALA A   9      25.054   5.800  18.651  1.00 29.42
ATOM     76  CB  ALA A   9      23.576   3.922  20.823  1.00 29.42
ATOM     77  N   LYS A  10      25.545   6.338  20.782  1.00 97.03
ATOM     78  CA  LYS A  10      25.724   7.729  20.484  1.00 97.03
ATOM     79  C   LYS A  10      26.893   7.892  19.557  1.00 97.03
ATOM     80  O   LYS A  10      26.831   8.663  18.599  1.00 97.03
ATOM     81  CB  LYS A  10      25.957   8.559  21.760  1.00 97.03
ATOM     82  CG  LYS A  10      24.814   8.487  22.774  1.00 97.03
ATOM     83  CD  LYS A  10      25.276   8.739  24.214  1.00 97.03
ATOM     84  CE  LYS A  10      24.119   8.849  25.212  1.00 97.03
ATOM     85  NZ  LYS A  10      24.257  10.079  26.025  1.00 97.03
ATOM     86  N   LEU A  11      27.984   7.138  19.804  1.00 33.83
ATOM     87  CA  LEU A  11      29.179   7.244  19.014  1.00 33.83
ATOM     88  C   LEU A  11      28.864   6.862  17.602  1.00 33.83
ATOM     89  O   LEU A  11      29.316   7.510  16.660  1.00 33.83
ATOM     90  CB  LEU A  11      30.300   6.308  19.500  1.00 33.83
ATOM     91  CG  LEU A  11      30.669   6.497  20.985  1.00 33.83
ATOM     92  CD1 LEU A  11      31.253   5.208  21.585  1.00 33.83
ATOM     93  CD2 LEU A  11      31.580   7.718  21.183  1.00 33.83
ATOM     94  N   ALA A  12      28.061   5.799  17.427  1.00 29.96
ATOM     95  CA  ALA A  12      27.706   5.320  16.124  1.00 29.96
ATOM     96  C   ALA A  12      26.972   6.414  15.413  1.00 29.96
ATOM     97  O   ALA A  12      27.178   6.632  14.220  1.00 29.96
ATOM     98  CB  ALA A  12      26.774   4.095  16.172  1.00 29.96
ATOM     99  N   GLU A  13      26.110   7.151  16.140  1.00 76.11
ATOM    100  CA  GLU A  13      25.318   8.180  15.521  1.00 76.11
ATOM    101  C   GLU A  13      26.216   9.203  14.888  1.00 76.11
ATOM    102  O   GLU A  13      25.971   9.627  13.759  1.00 76.11
ATOM    103  CB  GLU A  13      24.445   8.967  16.516  1.00 76.11
ATOM    104  CG  GLU A  13      23.036   9.289  16.018  1.00 76.11
ATOM    105  CD  GLU A  13      22.792  10.773  16.249  1.00 76.11
ATOM    106  OE1 GLU A  13      22.531  11.155  17.420  1.00 76.11
ATOM    107  OE2 GLU A  13      22.868  11.548  15.258  1.00 76.11
ATOM    108  N   GLN A  14      27.288   9.625  15.589  1.00 84.57
ATOM    109  CA  GLN A  14      28.152  10.648  15.059  1.00 84.57
ATOM    110  C   GLN A  14      28.816  10.138  13.815  1.00 84.57
ATOM    111  O   GLN A  14      28.996  10.875  12.847  1.00 84.57
ATOM    112  CB  GLN A  14      29.271  11.076  16.026  1.00 84.57
ATOM    113  CG  GLN A  14      28.753  11.925  17.190  1.00 84.57
ATOM    114  CD  GLN A  14      29.489  11.513  18.459  1.00 84.57
ATOM    115  OE1 GLN A  14      30.494  12.117  18.830  1.00 84.57
ATOM    116  NE2 GLN A  14      28.981  10.453  19.140  1.00 84.57
ATOM    117  N   ALA A  15      29.200   8.851  13.837  1.00 52.03
ATOM    118  CA  ALA A  15      29.859   8.142  12.776  1.00 52.03
ATOM    119  C   ALA A  15      28.942   8.058  11.592  1.00 52.03
ATOM    120  O   ALA A  15      29.400   7.956  10.456  1.00 52.03
ATOM    121  CB  ALA A  15      30.246   6.705  13.173  1.00 52.03
ATOM    122  N   GLU A  16      27.617   8.096  11.828  1.00 75.84
ATOM    123  CA  GLU A  16      26.647   7.909  10.785  1.00 75.84
ATOM    124  C   GLU A  16      26.644   6.469  10.379  1.00 75.84
ATOM    125  O   GLU A  16      26.409   6.142   9.216  1.00 75.84
ATOM    126  CB  GLU A  16      26.897   8.757   9.520  1.00 75.84
ATOM    127  CG  GLU A  16      25.803   9.788   9.236  1.00 75.84
ATOM    128  CD  GLU A  16      25.341   9.613   7.795  1.00 75.84
ATOM    129  OE1 GLU A  16      26.177   9.791   6.870  1.00 75.84
ATOM    130  OE2 GLU A  16      24.137   9.290   7.601  1.00 75.84
ATOM    131  N   ARG A  17      26.917   5.568  11.347  1.00117.32
ATOM    132  CA  ARG A  17      26.824   4.158  11.097  1.00117.32
ATOM    133  C   ARG A  17      25.605   3.687  11.839  1.00117.32
ATOM    134  O   ARG A  17      25.662   3.275  12.997  1.00117.32
ATOM    135  CB  ARG A  17      28.070   3.391  11.574  1.00117.32
ATOM    136  CG  ARG A  17      29.364   4.049  11.084  1.00117.32
ATOM    137  CD  ARG A  17      29.352   4.473   9.613  1.00117.32
ATOM    138  NE  ARG A  17      30.452   5.450   9.397  1.00117.32
ATOM    139  CZ  ARG A  17      31.699   4.985   9.091  1.00117.32
ATOM    140  NH1 ARG A  17      31.903   3.643   8.951  1.00117.32
ATOM    141  NH2 ARG A  17      32.738   5.855   8.925  1.00117.32
ATOM    142  N   TYR A  18      24.457   3.736  11.137  1.00 75.29
ATOM    143  CA  TYR A  18      23.142   3.470  11.653  1.00 75.29
ATOM    144  C   TYR A  18      22.932   2.031  12.013  1.00 75.29
ATOM    145  O   TYR A  18      22.222   1.733  12.973  1.00 75.29
ATOM    146  CB  TYR A  18      22.037   3.896  10.673  1.00 75.29
ATOM    147  CG  TYR A  18      22.199   5.367  10.503  1.00 75.29
ATOM    148  CD1 TYR A  18      22.289   6.195  11.600  1.00 75.29
ATOM    149  CD2 TYR A  18      22.259   5.921   9.246  1.00 75.29
ATOM    150  CE1 TYR A  18      22.438   7.554  11.441  1.00 75.29
ATOM    151  CE2 TYR A  18      22.408   7.277   9.080  1.00 75.29
ATOM    152  CZ  TYR A  18      22.500   8.096  10.179  1.00 75.29
ATOM    153  OH  TYR A  18      22.653   9.489  10.009  1.00 75.29
ATOM    154  N   ASP A  19      23.494   1.092  11.232  1.00 35.22
ATOM    155  CA  ASP A  19      23.274  -0.300  11.514  1.00 35.22
ATOM    156  C   ASP A  19      23.819  -0.609  12.879  1.00 35.22
ATOM    157  O   ASP A  19      23.178  -1.306  13.664  1.00 35.22
ATOM    158  CB  ASP A  19      23.988  -1.226  10.515  1.00 35.22
ATOM    159  CG  ASP A  19      23.385  -0.985   9.138  1.00 35.22
ATOM    160  OD1 ASP A  19      22.299  -1.558   8.860  1.00 35.22
ATOM    161  OD2 ASP A  19      23.999  -0.216   8.352  1.00 35.22
ATOM    162  N   GLU A  20      25.019  -0.083  13.202  1.00 61.02
ATOM    163  CA  GLU A  20      25.643  -0.331  14.474  1.00 61.02
ATOM    164  C   GLU A  20      24.786   0.253  15.556  1.00 61.02
ATOM    165  O   GLU A  20      24.599  -0.351  16.611  1.00 61.02
ATOM    166  CB  GLU A  20      27.029   0.326  14.593  1.00 61.02
ATOM    167  CG  GLU A  20      28.165  -0.530  14.033  1.00 61.02
ATOM    168  CD  GLU A  20      28.019  -0.586  12.519  1.00 61.02
ATOM    169  OE1 GLU A  20      27.448   0.380  11.944  1.00 61.02
ATOM    170  OE2 GLU A  20      28.465  -1.600  11.916  1.00 61.02
ATOM    171  N   MET A  21      24.234   1.453  15.310  1.00 45.05
ATOM    172  CA  MET A  21      23.424   2.133  16.281  1.00 45.05
ATOM    173  C   MET A  21      22.211   1.300  16.582  1.00 45.05
ATOM    174  O   MET A  21      21.806   1.172  17.736  1.00 45.05
ATOM    175  CB  MET A  21      22.934   3.491  15.748  1.00 45.05
ATOM    176  CG  MET A  21      22.055   4.279  16.718  1.00 45.05
ATOM    177  SD  MET A  21      21.360   5.799  16.003  1.00 45.05
ATOM    178  CE  MET A  21      20.590   6.353  17.550  1.00 45.05
ATOM    179  N   VAL A  22      21.598   0.704  15.544  1.00 35.60
ATOM    180  CA  VAL A  22      20.394  -0.058  15.734  1.00 35.60
ATOM    181  C   VAL A  22      20.658  -1.273  16.570  1.00 35.60
ATOM    182  O   VAL A  22      19.841  -1.630  17.417  1.00 35.60
ATOM    183  CB  VAL A  22      19.773  -0.520  14.447  1.00 35.60
ATOM    184  CG1 VAL A  22      19.909  -2.049  14.361  1.00 35.60
ATOM    185  CG2 VAL A  22      18.317  -0.025  14.401  1.00 35.60
ATOM    186  N   GLU A  23      21.802  -1.950  16.349  1.00 29.51
ATOM    187  CA  GLU A  23      22.102  -3.162  17.062  1.00 29.51
ATOM    188  C   GLU A  23      22.242  -2.875  18.527  1.00 29.51
ATOM    189  O   GLU A  23      21.786  -3.659  19.358  1.00 29.51
ATOM    190  CB  GLU A  23      23.418  -3.818  16.609  1.00 29.51
ATOM    191  CG  GLU A  23      23.411  -4.280  15.152  1.00 29.51
ATOM    192  CD  GLU A  23      23.896  -5.722  15.124  1.00 29.51
ATOM    193  OE1 GLU A  23      24.970  -5.995  15.719  1.00 29.51
ATOM    194  OE2 GLU A  23      23.195  -6.571  14.507  1.00 29.51
ATOM    195  N   SER A  24      22.888  -1.750  18.885  1.00 73.03
ATOM    196  CA  SER A  24      23.112  -1.428  20.269  1.00 73.03
ATOM    197  C   SER A  24      21.801  -1.224  20.974  1.00 73.03
ATOM    198  O   SER A  24      21.571  -1.774  22.052  1.00 73.03
ATOM    199  CB  SER A  24      23.938  -0.142  20.443  1.00 73.03
ATOM    200  OG  SER A  24      23.258   0.957  19.855  1.00 73.03
ATOM    201  N   MET A  25      20.897  -0.434  20.366  1.00 69.37
ATOM    202  CA  MET A  25      19.623  -0.102  20.943  1.00 69.37
ATOM    203  C   MET A  25      18.752  -1.321  21.057  1.00 69.37
ATOM    204  O   MET A  25      17.899  -1.389  21.941  1.00 69.37
ATOM    205  CB  MET A  25      18.865   0.993  20.176  1.00 69.37
ATOM    206  CG  MET A  25      19.675   2.288  20.085  1.00 69.37
ATOM    207  SD  MET A  25      20.239   2.935  21.690  1.00 69.37
ATOM    208  CE  MET A  25      18.601   2.989  22.468  1.00 69.37
ATOM    209  N   LYS A  26      18.890  -2.290  20.132  1.00 80.25
ATOM    210  CA  LYS A  26      18.119  -3.500  20.230  1.00 80.25
ATOM    211  C   LYS A  26      18.511  -4.187  21.504  1.00 80.25
ATOM    212  O   LYS A  26      17.665  -4.702  22.232  1.00 80.25
ATOM    213  CB  LYS A  26      18.442  -4.532  19.134  1.00 80.25
ATOM    214  CG  LYS A  26      17.873  -4.253  17.743  1.00 80.25
ATOM    215  CD  LYS A  26      18.031  -5.462  16.814  1.00 80.25
ATOM    216  CE  LYS A  26      17.335  -6.735  17.298  1.00 80.25
ATOM    217  NZ  LYS A  26      17.494  -7.807  16.289  1.00 80.25
ATOM    218  N   LYS A  27      19.826  -4.213  21.798  1.00 32.86
ATOM    219  CA  LYS A  27      20.341  -4.910  22.945  1.00 32.86
ATOM    220  C   LYS A  27      19.819  -4.296  24.207  1.00 32.86
ATOM    221  O   LYS A  27      19.435  -5.008  25.134  1.00 32.86
ATOM    222  CB  LYS A  27      21.877  -4.865  23.034  1.00 32.86
ATOM    223  CG  LYS A  27      22.586  -5.729  21.989  1.00 32.86
ATOM    224  CD  LYS A  27      23.802  -5.045  21.356  1.00 32.86
ATOM    225  CE  LYS A  27      24.522  -5.905  20.315  1.00 32.86
ATOM    226  NZ  LYS A  27      24.809  -7.244  20.874  1.00 32.86
ATOM    227  N   VAL A  28      19.785  -2.952  24.279  1.00101.75
ATOM    228  CA  VAL A  28      19.365  -2.302  25.488  1.00101.75
ATOM    229  C   VAL A  28      17.938  -2.672  25.782  1.00101.75
ATOM    230  O   VAL A  28      17.601  -2.987  26.923  1.00101.75
ATOM    231  CB  VAL A  28      19.481  -0.801  25.421  1.00101.75
ATOM    232  CG1 VAL A  28      18.900  -0.181  26.699  1.00101.75
ATOM    233  CG2 VAL A  28      20.948  -0.433  25.167  1.00101.75
ATOM    234  N   ALA A  29      17.073  -2.680  24.747  1.00 40.30
ATOM    235  CA  ALA A  29      15.671  -2.966  24.887  1.00 40.30
ATOM    236  C   ALA A  29      15.484  -4.359  25.420  1.00 40.30
ATOM    237  O   ALA A  29      14.632  -4.597  26.274  1.00 40.30
ATOM    238  CB  ALA A  29      14.911  -2.876  23.552  1.00 40.30
ATOM    239  N   GLY A  30      16.319  -5.302  24.951  1.00 49.38
ATOM    240  CA  GLY A  30      16.281  -6.707  25.271  1.00 49.38
ATOM    241  C   GLY A  30      16.444  -6.918  26.753  1.00 49.38
ATOM    242  O   GLY A  30      16.067  -7.965  27.277  1.00 49.38
ATOM    243  N   MET A  31      17.057  -5.949  27.457  1.00132.47
ATOM    244  CA  MET A  31      17.341  -6.015  28.871  1.00132.47
ATOM    245  C   MET A  31      16.054  -6.112  29.647  1.00132.47
ATOM    246  O   MET A  31      16.067  -6.574  30.786  1.00132.47
ATOM    247  CB  MET A  31      18.124  -4.800  29.396  1.00132.47
ATOM    248  CG  MET A  31      19.459  -4.595  28.676  1.00132.47
ATOM    249  SD  MET A  31      20.498  -6.084  28.589  1.00132.47
ATOM    250  CE  MET A  31      21.752  -5.348  27.503  1.00132.47
ATOM    251  N   ASP A  32      14.937  -5.646  29.046  1.00150.13
ATOM    252  CA  ASP A  32      13.567  -5.630  29.513  1.00150.13
ATOM    253  C   ASP A  32      13.271  -4.628  30.590  1.00150.13
ATOM    254  O   ASP A  32      12.306  -4.787  31.338  1.00150.13
ATOM    255  CB  ASP A  32      12.966  -6.999  29.921  1.00150.13
ATOM    256  CG  ASP A  32      11.449  -7.009  29.823  1.00150.13
ATOM    257  OD1 ASP A  32      10.917  -6.428  28.840  1.00150.13
ATOM    258  OD2 ASP A  32      10.802  -7.603  30.726  1.00150.13
ATOM    259  N   VAL A  33      14.052  -3.535  30.668  1.00 40.67
ATOM    260  CA  VAL A  33      13.722  -2.472  31.578  1.00 40.67
ATOM    261  C   VAL A  33      13.137  -1.377  30.725  1.00 40.67
ATOM    262  O   VAL A  33      13.483  -1.258  29.551  1.00 40.67
ATOM    263  CB  VAL A  33      14.913  -1.900  32.291  1.00 40.67
ATOM    264  CG1 VAL A  33      14.413  -0.922  33.368  1.00 40.67
ATOM    265  CG2 VAL A  33      15.759  -3.059  32.845  1.00 40.67
ATOM    266  N   GLU A  34      12.216  -0.563  31.290  1.00 46.48
ATOM    267  CA  GLU A  34      11.570   0.509  30.570  1.00 46.48
ATOM    268  C   GLU A  34      12.612   1.497  30.124  1.00 46.48
ATOM    269  O   GLU A  34      13.543   1.815  30.862  1.00 46.48
ATOM    270  CB  GLU A  34      10.538   1.274  31.424  1.00 46.48
ATOM    271  CG  GLU A  34       9.712   0.382  32.357  1.00 46.48
ATOM    272  CD  GLU A  34      10.377   0.377  33.727  1.00 46.48
ATOM    273  OE1 GLU A  34      10.239   1.398  34.453  1.00 46.48
ATOM    274  OE2 GLU A  34      11.028  -0.646  34.067  1.00 46.48
ATOM    275  N   LEU A  35      12.465   2.011  28.881  1.00 63.79
ATOM    276  CA  LEU A  35      13.419   2.909  28.275  1.00 63.79
ATOM    277  C   LEU A  35      13.224   4.309  28.783  1.00 63.79
ATOM    278  O   LEU A  35      12.111   4.734  29.087  1.00 63.79
ATOM    279  CB  LEU A  35      13.275   2.979  26.742  1.00 63.79
ATOM    280  CG  LEU A  35      13.926   1.805  25.979  1.00 63.79
ATOM    281  CD1 LEU A  35      13.109   0.513  26.143  1.00 63.79
ATOM    282  CD2 LEU A  35      14.193   2.156  24.508  1.00 63.79
ATOM    283  N   THR A  36      14.331   5.073  28.878  1.00100.85
ATOM    284  CA  THR A  36      14.264   6.450  29.283  1.00100.85
ATOM    285  C   THR A  36      13.870   7.229  28.068  1.00100.85
ATOM    286  O   THR A  36      13.782   6.682  26.970  1.00100.85
ATOM    287  CB  THR A  36      15.579   6.989  29.764  1.00100.85
ATOM    288  OG1 THR A  36      16.525   6.991  28.705  1.00100.85
ATOM    289  CG2 THR A  36      16.078   6.107  30.919  1.00100.85
ATOM    290  N   VAL A  37      13.598   8.536  28.244  1.00 21.88
ATOM    291  CA  VAL A  37      13.198   9.370  27.146  1.00 21.88
ATOM    292  C   VAL A  37      14.326   9.422  26.166  1.00 21.88
ATOM    293  O   VAL A  37      14.113   9.380  24.956  1.00 21.88
ATOM    294  CB  VAL A  37      12.909  10.781  27.563  1.00 21.88
ATOM    295  CG1 VAL A  37      12.409  11.558  26.334  1.00 21.88
ATOM    296  CG2 VAL A  37      11.917  10.751  28.739  1.00 21.88
ATOM    297  N   GLU A  38      15.567   9.518  26.675  1.00 77.28
ATOM    298  CA  GLU A  38      16.723   9.614  25.832  1.00 77.28
ATOM    299  C   GLU A  38      16.839   8.375  24.999  1.00 77.28
ATOM    300  O   GLU A  38      17.036   8.454  23.788  1.00 77.28
ATOM    301  CB  GLU A  38      18.016   9.724  26.665  1.00 77.28
ATOM    302  CG  GLU A  38      18.000  10.774  27.783  1.00 77.28
ATOM    303  CD  GLU A  38      17.546  10.143  29.090  1.00 77.28
ATOM    304  OE1 GLU A  38      16.312  10.107  29.336  1.00 77.28
ATOM    305  OE2 GLU A  38      18.432   9.695  29.867  1.00 77.28
ATOM    306  N   GLU A  39      16.692   7.194  25.626  1.00 54.44
ATOM    307  CA  GLU A  39      16.891   5.946  24.941  1.00 54.44
ATOM    308  C   GLU A  39      15.846   5.716  23.891  1.00 54.44
ATOM    309  O   GLU A  39      16.158   5.183  22.825  1.00 54.44
ATOM    310  CB  GLU A  39      16.896   4.727  25.887  1.00 54.44
ATOM    311  CG  GLU A  39      17.950   4.831  26.994  1.00 54.44
ATOM    312  CD  GLU A  39      17.747   3.679  27.971  1.00 54.44
ATOM    313  OE1 GLU A  39      16.568   3.321  28.230  1.00 54.44
ATOM    314  OE2 GLU A  39      18.771   3.140  28.470  1.00 54.44
ATOM    315  N   ARG A  40      14.574   6.091  24.154  1.00118.39
ATOM    316  CA  ARG A  40      13.571   5.801  23.168  1.00118.39
ATOM    317  C   ARG A  40      13.845   6.588  21.927  1.00118.39
ATOM    318  O   ARG A  40      13.625   6.093  20.824  1.00118.39
ATOM    319  CB  ARG A  40      12.091   5.983  23.586  1.00118.39
ATOM    320  CG  ARG A  40      11.627   7.338  24.121  1.00118.39
ATOM    321  CD  ARG A  40      10.116   7.339  24.392  1.00118.39
ATOM    322  NE  ARG A  40       9.786   6.183  25.274  1.00118.39
ATOM    323  CZ  ARG A  40      10.083   6.226  26.605  1.00118.39
ATOM    324  NH1 ARG A  40      10.685   7.330  27.135  1.00118.39
ATOM    325  NH2 ARG A  40       9.790   5.160  27.404  1.00118.39
ATOM    326  N   ASN A  41      14.336   7.836  22.069  1.00 33.02
ATOM    327  CA  ASN A  41      14.616   8.667  20.928  1.00 33.02
ATOM    328  C   ASN A  41      15.714   8.055  20.104  1.00 33.02
ATOM    329  O   ASN A  41      15.652   8.084  18.875  1.00 33.02
ATOM    330  CB  ASN A  41      15.056  10.091  21.314  1.00 33.02
ATOM    331  CG  ASN A  41      13.800  10.939  21.476  1.00 33.02
ATOM    332  OD1 ASN A  41      13.392  11.645  20.556  1.00 33.02
ATOM    333  ND2 ASN A  41      13.170  10.870  22.680  1.00 33.02
ATOM    334  N   LEU A  42      16.759   7.493  20.747  1.00 91.69
ATOM    335  CA  LEU A  42      17.840   6.914  19.994  1.00 91.69
ATOM    336  C   LEU A  42      17.346   5.753  19.190  1.00 91.69
ATOM    337  O   LEU A  42      17.650   5.640  18.004  1.00 91.69
ATOM    338  CB  LEU A  42      19.019   6.421  20.854  1.00 91.69
ATOM    339  CG  LEU A  42      19.826   7.546  21.532  1.00 91.69
ATOM    340  CD1 LEU A  42      20.056   7.277  23.023  1.00 91.69
ATOM    341  CD2 LEU A  42      21.130   7.831  20.771  1.00 91.69
ATOM    342  N   LEU A  43      16.529   4.879  19.800  1.00 50.21
ATOM    343  CA  LEU A  43      16.050   3.704  19.130  1.00 50.21
ATOM    344  C   LEU A  43      15.289   4.119  17.901  1.00 50.21
ATOM    345  O   LEU A  43      15.450   3.532  16.832  1.00 50.21
ATOM    346  CB  LEU A  43      15.094   2.893  20.026  1.00 50.21
ATOM    347  CG  LEU A  43      14.529   1.621  19.370  1.00 50.21
ATOM    348  CD1 LEU A  43      15.649   0.630  19.018  1.00 50.21
ATOM    349  CD2 LEU A  43      13.431   0.987  20.243  1.00 50.21
ATOM    350  N   SER A  44      14.443   5.155  18.021  1.00 36.47
ATOM    351  CA  SER A  44      13.636   5.596  16.916  1.00 36.47
ATOM    352  C   SER A  44      14.506   6.111  15.797  1.00 36.47
ATOM    353  O   SER A  44      14.248   5.821  14.630  1.00 36.47
ATOM    354  CB  SER A  44      12.667   6.726  17.305  1.00 36.47
ATOM    355  OG  SER A  44      13.385   7.925  17.554  1.00 36.47
ATOM    356  N   VAL A  45      15.555   6.891  16.126  1.00 42.18
ATOM    357  CA  VAL A  45      16.427   7.492  15.148  1.00 42.18
ATOM    358  C   VAL A  45      17.181   6.449  14.371  1.00 42.18
ATOM    359  O   VAL A  45      17.308   6.554  13.151  1.00 42.18
ATOM    360  CB  VAL A  45      17.456   8.395  15.773  1.00 42.18
ATOM    361  CG1 VAL A  45      18.419   8.879  14.678  1.00 42.18
ATOM    362  CG2 VAL A  45      16.729   9.536  16.507  1.00 42.18
ATOM    363  N   ALA A  46      17.717   5.414  15.049  1.00 38.80
ATOM    364  CA  ALA A  46      18.507   4.429  14.360  1.00 38.80
ATOM    365  C   ALA A  46      17.670   3.718  13.335  1.00 38.80
ATOM    366  O   ALA A  46      18.073   3.593  12.180  1.00 38.80
ATOM    367  CB  ALA A  46      19.071   3.353  15.303  1.00 38.80
ATOM    368  N   TYR A  47      16.465   3.261  13.723  1.00 75.00
ATOM    369  CA  TYR A  47      15.608   2.520  12.835  1.00 75.00
ATOM    370  C   TYR A  47      15.098   3.354  11.705  1.00 75.00
ATOM    371  O   TYR A  47      14.919   2.854  10.595  1.00 75.00
ATOM    372  CB  TYR A  47      14.395   1.856  13.509  1.00 75.00
ATOM    373  CG  TYR A  47      14.802   0.499  13.969  1.00 75.00
ATOM    374  CD1 TYR A  47      15.126  -0.457  13.031  1.00 75.00
ATOM    375  CD2 TYR A  47      14.855   0.169  15.303  1.00 75.00
ATOM    376  CE1 TYR A  47      15.498  -1.722  13.414  1.00 75.00
ATOM    377  CE2 TYR A  47      15.228  -1.097  15.692  1.00 75.00
ATOM    378  CZ  TYR A  47      15.548  -2.043  14.749  1.00 75.00
ATOM    379  OH  TYR A  47      15.928  -3.341  15.148  1.00 75.00
ATOM    380  N   LYS A  48      14.807   4.639  11.959  1.00101.64
ATOM    381  CA  LYS A  48      14.257   5.466  10.923  1.00101.64
ATOM    382  C   LYS A  48      15.221   5.503   9.774  1.00101.64
ATOM    383  O   LYS A  48      14.824   5.353   8.619  1.00101.64
ATOM    384  CB  LYS A  48      14.054   6.921  11.388  1.00101.64
ATOM    385  CG  LYS A  48      12.903   7.643  10.688  1.00101.64
ATOM    386  CD  LYS A  48      11.571   6.901  10.803  1.00101.64
ATOM    387  CE  LYS A  48      10.388   7.665  10.209  1.00101.64
ATOM    388  NZ  LYS A  48       9.121   7.012  10.599  1.00101.64
ATOM    389  N   ASN A  49      16.519   5.705  10.070  1.00 52.67
ATOM    390  CA  ASN A  49      17.538   5.808   9.061  1.00 52.67
ATOM    391  C   ASN A  49      17.774   4.501   8.360  1.00 52.67
ATOM    392  O   ASN A  49      18.001   4.485   7.153  1.00 52.67
ATOM    393  CB  ASN A  49      18.883   6.285   9.628  1.00 52.67
ATOM    394  CG  ASN A  49      18.837   7.806   9.695  1.00 52.67
ATOM    395  OD1 ASN A  49      19.398   8.494   8.844  1.00 52.67
ATOM    396  ND2 ASN A  49      18.145   8.348  10.732  1.00 52.67
ATOM    397  N   VAL A  50      17.774   3.369   9.093  1.00 50.21
ATOM    398  CA  VAL A  50      18.055   2.098   8.476  1.00 50.21
ATOM    399  C   VAL A  50      16.979   1.737   7.485  1.00 50.21
ATOM    400  O   VAL A  50      17.267   1.313   6.364  1.00 50.21
ATOM    401  CB  VAL A  50      18.165   0.986   9.482  1.00 50.21
ATOM    402  CG1 VAL A  50      18.412  -0.332   8.729  1.00 50.21
ATOM    403  CG2 VAL A  50      19.283   1.336  10.477  1.00 50.21
ATOM    404  N   ILE A  51      15.700   1.881   7.882  1.00 97.09
ATOM    405  CA  ILE A  51      14.575   1.561   7.042  1.00 97.09
ATOM    406  C   ILE A  51      14.495   2.518   5.889  1.00 97.09
ATOM    407  O   ILE A  51      14.203   2.118   4.763  1.00 97.09
ATOM    408  CB  ILE A  51      13.271   1.636   7.778  1.00 97.09
ATOM    409  CG1 ILE A  51      13.043   3.054   8.330  1.00 97.09
ATOM    410  CG2 ILE A  51      13.274   0.545   8.863  1.00 97.09
ATOM    411  CD1 ILE A  51      11.582   3.348   8.665  1.00 97.09
ATOM    412  N   GLY A  52      14.759   3.814   6.145  1.00 28.16
ATOM    413  CA  GLY A  52      14.600   4.852   5.162  1.00 28.16
ATOM    414  C   GLY A  52      15.460   4.584   3.969  1.00 28.16
ATOM    415  O   GLY A  52      15.044   4.822   2.835  1.00 28.16
ATOM    416  N   ALA A  53      16.687   4.082   4.181  1.00 32.37
ATOM    417  CA  ALA A  53      17.562   3.883   3.064  1.00 32.37
ATOM    418  C   ALA A  53      16.932   2.918   2.104  1.00 32.37
ATOM    419  O   ALA A  53      16.970   3.131   0.893  1.00 32.37
ATOM    420  CB  ALA A  53      18.927   3.303   3.475  1.00 32.37
ATOM    421  N   ARG A  54      16.327   1.833   2.624  1.00159.84
ATOM    422  CA  ARG A  54      15.753   0.802   1.802  1.00159.84
ATOM    423  C   ARG A  54      14.617   1.364   1.003  1.00159.84
ATOM    424  O   ARG A  54      14.533   1.171  -0.209  1.00159.84
ATOM    425  CB  ARG A  54      15.099  -0.319   2.630  1.00159.84
ATOM    426  CG  ARG A  54      15.925  -1.593   2.820  1.00159.84
ATOM    427  CD  ARG A  54      16.335  -1.908   4.257  1.00159.84
ATOM    428  NE  ARG A  54      17.176  -0.774   4.728  1.00159.84
ATOM    429  CZ  ARG A  54      18.469  -0.693   4.301  1.00159.84
ATOM    430  NH1 ARG A  54      18.984  -1.694   3.529  1.00159.84
ATOM    431  NH2 ARG A  54      19.251   0.367   4.654  1.00159.84
ATOM    432  N   ARG A  55      13.720   2.107   1.678  1.00102.28
ATOM    433  CA  ARG A  55      12.519   2.595   1.067  1.00102.28
ATOM    434  C   ARG A  55      12.860   3.500  -0.075  1.00102.28
ATOM    435  O   ARG A  55      12.211   3.457  -1.120  1.00102.28
ATOM    436  CB  ARG A  55      11.632   3.367   2.056  1.00102.28
ATOM    437  CG  ARG A  55      11.057   2.472   3.159  1.00102.28
ATOM    438  CD  ARG A  55      10.200   3.226   4.177  1.00102.28
ATOM    439  NE  ARG A  55       9.027   3.790   3.455  1.00102.28
ATOM    440  CZ  ARG A  55       9.006   5.119   3.142  1.00102.28
ATOM    441  NH1 ARG A  55      10.075   5.905   3.461  1.00102.28
ATOM    442  NH2 ARG A  55       7.921   5.660   2.516  1.00102.28
ATOM    443  N   ALA A  56      13.889   4.349   0.086  1.00 26.04
ATOM    444  CA  ALA A  56      14.237   5.262  -0.964  1.00 26.04
ATOM    445  C   ALA A  56      14.653   4.480  -2.172  1.00 26.04
ATOM    446  O   ALA A  56      14.242   4.784  -3.290  1.00 26.04
ATOM    447  CB  ALA A  56      15.410   6.183  -0.585  1.00 26.04
ATOM    448  N   SER A  57      15.471   3.432  -1.967  1.00 68.77
ATOM    449  CA  SER A  57      15.982   2.646  -3.055  1.00 68.77
ATOM    450  C   SER A  57      14.869   1.897  -3.729  1.00 68.77
ATOM    451  O   SER A  57      14.866   1.737  -4.950  1.00 68.77
ATOM    452  CB  SER A  57      17.017   1.610  -2.589  1.00 68.77
ATOM    453  OG  SER A  57      16.379   0.588  -1.840  1.00 68.77
ATOM    454  N   TRP A  58      13.888   1.429  -2.940  1.00 78.03
ATOM    455  CA  TRP A  58      12.815   0.624  -3.441  1.00 78.03
ATOM    456  C   TRP A  58      12.016   1.431  -4.422  1.00 78.03
ATOM    457  O   TRP A  58      11.610   0.928  -5.468  1.00 78.03
ATOM    458  CB  TRP A  58      11.894   0.137  -2.301  1.00 78.03
ATOM    459  CG  TRP A  58      10.966  -1.007  -2.639  1.00 78.03
ATOM    460  CD1 TRP A  58      11.265  -2.324  -2.845  1.00 78.03
ATOM    461  CD2 TRP A  58       9.542  -0.893  -2.765  1.00 78.03
ATOM    462  NE1 TRP A  58      10.115  -3.036  -3.089  1.00 78.03
ATOM    463  CE2 TRP A  58       9.047  -2.165  -3.045  1.00 78.03
ATOM    464  CE3 TRP A  58       8.714   0.189  -2.655  1.00 78.03
ATOM    465  CZ2 TRP A  58       7.709  -2.380  -3.217  1.00 78.03
ATOM    466  CZ3 TRP A  58       7.366  -0.031  -2.834  1.00 78.03
ATOM    467  CH2 TRP A  58       6.874  -1.290  -3.109  1.00 78.03
ATOM    468  N   ARG A  59      11.768   2.717  -4.109  1.00 55.07
ATOM    469  CA  ARG A  59      10.977   3.562  -4.961  1.00 55.07
ATOM    470  C   ARG A  59      11.656   3.748  -6.284  1.00 55.07
ATOM    471  O   ARG A  59      11.010   3.684  -7.329  1.00 55.07
ATOM    472  CB  ARG A  59      10.741   4.962  -4.361  1.00 55.07
ATOM    473  CG  ARG A  59      10.090   4.941  -2.976  1.00 55.07
ATOM    474  CD  ARG A  59       8.820   4.082  -2.904  1.00 55.07
ATOM    475  NE  ARG A  59       7.692   4.876  -3.468  1.00 55.07
ATOM    476  CZ  ARG A  59       6.405   4.434  -3.347  1.00 55.07
ATOM    477  NH1 ARG A  59       6.141   3.255  -2.715  1.00 55.07
ATOM    478  NH2 ARG A  59       5.381   5.171  -3.870  1.00 55.07
ATOM    479  N   ILE A  60      12.983   3.976  -6.280  1.00 34.91
ATOM    480  CA  ILE A  60      13.664   4.245  -7.514  1.00 34.91
ATOM    481  C   ILE A  60      13.582   3.050  -8.423  1.00 34.91
ATOM    482  O   ILE A  60      13.244   3.186  -9.597  1.00 34.91
ATOM    483  CB  ILE A  60      15.117   4.563  -7.317  1.00 34.91
ATOM    484  CG1 ILE A  60      15.280   5.659  -6.252  1.00 34.91
ATOM    485  CG2 ILE A  60      15.713   4.941  -8.683  1.00 34.91
ATOM    486  CD1 ILE A  60      16.502   5.458  -5.356  1.00 34.91
ATOM    487  N   ILE A  61      13.879   1.845  -7.899  1.00 91.73
ATOM    488  CA  ILE A  61      13.902   0.644  -8.694  1.00 91.73
ATOM    489  C   ILE A  61      12.540   0.271  -9.185  1.00 91.73
ATOM    490  O   ILE A  61      12.390  -0.184 -10.319  1.00 91.73
ATOM    491  CB  ILE A  61      14.415  -0.560  -7.962  1.00 91.73
ATOM    492  CG1 ILE A  61      15.654  -0.162  -7.139  1.00 91.73
ATOM    493  CG2 ILE A  61      14.676  -1.680  -8.984  1.00 91.73
ATOM    494  CD1 ILE A  61      16.814   0.379  -7.970  1.00 91.73
ATOM    495  N   SER A  62      11.518   0.399  -8.320  1.00 32.74
ATOM    496  CA  SER A  62      10.188   0.004  -8.681  1.00 32.74
ATOM    497  C   SER A  62       9.689   0.892  -9.772  1.00 32.74
ATOM    498  O   SER A  62       8.975   0.442 -10.667  1.00 32.74
ATOM    499  CB  SER A  62       9.188   0.093  -7.512  1.00 32.74
ATOM    500  OG  SER A  62       9.728  -0.521  -6.351  1.00 32.74
ATOM    501  N   SER A  63      10.061   2.183  -9.726  1.00 30.04
ATOM    502  CA  SER A  63       9.599   3.117 -10.710  1.00 30.04
ATOM    503  C   SER A  63      10.123   2.718 -12.047  1.00 30.04
ATOM    504  O   SER A  63       9.427   2.855 -13.050  1.00 30.04
ATOM    505  CB  SER A  63      10.078   4.554 -10.440  1.00 30.04
ATOM    506  OG  SER A  63       9.697   4.957  -9.133  1.00 30.04
ATOM    507  N   ILE A  64      11.380   2.238 -12.099  1.00 37.73
ATOM    508  CA  ILE A  64      12.003   1.846 -13.333  1.00 37.73
ATOM    509  C   ILE A  64      11.340   0.620 -13.888  1.00 37.73
ATOM    510  O   ILE A  64      11.107   0.518 -15.092  1.00 37.73
ATOM    511  CB  ILE A  64      13.468   1.553 -13.178  1.00 37.73
ATOM    512  CG1 ILE A  64      14.164   2.732 -12.476  1.00 37.73
ATOM    513  CG2 ILE A  64      14.045   1.235 -14.567  1.00 37.73
ATOM    514  CD1 ILE A  64      15.392   2.324 -11.661  1.00 37.73
ATOM    515  N   GLU A  65      11.013  -0.346 -13.012  1.00 58.50
ATOM    516  CA  GLU A  65      10.482  -1.611 -13.434  1.00 58.50
ATOM    517  C   GLU A  65       9.207  -1.414 -14.193  1.00 58.50
ATOM    518  O   GLU A  65       9.025  -1.983 -15.267  1.00 58.50
ATOM    519  CB  GLU A  65      10.142  -2.507 -12.231  1.00 58.50
ATOM    520  CG  GLU A  65      10.389  -4.001 -12.443  1.00 58.50
ATOM    521  CD  GLU A  65      10.004  -4.699 -11.146  1.00 58.50
ATOM    522  OE1 GLU A  65      10.513  -4.262 -10.079  1.00 58.50
ATOM    523  OE2 GLU A  65       9.199  -5.666 -11.196  1.00 58.50
ATOM    524  N   GLN A  66       8.289  -0.602 -13.649  1.00 56.92
ATOM    525  CA  GLN A  66       6.998  -0.391 -14.237  1.00 56.92
ATOM    526  C   GLN A  66       7.092   0.380 -15.518  1.00 56.92
ATOM    527  O   GLN A  66       6.400   0.075 -16.489  1.00 56.92
ATOM    528  CB  GLN A  66       6.073   0.355 -13.272  1.00 56.92
ATOM    529  CG  GLN A  66       4.705   0.589 -13.909  1.00 56.92
ATOM    530  CD  GLN A  66       4.031  -0.754 -14.105  1.00 56.92
ATOM    531  OE1 GLN A  66       3.510  -1.348 -13.163  1.00 56.92
ATOM    532  NE2 GLN A  66       4.062  -1.259 -15.366  1.00 56.92
ATOM    533  N   LYS A  67       7.984   1.383 -15.562  1.00103.25
ATOM    534  CA  LYS A  67       8.083   2.273 -16.682  1.00103.25
ATOM    535  C   LYS A  67       8.376   1.483 -17.915  1.00103.25
ATOM    536  O   LYS A  67       7.804   1.745 -18.972  1.00103.25
ATOM    537  CB  LYS A  67       9.226   3.289 -16.508  1.00103.25
ATOM    538  CG  LYS A  67       8.896   4.477 -15.601  1.00103.25
ATOM    539  CD  LYS A  67      10.141   5.146 -15.015  1.00103.25
ATOM    540  CE  LYS A  67      11.128   5.649 -16.071  1.00103.25
ATOM    541  NZ  LYS A  67      10.493   6.698 -16.902  1.00103.25
ATOM    542  N   GLU A  68       9.262   0.477 -17.819  1.00 85.97
ATOM    543  CA  GLU A  68       9.620  -0.219 -19.017  1.00 85.97
ATOM    544  C   GLU A  68       8.558  -1.219 -19.347  1.00 85.97
ATOM    545  O   GLU A  68       8.443  -2.271 -18.721  1.00 85.97
ATOM    546  CB  GLU A  68      10.962  -0.962 -18.902  1.00 85.97
ATOM    547  CG  GLU A  68      12.033  -0.159 -18.156  1.00 85.97
ATOM    548  CD  GLU A  68      12.951   0.490 -19.184  1.00 85.97
ATOM    549  OE1 GLU A  68      12.440   1.293 -20.009  1.00 85.97
ATOM    550  OE2 GLU A  68      14.174   0.191 -19.157  1.00 85.97
ATOM    551  N   GLU A  69       7.745  -0.895 -20.367  1.00 99.99
ATOM    552  CA  GLU A  69       6.716  -1.768 -20.840  1.00 99.99
ATOM    553  C   GLU A  69       6.945  -1.812 -22.305  1.00 99.99
ATOM    554  O   GLU A  69       7.292  -2.850 -22.867  1.00 99.99
ATOM    555  CB  GLU A  69       5.301  -1.231 -20.565  1.00 99.99
ATOM    556  CG  GLU A  69       4.243  -2.338 -20.623  1.00 99.99
ATOM    557  CD  GLU A  69       3.353  -2.107 -21.835  1.00 99.99
ATOM    558  OE1 GLU A  69       2.772  -0.995 -21.940  1.00 99.99
ATOM    559  OE2 GLU A  69       3.239  -3.044 -22.669  1.00 99.99
ATOM    560  N   ASN A  70       6.779  -0.650 -22.957  1.00226.62
ATOM    561  CA  ASN A  70       7.067  -0.585 -24.350  1.00226.62
ATOM    562  C   ASN A  70       8.512  -0.925 -24.482  1.00226.62
ATOM    563  O   ASN A  70       9.292  -0.752 -23.549  1.00226.62
ATOM    564  CB  ASN A  70       6.815   0.801 -24.978  1.00226.62
ATOM    565  CG  ASN A  70       6.677   0.676 -26.494  1.00226.62
ATOM    566  OD1 ASN A  70       6.450  -0.407 -27.033  1.00226.62
ATOM    567  ND2 ASN A  70       6.812   1.823 -27.209  1.00226.62
ATOM    568  N   LYS A  71       8.894  -1.448 -25.657  1.00257.73
ATOM    569  CA  LYS A  71      10.241  -1.857 -25.911  1.00257.73
ATOM    570  C   LYS A  71      10.533  -3.081 -25.109  1.00257.73
ATOM    571  O   LYS A  71      11.650  -3.588 -25.173  1.00257.73
ATOM    572  CB  LYS A  71      11.298  -0.805 -25.528  1.00257.73
ATOM    573  CG  LYS A  71      11.753   0.093 -26.680  1.00257.73
ATOM    574  CD  LYS A  71      11.108   1.476 -26.709  1.00257.73
ATOM    575  CE  LYS A  71      11.709   2.393 -27.774  1.00257.73
ATOM    576  NZ  LYS A  71      11.221   3.776 -27.599  1.00257.73
ATOM    577  N   GLY A  72       9.533  -3.605 -24.368  1.00 59.01
ATOM    578  CA  GLY A  72       9.691  -4.841 -23.652  1.00 59.01
ATOM    579  C   GLY A  72      10.914  -4.792 -22.800  1.00 59.01
ATOM    580  O   GLY A  72      10.898  -4.275 -21.682  1.00 59.01
ATOM    581  N   GLY A  73      12.018  -5.368 -23.310  1.00 33.77
ATOM    582  CA  GLY A  73      13.205  -5.399 -22.524  1.00 33.77
ATOM    583  C   GLY A  73      12.927  -6.405 -21.465  1.00 33.77
ATOM    584  O   GLY A  73      13.121  -6.153 -20.281  1.00 33.77
ATOM    585  N   GLU A  74      12.464  -7.592 -21.899  1.00109.17
ATOM    586  CA  GLU A  74      12.063  -8.646 -21.016  1.00109.17
ATOM    587  C   GLU A  74      13.209  -9.002 -20.133  1.00109.17
ATOM    588  O   GLU A  74      13.004  -9.354 -18.975  1.00109.17
ATOM    589  CB  GLU A  74      11.662  -9.924 -21.771  1.00109.17
ATOM    590  CG  GLU A  74      12.574 -10.250 -22.956  1.00109.17
ATOM    591  CD  GLU A  74      11.904  -9.751 -24.227  1.00109.17
ATOM    592  OE1 GLU A  74      10.988 -10.455 -24.730  1.00109.17
ATOM    593  OE2 GLU A  74      12.297  -8.656 -24.710  1.00109.17
ATOM    594  N   ASP A  75      14.443  -8.980 -20.667  1.00 33.16
ATOM    595  CA  ASP A  75      15.586  -9.280 -19.856  1.00 33.16
ATOM    596  C   ASP A  75      15.775  -8.194 -18.844  1.00 33.16
ATOM    597  O   ASP A  75      16.108  -8.465 -17.692  1.00 33.16
ATOM    598  CB  ASP A  75      16.887  -9.386 -20.672  1.00 33.16
ATOM    599  CG  ASP A  75      16.667 -10.426 -21.759  1.00 33.16
ATOM    600  OD1 ASP A  75      16.366 -11.595 -21.398  1.00 33.16
ATOM    601  OD2 ASP A  75      16.794 -10.070 -22.961  1.00 33.16
ATOM    602  N   LYS A  76      15.590  -6.929 -19.270  1.00 86.21
ATOM    603  CA  LYS A  76      15.794  -5.777 -18.435  1.00 86.21
ATOM    604  C   LYS A  76      14.774  -5.723 -17.335  1.00 86.21
ATOM    605  O   LYS A  76      15.103  -5.427 -16.187  1.00 86.21
ATOM    606  CB  LYS A  76      15.682  -4.469 -19.238  1.00 86.21
ATOM    607  CG  LYS A  76      15.953  -3.222 -18.390  1.00 86.21
ATOM    608  CD  LYS A  76      17.324  -3.225 -17.708  1.00 86.21
ATOM    609  CE  LYS A  76      17.589  -1.986 -16.852  1.00 86.21
ATOM    610  NZ  LYS A  76      18.931  -2.070 -16.236  1.00 86.21
ATOM    611  N   LEU A  77      13.499  -5.998 -17.670  1.00 88.87
ATOM    612  CA  LEU A  77      12.418  -5.932 -16.728  1.00 88.87
ATOM    613  C   LEU A  77      12.647  -6.980 -15.690  1.00 88.87
ATOM    614  O   LEU A  77      12.419  -6.757 -14.505  1.00 88.87
ATOM    615  CB  LEU A  77      11.055  -6.203 -17.407  1.00 88.87
ATOM    616  CG  LEU A  77       9.984  -5.089 -17.307  1.00 88.87
ATOM    617  CD1 LEU A  77       8.918  -5.277 -18.398  1.00 88.87
ATOM    618  CD2 LEU A  77       9.350  -4.969 -15.912  1.00 88.87
ATOM    619  N   LYS A  78      13.102  -8.167 -16.117  1.00110.21
ATOM    620  CA  LYS A  78      13.298  -9.267 -15.216  1.00110.21
ATOM    621  C   LYS A  78      14.352  -8.927 -14.207  1.00110.21
ATOM    622  O   LYS A  78      14.209  -9.251 -13.030  1.00110.21
ATOM    623  CB  LYS A  78      13.744 -10.552 -15.934  1.00110.21
ATOM    624  CG  LYS A  78      13.927 -11.746 -14.995  1.00110.21
ATOM    625  CD  LYS A  78      12.793 -11.911 -13.982  1.00110.21
ATOM    626  CE  LYS A  78      13.061 -12.993 -12.932  1.00110.21
ATOM    627  NZ  LYS A  78      13.013 -14.331 -13.561  1.00110.21
ATOM    628  N   MET A  79      15.446  -8.277 -14.647  1.00 34.05
ATOM    629  CA  MET A  79      16.539  -7.958 -13.771  1.00 34.05
ATOM    630  C   MET A  79      16.094  -6.986 -12.724  1.00 34.05
ATOM    631  O   MET A  79      16.428  -7.137 -11.550  1.00 34.05
ATOM    632  CB  MET A  79      17.712  -7.303 -14.514  1.00 34.05
ATOM    633  CG  MET A  79      18.381  -8.235 -15.526  1.00 34.05
ATOM    634  SD  MET A  79      18.783  -9.877 -14.866  1.00 34.05
ATOM    635  CE  MET A  79      17.363 -10.683 -15.661  1.00 34.05
ATOM    636  N   ILE A  80      15.320  -5.960 -13.127  1.00 84.67
ATOM    637  CA  ILE A  80      14.882  -4.954 -12.205  1.00 84.67
ATOM    638  C   ILE A  80      13.996  -5.590 -11.180  1.00 84.67
ATOM    639  O   ILE A  80      14.086  -5.273  -9.996  1.00 84.67
ATOM    640  CB  ILE A  80      14.139  -3.811 -12.844  1.00 84.67
ATOM    641  CG1 ILE A  80      14.968  -3.236 -14.004  1.00 84.67
ATOM    642  CG2 ILE A  80      13.794  -2.770 -11.770  1.00 84.67
ATOM    643  CD1 ILE A  80      14.185  -2.265 -14.885  1.00 84.67
ATOM    644  N   ARG A  81      13.120  -6.519 -11.607  1.00119.02
ATOM    645  CA  ARG A  81      12.219  -7.166 -10.697  1.00119.02
ATOM    646  C   ARG A  81      13.021  -7.895  -9.667  1.00119.02
ATOM    647  O   ARG A  81      12.686  -7.877  -8.484  1.00119.02
ATOM    648  CB  ARG A  81      11.309  -8.211 -11.367  1.00119.02
ATOM    649  CG  ARG A  81      10.241  -8.764 -10.417  1.00119.02
ATOM    650  CD  ARG A  81       8.957  -9.226 -11.110  1.00119.02
ATOM    651  NE  ARG A  81       8.383  -8.054 -11.828  1.00119.02
ATOM    652  CZ  ARG A  81       7.362  -8.233 -12.715  1.00119.02
ATOM    653  NH1 ARG A  81       6.857  -9.485 -12.933  1.00119.02
ATOM    654  NH2 ARG A  81       6.838  -7.161 -13.376  1.00119.02
ATOM    655  N   GLU A  82      14.107  -8.558 -10.098  1.00 33.54
ATOM    656  CA  GLU A  82      14.919  -9.337  -9.210  1.00 33.54
ATOM    657  C   GLU A  82      15.539  -8.438  -8.185  1.00 33.54
ATOM    658  O   GLU A  82      15.598  -8.784  -7.006  1.00 33.54
ATOM    659  CB  GLU A  82      16.065 -10.053  -9.942  1.00 33.54
ATOM    660  CG  GLU A  82      15.623 -11.324 -10.667  1.00 33.54
ATOM    661  CD  GLU A  82      16.593 -12.434 -10.289  1.00 33.54
ATOM    662  OE1 GLU A  82      16.675 -12.760  -9.074  1.00 33.54
ATOM    663  OE2 GLU A  82      17.269 -12.966 -11.209  1.00 33.54
ATOM    664  N   TYR A  83      16.020  -7.256  -8.616  1.00 41.93
ATOM    665  CA  TYR A  83      16.685  -6.348  -7.726  1.00 41.93
ATOM    666  C   TYR A  83      15.707  -5.831  -6.713  1.00 41.93
ATOM    667  O   TYR A  83      16.041  -5.686  -5.538  1.00 41.93
ATOM    668  CB  TYR A  83      17.319  -5.142  -8.443  1.00 41.93
ATOM    669  CG  TYR A  83      17.998  -4.316  -7.401  1.00 41.93
ATOM    670  CD1 TYR A  83      18.896  -4.897  -6.536  1.00 41.93
ATOM    671  CD2 TYR A  83      17.749  -2.968  -7.289  1.00 41.93
ATOM    672  CE1 TYR A  83      19.528  -4.150  -5.571  1.00 41.93
ATOM    673  CE2 TYR A  83      18.378  -2.213  -6.325  1.00 41.93
ATOM    674  CZ  TYR A  83      19.269  -2.805  -5.464  1.00 41.93
ATOM    675  OH  TYR A  83      19.917  -2.037  -4.474  1.00 41.93
ATOM    676  N   ARG A  84      14.467  -5.528  -7.146  1.00135.33
ATOM    677  CA  ARG A  84      13.469  -4.999  -6.260  1.00135.33
ATOM    678  C   ARG A  84      13.157  -5.999  -5.187  1.00135.33
ATOM    679  O   ARG A  84      12.938  -5.631  -4.035  1.00135.33
ATOM    680  CB  ARG A  84      12.147  -4.663  -6.965  1.00135.33
ATOM    681  CG  ARG A  84      11.056  -4.212  -5.990  1.00135.33
ATOM    682  CD  ARG A  84       9.868  -3.532  -6.668  1.00135.33
ATOM    683  NE  ARG A  84       9.405  -4.423  -7.766  1.00135.33
ATOM    684  CZ  ARG A  84       8.703  -5.561  -7.490  1.00135.33
ATOM    685  NH1 ARG A  84       8.453  -5.915  -6.196  1.00135.33
ATOM    686  NH2 ARG A  84       8.248  -6.339  -8.513  1.00135.33
ATOM    687  N   GLN A  85      13.117  -7.296  -5.543  1.00 77.65
ATOM    688  CA  GLN A  85      12.789  -8.340  -4.610  1.00 77.65
ATOM    689  C   GLN A  85      13.818  -8.371  -3.524  1.00 77.65
ATOM    690  O   GLN A  85      13.486  -8.523  -2.349  1.00 77.65
ATOM    691  CB  GLN A  85      12.833  -9.735  -5.261  1.00 77.65
ATOM    692  CG  GLN A  85      11.821  -9.947  -6.389  1.00 77.65
ATOM    693  CD  GLN A  85      10.742 -10.890  -5.884  1.00 77.65
ATOM    694  OE1 GLN A  85      10.547 -11.977  -6.425  1.00 77.65
ATOM    695  NE2 GLN A  85      10.023 -10.469  -4.808  1.00 77.65
ATOM    696  N   MET A  86      15.103  -8.229  -3.896  1.00 67.78
ATOM    697  CA  MET A  86      16.175  -8.310  -2.947  1.00 67.78
ATOM    698  C   MET A  86      16.026  -7.208  -1.941  1.00 67.78
ATOM    699  O   MET A  86      16.145  -7.439  -0.739  1.00 67.78
ATOM    700  CB  MET A  86      17.549  -8.127  -3.615  1.00 67.78
ATOM    701  CG  MET A  86      17.793  -9.054  -4.808  1.00 67.78
ATOM    702  SD  MET A  86      19.080  -8.477  -5.956  1.00 67.78
ATOM    703  CE  MET A  86      18.587  -9.568  -7.321  1.00 67.78
ATOM    704  N   VAL A  87      15.743  -5.975  -2.407  1.00 92.84
ATOM    705  CA  VAL A  87      15.654  -4.864  -1.500  1.00 92.84
ATOM    706  C   VAL A  87      14.490  -5.053  -0.578  1.00 92.84
ATOM    707  O   VAL A  87      14.580  -4.759   0.614  1.00 92.84
ATOM    708  CB  VAL A  87      15.505  -3.527  -2.176  1.00 92.84
ATOM    709  CG1 VAL A  87      15.628  -2.430  -1.105  1.00 92.84
ATOM    710  CG2 VAL A  87      16.513  -3.409  -3.327  1.00 92.84
ATOM    711  N   GLU A  88      13.360  -5.557  -1.108  1.00125.56
ATOM    712  CA  GLU A  88      12.192  -5.729  -0.299  1.00125.56
ATOM    713  C   GLU A  88      12.440  -6.728   0.787  1.00125.56
ATOM    714  O   GLU A  88      11.943  -6.557   1.897  1.00125.56
ATOM    715  CB  GLU A  88      10.926  -6.055  -1.113  1.00125.56
ATOM    716  CG  GLU A  88      11.046  -7.239  -2.064  1.00125.56
ATOM    717  CD  GLU A  88       9.995  -7.042  -3.146  1.00125.56
ATOM    718  OE1 GLU A  88       9.859  -5.889  -3.638  1.00125.56
ATOM    719  OE2 GLU A  88       9.306  -8.040  -3.489  1.00125.56
ATOM    720  N   THR A  89      13.233  -7.781   0.521  1.00 29.79
ATOM    721  CA  THR A  89      13.481  -8.773   1.532  1.00 29.79
ATOM    722  C   THR A  89      14.136  -8.116   2.707  1.00 29.79
ATOM    723  O   THR A  89      13.779  -8.390   3.851  1.00 29.79
ATOM    724  CB  THR A  89      14.398  -9.864   1.062  1.00 29.79
ATOM    725  OG1 THR A  89      13.873 -10.478  -0.105  1.00 29.79
ATOM    726  CG2 THR A  89      14.546 -10.902   2.188  1.00 29.79
ATOM    727  N   GLU A  90      15.116  -7.227   2.456  1.00 80.65
ATOM    728  CA  GLU A  90      15.823  -6.589   3.530  1.00 80.65
ATOM    729  C   GLU A  90      14.884  -5.705   4.298  1.00 80.65
ATOM    730  O   GLU A  90      14.938  -5.654   5.527  1.00 80.65
ATOM    731  CB  GLU A  90      17.014  -5.745   3.043  1.00 80.65
ATOM    732  CG  GLU A  90      17.927  -5.275   4.176  1.00 80.65
ATOM    733  CD  GLU A  90      19.356  -5.637   3.799  1.00 80.65
ATOM    734  OE1 GLU A  90      20.027  -4.788   3.153  1.00 80.65
ATOM    735  OE2 GLU A  90      19.797  -6.762   4.154  1.00 80.65
ATOM    736  N   LEU A  91      13.987  -4.990   3.590  1.00 52.59
ATOM    737  CA  LEU A  91      13.082  -4.068   4.219  1.00 52.59
ATOM    738  C   LEU A  91      12.147  -4.795   5.142  1.00 52.59
ATOM    739  O   LEU A  91      11.868  -4.316   6.240  1.00 52.59
ATOM    740  CB  LEU A  91      12.193  -3.319   3.211  1.00 52.59
ATOM    741  CG  LEU A  91      12.107  -1.802   3.471  1.00 52.59
ATOM    742  CD1 LEU A  91      11.287  -1.092   2.381  1.00 52.59
ATOM    743  CD2 LEU A  91      11.619  -1.497   4.892  1.00 52.59
ATOM    744  N   LYS A  92      11.621  -5.965   4.721  1.00135.69
ATOM    745  CA  LYS A  92      10.698  -6.695   5.551  1.00135.69
ATOM    746  C   LYS A  92      11.374  -7.129   6.815  1.00135.69
ATOM    747  O   LYS A  92      10.766  -7.108   7.884  1.00135.69
ATOM    748  CB  LYS A  92      10.115  -7.975   4.918  1.00135.69
ATOM    749  CG  LYS A  92       8.596  -7.985   4.727  1.00135.69
ATOM    750  CD  LYS A  92       7.821  -8.803   5.760  1.00135.69
ATOM    751  CE  LYS A  92       6.321  -8.883   5.456  1.00135.69
ATOM    752  NZ  LYS A  92       5.783 -10.196   5.868  1.00135.69
ATOM    753  N   LEU A  93      12.651  -7.540   6.731  1.00116.92
ATOM    754  CA  LEU A  93      13.328  -8.047   7.892  1.00116.92
ATOM    755  C   LEU A  93      13.403  -6.959   8.918  1.00116.92
ATOM    756  O   LEU A  93      13.147  -7.193  10.098  1.00116.92
ATOM    757  CB  LEU A  93      14.766  -8.512   7.576  1.00116.92
ATOM    758  CG  LEU A  93      14.901  -9.551   6.440  1.00116.92
ATOM    759  CD1 LEU A  93      16.242  -9.450   5.693  1.00116.92
ATOM    760  CD2 LEU A  93      14.612 -10.969   6.955  1.00116.92
ATOM    761  N   ILE A  94      13.740  -5.728   8.493  1.00 98.76
ATOM    762  CA  ILE A  94      13.914  -4.665   9.440  1.00 98.76
ATOM    763  C   ILE A  94      12.612  -4.376  10.133  1.00 98.76
ATOM    764  O   ILE A  94      12.571  -4.245  11.355  1.00 98.76
ATOM    765  CB  ILE A  94      14.443  -3.400   8.812  1.00 98.76
ATOM    766  CG1 ILE A  94      15.630  -3.710   7.898  1.00 98.76
ATOM    767  CG2 ILE A  94      14.784  -2.374   9.900  1.00 98.76
ATOM    768  CD1 ILE A  94      16.846  -4.193   8.686  1.00 98.76
ATOM    769  N   CYS A  95      11.498  -4.303   9.379  1.00 35.95
ATOM    770  CA  CYS A  95      10.226  -3.981   9.964  1.00 35.95
ATOM    771  C   CYS A  95       9.847  -5.034  10.963  1.00 35.95
ATOM    772  O   CYS A  95       9.324  -4.722  12.030  1.00 35.95
ATOM    773  CB  CYS A  95       9.098  -3.891   8.923  1.00 35.95
ATOM    774  SG  CYS A  95       9.104  -2.303   8.037  1.00 35.95
ATOM    775  N   CYS A  96      10.108  -6.315  10.647  1.00 32.81
ATOM    776  CA  CYS A  96       9.736  -7.402  11.511  1.00 32.81
ATOM    777  C   CYS A  96      10.465  -7.295  12.818  1.00 32.81
ATOM    778  O   CYS A  96       9.887  -7.564  13.871  1.00 32.81
ATOM    779  CB  CYS A  96      10.065  -8.778  10.906  1.00 32.81
ATOM    780  SG  CYS A  96       9.229  -9.053   9.315  1.00 32.81
ATOM    781  N   ASP A  97      11.758  -6.916  12.792  1.00 39.11
ATOM    782  CA  ASP A  97      12.517  -6.832  14.010  1.00 39.11
ATOM    783  C   ASP A  97      11.926  -5.782  14.899  1.00 39.11
ATOM    784  O   ASP A  97      11.733  -6.010  16.093  1.00 39.11
ATOM    785  CB  ASP A  97      13.988  -6.439  13.784  1.00 39.11
ATOM    786  CG  ASP A  97      14.822  -7.703  13.645  1.00 39.11
ATOM    787  OD1 ASP A  97      14.372  -8.636  12.929  1.00 39.11
ATOM    788  OD2 ASP A  97      15.919  -7.751  14.263  1.00 39.11
ATOM    789  N   ILE A  98      11.611  -4.600  14.336  1.00 84.44
ATOM    790  CA  ILE A  98      11.100  -3.531  15.143  1.00 84.44
ATOM    791  C   ILE A  98       9.772  -3.916  15.713  1.00 84.44
ATOM    792  O   ILE A  98       9.520  -3.719  16.900  1.00 84.44
ATOM    793  CB  ILE A  98      10.953  -2.232  14.400  1.00 84.44
ATOM    794  CG1 ILE A  98      10.242  -1.198  15.284  1.00 84.44
ATOM    795  CG2 ILE A  98      10.242  -2.482  13.063  1.00 84.44
ATOM    796  CD1 ILE A  98      11.022  -0.882  16.556  1.00 84.44
ATOM    797  N   LEU A  99       8.898  -4.519  14.894  1.00 42.34
ATOM    798  CA  LEU A  99       7.575  -4.860  15.334  1.00 42.34
ATOM    799  C   LEU A  99       7.679  -5.821  16.474  1.00 42.34
ATOM    800  O   LEU A  99       6.888  -5.766  17.415  1.00 42.34
ATOM    801  CB  LEU A  99       6.734  -5.514  14.226  1.00 42.34
ATOM    802  CG  LEU A  99       6.415  -4.552  13.066  1.00 42.34
ATOM    803  CD1 LEU A  99       5.862  -5.304  11.845  1.00 42.34
ATOM    804  CD2 LEU A  99       5.483  -3.420  13.531  1.00 42.34
ATOM    805  N   ASP A 100       8.654  -6.743  16.417  1.00 34.08
ATOM    806  CA  ASP A 100       8.794  -7.720  17.457  1.00 34.08
ATOM    807  C   ASP A 100       9.130  -7.047  18.758  1.00 34.08
ATOM    808  O   ASP A 100       8.554  -7.379  19.793  1.00 34.08
ATOM    809  CB  ASP A 100       9.918  -8.731  17.163  1.00 34.08
ATOM    810  CG  ASP A 100       9.364 -10.142  17.292  1.00 34.08
ATOM    811  OD1 ASP A 100       8.618 -10.579  16.375  1.00 34.08
ATOM    812  OD2 ASP A 100       9.676 -10.805  18.317  1.00 34.08
ATOM    813  N   VAL A 101      10.060  -6.069  18.747  1.00 99.82
ATOM    814  CA  VAL A 101      10.470  -5.453  19.980  1.00 99.82
ATOM    815  C   VAL A 101       9.309  -4.732  20.592  1.00 99.82
ATOM    816  O   VAL A 101       9.144  -4.741  21.811  1.00 99.82
ATOM    817  CB  VAL A 101      11.595  -4.463  19.843  1.00 99.82
ATOM    818  CG1 VAL A 101      12.186  -4.209  21.240  1.00 99.82
ATOM    819  CG2 VAL A 101      12.600  -4.956  18.793  1.00 99.82
ATOM    820  N   LEU A 102       8.477  -4.067  19.766  1.00106.84
ATOM    821  CA  LEU A 102       7.375  -3.342  20.329  1.00106.84
ATOM    822  C   LEU A 102       6.412  -4.267  20.997  1.00106.84
ATOM    823  O   LEU A 102       5.917  -3.958  22.080  1.00106.84
ATOM    824  CB  LEU A 102       6.578  -2.477  19.337  1.00106.84
ATOM    825  CG  LEU A 102       7.395  -1.347  18.681  1.00106.84
ATOM    826  CD1 LEU A 102       6.596  -0.687  17.550  1.00106.84
ATOM    827  CD2 LEU A 102       7.947  -0.340  19.693  1.00106.84
ATOM    828  N   ASP A 103       6.096  -5.415  20.368  1.00111.62
ATOM    829  CA  ASP A 103       5.133  -6.292  20.968  1.00111.62
ATOM    830  C   ASP A 103       5.644  -6.903  22.239  1.00111.62
ATOM    831  O   ASP A 103       4.928  -6.930  23.239  1.00111.62
ATOM    832  CB  ASP A 103       4.605  -7.384  20.004  1.00111.62
ATOM    833  CG  ASP A 103       3.347  -8.068  20.532  1.00111.62
ATOM    834  OD1 ASP A 103       2.238  -7.483  20.411  1.00111.62
ATOM    835  OD2 ASP A 103       3.486  -9.207  21.054  1.00111.62
ATOM    836  N   LYS A 104       6.882  -7.432  22.250  1.00143.38
ATOM    837  CA  LYS A 104       7.345  -8.081  23.443  1.00143.38
ATOM    838  C   LYS A 104       7.648  -7.129  24.574  1.00143.38
ATOM    839  O   LYS A 104       7.127  -7.296  25.674  1.00143.38
ATOM    840  CB  LYS A 104       8.603  -8.930  23.198  1.00143.38
ATOM    841  CG  LYS A 104       9.168  -9.585  24.460  1.00143.38
ATOM    842  CD  LYS A 104      10.440 -10.390  24.195  1.00143.38
ATOM    843  CE  LYS A 104      11.483  -9.619  23.383  1.00143.38
ATOM    844  NZ  LYS A 104      12.837 -10.146  23.659  1.00143.38
ATOM    845  N   HIS A 105       8.588  -6.177  24.362  1.00 95.77
ATOM    846  CA  HIS A 105       9.027  -5.260  25.390  1.00 95.77
ATOM    847  C   HIS A 105       8.289  -3.955  25.581  1.00 95.77
ATOM    848  O   HIS A 105       7.811  -3.651  26.672  1.00 95.77
ATOM    849  CB  HIS A 105      10.497  -4.838  25.213  1.00 95.77
ATOM    850  CG  HIS A 105      11.482  -5.963  25.307  1.00 95.77
ATOM    851  ND1 HIS A 105      11.578  -6.809  26.388  1.00 95.77
ATOM    852  CD2 HIS A 105      12.442  -6.368  24.431  1.00 95.77
ATOM    853  CE1 HIS A 105      12.583  -7.679  26.117  1.00 95.77
ATOM    854  NE2 HIS A 105      13.139  -7.450  24.941  1.00 95.77
ATOM    855  N   LEU A 106       8.210  -3.147  24.500  1.00147.06
ATOM    856  CA  LEU A 106       7.874  -1.744  24.592  1.00147.06
ATOM    857  C   LEU A 106       6.476  -1.398  25.006  1.00147.06
ATOM    858  O   LEU A 106       6.283  -0.605  25.927  1.00147.06
ATOM    859  CB  LEU A 106       8.115  -0.997  23.266  1.00147.06
ATOM    860  CG  LEU A 106       9.539  -0.436  23.075  1.00147.06
ATOM    861  CD1 LEU A 106      10.128   0.069  24.398  1.00147.06
ATOM    862  CD2 LEU A 106      10.471  -1.441  22.393  1.00147.06
ATOM    863  N   ILE A 107       5.466  -1.948  24.310  1.00 60.24
ATOM    864  CA  ILE A 107       4.097  -1.584  24.548  1.00 60.24
ATOM    865  C   ILE A 107       3.599  -2.068  25.878  1.00 60.24
ATOM    866  O   ILE A 107       2.974  -1.300  26.608  1.00 60.24
ATOM    867  CB  ILE A 107       3.174  -2.101  23.483  1.00 60.24
ATOM    868  CG1 ILE A 107       3.734  -1.747  22.092  1.00 60.24
ATOM    869  CG2 ILE A 107       1.767  -1.533  23.744  1.00 60.24
ATOM    870  CD1 ILE A 107       2.732  -1.931  20.953  1.00 60.24
ATOM    871  N   PRO A 108       3.833  -3.294  26.249  1.00 78.30
ATOM    872  CA  PRO A 108       3.277  -3.771  27.488  1.00 78.30
ATOM    873  C   PRO A 108       3.815  -3.042  28.679  1.00 78.30
ATOM    874  O   PRO A 108       3.094  -2.880  29.661  1.00 78.30
ATOM    875  CB  PRO A 108       3.537  -5.276  27.498  1.00 78.30
ATOM    876  CG  PRO A 108       4.734  -5.438  26.540  1.00 78.30
ATOM    877  CD  PRO A 108       4.317  -4.684  25.265  1.00 78.30
ATOM    878  N   ALA A 109       5.096  -2.647  28.612  1.00 64.81
ATOM    879  CA  ALA A 109       5.853  -1.969  29.627  1.00 64.81
ATOM    880  C   ALA A 109       5.441  -0.541  29.845  1.00 64.81
ATOM    881  O   ALA A 109       5.561  -0.040  30.961  1.00 64.81
ATOM    882  CB  ALA A 109       7.360  -1.954  29.318  1.00 64.81
ATOM    883  N   ALA A 110       4.997   0.168  28.785  1.00 56.93
ATOM    884  CA  ALA A 110       4.783   1.593  28.857  1.00 56.93
ATOM    885  C   ALA A 110       3.829   1.963  29.953  1.00 56.93
ATOM    886  O   ALA A 110       2.642   1.651  29.902  1.00 56.93
ATOM    887  CB  ALA A 110       4.238   2.190  27.547  1.00 56.93
ATOM    888  N   ASN A 111       4.373   2.659  30.977  1.00119.71
ATOM    889  CA  ASN A 111       3.697   3.126  32.160  1.00119.71
ATOM    890  C   ASN A 111       2.864   4.365  31.950  1.00119.71
ATOM    891  O   ASN A 111       1.836   4.523  32.613  1.00119.71
ATOM    892  CB  ASN A 111       4.667   3.407  33.320  1.00119.71
ATOM    893  CG  ASN A 111       4.686   2.173  34.213  1.00119.71
ATOM    894  OD1 ASN A 111       4.221   2.210  35.352  1.00119.71
ATOM    895  ND2 ASN A 111       5.235   1.046  33.688  1.00119.71
ATOM    896  N   THR A 112       3.288   5.288  31.055  1.00108.23
ATOM    897  CA  THR A 112       2.613   6.556  30.926  1.00108.23
ATOM    898  C   THR A 112       1.987   6.691  29.570  1.00108.23
ATOM    899  O   THR A 112       2.323   5.975  28.630  1.00108.23
ATOM    900  CB  THR A 112       3.529   7.731  31.086  1.00108.23
ATOM    901  OG1 THR A 112       4.422   7.807  29.984  1.00108.23
ATOM    902  CG2 THR A 112       4.314   7.568  32.398  1.00108.23
ATOM    903  N   GLY A 113       1.033   7.642  29.456  1.00 28.01
ATOM    904  CA  GLY A 113       0.294   7.873  28.247  1.00 28.01
ATOM    905  C   GLY A 113       1.210   8.339  27.156  1.00 28.01
ATOM    906  O   GLY A 113       1.075   7.921  26.007  1.00 28.01
ATOM    907  N   GLU A 114       2.173   9.220  27.485  1.00 48.17
ATOM    908  CA  GLU A 114       3.002   9.783  26.459  1.00 48.17
ATOM    909  C   GLU A 114       3.773   8.703  25.772  1.00 48.17
ATOM    910  O   GLU A 114       3.865   8.679  24.546  1.00 48.17
ATOM    911  CB  GLU A 114       4.010  10.816  26.987  1.00 48.17
ATOM    912  CG  GLU A 114       3.373  11.811  27.958  1.00 48.17
ATOM    913  CD  GLU A 114       3.604  11.305  29.374  1.00 48.17
ATOM    914  OE1 GLU A 114       4.694  11.593  29.933  1.00 48.17
ATOM    915  OE2 GLU A 114       2.694  10.620  29.913  1.00 48.17
ATOM    916  N   SER A 115       4.348   7.778  26.558  1.00 87.89
ATOM    917  CA  SER A 115       5.161   6.715  26.043  1.00 87.89
ATOM    918  C   SER A 115       4.336   5.730  25.267  1.00 87.89
ATOM    919  O   SER A 115       4.752   5.243  24.216  1.00 87.89
ATOM    920  CB  SER A 115       5.867   5.965  27.182  1.00 87.89
ATOM    921  OG  SER A 115       4.949   5.661  28.216  1.00 87.89
ATOM    922  N   LYS A 116       3.135   5.400  25.772  1.00 72.42
ATOM    923  CA  LYS A 116       2.290   4.430  25.131  1.00 72.42
ATOM    924  C   LYS A 116       1.866   4.933  23.777  1.00 72.42
ATOM    925  O   LYS A 116       1.810   4.172  22.810  1.00 72.42
ATOM    926  CB  LYS A 116       1.012   4.141  25.934  1.00 72.42
ATOM    927  CG  LYS A 116       0.334   2.828  25.549  1.00 72.42
ATOM    928  CD  LYS A 116       0.966   1.607  26.218  1.00 72.42
ATOM    929  CE  LYS A 116       0.436   1.339  27.627  1.00 72.42
ATOM    930  NZ  LYS A 116       1.151   0.190  28.220  1.00 72.42
ATOM    931  N   VAL A 117       1.537   6.236  23.672  1.00 37.21
ATOM    932  CA  VAL A 117       1.107   6.792  22.419  1.00 37.21
ATOM    933  C   VAL A 117       2.239   6.692  21.433  1.00 37.21
ATOM    934  O   VAL A 117       2.036   6.355  20.268  1.00 37.21
ATOM    935  CB  VAL A 117       0.709   8.237  22.527  1.00 37.21
ATOM    936  CG1 VAL A 117       0.475   8.791  21.111  1.00 37.21
ATOM    937  CG2 VAL A 117      -0.522   8.340  23.444  1.00 37.21
ATOM    938  N   PHE A 118       3.475   6.963  21.896  1.00 63.68
ATOM    939  CA  PHE A 118       4.656   6.981  21.074  1.00 63.68
ATOM    940  C   PHE A 118       4.858   5.624  20.447  1.00 63.68
ATOM    941  O   PHE A 118       5.099   5.517  19.245  1.00 63.68
ATOM    942  CB  PHE A 118       5.896   7.315  21.932  1.00 63.68
ATOM    943  CG  PHE A 118       7.158   7.028  21.193  1.00 63.68
ATOM    944  CD1 PHE A 118       7.383   7.586  19.956  1.00 63.68
ATOM    945  CD2 PHE A 118       8.124   6.216  21.742  1.00 63.68
ATOM    946  CE1 PHE A 118       8.551   7.335  19.274  1.00 63.68
ATOM    947  CE2 PHE A 118       9.293   5.961  21.062  1.00 63.68
ATOM    948  CZ  PHE A 118       9.506   6.517  19.825  1.00 63.68
ATOM    949  N   TYR A 119       4.767   4.545  21.247  1.00 86.11
ATOM    950  CA  TYR A 119       4.997   3.208  20.764  1.00 86.11
ATOM    951  C   TYR A 119       3.916   2.773  19.820  1.00 86.11
ATOM    952  O   TYR A 119       4.187   2.054  18.858  1.00 86.11
ATOM    953  CB  TYR A 119       5.143   2.169  21.888  1.00 86.11
ATOM    954  CG  TYR A 119       6.423   2.508  22.575  1.00 86.11
ATOM    955  CD1 TYR A 119       7.606   2.509  21.871  1.00 86.11
ATOM    956  CD2 TYR A 119       6.454   2.805  23.918  1.00 86.11
ATOM    957  CE1 TYR A 119       8.798   2.817  22.485  1.00 86.11
ATOM    958  CE2 TYR A 119       7.643   3.113  24.537  1.00 86.11
ATOM    959  CZ  TYR A 119       8.817   3.121  23.822  1.00 86.11
ATOM    960  OH  TYR A 119      10.037   3.438  24.456  1.00 86.11
ATOM    961  N   TYR A 120       2.652   3.154  20.093  1.00 53.29
ATOM    962  CA  TYR A 120       1.564   2.795  19.220  1.00 53.29
ATOM    963  C   TYR A 120       1.746   3.421  17.869  1.00 53.29
ATOM    964  O   TYR A 120       1.501   2.772  16.852  1.00 53.29
ATOM    965  CB  TYR A 120       0.170   3.218  19.718  1.00 53.29
ATOM    966  CG  TYR A 120      -0.371   2.173  20.632  1.00 53.29
ATOM    967  CD1 TYR A 120      -0.685   0.935  20.121  1.00 53.29
ATOM    968  CD2 TYR A 120      -0.582   2.416  21.969  1.00 53.29
ATOM    969  CE1 TYR A 120      -1.193  -0.056  20.927  1.00 53.29
ATOM    970  CE2 TYR A 120      -1.090   1.428  22.782  1.00 53.29
ATOM    971  CZ  TYR A 120      -1.396   0.192  22.263  1.00 53.29
ATOM    972  OH  TYR A 120      -1.919  -0.822  23.093  1.00 53.29
ATOM    973  N   LYS A 121       2.172   4.700  17.816  1.00144.35
ATOM    974  CA  LYS A 121       2.338   5.359  16.545  1.00144.35
ATOM    975  C   LYS A 121       3.347   4.594  15.752  1.00144.35
ATOM    976  O   LYS A 121       3.188   4.390  14.549  1.00144.35
ATOM    977  CB  LYS A 121       2.981   6.751  16.608  1.00144.35
ATOM    978  CG  LYS A 121       2.186   7.850  17.293  1.00144.35
ATOM    979  CD  LYS A 121       3.088   8.999  17.747  1.00144.35
ATOM    980  CE  LYS A 121       3.613   9.859  16.590  1.00144.35
ATOM    981  NZ  LYS A 121       4.344  11.041  17.106  1.00144.35
ATOM    982  N   MET A 122       4.419   4.156  16.432  1.00 62.09
ATOM    983  CA  MET A 122       5.525   3.474  15.822  1.00 62.09
ATOM    984  C   MET A 122       5.043   2.195  15.192  1.00 62.09
ATOM    985  O   MET A 122       5.513   1.811  14.121  1.00 62.09
ATOM    986  CB  MET A 122       6.598   3.127  16.871  1.00 62.09
ATOM    987  CG  MET A 122       7.942   2.656  16.313  1.00 62.09
ATOM    988  SD  MET A 122       9.348   3.646  16.907  1.00 62.09
ATOM    989  CE  MET A 122       9.573   2.759  18.473  1.00 62.09
ATOM    990  N   LYS A 123       4.111   1.483  15.855  1.00 88.87
ATOM    991  CA  LYS A 123       3.592   0.254  15.318  1.00 88.87
ATOM    992  C   LYS A 123       2.846   0.537  14.043  1.00 88.87
ATOM    993  O   LYS A 123       2.975  -0.190  13.059  1.00 88.87
ATOM    994  CB  LYS A 123       2.647  -0.460  16.302  1.00 88.87
ATOM    995  CG  LYS A 123       2.460  -1.951  16.013  1.00 88.87
ATOM    996  CD  LYS A 123       2.067  -2.764  17.250  1.00 88.87
ATOM    997  CE  LYS A 123       2.029  -4.275  17.021  1.00 88.87
ATOM    998  NZ  LYS A 123       0.913  -4.875  17.784  1.00 88.87
ATOM    999  N   GLY A 124       2.042   1.616  14.019  1.00 27.83
ATOM   1000  CA  GLY A 124       1.280   1.934  12.843  1.00 27.83
ATOM   1001  C   GLY A 124       2.214   2.249  11.710  1.00 27.83
ATOM   1002  O   GLY A 124       1.954   1.884  10.564  1.00 27.83
ATOM   1003  N   ASP A 125       3.320   2.962  12.005  1.00 62.86
ATOM   1004  CA  ASP A 125       4.254   3.405  11.004  1.00 62.86
ATOM   1005  C   ASP A 125       4.906   2.232  10.320  1.00 62.86
ATOM   1006  O   ASP A 125       5.001   2.195   9.092  1.00 62.86
ATOM   1007  CB  ASP A 125       5.378   4.272  11.614  1.00 62.86
ATOM   1008  CG  ASP A 125       5.003   5.749  11.479  1.00 62.86
ATOM   1009  OD1 ASP A 125       3.903   6.134  11.956  1.00 62.86
ATOM   1010  OD2 ASP A 125       5.819   6.516  10.899  1.00 62.86
ATOM   1011  N   TYR A 126       5.380   1.242  11.103  1.00 79.08
ATOM   1012  CA  TYR A 126       6.073   0.098  10.572  1.00 79.08
ATOM   1013  C   TYR A 126       5.161  -0.786   9.779  1.00 79.08
ATOM   1014  O   TYR A 126       5.577  -1.354   8.770  1.00 79.08
ATOM   1015  CB  TYR A 126       6.860  -0.696  11.629  1.00 79.08
ATOM   1016  CG  TYR A 126       8.104   0.113  11.765  1.00 79.08
ATOM   1017  CD1 TYR A 126       9.108  -0.003  10.830  1.00 79.08
ATOM   1018  CD2 TYR A 126       8.254   1.010  12.798  1.00 79.08
ATOM   1019  CE1 TYR A 126      10.253   0.751  10.928  1.00 79.08
ATOM   1020  CE2 TYR A 126       9.397   1.766  12.902  1.00 79.08
ATOM   1021  CZ  TYR A 126      10.398   1.636  11.969  1.00 79.08
ATOM   1022  OH  TYR A 126      11.569   2.417  12.078  1.00 79.08
ATOM   1023  N   HIS A 127       3.902  -0.956  10.222  1.00 42.94
ATOM   1024  CA  HIS A 127       2.967  -1.745   9.465  1.00 42.94
ATOM   1025  C   HIS A 127       2.740  -1.066   8.144  1.00 42.94
ATOM   1026  O   HIS A 127       2.621  -1.727   7.113  1.00 42.94
ATOM   1027  CB  HIS A 127       1.601  -1.915  10.154  1.00 42.94
ATOM   1028  CG  HIS A 127       1.586  -3.019  11.171  1.00 42.94
ATOM   1029  ND1 HIS A 127       1.839  -2.823  12.510  1.00 42.94
ATOM   1030  CD2 HIS A 127       1.345  -4.351  11.031  1.00 42.94
ATOM   1031  CE1 HIS A 127       1.743  -4.036  13.110  1.00 42.94
ATOM   1032  NE2 HIS A 127       1.444  -4.994  12.252  1.00 42.94
ATOM   1033  N   ARG A 128       2.679   0.282   8.144  1.00140.11
ATOM   1034  CA  ARG A 128       2.467   1.061   6.953  1.00140.11
ATOM   1035  C   ARG A 128       3.603   0.831   5.992  1.00140.11
ATOM   1036  O   ARG A 128       3.392   0.750   4.782  1.00140.11
ATOM   1037  CB  ARG A 128       2.370   2.569   7.263  1.00140.11
ATOM   1038  CG  ARG A 128       2.047   3.453   6.057  1.00140.11
ATOM   1039  CD  ARG A 128       2.405   4.927   6.267  1.00140.11
ATOM   1040  NE  ARG A 128       1.927   5.701   5.086  1.00140.11
ATOM   1041  CZ  ARG A 128       2.597   5.639   3.899  1.00140.11
ATOM   1042  NH1 ARG A 128       3.743   4.904   3.799  1.00140.11
ATOM   1043  NH2 ARG A 128       2.116   6.308   2.809  1.00140.11
ATOM   1044  N   TYR A 129       4.848   0.715   6.493  1.00 72.15
ATOM   1045  CA  TYR A 129       5.966   0.506   5.612  1.00 72.15
ATOM   1046  C   TYR A 129       5.800  -0.811   4.908  1.00 72.15
ATOM   1047  O   TYR A 129       6.092  -0.924   3.719  1.00 72.15
ATOM   1048  CB  TYR A 129       7.332   0.518   6.324  1.00 72.15
ATOM   1049  CG  TYR A 129       7.493   1.878   6.915  1.00 72.15
ATOM   1050  CD1 TYR A 129       7.270   2.998   6.149  1.00 72.15
ATOM   1051  CD2 TYR A 129       7.891   2.038   8.222  1.00 72.15
ATOM   1052  CE1 TYR A 129       7.418   4.257   6.683  1.00 72.15
ATOM   1053  CE2 TYR A 129       8.041   3.294   8.763  1.00 72.15
ATOM   1054  CZ  TYR A 129       7.802   4.407   7.993  1.00 72.15
ATOM   1055  OH  TYR A 129       7.954   5.696   8.545  1.00 72.15
ATOM   1056  N   LEU A 130       5.336  -1.851   5.627  1.00 50.82
ATOM   1057  CA  LEU A 130       5.114  -3.156   5.063  1.00 50.82
ATOM   1058  C   LEU A 130       4.046  -3.057   4.008  1.00 50.82
ATOM   1059  O   LEU A 130       4.078  -3.763   3.002  1.00 50.82
ATOM   1060  CB  LEU A 130       4.630  -4.182   6.109  1.00 50.82
ATOM   1061  CG  LEU A 130       5.650  -4.446   7.234  1.00 50.82
ATOM   1062  CD1 LEU A 130       4.954  -4.905   8.529  1.00 50.82
ATOM   1063  CD2 LEU A 130       6.742  -5.429   6.776  1.00 50.82
ATOM   1064  N   ALA A 131       3.047  -2.184   4.228  1.00 44.53
ATOM   1065  CA  ALA A 131       1.933  -2.024   3.331  1.00 44.53
ATOM   1066  C   ALA A 131       2.371  -1.495   1.993  1.00 44.53
ATOM   1067  O   ALA A 131       1.792  -1.841   0.965  1.00 44.53
ATOM   1068  CB  ALA A 131       0.859  -1.066   3.875  1.00 44.53
ATOM   1069  N   GLU A 132       3.385  -0.615   1.955  1.00 57.92
ATOM   1070  CA  GLU A 132       3.793  -0.038   0.702  1.00 57.92
ATOM   1071  C   GLU A 132       4.260  -1.128  -0.234  1.00 57.92
ATOM   1072  O   GLU A 132       4.063  -1.050  -1.446  1.00 57.92
ATOM   1073  CB  GLU A 132       4.949   0.963   0.876  1.00 57.92
ATOM   1074  CG  GLU A 132       4.747   1.909   2.062  1.00 57.92
ATOM   1075  CD  GLU A 132       5.869   2.937   2.060  1.00 57.92
ATOM   1076  OE1 GLU A 132       7.045   2.538   2.275  1.00 57.92
ATOM   1077  OE2 GLU A 132       5.563   4.141   1.848  1.00 57.92
ATOM   1078  N   PHE A 133       4.979  -2.115   0.326  1.00213.62
ATOM   1079  CA  PHE A 133       5.583  -3.296  -0.248  1.00213.62
ATOM   1080  C   PHE A 133       4.688  -4.482  -0.516  1.00213.62
ATOM   1081  O   PHE A 133       4.986  -5.268  -1.413  1.00213.62
ATOM   1082  CB  PHE A 133       6.755  -3.767   0.646  1.00213.62
ATOM   1083  CG  PHE A 133       6.959  -5.229   0.469  1.00213.62
ATOM   1084  CD1 PHE A 133       7.536  -5.746  -0.665  1.00213.62
ATOM   1085  CD2 PHE A 133       6.542  -6.085   1.462  1.00213.62
ATOM   1086  CE1 PHE A 133       7.696  -7.103  -0.790  1.00213.62
ATOM   1087  CE2 PHE A 133       6.701  -7.443   1.339  1.00213.62
ATOM   1088  CZ  PHE A 133       7.283  -7.953   0.206  1.00213.62
ATOM   1089  N   ALA A 134       3.606  -4.670   0.267  1.00 58.62
ATOM   1090  CA  ALA A 134       2.822  -5.886   0.317  1.00 58.62
ATOM   1091  C   ALA A 134       2.248  -6.344  -0.989  1.00 58.62
ATOM   1092  O   ALA A 134       1.900  -5.562  -1.872  1.00 58.62
ATOM   1093  CB  ALA A 134       1.661  -5.812   1.323  1.00 58.62
ATOM   1094  N   THR A 135       2.145  -7.690  -1.105  1.00106.19
ATOM   1095  CA  THR A 135       1.570  -8.379  -2.224  1.00106.19
ATOM   1096  C   THR A 135       0.085  -8.251  -2.086  1.00106.19
ATOM   1097  O   THR A 135      -0.421  -7.853  -1.037  1.00106.19
ATOM   1098  CB  THR A 135       1.915  -9.838  -2.237  1.00106.19
ATOM   1099  OG1 THR A 135       1.404 -10.460  -3.407  1.00106.19
ATOM   1100  CG2 THR A 135       1.328 -10.482  -0.971  1.00106.19
ATOM   1101  N   GLY A 136      -0.651  -8.580  -3.162  1.00 32.21
ATOM   1102  CA  GLY A 136      -2.075  -8.409  -3.217  1.00 32.21
ATOM   1103  C   GLY A 136      -2.799  -9.280  -2.238  1.00 32.21
ATOM   1104  O   GLY A 136      -3.839  -8.884  -1.717  1.00 32.21
ATOM   1105  N   ASN A 137      -2.319 -10.515  -2.008  1.00 99.40
ATOM   1106  CA  ASN A 137      -3.045 -11.418  -1.159  1.00 99.40
ATOM   1107  C   ASN A 137      -3.075 -10.984   0.277  1.00 99.40
ATOM   1108  O   ASN A 137      -4.133 -11.039   0.903  1.00 99.40
ATOM   1109  CB  ASN A 137      -2.535 -12.872  -1.226  1.00 99.40
ATOM   1110  CG  ASN A 137      -3.546 -13.797  -0.569  1.00 99.40
ATOM   1111  OD1 ASN A 137      -4.604 -14.070  -1.132  1.00 99.40
ATOM   1112  ND2 ASN A 137      -3.224 -14.282   0.658  1.00 99.40
ATOM   1113  N   ASP A 138      -1.945 -10.524   0.855  1.00101.35
ATOM   1114  CA  ASP A 138      -2.009 -10.265   2.270  1.00101.35
ATOM   1115  C   ASP A 138      -1.958  -8.803   2.584  1.00101.35
ATOM   1116  O   ASP A 138      -1.689  -8.433   3.725  1.00101.35
ATOM   1117  CB  ASP A 138      -0.865 -10.930   3.054  1.00101.35
ATOM   1118  CG  ASP A 138      -1.136 -12.427   3.107  1.00101.35
ATOM   1119  OD1 ASP A 138      -1.197 -13.056   2.018  1.00101.35
ATOM   1120  OD2 ASP A 138      -1.284 -12.963   4.240  1.00101.35
ATOM   1121  N   ARG A 139      -2.244  -7.932   1.603  1.00 98.49
ATOM   1122  CA  ARG A 139      -2.185  -6.517   1.841  1.00 98.49
ATOM   1123  C   ARG A 139      -3.264  -6.088   2.792  1.00 98.49
ATOM   1124  O   ARG A 139      -3.027  -5.275   3.684  1.00 98.49
ATOM   1125  CB  ARG A 139      -2.361  -5.690   0.557  1.00 98.49
ATOM   1126  CG  ARG A 139      -1.807  -4.268   0.669  1.00 98.49
ATOM   1127  CD  ARG A 139      -1.288  -3.709  -0.657  1.00 98.49
ATOM   1128  NE  ARG A 139      -0.470  -2.504  -0.342  1.00 98.49
ATOM   1129  CZ  ARG A 139      -0.979  -1.255  -0.558  1.00 98.49
ATOM   1130  NH1 ARG A 139      -2.248  -1.109  -1.039  1.00 98.49
ATOM   1131  NH2 ARG A 139      -0.218  -0.153  -0.294  1.00 98.49
ATOM   1132  N   LYS A 140      -4.481  -6.642   2.640  1.00 95.35
ATOM   1133  CA  LYS A 140      -5.597  -6.175   3.414  1.00 95.35
ATOM   1134  C   LYS A 140      -5.345  -6.381   4.873  1.00 95.35
ATOM   1135  O   LYS A 140      -5.652  -5.509   5.684  1.00 95.35
ATOM   1136  CB  LYS A 140      -6.921  -6.884   3.079  1.00 95.35
ATOM   1137  CG  LYS A 140      -8.097  -6.452   3.955  1.00 95.35
ATOM   1138  CD  LYS A 140      -8.238  -4.933   4.052  1.00 95.35
ATOM   1139  CE  LYS A 140      -9.470  -4.486   4.839  1.00 95.35
ATOM   1140  NZ  LYS A 140     -10.648  -4.425   3.945  1.00 95.35
ATOM   1141  N   GLU A 141      -4.780  -7.542   5.253  1.00 75.11
ATOM   1142  CA  GLU A 141      -4.577  -7.808   6.648  1.00 75.11
ATOM   1143  C   GLU A 141      -3.592  -6.830   7.214  1.00 75.11
ATOM   1144  O   GLU A 141      -3.781  -6.329   8.321  1.00 75.11
ATOM   1145  CB  GLU A 141      -4.043  -9.221   6.933  1.00 75.11
ATOM   1146  CG  GLU A 141      -5.133 -10.287   7.060  1.00 75.11
ATOM   1147  CD  GLU A 141      -5.831 -10.384   5.713  1.00 75.11
ATOM   1148  OE1 GLU A 141      -5.145 -10.166   4.678  1.00 75.11
ATOM   1149  OE2 GLU A 141      -7.057 -10.673   5.695  1.00 75.11
ATOM   1150  N   ALA A 142      -2.514  -6.530   6.463  1.00 29.70
ATOM   1151  CA  ALA A 142      -1.475  -5.649   6.925  1.00 29.70
ATOM   1152  C   ALA A 142      -2.022  -4.269   7.145  1.00 29.70
ATOM   1153  O   ALA A 142      -1.691  -3.616   8.133  1.00 29.70
ATOM   1154  CB  ALA A 142      -0.314  -5.525   5.923  1.00 29.70
ATOM   1155  N   ALA A 143      -2.880  -3.792   6.223  1.00 35.58
ATOM   1156  CA  ALA A 143      -3.435  -2.468   6.303  1.00 35.58
ATOM   1157  C   ALA A 143      -4.255  -2.329   7.552  1.00 35.58
ATOM   1158  O   ALA A 143      -4.231  -1.286   8.204  1.00 35.58
ATOM   1159  CB  ALA A 143      -4.349  -2.130   5.113  1.00 35.58
ATOM   1160  N   GLU A 144      -5.014  -3.378   7.913  1.00 74.00
ATOM   1161  CA  GLU A 144      -5.882  -3.327   9.058  1.00 74.00
ATOM   1162  C   GLU A 144      -5.078  -3.180  10.316  1.00 74.00
ATOM   1163  O   GLU A 144      -5.476  -2.453  11.225  1.00 74.00
ATOM   1164  CB  GLU A 144      -6.751  -4.590   9.188  1.00 74.00
ATOM   1165  CG  GLU A 144      -7.699  -4.802   8.009  1.00 74.00
ATOM   1166  CD  GLU A 144      -9.010  -5.354   8.549  1.00 74.00
ATOM   1167  OE1 GLU A 144      -8.953  -6.290   9.391  1.00 74.00
ATOM   1168  OE2 GLU A 144     -10.086  -4.850   8.126  1.00 74.00
ATOM   1169  N   ASN A 145      -3.927  -3.874  10.406  1.00 34.72
ATOM   1170  CA  ASN A 145      -3.105  -3.818  11.585  1.00 34.72
ATOM   1171  C   ASN A 145      -2.606  -2.417  11.778  1.00 34.72
ATOM   1172  O   ASN A 145      -2.571  -1.913  12.899  1.00 34.72
ATOM   1173  CB  ASN A 145      -1.883  -4.750  11.506  1.00 34.72
ATOM   1174  CG  ASN A 145      -2.127  -5.929  12.437  1.00 34.72
ATOM   1175  OD1 ASN A 145      -3.262  -6.368  12.618  1.00 34.72
ATOM   1176  ND2 ASN A 145      -1.034  -6.467  13.041  1.00 34.72
ATOM   1177  N   SER A 146      -2.199  -1.745  10.687  1.00 33.74
ATOM   1178  CA  SER A 146      -1.690  -0.408  10.797  1.00 33.74
ATOM   1179  C   SER A 146      -2.768   0.499  11.316  1.00 33.74
ATOM   1180  O   SER A 146      -2.528   1.317  12.202  1.00 33.74
ATOM   1181  CB  SER A 146      -1.220   0.152   9.443  1.00 33.74
ATOM   1182  OG  SER A 146      -0.690   1.458   9.612  1.00 33.74
ATOM   1183  N   LEU A 147      -3.996   0.357  10.785  1.00 95.46
ATOM   1184  CA  LEU A 147      -5.090   1.224  11.131  1.00 95.46
ATOM   1185  C   LEU A 147      -5.447   1.065  12.584  1.00 95.46
ATOM   1186  O   LEU A 147      -5.734   2.050  13.263  1.00 95.46
ATOM   1187  CB  LEU A 147      -6.332   0.941  10.256  1.00 95.46
ATOM   1188  CG  LEU A 147      -7.556   1.864  10.456  1.00 95.46
ATOM   1189  CD1 LEU A 147      -7.155   3.330  10.230  1.00 95.46
ATOM   1190  CD2 LEU A 147      -8.765   1.479   9.586  1.00 95.46
ATOM   1191  N   VAL A 148      -5.455  -0.179  13.101  1.00 83.90
ATOM   1192  CA  VAL A 148      -5.844  -0.411  14.466  1.00 83.90
ATOM   1193  C   VAL A 148      -4.872   0.240  15.405  1.00 83.90
ATOM   1194  O   VAL A 148      -5.279   0.837  16.401  1.00 83.90
ATOM   1195  CB  VAL A 148      -5.926  -1.871  14.815  1.00 83.90
ATOM   1196  CG1 VAL A 148      -6.309  -2.018  16.298  1.00 83.90
ATOM   1197  CG2 VAL A 148      -6.917  -2.544  13.852  1.00 83.90
ATOM   1198  N   ALA A 149      -3.558   0.140  15.118  1.00 33.26
ATOM   1199  CA  ALA A 149      -2.559   0.690  15.995  1.00 33.26
ATOM   1200  C   ALA A 149      -2.715   2.182  16.077  1.00 33.26
ATOM   1201  O   ALA A 149      -2.686   2.754  17.167  1.00 33.26
ATOM   1202  CB  ALA A 149      -1.127   0.404  15.511  1.00 33.26
ATOM   1203  N   TYR A 150      -2.907   2.852  14.921  1.00 73.81
ATOM   1204  CA  TYR A 150      -3.053   4.283  14.887  1.00 73.81
ATOM   1205  C   TYR A 150      -4.280   4.699  15.638  1.00 73.81
ATOM   1206  O   TYR A 150      -4.257   5.705  16.345  1.00 73.81
ATOM   1207  CB  TYR A 150      -3.235   4.890  13.479  1.00 73.81
ATOM   1208  CG  TYR A 150      -1.928   5.003  12.773  1.00 73.81
ATOM   1209  CD1 TYR A 150      -0.822   5.483  13.436  1.00 73.81
ATOM   1210  CD2 TYR A 150      -1.811   4.671  11.442  1.00 73.81
ATOM   1211  CE1 TYR A 150       0.387   5.607  12.793  1.00 73.81
ATOM   1212  CE2 TYR A 150      -0.604   4.794  10.792  1.00 73.81
ATOM   1213  CZ  TYR A 150       0.498   5.260  11.469  1.00 73.81
ATOM   1214  OH  TYR A 150       1.737   5.388  10.807  1.00 73.81
ATOM   1215  N   LYS A 151      -5.395   3.959  15.478  1.00 65.92
ATOM   1216  CA  LYS A 151      -6.637   4.357  16.088  1.00 65.92
ATOM   1217  C   LYS A 151      -6.534   4.334  17.583  1.00 65.92
ATOM   1218  O   LYS A 151      -7.042   5.233  18.251  1.00 65.92
ATOM   1219  CB  LYS A 151      -7.840   3.477  15.704  1.00 65.92
ATOM   1220  CG  LYS A 151      -8.207   3.524  14.220  1.00 65.92
ATOM   1221  CD  LYS A 151      -9.150   4.680  13.876  1.00 65.92
ATOM   1222  CE  LYS A 151      -9.780   4.579  12.485  1.00 65.92
ATOM   1223  NZ  LYS A 151     -10.771   5.661  12.298  1.00 65.92
ATOM   1224  N   ALA A 152      -5.892   3.295  18.154  1.00 25.22
ATOM   1225  CA  ALA A 152      -5.783   3.193  19.585  1.00 25.22
ATOM   1226  C   ALA A 152      -4.977   4.348  20.097  1.00 25.22
ATOM   1227  O   ALA A 152      -5.331   4.972  21.097  1.00 25.22
ATOM   1228  CB  ALA A 152      -5.081   1.901  20.036  1.00 25.22
ATOM   1229  N   ALA A 153      -3.868   4.675  19.405  1.00 29.81
ATOM   1230  CA  ALA A 153      -3.027   5.758  19.826  1.00 29.81
ATOM   1231  C   ALA A 153      -3.823   7.027  19.784  1.00 29.81
ATOM   1232  O   ALA A 153      -3.726   7.861  20.683  1.00 29.81
ATOM   1233  CB  ALA A 153      -1.803   5.950  18.912  1.00 29.81
ATOM   1234  N   SER A 154      -4.653   7.196  18.738  1.00 69.91
ATOM   1235  CA  SER A 154      -5.403   8.409  18.565  1.00 69.91
ATOM   1236  C   SER A 154      -6.353   8.589  19.714  1.00 69.91
ATOM   1237  O   SER A 154      -6.536   9.704  20.200  1.00 69.91
ATOM   1238  CB  SER A 154      -6.228   8.419  17.265  1.00 69.91
ATOM   1239  OG  SER A 154      -7.379   7.601  17.411  1.00 69.91
ATOM   1240  N   ASP A 155      -6.987   7.497  20.175  1.00 74.48
ATOM   1241  CA  ASP A 155      -7.965   7.574  21.225  1.00 74.48
ATOM   1242  C   ASP A 155      -7.321   8.009  22.510  1.00 74.48
ATOM   1243  O   ASP A 155      -7.846   8.871  23.213  1.00 74.48
ATOM   1244  CB  ASP A 155      -8.651   6.217  21.477  1.00 74.48
ATOM   1245  CG  ASP A 155      -9.884   6.411  22.353  1.00 74.48
ATOM   1246  OD1 ASP A 155     -10.871   7.043  21.890  1.00 74.48
ATOM   1247  OD2 ASP A 155      -9.851   5.916  23.510  1.00 74.48
ATOM   1248  N   ILE A 156      -6.157   7.424  22.849  1.00 36.62
ATOM   1249  CA  ILE A 156      -5.500   7.717  24.093  1.00 36.62
ATOM   1250  C   ILE A 156      -5.057   9.149  24.115  1.00 36.62
ATOM   1251  O   ILE A 156      -5.228   9.846  25.115  1.00 36.62
ATOM   1252  CB  ILE A 156      -4.283   6.864  24.315  1.00 36.62
ATOM   1253  CG1 ILE A 156      -4.633   5.378  24.129  1.00 36.62
ATOM   1254  CG2 ILE A 156      -3.710   7.188  25.704  1.00 36.62
ATOM   1255  CD1 ILE A 156      -3.446   4.526  23.682  1.00 36.62
ATOM   1256  N   ALA A 157      -4.478   9.631  23.001  1.00 33.32
ATOM   1257  CA  ALA A 157      -3.942  10.962  22.948  1.00 33.32
ATOM   1258  C   ALA A 157      -5.026  11.969  23.157  1.00 33.32
ATOM   1259  O   ALA A 157      -4.816  12.980  23.825  1.00 33.32
ATOM   1260  CB  ALA A 157      -3.273  11.282  21.600  1.00 33.32
ATOM   1261  N   MET A 158      -6.216  11.739  22.577  1.00 38.41
ATOM   1262  CA  MET A 158      -7.257  12.716  22.707  1.00 38.41
ATOM   1263  C   MET A 158      -7.642  12.858  24.152  1.00 38.41
ATOM   1264  O   MET A 158      -7.841  13.969  24.640  1.00 38.41
ATOM   1265  CB  MET A 158      -8.529  12.353  21.920  1.00 38.41
ATOM   1266  CG  MET A 158      -8.281  12.200  20.417  1.00 38.41
ATOM   1267  SD  MET A 158      -7.744  13.717  19.570  1.00 38.41
ATOM   1268  CE  MET A 158      -5.990  13.254  19.482  1.00 38.41
ATOM   1269  N   THR A 159      -7.791  11.733  24.879  1.00 49.60
ATOM   1270  CA  THR A 159      -8.185  11.822  26.259  1.00 49.60
ATOM   1271  C   THR A 159      -7.097  12.409  27.122  1.00 49.60
ATOM   1272  O   THR A 159      -7.345  13.314  27.916  1.00 49.60
ATOM   1273  CB  THR A 159      -8.523  10.485  26.850  1.00 49.60
ATOM   1274  OG1 THR A 159      -7.398   9.621  26.788  1.00 49.60
ATOM   1275  CG2 THR A 159      -9.699   9.882  26.061  1.00 49.60
ATOM   1276  N   GLU A 160      -5.868  11.869  26.998  1.00115.57
ATOM   1277  CA  GLU A 160      -4.744  12.168  27.851  1.00115.57
ATOM   1278  C   GLU A 160      -4.000  13.463  27.617  1.00115.57
ATOM   1279  O   GLU A 160      -3.549  14.073  28.586  1.00115.57
ATOM   1280  CB  GLU A 160      -3.692  11.048  27.810  1.00115.57
ATOM   1281  CG  GLU A 160      -4.278   9.682  28.171  1.00115.57
ATOM   1282  CD  GLU A 160      -4.008   9.426  29.645  1.00115.57
ATOM   1283  OE1 GLU A 160      -4.388  10.292  30.477  1.00115.57
ATOM   1284  OE2 GLU A 160      -3.420   8.358  29.960  1.00115.57
ATOM   1285  N   LEU A 161      -3.811  13.916  26.356  1.00106.01
ATOM   1286  CA  LEU A 161      -2.889  15.007  26.128  1.00106.01
ATOM   1287  C   LEU A 161      -3.560  16.236  25.576  1.00106.01
ATOM   1288  O   LEU A 161      -4.699  16.211  25.115  1.00106.01
ATOM   1289  CB  LEU A 161      -1.766  14.637  25.143  1.00106.01
ATOM   1290  CG  LEU A 161      -0.932  13.421  25.589  1.00106.01
ATOM   1291  CD1 LEU A 161      -1.174  12.211  24.674  1.00106.01
ATOM   1292  CD2 LEU A 161       0.557  13.779  25.732  1.00106.01
ATOM   1293  N   PRO A 162      -2.841  17.338  25.666  1.00102.09
ATOM   1294  CA  PRO A 162      -3.289  18.608  25.142  1.00102.09
ATOM   1295  C   PRO A 162      -3.144  18.658  23.647  1.00102.09
ATOM   1296  O   PRO A 162      -2.305  17.936  23.112  1.00102.09
ATOM   1297  CB  PRO A 162      -2.478  19.682  25.871  1.00102.09
ATOM   1298  CG  PRO A 162      -1.047  19.119  25.922  1.00102.09
ATOM   1299  CD  PRO A 162      -1.232  17.700  26.479  1.00102.09
ATOM   1300  N   PRO A 163      -3.901  19.482  22.968  1.00 87.52
ATOM   1301  CA  PRO A 163      -3.850  19.521  21.528  1.00 87.52
ATOM   1302  C   PRO A 163      -2.526  19.951  20.967  1.00 87.52
ATOM   1303  O   PRO A 163      -2.216  19.591  19.833  1.00 87.52
ATOM   1304  CB  PRO A 163      -5.021  20.405  21.104  1.00 87.52
ATOM   1305  CG  PRO A 163      -5.054  21.505  22.183  1.00 87.52
ATOM   1306  CD  PRO A 163      -4.604  20.794  23.470  1.00 87.52
ATOM   1307  N   THR A 164      -1.771  20.763  21.723  1.00152.73
ATOM   1308  CA  THR A 164      -0.495  21.321  21.365  1.00152.73
ATOM   1309  C   THR A 164       0.642  20.337  21.502  1.00152.73
ATOM   1310  O   THR A 164       1.726  20.580  20.971  1.00152.73
ATOM   1311  CB  THR A 164      -0.159  22.503  22.213  1.00152.73
ATOM   1312  OG1 THR A 164      -0.386  22.199  23.579  1.00152.73
ATOM   1313  CG2 THR A 164      -1.099  23.644  21.807  1.00152.73
ATOM   1314  N   HIS A 165       0.474  19.250  22.287  1.00 69.88
ATOM   1315  CA  HIS A 165       1.564  18.341  22.562  1.00 69.88
ATOM   1316  C   HIS A 165       2.120  17.794  21.272  1.00 69.88
ATOM   1317  O   HIS A 165       1.382  17.346  20.398  1.00 69.88
ATOM   1318  CB  HIS A 165       1.135  17.164  23.459  1.00 69.88
ATOM   1319  CG  HIS A 165       2.265  16.538  24.219  1.00 69.88
ATOM   1320  ND1 HIS A 165       3.252  15.764  23.651  1.00 69.88
ATOM   1321  CD2 HIS A 165       2.549  16.587  25.548  1.00 69.88
ATOM   1322  CE1 HIS A 165       4.078  15.385  24.660  1.00 69.88
ATOM   1323  NE2 HIS A 165       3.692  15.860  25.830  1.00 69.88
ATOM   1324  N   PRO A 166       3.430  17.806  21.146  1.00 78.71
ATOM   1325  CA  PRO A 166       4.086  17.391  19.926  1.00 78.71
ATOM   1326  C   PRO A 166       3.860  15.966  19.518  1.00 78.71
ATOM   1327  O   PRO A 166       3.838  15.690  18.318  1.00 78.71
ATOM   1328  CB  PRO A 166       5.560  17.745  20.109  1.00 78.71
ATOM   1329  CG  PRO A 166       5.716  17.862  21.636  1.00 78.71
ATOM   1330  CD  PRO A 166       4.456  18.618  22.098  1.00 78.71
ATOM   1331  N   ILE A 167       3.725  15.048  20.490  1.00100.88
ATOM   1332  CA  ILE A 167       3.510  13.657  20.205  1.00100.88
ATOM   1333  C   ILE A 167       2.163  13.512  19.560  1.00100.88
ATOM   1334  O   ILE A 167       1.993  12.724  18.631  1.00100.88
ATOM   1335  CB  ILE A 167       3.486  12.806  21.445  1.00100.88
ATOM   1336  CG1 ILE A 167       4.737  13.046  22.309  1.00100.88
ATOM   1337  CG2 ILE A 167       3.330  11.343  21.004  1.00100.88
ATOM   1338  CD1 ILE A 167       4.877  12.080  23.484  1.00100.88
ATOM   1339  N   ARG A 168       1.155  14.245  20.079  1.00101.32
ATOM   1340  CA  ARG A 168      -0.179  14.187  19.545  1.00101.32
ATOM   1341  C   ARG A 168      -0.203  14.730  18.141  1.00101.32
ATOM   1342  O   ARG A 168      -0.882  14.188  17.271  1.00101.32
ATOM   1343  CB  ARG A 168      -1.212  15.008  20.337  1.00101.32
ATOM   1344  CG  ARG A 168      -2.635  14.727  19.849  1.00101.32
ATOM   1345  CD  ARG A 168      -3.573  15.935  19.844  1.00101.32
ATOM   1346  NE  ARG A 168      -4.015  16.203  21.238  1.00101.32
ATOM   1347  CZ  ARG A 168      -5.338  16.442  21.473  1.00101.32
ATOM   1348  NH1 ARG A 168      -6.231  16.380  20.442  1.00101.32
ATOM   1349  NH2 ARG A 168      -5.772  16.737  22.732  1.00101.32
ATOM   1350  N   LEU A 169       0.518  15.840  17.884  1.00105.15
ATOM   1351  CA  LEU A 169       0.526  16.449  16.578  1.00105.15
ATOM   1352  C   LEU A 169       1.158  15.546  15.558  1.00105.15
ATOM   1353  O   LEU A 169       0.678  15.454  14.429  1.00105.15
ATOM   1354  CB  LEU A 169       1.268  17.801  16.511  1.00105.15
ATOM   1355  CG  LEU A 169       0.470  18.998  17.071  1.00105.15
ATOM   1356  CD1 LEU A 169       1.351  20.231  17.276  1.00105.15
ATOM   1357  CD2 LEU A 169      -0.758  19.304  16.202  1.00105.15
ATOM   1358  N   GLY A 170       2.264  14.871  15.926  1.00 31.20
ATOM   1359  CA  GLY A 170       2.981  13.994  15.038  1.00 31.20
ATOM   1360  C   GLY A 170       2.116  12.828  14.643  1.00 31.20
ATOM   1361  O   GLY A 170       2.197  12.335  13.519  1.00 31.20
ATOM   1362  N   LEU A 171       1.298  12.318  15.581  1.00 50.62
ATOM   1363  CA  LEU A 171       0.447  11.192  15.296  1.00 50.62
ATOM   1364  C   LEU A 171      -0.557  11.567  14.243  1.00 50.62
ATOM   1365  O   LEU A 171      -0.813  10.800  13.315  1.00 50.62
ATOM   1366  CB  LEU A 171      -0.351  10.725  16.528  1.00 50.62
ATOM   1367  CG  LEU A 171      -1.470   9.717  16.201  1.00 50.62
ATOM   1368  CD1 LEU A 171      -0.922   8.460  15.506  1.00 50.62
ATOM   1369  CD2 LEU A 171      -2.306   9.395  17.447  1.00 50.62
ATOM   1370  N   ALA A 172      -1.158  12.766  14.363  1.00 36.97
ATOM   1371  CA  ALA A 172      -2.165  13.218  13.440  1.00 36.97
ATOM   1372  C   ALA A 172      -1.560  13.369  12.079  1.00 36.97
ATOM   1373  O   ALA A 172      -2.208  13.087  11.071  1.00 36.97
ATOM   1374  CB  ALA A 172      -2.770  14.580  13.825  1.00 36.97
ATOM   1375  N   LEU A 173      -0.307  13.857  12.012  1.00 58.98
ATOM   1376  CA  LEU A 173       0.314  14.041  10.735  1.00 58.98
ATOM   1377  C   LEU A 173       0.470  12.715  10.041  1.00 58.98
ATOM   1378  O   LEU A 173       0.143  12.599   8.863  1.00 58.98
ATOM   1379  CB  LEU A 173       1.712  14.671  10.808  1.00 58.98
ATOM   1380  CG  LEU A 173       2.381  14.761   9.423  1.00 58.98
ATOM   1381  CD1 LEU A 173       1.830  15.938   8.605  1.00 58.98
ATOM   1382  CD2 LEU A 173       3.911  14.786   9.541  1.00 58.98
ATOM   1383  N   ASN A 174       0.971  11.682  10.753  1.00 58.69
ATOM   1384  CA  ASN A 174       1.225  10.382  10.170  1.00 58.69
ATOM   1385  C   ASN A 174      -0.045   9.666   9.790  1.00 58.69
ATOM   1386  O   ASN A 174      -0.112   9.028   8.741  1.00 58.69
ATOM   1387  CB  ASN A 174       1.982   9.436  11.122  1.00 58.69
ATOM   1388  CG  ASN A 174       3.436   9.877  11.222  1.00 58.69
ATOM   1389  OD1 ASN A 174       3.753  11.061  11.129  1.00 58.69
ATOM   1390  ND2 ASN A 174       4.352   8.889  11.407  1.00 58.69
ATOM   1391  N   PHE A 175      -1.081   9.732  10.649  1.00 93.35
ATOM   1392  CA  PHE A 175      -2.323   9.027  10.463  1.00 93.35
ATOM   1393  C   PHE A 175      -3.009   9.546   9.229  1.00 93.35
ATOM   1394  O   PHE A 175      -3.562   8.782   8.437  1.00 93.35
ATOM   1395  CB  PHE A 175      -3.215   9.200  11.711  1.00 93.35
ATOM   1396  CG  PHE A 175      -4.338   8.221  11.723  1.00 93.35
ATOM   1397  CD1 PHE A 175      -4.233   7.018  11.067  1.00 93.35
ATOM   1398  CD2 PHE A 175      -5.474   8.481  12.451  1.00 93.35
ATOM   1399  CE1 PHE A 175      -5.264   6.108  11.097  1.00 93.35
ATOM   1400  CE2 PHE A 175      -6.507   7.575  12.488  1.00 93.35
ATOM   1401  CZ  PHE A 175      -6.406   6.386  11.805  1.00 93.35
ATOM   1402  N   SER A 176      -2.977  10.875   9.034  1.00 44.03
ATOM   1403  CA  SER A 176      -3.615  11.518   7.920  1.00 44.03
ATOM   1404  C   SER A 176      -2.985  11.086   6.630  1.00 44.03
ATOM   1405  O   SER A 176      -3.670  10.970   5.616  1.00 44.03
ATOM   1406  CB  SER A 176      -3.512  13.050   7.992  1.00 44.03
ATOM   1407  OG  SER A 176      -2.160  13.452   7.839  1.00 44.03
ATOM   1408  N   VAL A 177      -1.654  10.873   6.625  1.00 57.31
ATOM   1409  CA  VAL A 177      -0.934  10.421   5.461  1.00 57.31
ATOM   1410  C   VAL A 177      -1.361   9.014   5.133  1.00 57.31
ATOM   1411  O   VAL A 177      -1.380   8.611   3.970  1.00 57.31
ATOM   1412  CB  VAL A 177       0.551  10.406   5.664  1.00 57.31
ATOM   1413  CG1 VAL A 177       1.211   9.922   4.364  1.00 57.31
ATOM   1414  CG2 VAL A 177       0.998  11.813   6.104  1.00 57.31
ATOM   1415  N   PHE A 178      -1.680   8.216   6.171  1.00 70.51
ATOM   1416  CA  PHE A 178      -2.106   6.849   6.034  1.00 70.51
ATOM   1417  C   PHE A 178      -3.363   6.825   5.210  1.00 70.51
ATOM   1418  O   PHE A 178      -3.468   6.065   4.247  1.00 70.51
ATOM   1419  CB  PHE A 178      -2.380   6.255   7.434  1.00 70.51
ATOM   1420  CG  PHE A 178      -2.774   4.819   7.383  1.00 70.51
ATOM   1421  CD1 PHE A 178      -1.900   3.849   6.949  1.00 70.51
ATOM   1422  CD2 PHE A 178      -4.024   4.443   7.820  1.00 70.51
ATOM   1423  CE1 PHE A 178      -2.284   2.527   6.924  1.00 70.51
ATOM   1424  CE2 PHE A 178      -4.410   3.124   7.799  1.00 70.51
ATOM   1425  CZ  PHE A 178      -3.540   2.163   7.347  1.00 70.51
ATOM   1426  N   TYR A 179      -4.343   7.686   5.547  1.00 82.04
ATOM   1427  CA  TYR A 179      -5.569   7.740   4.799  1.00 82.04
ATOM   1428  C   TYR A 179      -5.284   8.130   3.385  1.00 82.04
ATOM   1429  O   TYR A 179      -5.783   7.503   2.453  1.00 82.04
ATOM   1430  CB  TYR A 179      -6.589   8.774   5.312  1.00 82.04
ATOM   1431  CG  TYR A 179      -7.242   8.264   6.547  1.00 82.04
ATOM   1432  CD1 TYR A 179      -8.318   7.414   6.438  1.00 82.04
ATOM   1433  CD2 TYR A 179      -6.811   8.647   7.796  1.00 82.04
ATOM   1434  CE1 TYR A 179      -8.951   6.931   7.557  1.00 82.04
ATOM   1435  CE2 TYR A 179      -7.443   8.167   8.919  1.00 82.04
ATOM   1436  CZ  TYR A 179      -8.510   7.308   8.801  1.00 82.04
ATOM   1437  OH  TYR A 179      -9.159   6.816   9.953  1.00 82.04
ATOM   1438  N   TYR A 180      -4.461   9.173   3.177  1.00 71.37
ATOM   1439  CA  TYR A 180      -4.276   9.665   1.844  1.00 71.37
ATOM   1440  C   TYR A 180      -3.643   8.620   0.957  1.00 71.37
ATOM   1441  O   TYR A 180      -4.203   8.273  -0.082  1.00 71.37
ATOM   1442  CB  TYR A 180      -3.368  10.913   1.854  1.00 71.37
ATOM   1443  CG  TYR A 180      -3.554  11.711   0.609  1.00 71.37
ATOM   1444  CD1 TYR A 180      -4.521  12.688   0.549  1.00 71.37
ATOM   1445  CD2 TYR A 180      -2.751  11.499  -0.488  1.00 71.37
ATOM   1446  CE1 TYR A 180      -4.695  13.432  -0.593  1.00 71.37
ATOM   1447  CE2 TYR A 180      -2.920  12.241  -1.634  1.00 71.37
ATOM   1448  CZ  TYR A 180      -3.892  13.209  -1.686  1.00 71.37
ATOM   1449  OH  TYR A 180      -4.068  13.973  -2.860  1.00 71.37
ATOM   1450  N   GLU A 181      -2.455   8.098   1.330  1.00 94.62
ATOM   1451  CA  GLU A 181      -1.743   7.164   0.489  1.00 94.62
ATOM   1452  C   GLU A 181      -2.194   5.731   0.572  1.00 94.62
ATOM   1453  O   GLU A 181      -2.247   5.034  -0.442  1.00 94.62
ATOM   1454  CB  GLU A 181      -0.221   7.224   0.715  1.00 94.62
ATOM   1455  CG  GLU A 181       0.395   8.447   0.026  1.00 94.62
ATOM   1456  CD  GLU A 181       1.894   8.506   0.288  1.00 94.62
ATOM   1457  OE1 GLU A 181       2.507   7.435   0.537  1.00 94.62
ATOM   1458  OE2 GLU A 181       2.446   9.635   0.234  1.00 94.62
ATOM   1459  N   ILE A 182      -2.437   5.207   1.787  1.00129.79
ATOM   1460  CA  ILE A 182      -2.779   3.812   1.870  1.00129.79
ATOM   1461  C   ILE A 182      -4.199   3.550   1.461  1.00129.79
ATOM   1462  O   ILE A 182      -4.472   2.691   0.625  1.00129.79
ATOM   1463  CB  ILE A 182      -2.583   3.263   3.250  1.00129.79
ATOM   1464  CG1 ILE A 182      -1.137   3.517   3.704  1.00129.79
ATOM   1465  CG2 ILE A 182      -2.958   1.772   3.228  1.00129.79
ATOM   1466  CD1 ILE A 182      -0.089   2.936   2.758  1.00129.79
ATOM   1467  N   LEU A 183      -5.134   4.276   2.101  1.00136.74
ATOM   1468  CA  LEU A 183      -6.560   4.212   1.912  1.00136.74
ATOM   1469  C   LEU A 183      -6.992   4.929   0.670  1.00136.74
ATOM   1470  O   LEU A 183      -8.082   4.684   0.164  1.00136.74
ATOM   1471  CB  LEU A 183      -7.352   4.813   3.080  1.00136.74
ATOM   1472  CG  LEU A 183      -7.564   3.811   4.224  1.00136.74
ATOM   1473  CD1 LEU A 183      -6.248   3.538   4.960  1.00136.74
ATOM   1474  CD2 LEU A 183      -8.688   4.264   5.163  1.00136.74
ATOM   1475  N   ASN A 184      -6.190   5.901   0.201  1.00136.14
ATOM   1476  CA  ASN A 184      -6.522   6.729  -0.926  1.00136.14
ATOM   1477  C   ASN A 184      -7.844   7.413  -0.718  1.00136.14
ATOM   1478  O   ASN A 184      -8.671   7.483  -1.627  1.00136.14
ATOM   1479  CB  ASN A 184      -6.414   6.057  -2.321  1.00136.14
ATOM   1480  CG  ASN A 184      -5.895   6.995  -3.401  1.00136.14
ATOM   1481  OD1 ASN A 184      -6.392   6.992  -4.527  1.00136.14
ATOM   1482  ND2 ASN A 184      -4.868   7.820  -3.066  1.00136.14
ATOM   1483  N   SER A 185      -8.069   7.950   0.506  1.00 63.20
ATOM   1484  CA  SER A 185      -9.261   8.703   0.792  1.00 63.20
ATOM   1485  C   SER A 185      -8.829  10.084   1.208  1.00 63.20
ATOM   1486  O   SER A 185      -8.587  10.359   2.383  1.00 63.20
ATOM   1487  CB  SER A 185     -10.073   8.110   1.955  1.00 63.20
ATOM   1488  OG  SER A 185     -10.080   6.692   1.868  1.00 63.20
ATOM   1489  N   PRO A 186      -8.756  10.974   0.259  1.00160.86
ATOM   1490  CA  PRO A 186      -8.289  12.306   0.541  1.00160.86
ATOM   1491  C   PRO A 186      -9.182  13.146   1.394  1.00160.86
ATOM   1492  O   PRO A 186      -8.679  14.051   2.060  1.00160.86
ATOM   1493  CB  PRO A 186      -7.992  12.938  -0.816  1.00160.86
ATOM   1494  CG  PRO A 186      -7.452  11.764  -1.651  1.00160.86
ATOM   1495  CD  PRO A 186      -8.305  10.562  -1.215  1.00160.86
ATOM   1496  N   ASP A 187     -10.503  12.903   1.371  1.00 72.10
ATOM   1497  CA  ASP A 187     -11.392  13.731   2.133  1.00 72.10
ATOM   1498  C   ASP A 187     -11.123  13.521   3.587  1.00 72.10
ATOM   1499  O   ASP A 187     -11.074  14.472   4.367  1.00 72.10
ATOM   1500  CB  ASP A 187     -12.873  13.404   1.887  1.00 72.10
ATOM   1501  CG  ASP A 187     -13.059  13.214   0.390  1.00 72.10
ATOM   1502  OD1 ASP A 187     -12.789  14.183  -0.368  1.00 72.10
ATOM   1503  OD2 ASP A 187     -13.476  12.097  -0.017  1.00 72.10
ATOM   1504  N   ARG A 188     -10.947  12.246   3.981  1.00153.02
ATOM   1505  CA  ARG A 188     -10.717  11.894   5.353  1.00153.02
ATOM   1506  C   ARG A 188      -9.413  12.481   5.794  1.00153.02
ATOM   1507  O   ARG A 188      -9.316  13.058   6.876  1.00153.02
ATOM   1508  CB  ARG A 188     -10.580  10.376   5.565  1.00153.02
ATOM   1509  CG  ARG A 188     -11.816   9.573   5.164  1.00153.02
ATOM   1510  CD  ARG A 188     -11.576   8.067   5.061  1.00153.02
ATOM   1511  NE  ARG A 188     -12.897   7.394   5.231  1.00153.02
ATOM   1512  CZ  ARG A 188     -13.247   6.342   4.436  1.00153.02
ATOM   1513  NH1 ARG A 188     -12.393   5.899   3.469  1.00153.02
ATOM   1514  NH2 ARG A 188     -14.461   5.739   4.601  1.00153.02
ATOM   1515  N   ALA A 189      -8.373  12.362   4.945  1.00 39.56
ATOM   1516  CA  ALA A 189      -7.059  12.804   5.321  1.00 39.56
ATOM   1517  C   ALA A 189      -7.063  14.279   5.606  1.00 39.56
ATOM   1518  O   ALA A 189      -6.492  14.718   6.604  1.00 39.56
ATOM   1519  CB  ALA A 189      -6.017  12.547   4.218  1.00 39.56
ATOM   1520  N   CYS A 190      -7.712  15.082   4.738  1.00 35.20
ATOM   1521  CA  CYS A 190      -7.739  16.510   4.909  1.00 35.20
ATOM   1522  C   CYS A 190      -8.479  16.869   6.158  1.00 35.20
ATOM   1523  O   CYS A 190      -8.050  17.738   6.918  1.00 35.20
ATOM   1524  CB  CYS A 190      -8.421  17.249   3.744  1.00 35.20
ATOM   1525  SG  CYS A 190      -7.264  17.665   2.404  1.00 35.20
ATOM   1526  N   ARG A 191      -9.616  16.202   6.417  1.00180.72
ATOM   1527  CA  ARG A 191     -10.404  16.566   7.559  1.00180.72
ATOM   1528  C   ARG A 191      -9.625  16.334   8.819  1.00180.72
ATOM   1529  O   ARG A 191      -9.665  17.154   9.735  1.00180.72
ATOM   1530  CB  ARG A 191     -11.721  15.782   7.663  1.00180.72
ATOM   1531  CG  ARG A 191     -12.725  16.156   6.571  1.00180.72
ATOM   1532  CD  ARG A 191     -13.611  14.993   6.126  1.00180.72
ATOM   1533  NE  ARG A 191     -14.773  15.581   5.403  1.00180.72
ATOM   1534  CZ  ARG A 191     -14.616  16.065   4.137  1.00180.72
ATOM   1535  NH1 ARG A 191     -13.393  16.021   3.534  1.00180.72
ATOM   1536  NH2 ARG A 191     -15.682  16.603   3.476  1.00180.72
ATOM   1537  N   LEU A 192      -8.889  15.210   8.897  1.00115.64
ATOM   1538  CA  LEU A 192      -8.159  14.853  10.086  1.00115.64
ATOM   1539  C   LEU A 192      -7.078  15.869  10.352  1.00115.64
ATOM   1540  O   LEU A 192      -6.875  16.278  11.495  1.00115.64
ATOM   1541  CB  LEU A 192      -7.561  13.433   9.951  1.00115.64
ATOM   1542  CG  LEU A 192      -6.817  12.872  11.181  1.00115.64
ATOM   1543  CD1 LEU A 192      -7.039  11.366  11.367  1.00115.64
ATOM   1544  CD2 LEU A 192      -5.329  13.242  11.131  1.00115.64
ATOM   1545  N   ALA A 193      -6.348  16.302   9.303  1.00 43.62
ATOM   1546  CA  ALA A 193      -5.286  17.265   9.444  1.00 43.62
ATOM   1547  C   ALA A 193      -5.813  18.611   9.859  1.00 43.62
ATOM   1548  O   ALA A 193      -5.208  19.291  10.689  1.00 43.62
ATOM   1549  CB  ALA A 193      -4.486  17.465   8.145  1.00 43.62
ATOM   1550  N   LYS A 194      -6.947  19.047   9.275  1.00 81.41
ATOM   1551  CA  LYS A 194      -7.473  20.355   9.560  1.00 81.41
ATOM   1552  C   LYS A 194      -7.916  20.465  10.991  1.00 81.41
ATOM   1553  O   LYS A 194      -7.670  21.480  11.641  1.00 81.41
ATOM   1554  CB  LYS A 194      -8.667  20.738   8.672  1.00 81.41
ATOM   1555  CG  LYS A 194      -8.260  20.965   7.216  1.00 81.41
ATOM   1556  CD  LYS A 194      -9.302  20.458   6.217  1.00 81.41
ATOM   1557  CE  LYS A 194      -9.534  21.400   5.034  1.00 81.41
ATOM   1558  NZ  LYS A 194     -10.155  22.657   5.506  1.00 81.41
ATOM   1559  N   ALA A 195      -8.585  19.425  11.524  1.00 28.43
ATOM   1560  CA  ALA A 195      -9.093  19.493  12.868  1.00 28.43
ATOM   1561  C   ALA A 195      -7.952  19.639  13.835  1.00 28.43
ATOM   1562  O   ALA A 195      -8.024  20.429  14.774  1.00 28.43
ATOM   1563  CB  ALA A 195      -9.879  18.234  13.273  1.00 28.43
ATOM   1564  N   ALA A 196      -6.861  18.879  13.624  1.00 35.19
ATOM   1565  CA  ALA A 196      -5.736  18.892  14.522  1.00 35.19
ATOM   1566  C   ALA A 196      -5.090  20.247  14.536  1.00 35.19
ATOM   1567  O   ALA A 196      -4.637  20.713  15.581  1.00 35.19
ATOM   1568  CB  ALA A 196      -4.651  17.871  14.138  1.00 35.19
ATOM   1569  N   PHE A 197      -4.985  20.890  13.357  1.00 60.07
ATOM   1570  CA  PHE A 197      -4.390  22.194  13.229  1.00 60.07
ATOM   1571  C   PHE A 197      -5.231  23.197  13.972  1.00 60.07
ATOM   1572  O   PHE A 197      -4.723  23.988  14.767  1.00 60.07
ATOM   1573  CB  PHE A 197      -4.324  22.624  11.749  1.00 60.07
ATOM   1574  CG  PHE A 197      -3.432  23.808  11.576  1.00 60.07
ATOM   1575  CD1 PHE A 197      -3.952  25.081  11.605  1.00 60.07
ATOM   1576  CD2 PHE A 197      -2.076  23.648  11.405  1.00 60.07
ATOM   1577  CE1 PHE A 197      -3.137  26.178  11.455  1.00 60.07
ATOM   1578  CE2 PHE A 197      -1.256  24.742  11.254  1.00 60.07
ATOM   1579  CZ  PHE A 197      -1.785  26.010  11.279  1.00 60.07
ATOM   1580  N   ASP A 198      -6.559  23.167  13.745  1.00 41.29
ATOM   1581  CA  ASP A 198      -7.451  24.135  14.325  1.00 41.29
ATOM   1582  C   ASP A 198      -7.464  24.021  15.819  1.00 41.29
ATOM   1583  O   ASP A 198      -7.403  25.029  16.521  1.00 41.29
ATOM   1584  CB  ASP A 198      -8.904  23.960  13.850  1.00 41.29
ATOM   1585  CG  ASP A 198      -9.157  24.944  12.717  1.00 41.29
ATOM   1586  OD1 ASP A 198      -8.760  26.133  12.851  1.00 41.29
ATOM   1587  OD2 ASP A 198      -9.762  24.517  11.699  1.00 41.29
ATOM   1588  N   ASP A 199      -7.522  22.785  16.349  1.00 31.16
ATOM   1589  CA  ASP A 199      -7.620  22.605  17.771  1.00 31.16
ATOM   1590  C   ASP A 199      -6.397  23.167  18.425  1.00 31.16
ATOM   1591  O   ASP A 199      -6.482  23.761  19.499  1.00 31.16
ATOM   1592  CB  ASP A 199      -7.733  21.128  18.184  1.00 31.16
ATOM   1593  CG  ASP A 199      -9.082  20.938  18.863  1.00 31.16
ATOM   1594  OD1 ASP A 199     -10.107  21.364  18.267  1.00 31.16
ATOM   1595  OD2 ASP A 199      -9.106  20.372  19.988  1.00 31.16
ATOM   1596  N   ALA A 200      -5.217  22.985  17.804  1.00 37.42
ATOM   1597  CA  ALA A 200      -3.993  23.473  18.379  1.00 37.42
ATOM   1598  C   ALA A 200      -4.015  24.974  18.466  1.00 37.42
ATOM   1599  O   ALA A 200      -3.580  25.551  19.463  1.00 37.42
ATOM   1600  CB  ALA A 200      -2.746  23.071  17.570  1.00 37.42
ATOM   1601  N   ILE A 201      -4.543  25.646  17.422  1.00 96.78
ATOM   1602  CA  ILE A 201      -4.583  27.085  17.354  1.00 96.78
ATOM   1603  C   ILE A 201      -5.400  27.580  18.501  1.00 96.78
ATOM   1604  O   ILE A 201      -5.105  28.611  19.106  1.00 96.78
ATOM   1605  CB  ILE A 201      -5.211  27.599  16.089  1.00 96.78
ATOM   1606  CG1 ILE A 201      -4.467  27.053  14.858  1.00 96.78
ATOM   1607  CG2 ILE A 201      -5.225  29.135  16.164  1.00 96.78
ATOM   1608  CD1 ILE A 201      -3.090  27.683  14.650  1.00 96.78
ATOM   1609  N   ALA A 202      -6.428  26.802  18.862  1.00 57.13
ATOM   1610  CA  ALA A 202      -7.362  27.162  19.879  1.00 57.13
ATOM   1611  C   ALA A 202      -6.603  27.497  21.119  1.00 57.13
ATOM   1612  O   ALA A 202      -7.077  28.293  21.926  1.00 57.13
ATOM   1613  CB  ALA A 202      -8.328  26.017  20.226  1.00 57.13
ATOM   1614  N   GLU A 203      -5.425  26.878  21.331  1.00138.71
ATOM   1615  CA  GLU A 203      -4.707  27.144  22.544  1.00138.71
ATOM   1616  C   GLU A 203      -4.131  28.523  22.527  1.00138.71
ATOM   1617  O   GLU A 203      -2.967  28.734  22.190  1.00138.71
ATOM   1618  CB  GLU A 203      -3.528  26.187  22.779  1.00138.71
ATOM   1619  CG  GLU A 203      -3.945  24.813  23.299  1.00138.71
ATOM   1620  CD  GLU A 203      -4.635  24.963  24.644  1.00138.71
ATOM   1621  OE1 GLU A 203      -4.139  25.769  25.475  1.00138.71
ATOM   1622  OE2 GLU A 203      -5.672  24.278  24.856  1.00138.71
ATOM   1623  N   LEU A 204      -4.969  29.518  22.844  1.00113.84
ATOM   1624  CA  LEU A 204      -4.472  30.823  23.121  1.00113.84
ATOM   1625  C   LEU A 204      -3.884  30.695  24.493  1.00113.84
ATOM   1626  O   LEU A 204      -2.974  31.433  24.870  1.00113.84
ATOM   1627  CB  LEU A 204      -5.565  31.904  23.176  1.00113.84
ATOM   1628  CG  LEU A 204      -5.881  32.540  21.809  1.00113.84
ATOM   1629  CD1 LEU A 204      -6.453  31.513  20.821  1.00113.84
ATOM   1630  CD2 LEU A 204      -6.772  33.781  21.964  1.00113.84
ATOM   1631  N   ASP A 205      -4.479  29.760  25.272  1.00 82.01
ATOM   1632  CA  ASP A 205      -4.251  29.534  26.677  1.00 82.01
ATOM   1633  C   ASP A 205      -2.870  29.109  27.089  1.00 82.01
ATOM   1634  O   ASP A 205      -2.151  29.894  27.706  1.00 82.01
ATOM   1635  CB  ASP A 205      -5.191  28.451  27.237  1.00 82.01
ATOM   1636  CG  ASP A 205      -5.705  28.893  28.599  1.00 82.01
ATOM   1637  OD1 ASP A 205      -6.271  30.016  28.686  1.00 82.01
ATOM   1638  OD2 ASP A 205      -5.538  28.112  29.573  1.00 82.01
ATOM   1639  N   THR A 206      -2.419  27.878  26.760  1.00 66.09
ATOM   1640  CA  THR A 206      -1.154  27.553  27.359  1.00 66.09
ATOM   1641  C   THR A 206      -0.379  26.571  26.542  1.00 66.09
ATOM   1642  O   THR A 206      -0.905  25.565  26.062  1.00 66.09
ATOM   1643  CB  THR A 206      -1.275  26.948  28.726  1.00 66.09
ATOM   1644  OG1 THR A 206      -2.492  27.350  29.335  1.00 66.09
ATOM   1645  CG2 THR A 206      -0.079  27.412  29.576  1.00 66.09
ATOM   1646  N   LEU A 207       0.927  26.859  26.394  1.00144.05
ATOM   1647  CA  LEU A 207       1.860  26.001  25.738  1.00144.05
ATOM   1648  C   LEU A 207       3.185  26.329  26.369  1.00144.05
ATOM   1649  O   LEU A 207       3.515  27.501  26.545  1.00144.05
ATOM   1650  CB  LEU A 207       1.877  26.217  24.211  1.00144.05
ATOM   1651  CG  LEU A 207       3.003  25.482  23.468  1.00144.05
ATOM   1652  CD1 LEU A 207       2.813  23.971  23.544  1.00144.05
ATOM   1653  CD2 LEU A 207       3.119  25.961  22.013  1.00144.05
ATOM   1654  N   SER A 208       3.971  25.296  26.747  1.00 93.72
ATOM   1655  CA  SER A 208       5.200  25.481  27.482  1.00 93.72
ATOM   1656  C   SER A 208       6.259  26.097  26.624  1.00 93.72
ATOM   1657  O   SER A 208       6.284  25.942  25.406  1.00 93.72
ATOM   1658  CB  SER A 208       5.810  24.169  28.000  1.00 93.72
ATOM   1659  OG  SER A 208       5.239  23.813  29.246  1.00 93.72
ATOM   1660  N   GLU A 209       7.196  26.808  27.281  1.00 72.98
ATOM   1661  CA  GLU A 209       8.289  27.471  26.624  1.00 72.98
ATOM   1662  C   GLU A 209       9.192  26.459  25.992  1.00 72.98
ATOM   1663  O   GLU A 209       9.736  26.691  24.914  1.00 72.98
ATOM   1664  CB  GLU A 209       9.161  28.288  27.594  1.00 72.98
ATOM   1665  CG  GLU A 209       9.443  27.563  28.914  1.00 72.98
ATOM   1666  CD  GLU A 209       8.445  28.056  29.953  1.00 72.98
ATOM   1667  OE1 GLU A 209       8.637  29.189  30.470  1.00 72.98
ATOM   1668  OE2 GLU A 209       7.475  27.307  30.243  1.00 72.98
ATOM   1669  N   GLU A 210       9.421  25.319  26.670  1.00 81.41
ATOM   1670  CA  GLU A 210      10.306  24.314  26.147  1.00 81.41
ATOM   1671  C   GLU A 210       9.730  23.689  24.907  1.00 81.41
ATOM   1672  O   GLU A 210      10.451  23.452  23.940  1.00 81.41
ATOM   1673  CB  GLU A 210      10.535  23.161  27.139  1.00 81.41
ATOM   1674  CG  GLU A 210      11.301  23.546  28.404  1.00 81.41
ATOM   1675  CD  GLU A 210      11.784  22.257  29.053  1.00 81.41
ATOM   1676  OE1 GLU A 210      10.922  21.526  29.612  1.00 81.41
ATOM   1677  OE2 GLU A 210      13.011  21.979  28.994  1.00 81.41
ATOM   1678  N   SER A 211       8.420  23.373  24.941  1.00 65.48
ATOM   1679  CA  SER A 211       7.707  22.646  23.920  1.00 65.48
ATOM   1680  C   SER A 211       7.271  23.442  22.712  1.00 65.48
ATOM   1681  O   SER A 211       6.972  22.841  21.680  1.00 65.48
ATOM   1682  CB  SER A 211       6.438  21.983  24.482  1.00 65.48
ATOM   1683  OG  SER A 211       5.473  22.973  24.807  1.00 65.48
ATOM   1684  N   TYR A 212       7.220  24.791  22.769  1.00 72.17
ATOM   1685  CA  TYR A 212       6.572  25.538  21.713  1.00 72.17
ATOM   1686  C   TYR A 212       7.220  25.362  20.372  1.00 72.17
ATOM   1687  O   TYR A 212       6.522  25.263  19.364  1.00 72.17
ATOM   1688  CB  TYR A 212       6.441  27.062  21.954  1.00 72.17
ATOM   1689  CG  TYR A 212       7.733  27.777  21.745  1.00 72.17
ATOM   1690  CD1 TYR A 212       8.719  27.764  22.703  1.00 72.17
ATOM   1691  CD2 TYR A 212       7.947  28.486  20.584  1.00 72.17
ATOM   1692  CE1 TYR A 212       9.902  28.436  22.499  1.00 72.17
ATOM   1693  CE2 TYR A 212       9.128  29.160  20.373  1.00 72.17
ATOM   1694  CZ  TYR A 212      10.109  29.135  21.333  1.00 72.17
ATOM   1695  OH  TYR A 212      11.322  29.821  21.127  1.00 72.17
ATOM   1696  N   LYS A 213       8.560  25.322  20.304  1.00 65.15
ATOM   1697  CA  LYS A 213       9.229  25.270  19.034  1.00 65.15
ATOM   1698  C   LYS A 213       8.813  24.045  18.280  1.00 65.15
ATOM   1699  O   LYS A 213       8.562  24.114  17.079  1.00 65.15
ATOM   1700  CB  LYS A 213      10.760  25.220  19.177  1.00 65.15
ATOM   1701  CG  LYS A 213      11.497  26.132  18.195  1.00 65.15
ATOM   1702  CD  LYS A 213      12.010  27.428  18.826  1.00 65.15
ATOM   1703  CE  LYS A 213      12.356  28.513  17.802  1.00 65.15
ATOM   1704  NZ  LYS A 213      12.574  29.809  18.484  1.00 65.15
ATOM   1705  N   ASP A 214       8.727  22.888  18.959  1.00 34.74
ATOM   1706  CA  ASP A 214       8.394  21.657  18.298  1.00 34.74
ATOM   1707  C   ASP A 214       6.993  21.698  17.761  1.00 34.74
ATOM   1708  O   ASP A 214       6.735  21.232  16.654  1.00 34.74
ATOM   1709  CB  ASP A 214       8.473  20.436  19.233  1.00 34.74
ATOM   1710  CG  ASP A 214       9.544  19.490  18.711  1.00 34.74
ATOM   1711  OD1 ASP A 214      10.643  19.983  18.342  1.00 34.74
ATOM   1712  OD2 ASP A 214       9.275  18.259  18.670  1.00 34.74
ATOM   1713  N   SER A 215       6.044  22.254  18.535  1.00 39.76
ATOM   1714  CA  SER A 215       4.661  22.233  18.148  1.00 39.76
ATOM   1715  C   SER A 215       4.451  23.009  16.887  1.00 39.76
ATOM   1716  O   SER A 215       3.792  22.534  15.962  1.00 39.76
ATOM   1717  CB  SER A 215       3.739  22.843  19.217  1.00 39.76
ATOM   1718  OG  SER A 215       4.113  24.188  19.474  1.00 39.76
ATOM   1719  N   THR A 216       5.035  24.220  16.822  1.00114.55
ATOM   1720  CA  THR A 216       4.859  25.123  15.721  1.00114.55
ATOM   1721  C   THR A 216       5.365  24.498  14.460  1.00114.55
ATOM   1722  O   THR A 216       4.747  24.641  13.407  1.00114.55
ATOM   1723  CB  THR A 216       5.599  26.419  15.891  1.00114.55
ATOM   1724  OG1 THR A 216       7.001  26.193  15.908  1.00114.55
ATOM   1725  CG2 THR A 216       5.151  27.078  17.203  1.00114.55
ATOM   1726  N   LEU A 217       6.515  23.800  14.519  1.00 99.55
ATOM   1727  CA  LEU A 217       7.051  23.229  13.318  1.00 99.55
ATOM   1728  C   LEU A 217       6.123  22.196  12.745  1.00 99.55
ATOM   1729  O   LEU A 217       5.880  22.199  11.540  1.00 99.55
ATOM   1730  CB  LEU A 217       8.442  22.592  13.488  1.00 99.55
ATOM   1731  CG  LEU A 217       8.926  21.816  12.246  1.00 99.55
ATOM   1732  CD1 LEU A 217      10.162  22.456  11.601  1.00 99.55
ATOM   1733  CD2 LEU A 217       9.127  20.328  12.571  1.00 99.55
ATOM   1734  N   ILE A 218       5.573  21.290  13.579  1.00 98.43
ATOM   1735  CA  ILE A 218       4.688  20.257  13.099  1.00 98.43
ATOM   1736  C   ILE A 218       3.413  20.845  12.565  1.00 98.43
ATOM   1737  O   ILE A 218       2.842  20.333  11.603  1.00 98.43
ATOM   1738  CB  ILE A 218       4.334  19.200  14.110  1.00 98.43
ATOM   1739  CG1 ILE A 218       5.565  18.810  14.948  1.00 98.43
ATOM   1740  CG2 ILE A 218       3.747  18.004  13.341  1.00 98.43
ATOM   1741  CD1 ILE A 218       5.253  18.371  16.373  1.00 98.43
ATOM   1742  N   MET A 219       2.910  21.923  13.192  1.00 44.39
ATOM   1743  CA  MET A 219       1.693  22.529  12.733  1.00 44.39
ATOM   1744  C   MET A 219       1.917  22.974  11.313  1.00 44.39
ATOM   1745  O   MET A 219       1.036  22.833  10.464  1.00 44.39
ATOM   1746  CB  MET A 219       1.301  23.760  13.570  1.00 44.39
ATOM   1747  CG  MET A 219       0.798  23.399  14.972  1.00 44.39
ATOM   1748  SD  MET A 219      -0.150  24.708  15.804  1.00 44.39
ATOM   1749  CE  MET A 219      -1.604  24.586  14.721  1.00 44.39
ATOM   1750  N   GLN A 220       3.119  23.506  11.013  1.00 92.22
ATOM   1751  CA  GLN A 220       3.452  23.996   9.701  1.00 92.22
ATOM   1752  C   GLN A 220       3.382  22.849   8.738  1.00 92.22
ATOM   1753  O   GLN A 220       2.891  22.996   7.620  1.00 92.22
ATOM   1754  CB  GLN A 220       4.900  24.517   9.622  1.00 92.22
ATOM   1755  CG  GLN A 220       5.377  24.865   8.208  1.00 92.22
ATOM   1756  CD  GLN A 220       4.529  25.998   7.654  1.00 92.22
ATOM   1757  OE1 GLN A 220       4.895  27.167   7.764  1.00 92.22
ATOM   1758  NE2 GLN A 220       3.368  25.646   7.041  1.00 92.22
ATOM   1759  N   LEU A 221       3.878  21.661   9.149  1.00 51.08
ATOM   1760  CA  LEU A 221       3.912  20.512   8.287  1.00 51.08
ATOM   1761  C   LEU A 221       2.515  20.085   7.932  1.00 51.08
ATOM   1762  O   LEU A 221       2.260  19.674   6.802  1.00 51.08
ATOM   1763  CB  LEU A 221       4.647  19.309   8.904  1.00 51.08
ATOM   1764  CG  LEU A 221       6.141  19.589   9.163  1.00 51.08
ATOM   1765  CD1 LEU A 221       6.647  18.832  10.399  1.00 51.08
ATOM   1766  CD2 LEU A 221       6.985  19.302   7.910  1.00 51.08
ATOM   1767  N   LEU A 222       1.570  20.158   8.891  1.00 49.89
ATOM   1768  CA  LEU A 222       0.208  19.761   8.649  1.00 49.89
ATOM   1769  C   LEU A 222      -0.383  20.635   7.578  1.00 49.89
ATOM   1770  O   LEU A 222      -1.065  20.153   6.673  1.00 49.89
ATOM   1771  CB  LEU A 222      -0.667  19.907   9.910  1.00 49.89
ATOM   1772  CG  LEU A 222      -0.360  18.855  10.994  1.00 49.89
ATOM   1773  CD1 LEU A 222      -0.198  19.492  12.384  1.00 49.89
ATOM   1774  CD2 LEU A 222      -1.428  17.750  10.992  1.00 49.89
ATOM   1775  N   ARG A 223      -0.130  21.952   7.657  1.00 80.50
ATOM   1776  CA  ARG A 223      -0.656  22.905   6.718  1.00 80.50
ATOM   1777  C   ARG A 223      -0.096  22.665   5.345  1.00 80.50
ATOM   1778  O   ARG A 223      -0.819  22.784   4.357  1.00 80.50
ATOM   1779  CB  ARG A 223      -0.333  24.356   7.113  1.00 80.50
ATOM   1780  CG  ARG A 223      -1.201  25.393   6.396  1.00 80.50
ATOM   1781  CD  ARG A 223      -1.558  26.601   7.261  1.00 80.50
ATOM   1782  NE  ARG A 223      -2.887  27.079   6.800  1.00 80.50
ATOM   1783  CZ  ARG A 223      -4.020  26.524   7.325  1.00 80.50
ATOM   1784  NH1 ARG A 223      -3.920  25.532   8.259  1.00 80.50
ATOM   1785  NH2 ARG A 223      -5.247  26.969   6.930  1.00 80.50
ATOM   1786  N   ASP A 224       1.206  22.328   5.240  1.00 36.83
ATOM   1787  CA  ASP A 224       1.833  22.128   3.958  1.00 36.83
ATOM   1788  C   ASP A 224       1.163  20.981   3.268  1.00 36.83
ATOM   1789  O   ASP A 224       0.964  21.009   2.054  1.00 36.83
ATOM   1790  CB  ASP A 224       3.327  21.767   4.061  1.00 36.83
ATOM   1791  CG  ASP A 224       3.884  21.558   2.661  1.00 36.83
ATOM   1792  OD1 ASP A 224       4.063  22.570   1.932  1.00 36.83
ATOM   1793  OD2 ASP A 224       4.129  20.377   2.300  1.00 36.83
ATOM   1794  N   ASN A 225       0.813  19.924   4.024  1.00 45.97
ATOM   1795  CA  ASN A 225       0.181  18.789   3.420  1.00 45.97
ATOM   1796  C   ASN A 225      -1.161  19.187   2.886  1.00 45.97
ATOM   1797  O   ASN A 225      -1.549  18.747   1.805  1.00 45.97
ATOM   1798  CB  ASN A 225      -0.018  17.603   4.380  1.00 45.97
ATOM   1799  CG  ASN A 225       1.272  16.792   4.401  1.00 45.97
ATOM   1800  OD1 ASN A 225       2.368  17.345   4.446  1.00 45.97
ATOM   1801  ND2 ASN A 225       1.140  15.441   4.345  1.00 45.97
ATOM   1802  N   LEU A 226      -1.901  20.035   3.628  1.00 42.06
ATOM   1803  CA  LEU A 226      -3.215  20.450   3.217  1.00 42.06
ATOM   1804  C   LEU A 226      -3.114  21.188   1.917  1.00 42.06
ATOM   1805  O   LEU A 226      -3.921  20.972   1.011  1.00 42.06
ATOM   1806  CB  LEU A 226      -3.884  21.402   4.226  1.00 42.06
ATOM   1807  CG  LEU A 226      -4.230  20.745   5.576  1.00 42.06
ATOM   1808  CD1 LEU A 226      -4.869  21.756   6.544  1.00 42.06
ATOM   1809  CD2 LEU A 226      -5.094  19.491   5.378  1.00 42.06
ATOM   1810  N   THR A 227      -2.111  22.076   1.784  1.00 27.96
ATOM   1811  CA  THR A 227      -1.956  22.862   0.593  1.00 27.96
ATOM   1812  C   THR A 227      -1.705  21.952  -0.569  1.00 27.96
ATOM   1813  O   THR A 227      -2.295  22.116  -1.635  1.00 27.96
ATOM   1814  CB  THR A 227      -0.788  23.805   0.668  1.00 27.96
ATOM   1815  OG1 THR A 227       0.430  23.076   0.704  1.00 27.96
ATOM   1816  CG2 THR A 227      -0.927  24.672   1.933  1.00 27.96
ATOM   1817  N   LEU A 228      -0.827  20.950  -0.384  1.00 42.80
ATOM   1818  CA  LEU A 228      -0.458  20.074  -1.458  1.00 42.80
ATOM   1819  C   LEU A 228      -1.662  19.319  -1.932  1.00 42.80
ATOM   1820  O   LEU A 228      -1.868  19.158  -3.133  1.00 42.80
ATOM   1821  CB  LEU A 228       0.594  19.036  -1.029  1.00 42.80
ATOM   1822  CG  LEU A 228       1.916  19.648  -0.530  1.00 42.80
ATOM   1823  CD1 LEU A 228       2.803  18.593   0.145  1.00 42.80
ATOM   1824  CD2 LEU A 228       2.636  20.404  -1.659  1.00 42.80
ATOM   1825  N   TRP A 229      -2.481  18.824  -0.993  1.00 95.25
ATOM   1826  CA  TRP A 229      -3.625  18.020  -1.321  1.00 95.25
ATOM   1827  C   TRP A 229      -4.701  18.818  -1.989  1.00 95.25
ATOM   1828  O   TRP A 229      -5.443  18.269  -2.801  1.00 95.25
ATOM   1829  CB  TRP A 229      -4.175  17.273  -0.096  1.00 95.25
ATOM   1830  CG  TRP A 229      -3.171  16.257   0.404  1.00 95.25
ATOM   1831  CD1 TRP A 229      -2.082  15.753  -0.244  1.00 95.25
ATOM   1832  CD2 TRP A 229      -3.170  15.674   1.716  1.00 95.25
ATOM   1833  NE1 TRP A 229      -1.399  14.892   0.582  1.00 95.25
ATOM   1834  CE2 TRP A 229      -2.058  14.835   1.791  1.00 95.25
ATOM   1835  CE3 TRP A 229      -4.019  15.829   2.773  1.00 95.25
ATOM   1836  CZ2 TRP A 229      -1.774  14.137   2.933  1.00 95.25
ATOM   1837  CZ3 TRP A 229      -3.736  15.117   3.917  1.00 95.25
ATOM   1838  CH2 TRP A 229      -2.635  14.289   3.996  1.00 95.25
ATOM   1839  N   THR A 230      -4.881  20.098  -1.595  1.00116.31
ATOM   1840  CA  THR A 230      -5.879  20.937  -2.200  1.00116.31
ATOM   1841  C   THR A 230      -5.496  21.324  -3.600  1.00116.31
ATOM   1842  O   THR A 230      -6.299  21.211  -4.525  1.00116.31
ATOM   1843  CB  THR A 230      -6.145  22.189  -1.412  1.00116.31
ATOM   1844  OG1 THR A 230      -6.377  21.855  -0.053  1.00116.31
ATOM   1845  CG2 THR A 230      -7.351  22.942  -1.998  1.00116.31
ATOM   1846  N   SER A 231      -4.239  21.770  -3.797  1.00 65.48
ATOM   1847  CA  SER A 231      -3.783  22.213  -5.080  1.00 65.48
ATOM   1848  C   SER A 231      -4.021  21.092  -6.080  1.00 65.48
ATOM   1849  O   SER A 231      -4.734  21.338  -7.091  1.00 65.48
ATOM   1850  CB  SER A 231      -2.284  22.543  -5.092  1.00 65.48
ATOM   1851  OG  SER A 231      -1.530  21.363  -4.859  1.00 65.48
ATOM   1852  OXT SER A 231      -3.484  19.976  -5.848  1.00 65.48
TER
ATOM   1853  N   PRO B 232       7.325  15.814  -4.865  1.00143.25
ATOM   1854  CA  PRO B 232       6.022  16.220  -4.280  1.00143.25
ATOM   1855  C   PRO B 232       5.934  15.485  -2.983  1.00143.25
ATOM   1856  O   PRO B 232       4.821  15.221  -2.530  1.00143.25
ATOM   1857  CB  PRO B 232       4.955  15.699  -5.227  1.00143.25
ATOM   1858  CG  PRO B 232       5.563  14.404  -5.769  1.00143.25
ATOM   1859  CD  PRO B 232       7.072  14.688  -5.812  1.00143.25
ATOM   1860  N   ARG B 233       7.078  15.162  -2.355  1.00116.97
ATOM   1861  CA  ARG B 233       7.023  14.354  -1.175  1.00116.97
ATOM   1862  C   ARG B 233       6.272  15.064  -0.095  1.00116.97
ATOM   1863  O   ARG B 233       6.572  16.205   0.249  1.00116.97
ATOM   1864  CB  ARG B 233       8.407  13.985  -0.610  1.00116.97
ATOM   1865  CG  ARG B 233       8.373  13.094   0.635  1.00116.97
ATOM   1866  CD  ARG B 233       9.765  12.664   1.109  1.00116.97
ATOM   1867  NE  ARG B 233      10.369  13.814   1.838  1.00116.97
ATOM   1868  CZ  ARG B 233      11.658  13.747   2.282  1.00116.97
ATOM   1869  NH1 ARG B 233      12.421  12.648   2.012  1.00116.97
ATOM   1870  NH2 ARG B 233      12.186  14.777   3.006  1.00116.97
ATOM   1871  N   ARG B 234       5.263  14.365   0.465  1.00127.59
ATOM   1872  CA  ARG B 234       4.468  14.840   1.559  1.00127.59
ATOM   1873  C   ARG B 234       5.236  14.611   2.825  1.00127.59
ATOM   1874  O   ARG B 234       6.154  13.792   2.866  1.00127.59
ATOM   1875  CB  ARG B 234       3.089  14.162   1.663  1.00127.59
ATOM   1876  CG  ARG B 234       2.326  14.081   0.339  1.00127.59
ATOM   1877  CD  ARG B 234       2.314  12.705  -0.327  1.00127.59
ATOM   1878  NE  ARG B 234       1.482  12.832  -1.558  1.00127.59
ATOM   1879  CZ  ARG B 234       1.304  11.768  -2.394  1.00127.59
ATOM   1880  NH1 ARG B 234       1.866  10.560  -2.095  1.00127.59
ATOM   1881  NH2 ARG B 234       0.558  11.912  -3.526  1.00127.59
ATOM   1882  N   ASN B 235       4.882  15.355   3.893  1.00103.12
ATOM   1883  CA  ASN B 235       5.624  15.339   5.128  1.00103.12
ATOM   1884  C   ASN B 235       5.169  14.276   6.085  1.00103.12
ATOM   1885  O   ASN B 235       3.980  13.981   6.216  1.00103.12
ATOM   1886  CB  ASN B 235       5.505  16.665   5.899  1.00103.12
ATOM   1887  CG  ASN B 235       5.874  17.811   4.969  1.00103.12
ATOM   1888  OD1 ASN B 235       7.048  18.073   4.720  1.00103.12
ATOM   1889  ND2 ASN B 235       4.843  18.517   4.433  1.00103.12
ATOM   1890  N   THR B 236       6.158  13.689   6.799  1.00266.82
ATOM   1891  CA  THR B 236       5.937  12.684   7.802  1.00266.82
ATOM   1892  C   THR B 236       7.021  12.864   8.828  1.00266.82
ATOM   1893  O   THR B 236       8.108  13.341   8.503  1.00266.82
ATOM   1894  CB  THR B 236       6.037  11.281   7.284  1.00266.82
ATOM   1895  OG1 THR B 236       5.560  11.215   5.948  1.00266.82
ATOM   1896  CG2 THR B 236       5.211  10.360   8.196  1.00266.82
ATOM   1897  N   LEU B 237       6.749  12.506  10.103  1.00209.14
ATOM   1898  CA  LEU B 237       7.743  12.642  11.141  1.00209.14
ATOM   1899  C   LEU B 237       7.766  11.385  11.944  1.00209.14
ATOM   1900  O   LEU B 237       6.711  10.810  12.206  1.00209.14
ATOM   1901  CB  LEU B 237       7.485  13.768  12.161  1.00209.14
ATOM   1902  CG  LEU B 237       7.034  15.111  11.563  1.00209.14
ATOM   1903  CD1 LEU B 237       6.625  16.105  12.661  1.00209.14
ATOM   1904  CD2 LEU B 237       8.063  15.674  10.580  1.00209.14
ATOM   1905  N   PRO B 238       8.914  10.959  12.421  1.00161.24
ATOM   1906  CA  PRO B 238      10.156  11.686  12.297  1.00161.24
ATOM   1907  C   PRO B 238      10.715  11.749  10.916  1.00161.24
ATOM   1908  O   PRO B 238      10.435  10.868  10.105  1.00161.24
ATOM   1909  CB  PRO B 238      11.129  11.026  13.271  1.00161.24
ATOM   1910  CG  PRO B 238      10.865   9.524  13.101  1.00161.24
ATOM   1911  CD  PRO B 238       9.333   9.403  13.112  1.00161.24
ATOM   1912  N   ALA B 239      11.507  12.807  10.645  1.00 28.42
ATOM   1913  CA  ALA B 239      12.170  12.991   9.388  1.00 28.42
ATOM   1914  C   ALA B 239      13.393  12.147   9.403  1.00 28.42
ATOM   1915  O   ALA B 239      13.892  11.777  10.464  1.00 28.42
ATOM   1916  CB  ALA B 239      12.610  14.442   9.128  1.00 28.42
ATOM   1917  N   MET B 240      13.907  11.824   8.203  1.00 68.31
ATOM   1918  CA  MET B 240      15.042  10.962   8.099  1.00 68.31
ATOM   1919  C   MET B 240      16.262  11.599   8.741  1.00 68.31
ATOM   1920  O   MET B 240      16.845  12.525   8.121  1.00 68.31
ATOM   1921  CB  MET B 240      15.382  10.596   6.645  1.00 68.31
ATOM   1922  CG  MET B 240      14.516   9.475   6.068  1.00 68.31
ATOM   1923  SD  MET B 240      14.462   7.980   7.100  1.00 68.31
ATOM   1924  CE  MET B 240      12.673   7.719   6.932  1.00 68.31
ATOM   1925  OXT MET B 240      16.639  11.152   9.857  1.00 68.31
