# Supplementary material for: A recombinant Fasciola gigantica 14-3-3 epsilon protein (rFg14-3-3e) modulates various functions of goat peripheral blood mononuclear cells
Source: Parasit Vectors. 2018 Mar 6;11:152. doi: 10.1186/s13071-018-2745-4 (PMC5840819; doi:10.1186/s13071-018-2745-4)
Supplement: Supplementary file 1 — Dataset S1. Structure files, FoldX configuration files and associated energy calculations for complexes between YWAHE and rFg14-3-3, and the 18 human protein interactors of YWAHE. (TGZ 5273 kb) [file 13071_2018_2745_MOESM1_ESM.tgz › foldx_model_files/Raw_P04792-P62258-MDL-5ltw.pdb2-H-0-E-0.fxout]

FoldX 4 (2011)
by the FoldX Consortium 
Jesper Borg, Frederic Rousseau, Joost Schymkowitz,
Luis Serrano and Francois Stricher
------------------------------------------------------

PDB file analysed: batch
Output type: BuildModel
Pdb	total energy	Backbone Hbond	Sidechain Hbond	Van der Waals	Electrostatics	Solvation Polar	Solvation Hydrophobic	Van der Waals clashes	entropy sidechain	entropy mainchain	sloop_entropy	mloop_entropy	cis_bond	torsional clash	backbone clash	helix dipole	water bridge	disulfide	electrostatic kon	partial covalent bonds	energy Ionisation	Entropy Complex
P04792-P62258-MDL-5ltw.pdb	197.953	-269.629	-76.0165	-400.691	-16.1244	559.449	-516.215	168.416	207.945	494.125	0	0	0	49.5467	333.662	-4.32642	0	0	0.459319	0	1.0137	0
WT_P04792-P62258-MDL-5ltw.pdb	168.642	-262.661	-81.7363	-397.058	-15.6116	553.449	-512.586	146.19	204.921	490.309	0	0	0	46.6681	333.683	-4.73279	0	0	0.444423	0	1.04537	0
P04792-P62258-MDL-5ltw.pdb	197.953	-269.629	-76.0165	-400.691	-16.1244	559.449	-516.215	168.416	207.945	494.125	0	0	0	49.5467	333.662	-4.32642	0	0	0.459319	0	1.0137	0
WT_P04792-P62258-MDL-5ltw.pdb	168.642	-262.661	-81.7363	-397.058	-15.6116	553.449	-512.586	146.19	204.921	490.309	0	0	0	46.6681	333.683	-4.73279	0	0	0.444423	0	1.04537	0
