# Supplementary material for: A recombinant Fasciola gigantica 14-3-3 epsilon protein (rFg14-3-3e) modulates various functions of goat peripheral blood mononuclear cells
Source: Parasit Vectors. 2018 Mar 6;11:152. doi: 10.1186/s13071-018-2745-4 (PMC5840819; doi:10.1186/s13071-018-2745-4)
Supplement: Supplementary file 1 — Dataset S1. Structure files, FoldX configuration files and associated energy calculations for complexes between YWAHE and rFg14-3-3, and the 18 human protein interactors of YWAHE. (TGZ 5273 kb) [file 13071_2018_2745_MOESM1_ESM.tgz › foldx_model_files/P62258-P63104-MDL-5nas.pdb]

FoldX generated pdb file

Output generated by <BuildModel>
ATOM      0  N   GLU A   1       2.127  12.184  27.129  1.00 36.19
ATOM      1  CA  GLU A   1       2.791  11.403  28.196  1.00 36.19
ATOM      2  C   GLU A   1       3.549  10.272  27.588  1.00 36.19
ATOM      3  O   GLU A   1       3.169   9.754  26.541  1.00 36.19
ATOM      4  CB  GLU A   1       1.742  10.844  29.168  1.00 36.19
ATOM      5  CG  GLU A   1       2.333  10.058  30.325  1.00 36.19
ATOM      6  CD  GLU A   1       1.450   8.901  30.746  1.00 36.19
ATOM      7  OE1 GLU A   1       0.705   8.377  29.890  1.00 36.19
ATOM      8  OE2 GLU A   1       1.502   8.515  31.934  1.00 36.19
ATOM      9  N   ARG A   2       4.656   9.869  28.241  1.00 90.08
ATOM     10  CA  ARG A   2       5.518   8.850  27.717  1.00 90.08
ATOM     11  C   ARG A   2       4.789   7.548  27.616  1.00 90.08
ATOM     12  O   ARG A   2       4.840   6.873  26.590  1.00 90.08
ATOM     13  CB  ARG A   2       6.744   8.620  28.613  1.00 90.08
ATOM     14  CG  ARG A   2       7.703   7.556  28.082  1.00 90.08
ATOM     15  CD  ARG A   2       8.985   7.439  28.905  1.00 90.08
ATOM     16  NE  ARG A   2       9.346   5.995  28.966  1.00 90.08
ATOM     17  CZ  ARG A   2       8.975   5.239  30.040  1.00 90.08
ATOM     18  NH1 ARG A   2       8.182   5.776  31.013  1.00 90.08
ATOM     19  NH2 ARG A   2       9.394   3.945  30.140  1.00 90.08
ATOM     20  N   LYS A   3       4.062   7.174  28.682  1.00103.15
ATOM     21  CA  LYS A   3       3.382   5.914  28.723  1.00103.15
ATOM     22  C   LYS A   3       2.340   5.902  27.652  1.00103.15
ATOM     23  O   LYS A   3       2.126   4.888  26.992  1.00103.15
ATOM     24  CB  LYS A   3       2.700   5.673  30.081  1.00103.15
ATOM     25  CG  LYS A   3       2.195   4.256  30.269  1.00103.15
ATOM     26  CD  LYS A   3       3.320   3.249  30.095  1.00103.15
ATOM     27  CE  LYS A   3       2.963   2.194  29.060  1.00103.15
ATOM     28  NZ  LYS A   3       4.117   1.305  28.753  1.00103.15
ATOM     29  N   LYS A   4       1.652   7.040  27.455  1.00 35.68
ATOM     30  CA  LYS A   4       0.640   7.102  26.445  1.00 35.68
ATOM     31  C   LYS A   4       1.268   6.965  25.092  1.00 35.68
ATOM     32  O   LYS A   4       0.710   6.319  24.205  1.00 35.68
ATOM     33  CB  LYS A   4      -0.173   8.406  26.486  1.00 35.68
ATOM     34  CG  LYS A   4      -1.659   8.195  26.702  1.00 35.68
ATOM     35  CD  LYS A   4      -2.470   8.858  25.600  1.00 35.68
ATOM     36  CE  LYS A   4      -3.962   8.766  25.881  1.00 35.68
ATOM     37  NZ  LYS A   4      -4.378   9.688  26.974  1.00 35.68
ATOM     38  N   LYS A   5       2.454   7.566  24.896  1.00 41.29
ATOM     39  CA  LYS A   5       3.092   7.519  23.612  1.00 41.29
ATOM     40  C   LYS A   5       3.410   6.092  23.278  1.00 41.29
ATOM     41  O   LYS A   5       3.189   5.642  22.156  1.00 41.29
ATOM     42  CB  LYS A   5       4.427   8.288  23.581  1.00 41.29
ATOM     43  CG  LYS A   5       4.262   9.793  23.533  1.00 41.29
ATOM     44  CD  LYS A   5       3.400  10.208  22.352  1.00 41.29
ATOM     45  CE  LYS A   5       3.311  11.721  22.237  1.00 41.29
ATOM     46  NZ  LYS A   5       2.487  12.141  21.070  1.00 41.29
ATOM     47  N   SER A   6       3.939   5.335  24.259  1.00 37.56
ATOM     48  CA  SER A   6       4.329   3.976  24.015  1.00 37.56
ATOM     49  C   SER A   6       3.119   3.161  23.676  1.00 37.56
ATOM     50  O   SER A   6       3.169   2.316  22.784  1.00 37.56
ATOM     51  CB  SER A   6       5.020   3.334  25.185  1.00 37.56
ATOM     52  OG  SER A   6       4.130   3.112  26.279  1.00 37.56
ATOM     53  N   ASP A   7       1.993   3.387  24.379  1.00 45.94
ATOM     54  CA  ASP A   7       0.812   2.618  24.102  1.00 45.94
ATOM     55  C   ASP A   7       0.332   2.903  22.715  1.00 45.94
ATOM     56  O   ASP A   7      -0.080   1.993  21.998  1.00 45.94
ATOM     57  CB  ASP A   7      -0.370   2.884  25.054  1.00 45.94
ATOM     58  CG  ASP A   7      -0.490   1.825  26.127  1.00 45.94
ATOM     59  OD1 ASP A   7      -0.420   0.623  25.795  1.00 45.94
ATOM     60  OD2 ASP A   7      -0.658   2.200  27.305  1.00 45.94
ATOM     61  N   PHE A   8       0.365   4.182  22.301  1.00 71.94
ATOM     62  CA  PHE A   8      -0.112   4.546  20.999  1.00 71.94
ATOM     63  C   PHE A   8       0.746   3.868  19.974  1.00 71.94
ATOM     64  O   PHE A   8       0.252   3.395  18.952  1.00 71.94
ATOM     65  CB  PHE A   8      -0.062   6.069  20.775  1.00 71.94
ATOM     66  CG  PHE A   8      -1.396   6.735  20.908  1.00 71.94
ATOM     67  CD1 PHE A   8      -2.444   6.397  20.068  1.00 71.94
ATOM     68  CD2 PHE A   8      -1.609   7.707  21.871  1.00 71.94
ATOM     69  CE1 PHE A   8      -3.672   7.017  20.186  1.00 71.94
ATOM     70  CE2 PHE A   8      -2.836   8.329  21.991  1.00 71.94
ATOM     71  CZ  PHE A   8      -3.870   7.984  21.148  1.00 71.94
ATOM     72  N   ALA A   9       2.065   3.794  20.228  1.00 23.90
ATOM     73  CA  ALA A   9       2.970   3.191  19.291  1.00 23.90
ATOM     74  C   ALA A   9       2.589   1.754  19.116  1.00 23.90
ATOM     75  O   ALA A   9       2.599   1.236  18.001  1.00 23.90
ATOM     76  CB  ALA A   9       4.435   3.225  19.761  1.00 23.90
ATOM     77  N   LYS A  10       2.237   1.071  20.221  1.00 38.22
ATOM     78  CA  LYS A  10       1.881  -0.319  20.171  1.00 38.22
ATOM     79  C   LYS A  10       0.638  -0.478  19.347  1.00 38.22
ATOM     80  O   LYS A  10       0.525  -1.426  18.571  1.00 38.22
ATOM     81  CB  LYS A  10       1.637  -0.911  21.572  1.00 38.22
ATOM     82  CG  LYS A  10       2.934  -1.064  22.376  1.00 38.22
ATOM     83  CD  LYS A  10       3.806  -2.248  21.953  1.00 38.22
ATOM     84  CE  LYS A  10       4.857  -2.633  22.999  1.00 38.22
ATOM     85  NZ  LYS A  10       4.472  -3.897  23.665  1.00 38.22
ATOM     86  N   ILE A  11      -0.334   0.448  19.492  1.00151.31
ATOM     87  CA  ILE A  11      -1.540   0.365  18.712  1.00151.31
ATOM     88  C   ILE A  11      -1.214   0.511  17.262  1.00151.31
ATOM     89  O   ILE A  11      -1.758  -0.202  16.421  1.00151.31
ATOM     90  CB  ILE A  11      -2.566   1.442  19.109  1.00151.31
ATOM     91  CG1 ILE A  11      -2.717   1.500  20.630  1.00151.31
ATOM     92  CG2 ILE A  11      -3.926   1.134  18.501  1.00151.31
ATOM     93  CD1 ILE A  11      -3.345   0.262  21.230  1.00151.31
ATOM     94  N   ALA A  12      -0.318   1.457  16.937  1.00 32.03
ATOM     95  CA  ALA A  12       0.020   1.757  15.575  1.00 32.03
ATOM     96  C   ALA A  12       0.629   0.550  14.930  1.00 32.03
ATOM     97  O   ALA A  12       0.377   0.272  13.758  1.00 32.03
ATOM     98  CB  ALA A  12       1.032   2.908  15.458  1.00 32.03
ATOM     99  N   GLU A  13       1.458  -0.197  15.679  1.00 39.85
ATOM    100  CA  GLU A  13       2.122  -1.339  15.122  1.00 39.85
ATOM    101  C   GLU A  13       1.103  -2.367  14.714  1.00 39.85
ATOM    102  O   GLU A  13       1.225  -2.978  13.653  1.00 39.85
ATOM    103  CB  GLU A  13       3.120  -1.982  16.105  1.00 39.85
ATOM    104  CG  GLU A  13       4.253  -2.759  15.428  1.00 39.85
ATOM    105  CD  GLU A  13       4.259  -4.169  16.003  1.00 39.85
ATOM    106  OE1 GLU A  13       4.207  -4.300  17.255  1.00 39.85
ATOM    107  OE2 GLU A  13       4.321  -5.135  15.198  1.00 39.85
ATOM    108  N   GLN A  14       0.060  -2.580  15.542  1.00 46.50
ATOM    109  CA  GLN A  14      -0.953  -3.557  15.234  1.00 46.50
ATOM    110  C   GLN A  14      -1.683  -3.144  13.989  1.00 46.50
ATOM    111  O   GLN A  14      -1.991  -3.968  13.128  1.00 46.50
ATOM    112  CB  GLN A  14      -2.005  -3.699  16.346  1.00 46.50
ATOM    113  CG  GLN A  14      -1.410  -3.956  17.729  1.00 46.50
ATOM    114  CD  GLN A  14      -2.328  -4.930  18.452  1.00 46.50
ATOM    115  OE1 GLN A  14      -2.480  -6.077  18.039  1.00 46.50
ATOM    116  NE2 GLN A  14      -2.964  -4.468  19.561  1.00 46.50
ATOM    117  N   SER A  15      -1.970  -1.837  13.883  1.00 67.07
ATOM    118  CA  SER A  15      -2.666  -1.190  12.803  1.00 67.07
ATOM    119  C   SER A  15      -1.851  -1.278  11.552  1.00 67.07
ATOM    120  O   SER A  15      -2.386  -1.162  10.451  1.00 67.07
ATOM    121  CB  SER A  15      -2.951   0.298  13.071  1.00 67.07
ATOM    122  OG  SER A  15      -3.722   0.457  14.246  1.00 67.07
ATOM    123  N   GLU A  16      -0.523  -1.446  11.692  1.00 75.72
ATOM    124  CA  GLU A  16       0.384  -1.451  10.578  1.00 75.72
ATOM    125  C   GLU A  16       0.488  -0.064  10.036  1.00 75.72
ATOM    126  O   GLU A  16       0.651   0.131   8.830  1.00 75.72
ATOM    127  CB  GLU A  16      -0.032  -2.387   9.426  1.00 75.72
ATOM    128  CG  GLU A  16       0.225  -3.867   9.720  1.00 75.72
ATOM    129  CD  GLU A  16       0.846  -4.502   8.484  1.00 75.72
ATOM    130  OE1 GLU A  16       2.058  -4.259   8.229  1.00 75.72
ATOM    131  OE2 GLU A  16       0.114  -5.243   7.776  1.00 75.72
ATOM    132  N   ARG A  17       0.377   0.940  10.929  1.00117.49
ATOM    133  CA  ARG A  17       0.584   2.307  10.542  1.00117.49
ATOM    134  C   ARG A  17       1.904   2.692  11.134  1.00117.49
ATOM    135  O   ARG A  17       1.982   3.251  12.228  1.00117.49
ATOM    136  CB  ARG A  17      -0.450   3.282  11.118  1.00117.49
ATOM    137  CG  ARG A  17      -1.909   2.924  10.840  1.00117.49
ATOM    138  CD  ARG A  17      -2.681   4.145  10.347  1.00117.49
ATOM    139  NE  ARG A  17      -2.463   5.278  11.281  1.00117.49
ATOM    140  CZ  ARG A  17      -3.030   6.481  10.974  1.00117.49
ATOM    141  NH1 ARG A  17      -3.799   6.595   9.852  1.00117.49
ATOM    142  NH2 ARG A  17      -2.841   7.557  11.792  1.00117.49
ATOM    143  N   TYR A  18       2.984   2.404  10.393  1.00 86.92
ATOM    144  CA  TYR A  18       4.330   2.608  10.840  1.00 86.92
ATOM    145  C   TYR A  18       4.689   4.057  10.935  1.00 86.92
ATOM    146  O   TYR A  18       5.524   4.428  11.759  1.00 86.92
ATOM    147  CB  TYR A  18       5.364   1.844   9.998  1.00 86.92
ATOM    148  CG  TYR A  18       4.937   0.418  10.098  1.00 86.92
ATOM    149  CD1 TYR A  18       5.069  -0.269  11.285  1.00 86.92
ATOM    150  CD2 TYR A  18       4.401  -0.236   9.012  1.00 86.92
ATOM    151  CE1 TYR A  18       4.669  -1.582  11.387  1.00 86.92
ATOM    152  CE2 TYR A  18       4.000  -1.549   9.110  1.00 86.92
ATOM    153  CZ  TYR A  18       4.132  -2.226  10.298  1.00 86.92
ATOM    154  OH  TYR A  18       3.720  -3.572  10.400  1.00 86.92
ATOM    155  N   ASP A  19       4.135   4.918  10.061  1.00 39.88
ATOM    156  CA  ASP A  19       4.495   6.305  10.158  1.00 39.88
ATOM    157  C   ASP A  19       4.082   6.814  11.505  1.00 39.88
ATOM    158  O   ASP A  19       4.846   7.510  12.168  1.00 39.88
ATOM    159  CB  ASP A  19       3.828   7.191   9.093  1.00 39.88
ATOM    160  CG  ASP A  19       2.728   6.384   8.414  1.00 39.88
ATOM    161  OD1 ASP A  19       1.639   6.215   9.024  1.00 39.88
ATOM    162  OD2 ASP A  19       2.975   5.912   7.273  1.00 39.88
ATOM    163  N   GLU A  20       2.861   6.458  11.952  1.00 80.14
ATOM    164  CA  GLU A  20       2.365   6.912  13.220  1.00 80.14
ATOM    165  C   GLU A  20       3.214   6.347  14.319  1.00 80.14
ATOM    166  O   GLU A  20       3.541   7.036  15.284  1.00 80.14
ATOM    167  CB  GLU A  20       0.905   6.490  13.466  1.00 80.14
ATOM    168  CG  GLU A  20       0.356   7.035  14.786  1.00 80.14
ATOM    169  CD  GLU A  20      -0.222   8.409  14.479  1.00 80.14
ATOM    170  OE1 GLU A  20      -0.954   8.523  13.460  1.00 80.14
ATOM    171  OE2 GLU A  20       0.048   9.360  15.262  1.00 80.14
ATOM    172  N   MET A  21       3.614   5.070  14.188  1.00 40.63
ATOM    173  CA  MET A  21       4.398   4.425  15.205  1.00 40.63
ATOM    174  C   MET A  21       5.703   5.148  15.359  1.00 40.63
ATOM    175  O   MET A  21       6.161   5.409  16.471  1.00 40.63
ATOM    176  CB  MET A  21       4.734   2.968  14.841  1.00 40.63
ATOM    177  CG  MET A  21       5.420   2.179  15.958  1.00 40.63
ATOM    178  SD  MET A  21       5.692   0.420  15.576  1.00 40.63
ATOM    179  CE  MET A  21       5.873  -0.111  17.302  1.00 40.63
ATOM    180  N   VAL A  22       6.333   5.506  14.227  1.00 39.01
ATOM    181  CA  VAL A  22       7.610   6.158  14.236  1.00 39.01
ATOM    182  C   VAL A  22       7.501   7.488  14.918  1.00 39.01
ATOM    183  O   VAL A  22       8.372   7.851  15.709  1.00 39.01
ATOM    184  CB  VAL A  22       8.122   6.384  12.845  1.00 39.01
ATOM    185  CG1 VAL A  22       8.718   7.794  12.758  1.00 39.01
ATOM    186  CG2 VAL A  22       9.114   5.255  12.509  1.00 39.01
ATOM    187  N   LYS A  23       6.426   8.254  14.642  1.00 65.56
ATOM    188  CA  LYS A  23       6.324   9.561  15.233  1.00 65.56
ATOM    189  C   LYS A  23       6.247   9.454  16.721  1.00 65.56
ATOM    190  O   LYS A  23       6.890  10.222  17.435  1.00 65.56
ATOM    191  CB  LYS A  23       5.086  10.380  14.816  1.00 65.56
ATOM    192  CG  LYS A  23       4.966  10.583  13.320  1.00 65.56
ATOM    193  CD  LYS A  23       6.229  11.212  12.755  1.00 65.56
ATOM    194  CE  LYS A  23       6.483  12.582  13.362  1.00 65.56
ATOM    195  NZ  LYS A  23       5.413  13.554  13.006  1.00 65.56
ATOM    196  N   VAL A  24       5.452   8.500  17.234  1.00 71.73
ATOM    197  CA  VAL A  24       5.299   8.405  18.657  1.00 71.73
ATOM    198  C   VAL A  24       6.609   8.056  19.296  1.00 71.73
ATOM    199  O   VAL A  24       6.998   8.644  20.303  1.00 71.73
ATOM    200  CB  VAL A  24       4.248   7.353  19.055  1.00 71.73
ATOM    201  CG1 VAL A  24       2.848   7.945  18.989  1.00 71.73
ATOM    202  CG2 VAL A  24       4.307   6.158  18.116  1.00 71.73
ATOM    203  N   MET A  25       7.334   7.080  18.724  1.00 58.89
ATOM    204  CA  MET A  25       8.567   6.639  19.311  1.00 58.89
ATOM    205  C   MET A  25       9.589   7.732  19.246  1.00 58.89
ATOM    206  O   MET A  25      10.455   7.835  20.112  1.00 58.89
ATOM    207  CB  MET A  25       9.147   5.378  18.653  1.00 58.89
ATOM    208  CG  MET A  25       8.449   4.108  19.139  1.00 58.89
ATOM    209  SD  MET A  25       8.317   3.967  20.950  1.00 58.89
ATOM    210  CE  MET A  25      10.062   4.313  21.314  1.00 58.89
ATOM    211  N   ASN A  26       9.551   8.559  18.189  1.00 32.42
ATOM    212  CA  ASN A  26      10.501   9.627  18.097  1.00 32.42
ATOM    213  C   ASN A  26      10.278  10.545  19.258  1.00 32.42
ATOM    214  O   ASN A  26      11.225  11.029  19.876  1.00 32.42
ATOM    215  CB  ASN A  26      10.332  10.482  16.832  1.00 32.42
ATOM    216  CG  ASN A  26      11.517  10.370  15.897  1.00 32.42
ATOM    217  OD1 ASN A  26      11.978   9.271  15.587  1.00 32.42
ATOM    218  ND2 ASN A  26      12.017  11.512  15.445  1.00 32.42
ATOM    219  N   GLU A  27       8.997  10.802  19.586  1.00 87.81
ATOM    220  CA  GLU A  27       8.639  11.710  20.638  1.00 87.81
ATOM    221  C   GLU A  27       9.149  11.194  21.946  1.00 87.81
ATOM    222  O   GLU A  27       9.612  11.972  22.778  1.00 87.81
ATOM    223  CB  GLU A  27       7.119  11.907  20.774  1.00 87.81
ATOM    224  CG  GLU A  27       6.451  12.403  19.506  1.00 87.81
ATOM    225  CD  GLU A  27       6.076  13.870  19.592  1.00 87.81
ATOM    226  OE1 GLU A  27       5.224  14.218  20.437  1.00 87.81
ATOM    227  OE2 GLU A  27       6.634  14.673  18.814  1.00 87.81
ATOM    228  N   VAL A  28       9.062   9.869  22.183  1.00112.12
ATOM    229  CA  VAL A  28       9.536   9.354  23.437  1.00112.12
ATOM    230  C   VAL A  28      11.019   9.559  23.530  1.00112.12
ATOM    231  O   VAL A  28      11.532   9.930  24.584  1.00112.12
ATOM    232  CB  VAL A  28       9.239   7.897  23.691  1.00112.12
ATOM    233  CG1 VAL A  28       9.557   7.587  25.157  1.00112.12
ATOM    234  CG2 VAL A  28       7.803   7.552  23.283  1.00112.12
ATOM    235  N   ALA A  29      11.746   9.343  22.415  1.00 35.99
ATOM    236  CA  ALA A  29      13.180   9.452  22.392  1.00 35.99
ATOM    237  C   ALA A  29      13.589  10.855  22.735  1.00 35.99
ATOM    238  O   ALA A  29      14.557  11.071  23.461  1.00 35.99
ATOM    239  CB  ALA A  29      13.785   9.138  21.013  1.00 35.99
ATOM    240  N   LYS A  30      12.828  11.842  22.234  1.00 45.66
ATOM    241  CA  LYS A  30      13.076  13.254  22.374  1.00 45.66
ATOM    242  C   LYS A  30      13.069  13.650  23.823  1.00 45.66
ATOM    243  O   LYS A  30      13.621  14.687  24.190  1.00 45.66
ATOM    244  CB  LYS A  30      12.037  14.069  21.601  1.00 45.66
ATOM    245  CG  LYS A  30      12.554  14.660  20.301  1.00 45.66
ATOM    246  CD  LYS A  30      13.146  13.586  19.402  1.00 45.66
ATOM    247  CE  LYS A  30      13.449  14.131  18.015  1.00 45.66
ATOM    248  NZ  LYS A  30      14.252  15.383  18.075  1.00 45.66
ATOM    249  N   MET A  31      12.392  12.860  24.674  1.00132.36
ATOM    250  CA  MET A  31      12.264  13.131  26.083  1.00132.36
ATOM    251  C   MET A  31      13.636  13.127  26.694  1.00132.36
ATOM    252  O   MET A  31      13.860  13.769  27.719  1.00132.36
ATOM    253  CB  MET A  31      11.411  12.095  26.830  1.00132.36
ATOM    254  CG  MET A  31       9.943  12.113  26.399  1.00132.36
ATOM    255  SD  MET A  31       8.933  10.788  27.124  1.00132.36
ATOM    256  CE  MET A  31       7.549  11.000  25.967  1.00132.36
ATOM    257  N   PRO A  32      14.583  12.396  26.071  1.00 77.57
ATOM    258  CA  PRO A  32      15.963  12.321  26.479  1.00 77.57
ATOM    259  C   PRO A  32      16.246  11.300  27.545  1.00 77.57
ATOM    260  O   PRO A  32      17.389  11.197  27.989  1.00 77.57
ATOM    261  CB  PRO A  32      16.217  13.750  26.964  1.00 77.57
ATOM    262  CG  PRO A  32      15.353  14.604  26.064  1.00 77.57
ATOM    263  CD  PRO A  32      14.194  13.682  25.729  1.00 77.57
ATOM    264  N   GLY A  33      15.266  10.479  27.959  1.00 38.85
ATOM    265  CA  GLY A  33      15.603   9.451  28.908  1.00 38.85
ATOM    266  C   GLY A  33      16.034   8.246  28.121  1.00 38.85
ATOM    267  O   GLY A  33      15.601   8.060  26.985  1.00 38.85
ATOM    268  N   GLU A  34      16.914   7.391  28.693  1.00 77.67
ATOM    269  CA  GLU A  34      17.337   6.239  27.944  1.00 77.67
ATOM    270  C   GLU A  34      16.162   5.334  27.769  1.00 77.67
ATOM    271  O   GLU A  34      15.323   5.176  28.655  1.00 77.67
ATOM    272  CB  GLU A  34      18.496   5.419  28.544  1.00 77.67
ATOM    273  CG  GLU A  34      18.124   4.526  29.724  1.00 77.67
ATOM    274  CD  GLU A  34      18.037   5.423  30.952  1.00 77.67
ATOM    275  OE1 GLU A  34      19.110   5.839  31.466  1.00 77.67
ATOM    276  OE2 GLU A  34      16.890   5.698  31.397  1.00 77.67
ATOM    277  N   MET A  35      16.085   4.717  26.577  1.00 54.63
ATOM    278  CA  MET A  35      14.969   3.896  26.209  1.00 54.63
ATOM    279  C   MET A  35      15.054   2.561  26.873  1.00 54.63
ATOM    280  O   MET A  35      16.129   1.989  27.048  1.00 54.63
ATOM    281  CB  MET A  35      14.895   3.642  24.693  1.00 54.63
ATOM    282  CG  MET A  35      14.630   4.892  23.876  1.00 54.63
ATOM    283  SD  MET A  35      13.045   4.846  23.020  1.00 54.63
ATOM    284  CE  MET A  35      13.521   5.431  21.395  1.00 54.63
ATOM    285  N   SER A  36      13.880   2.023  27.250  1.00102.95
ATOM    286  CA  SER A  36      13.798   0.714  27.820  1.00102.95
ATOM    287  C   SER A  36      13.963  -0.234  26.675  1.00102.95
ATOM    288  O   SER A  36      13.960   0.175  25.515  1.00102.95
ATOM    289  CB  SER A  36      12.471   0.442  28.466  1.00102.95
ATOM    290  OG  SER A  36      11.415   0.347  27.509  1.00102.95
ATOM    291  N   VAL A  37      14.133  -1.533  26.977  1.00 24.13
ATOM    292  CA  VAL A  37      14.343  -2.502  25.942  1.00 24.13
ATOM    293  C   VAL A  37      13.140  -2.508  25.058  1.00 24.13
ATOM    294  O   VAL A  37      13.263  -2.543  23.837  1.00 24.13
ATOM    295  CB  VAL A  37      14.517  -3.891  26.480  1.00 24.13
ATOM    296  CG1 VAL A  37      14.819  -4.837  25.307  1.00 24.13
ATOM    297  CG2 VAL A  37      15.609  -3.866  27.562  1.00 24.13
ATOM    298  N   GLU A  38      11.935  -2.462  25.653  1.00 38.59
ATOM    299  CA  GLU A  38      10.728  -2.516  24.878  1.00 38.59
ATOM    300  C   GLU A  38      10.643  -1.302  24.003  1.00 38.59
ATOM    301  O   GLU A  38      10.379  -1.400  22.807  1.00 38.59
ATOM    302  CB  GLU A  38       9.480  -2.548  25.780  1.00 38.59
ATOM    303  CG  GLU A  38       9.659  -3.322  27.087  1.00 38.59
ATOM    304  CD  GLU A  38      10.161  -2.343  28.144  1.00 38.59
ATOM    305  OE1 GLU A  38       9.401  -1.395  28.475  1.00 38.59
ATOM    306  OE2 GLU A  38      11.308  -2.527  28.631  1.00 38.59
ATOM    307  N   GLU A  39      10.915  -0.119  24.578  1.00 89.16
ATOM    308  CA  GLU A  39      10.783   1.119  23.866  1.00 89.16
ATOM    309  C   GLU A  39      11.757   1.126  22.733  1.00 89.16
ATOM    310  O   GLU A  39      11.433   1.546  21.622  1.00 89.16
ATOM    311  CB  GLU A  39      11.070   2.319  24.781  1.00 89.16
ATOM    312  CG  GLU A  39       9.942   2.686  25.743  1.00 89.16
ATOM    313  CD  GLU A  39      10.506   3.759  26.665  1.00 89.16
ATOM    314  OE1 GLU A  39      11.513   3.455  27.357  1.00 89.16
ATOM    315  OE2 GLU A  39       9.953   4.891  26.688  1.00 89.16
ATOM    316  N   ARG A  40      12.977   0.622  22.986  1.00101.05
ATOM    317  CA  ARG A  40      14.009   0.597  21.990  1.00101.05
ATOM    318  C   ARG A  40      13.545  -0.218  20.824  1.00101.05
ATOM    319  O   ARG A  40      13.751   0.165  19.674  1.00101.05
ATOM    320  CB  ARG A  40      15.301  -0.051  22.518  1.00101.05
ATOM    321  CG  ARG A  40      16.078   0.806  23.520  1.00101.05
ATOM    322  CD  ARG A  40      17.353   0.126  24.020  1.00101.05
ATOM    323  NE  ARG A  40      17.204  -0.053  25.492  1.00101.05
ATOM    324  CZ  ARG A  40      17.723  -1.161  26.095  1.00101.05
ATOM    325  NH1 ARG A  40      18.396  -2.083  25.349  1.00101.05
ATOM    326  NH2 ARG A  40      17.566  -1.351  27.436  1.00101.05
ATOM    327  N   ASN A  41      12.907  -1.370  21.094  1.00 40.26
ATOM    328  CA  ASN A  41      12.471  -2.251  20.046  1.00 40.26
ATOM    329  C   ASN A  41      11.402  -1.606  19.219  1.00 40.26
ATOM    330  O   ASN A  41      11.397  -1.752  17.997  1.00 40.26
ATOM    331  CB  ASN A  41      11.898  -3.576  20.574  1.00 40.26
ATOM    332  CG  ASN A  41      13.047  -4.568  20.659  1.00 40.26
ATOM    333  OD1 ASN A  41      13.199  -5.437  19.802  1.00 40.26
ATOM    334  ND2 ASN A  41      13.882  -4.437  21.722  1.00 40.26
ATOM    335  N   LEU A  42      10.456  -0.886  19.853  1.00 93.91
ATOM    336  CA  LEU A  42       9.393  -0.302  19.084  1.00 93.91
ATOM    337  C   LEU A  42       9.942   0.725  18.142  1.00 93.91
ATOM    338  O   LEU A  42       9.480   0.842  17.007  1.00 93.91
ATOM    339  CB  LEU A  42       8.264   0.369  19.895  1.00 93.91
ATOM    340  CG  LEU A  42       7.587  -0.525  20.953  1.00 93.91
ATOM    341  CD1 LEU A  42       6.496   0.212  21.733  1.00 93.91
ATOM    342  CD2 LEU A  42       7.132  -1.856  20.342  1.00 93.91
ATOM    343  N   LEU A  43      10.937   1.510  18.587  1.00 45.64
ATOM    344  CA  LEU A  43      11.513   2.524  17.751  1.00 45.64
ATOM    345  C   LEU A  43      12.129   1.870  16.554  1.00 45.64
ATOM    346  O   LEU A  43      11.951   2.321  15.423  1.00 45.64
ATOM    347  CB  LEU A  43      12.642   3.280  18.479  1.00 45.64
ATOM    348  CG  LEU A  43      13.445   4.258  17.602  1.00 45.64
ATOM    349  CD1 LEU A  43      12.628   5.513  17.263  1.00 45.64
ATOM    350  CD2 LEU A  43      14.810   4.586  18.234  1.00 45.64
ATOM    351  N   SER A  44      12.868   0.771  16.779  1.00 84.53
ATOM    352  CA  SER A  44      13.570   0.112  15.716  1.00 84.53
ATOM    353  C   SER A  44      12.612  -0.473  14.730  1.00 84.53
ATOM    354  O   SER A  44      12.836  -0.380  13.524  1.00 84.53
ATOM    355  CB  SER A  44      14.466  -1.030  16.216  1.00 84.53
ATOM    356  OG  SER A  44      13.665  -2.078  16.740  1.00 84.53
ATOM    357  N   VAL A  45      11.527  -1.109  15.212  1.00105.70
ATOM    358  CA  VAL A  45      10.593  -1.714  14.305  1.00105.70
ATOM    359  C   VAL A  45       9.943  -0.651  13.477  1.00105.70
ATOM    360  O   VAL A  45       9.755  -0.827  12.276  1.00105.70
ATOM    361  CB  VAL A  45       9.474  -2.478  14.966  1.00105.70
ATOM    362  CG1 VAL A  45       8.562  -3.081  13.892  1.00105.70
ATOM    363  CG2 VAL A  45      10.073  -3.514  15.931  1.00105.70
ATOM    364  N   ALA A  46       9.581   0.488  14.096  1.00 40.35
ATOM    365  CA  ALA A  46       8.848   1.494  13.381  1.00 40.35
ATOM    366  C   ALA A  46       9.649   2.023  12.231  1.00 40.35
ATOM    367  O   ALA A  46       9.168   2.079  11.101  1.00 40.35
ATOM    368  CB  ALA A  46       8.479   2.702  14.260  1.00 40.35
ATOM    369  N   TYR A  47      10.914   2.399  12.480  1.00 64.47
ATOM    370  CA  TYR A  47      11.728   2.965  11.442  1.00 64.47
ATOM    371  C   TYR A  47      12.030   1.952  10.388  1.00 64.47
ATOM    372  O   TYR A  47      12.081   2.277   9.202  1.00 64.47
ATOM    373  CB  TYR A  47      13.055   3.563  11.941  1.00 64.47
ATOM    374  CG  TYR A  47      12.811   4.998  12.272  1.00 64.47
ATOM    375  CD1 TYR A  47      12.358   5.850  11.292  1.00 64.47
ATOM    376  CD2 TYR A  47      13.031   5.500  13.532  1.00 64.47
ATOM    377  CE1 TYR A  47      12.127   7.177  11.556  1.00 64.47
ATOM    378  CE2 TYR A  47      12.801   6.831  13.803  1.00 64.47
ATOM    379  CZ  TYR A  47      12.351   7.672  12.816  1.00 64.47
ATOM    380  OH  TYR A  47      12.114   9.034  13.098  1.00 64.47
ATOM    381  N   LYS A  48      12.255   0.689  10.788  1.00 38.67
ATOM    382  CA  LYS A  48      12.621  -0.286   9.808  1.00 38.67
ATOM    383  C   LYS A  48      11.535  -0.392   8.787  1.00 38.67
ATOM    384  O   LYS A  48      11.803  -0.460   7.588  1.00 38.67
ATOM    385  CB  LYS A  48      12.864  -1.686  10.388  1.00 38.67
ATOM    386  CG  LYS A  48      13.303  -2.676   9.309  1.00 38.67
ATOM    387  CD  LYS A  48      14.813  -2.720   9.070  1.00 38.67
ATOM    388  CE  LYS A  48      15.322  -4.108   8.671  1.00 38.67
ATOM    389  NZ  LYS A  48      16.793  -4.089   8.508  1.00 38.67
ATOM    390  N   ASN A  49      10.270  -0.409   9.236  1.00 62.70
ATOM    391  CA  ASN A  49       9.163  -0.530   8.334  1.00 62.70
ATOM    392  C   ASN A  49       9.055   0.703   7.488  1.00 62.70
ATOM    393  O   ASN A  49       8.793   0.619   6.289  1.00 62.70
ATOM    394  CB  ASN A  49       7.838  -0.719   9.087  1.00 62.70
ATOM    395  CG  ASN A  49       7.718  -2.206   9.391  1.00 62.70
ATOM    396  OD1 ASN A  49       7.149  -2.973   8.617  1.00 62.70
ATOM    397  ND2 ASN A  49       8.256  -2.630  10.565  1.00 62.70
ATOM    398  N   VAL A  50       9.249   1.892   8.090  1.00 35.46
ATOM    399  CA  VAL A  50       9.107   3.117   7.353  1.00 35.46
ATOM    400  C   VAL A  50      10.125   3.167   6.254  1.00 35.46
ATOM    401  O   VAL A  50       9.801   3.472   5.107  1.00 35.46
ATOM    402  CB  VAL A  50       9.313   4.331   8.208  1.00 35.46
ATOM    403  CG1 VAL A  50       9.313   5.573   7.304  1.00 35.46
ATOM    404  CG2 VAL A  50       8.223   4.356   9.293  1.00 35.46
ATOM    405  N   ILE A  51      11.396   2.872   6.578  1.00 94.96
ATOM    406  CA  ILE A  51      12.442   2.923   5.594  1.00 94.96
ATOM    407  C   ILE A  51      12.260   1.838   4.581  1.00 94.96
ATOM    408  O   ILE A  51      12.504   2.038   3.392  1.00 94.96
ATOM    409  CB  ILE A  51      13.824   2.781   6.168  1.00 94.96
ATOM    410  CG1 ILE A  51      14.904   2.935   5.087  1.00 94.96
ATOM    411  CG2 ILE A  51      13.876   1.448   6.926  1.00 94.96
ATOM    412  CD1 ILE A  51      16.257   3.373   5.650  1.00 94.96
ATOM    413  N   GLY A  52      11.823   0.650   5.035  1.00 24.69
ATOM    414  CA  GLY A  52      11.736  -0.504   4.184  1.00 24.69
ATOM    415  C   GLY A  52      10.818  -0.255   3.028  1.00 24.69
ATOM    416  O   GLY A  52      11.097  -0.692   1.912  1.00 24.69
ATOM    417  N   ALA A  53       9.690   0.438   3.257  1.00 24.85
ATOM    418  CA  ALA A  53       8.764   0.636   2.182  1.00 24.85
ATOM    419  C   ALA A  53       9.442   1.416   1.097  1.00 24.85
ATOM    420  O   ALA A  53       9.300   1.102  -0.085  1.00 24.85
ATOM    421  CB  ALA A  53       7.515   1.422   2.616  1.00 24.85
ATOM    422  N   ARG A  54      10.203   2.458   1.482  1.00 99.19
ATOM    423  CA  ARG A  54      10.876   3.299   0.532  1.00 99.19
ATOM    424  C   ARG A  54      11.932   2.535  -0.199  1.00 99.19
ATOM    425  O   ARG A  54      12.108   2.714  -1.402  1.00 99.19
ATOM    426  CB  ARG A  54      11.556   4.523   1.165  1.00 99.19
ATOM    427  CG  ARG A  54      10.588   5.665   1.468  1.00 99.19
ATOM    428  CD  ARG A  54       9.588   5.343   2.574  1.00 99.19
ATOM    429  NE  ARG A  54       8.619   6.470   2.625  1.00 99.19
ATOM    430  CZ  ARG A  54       7.720   6.547   3.648  1.00 99.19
ATOM    431  NH1 ARG A  54       7.715   5.597   4.629  1.00 99.19
ATOM    432  NH2 ARG A  54       6.823   7.573   3.690  1.00 99.19
ATOM    433  N   ARG A  55      12.678   1.669   0.509  1.00101.95
ATOM    434  CA  ARG A  55      13.738   0.948  -0.129  1.00101.95
ATOM    435  C   ARG A  55      13.170   0.054  -1.189  1.00101.95
ATOM    436  O   ARG A  55      13.707  -0.028  -2.293  1.00101.95
ATOM    437  CB  ARG A  55      14.559   0.114   0.867  1.00101.95
ATOM    438  CG  ARG A  55      15.903  -0.324   0.278  1.00101.95
ATOM    439  CD  ARG A  55      16.656  -1.334   1.141  1.00101.95
ATOM    440  NE  ARG A  55      15.697  -2.402   1.536  1.00101.95
ATOM    441  CZ  ARG A  55      15.388  -3.381   0.637  1.00101.95
ATOM    442  NH1 ARG A  55      16.007  -3.395  -0.576  1.00101.95
ATOM    443  NH2 ARG A  55      14.453  -4.330   0.930  1.00101.95
ATOM    444  N   SER A  56      12.053  -0.635  -0.893  1.00 28.38
ATOM    445  CA  SER A  56      11.484  -1.530  -1.863  1.00 28.38
ATOM    446  C   SER A  56      11.034  -0.755  -3.066  1.00 28.38
ATOM    447  O   SER A  56      11.295  -1.149  -4.202  1.00 28.38
ATOM    448  CB  SER A  56      10.254  -2.286  -1.329  1.00 28.38
ATOM    449  OG  SER A  56       9.221  -1.383  -0.987  1.00 28.38
ATOM    450  N   SER A  57      10.357   0.388  -2.843  1.00 74.20
ATOM    451  CA  SER A  57       9.823   1.166  -3.928  1.00 74.20
ATOM    452  C   SER A  57      10.944   1.695  -4.771  1.00 74.20
ATOM    453  O   SER A  57      10.850   1.740  -5.997  1.00 74.20
ATOM    454  CB  SER A  57       8.977   2.359  -3.443  1.00 74.20
ATOM    455  OG  SER A  57       7.742   1.906  -2.905  1.00 74.20
ATOM    456  N   TRP A  58      12.054   2.087  -4.126  1.00 53.76
ATOM    457  CA  TRP A  58      13.166   2.678  -4.811  1.00 53.76
ATOM    458  C   TRP A  58      13.727   1.692  -5.788  1.00 53.76
ATOM    459  O   TRP A  58      14.014   2.037  -6.934  1.00 53.76
ATOM    460  CB  TRP A  58      14.284   3.068  -3.824  1.00 53.76
ATOM    461  CG  TRP A  58      15.349   3.986  -4.368  1.00 53.76
ATOM    462  CD1 TRP A  58      15.368   5.350  -4.441  1.00 53.76
ATOM    463  CD2 TRP A  58      16.600   3.536  -4.916  1.00 53.76
ATOM    464  NE1 TRP A  58      16.549   5.777  -4.997  1.00 53.76
ATOM    465  CE2 TRP A  58      17.316   4.668  -5.294  1.00 53.76
ATOM    466  CE3 TRP A  58      17.104   2.277  -5.086  1.00 53.76
ATOM    467  CZ2 TRP A  58      18.558   4.560  -5.852  1.00 53.76
ATOM    468  CZ3 TRP A  58      18.355   2.171  -5.651  1.00 53.76
ATOM    469  CH2 TRP A  58      19.068   3.292  -6.027  1.00 53.76
ATOM    470  N   ARG A  59      13.885   0.424  -5.365  1.00 79.64
ATOM    471  CA  ARG A  59      14.492  -0.553  -6.222  1.00 79.64
ATOM    472  C   ARG A  59      13.671  -0.757  -7.454  1.00 79.64
ATOM    473  O   ARG A  59      14.218  -0.849  -8.551  1.00 79.64
ATOM    474  CB  ARG A  59      14.699  -1.914  -5.536  1.00 79.64
ATOM    475  CG  ARG A  59      15.358  -2.943  -6.458  1.00 79.64
ATOM    476  CD  ARG A  59      16.649  -2.462  -7.125  1.00 79.64
ATOM    477  NE  ARG A  59      17.686  -3.517  -6.938  1.00 79.64
ATOM    478  CZ  ARG A  59      17.789  -4.546  -7.830  1.00 79.64
ATOM    479  NH1 ARG A  59      16.949  -4.619  -8.905  1.00 79.64
ATOM    480  NH2 ARG A  59      18.735  -5.513  -7.646  1.00 79.64
ATOM    481  N   MET A  60      12.334  -0.828  -7.324  1.00 80.06
ATOM    482  CA  MET A  60      11.550  -1.080  -8.498  1.00 80.06
ATOM    483  C   MET A  60      11.662   0.070  -9.460  1.00 80.06
ATOM    484  O   MET A  60      11.843  -0.132 -10.659  1.00 80.06
ATOM    485  CB  MET A  60      10.098  -1.349  -8.209  1.00 80.06
ATOM    486  CG  MET A  60       9.232  -1.610  -9.443  1.00 80.06
ATOM    487  SD  MET A  60       9.587  -3.203 -10.206  1.00 80.06
ATOM    488  CE  MET A  60       9.568  -2.759 -11.942  1.00 80.06
ATOM    489  N   LEU A  61      11.568   1.312  -8.954  1.00 40.78
ATOM    490  CA  LEU A  61      11.586   2.490  -9.779  1.00 40.78
ATOM    491  C   LEU A  61      12.918   2.650 -10.444  1.00 40.78
ATOM    492  O   LEU A  61      12.999   3.020 -11.616  1.00 40.78
ATOM    493  CB  LEU A  61      11.348   3.733  -8.975  1.00 40.78
ATOM    494  CG  LEU A  61      10.265   4.709  -9.483  1.00 40.78
ATOM    495  CD1 LEU A  61      10.567   5.202 -10.889  1.00 40.78
ATOM    496  CD2 LEU A  61       8.907   4.024  -9.501  1.00 40.78
ATOM    497  N   ASN A  62      14.003   2.402  -9.689  1.00 35.57
ATOM    498  CA  ASN A  62      15.334   2.581 -10.191  1.00 35.57
ATOM    499  C   ASN A  62      15.567   1.631 -11.321  1.00 35.57
ATOM    500  O   ASN A  62      16.191   1.994 -12.317  1.00 35.57
ATOM    501  CB  ASN A  62      16.409   2.312  -9.119  1.00 35.57
ATOM    502  CG  ASN A  62      17.806   2.319  -9.696  1.00 35.57
ATOM    503  OD1 ASN A  62      18.598   1.406  -9.459  1.00 35.57
ATOM    504  ND2 ASN A  62      18.115   3.358 -10.460  1.00 35.57
ATOM    505  N   SER A  63      15.063   0.385 -11.205  1.00 75.71
ATOM    506  CA  SER A  63      15.299  -0.588 -12.234  1.00 75.71
ATOM    507  C   SER A  63      14.620  -0.147 -13.493  1.00 75.71
ATOM    508  O   SER A  63      15.170  -0.279 -14.585  1.00 75.71
ATOM    509  CB  SER A  63      14.766  -1.990 -11.892  1.00 75.71
ATOM    510  OG  SER A  63      15.223  -2.397 -10.612  1.00 75.71
ATOM    511  N   ILE A  64      13.399   0.400 -13.360  1.00 40.46
ATOM    512  CA  ILE A  64      12.620   0.839 -14.483  1.00 40.46
ATOM    513  C   ILE A  64      13.367   1.940 -15.163  1.00 40.46
ATOM    514  O   ILE A  64      13.410   2.029 -16.389  1.00 40.46
ATOM    515  CB  ILE A  64      11.292   1.409 -14.069  1.00 40.46
ATOM    516  CG1 ILE A  64      10.474   0.369 -13.289  1.00 40.46
ATOM    517  CG2 ILE A  64      10.579   1.946 -15.321  1.00 40.46
ATOM    518  CD1 ILE A  64       9.462   0.999 -12.332  1.00 40.46
ATOM    519  N   GLU A  65      13.979   2.819 -14.358  1.00 63.32
ATOM    520  CA  GLU A  65      14.654   3.977 -14.857  1.00 63.32
ATOM    521  C   GLU A  65      15.793   3.575 -15.748  1.00 63.32
ATOM    522  O   GLU A  65      15.990   4.155 -16.813  1.00 63.32
ATOM    523  CB  GLU A  65      15.205   4.818 -13.694  1.00 63.32
ATOM    524  CG  GLU A  65      16.254   5.860 -14.071  1.00 63.32
ATOM    525  CD  GLU A  65      16.863   6.337 -12.760  1.00 63.32
ATOM    526  OE1 GLU A  65      17.126   5.460 -11.894  1.00 63.32
ATOM    527  OE2 GLU A  65      17.070   7.570 -12.602  1.00 63.32
ATOM    528  N   GLN A  66      16.575   2.556 -15.359  1.00 75.98
ATOM    529  CA  GLN A  66      17.724   2.218 -16.154  1.00 75.98
ATOM    530  C   GLN A  66      17.343   1.673 -17.497  1.00 75.98
ATOM    531  O   GLN A  66      18.008   1.953 -18.494  1.00 75.98
ATOM    532  CB  GLN A  66      18.673   1.214 -15.486  1.00 75.98
ATOM    533  CG  GLN A  66      19.889   0.898 -16.355  1.00 75.98
ATOM    534  CD  GLN A  66      20.707   2.170 -16.473  1.00 75.98
ATOM    535  OE1 GLN A  66      21.349   2.596 -15.515  1.00 75.98
ATOM    536  NE2 GLN A  66      20.675   2.799 -17.677  1.00 75.98
ATOM    537  N   LYS A  67      16.262   0.880 -17.566  1.00 98.73
ATOM    538  CA  LYS A  67      15.895   0.231 -18.793  1.00 98.73
ATOM    539  C   LYS A  67      15.562   1.256 -19.838  1.00 98.73
ATOM    540  O   LYS A  67      15.875   1.084 -21.014  1.00 98.73
ATOM    541  CB  LYS A  67      14.674  -0.688 -18.623  1.00 98.73
ATOM    542  CG  LYS A  67      14.981  -1.943 -17.801  1.00 98.73
ATOM    543  CD  LYS A  67      13.910  -2.279 -16.762  1.00 98.73
ATOM    544  CE  LYS A  67      12.945  -3.377 -17.217  1.00 98.73
ATOM    545  NZ  LYS A  67      12.246  -2.962 -18.452  1.00 98.73
ATOM    546  N   ASP A  68      14.945   2.369 -19.415  1.00152.36
ATOM    547  CA  ASP A  68      14.415   3.406 -20.256  1.00152.36
ATOM    548  C   ASP A  68      15.467   4.130 -21.038  1.00152.36
ATOM    549  O   ASP A  68      15.132   4.799 -22.013  1.00152.36
ATOM    550  CB  ASP A  68      13.625   4.468 -19.474  1.00152.36
ATOM    551  CG  ASP A  68      12.321   4.829 -20.151  1.00152.36
ATOM    552  OD1 ASP A  68      11.320   4.110 -19.947  1.00152.36
ATOM    553  OD2 ASP A  68      12.299   5.834 -20.891  1.00152.36
ATOM    554  N   GLU A  69      16.740   4.106 -20.598  1.00168.85
ATOM    555  CA  GLU A  69      17.763   4.817 -21.314  1.00168.85
ATOM    556  C   GLU A  69      17.846   4.248 -22.687  1.00168.85
ATOM    557  O   GLU A  69      17.972   4.987 -23.662  1.00168.85
ATOM    558  CB  GLU A  69      19.152   4.688 -20.663  1.00168.85
ATOM    559  CG  GLU A  69      19.302   5.491 -19.369  1.00168.85
ATOM    560  CD  GLU A  69      20.581   6.309 -19.467  1.00168.85
ATOM    561  OE1 GLU A  69      20.611   7.263 -20.289  1.00168.85
ATOM    562  OE2 GLU A  69      21.546   5.993 -18.719  1.00168.85
ATOM    563  N   ASN A  70      17.751   2.911 -22.808  1.00189.12
ATOM    564  CA  ASN A  70      17.842   2.335 -24.114  1.00189.12
ATOM    565  C   ASN A  70      16.710   2.867 -24.920  1.00189.12
ATOM    566  O   ASN A  70      15.638   3.170 -24.399  1.00189.12
ATOM    567  CB  ASN A  70      17.779   0.797 -24.146  1.00189.12
ATOM    568  CG  ASN A  70      18.246   0.343 -25.522  1.00189.12
ATOM    569  OD1 ASN A  70      18.986   1.050 -26.203  1.00189.12
ATOM    570  ND2 ASN A  70      17.790  -0.865 -25.950  1.00189.12
ATOM    571  N   SER A  71      16.960   3.014 -26.232  1.00241.69
ATOM    572  CA  SER A  71      16.008   3.545 -27.158  1.00241.69
ATOM    573  C   SER A  71      15.823   4.997 -26.866  1.00241.69
ATOM    574  O   SER A  71      15.014   5.664 -27.509  1.00241.69
ATOM    575  CB  SER A  71      14.646   2.836 -27.092  1.00241.69
ATOM    576  OG  SER A  71      14.505   1.916 -28.158  1.00241.69
ATOM    577  N   ALA A  72      16.589   5.521 -25.890  1.00 59.59
ATOM    578  CA  ALA A  72      16.608   6.930 -25.635  1.00 59.59
ATOM    579  C   ALA A  72      15.221   7.443 -25.437  1.00 59.59
ATOM    580  O   ALA A  72      14.856   8.455 -26.033  1.00 59.59
ATOM    581  CB  ALA A  72      17.289   7.683 -26.780  1.00 59.59
ATOM    582  N   LYS A  73      14.398   6.762 -24.618  1.00 32.70
ATOM    583  CA  LYS A  73      13.089   7.308 -24.414  1.00 32.70
ATOM    584  C   LYS A  73      13.227   8.246 -23.263  1.00 32.70
ATOM    585  O   LYS A  73      13.069   7.860 -22.107  1.00 32.70
ATOM    586  CB  LYS A  73      12.026   6.251 -24.107  1.00 32.70
ATOM    587  CG  LYS A  73      12.031   5.070 -25.063  1.00 32.70
ATOM    588  CD  LYS A  73      11.652   3.782 -24.351  1.00 32.70
ATOM    589  CE  LYS A  73      10.183   3.778 -23.960  1.00 32.70
ATOM    590  NZ  LYS A  73       9.986   4.180 -22.540  1.00 32.70
ATOM    591  N   GLN A  74      13.516   9.525 -23.570  1.00 71.60
ATOM    592  CA  GLN A  74      13.740  10.502 -22.548  1.00 71.60
ATOM    593  C   GLN A  74      12.488  10.781 -21.789  1.00 71.60
ATOM    594  O   GLN A  74      12.524  10.930 -20.571  1.00 71.60
ATOM    595  CB  GLN A  74      14.255  11.857 -23.066  1.00 71.60
ATOM    596  CG  GLN A  74      14.504  12.875 -21.970  1.00 71.60
ATOM    597  CD  GLN A  74      15.586  12.426 -21.006  1.00 71.60
ATOM    598  OE1 GLN A  74      16.822  12.811 -21.311  1.00 71.60
ATOM    599  NE2 GLN A  74      15.176  11.786 -19.916  1.00 71.60
ATOM    600  N   GLN A  75      11.336  10.854 -22.475  1.00 73.22
ATOM    601  CA  GLN A  75      10.152  11.267 -21.780  1.00 73.22
ATOM    602  C   GLN A  75       9.832  10.301 -20.678  1.00 73.22
ATOM    603  O   GLN A  75       9.594  10.707 -19.542  1.00 73.22
ATOM    604  CB  GLN A  75       8.923  11.365 -22.698  1.00 73.22
ATOM    605  CG  GLN A  75       8.754  12.723 -23.352  1.00 73.22
ATOM    606  CD  GLN A  75       9.878  13.040 -24.319  1.00 73.22
ATOM    607  OE1 GLN A  75      10.307  12.019 -25.054  1.00 73.22
ATOM    608  NE2 GLN A  75      10.246  14.315 -24.399  1.00 73.22
ATOM    609  N   ALA A  76       9.826   8.989 -20.979  1.00112.81
ATOM    610  CA  ALA A  76       9.497   8.027 -19.967  1.00112.81
ATOM    611  C   ALA A  76      10.563   7.997 -18.918  1.00112.81
ATOM    612  O   ALA A  76      10.263   7.866 -17.731  1.00112.81
ATOM    613  CB  ALA A  76       9.325   6.599 -20.501  1.00112.81
ATOM    614  N   LEU A  77      11.840   8.098 -19.335  1.00 98.22
ATOM    615  CA  LEU A  77      12.952   8.027 -18.426  1.00 98.22
ATOM    616  C   LEU A  77      12.914   9.184 -17.489  1.00 98.22
ATOM    617  O   LEU A  77      13.174   9.041 -16.297  1.00 98.22
ATOM    618  CB  LEU A  77      14.316   8.058 -19.153  1.00 98.22
ATOM    619  CG  LEU A  77      15.550   8.293 -18.248  1.00 98.22
ATOM    620  CD1 LEU A  77      15.705   7.226 -17.150  1.00 98.22
ATOM    621  CD2 LEU A  77      16.820   8.429 -19.094  1.00 98.22
ATOM    622  N   LYS A  78      12.596  10.375 -18.013  1.00 60.07
ATOM    623  CA  LYS A  78      12.577  11.547 -17.196  1.00 60.07
ATOM    624  C   LYS A  78      11.563  11.317 -16.131  1.00 60.07
ATOM    625  O   LYS A  78      11.779  11.660 -14.970  1.00 60.07
ATOM    626  CB  LYS A  78      12.148  12.794 -17.983  1.00 60.07
ATOM    627  CG  LYS A  78      12.202  14.084 -17.164  1.00 60.07
ATOM    628  CD  LYS A  78      11.292  15.187 -17.706  1.00 60.07
ATOM    629  CE  LYS A  78      11.473  15.442 -19.204  1.00 60.07
ATOM    630  NZ  LYS A  78      10.572  16.531 -19.650  1.00 60.07
ATOM    631  N   LEU A  79      10.420  10.719 -16.507  1.00 43.62
ATOM    632  CA  LEU A  79       9.376  10.503 -15.552  1.00 43.62
ATOM    633  C   LEU A  79       9.844   9.568 -14.481  1.00 43.62
ATOM    634  O   LEU A  79       9.628   9.824 -13.299  1.00 43.62
ATOM    635  CB  LEU A  79       8.128   9.857 -16.167  1.00 43.62
ATOM    636  CG  LEU A  79       6.852   9.925 -15.329  1.00 43.62
ATOM    637  CD1 LEU A  79       6.330  11.353 -15.265  1.00 43.62
ATOM    638  CD2 LEU A  79       5.765   9.050 -15.933  1.00 43.62
ATOM    639  N   MET A  80      10.510   8.459 -14.864  1.00121.10
ATOM    640  CA  MET A  80      10.930   7.489 -13.890  1.00121.10
ATOM    641  C   MET A  80      11.944   8.100 -12.971  1.00121.10
ATOM    642  O   MET A  80      11.896   7.889 -11.761  1.00121.10
ATOM    643  CB  MET A  80      11.512   6.232 -14.486  1.00121.10
ATOM    644  CG  MET A  80      10.553   5.438 -15.374  1.00121.10
ATOM    645  SD  MET A  80      11.275   5.031 -16.973  1.00121.10
ATOM    646  CE  MET A  80       9.878   4.262 -17.789  1.00121.10
ATOM    647  N   GLN A  81      12.884   8.885 -13.530  1.00107.72
ATOM    648  CA  GLN A  81      13.942   9.482 -12.763  1.00107.72
ATOM    649  C   GLN A  81      13.384  10.394 -11.711  1.00107.72
ATOM    650  O   GLN A  81      13.830  10.360 -10.566  1.00107.72
ATOM    651  CB  GLN A  81      14.892  10.318 -13.639  1.00107.72
ATOM    652  CG  GLN A  81      16.151  10.765 -12.921  1.00107.72
ATOM    653  CD  GLN A  81      17.358  10.783 -13.838  1.00107.72
ATOM    654  OE1 GLN A  81      17.587  11.934 -14.463  1.00107.72
ATOM    655  NE2 GLN A  81      18.111   9.688 -13.844  1.00107.72
ATOM    656  N   GLU A  82      12.388  11.230 -12.056  1.00 37.12
ATOM    657  CA  GLU A  82      11.875  12.172 -11.099  1.00 37.12
ATOM    658  C   GLU A  82      11.247  11.433  -9.965  1.00 37.12
ATOM    659  O   GLU A  82      11.370  11.834  -8.809  1.00 37.12
ATOM    660  CB  GLU A  82      10.782  13.098 -11.655  1.00 37.12
ATOM    661  CG  GLU A  82      11.164  13.832 -12.937  1.00 37.12
ATOM    662  CD  GLU A  82      10.841  15.304 -12.712  1.00 37.12
ATOM    663  OE1 GLU A  82      11.442  15.908 -11.784  1.00 37.12
ATOM    664  OE2 GLU A  82       9.995  15.844 -13.472  1.00 37.12
ATOM    665  N   HIS A  83      10.536  10.338 -10.281  1.00 66.50
ATOM    666  CA  HIS A  83       9.835   9.588  -9.287  1.00 66.50
ATOM    667  C   HIS A  83      10.838   8.966  -8.358  1.00 66.50
ATOM    668  O   HIS A  83      10.650   8.962  -7.143  1.00 66.50
ATOM    669  CB  HIS A  83       8.962   8.489  -9.920  1.00 66.50
ATOM    670  CG  HIS A  83       7.930   7.940  -8.991  1.00 66.50
ATOM    671  ND1 HIS A  83       8.251   7.258  -7.837  1.00 66.50
ATOM    672  CD2 HIS A  83       6.578   7.964  -9.047  1.00 66.50
ATOM    673  CE1 HIS A  83       7.141   6.887  -7.227  1.00 66.50
ATOM    674  NE2 HIS A  83       6.113   7.302  -7.937  1.00 66.50
ATOM    675  N   ARG A  84      11.943   8.428  -8.912  1.00 94.36
ATOM    676  CA  ARG A  84      12.953   7.797  -8.110  1.00 94.36
ATOM    677  C   ARG A  84      13.541   8.818  -7.183  1.00 94.36
ATOM    678  O   ARG A  84      13.836   8.523  -6.027  1.00 94.36
ATOM    679  CB  ARG A  84      14.112   7.224  -8.942  1.00 94.36
ATOM    680  CG  ARG A  84      15.028   6.304  -8.135  1.00 94.36
ATOM    681  CD  ARG A  84      16.425   6.883  -7.908  1.00 94.36
ATOM    682  NE  ARG A  84      17.085   6.945  -9.239  1.00 94.36
ATOM    683  CZ  ARG A  84      18.424   7.182  -9.348  1.00 94.36
ATOM    684  NH1 ARG A  84      19.169   7.423  -8.230  1.00 94.36
ATOM    685  NH2 ARG A  84      19.013   7.171 -10.580  1.00 94.36
ATOM    686  N   GLN A  85      13.745  10.054  -7.668  1.00 43.21
ATOM    687  CA  GLN A  85      14.338  11.076  -6.851  1.00 43.21
ATOM    688  C   GLN A  85      13.428  11.375  -5.703  1.00 43.21
ATOM    689  O   GLN A  85      13.886  11.579  -4.581  1.00 43.21
ATOM    690  CB  GLN A  85      14.546  12.411  -7.586  1.00 43.21
ATOM    691  CG  GLN A  85      15.037  13.562  -6.709  1.00 43.21
ATOM    692  CD  GLN A  85      16.470  13.226  -6.316  1.00 43.21
ATOM    693  OE1 GLN A  85      17.418  13.557  -7.026  1.00 43.21
ATOM    694  NE2 GLN A  85      16.631  12.557  -5.142  1.00 43.21
ATOM    695  N   MET A  86      12.108  11.423  -5.956  1.00 33.30
ATOM    696  CA  MET A  86      11.188  11.763  -4.911  1.00 33.30
ATOM    697  C   MET A  86      11.248  10.708  -3.851  1.00 33.30
ATOM    698  O   MET A  86      11.278  11.019  -2.661  1.00 33.30
ATOM    699  CB  MET A  86       9.735  11.865  -5.404  1.00 33.30
ATOM    700  CG  MET A  86       9.532  12.955  -6.457  1.00 33.30
ATOM    701  SD  MET A  86      10.208  14.581  -6.007  1.00 33.30
ATOM    702  CE  MET A  86      11.620  14.469  -7.142  1.00 33.30
ATOM    703  N   ILE A  87      11.287   9.423  -4.253  1.00 86.48
ATOM    704  CA  ILE A  87      11.315   8.381  -3.270  1.00 86.48
ATOM    705  C   ILE A  87      12.598   8.476  -2.506  1.00 86.48
ATOM    706  O   ILE A  87      12.615   8.326  -1.287  1.00 86.48
ATOM    707  CB  ILE A  87      11.199   6.976  -3.888  1.00 86.48
ATOM    708  CG1 ILE A  87       9.904   6.852  -4.693  1.00 86.48
ATOM    709  CG2 ILE A  87      11.193   5.913  -2.799  1.00 86.48
ATOM    710  CD1 ILE A  87       9.749   5.525  -5.401  1.00 86.48
ATOM    711  N   GLU A  88      13.705   8.761  -3.216  1.00 61.91
ATOM    712  CA  GLU A  88      15.015   8.809  -2.640  1.00 61.91
ATOM    713  C   GLU A  88      15.080   9.888  -1.607  1.00 61.91
ATOM    714  O   GLU A  88      15.691   9.705  -0.556  1.00 61.91
ATOM    715  CB  GLU A  88      16.089   9.084  -3.704  1.00 61.91
ATOM    716  CG  GLU A  88      17.459   8.482  -3.392  1.00 61.91
ATOM    717  CD  GLU A  88      18.327   8.706  -4.621  1.00 61.91
ATOM    718  OE1 GLU A  88      17.876   8.310  -5.728  1.00 61.91
ATOM    719  OE2 GLU A  88      19.445   9.268  -4.473  1.00 61.91
ATOM    720  N   LYS A  89      14.453  11.047  -1.876  1.00 93.94
ATOM    721  CA  LYS A  89      14.523  12.130  -0.938  1.00 93.94
ATOM    722  C   LYS A  89      13.847  11.706   0.331  1.00 93.94
ATOM    723  O   LYS A  89      14.342  11.968   1.425  1.00 93.94
ATOM    724  CB  LYS A  89      13.899  13.404  -1.444  1.00 93.94
ATOM    725  CG  LYS A  89      14.580  14.012  -2.671  1.00 93.94
ATOM    726  CD  LYS A  89      13.574  14.521  -3.690  1.00 93.94
ATOM    727  CE  LYS A  89      12.775  15.692  -3.141  1.00 93.94
ATOM    728  NZ  LYS A  89      13.461  16.992  -3.378  1.00 93.94
ATOM    729  N   GLU A  90      12.699  11.014   0.216  1.00 32.87
ATOM    730  CA  GLU A  90      11.979  10.586   1.378  1.00 32.87
ATOM    731  C   GLU A  90      12.839   9.622   2.137  1.00 32.87
ATOM    732  O   GLU A  90      12.902   9.666   3.365  1.00 32.87
ATOM    733  CB  GLU A  90      10.662   9.877   1.026  1.00 32.87
ATOM    734  CG  GLU A  90       9.449  10.812   1.084  1.00 32.87
ATOM    735  CD  GLU A  90       8.217  10.032   0.647  1.00 32.87
ATOM    736  OE1 GLU A  90       8.025   8.894   1.154  1.00 32.87
ATOM    737  OE2 GLU A  90       7.447  10.567  -0.194  1.00 32.87
ATOM    738  N   LEU A  91      13.543   8.733   1.411  1.00 94.45
ATOM    739  CA  LEU A  91      14.355   7.725   2.027  1.00 94.45
ATOM    740  C   LEU A  91      15.455   8.397   2.799  1.00 94.45
ATOM    741  O   LEU A  91      15.735   8.027   3.938  1.00 94.45
ATOM    742  CB  LEU A  91      14.958   6.774   0.965  1.00 94.45
ATOM    743  CG  LEU A  91      15.293   5.323   1.394  1.00 94.45
ATOM    744  CD1 LEU A  91      15.508   4.438   0.155  1.00 94.45
ATOM    745  CD2 LEU A  91      16.490   5.235   2.354  1.00 94.45
ATOM    746  N   GLU A  92      16.102   9.415   2.201  1.00 40.79
ATOM    747  CA  GLU A  92      17.202  10.088   2.838  1.00 40.79
ATOM    748  C   GLU A  92      16.722  10.784   4.073  1.00 40.79
ATOM    749  O   GLU A  92      17.398  10.785   5.100  1.00 40.79
ATOM    750  CB  GLU A  92      17.852  11.157   1.946  1.00 40.79
ATOM    751  CG  GLU A  92      19.029  11.863   2.593  1.00 40.79
ATOM    752  CD  GLU A  92      19.514  13.043   1.774  1.00 40.79
ATOM    753  OE1 GLU A  92      18.759  14.031   1.648  1.00 40.79
ATOM    754  OE2 GLU A  92      20.650  12.982   1.259  1.00 40.79
ATOM    755  N   GLU A  93      15.534  11.407   4.006  1.00 34.91
ATOM    756  CA  GLU A  93      15.028  12.139   5.132  1.00 34.91
ATOM    757  C   GLU A  93      14.794  11.187   6.265  1.00 34.91
ATOM    758  O   GLU A  93      15.059  11.509   7.421  1.00 34.91
ATOM    759  CB  GLU A  93      13.702  12.856   4.836  1.00 34.91
ATOM    760  CG  GLU A  93      13.840  14.038   3.894  1.00 34.91
ATOM    761  CD  GLU A  93      12.551  14.826   3.766  1.00 34.91
ATOM    762  OE1 GLU A  93      11.775  14.861   4.744  1.00 34.91
ATOM    763  OE2 GLU A  93      12.318  15.411   2.687  1.00 34.91
ATOM    764  N   ILE A  94      14.279   9.982   5.968  1.00 33.49
ATOM    765  CA  ILE A  94      14.007   9.039   7.013  1.00 33.49
ATOM    766  C   ILE A  94      15.293   8.633   7.672  1.00 33.49
ATOM    767  O   ILE A  94      15.386   8.589   8.898  1.00 33.49
ATOM    768  CB  ILE A  94      13.352   7.788   6.507  1.00 33.49
ATOM    769  CG1 ILE A  94      12.054   8.122   5.751  1.00 33.49
ATOM    770  CG2 ILE A  94      13.140   6.854   7.710  1.00 33.49
ATOM    771  CD1 ILE A  94      11.715   7.114   4.654  1.00 33.49
ATOM    772  N   CYS A  95      16.329   8.331   6.866  1.00 32.97
ATOM    773  CA  CYS A  95      17.589   7.890   7.398  1.00 32.97
ATOM    774  C   CYS A  95      18.194   8.975   8.233  1.00 32.97
ATOM    775  O   CYS A  95      18.712   8.710   9.316  1.00 32.97
ATOM    776  CB  CYS A  95      18.611   7.536   6.303  1.00 32.97
ATOM    777  SG  CYS A  95      18.721   5.747   5.994  1.00 32.97
ATOM    778  N   SER A  96      18.144  10.234   7.761  1.00 78.50
ATOM    779  CA  SER A  96      18.766  11.291   8.507  1.00 78.50
ATOM    780  C   SER A  96      18.052  11.458   9.810  1.00 78.50
ATOM    781  O   SER A  96      18.670  11.765  10.828  1.00 78.50
ATOM    782  CB  SER A  96      18.814  12.650   7.777  1.00 78.50
ATOM    783  OG  SER A  96      17.508  13.138   7.550  1.00 78.50
ATOM    784  N   SER A  97      16.721  11.255   9.813  1.00 39.10
ATOM    785  CA  SER A  97      15.964  11.427  11.018  1.00 39.10
ATOM    786  C   SER A  97      16.481  10.469  12.050  1.00 39.10
ATOM    787  O   SER A  97      16.734  10.855  13.190  1.00 39.10
ATOM    788  CB  SER A  97      14.470  11.110  10.817  1.00 39.10
ATOM    789  OG  SER A  97      13.725  12.300  10.647  1.00 39.10
ATOM    790  N   ILE A  98      16.661   9.188  11.671  1.00 40.79
ATOM    791  CA  ILE A  98      17.113   8.186  12.598  1.00 40.79
ATOM    792  C   ILE A  98      18.524   8.450  13.023  1.00 40.79
ATOM    793  O   ILE A  98      18.854   8.350  14.203  1.00 40.79
ATOM    794  CB  ILE A  98      17.056   6.795  12.041  1.00 40.79
ATOM    795  CG1 ILE A  98      15.687   6.559  11.387  1.00 40.79
ATOM    796  CG2 ILE A  98      17.365   5.808  13.180  1.00 40.79
ATOM    797  CD1 ILE A  98      15.683   5.412  10.383  1.00 40.79
ATOM    798  N   LEU A  99      19.403   8.808  12.073  1.00 40.64
ATOM    799  CA  LEU A  99      20.783   9.008  12.409  1.00 40.64
ATOM    800  C   LEU A  99      20.874  10.123  13.404  1.00 40.64
ATOM    801  O   LEU A  99      21.691  10.078  14.321  1.00 40.64
ATOM    802  CB  LEU A  99      21.648   9.390  11.195  1.00 40.64
ATOM    803  CG  LEU A  99      21.600   8.362  10.048  1.00 40.64
ATOM    804  CD1 LEU A  99      21.800   9.043   8.687  1.00 40.64
ATOM    805  CD2 LEU A  99      22.597   7.212  10.280  1.00 40.64
ATOM    806  N   SER A 100      20.034  11.160  13.235  1.00 71.18
ATOM    807  CA  SER A 100      20.045  12.314  14.091  1.00 71.18
ATOM    808  C   SER A 100      19.694  11.905  15.492  1.00 71.18
ATOM    809  O   SER A 100      20.365  12.300  16.445  1.00 71.18
ATOM    810  CB  SER A 100      19.011  13.357  13.627  1.00 71.18
ATOM    811  OG  SER A 100      19.294  13.790  12.311  1.00 71.18
ATOM    812  N   LEU A 101      18.640  11.082  15.659  1.00 95.48
ATOM    813  CA  LEU A 101      18.244  10.686  16.981  1.00 95.48
ATOM    814  C   LEU A 101      19.345   9.867  17.577  1.00 95.48
ATOM    815  O   LEU A 101      19.605   9.940  18.778  1.00 95.48
ATOM    816  CB  LEU A 101      16.977   9.878  17.034  1.00 95.48
ATOM    817  CG  LEU A 101      15.730  10.562  17.630  1.00 95.48
ATOM    818  CD1 LEU A 101      14.535   9.621  17.655  1.00 95.48
ATOM    819  CD2 LEU A 101      16.007  11.016  19.054  1.00 95.48
ATOM    820  N   LEU A 102      20.023   9.057  16.739  1.00 53.33
ATOM    821  CA  LEU A 102      21.073   8.199  17.215  1.00 53.33
ATOM    822  C   LEU A 102      22.154   9.027  17.834  1.00 53.33
ATOM    823  O   LEU A 102      22.599   8.749  18.947  1.00 53.33
ATOM    824  CB  LEU A 102      21.766   7.409  16.083  1.00 53.33
ATOM    825  CG  LEU A 102      21.025   6.141  15.620  1.00 53.33
ATOM    826  CD1 LEU A 102      21.306   5.824  14.141  1.00 53.33
ATOM    827  CD2 LEU A 102      21.366   4.952  16.530  1.00 53.33
ATOM    828  N   ASP A 103      22.602  10.079  17.124  1.00 42.43
ATOM    829  CA  ASP A 103      23.699  10.866  17.606  1.00 42.43
ATOM    830  C   ASP A 103      23.332  11.588  18.862  1.00 42.43
ATOM    831  O   ASP A 103      24.079  11.559  19.838  1.00 42.43
ATOM    832  CB  ASP A 103      24.157  11.933  16.596  1.00 42.43
ATOM    833  CG  ASP A 103      25.423  12.590  17.128  1.00 42.43
ATOM    834  OD1 ASP A 103      26.489  11.916  17.128  1.00 42.43
ATOM    835  OD2 ASP A 103      25.339  13.777  17.540  1.00 42.43
ATOM    836  N   GLU A 104      22.185  12.291  18.865  1.00 77.85
ATOM    837  CA  GLU A 104      21.883  13.068  20.031  1.00 77.85
ATOM    838  C   GLU A 104      21.550  12.237  21.234  1.00 77.85
ATOM    839  O   GLU A 104      22.213  12.330  22.263  1.00 77.85
ATOM    840  CB  GLU A 104      20.678  14.008  19.850  1.00 77.85
ATOM    841  CG  GLU A 104      20.624  14.676  18.490  1.00 77.85
ATOM    842  CD  GLU A 104      20.704  16.187  18.590  1.00 77.85
ATOM    843  OE1 GLU A 104      21.409  16.688  19.491  1.00 77.85
ATOM    844  OE2 GLU A 104      20.062  16.872  17.765  1.00 77.85
ATOM    845  N   HIS A 105      20.445  11.469  21.146  1.00127.67
ATOM    846  CA  HIS A 105      19.907  10.745  22.270  1.00127.67
ATOM    847  C   HIS A 105      20.487   9.388  22.559  1.00127.67
ATOM    848  O   HIS A 105      21.036   9.125  23.628  1.00127.67
ATOM    849  CB  HIS A 105      18.403  10.483  22.083  1.00127.67
ATOM    850  CG  HIS A 105      17.833   9.536  23.088  1.00127.67
ATOM    851  ND1 HIS A 105      17.100   8.424  22.733  1.00127.67
ATOM    852  CD2 HIS A 105      17.882   9.536  24.441  1.00127.67
ATOM    853  CE1 HIS A 105      16.724   7.784  23.825  1.00127.67
ATOM    854  NE2 HIS A 105      17.184   8.435  24.873  1.00127.67
ATOM    855  N   LEU A 106      20.362   8.501  21.553  1.00 78.55
ATOM    856  CA  LEU A 106      20.535   7.082  21.701  1.00 78.55
ATOM    857  C   LEU A 106      21.923   6.662  22.069  1.00 78.55
ATOM    858  O   LEU A 106      22.123   5.982  23.076  1.00 78.55
ATOM    859  CB  LEU A 106      20.164   6.355  20.396  1.00 78.55
ATOM    860  CG  LEU A 106      18.692   6.564  19.982  1.00 78.55
ATOM    861  CD1 LEU A 106      18.457   6.192  18.509  1.00 78.55
ATOM    862  CD2 LEU A 106      17.734   5.839  20.938  1.00 78.55
ATOM    863  N   ILE A 107      22.923   7.069  21.273  1.00108.47
ATOM    864  CA  ILE A 107      24.271   6.624  21.487  1.00108.47
ATOM    865  C   ILE A 107      24.808   7.178  22.776  1.00108.47
ATOM    866  O   ILE A 107      25.420   6.439  23.549  1.00108.47
ATOM    867  CB  ILE A 107      25.203   7.051  20.384  1.00108.47
ATOM    868  CG1 ILE A 107      24.705   6.569  19.008  1.00108.47
ATOM    869  CG2 ILE A 107      26.611   6.542  20.747  1.00108.47
ATOM    870  CD1 ILE A 107      25.398   7.232  17.820  1.00108.47
ATOM    871  N   PRO A 108      24.625   8.437  23.069  1.00 74.32
ATOM    872  CA  PRO A 108      25.202   8.961  24.278  1.00 74.32
ATOM    873  C   PRO A 108      24.627   8.368  25.529  1.00 74.32
ATOM    874  O   PRO A 108      25.351   8.239  26.514  1.00 74.32
ATOM    875  CB  PRO A 108      25.056  10.478  24.185  1.00 74.32
ATOM    876  CG  PRO A 108      24.994  10.741  22.669  1.00 74.32
ATOM    877  CD  PRO A 108      23.918   9.769  22.155  1.00 74.32
ATOM    878  N   SER A 109      23.323   8.045  25.513  1.00 63.40
ATOM    879  CA  SER A 109      22.576   7.506  26.615  1.00 63.40
ATOM    880  C   SER A 109      22.961   6.093  26.944  1.00 63.40
ATOM    881  O   SER A 109      22.787   5.662  28.081  1.00 63.40
ATOM    882  CB  SER A 109      21.055   7.520  26.381  1.00 63.40
ATOM    883  OG  SER A 109      20.688   6.555  25.414  1.00 63.40
ATOM    884  N   SER A 110      23.430   5.311  25.950  1.00 58.32
ATOM    885  CA  SER A 110      23.627   3.896  26.141  1.00 58.32
ATOM    886  C   SER A 110      24.593   3.600  27.248  1.00 58.32
ATOM    887  O   SER A 110      25.802   3.789  27.121  1.00 58.32
ATOM    888  CB  SER A 110      24.128   3.182  24.875  1.00 58.32
ATOM    889  OG  SER A 110      25.118   3.953  24.222  1.00 58.32
ATOM    890  N   VAL A 111      24.040   3.118  28.384  1.00122.47
ATOM    891  CA  VAL A 111      24.781   2.742  29.558  1.00122.47
ATOM    892  C   VAL A 111      25.486   1.425  29.397  1.00122.47
ATOM    893  O   VAL A 111      26.655   1.297  29.759  1.00122.47
ATOM    894  CB  VAL A 111      23.857   2.672  30.787  1.00122.47
ATOM    895  CG1 VAL A 111      22.677   1.752  30.516  1.00122.47
ATOM    896  CG2 VAL A 111      24.614   2.138  31.994  1.00122.47
ATOM    897  N   SER A 112      24.799   0.410  28.830  1.00114.09
ATOM    898  CA  SER A 112      25.363  -0.912  28.815  1.00114.09
ATOM    899  C   SER A 112      25.811  -1.265  27.434  1.00114.09
ATOM    900  O   SER A 112      25.434  -0.627  26.453  1.00114.09
ATOM    901  CB  SER A 112      24.410  -1.982  29.261  1.00114.09
ATOM    902  OG  SER A 112      23.531  -2.392  28.213  1.00114.09
ATOM    903  N   ALA A 113      26.656  -2.313  27.348  1.00 23.47
ATOM    904  CA  ALA A 113      27.261  -2.739  26.120  1.00 23.47
ATOM    905  C   ALA A 113      26.230  -3.187  25.131  1.00 23.47
ATOM    906  O   ALA A 113      26.338  -2.891  23.943  1.00 23.47
ATOM    907  CB  ALA A 113      28.264  -3.865  26.381  1.00 23.47
ATOM    908  N   GLU A 114      25.198  -3.919  25.585  1.00119.21
ATOM    909  CA  GLU A 114      24.226  -4.431  24.662  1.00119.21
ATOM    910  C   GLU A 114      23.541  -3.280  24.001  1.00119.21
ATOM    911  O   GLU A 114      23.231  -3.330  22.811  1.00119.21
ATOM    912  CB  GLU A 114      23.166  -5.314  25.342  1.00119.21
ATOM    913  CG  GLU A 114      23.762  -6.489  26.118  1.00119.21
ATOM    914  CD  GLU A 114      23.885  -6.101  27.582  1.00119.21
ATOM    915  OE1 GLU A 114      24.970  -5.587  27.965  1.00119.21
ATOM    916  OE2 GLU A 114      22.903  -6.322  28.340  1.00119.21
ATOM    917  N   CYS A 115      23.271  -2.211  24.768  1.00 42.46
ATOM    918  CA  CYS A 115      22.602  -1.074  24.210  1.00 42.46
ATOM    919  C   CYS A 115      23.506  -0.381  23.236  1.00 42.46
ATOM    920  O   CYS A 115      23.054   0.084  22.190  1.00 42.46
ATOM    921  CB  CYS A 115      22.158  -0.059  25.276  1.00 42.46
ATOM    922  SG  CYS A 115      21.445  -0.812  26.770  1.00 42.46
ATOM    923  N   LYS A 116      24.813  -0.292  23.553  1.00 76.05
ATOM    924  CA  LYS A 116      25.728   0.383  22.674  1.00 76.05
ATOM    925  C   LYS A 116      25.786  -0.342  21.366  1.00 76.05
ATOM    926  O   LYS A 116      25.769   0.278  20.304  1.00 76.05
ATOM    927  CB  LYS A 116      27.183   0.421  23.179  1.00 76.05
ATOM    928  CG  LYS A 116      28.153   1.242  22.332  1.00 76.05
ATOM    929  CD  LYS A 116      29.282   1.854  23.163  1.00 76.05
ATOM    930  CE  LYS A 116      30.081   0.829  23.967  1.00 76.05
ATOM    931  NZ  LYS A 116      31.028   1.521  24.870  1.00 76.05
ATOM    932  N   VAL A 117      25.863  -1.687  21.403  1.00109.32
ATOM    933  CA  VAL A 117      25.984  -2.421  20.173  1.00109.32
ATOM    934  C   VAL A 117      24.759  -2.232  19.334  1.00109.32
ATOM    935  O   VAL A 117      24.852  -2.056  18.121  1.00109.32
ATOM    936  CB  VAL A 117      26.226  -3.900  20.337  1.00109.32
ATOM    937  CG1 VAL A 117      26.457  -4.519  18.951  1.00109.32
ATOM    938  CG2 VAL A 117      27.395  -4.128  21.304  1.00109.32
ATOM    939  N   PHE A 118      23.574  -2.236  19.965  1.00114.99
ATOM    940  CA  PHE A 118      22.330  -2.142  19.256  1.00114.99
ATOM    941  C   PHE A 118      22.308  -0.859  18.472  1.00114.99
ATOM    942  O   PHE A 118      22.003  -0.857  17.280  1.00114.99
ATOM    943  CB  PHE A 118      21.154  -2.135  20.254  1.00114.99
ATOM    944  CG  PHE A 118      19.892  -1.656  19.619  1.00114.99
ATOM    945  CD1 PHE A 118      19.398  -2.258  18.486  1.00114.99
ATOM    946  CD2 PHE A 118      19.218  -0.581  20.151  1.00114.99
ATOM    947  CE1 PHE A 118      18.239  -1.804  17.900  1.00114.99
ATOM    948  CE2 PHE A 118      18.061  -0.124  19.569  1.00114.99
ATOM    949  CZ  PHE A 118      17.568  -0.734  18.443  1.00114.99
ATOM    950  N   PHE A 119      22.641   0.271  19.124  1.00 66.95
ATOM    951  CA  PHE A 119      22.581   1.558  18.485  1.00 66.95
ATOM    952  C   PHE A 119      23.607   1.706  17.404  1.00 66.95
ATOM    953  O   PHE A 119      23.307   2.239  16.337  1.00 66.95
ATOM    954  CB  PHE A 119      22.751   2.740  19.454  1.00 66.95
ATOM    955  CG  PHE A 119      21.699   2.796  20.519  1.00 66.95
ATOM    956  CD1 PHE A 119      20.357   2.695  20.195  1.00 66.95
ATOM    957  CD2 PHE A 119      22.047   2.955  21.849  1.00 66.95
ATOM    958  CE1 PHE A 119      19.387   2.753  21.176  1.00 66.95
ATOM    959  CE2 PHE A 119      21.079   3.014  22.833  1.00 66.95
ATOM    960  CZ  PHE A 119      19.747   2.912  22.497  1.00 66.95
ATOM    961  N   TYR A 120      24.853   1.260  17.653  1.00102.09
ATOM    962  CA  TYR A 120      25.890   1.393  16.665  1.00102.09
ATOM    963  C   TYR A 120      25.541   0.580  15.459  1.00102.09
ATOM    964  O   TYR A 120      25.820   0.978  14.329  1.00102.09
ATOM    965  CB  TYR A 120      27.297   1.027  17.175  1.00102.09
ATOM    966  CG  TYR A 120      27.902   2.287  17.703  1.00102.09
ATOM    967  CD1 TYR A 120      28.055   3.410  16.920  1.00102.09
ATOM    968  CD2 TYR A 120      28.325   2.334  19.011  1.00102.09
ATOM    969  CE1 TYR A 120      28.619   4.554  17.438  1.00102.09
ATOM    970  CE2 TYR A 120      28.889   3.474  19.535  1.00102.09
ATOM    971  CZ  TYR A 120      29.037   4.589  18.747  1.00102.09
ATOM    972  OH  TYR A 120      29.616   5.760  19.284  1.00102.09
ATOM    973  N   LYS A 121      24.934  -0.598  15.674  1.00 71.59
ATOM    974  CA  LYS A 121      24.514  -1.443  14.594  1.00 71.59
ATOM    975  C   LYS A 121      23.513  -0.689  13.771  1.00 71.59
ATOM    976  O   LYS A 121      23.563  -0.695  12.542  1.00 71.59
ATOM    977  CB  LYS A 121      23.801  -2.696  15.121  1.00 71.59
ATOM    978  CG  LYS A 121      23.179  -3.564  14.032  1.00 71.59
ATOM    979  CD  LYS A 121      21.908  -4.282  14.484  1.00 71.59
ATOM    980  CE  LYS A 121      20.942  -4.567  13.337  1.00 71.59
ATOM    981  NZ  LYS A 121      20.141  -5.771  13.653  1.00 71.59
ATOM    982  N   MET A 122      22.581   0.000  14.450  1.00 47.15
ATOM    983  CA  MET A 122      21.528   0.736  13.812  1.00 47.15
ATOM    984  C   MET A 122      22.133   1.832  12.986  1.00 47.15
ATOM    985  O   MET A 122      21.684   2.102  11.872  1.00 47.15
ATOM    986  CB  MET A 122      20.592   1.380  14.846  1.00 47.15
ATOM    987  CG  MET A 122      19.533   0.448  15.432  1.00 47.15
ATOM    988  SD  MET A 122      17.920   1.251  15.674  1.00 47.15
ATOM    989  CE  MET A 122      18.494   2.421  16.937  1.00 47.15
ATOM    990  N   LYS A 123      23.177   2.492  13.522  1.00 64.49
ATOM    991  CA  LYS A 123      23.847   3.551  12.822  1.00 64.49
ATOM    992  C   LYS A 123      24.414   2.975  11.563  1.00 64.49
ATOM    993  O   LYS A 123      24.323   3.571  10.489  1.00 64.49
ATOM    994  CB  LYS A 123      25.034   4.108  13.626  1.00 64.49
ATOM    995  CG  LYS A 123      25.540   5.456  13.112  1.00 64.49
ATOM    996  CD  LYS A 123      26.103   6.371  14.203  1.00 64.49
ATOM    997  CE  LYS A 123      26.211   7.843  13.802  1.00 64.49
ATOM    998  NZ  LYS A 123      27.629   8.272  13.832  1.00 64.49
ATOM    999  N   ALA A 124      25.013   1.777  11.666  1.00 23.22
ATOM   1000  CA  ALA A 124      25.605   1.155  10.520  1.00 23.22
ATOM   1001  C   ALA A 124      24.539   0.882   9.498  1.00 23.22
ATOM   1002  O   ALA A 124      24.764   1.067   8.304  1.00 23.22
ATOM   1003  CB  ALA A 124      26.321  -0.144  10.893  1.00 23.22
ATOM   1004  N   ASP A 125      23.352   0.421   9.941  1.00 54.57
ATOM   1005  CA  ASP A 125      22.295   0.054   9.039  1.00 54.57
ATOM   1006  C   ASP A 125      21.815   1.237   8.247  1.00 54.57
ATOM   1007  O   ASP A 125      21.701   1.169   7.024  1.00 54.57
ATOM   1008  CB  ASP A 125      21.057  -0.484   9.784  1.00 54.57
ATOM   1009  CG  ASP A 125      20.595  -1.784   9.140  1.00 54.57
ATOM   1010  OD1 ASP A 125      21.459  -2.516   8.589  1.00 54.57
ATOM   1011  OD2 ASP A 125      19.365  -2.060   9.186  1.00 54.57
ATOM   1012  N   TYR A 126      21.526   2.365   8.921  1.00 79.65
ATOM   1013  CA  TYR A 126      20.961   3.507   8.257  1.00 79.65
ATOM   1014  C   TYR A 126      21.916   4.123   7.291  1.00 79.65
ATOM   1015  O   TYR A 126      21.500   4.611   6.242  1.00 79.65
ATOM   1016  CB  TYR A 126      20.371   4.539   9.223  1.00 79.65
ATOM   1017  CG  TYR A 126      19.231   3.765   9.778  1.00 79.65
ATOM   1018  CD1 TYR A 126      18.269   3.283   8.924  1.00 79.65
ATOM   1019  CD2 TYR A 126      19.133   3.489  11.121  1.00 79.65
ATOM   1020  CE1 TYR A 126      17.214   2.544   9.396  1.00 79.65
ATOM   1021  CE2 TYR A 126      18.078   2.750  11.600  1.00 79.65
ATOM   1022  CZ  TYR A 126      17.114   2.285  10.740  1.00 79.65
ATOM   1023  OH  TYR A 126      16.030   1.526  11.230  1.00 79.65
ATOM   1024  N   TYR A 127      23.216   4.158   7.626  1.00 38.27
ATOM   1025  CA  TYR A 127      24.177   4.676   6.694  1.00 38.27
ATOM   1026  C   TYR A 127      24.196   3.763   5.505  1.00 38.27
ATOM   1027  O   TYR A 127      24.372   4.205   4.372  1.00 38.27
ATOM   1028  CB  TYR A 127      25.613   4.719   7.241  1.00 38.27
ATOM   1029  CG  TYR A 127      25.880   5.894   8.150  1.00 38.27
ATOM   1030  CD1 TYR A 127      25.600   7.191   7.736  1.00 38.27
ATOM   1031  CD2 TYR A 127      26.417   5.707   9.416  1.00 38.27
ATOM   1032  CE1 TYR A 127      25.847   8.272   8.559  1.00 38.27
ATOM   1033  CE2 TYR A 127      26.671   6.776  10.254  1.00 38.27
ATOM   1034  CZ  TYR A 127      26.385   8.059   9.823  1.00 38.27
ATOM   1035  OH  TYR A 127      26.633   9.131  10.648  1.00 38.27
ATOM   1036  N   ARG A 128      24.034   2.448   5.748  1.00134.40
ATOM   1037  CA  ARG A 128      24.050   1.460   4.708  1.00134.40
ATOM   1038  C   ARG A 128      22.924   1.731   3.758  1.00134.40
ATOM   1039  O   ARG A 128      23.089   1.625   2.544  1.00134.40
ATOM   1040  CB  ARG A 128      23.877   0.037   5.273  1.00134.40
ATOM   1041  CG  ARG A 128      24.221  -1.089   4.296  1.00134.40
ATOM   1042  CD  ARG A 128      24.525  -2.420   4.991  1.00134.40
ATOM   1043  NE  ARG A 128      23.391  -2.743   5.904  1.00134.40
ATOM   1044  CZ  ARG A 128      22.234  -3.289   5.422  1.00134.40
ATOM   1045  NH1 ARG A 128      22.101  -3.541   4.087  1.00134.40
ATOM   1046  NH2 ARG A 128      21.211  -3.588   6.275  1.00134.40
ATOM   1047  N   TYR A 129      21.743   2.095   4.288  1.00 66.54
ATOM   1048  CA  TYR A 129      20.600   2.360   3.460  1.00 66.54
ATOM   1049  C   TYR A 129      20.893   3.561   2.612  1.00 66.54
ATOM   1050  O   TYR A 129      20.499   3.625   1.448  1.00 66.54
ATOM   1051  CB  TYR A 129      19.313   2.623   4.262  1.00 66.54
ATOM   1052  CG  TYR A 129      18.857   1.305   4.791  1.00 66.54
ATOM   1053  CD1 TYR A 129      18.491   0.298   3.931  1.00 66.54
ATOM   1054  CD2 TYR A 129      18.770   1.081   6.146  1.00 66.54
ATOM   1055  CE1 TYR A 129      18.066  -0.914   4.420  1.00 66.54
ATOM   1056  CE2 TYR A 129      18.344  -0.129   6.637  1.00 66.54
ATOM   1057  CZ  TYR A 129      17.991  -1.131   5.771  1.00 66.54
ATOM   1058  OH  TYR A 129      17.554  -2.373   6.274  1.00 66.54
ATOM   1059  N   LEU A 130      21.577   4.559   3.199  1.00 46.07
ATOM   1060  CA  LEU A 130      21.960   5.759   2.509  1.00 46.07
ATOM   1061  C   LEU A 130      22.886   5.384   1.391  1.00 46.07
ATOM   1062  O   LEU A 130      22.795   5.918   0.287  1.00 46.07
ATOM   1063  CB  LEU A 130      22.742   6.727   3.417  1.00 46.07
ATOM   1064  CG  LEU A 130      21.911   7.317   4.574  1.00 46.07
ATOM   1065  CD1 LEU A 130      22.807   7.709   5.761  1.00 46.07
ATOM   1066  CD2 LEU A 130      21.041   8.488   4.084  1.00 46.07
ATOM   1067  N   ALA A 131      23.805   4.440   1.660  1.00 34.74
ATOM   1068  CA  ALA A 131      24.807   4.021   0.721  1.00 34.74
ATOM   1069  C   ALA A 131      24.156   3.399  -0.474  1.00 34.74
ATOM   1070  O   ALA A 131      24.627   3.545  -1.601  1.00 34.74
ATOM   1071  CB  ALA A 131      25.779   2.987   1.318  1.00 34.74
ATOM   1072  N   GLU A 132      23.048   2.674  -0.261  1.00 55.56
ATOM   1073  CA  GLU A 132      22.426   1.982  -1.346  1.00 55.56
ATOM   1074  C   GLU A 132      22.043   2.978  -2.402  1.00 55.56
ATOM   1075  O   GLU A 132      22.160   2.701  -3.594  1.00 55.56
ATOM   1076  CB  GLU A 132      21.157   1.233  -0.897  1.00 55.56
ATOM   1077  CG  GLU A 132      20.389   0.609  -2.067  1.00 55.56
ATOM   1078  CD  GLU A 132      21.087  -0.678  -2.491  1.00 55.56
ATOM   1079  OE1 GLU A 132      22.055  -0.598  -3.293  1.00 55.56
ATOM   1080  OE2 GLU A 132      20.658  -1.763  -2.016  1.00 55.56
ATOM   1081  N   PHE A 133      21.500   4.137  -1.985  1.00206.93
ATOM   1082  CA  PHE A 133      21.080   5.187  -2.877  1.00206.93
ATOM   1083  C   PHE A 133      22.163   6.135  -3.283  1.00206.93
ATOM   1084  O   PHE A 133      21.983   6.860  -4.259  1.00206.93
ATOM   1085  CB  PHE A 133      19.863   6.015  -2.407  1.00206.93
ATOM   1086  CG  PHE A 133      20.238   7.093  -1.449  1.00206.93
ATOM   1087  CD1 PHE A 133      20.901   8.216  -1.894  1.00206.93
ATOM   1088  CD2 PHE A 133      19.893   7.009  -0.119  1.00206.93
ATOM   1089  CE1 PHE A 133      21.244   9.226  -1.028  1.00206.93
ATOM   1090  CE2 PHE A 133      20.233   8.019   0.750  1.00206.93
ATOM   1091  CZ  PHE A 133      20.910   9.126   0.300  1.00206.93
ATOM   1092  N   GLN A 134      23.257   6.239  -2.502  1.00 42.82
ATOM   1093  CA  GLN A 134      24.271   7.235  -2.742  1.00 42.82
ATOM   1094  C   GLN A 134      24.921   7.044  -4.074  1.00 42.82
ATOM   1095  O   GLN A 134      25.111   5.928  -4.553  1.00 42.82
ATOM   1096  CB  GLN A 134      25.383   7.242  -1.679  1.00 42.82
ATOM   1097  CG  GLN A 134      25.050   8.067  -0.451  1.00 42.82
ATOM   1098  CD  GLN A 134      24.818   9.528  -0.786  1.00 42.82
ATOM   1099  OE1 GLN A 134      25.364   9.949  -1.923  1.00 42.82
ATOM   1100  NE2 GLN A 134      24.018  10.202   0.034  1.00 42.82
ATOM   1101  N   VAL A 135      25.258   8.175  -4.724  1.00 33.56
ATOM   1102  CA  VAL A 135      25.948   8.126  -5.975  1.00 33.56
ATOM   1103  C   VAL A 135      26.910   9.269  -5.978  1.00 33.56
ATOM   1104  O   VAL A 135      26.745  10.232  -5.234  1.00 33.56
ATOM   1105  CB  VAL A 135      25.023   8.242  -7.200  1.00 33.56
ATOM   1106  CG1 VAL A 135      24.470   9.654  -7.319  1.00 33.56
ATOM   1107  CG2 VAL A 135      25.786   7.918  -8.476  1.00 33.56
ATOM   1108  N   GLY A 136      27.967   9.180  -6.805  1.00 24.40
ATOM   1109  CA  GLY A 136      28.871  10.285  -6.913  1.00 24.40
ATOM   1110  C   GLY A 136      29.799  10.345  -5.739  1.00 24.40
ATOM   1111  O   GLY A 136      30.191   9.333  -5.161  1.00 24.40
ATOM   1112  N   GLU A 137      30.161  11.593  -5.379  1.00 63.45
ATOM   1113  CA  GLU A 137      31.164  11.938  -4.412  1.00 63.45
ATOM   1114  C   GLU A 137      30.839  11.452  -3.031  1.00 63.45
ATOM   1115  O   GLU A 137      31.714  10.933  -2.341  1.00 63.45
ATOM   1116  CB  GLU A 137      31.342  13.461  -4.301  1.00 63.45
ATOM   1117  CG  GLU A 137      30.035  14.232  -4.298  1.00 63.45
ATOM   1118  CD  GLU A 137      29.714  14.823  -5.657  1.00 63.45
ATOM   1119  OE1 GLU A 137      28.991  14.167  -6.436  1.00 63.45
ATOM   1120  OE2 GLU A 137      30.183  15.946  -5.942  1.00 63.45
ATOM   1121  N   LYS A 138      29.576  11.599  -2.590  1.00107.08
ATOM   1122  CA  LYS A 138      29.212  11.331  -1.224  1.00107.08
ATOM   1123  C   LYS A 138      29.299   9.879  -0.861  1.00107.08
ATOM   1124  O   LYS A 138      29.461   9.543   0.311  1.00107.08
ATOM   1125  CB  LYS A 138      27.810  11.841  -0.841  1.00107.08
ATOM   1126  CG  LYS A 138      27.794  12.706   0.402  1.00107.08
ATOM   1127  CD  LYS A 138      28.551  14.004   0.171  1.00107.08
ATOM   1128  CE  LYS A 138      27.842  14.884  -0.846  1.00107.08
ATOM   1129  NZ  LYS A 138      26.534  15.379  -0.336  1.00107.08
ATOM   1130  N   ARG A 139      29.204   8.969  -1.842  1.00 98.43
ATOM   1131  CA  ARG A 139      29.075   7.575  -1.519  1.00 98.43
ATOM   1132  C   ARG A 139      30.207   7.076  -0.667  1.00 98.43
ATOM   1133  O   ARG A 139      29.976   6.392   0.330  1.00 98.43
ATOM   1134  CB  ARG A 139      29.013   6.688  -2.772  1.00 98.43
ATOM   1135  CG  ARG A 139      28.944   5.196  -2.450  1.00 98.43
ATOM   1136  CD  ARG A 139      28.055   4.415  -3.416  1.00 98.43
ATOM   1137  NE  ARG A 139      27.758   3.096  -2.791  1.00 98.43
ATOM   1138  CZ  ARG A 139      28.679   2.094  -2.881  1.00 98.43
ATOM   1139  NH1 ARG A 139      29.880   2.337  -3.484  1.00 98.43
ATOM   1140  NH2 ARG A 139      28.404   0.858  -2.374  1.00 98.43
ATOM   1141  N   ASN A 140      31.462   7.420  -1.001  1.00102.73
ATOM   1142  CA  ASN A 140      32.574   6.871  -0.273  1.00102.73
ATOM   1143  C   ASN A 140      32.481   7.266   1.167  1.00102.73
ATOM   1144  O   ASN A 140      32.769   6.468   2.059  1.00102.73
ATOM   1145  CB  ASN A 140      33.929   7.368  -0.803  1.00102.73
ATOM   1146  CG  ASN A 140      33.947   7.490  -2.311  1.00102.73
ATOM   1147  OD1 ASN A 140      34.040   6.493  -3.027  1.00102.73
ATOM   1148  ND2 ASN A 140      33.861   8.720  -2.800  1.00102.73
ATOM   1149  N   LYS A 141      32.081   8.522   1.430  1.00 33.65
ATOM   1150  CA  LYS A 141      31.990   9.011   2.775  1.00 33.65
ATOM   1151  C   LYS A 141      30.941   8.231   3.505  1.00 33.65
ATOM   1152  O   LYS A 141      31.145   7.817   4.645  1.00 33.65
ATOM   1153  CB  LYS A 141      31.556  10.486   2.817  1.00 33.65
ATOM   1154  CG  LYS A 141      31.376  11.031   4.220  1.00 33.65
ATOM   1155  CD  LYS A 141      29.969  11.571   4.419  1.00 33.65
ATOM   1156  CE  LYS A 141      29.745  12.842   3.616  1.00 33.65
ATOM   1157  NZ  LYS A 141      30.583  13.968   4.114  1.00 33.65
ATOM   1158  N   THR A 142      29.785   8.000   2.854  1.00 23.92
ATOM   1159  CA  THR A 142      28.698   7.330   3.508  1.00 23.92
ATOM   1160  C   THR A 142      29.117   5.939   3.858  1.00 23.92
ATOM   1161  O   THR A 142      28.858   5.463   4.962  1.00 23.92
ATOM   1162  CB  THR A 142      27.431   7.270   2.635  1.00 23.92
ATOM   1163  OG1 THR A 142      27.695   6.498   1.457  1.00 23.92
ATOM   1164  CG2 THR A 142      27.003   8.669   2.221  1.00 23.92
ATOM   1165  N   ALA A 143      29.807   5.261   2.924  1.00 29.00
ATOM   1166  CA  ALA A 143      30.201   3.897   3.130  1.00 29.00
ATOM   1167  C   ALA A 143      31.115   3.800   4.314  1.00 29.00
ATOM   1168  O   ALA A 143      31.014   2.865   5.106  1.00 29.00
ATOM   1169  CB  ALA A 143      30.941   3.300   1.920  1.00 29.00
ATOM   1170  N   GLU A 144      32.046   4.758   4.466  1.00 27.70
ATOM   1171  CA  GLU A 144      32.980   4.701   5.556  1.00 27.70
ATOM   1172  C   GLU A 144      32.252   4.848   6.856  1.00 27.70
ATOM   1173  O   GLU A 144      32.591   4.185   7.835  1.00 27.70
ATOM   1174  CB  GLU A 144      34.057   5.794   5.477  1.00 27.70
ATOM   1175  CG  GLU A 144      35.198   5.423   4.526  1.00 27.70
ATOM   1176  CD  GLU A 144      35.948   6.693   4.154  1.00 27.70
ATOM   1177  OE1 GLU A 144      36.291   7.475   5.081  1.00 27.70
ATOM   1178  OE2 GLU A 144      36.194   6.895   2.935  1.00 27.70
ATOM   1179  N   GLN A 145      31.230   5.723   6.904  1.00 36.43
ATOM   1180  CA  GLN A 145      30.503   5.938   8.125  1.00 36.43
ATOM   1181  C   GLN A 145      29.851   4.649   8.524  1.00 36.43
ATOM   1182  O   GLN A 145      29.854   4.278   9.697  1.00 36.43
ATOM   1183  CB  GLN A 145      29.391   6.995   7.987  1.00 36.43
ATOM   1184  CG  GLN A 145      29.868   8.308   7.397  1.00 36.43
ATOM   1185  CD  GLN A 145      31.207   8.737   7.964  1.00 36.43
ATOM   1186  OE1 GLN A 145      31.269   8.819   9.290  1.00 36.43
ATOM   1187  NE2 GLN A 145      32.196   8.891   7.090  1.00 36.43
ATOM   1188  N   SER A 146      29.272   3.928   7.548  1.00 34.75
ATOM   1189  CA  SER A 146      28.599   2.692   7.827  1.00 34.75
ATOM   1190  C   SER A 146      29.572   1.699   8.390  1.00 34.75
ATOM   1191  O   SER A 146      29.317   1.079   9.423  1.00 34.75
ATOM   1192  CB  SER A 146      27.989   2.079   6.552  1.00 34.75
ATOM   1193  OG  SER A 146      27.210   0.935   6.866  1.00 34.75
ATOM   1194  N   LEU A 147      30.736   1.546   7.734  1.00 40.94
ATOM   1195  CA  LEU A 147      31.705   0.558   8.113  1.00 40.94
ATOM   1196  C   LEU A 147      32.207   0.812   9.497  1.00 40.94
ATOM   1197  O   LEU A 147      32.351  -0.116  10.291  1.00 40.94
ATOM   1198  CB  LEU A 147      32.933   0.553   7.189  1.00 40.94
ATOM   1199  CG  LEU A 147      33.901  -0.603   7.489  1.00 40.94
ATOM   1200  CD1 LEU A 147      33.253  -1.963   7.194  1.00 40.94
ATOM   1201  CD2 LEU A 147      35.242  -0.409   6.763  1.00 40.94
ATOM   1202  N   VAL A 148      32.486   2.086   9.824  1.00 24.81
ATOM   1203  CA  VAL A 148      33.047   2.407  11.102  1.00 24.81
ATOM   1204  C   VAL A 148      32.083   2.045  12.190  1.00 24.81
ATOM   1205  O   VAL A 148      32.478   1.484  13.211  1.00 24.81
ATOM   1206  CB  VAL A 148      33.360   3.867  11.246  1.00 24.81
ATOM   1207  CG1 VAL A 148      33.780   4.137  12.700  1.00 24.81
ATOM   1208  CG2 VAL A 148      34.428   4.238  10.205  1.00 24.81
ATOM   1209  N   ALA A 149      30.786   2.362  12.009  1.00 27.48
ATOM   1210  CA  ALA A 149      29.822   2.087  13.039  1.00 27.48
ATOM   1211  C   ALA A 149      29.733   0.606  13.264  1.00 27.48
ATOM   1212  O   ALA A 149      29.736   0.144  14.404  1.00 27.48
ATOM   1213  CB  ALA A 149      28.408   2.577  12.681  1.00 27.48
ATOM   1214  N   TYR A 150      29.678  -0.187  12.175  1.00 68.77
ATOM   1215  CA  TYR A 150      29.563  -1.612  12.320  1.00 68.77
ATOM   1216  C   TYR A 150      30.770  -2.154  13.020  1.00 68.77
ATOM   1217  O   TYR A 150      30.651  -2.996  13.909  1.00 68.77
ATOM   1218  CB  TYR A 150      29.487  -2.402  10.996  1.00 68.77
ATOM   1219  CG  TYR A 150      28.110  -2.373  10.424  1.00 68.77
ATOM   1220  CD1 TYR A 150      27.013  -2.280  11.254  1.00 68.77
ATOM   1221  CD2 TYR A 150      27.908  -2.485   9.068  1.00 68.77
ATOM   1222  CE1 TYR A 150      25.737  -2.275  10.737  1.00 68.77
ATOM   1223  CE2 TYR A 150      26.635  -2.481   8.546  1.00 68.77
ATOM   1224  CZ  TYR A 150      25.546  -2.371   9.379  1.00 68.77
ATOM   1225  OH  TYR A 150      24.239  -2.369   8.843  1.00 68.77
ATOM   1226  N   LYS A 151      31.968  -1.682  12.631  1.00 30.26
ATOM   1227  CA  LYS A 151      33.175  -2.233  13.173  1.00 30.26
ATOM   1228  C   LYS A 151      33.209  -2.026  14.654  1.00 30.26
ATOM   1229  O   LYS A 151      33.549  -2.941  15.402  1.00 30.26
ATOM   1230  CB  LYS A 151      34.450  -1.605  12.586  1.00 30.26
ATOM   1231  CG  LYS A 151      34.662  -1.968  11.116  1.00 30.26
ATOM   1232  CD  LYS A 151      35.270  -3.355  10.894  1.00 30.26
ATOM   1233  CE  LYS A 151      35.591  -3.645   9.427  1.00 30.26
ATOM   1234  NZ  LYS A 151      36.233  -4.971   9.294  1.00 30.26
ATOM   1235  N   THR A 152      32.848  -0.818  15.125  1.00 21.67
ATOM   1236  CA  THR A 152      32.900  -0.553  16.535  1.00 21.67
ATOM   1237  C   THR A 152      31.938  -1.463  17.234  1.00 21.67
ATOM   1238  O   THR A 152      32.252  -2.033  18.278  1.00 21.67
ATOM   1239  CB  THR A 152      32.553   0.907  16.878  1.00 21.67
ATOM   1240  OG1 THR A 152      31.186   1.170  16.537  1.00 21.67
ATOM   1241  CG2 THR A 152      33.446   1.864  16.104  1.00 21.67
ATOM   1242  N   ALA A 153      30.731  -1.633  16.668  1.00 24.56
ATOM   1243  CA  ALA A 153      29.749  -2.468  17.293  1.00 24.56
ATOM   1244  C   ALA A 153      30.276  -3.868  17.337  1.00 24.56
ATOM   1245  O   ALA A 153      30.144  -4.564  18.343  1.00 24.56
ATOM   1246  CB  ALA A 153      28.417  -2.494  16.525  1.00 24.56
ATOM   1247  N   SER A 154      30.922  -4.307  16.242  1.00 76.20
ATOM   1248  CA  SER A 154      31.395  -5.658  16.141  1.00 76.20
ATOM   1249  C   SER A 154      32.370  -5.957  17.241  1.00 76.20
ATOM   1250  O   SER A 154      32.276  -6.998  17.890  1.00 76.20
ATOM   1251  CB  SER A 154      32.108  -5.934  14.804  1.00 76.20
ATOM   1252  OG  SER A 154      33.422  -5.396  14.822  1.00 76.20
ATOM   1253  N   ASP A 155      33.334  -5.047  17.483  1.00 32.38
ATOM   1254  CA  ASP A 155      34.356  -5.283  18.467  1.00 32.38
ATOM   1255  C   ASP A 155      33.746  -5.370  19.830  1.00 32.38
ATOM   1256  O   ASP A 155      34.092  -6.251  20.616  1.00 32.38
ATOM   1257  CB  ASP A 155      35.420  -4.172  18.507  1.00 32.38
ATOM   1258  CG  ASP A 155      36.482  -4.589  19.515  1.00 32.38
ATOM   1259  OD1 ASP A 155      37.125  -5.647  19.287  1.00 32.38
ATOM   1260  OD2 ASP A 155      36.664  -3.862  20.529  1.00 32.38
ATOM   1261  N   ILE A 156      32.799  -4.466  20.137  1.00 88.45
ATOM   1262  CA  ILE A 156      32.187  -4.422  21.433  1.00 88.45
ATOM   1263  C   ILE A 156      31.458  -5.707  21.681  1.00 88.45
ATOM   1264  O   ILE A 156      31.535  -6.272  22.770  1.00 88.45
ATOM   1265  CB  ILE A 156      31.152  -3.336  21.537  1.00 88.45
ATOM   1266  CG1 ILE A 156      31.731  -1.955  21.177  1.00 88.45
ATOM   1267  CG2 ILE A 156      30.556  -3.406  22.953  1.00 88.45
ATOM   1268  CD1 ILE A 156      30.667  -0.902  20.869  1.00 88.45
ATOM   1269  N   ALA A 157      30.720  -6.195  20.668  1.00 31.73
ATOM   1270  CA  ALA A 157      29.906  -7.368  20.817  1.00 31.73
ATOM   1271  C   ALA A 157      30.757  -8.565  21.105  1.00 31.73
ATOM   1272  O   ALA A 157      30.402  -9.411  21.925  1.00 31.73
ATOM   1273  CB  ALA A 157      29.081  -7.673  19.556  1.00 31.73
ATOM   1274  N   THR A 158      31.912  -8.674  20.432  1.00116.38
ATOM   1275  CA  THR A 158      32.745  -9.823  20.619  1.00116.38
ATOM   1276  C   THR A 158      33.194  -9.868  22.048  1.00116.38
ATOM   1277  O   THR A 158      33.277 -10.940  22.645  1.00116.38
ATOM   1278  CB  THR A 158      33.982  -9.816  19.702  1.00116.38
ATOM   1279  OG1 THR A 158      34.791  -8.670  19.994  1.00116.38
ATOM   1280  CG2 THR A 158      33.562  -9.763  18.241  1.00116.38
ATOM   1281  N   ALA A 159      33.556  -8.711  22.632  1.00129.11
ATOM   1282  CA  ALA A 159      34.004  -8.757  23.993  1.00129.11
ATOM   1283  C   ALA A 159      32.884  -9.031  24.962  1.00129.11
ATOM   1284  O   ALA A 159      32.999  -9.893  25.830  1.00129.11
ATOM   1285  CB  ALA A 159      34.720  -7.500  24.428  1.00129.11
ATOM   1286  N   ASP A 160      31.783  -8.269  24.849  1.00 99.96
ATOM   1287  CA  ASP A 160      30.698  -8.270  25.792  1.00 99.96
ATOM   1288  C   ASP A 160      29.637  -9.329  25.666  1.00 99.96
ATOM   1289  O   ASP A 160      29.038  -9.690  26.677  1.00 99.96
ATOM   1290  CB  ASP A 160      30.016  -6.906  25.849  1.00 99.96
ATOM   1291  CG  ASP A 160      30.788  -5.898  26.680  1.00 99.96
ATOM   1292  OD1 ASP A 160      30.965  -6.142  27.893  1.00 99.96
ATOM   1293  OD2 ASP A 160      31.216  -4.867  26.122  1.00 99.96
ATOM   1294  N   LEU A 161      29.315  -9.825  24.453  1.00103.47
ATOM   1295  CA  LEU A 161      28.153 -10.678  24.361  1.00103.47
ATOM   1296  C   LEU A 161      28.503 -12.090  23.988  1.00103.47
ATOM   1297  O   LEU A 161      29.561 -12.393  23.443  1.00103.47
ATOM   1298  CB  LEU A 161      27.132 -10.215  23.305  1.00103.47
ATOM   1299  CG  LEU A 161      27.074  -8.694  23.077  1.00103.47
ATOM   1300  CD1 LEU A 161      26.400  -8.350  21.741  1.00103.47
ATOM   1301  CD2 LEU A 161      26.419  -7.985  24.275  1.00103.47
ATOM   1302  N   PRO A 162      27.568 -12.960  24.312  1.00 93.89
ATOM   1303  CA  PRO A 162      27.642 -14.361  23.990  1.00 93.89
ATOM   1304  C   PRO A 162      27.430 -14.524  22.515  1.00 93.89
ATOM   1305  O   PRO A 162      26.787 -13.665  21.916  1.00 93.89
ATOM   1306  CB  PRO A 162      26.574 -15.052  24.842  1.00 93.89
ATOM   1307  CG  PRO A 162      25.563 -13.940  25.173  1.00 93.89
ATOM   1308  CD  PRO A 162      26.447 -12.726  25.499  1.00 93.89
ATOM   1309  N   ALA A 163      27.942 -15.570  21.924  1.00 89.63
ATOM   1310  CA  ALA A 163      27.822 -15.737  20.499  1.00 89.63
ATOM   1311  C   ALA A 163      26.410 -15.924  20.044  1.00 89.63
ATOM   1312  O   ALA A 163      26.121 -15.714  18.868  1.00 89.63
ATOM   1313  CB  ALA A 163      28.747 -16.900  20.147  1.00 89.63
ATOM   1314  N   THR A 164      25.550 -16.407  20.948  1.00161.95
ATOM   1315  CA  THR A 164      24.164 -16.694  20.733  1.00161.95
ATOM   1316  C   THR A 164      23.281 -15.477  20.821  1.00161.95
ATOM   1317  O   THR A 164      22.114 -15.535  20.432  1.00161.95
ATOM   1318  CB  THR A 164      23.709 -17.725  21.702  1.00161.95
ATOM   1319  OG1 THR A 164      24.317 -17.455  22.954  1.00161.95
ATOM   1320  CG2 THR A 164      24.162 -19.096  21.207  1.00161.95
ATOM   1321  N   ASN A 165      23.770 -14.369  21.414  1.00 69.17
ATOM   1322  CA  ASN A 165      22.937 -13.206  21.623  1.00 69.17
ATOM   1323  C   ASN A 165      22.378 -12.744  20.307  1.00 69.17
ATOM   1324  O   ASN A 165      23.093 -12.631  19.311  1.00 69.17
ATOM   1325  CB  ASN A 165      23.699 -12.036  22.277  1.00 69.17
ATOM   1326  CG  ASN A 165      22.765 -11.010  22.876  1.00 69.17
ATOM   1327  OD1 ASN A 165      21.750 -10.647  22.281  1.00 69.17
ATOM   1328  ND2 ASN A 165      23.109 -10.534  24.066  1.00 69.17
ATOM   1329  N   PRO A 166      21.093 -12.479  20.284  1.00 81.69
ATOM   1330  CA  PRO A 166      20.452 -12.066  19.062  1.00 81.69
ATOM   1331  C   PRO A 166      20.959 -10.762  18.528  1.00 81.69
ATOM   1332  O   PRO A 166      20.981 -10.598  17.308  1.00 81.69
ATOM   1333  CB  PRO A 166      18.952 -12.104  19.347  1.00 81.69
ATOM   1334  CG  PRO A 166      18.795 -13.324  20.275  1.00 81.69
ATOM   1335  CD  PRO A 166      20.032 -13.271  21.192  1.00 81.69
ATOM   1336  N   ILE A 167      21.344  -9.811  19.402  1.00 98.52
ATOM   1337  CA  ILE A 167      21.868  -8.570  18.904  1.00 98.52
ATOM   1338  C   ILE A 167      23.177  -8.808  18.231  1.00 98.52
ATOM   1339  O   ILE A 167      23.443  -8.255  17.165  1.00 98.52
ATOM   1340  CB  ILE A 167      22.067  -7.503  19.945  1.00 98.52
ATOM   1341  CG1 ILE A 167      22.885  -8.050  21.129  1.00 98.52
ATOM   1342  CG2 ILE A 167      20.682  -6.963  20.346  1.00 98.52
ATOM   1343  CD1 ILE A 167      23.202  -7.032  22.221  1.00 98.52
ATOM   1344  N   ARG A 168      24.040  -9.636  18.844  1.00 71.15
ATOM   1345  CA  ARG A 168      25.328  -9.904  18.273  1.00 71.15
ATOM   1346  C   ARG A 168      25.173 -10.591  16.946  1.00 71.15
ATOM   1347  O   ARG A 168      25.871 -10.264  15.987  1.00 71.15
ATOM   1348  CB  ARG A 168      26.185 -10.812  19.167  1.00 71.15
ATOM   1349  CG  ARG A 168      27.623 -10.981  18.676  1.00 71.15
ATOM   1350  CD  ARG A 168      28.492 -11.809  19.626  1.00 71.15
ATOM   1351  NE  ARG A 168      29.736 -12.178  18.897  1.00 71.15
ATOM   1352  CZ  ARG A 168      30.721 -12.885  19.524  1.00 71.15
ATOM   1353  NH1 ARG A 168      30.617 -13.191  20.849  1.00 71.15
ATOM   1354  NH2 ARG A 168      31.814 -13.292  18.818  1.00 71.15
ATOM   1355  N   LEU A 169      24.261 -11.579  16.856  1.00 48.61
ATOM   1356  CA  LEU A 169      24.072 -12.301  15.624  1.00 48.61
ATOM   1357  C   LEU A 169      23.522 -11.394  14.567  1.00 48.61
ATOM   1358  O   LEU A 169      23.929 -11.463  13.408  1.00 48.61
ATOM   1359  CB  LEU A 169      23.112 -13.499  15.745  1.00 48.61
ATOM   1360  CG  LEU A 169      23.787 -14.809  16.195  1.00 48.61
ATOM   1361  CD1 LEU A 169      22.750 -15.823  16.701  1.00 48.61
ATOM   1362  CD2 LEU A 169      24.673 -15.390  15.081  1.00 48.61
ATOM   1363  N   GLY A 170      22.576 -10.516  14.944  1.00 25.35
ATOM   1364  CA  GLY A 170      21.953  -9.633  14.000  1.00 25.35
ATOM   1365  C   GLY A 170      22.994  -8.727  13.421  1.00 25.35
ATOM   1366  O   GLY A 170      22.939  -8.379  12.242  1.00 25.35
ATOM   1367  N   LEU A 171      23.954  -8.284  14.253  1.00 50.93
ATOM   1368  CA  LEU A 171      24.993  -7.408  13.791  1.00 50.93
ATOM   1369  C   LEU A 171      25.821  -8.122  12.764  1.00 50.93
ATOM   1370  O   LEU A 171      26.107  -7.579  11.698  1.00 50.93
ATOM   1371  CB  LEU A 171      25.926  -6.953  14.933  1.00 50.93
ATOM   1372  CG  LEU A 171      27.151  -6.138  14.475  1.00 50.93
ATOM   1373  CD1 LEU A 171      26.736  -4.882  13.692  1.00 50.93
ATOM   1374  CD2 LEU A 171      28.063  -5.808  15.669  1.00 50.93
ATOM   1375  N   SER A 172      26.199  -9.382  13.038  1.00 30.66
ATOM   1376  CA  SER A 172      27.044 -10.108  12.129  1.00 30.66
ATOM   1377  C   SER A 172      26.343 -10.254  10.816  1.00 30.66
ATOM   1378  O   SER A 172      26.959 -10.109   9.762  1.00 30.66
ATOM   1379  CB  SER A 172      27.385 -11.521  12.631  1.00 30.66
ATOM   1380  OG  SER A 172      26.229 -12.336  12.659  1.00 30.66
ATOM   1381  N   LEU A 173      25.029 -10.544  10.845  1.00 50.89
ATOM   1382  CA  LEU A 173      24.307 -10.742   9.623  1.00 50.89
ATOM   1383  C   LEU A 173      24.318  -9.484   8.805  1.00 50.89
ATOM   1384  O   LEU A 173      24.608  -9.527   7.611  1.00 50.89
ATOM   1385  CB  LEU A 173      22.835 -11.141   9.838  1.00 50.89
ATOM   1386  CG  LEU A 173      22.149 -11.651   8.557  1.00 50.89
ATOM   1387  CD1 LEU A 173      22.970 -12.765   7.896  1.00 50.89
ATOM   1388  CD2 LEU A 173      20.692 -12.067   8.823  1.00 50.89
ATOM   1389  N   ASN A 174      24.015  -8.327   9.426  1.00 53.04
ATOM   1390  CA  ASN A 174      23.942  -7.088   8.700  1.00 53.04
ATOM   1391  C   ASN A 174      25.294  -6.659   8.224  1.00 53.04
ATOM   1392  O   ASN A 174      25.427  -6.107   7.133  1.00 53.04
ATOM   1393  CB  ASN A 174      23.347  -5.925   9.514  1.00 53.04
ATOM   1394  CG  ASN A 174      21.833  -6.084   9.504  1.00 53.04
ATOM   1395  OD1 ASN A 174      21.147  -5.567   8.622  1.00 53.04
ATOM   1396  ND2 ASN A 174      21.292  -6.802  10.522  1.00 53.04
ATOM   1397  N   PHE A 175      26.331  -6.878   9.048  1.00 90.76
ATOM   1398  CA  PHE A 175      27.669  -6.478   8.723  1.00 90.76
ATOM   1399  C   PHE A 175      28.116  -7.276   7.528  1.00 90.76
ATOM   1400  O   PHE A 175      28.760  -6.753   6.619  1.00 90.76
ATOM   1401  CB  PHE A 175      28.594  -6.697   9.936  1.00 90.76
ATOM   1402  CG  PHE A 175      29.811  -5.841   9.864  1.00 90.76
ATOM   1403  CD1 PHE A 175      30.046  -5.031   8.778  1.00 90.76
ATOM   1404  CD2 PHE A 175      30.680  -5.794  10.928  1.00 90.76
ATOM   1405  CE1 PHE A 175      31.161  -4.227   8.730  1.00 90.76
ATOM   1406  CE2 PHE A 175      31.794  -4.992  10.890  1.00 90.76
ATOM   1407  CZ  PHE A 175      32.039  -4.211   9.787  1.00 90.76
ATOM   1408  N   SER A 176      27.767  -8.577   7.495  1.00 89.84
ATOM   1409  CA  SER A 176      28.138  -9.442   6.406  1.00 89.84
ATOM   1410  C   SER A 176      27.508  -8.921   5.155  1.00 89.84
ATOM   1411  O   SER A 176      28.130  -8.916   4.094  1.00 89.84
ATOM   1412  CB  SER A 176      27.565 -10.862   6.542  1.00 89.84
ATOM   1413  OG  SER A 176      28.213 -11.756   5.657  1.00 89.84
ATOM   1414  N   VAL A 177      26.237  -8.485   5.255  1.00 41.23
ATOM   1415  CA  VAL A 177      25.505  -7.991   4.122  1.00 41.23
ATOM   1416  C   VAL A 177      26.178  -6.752   3.621  1.00 41.23
ATOM   1417  O   VAL A 177      26.247  -6.519   2.415  1.00 41.23
ATOM   1418  CB  VAL A 177      24.083  -7.629   4.443  1.00 41.23
ATOM   1419  CG1 VAL A 177      23.437  -7.022   3.185  1.00 41.23
ATOM   1420  CG2 VAL A 177      23.365  -8.885   4.965  1.00 41.23
ATOM   1421  N   PHE A 178      26.690  -5.920   4.548  1.00 57.23
ATOM   1422  CA  PHE A 178      27.358  -4.696   4.210  1.00 57.23
ATOM   1423  C   PHE A 178      28.518  -5.032   3.322  1.00 57.23
ATOM   1424  O   PHE A 178      28.697  -4.423   2.268  1.00 57.23
ATOM   1425  CB  PHE A 178      27.908  -4.001   5.471  1.00 57.23
ATOM   1426  CG  PHE A 178      28.668  -2.784   5.079  1.00 57.23
ATOM   1427  CD1 PHE A 178      28.019  -1.647   4.662  1.00 57.23
ATOM   1428  CD2 PHE A 178      30.041  -2.780   5.156  1.00 57.23
ATOM   1429  CE1 PHE A 178      28.737  -0.530   4.310  1.00 57.23
ATOM   1430  CE2 PHE A 178      30.766  -1.668   4.805  1.00 57.23
ATOM   1431  CZ  PHE A 178      30.109  -0.543   4.377  1.00 57.23
ATOM   1432  N   TYR A 179      29.330  -6.033   3.712  1.00 75.49
ATOM   1433  CA  TYR A 179      30.464  -6.400   2.911  1.00 75.49
ATOM   1434  C   TYR A 179      30.009  -6.869   1.568  1.00 75.49
ATOM   1435  O   TYR A 179      30.595  -6.518   0.547  1.00 75.49
ATOM   1436  CB  TYR A 179      31.279  -7.579   3.470  1.00 75.49
ATOM   1437  CG  TYR A 179      31.928  -7.188   4.748  1.00 75.49
ATOM   1438  CD1 TYR A 179      33.015  -6.344   4.717  1.00 75.49
ATOM   1439  CD2 TYR A 179      31.486  -7.675   5.957  1.00 75.49
ATOM   1440  CE1 TYR A 179      33.646  -5.967   5.875  1.00 75.49
ATOM   1441  CE2 TYR A 179      32.115  -7.301   7.120  1.00 75.49
ATOM   1442  CZ  TYR A 179      33.194  -6.451   7.079  1.00 75.49
ATOM   1443  OH  TYR A 179      33.840  -6.069   8.272  1.00 75.49
ATOM   1444  N   TYR A 180      28.972  -7.719   1.542  1.00144.08
ATOM   1445  CA  TYR A 180      28.533  -8.317   0.319  1.00144.08
ATOM   1446  C   TYR A 180      27.971  -7.302  -0.633  1.00144.08
ATOM   1447  O   TYR A 180      28.435  -7.182  -1.766  1.00144.08
ATOM   1448  CB  TYR A 180      27.451  -9.370   0.639  1.00144.08
ATOM   1449  CG  TYR A 180      26.731  -9.818  -0.582  1.00144.08
ATOM   1450  CD1 TYR A 180      27.396 -10.483  -1.585  1.00144.08
ATOM   1451  CD2 TYR A 180      25.382  -9.581  -0.715  1.00144.08
ATOM   1452  CE1 TYR A 180      26.722 -10.901  -2.710  1.00144.08
ATOM   1453  CE2 TYR A 180      24.703  -9.996  -1.835  1.00144.08
ATOM   1454  CZ  TYR A 180      25.374 -10.657  -2.835  1.00144.08
ATOM   1455  OH  TYR A 180      24.679 -11.083  -3.985  1.00144.08
ATOM   1456  N   GLU A 181      26.949  -6.545  -0.192  1.00116.53
ATOM   1457  CA  GLU A 181      26.269  -5.621  -1.054  1.00116.53
ATOM   1458  C   GLU A 181      27.007  -4.330  -1.286  1.00116.53
ATOM   1459  O   GLU A 181      27.086  -3.838  -2.412  1.00116.53
ATOM   1460  CB  GLU A 181      24.880  -5.281  -0.496  1.00116.53
ATOM   1461  CG  GLU A 181      23.966  -6.490  -0.335  1.00116.53
ATOM   1462  CD  GLU A 181      22.532  -5.985  -0.406  1.00116.53
ATOM   1463  OE1 GLU A 181      22.009  -5.858  -1.546  1.00116.53
ATOM   1464  OE2 GLU A 181      21.938  -5.719   0.673  1.00116.53
ATOM   1465  N   ILE A 182      27.487  -3.688  -0.205  1.00 85.44
ATOM   1466  CA  ILE A 182      28.101  -2.403  -0.386  1.00 85.44
ATOM   1467  C   ILE A 182      29.512  -2.473  -0.877  1.00 85.44
ATOM   1468  O   ILE A 182      29.863  -1.836  -1.867  1.00 85.44
ATOM   1469  CB  ILE A 182      28.039  -1.572   0.850  1.00 85.44
ATOM   1470  CG1 ILE A 182      26.560  -1.476   1.267  1.00 85.44
ATOM   1471  CG2 ILE A 182      28.694  -0.208   0.567  1.00 85.44
ATOM   1472  CD1 ILE A 182      25.711  -0.602   0.355  1.00 85.44
ATOM   1473  N   LEU A 183      30.356  -3.245  -0.167  1.00 79.93
ATOM   1474  CA  LEU A 183      31.754  -3.402  -0.455  1.00 79.93
ATOM   1475  C   LEU A 183      31.964  -4.259  -1.663  1.00 79.93
ATOM   1476  O   LEU A 183      32.991  -4.164  -2.330  1.00 79.93
ATOM   1477  CB  LEU A 183      32.552  -3.981   0.721  1.00 79.93
ATOM   1478  CG  LEU A 183      33.376  -2.891   1.430  1.00 79.93
ATOM   1479  CD1 LEU A 183      32.507  -1.691   1.829  1.00 79.93
ATOM   1480  CD2 LEU A 183      34.167  -3.480   2.611  1.00 79.93
ATOM   1481  N   ASN A 184      31.009  -5.152  -1.963  1.00 83.19
ATOM   1482  CA  ASN A 184      31.167  -6.057  -3.063  1.00 83.19
ATOM   1483  C   ASN A 184      32.325  -6.976  -2.807  1.00 83.19
ATOM   1484  O   ASN A 184      33.049  -7.341  -3.734  1.00 83.19
ATOM   1485  CB  ASN A 184      31.369  -5.358  -4.418  1.00 83.19
ATOM   1486  CG  ASN A 184      30.214  -5.763  -5.323  1.00 83.19
ATOM   1487  OD1 ASN A 184      30.407  -6.405  -6.354  1.00 83.19
ATOM   1488  ND2 ASN A 184      28.971  -5.380  -4.924  1.00 83.19
ATOM   1489  N   THR A 185      32.539  -7.377  -1.533  1.00111.52
ATOM   1490  CA  THR A 185      33.557  -8.359  -1.279  1.00111.52
ATOM   1491  C   THR A 185      32.880  -9.572  -0.708  1.00111.52
ATOM   1492  O   THR A 185      32.614  -9.673   0.489  1.00111.52
ATOM   1493  CB  THR A 185      34.641  -7.877  -0.297  1.00111.52
ATOM   1494  OG1 THR A 185      35.266  -6.696  -0.813  1.00111.52
ATOM   1495  CG2 THR A 185      35.701  -8.951  -0.104  1.00111.52
ATOM   1496  N   PRO A 186      32.596 -10.517  -1.557  1.00 77.48
ATOM   1497  CA  PRO A 186      31.918 -11.695  -1.097  1.00 77.48
ATOM   1498  C   PRO A 186      32.739 -12.541  -0.183  1.00 77.48
ATOM   1499  O   PRO A 186      32.168 -13.233   0.660  1.00 77.48
ATOM   1500  CB  PRO A 186      31.438 -12.418  -2.352  1.00 77.48
ATOM   1501  CG  PRO A 186      31.301 -11.283  -3.383  1.00 77.48
ATOM   1502  CD  PRO A 186      32.441 -10.310  -3.034  1.00 77.48
ATOM   1503  N   GLU A 187      34.072 -12.518  -0.342  1.00 91.95
ATOM   1504  CA  GLU A 187      34.909 -13.370   0.448  1.00 91.95
ATOM   1505  C   GLU A 187      34.843 -12.966   1.882  1.00 91.95
ATOM   1506  O   GLU A 187      34.736 -13.812   2.769  1.00 91.95
ATOM   1507  CB  GLU A 187      36.383 -13.331   0.006  1.00 91.95
ATOM   1508  CG  GLU A 187      36.569 -13.308  -1.499  1.00 91.95
ATOM   1509  CD  GLU A 187      36.742 -11.899  -2.033  1.00 91.95
ATOM   1510  OE1 GLU A 187      37.883 -11.391  -2.014  1.00 91.95
ATOM   1511  OE2 GLU A 187      35.736 -11.303  -2.473  1.00 91.95
ATOM   1512  N   ARG A 188      34.913 -11.650   2.141  1.00 84.80
ATOM   1513  CA  ARG A 188      34.901 -11.138   3.481  1.00 84.80
ATOM   1514  C   ARG A 188      33.559 -11.383   4.096  1.00 84.80
ATOM   1515  O   ARG A 188      33.451 -11.677   5.286  1.00 84.80
ATOM   1516  CB  ARG A 188      35.194  -9.628   3.516  1.00 84.80
ATOM   1517  CG  ARG A 188      36.650  -9.294   3.170  1.00 84.80
ATOM   1518  CD  ARG A 188      36.920  -7.802   2.949  1.00 84.80
ATOM   1519  NE  ARG A 188      38.389  -7.628   2.757  1.00 84.80
ATOM   1520  CZ  ARG A 188      38.889  -6.997   1.653  1.00 84.80
ATOM   1521  NH1 ARG A 188      38.049  -6.525   0.687  1.00 84.80
ATOM   1522  NH2 ARG A 188      40.238  -6.833   1.522  1.00 84.80
ATOM   1523  N   ALA A 189      32.487 -11.248   3.295  1.00 30.39
ATOM   1524  CA  ALA A 189      31.166 -11.422   3.824  1.00 30.39
ATOM   1525  C   ALA A 189      30.997 -12.831   4.311  1.00 30.39
ATOM   1526  O   ALA A 189      30.448 -13.065   5.387  1.00 30.39
ATOM   1527  CB  ALA A 189      30.072 -11.159   2.775  1.00 30.39
ATOM   1528  N   CYS A 190      31.481 -13.812   3.527  1.00 31.06
ATOM   1529  CA  CYS A 190      31.311 -15.201   3.858  1.00 31.06
ATOM   1530  C   CYS A 190      32.036 -15.525   5.128  1.00 31.06
ATOM   1531  O   CYS A 190      31.510 -16.225   5.993  1.00 31.06
ATOM   1532  CB  CYS A 190      31.838 -16.141   2.757  1.00 31.06
ATOM   1533  SG  CYS A 190      31.061 -15.837   1.139  1.00 31.06
ATOM   1534  N   LYS A 191      33.264 -15.001   5.286  1.00171.38
ATOM   1535  CA  LYS A 191      34.055 -15.330   6.437  1.00171.38
ATOM   1536  C   LYS A 191      33.321 -14.896   7.668  1.00171.38
ATOM   1537  O   LYS A 191      33.181 -15.653   8.627  1.00171.38
ATOM   1538  CB  LYS A 191      35.398 -14.580   6.452  1.00171.38
ATOM   1539  CG  LYS A 191      36.276 -14.873   5.251  1.00171.38
ATOM   1540  CD  LYS A 191      37.107 -13.657   4.874  1.00171.38
ATOM   1541  CE  LYS A 191      38.495 -13.724   5.492  1.00171.38
ATOM   1542  NZ  LYS A 191      39.263 -14.902   5.005  1.00171.38
ATOM   1543  N   LEU A 192      32.806 -13.655   7.649  1.00121.61
ATOM   1544  CA  LEU A 192      32.162 -13.078   8.792  1.00121.61
ATOM   1545  C   LEU A 192      30.929 -13.863   9.134  1.00121.61
ATOM   1546  O   LEU A 192      30.689 -14.176  10.300  1.00121.61
ATOM   1547  CB  LEU A 192      31.826 -11.590   8.530  1.00121.61
ATOM   1548  CG  LEU A 192      31.332 -10.771   9.737  1.00121.61
ATOM   1549  CD1 LEU A 192      32.409  -9.827  10.282  1.00121.61
ATOM   1550  CD2 LEU A 192      30.030 -10.037   9.399  1.00121.61
ATOM   1551  N   ALA A 193      30.119 -14.224   8.121  1.00 35.77
ATOM   1552  CA  ALA A 193      28.902 -14.951   8.364  1.00 35.77
ATOM   1553  C   ALA A 193      29.198 -16.315   8.914  1.00 35.77
ATOM   1554  O   ALA A 193      28.543 -16.774   9.848  1.00 35.77
ATOM   1555  CB  ALA A 193      28.061 -15.147   7.092  1.00 35.77
ATOM   1556  N   ASN A 194      30.207 -17.002   8.349  1.00 73.45
ATOM   1557  CA  ASN A 194      30.481 -18.352   8.753  1.00 73.45
ATOM   1558  C   ASN A 194      30.892 -18.392  10.191  1.00 73.45
ATOM   1559  O   ASN A 194      30.435 -19.245  10.950  1.00 73.45
ATOM   1560  CB  ASN A 194      31.600 -19.003   7.924  1.00 73.45
ATOM   1561  CG  ASN A 194      31.062 -19.796   6.753  1.00 73.45
ATOM   1562  OD1 ASN A 194      30.066 -20.510   6.874  1.00 73.45
ATOM   1563  ND2 ASN A 194      31.724 -19.674   5.610  1.00 73.45
ATOM   1564  N   ASP A 195      31.762 -17.456  10.612  1.00 25.29
ATOM   1565  CA  ASP A 195      32.248 -17.495  11.959  1.00 25.29
ATOM   1566  C   ASP A 195      31.106 -17.311  12.913  1.00 25.29
ATOM   1567  O   ASP A 195      31.019 -18.008  13.924  1.00 25.29
ATOM   1568  CB  ASP A 195      33.282 -16.394  12.259  1.00 25.29
ATOM   1569  CG  ASP A 195      34.625 -16.682  11.626  1.00 25.29
ATOM   1570  OD1 ASP A 195      34.999 -17.869  11.524  1.00 25.29
ATOM   1571  OD2 ASP A 195      35.308 -15.714  11.232  1.00 25.29
ATOM   1572  N   ALA A 196      30.187 -16.376  12.608  1.00 29.71
ATOM   1573  CA  ALA A 196      29.109 -16.083  13.511  1.00 29.71
ATOM   1574  C   ALA A 196      28.256 -17.301  13.693  1.00 29.71
ATOM   1575  O   ALA A 196      27.866 -17.641  14.809  1.00 29.71
ATOM   1576  CB  ALA A 196      28.197 -14.951  12.998  1.00 29.71
ATOM   1577  N   PHE A 197      27.956 -17.997  12.585  1.00110.90
ATOM   1578  CA  PHE A 197      27.095 -19.145  12.616  1.00110.90
ATOM   1579  C   PHE A 197      27.739 -20.247  13.408  1.00110.90
ATOM   1580  O   PHE A 197      27.109 -20.852  14.273  1.00110.90
ATOM   1581  CB  PHE A 197      26.816 -19.665  11.192  1.00110.90
ATOM   1582  CG  PHE A 197      25.757 -20.718  11.206  1.00110.90
ATOM   1583  CD1 PHE A 197      26.094 -22.050  11.152  1.00110.90
ATOM   1584  CD2 PHE A 197      24.424 -20.373  11.260  1.00110.90
ATOM   1585  CE1 PHE A 197      25.122 -23.023  11.154  1.00110.90
ATOM   1586  CE2 PHE A 197      23.445 -21.342  11.263  1.00110.90
ATOM   1587  CZ  PHE A 197      23.795 -22.671  11.211  1.00110.90
ATOM   1588  N   HIS A 198      29.034 -20.509  13.150  1.00 46.94
ATOM   1589  CA  HIS A 198      29.727 -21.621  13.741  1.00 46.94
ATOM   1590  C   HIS A 198      29.771 -21.484  15.228  1.00 46.94
ATOM   1591  O   HIS A 198      29.521 -22.449  15.949  1.00 46.94
ATOM   1592  CB  HIS A 198      31.195 -21.707  13.288  1.00 46.94
ATOM   1593  CG  HIS A 198      31.375 -22.401  11.978  1.00 46.94
ATOM   1594  ND1 HIS A 198      31.084 -21.804  10.770  1.00 46.94
ATOM   1595  CD2 HIS A 198      31.811 -23.648  11.683  1.00 46.94
ATOM   1596  CE1 HIS A 198      31.333 -22.654   9.792  1.00 46.94
ATOM   1597  NE2 HIS A 198      31.775 -23.779  10.316  1.00 46.94
ATOM   1598  N   SER A 199      30.096 -20.276  15.720  1.00 41.58
ATOM   1599  CA  SER A 199      30.258 -20.047  17.126  1.00 41.58
ATOM   1600  C   SER A 199      28.953 -20.239  17.825  1.00 41.58
ATOM   1601  O   SER A 199      28.911 -20.748  18.943  1.00 41.58
ATOM   1602  CB  SER A 199      30.725 -18.620  17.456  1.00 41.58
ATOM   1603  OG  SER A 199      31.819 -18.248  16.639  1.00 41.58
ATOM   1604  N   ALA A 200      27.853 -19.790  17.197  1.00 37.87
ATOM   1605  CA  ALA A 200      26.547 -19.890  17.780  1.00 37.87
ATOM   1606  C   ALA A 200      26.139 -21.326  17.912  1.00 37.87
ATOM   1607  O   ALA A 200      25.566 -21.723  18.925  1.00 37.87
ATOM   1608  CB  ALA A 200      25.465 -19.179  16.947  1.00 37.87
ATOM   1609  N   THR A 201      26.442 -22.149  16.891  1.00 95.31
ATOM   1610  CA  THR A 201      26.010 -23.522  16.854  1.00 95.31
ATOM   1611  C   THR A 201      26.578 -24.292  18.003  1.00 95.31
ATOM   1612  O   THR A 201      25.896 -25.129  18.590  1.00 95.31
ATOM   1613  CB  THR A 201      26.416 -24.209  15.537  1.00 95.31
ATOM   1614  OG1 THR A 201      27.809 -24.542  15.578  1.00 95.31
ATOM   1615  CG2 THR A 201      26.165 -23.286  14.355  1.00 95.31
ATOM   1616  N   ALA A 202      27.851 -24.050  18.347  1.00 54.40
ATOM   1617  CA  ALA A 202      28.469 -24.791  19.410  1.00 54.40
ATOM   1618  C   ALA A 202      27.769 -24.528  20.724  1.00 54.40
ATOM   1619  O   ALA A 202      27.657 -25.414  21.565  1.00 54.40
ATOM   1620  CB  ALA A 202      29.949 -24.422  19.600  1.00 54.40
ATOM   1621  N   GLU A 203      27.331 -23.272  20.910  1.00168.26
ATOM   1622  CA  GLU A 203      26.760 -22.548  22.026  1.00168.26
ATOM   1623  C   GLU A 203      25.293 -22.752  22.362  1.00168.26
ATOM   1624  O   GLU A 203      24.797 -22.037  23.224  1.00168.26
ATOM   1625  CB  GLU A 203      26.918 -21.032  21.833  1.00168.26
ATOM   1626  CG  GLU A 203      28.368 -20.552  21.945  1.00168.26
ATOM   1627  CD  GLU A 203      28.885 -20.868  23.340  1.00168.26
ATOM   1628  OE1 GLU A 203      28.655 -20.034  24.255  1.00168.26
ATOM   1629  OE2 GLU A 203      29.523 -21.942  23.505  1.00168.26
ATOM   1630  N   LEU A 204      24.524 -23.633  21.696  1.00 93.71
ATOM   1631  CA  LEU A 204      23.078 -23.662  21.787  1.00 93.71
ATOM   1632  C   LEU A 204      22.522 -23.722  23.196  1.00 93.71
ATOM   1633  O   LEU A 204      21.415 -23.240  23.432  1.00 93.71
ATOM   1634  CB  LEU A 204      22.478 -24.843  21.005  1.00 93.71
ATOM   1635  CG  LEU A 204      21.915 -24.423  19.633  1.00 93.71
ATOM   1636  CD1 LEU A 204      22.943 -23.622  18.819  1.00 93.71
ATOM   1637  CD2 LEU A 204      21.358 -25.632  18.866  1.00 93.71
ATOM   1638  N   ASP A 205      23.222 -24.324  24.172  1.00 60.77
ATOM   1639  CA  ASP A 205      22.666 -24.438  25.497  1.00 60.77
ATOM   1640  C   ASP A 205      22.409 -23.080  26.100  1.00 60.77
ATOM   1641  O   ASP A 205      21.510 -22.927  26.925  1.00 60.77
ATOM   1642  CB  ASP A 205      23.552 -25.244  26.465  1.00 60.77
ATOM   1643  CG  ASP A 205      22.729 -26.361  27.084  1.00 60.77
ATOM   1644  OD1 ASP A 205      22.088 -27.129  26.317  1.00 60.77
ATOM   1645  OD2 ASP A 205      22.740 -26.463  28.339  1.00 60.77
ATOM   1646  N   THR A 206      23.186 -22.062  25.692  1.00145.66
ATOM   1647  CA  THR A 206      23.167 -20.710  26.183  1.00145.66
ATOM   1648  C   THR A 206      21.869 -20.025  25.856  1.00145.66
ATOM   1649  O   THR A 206      21.585 -18.958  26.396  1.00145.66
ATOM   1650  CB  THR A 206      24.237 -19.870  25.575  1.00145.66
ATOM   1651  OG1 THR A 206      25.373 -20.656  25.271  1.00145.66
ATOM   1652  CG2 THR A 206      24.616 -18.815  26.613  1.00145.66
ATOM   1653  N   LEU A 207      21.092 -20.559  24.898  1.00 78.17
ATOM   1654  CA  LEU A 207      19.845 -19.967  24.489  1.00 78.17
ATOM   1655  C   LEU A 207      18.923 -19.842  25.665  1.00 78.17
ATOM   1656  O   LEU A 207      18.976 -20.629  26.610  1.00 78.17
ATOM   1657  CB  LEU A 207      19.081 -20.833  23.463  1.00 78.17
ATOM   1658  CG  LEU A 207      19.683 -20.887  22.047  1.00 78.17
ATOM   1659  CD1 LEU A 207      18.732 -21.577  21.051  1.00 78.17
ATOM   1660  CD2 LEU A 207      20.034 -19.475  21.564  1.00 78.17
ATOM   1661  N   ALA A 208      18.056 -18.805  25.622  1.00 36.37
ATOM   1662  CA  ALA A 208      17.062 -18.568  26.629  1.00 36.37
ATOM   1663  C   ALA A 208      15.738 -18.692  25.939  1.00 36.37
ATOM   1664  O   ALA A 208      15.664 -18.678  24.712  1.00 36.37
ATOM   1665  CB  ALA A 208      17.125 -17.159  27.244  1.00 36.37
ATOM   1666  N   ASN A 209      14.649 -18.834  26.716  1.00 74.16
ATOM   1667  CA  ASN A 209      13.353 -19.005  26.128  1.00 74.16
ATOM   1668  C   ASN A 209      12.988 -17.775  25.362  1.00 74.16
ATOM   1669  O   ASN A 209      12.329 -17.857  24.327  1.00 74.16
ATOM   1670  CB  ASN A 209      12.249 -19.255  27.166  1.00 74.16
ATOM   1671  CG  ASN A 209      10.887 -19.428  26.529  1.00 74.16
ATOM   1672  OD1 ASN A 209       9.928 -18.743  26.888  1.00 74.16
ATOM   1673  ND2 ASN A 209      10.796 -20.349  25.579  1.00 74.16
ATOM   1674  N   ASP A 210      13.366 -16.591  25.872  1.00 97.97
ATOM   1675  CA  ASP A 210      13.005 -15.374  25.203  1.00 97.97
ATOM   1676  C   ASP A 210      13.699 -15.229  23.874  1.00 97.97
ATOM   1677  O   ASP A 210      13.060 -14.892  22.880  1.00 97.97
ATOM   1678  CB  ASP A 210      13.347 -14.128  26.039  1.00 97.97
ATOM   1679  CG  ASP A 210      13.107 -12.843  25.278  1.00 97.97
ATOM   1680  OD1 ASP A 210      11.945 -12.573  24.906  1.00 97.97
ATOM   1681  OD2 ASP A 210      14.086 -12.103  25.049  1.00 97.97
ATOM   1682  N   SER A 211      15.030 -15.447  23.838  1.00 73.68
ATOM   1683  CA  SER A 211      15.865 -15.207  22.684  1.00 73.68
ATOM   1684  C   SER A 211      15.994 -16.327  21.686  1.00 73.68
ATOM   1685  O   SER A 211      16.443 -16.083  20.566  1.00 73.68
ATOM   1686  CB  SER A 211      17.298 -14.823  23.082  1.00 73.68
ATOM   1687  OG  SER A 211      17.975 -15.963  23.590  1.00 73.68
ATOM   1688  N   PHE A 212      15.619 -17.572  22.024  1.00 71.49
ATOM   1689  CA  PHE A 212      15.994 -18.661  21.161  1.00 71.49
ATOM   1690  C   PHE A 212      15.409 -18.535  19.785  1.00 71.49
ATOM   1691  O   PHE A 212      16.076 -18.859  18.805  1.00 71.49
ATOM   1692  CB  PHE A 212      15.642 -20.056  21.713  1.00 71.49
ATOM   1693  CG  PHE A 212      14.217 -20.447  21.476  1.00 71.49
ATOM   1694  CD1 PHE A 212      13.185 -19.789  22.123  1.00 71.49
ATOM   1695  CD2 PHE A 212      13.901 -21.481  20.611  1.00 71.49
ATOM   1696  CE1 PHE A 212      11.870 -20.156  21.911  1.00 71.49
ATOM   1697  CE2 PHE A 212      12.587 -21.850  20.397  1.00 71.49
ATOM   1698  CZ  PHE A 212      11.570 -21.187  21.047  1.00 71.49
ATOM   1699  N   LYS A 213      14.146 -18.102  19.656  1.00130.12
ATOM   1700  CA  LYS A 213      13.563 -18.034  18.346  1.00130.12
ATOM   1701  C   LYS A 213      14.270 -17.020  17.507  1.00130.12
ATOM   1702  O   LYS A 213      14.563 -17.269  16.338  1.00130.12
ATOM   1703  CB  LYS A 213      12.081 -17.635  18.351  1.00130.12
ATOM   1704  CG  LYS A 213      11.135 -18.824  18.493  1.00130.12
ATOM   1705  CD  LYS A 213      11.441 -19.973  17.530  1.00130.12
ATOM   1706  CE  LYS A 213      10.251 -20.893  17.254  1.00130.12
ATOM   1707  NZ  LYS A 213      10.700 -22.073  16.488  1.00130.12
ATOM   1708  N   ASP A 214      14.555 -15.840  18.083  1.00 42.12
ATOM   1709  CA  ASP A 214      15.157 -14.775  17.337  1.00 42.12
ATOM   1710  C   ASP A 214      16.527 -15.178  16.886  1.00 42.12
ATOM   1711  O   ASP A 214      16.883 -14.994  15.723  1.00 42.12
ATOM   1712  CB  ASP A 214      15.299 -13.493  18.175  1.00 42.12
ATOM   1713  CG  ASP A 214      14.710 -12.347  17.364  1.00 42.12
ATOM   1714  OD1 ASP A 214      13.581 -12.516  16.832  1.00 42.12
ATOM   1715  OD2 ASP A 214      15.373 -11.278  17.279  1.00 42.12
ATOM   1716  N   SER A 215      17.331 -15.764  17.792  1.00 90.66
ATOM   1717  CA  SER A 215      18.682 -16.087  17.440  1.00 90.66
ATOM   1718  C   SER A 215      18.722 -17.150  16.386  1.00 90.66
ATOM   1719  O   SER A 215      19.551 -17.099  15.480  1.00 90.66
ATOM   1720  CB  SER A 215      19.539 -16.544  18.635  1.00 90.66
ATOM   1721  OG  SER A 215      19.031 -17.749  19.181  1.00 90.66
ATOM   1722  N   THR A 216      17.820 -18.143  16.468  1.00103.29
ATOM   1723  CA  THR A 216      17.818 -19.247  15.551  1.00103.29
ATOM   1724  C   THR A 216      17.480 -18.776  14.175  1.00103.29
ATOM   1725  O   THR A 216      18.040 -19.267  13.196  1.00103.29
ATOM   1726  CB  THR A 216      16.800 -20.286  15.907  1.00103.29
ATOM   1727  OG1 THR A 216      15.495 -19.757  15.742  1.00103.29
ATOM   1728  CG2 THR A 216      17.006 -20.690  17.377  1.00103.29
ATOM   1729  N   LEU A 217      16.530 -17.834  14.045  1.00 50.20
ATOM   1730  CA  LEU A 217      16.173 -17.431  12.719  1.00 50.20
ATOM   1731  C   LEU A 217      17.340 -16.755  12.074  1.00 50.20
ATOM   1732  O   LEU A 217      17.626 -16.999  10.907  1.00 50.20
ATOM   1733  CB  LEU A 217      14.968 -16.481  12.631  1.00 50.20
ATOM   1734  CG  LEU A 217      14.755 -15.941  11.200  1.00 50.20
ATOM   1735  CD1 LEU A 217      14.511 -17.084  10.198  1.00 50.20
ATOM   1736  CD2 LEU A 217      13.648 -14.875  11.152  1.00 50.20
ATOM   1737  N   ILE A 218      18.070 -15.907  12.825  1.00 37.31
ATOM   1738  CA  ILE A 218      19.169 -15.176  12.262  1.00 37.31
ATOM   1739  C   ILE A 218      20.202 -16.146  11.776  1.00 37.31
ATOM   1740  O   ILE A 218      20.762 -15.979  10.695  1.00 37.31
ATOM   1741  CB  ILE A 218      19.810 -14.235  13.243  1.00 37.31
ATOM   1742  CG1 ILE A 218      18.731 -13.349  13.889  1.00 37.31
ATOM   1743  CG2 ILE A 218      20.911 -13.439  12.521  1.00 37.31
ATOM   1744  CD1 ILE A 218      19.086 -12.867  15.295  1.00 37.31
ATOM   1745  N   MET A 219      20.455 -17.211  12.554  1.00 42.33
ATOM   1746  CA  MET A 219      21.445 -18.181  12.196  1.00 42.33
ATOM   1747  C   MET A 219      21.046 -18.780  10.883  1.00 42.33
ATOM   1748  O   MET A 219      21.883 -19.021  10.014  1.00 42.33
ATOM   1749  CB  MET A 219      21.525 -19.308  13.238  1.00 42.33
ATOM   1750  CG  MET A 219      22.140 -18.856  14.565  1.00 42.33
ATOM   1751  SD  MET A 219      22.304 -20.173  15.807  1.00 42.33
ATOM   1752  CE  MET A 219      23.411 -21.204  14.803  1.00 42.33
ATOM   1753  N   GLN A 220      19.739 -19.027  10.700  1.00 83.77
ATOM   1754  CA  GLN A 220      19.262 -19.622   9.488  1.00 83.77
ATOM   1755  C   GLN A 220      19.566 -18.701   8.346  1.00 83.77
ATOM   1756  O   GLN A 220      20.004 -19.150   7.287  1.00 83.77
ATOM   1757  CB  GLN A 220      17.745 -19.861   9.525  1.00 83.77
ATOM   1758  CG  GLN A 220      17.150 -20.353   8.207  1.00 83.77
ATOM   1759  CD  GLN A 220      17.784 -21.703   7.905  1.00 83.77
ATOM   1760  OE1 GLN A 220      17.287 -22.747   8.328  1.00 83.77
ATOM   1761  NE2 GLN A 220      18.915 -21.684   7.146  1.00 83.77
ATOM   1762  N   LEU A 221      19.347 -17.384   8.539  1.00 87.80
ATOM   1763  CA  LEU A 221      19.588 -16.404   7.514  1.00 87.80
ATOM   1764  C   LEU A 221      21.049 -16.342   7.199  1.00 87.80
ATOM   1765  O   LEU A 221      21.428 -16.197   6.039  1.00 87.80
ATOM   1766  CB  LEU A 221      19.134 -14.981   7.886  1.00 87.80
ATOM   1767  CG  LEU A 221      17.762 -14.910   8.580  1.00 87.80
ATOM   1768  CD1 LEU A 221      17.619 -13.613   9.384  1.00 87.80
ATOM   1769  CD2 LEU A 221      16.608 -15.087   7.591  1.00 87.80
ATOM   1770  N   LEU A 222      21.915 -16.452   8.222  1.00 48.23
ATOM   1771  CA  LEU A 222      23.324 -16.384   7.971  1.00 48.23
ATOM   1772  C   LEU A 222      23.669 -17.493   7.022  1.00 48.23
ATOM   1773  O   LEU A 222      24.373 -17.285   6.036  1.00 48.23
ATOM   1774  CB  LEU A 222      24.151 -16.605   9.251  1.00 48.23
ATOM   1775  CG  LEU A 222      24.267 -15.357  10.148  1.00 48.23
ATOM   1776  CD1 LEU A 222      24.299 -15.734  11.638  1.00 48.23
ATOM   1777  CD2 LEU A 222      25.485 -14.510   9.752  1.00 48.23
ATOM   1778  N   ARG A 223      23.147 -18.703   7.293  1.00102.57
ATOM   1779  CA  ARG A 223      23.418 -19.874   6.506  1.00102.57
ATOM   1780  C   ARG A 223      22.862 -19.708   5.127  1.00102.57
ATOM   1781  O   ARG A 223      23.495 -20.094   4.145  1.00102.57
ATOM   1782  CB  ARG A 223      22.782 -21.139   7.114  1.00102.57
ATOM   1783  CG  ARG A 223      22.939 -22.394   6.254  1.00102.57
ATOM   1784  CD  ARG A 223      24.394 -22.833   6.076  1.00102.57
ATOM   1785  NE  ARG A 223      24.467 -23.755   4.908  1.00102.57
ATOM   1786  CZ  ARG A 223      25.672 -24.280   4.539  1.00102.57
ATOM   1787  NH1 ARG A 223      26.804 -23.897   5.200  1.00102.57
ATOM   1788  NH2 ARG A 223      25.746 -25.174   3.509  1.00102.57
ATOM   1789  N   ASP A 224      21.655 -19.125   5.018  1.00 32.37
ATOM   1790  CA  ASP A 224      21.019 -18.972   3.743  1.00 32.37
ATOM   1791  C   ASP A 224      21.894 -18.110   2.892  1.00 32.37
ATOM   1792  O   ASP A 224      22.116 -18.405   1.719  1.00 32.37
ATOM   1793  CB  ASP A 224      19.658 -18.262   3.847  1.00 32.37
ATOM   1794  CG  ASP A 224      18.968 -18.372   2.495  1.00 32.37
ATOM   1795  OD1 ASP A 224      18.834 -19.522   1.998  1.00 32.37
ATOM   1796  OD2 ASP A 224      18.571 -17.314   1.940  1.00 32.37
ATOM   1797  N   ASN A 225      22.427 -17.021   3.474  1.00 41.02
ATOM   1798  CA  ASN A 225      23.233 -16.098   2.729  1.00 41.02
ATOM   1799  C   ASN A 225      24.464 -16.795   2.244  1.00 41.02
ATOM   1800  O   ASN A 225      24.848 -16.650   1.084  1.00 41.02
ATOM   1801  CB  ASN A 225      23.721 -14.908   3.574  1.00 41.02
ATOM   1802  CG  ASN A 225      22.660 -13.821   3.545  1.00 41.02
ATOM   1803  OD1 ASN A 225      22.745 -12.874   2.766  1.00 41.02
ATOM   1804  ND2 ASN A 225      21.635 -13.955   4.430  1.00 41.02
ATOM   1805  N   LEU A 226      25.103 -17.594   3.119  1.00 46.20
ATOM   1806  CA  LEU A 226      26.342 -18.220   2.760  1.00 46.20
ATOM   1807  C   LEU A 226      26.140 -19.123   1.587  1.00 46.20
ATOM   1808  O   LEU A 226      26.947 -19.127   0.659  1.00 46.20
ATOM   1809  CB  LEU A 226      26.977 -19.045   3.897  1.00 46.20
ATOM   1810  CG  LEU A 226      27.449 -18.186   5.087  1.00 46.20
ATOM   1811  CD1 LEU A 226      27.071 -18.821   6.434  1.00 46.20
ATOM   1812  CD2 LEU A 226      28.951 -17.879   4.984  1.00 46.20
ATOM   1813  N   THR A 227      25.046 -19.903   1.585  1.00 27.17
ATOM   1814  CA  THR A 227      24.817 -20.835   0.520  1.00 27.17
ATOM   1815  C   THR A 227      24.654 -20.089  -0.771  1.00 27.17
ATOM   1816  O   THR A 227      25.238 -20.461  -1.786  1.00 27.17
ATOM   1817  CB  THR A 227      23.573 -21.648   0.731  1.00 27.17
ATOM   1818  OG1 THR A 227      22.432 -20.802   0.766  1.00 27.17
ATOM   1819  CG2 THR A 227      23.703 -22.411   2.060  1.00 27.17
ATOM   1820  N   LEU A 228      23.858 -19.002  -0.757  1.00 93.96
ATOM   1821  CA  LEU A 228      23.554 -18.245  -1.940  1.00 93.96
ATOM   1822  C   LEU A 228      24.800 -17.608  -2.475  1.00 93.96
ATOM   1823  O   LEU A 228      25.064 -17.649  -3.676  1.00 93.96
ATOM   1824  CB  LEU A 228      22.520 -17.133  -1.643  1.00 93.96
ATOM   1825  CG  LEU A 228      22.456 -15.963  -2.650  1.00 93.96
ATOM   1826  CD1 LEU A 228      21.386 -16.162  -3.737  1.00 93.96
ATOM   1827  CD2 LEU A 228      22.326 -14.620  -1.917  1.00 93.96
ATOM   1828  N   TRP A 229      25.608 -17.014  -1.579  1.00 83.43
ATOM   1829  CA  TRP A 229      26.768 -16.262  -1.958  1.00 83.43
ATOM   1830  C   TRP A 229      27.784 -17.154  -2.603  1.00 83.43
ATOM   1831  O   TRP A 229      28.435 -16.748  -3.564  1.00 83.43
ATOM   1832  CB  TRP A 229      27.393 -15.530  -0.756  1.00 83.43
ATOM   1833  CG  TRP A 229      26.570 -14.340  -0.306  1.00 83.43
ATOM   1834  CD1 TRP A 229      25.597 -13.664  -0.985  1.00 83.43
ATOM   1835  CD2 TRP A 229      26.662 -13.724   0.988  1.00 83.43
ATOM   1836  NE1 TRP A 229      25.075 -12.671  -0.194  1.00 83.43
ATOM   1837  CE2 TRP A 229      25.719 -12.693   1.023  1.00 83.43
ATOM   1838  CE3 TRP A 229      27.459 -13.994   2.062  1.00 83.43
ATOM   1839  CZ2 TRP A 229      25.561 -11.921   2.137  1.00 83.43
ATOM   1840  CZ3 TRP A 229      27.299 -13.207   3.182  1.00 83.43
ATOM   1841  CH2 TRP A 229      26.367 -12.191   3.219  1.00 83.43
ATOM   1842  N   THR A 230      27.982 -18.378  -2.072  1.00 38.53
ATOM   1843  CA  THR A 230      28.943 -19.283  -2.639  1.00 38.53
ATOM   1844  C   THR A 230      28.483 -19.718  -3.997  1.00 38.53
ATOM   1845  O   THR A 230      29.259 -19.725  -4.949  1.00 38.53
ATOM   1846  CB  THR A 230      29.174 -20.498  -1.784  1.00 38.53
ATOM   1847  OG1 THR A 230      27.989 -21.273  -1.684  1.00 38.53
ATOM   1848  CG2 THR A 230      29.615 -20.024  -0.388  1.00 38.53
ATOM   1849  N   SER A 231      27.194 -20.076  -4.139  1.00 16.59
ATOM   1850  CA  SER A 231      26.714 -20.512  -5.418  1.00 16.59
ATOM   1851  C   SER A 231      26.813 -19.306  -6.335  1.00 16.59
ATOM   1852  O   SER A 231      26.590 -19.479  -7.562  1.00 16.59
ATOM   1853  CB  SER A 231      25.242 -20.957  -5.391  1.00 16.59
ATOM   1854  OG  SER A 231      24.405 -19.845  -5.109  1.00 16.59
ATOM   1855  OXT SER A 231      27.106 -18.193  -5.821  1.00 16.59
TER
ATOM   1856  N   MET B 232       0.887  17.773 -16.049  1.00101.46
ATOM   1857  CA  MET B 232      -0.592  17.813 -16.027  1.00101.46
ATOM   1858  C   MET B 232      -1.180  17.252 -17.280  1.00101.46
ATOM   1859  O   MET B 232      -2.370  17.422 -17.540  1.00101.46
ATOM   1860  CB  MET B 232      -1.083  19.259 -15.846  1.00101.46
ATOM   1861  CG  MET B 232      -1.483  19.603 -14.411  1.00101.46
ATOM   1862  SD  MET B 232      -2.857  18.602 -13.768  1.00101.46
ATOM   1863  CE  MET B 232      -1.804  17.492 -12.792  1.00101.46
ATOM   1864  N   ASP B 233      -0.340  16.582 -18.096  1.00 44.90
ATOM   1865  CA  ASP B 233      -0.782  15.930 -19.299  1.00 44.90
ATOM   1866  C   ASP B 233      -1.439  14.652 -18.867  1.00 44.90
ATOM   1867  O   ASP B 233      -1.014  14.037 -17.891  1.00 44.90
ATOM   1868  CB  ASP B 233       0.399  15.559 -20.216  1.00 44.90
ATOM   1869  CG  ASP B 233      -0.089  14.948 -21.526  1.00 44.90
ATOM   1870  OD1 ASP B 233      -1.318  14.986 -21.799  1.00 44.90
ATOM   1871  OD2 ASP B 233       0.781  14.429 -22.276  1.00 44.90
ATOM   1872  N   LYS B 234      -2.494  14.218 -19.588  1.00101.83
ATOM   1873  CA  LYS B 234      -3.231  13.036 -19.224  1.00101.83
ATOM   1874  C   LYS B 234      -2.392  11.796 -19.328  1.00101.83
ATOM   1875  O   LYS B 234      -2.372  10.976 -18.414  1.00101.83
ATOM   1876  CB  LYS B 234      -4.458  12.793 -20.121  1.00101.83
ATOM   1877  CG  LYS B 234      -5.241  11.534 -19.741  1.00101.83
ATOM   1878  CD  LYS B 234      -6.616  11.423 -20.404  1.00101.83
ATOM   1879  CE  LYS B 234      -6.562  11.424 -21.932  1.00101.83
ATOM   1880  NZ  LYS B 234      -5.700  10.322 -22.414  1.00101.83
ATOM   1881  N   ASN B 235      -1.668  11.624 -20.447  1.00 43.50
ATOM   1882  CA  ASN B 235      -0.923  10.417 -20.674  1.00 43.50
ATOM   1883  C   ASN B 235       0.170  10.304 -19.663  1.00 43.50
ATOM   1884  O   ASN B 235       0.511   9.205 -19.229  1.00 43.50
ATOM   1885  CB  ASN B 235      -0.248  10.377 -22.055  1.00 43.50
ATOM   1886  CG  ASN B 235      -1.334  10.284 -23.115  1.00 43.50
ATOM   1887  OD1 ASN B 235      -2.509  10.098 -22.805  1.00 43.50
ATOM   1888  ND2 ASN B 235      -0.927  10.408 -24.406  1.00 43.50
ATOM   1889  N   GLU B 236       0.782  11.443 -19.298  1.00 68.41
ATOM   1890  CA  GLU B 236       1.850  11.439 -18.342  1.00 68.41
ATOM   1891  C   GLU B 236       1.279  11.000 -17.027  1.00 68.41
ATOM   1892  O   GLU B 236       1.884  10.206 -16.307  1.00 68.41
ATOM   1893  CB  GLU B 236       2.449  12.846 -18.140  1.00 68.41
ATOM   1894  CG  GLU B 236       3.464  12.946 -16.995  1.00 68.41
ATOM   1895  CD  GLU B 236       4.297  14.205 -17.175  1.00 68.41
ATOM   1896  OE1 GLU B 236       3.886  15.273 -16.646  1.00 68.41
ATOM   1897  OE2 GLU B 236       5.355  14.118 -17.855  1.00 68.41
ATOM   1898  N   LEU B 237       0.076  11.499 -16.683  1.00 46.03
ATOM   1899  CA  LEU B 237      -0.520  11.162 -15.420  1.00 46.03
ATOM   1900  C   LEU B 237      -0.803   9.692 -15.372  1.00 46.03
ATOM   1901  O   LEU B 237      -0.623   9.054 -14.335  1.00 46.03
ATOM   1902  CB  LEU B 237      -1.815  11.936 -15.118  1.00 46.03
ATOM   1903  CG  LEU B 237      -1.570  13.429 -14.826  1.00 46.03
ATOM   1904  CD1 LEU B 237      -2.879  14.154 -14.477  1.00 46.03
ATOM   1905  CD2 LEU B 237      -0.481  13.617 -13.756  1.00 46.03
ATOM   1906  N   VAL B 238      -1.269   9.116 -16.493  1.00 36.35
ATOM   1907  CA  VAL B 238      -1.551   7.711 -16.545  1.00 36.35
ATOM   1908  C   VAL B 238      -0.273   6.944 -16.380  1.00 36.35
ATOM   1909  O   VAL B 238      -0.241   5.918 -15.702  1.00 36.35
ATOM   1910  CB  VAL B 238      -2.181   7.298 -17.842  1.00 36.35
ATOM   1911  CG1 VAL B 238      -2.356   5.771 -17.834  1.00 36.35
ATOM   1912  CG2 VAL B 238      -3.500   8.074 -18.008  1.00 36.35
ATOM   1913  N   GLN B 239       0.818   7.423 -17.008  1.00 56.83
ATOM   1914  CA  GLN B 239       2.078   6.741 -16.952  1.00 56.83
ATOM   1915  C   GLN B 239       2.589   6.773 -15.545  1.00 56.83
ATOM   1916  O   GLN B 239       3.134   5.787 -15.052  1.00 56.83
ATOM   1917  CB  GLN B 239       3.128   7.395 -17.860  1.00 56.83
ATOM   1918  CG  GLN B 239       4.053   6.375 -18.517  1.00 56.83
ATOM   1919  CD  GLN B 239       3.205   5.591 -19.511  1.00 56.83
ATOM   1920  OE1 GLN B 239       2.991   4.390 -19.357  1.00 56.83
ATOM   1921  NE2 GLN B 239       2.700   6.291 -20.560  1.00 56.83
ATOM   1922  N   LYS B 240       2.433   7.917 -14.852  1.00 80.28
ATOM   1923  CA  LYS B 240       2.912   8.008 -13.502  1.00 80.28
ATOM   1924  C   LYS B 240       2.125   7.073 -12.637  1.00 80.28
ATOM   1925  O   LYS B 240       2.662   6.486 -11.699  1.00 80.28
ATOM   1926  CB  LYS B 240       2.804   9.406 -12.877  1.00 80.28
ATOM   1927  CG  LYS B 240       4.138  10.148 -12.952  1.00 80.28
ATOM   1928  CD  LYS B 240       4.664  10.672 -11.616  1.00 80.28
ATOM   1929  CE  LYS B 240       3.866  11.876 -11.108  1.00 80.28
ATOM   1930  NZ  LYS B 240       4.084  12.065  -9.658  1.00 80.28
ATOM   1931  N   ALA B 241       0.819   6.919 -12.918  1.00 25.91
ATOM   1932  CA  ALA B 241      -0.009   6.071 -12.110  1.00 25.91
ATOM   1933  C   ALA B 241       0.522   4.674 -12.192  1.00 25.91
ATOM   1934  O   ALA B 241       0.578   3.958 -11.192  1.00 25.91
ATOM   1935  CB  ALA B 241      -1.471   6.041 -12.586  1.00 25.91
ATOM   1936  N   LYS B 242       0.932   4.253 -13.402  1.00 44.69
ATOM   1937  CA  LYS B 242       1.440   2.929 -13.615  1.00 44.69
ATOM   1938  C   LYS B 242       2.699   2.754 -12.810  1.00 44.69
ATOM   1939  O   LYS B 242       2.927   1.687 -12.239  1.00 44.69
ATOM   1940  CB  LYS B 242       1.758   2.650 -15.102  1.00 44.69
ATOM   1941  CG  LYS B 242       0.531   2.757 -16.020  1.00 44.69
ATOM   1942  CD  LYS B 242       0.854   2.748 -17.520  1.00 44.69
ATOM   1943  CE  LYS B 242       1.689   1.541 -17.966  1.00 44.69
ATOM   1944  NZ  LYS B 242       1.776   1.496 -19.444  1.00 44.69
ATOM   1945  N   LEU B 243       3.558   3.793 -12.749  1.00 94.77
ATOM   1946  CA  LEU B 243       4.778   3.706 -11.990  1.00 94.77
ATOM   1947  C   LEU B 243       4.478   3.545 -10.531  1.00 94.77
ATOM   1948  O   LEU B 243       5.116   2.750  -9.844  1.00 94.77
ATOM   1949  CB  LEU B 243       5.690   4.941 -12.117  1.00 94.77
ATOM   1950  CG  LEU B 243       6.718   4.881 -13.263  1.00 94.77
ATOM   1951  CD1 LEU B 243       6.236   4.031 -14.447  1.00 94.77
ATOM   1952  CD2 LEU B 243       7.140   6.298 -13.682  1.00 94.77
ATOM   1953  N   ALA B 244       3.496   4.304 -10.017  1.00 28.41
ATOM   1954  CA  ALA B 244       3.157   4.266  -8.621  1.00 28.41
ATOM   1955  C   ALA B 244       2.682   2.893  -8.270  1.00 28.41
ATOM   1956  O   ALA B 244       2.999   2.371  -7.203  1.00 28.41
ATOM   1957  CB  ALA B 244       2.028   5.245  -8.262  1.00 28.41
ATOM   1958  N   GLU B 245       1.901   2.266  -9.167  1.00 35.34
ATOM   1959  CA  GLU B 245       1.375   0.966  -8.876  1.00 35.34
ATOM   1960  C   GLU B 245       2.522   0.010  -8.714  1.00 35.34
ATOM   1961  O   GLU B 245       2.506  -0.840  -7.826  1.00 35.34
ATOM   1962  CB  GLU B 245       0.459   0.429  -9.987  1.00 35.34
ATOM   1963  CG  GLU B 245      -0.287  -0.846  -9.591  1.00 35.34
ATOM   1964  CD  GLU B 245      -1.165  -1.260 -10.764  1.00 35.34
ATOM   1965  OE1 GLU B 245      -0.627  -1.371 -11.898  1.00 35.34
ATOM   1966  OE2 GLU B 245      -2.389  -1.464 -10.544  1.00 35.34
ATOM   1967  N   GLN B 246       3.559   0.143  -9.564  1.00 50.57
ATOM   1968  CA  GLN B 246       4.701  -0.734  -9.559  1.00 50.57
ATOM   1969  C   GLN B 246       5.388  -0.603  -8.229  1.00 50.57
ATOM   1970  O   GLN B 246       5.800  -1.588  -7.618  1.00 50.57
ATOM   1971  CB  GLN B 246       5.747  -0.301 -10.604  1.00 50.57
ATOM   1972  CG  GLN B 246       5.381  -0.665 -12.046  1.00 50.57
ATOM   1973  CD  GLN B 246       5.891  -2.062 -12.351  1.00 50.57
ATOM   1974  OE1 GLN B 246       5.532  -3.027 -11.678  1.00 50.57
ATOM   1975  NE2 GLN B 246       6.759  -2.172 -13.390  1.00 50.57
ATOM   1976  N   ALA B 247       5.528   0.653  -7.773  1.00 64.68
ATOM   1977  CA  ALA B 247       6.157   1.078  -6.551  1.00 64.68
ATOM   1978  C   ALA B 247       5.354   0.612  -5.378  1.00 64.68
ATOM   1979  O   ALA B 247       5.868   0.496  -4.267  1.00 64.68
ATOM   1980  CB  ALA B 247       6.288   2.606  -6.448  1.00 64.68
ATOM   1981  N   GLU B 248       4.051   0.367  -5.591  1.00 74.16
ATOM   1982  CA  GLU B 248       3.155   0.032  -4.522  1.00 74.16
ATOM   1983  C   GLU B 248       2.959   1.245  -3.667  1.00 74.16
ATOM   1984  O   GLU B 248       2.829   1.152  -2.446  1.00 74.16
ATOM   1985  CB  GLU B 248       3.640  -1.146  -3.656  1.00 74.16
ATOM   1986  CG  GLU B 248       2.984  -2.470  -4.060  1.00 74.16
ATOM   1987  CD  GLU B 248       2.250  -3.062  -2.863  1.00 74.16
ATOM   1988  OE1 GLU B 248       2.701  -2.823  -1.712  1.00 74.16
ATOM   1989  OE2 GLU B 248       1.226  -3.759  -3.087  1.00 74.16
ATOM   1990  N   ARG B 249       2.940   2.432  -4.312  1.00143.86
ATOM   1991  CA  ARG B 249       2.625   3.654  -3.627  1.00143.86
ATOM   1992  C   ARG B 249       1.276   4.056  -4.141  1.00143.86
ATOM   1993  O   ARG B 249       1.144   4.809  -5.106  1.00143.86
ATOM   1994  CB  ARG B 249       3.628   4.783  -3.918  1.00143.86
ATOM   1995  CG  ARG B 249       5.074   4.368  -3.635  1.00143.86
ATOM   1996  CD  ARG B 249       5.705   5.067  -2.429  1.00143.86
ATOM   1997  NE  ARG B 249       5.624   6.538  -2.652  1.00143.86
ATOM   1998  CZ  ARG B 249       6.449   7.382  -1.965  1.00143.86
ATOM   1999  NH1 ARG B 249       7.300   6.889  -1.019  1.00143.86
ATOM   2000  NH2 ARG B 249       6.421   8.722  -2.223  1.00143.86
ATOM   2001  N   TYR B 250       0.231   3.547  -3.469  1.00 77.05
ATOM   2002  CA  TYR B 250      -1.141   3.692  -3.866  1.00 77.05
ATOM   2003  C   TYR B 250      -1.641   5.093  -3.726  1.00 77.05
ATOM   2004  O   TYR B 250      -2.507   5.521  -4.487  1.00 77.05
ATOM   2005  CB  TYR B 250      -2.074   2.732  -3.116  1.00 77.05
ATOM   2006  CG  TYR B 250      -1.612   1.385  -3.548  1.00 77.05
ATOM   2007  CD1 TYR B 250      -1.947   0.896  -4.790  1.00 77.05
ATOM   2008  CD2 TYR B 250      -0.833   0.614  -2.717  1.00 77.05
ATOM   2009  CE1 TYR B 250      -1.515  -0.345  -5.195  1.00 77.05
ATOM   2010  CE2 TYR B 250      -0.398  -0.628  -3.115  1.00 77.05
ATOM   2011  CZ  TYR B 250      -0.738  -1.108  -4.356  1.00 77.05
ATOM   2012  OH  TYR B 250      -0.290  -2.383  -4.765  1.00 77.05
ATOM   2013  N   ASP B 251      -1.170   5.835  -2.711  1.00 40.03
ATOM   2014  CA  ASP B 251      -1.668   7.169  -2.559  1.00 40.03
ATOM   2015  C   ASP B 251      -1.294   7.955  -3.778  1.00 40.03
ATOM   2016  O   ASP B 251      -2.105   8.715  -4.305  1.00 40.03
ATOM   2017  CB  ASP B 251      -1.102   7.881  -1.324  1.00 40.03
ATOM   2018  CG  ASP B 251      -1.745   7.239  -0.103  1.00 40.03
ATOM   2019  OD1 ASP B 251      -2.964   6.928  -0.177  1.00 40.03
ATOM   2020  OD2 ASP B 251      -1.027   7.046   0.914  1.00 40.03
ATOM   2021  N   ASP B 252      -0.052   7.784  -4.269  1.00 35.85
ATOM   2022  CA  ASP B 252       0.378   8.514  -5.427  1.00 35.85
ATOM   2023  C   ASP B 252      -0.432   8.082  -6.613  1.00 35.85
ATOM   2024  O   ASP B 252      -0.818   8.902  -7.444  1.00 35.85
ATOM   2025  CB  ASP B 252       1.863   8.287  -5.763  1.00 35.85
ATOM   2026  CG  ASP B 252       2.681   8.723  -4.556  1.00 35.85
ATOM   2027  OD1 ASP B 252       2.431   9.852  -4.056  1.00 35.85
ATOM   2028  OD2 ASP B 252       3.565   7.938  -4.118  1.00 35.85
ATOM   2029  N   MET B 253      -0.722   6.771  -6.714  1.00 38.91
ATOM   2030  CA  MET B 253      -1.454   6.248  -7.836  1.00 38.91
ATOM   2031  C   MET B 253      -2.811   6.883  -7.883  1.00 38.91
ATOM   2032  O   MET B 253      -3.283   7.299  -8.941  1.00 38.91
ATOM   2033  CB  MET B 253      -1.656   4.726  -7.724  1.00 38.91
ATOM   2034  CG  MET B 253      -2.257   4.075  -8.970  1.00 38.91
ATOM   2035  SD  MET B 253      -2.455   2.272  -8.837  1.00 38.91
ATOM   2036  CE  MET B 253      -3.095   2.047 -10.520  1.00 38.91
ATOM   2037  N   ALA B 254      -3.469   6.988  -6.715  1.00 31.84
ATOM   2038  CA  ALA B 254      -4.795   7.529  -6.637  1.00 31.84
ATOM   2039  C   ALA B 254      -4.799   8.971  -7.053  1.00 31.84
ATOM   2040  O   ALA B 254      -5.716   9.424  -7.737  1.00 31.84
ATOM   2041  CB  ALA B 254      -5.381   7.458  -5.216  1.00 31.84
ATOM   2042  N   ALA B 255      -3.774   9.741  -6.640  1.00 24.00
ATOM   2043  CA  ALA B 255      -3.749  11.146  -6.932  1.00 24.00
ATOM   2044  C   ALA B 255      -3.693  11.346  -8.414  1.00 24.00
ATOM   2045  O   ALA B 255      -4.374  12.213  -8.958  1.00 24.00
ATOM   2046  CB  ALA B 255      -2.536  11.860  -6.312  1.00 24.00
ATOM   2047  N   CYS B 256      -2.873  10.541  -9.113  1.00 35.17
ATOM   2048  CA  CYS B 256      -2.731  10.701 -10.532  1.00 35.17
ATOM   2049  C   CYS B 256      -4.043  10.419 -11.210  1.00 35.17
ATOM   2050  O   CYS B 256      -4.469  11.165 -12.091  1.00 35.17
ATOM   2051  CB  CYS B 256      -1.671   9.759 -11.125  1.00 35.17
ATOM   2052  SG  CYS B 256      -0.013  10.094 -10.457  1.00 35.17
ATOM   2053  N   MET B 257      -4.723   9.328 -10.813  1.00 64.32
ATOM   2054  CA  MET B 257      -5.969   8.952 -11.425  1.00 64.32
ATOM   2055  C   MET B 257      -7.045   9.941 -11.101  1.00 64.32
ATOM   2056  O   MET B 257      -7.970  10.135 -11.890  1.00 64.32
ATOM   2057  CB  MET B 257      -6.466   7.553 -11.032  1.00 64.32
ATOM   2058  CG  MET B 257      -5.632   6.449 -11.679  1.00 64.32
ATOM   2059  SD  MET B 257      -5.492   6.611 -13.486  1.00 64.32
ATOM   2060  CE  MET B 257      -7.276   6.572 -13.820  1.00 64.32
ATOM   2061  N   LYS B 258      -6.994  10.551  -9.903  1.00 49.78
ATOM   2062  CA  LYS B 258      -7.995  11.522  -9.571  1.00 49.78
ATOM   2063  C   LYS B 258      -7.896  12.640 -10.555  1.00 49.78
ATOM   2064  O   LYS B 258      -8.906  13.129 -11.059  1.00 49.78
ATOM   2065  CB  LYS B 258      -7.805  12.182  -8.195  1.00 49.78
ATOM   2066  CG  LYS B 258      -8.904  13.210  -7.921  1.00 49.78
ATOM   2067  CD  LYS B 258      -8.940  13.756  -6.497  1.00 49.78
ATOM   2068  CE  LYS B 258     -10.089  14.737  -6.269  1.00 49.78
ATOM   2069  NZ  LYS B 258      -9.925  15.418  -4.969  1.00 49.78
ATOM   2070  N   SER B 259      -6.654  13.064 -10.853  1.00 30.87
ATOM   2071  CA  SER B 259      -6.402  14.172 -11.728  1.00 30.87
ATOM   2072  C   SER B 259      -6.895  13.843 -13.101  1.00 30.87
ATOM   2073  O   SER B 259      -7.466  14.696 -13.778  1.00 30.87
ATOM   2074  CB  SER B 259      -4.905  14.499 -11.835  1.00 30.87
ATOM   2075  OG  SER B 259      -4.399  14.844 -10.553  1.00 30.87
ATOM   2076  N   VAL B 260      -6.691  12.590 -13.551  1.00 33.37
ATOM   2077  CA  VAL B 260      -7.105  12.220 -14.875  1.00 33.37
ATOM   2078  C   VAL B 260      -8.595  12.364 -14.978  1.00 33.37
ATOM   2079  O   VAL B 260      -9.101  12.914 -15.956  1.00 33.37
ATOM   2080  CB  VAL B 260      -6.784  10.795 -15.220  1.00 33.37
ATOM   2081  CG1 VAL B 260      -7.327  10.501 -16.630  1.00 33.37
ATOM   2082  CG2 VAL B 260      -5.268  10.581 -15.068  1.00 33.37
ATOM   2083  N   THR B 261      -9.338  11.883 -13.958  1.00134.98
ATOM   2084  CA  THR B 261     -10.778  11.923 -13.974  1.00134.98
ATOM   2085  C   THR B 261     -11.288  13.335 -13.969  1.00134.98
ATOM   2086  O   THR B 261     -12.283  13.642 -14.623  1.00134.98
ATOM   2087  CB  THR B 261     -11.440  11.178 -12.842  1.00134.98
ATOM   2088  OG1 THR B 261     -10.905  11.572 -11.591  1.00134.98
ATOM   2089  CG2 THR B 261     -11.276   9.670 -13.050  1.00134.98
ATOM   2090  N   GLU B 262     -10.601  14.233 -13.247  1.00 67.03
ATOM   2091  CA  GLU B 262     -10.972  15.612 -13.080  1.00 67.03
ATOM   2092  C   GLU B 262     -10.958  16.299 -14.414  1.00 67.03
ATOM   2093  O   GLU B 262     -11.597  17.333 -14.598  1.00 67.03
ATOM   2094  CB  GLU B 262     -10.002  16.354 -12.151  1.00 67.03
ATOM   2095  CG  GLU B 262     -10.043  15.809 -10.723  1.00 67.03
ATOM   2096  CD  GLU B 262      -8.918  16.452  -9.930  1.00 67.03
ATOM   2097  OE1 GLU B 262      -7.771  16.493 -10.450  1.00 67.03
ATOM   2098  OE2 GLU B 262      -9.191  16.914  -8.790  1.00 67.03
ATOM   2099  N   GLN B 263     -10.194  15.756 -15.375  1.00 54.89
ATOM   2100  CA  GLN B 263     -10.089  16.332 -16.687  1.00 54.89
ATOM   2101  C   GLN B 263     -11.469  16.388 -17.273  1.00 54.89
ATOM   2102  O   GLN B 263     -11.788  17.312 -18.018  1.00 54.89
ATOM   2103  CB  GLN B 263      -9.176  15.503 -17.603  1.00 54.89
ATOM   2104  CG  GLN B 263      -7.730  15.495 -17.103  1.00 54.89
ATOM   2105  CD  GLN B 263      -6.881  14.636 -18.027  1.00 54.89
ATOM   2106  OE1 GLN B 263      -6.911  14.790 -19.247  1.00 54.89
ATOM   2107  NE2 GLN B 263      -6.096  13.703 -17.423  1.00 54.89
ATOM   2108  N   GLY B 264     -12.326  15.390 -16.971  1.00 33.97
ATOM   2109  CA  GLY B 264     -13.698  15.488 -17.389  1.00 33.97
ATOM   2110  C   GLY B 264     -14.053  14.539 -18.498  1.00 33.97
ATOM   2111  O   GLY B 264     -15.237  14.346 -18.775  1.00 33.97
ATOM   2112  N   ALA B 265     -13.066  13.930 -19.180  1.00 33.55
ATOM   2113  CA  ALA B 265     -13.396  13.020 -20.246  1.00 33.55
ATOM   2114  C   ALA B 265     -13.668  11.655 -19.683  1.00 33.55
ATOM   2115  O   ALA B 265     -13.150  11.295 -18.626  1.00 33.55
ATOM   2116  CB  ALA B 265     -12.283  12.883 -21.298  1.00 33.55
ATOM   2117  N   GLU B 266     -14.487  10.844 -20.392  1.00 81.85
ATOM   2118  CA  GLU B 266     -14.803   9.531 -19.904  1.00 81.85
ATOM   2119  C   GLU B 266     -13.567   8.692 -19.952  1.00 81.85
ATOM   2120  O   GLU B 266     -12.751   8.795 -20.866  1.00 81.85
ATOM   2121  CB  GLU B 266     -15.952   8.821 -20.647  1.00 81.85
ATOM   2122  CG  GLU B 266     -15.721   8.555 -22.133  1.00 81.85
ATOM   2123  CD  GLU B 266     -16.976   7.857 -22.644  1.00 81.85
ATOM   2124  OE1 GLU B 266     -17.048   6.604 -22.533  1.00 81.85
ATOM   2125  OE2 GLU B 266     -17.888   8.572 -23.136  1.00 81.85
ATOM   2126  N   LEU B 267     -13.399   7.838 -18.925  1.00 60.28
ATOM   2127  CA  LEU B 267     -12.217   7.042 -18.776  1.00 60.28
ATOM   2128  C   LEU B 267     -12.281   5.840 -19.662  1.00 60.28
ATOM   2129  O   LEU B 267     -13.348   5.282 -19.916  1.00 60.28
ATOM   2130  CB  LEU B 267     -12.025   6.538 -17.332  1.00 60.28
ATOM   2131  CG  LEU B 267     -11.876   7.653 -16.274  1.00 60.28
ATOM   2132  CD1 LEU B 267     -11.680   7.060 -14.872  1.00 60.28
ATOM   2133  CD2 LEU B 267     -10.759   8.645 -16.633  1.00 60.28
ATOM   2134  N   SER B 268     -11.105   5.416 -20.163  1.00 34.00
ATOM   2135  CA  SER B 268     -11.018   4.213 -20.934  1.00 34.00
ATOM   2136  C   SER B 268     -11.087   3.104 -19.930  1.00 34.00
ATOM   2137  O   SER B 268     -11.047   3.351 -18.726  1.00 34.00
ATOM   2138  CB  SER B 268      -9.701   4.084 -21.719  1.00 34.00
ATOM   2139  OG  SER B 268      -8.605   4.004 -20.821  1.00 34.00
ATOM   2140  N   ASN B 269     -11.217   1.846 -20.391  1.00 37.12
ATOM   2141  CA  ASN B 269     -11.318   0.750 -19.468  1.00 37.12
ATOM   2142  C   ASN B 269     -10.053   0.687 -18.667  1.00 37.12
ATOM   2143  O   ASN B 269     -10.084   0.398 -17.473  1.00 37.12
ATOM   2144  CB  ASN B 269     -11.510  -0.614 -20.150  1.00 37.12
ATOM   2145  CG  ASN B 269     -12.922  -0.673 -20.719  1.00 37.12
ATOM   2146  OD1 ASN B 269     -13.710   0.258 -20.557  1.00 37.12
ATOM   2147  ND2 ASN B 269     -13.257  -1.806 -21.392  1.00 37.12
ATOM   2148  N   GLU B 270      -8.902   0.961 -19.314  1.00 42.32
ATOM   2149  CA  GLU B 270      -7.618   0.889 -18.672  1.00 42.32
ATOM   2150  C   GLU B 270      -7.555   1.884 -17.551  1.00 42.32
ATOM   2151  O   GLU B 270      -7.114   1.560 -16.448  1.00 42.32
ATOM   2152  CB  GLU B 270      -6.472   1.225 -19.648  1.00 42.32
ATOM   2153  CG  GLU B 270      -5.058   0.992 -19.106  1.00 42.32
ATOM   2154  CD  GLU B 270      -4.080   1.459 -20.178  1.00 42.32
ATOM   2155  OE1 GLU B 270      -4.186   2.651 -20.579  1.00 42.32
ATOM   2156  OE2 GLU B 270      -3.226   0.644 -20.615  1.00 42.32
ATOM   2157  N   GLU B 271      -7.997   3.131 -17.805  1.00 46.48
ATOM   2158  CA  GLU B 271      -7.950   4.165 -16.810  1.00 46.48
ATOM   2159  C   GLU B 271      -8.905   3.829 -15.703  1.00 46.48
ATOM   2160  O   GLU B 271      -8.606   4.050 -14.529  1.00 46.48
ATOM   2161  CB  GLU B 271      -8.315   5.547 -17.389  1.00 46.48
ATOM   2162  CG  GLU B 271      -7.264   6.064 -18.382  1.00 46.48
ATOM   2163  CD  GLU B 271      -7.808   7.286 -19.118  1.00 46.48
ATOM   2164  OE1 GLU B 271      -8.996   7.638 -18.893  1.00 46.48
ATOM   2165  OE2 GLU B 271      -7.041   7.879 -19.925  1.00 46.48
ATOM   2166  N   ARG B 272     -10.080   3.271 -16.056  1.00100.05
ATOM   2167  CA  ARG B 272     -11.091   2.938 -15.091  1.00100.05
ATOM   2168  C   ARG B 272     -10.532   1.946 -14.119  1.00100.05
ATOM   2169  O   ARG B 272     -10.735   2.066 -12.911  1.00100.05
ATOM   2170  CB  ARG B 272     -12.339   2.318 -15.746  1.00100.05
ATOM   2171  CG  ARG B 272     -13.444   1.938 -14.760  1.00100.05
ATOM   2172  CD  ARG B 272     -14.705   1.412 -15.452  1.00100.05
ATOM   2173  NE  ARG B 272     -14.380   0.088 -16.057  1.00100.05
ATOM   2174  CZ  ARG B 272     -15.214  -0.474 -16.982  1.00100.05
ATOM   2175  NH1 ARG B 272     -16.338   0.188 -17.386  1.00100.05
ATOM   2176  NH2 ARG B 272     -14.925  -1.702 -17.502  1.00100.05
ATOM   2177  N   ASN B 273      -9.806   0.933 -14.625  1.00 36.33
ATOM   2178  CA  ASN B 273      -9.241  -0.075 -13.774  1.00 36.33
ATOM   2179  C   ASN B 273      -8.181   0.528 -12.894  1.00 36.33
ATOM   2180  O   ASN B 273      -8.089   0.190 -11.715  1.00 36.33
ATOM   2181  CB  ASN B 273      -8.607  -1.238 -14.557  1.00 36.33
ATOM   2182  CG  ASN B 273      -9.741  -2.081 -15.123  1.00 36.33
ATOM   2183  OD1 ASN B 273     -10.735  -2.338 -14.445  1.00 36.33
ATOM   2184  ND2 ASN B 273      -9.596  -2.524 -16.401  1.00 36.33
ATOM   2185  N   LEU B 274      -7.347   1.440 -13.435  1.00 41.08
ATOM   2186  CA  LEU B 274      -6.275   2.006 -12.654  1.00 41.08
ATOM   2187  C   LEU B 274      -6.851   2.769 -11.502  1.00 41.08
ATOM   2188  O   LEU B 274      -6.353   2.692 -10.382  1.00 41.08
ATOM   2189  CB  LEU B 274      -5.403   3.004 -13.439  1.00 41.08
ATOM   2190  CG  LEU B 274      -4.606   2.373 -14.596  1.00 41.08
ATOM   2191  CD1 LEU B 274      -3.758   3.434 -15.319  1.00 41.08
ATOM   2192  CD2 LEU B 274      -3.774   1.170 -14.117  1.00 41.08
ATOM   2193  N   LEU B 275      -7.925   3.534 -11.763  1.00121.42
ATOM   2194  CA  LEU B 275      -8.558   4.360 -10.775  1.00121.42
ATOM   2195  C   LEU B 275      -9.097   3.479  -9.684  1.00121.42
ATOM   2196  O   LEU B 275      -8.891   3.746  -8.501  1.00121.42
ATOM   2197  CB  LEU B 275      -9.756   5.111 -11.399  1.00121.42
ATOM   2198  CG  LEU B 275     -10.450   6.192 -10.542  1.00121.42
ATOM   2199  CD1 LEU B 275     -11.054   5.636  -9.246  1.00121.42
ATOM   2200  CD2 LEU B 275      -9.530   7.396 -10.317  1.00121.42
ATOM   2201  N   SER B 276      -9.792   2.387 -10.061  1.00 35.87
ATOM   2202  CA  SER B 276     -10.429   1.519  -9.106  1.00 35.87
ATOM   2203  C   SER B 276      -9.404   0.841  -8.248  1.00 35.87
ATOM   2204  O   SER B 276      -9.565   0.754  -7.032  1.00 35.87
ATOM   2205  CB  SER B 276     -11.287   0.427  -9.771  1.00 35.87
ATOM   2206  OG  SER B 276     -11.897  -0.393  -8.785  1.00 35.87
ATOM   2207  N   VAL B 277      -8.317   0.341  -8.865  1.00 32.56
ATOM   2208  CA  VAL B 277      -7.297  -0.367  -8.142  1.00 32.56
ATOM   2209  C   VAL B 277      -6.639   0.550  -7.154  1.00 32.56
ATOM   2210  O   VAL B 277      -6.382   0.161  -6.015  1.00 32.56
ATOM   2211  CB  VAL B 277      -6.212  -0.903  -9.035  1.00 32.56
ATOM   2212  CG1 VAL B 277      -5.087  -1.492  -8.164  1.00 32.56
ATOM   2213  CG2 VAL B 277      -6.838  -1.918 -10.007  1.00 32.56
ATOM   2214  N   ALA B 278      -6.344   1.800  -7.555  1.00 35.13
ATOM   2215  CA  ALA B 278      -5.633   2.672  -6.663  1.00 35.13
ATOM   2216  C   ALA B 278      -6.434   2.928  -5.418  1.00 35.13
ATOM   2217  O   ALA B 278      -5.925   2.797  -4.306  1.00 35.13
ATOM   2218  CB  ALA B 278      -5.315   4.038  -7.294  1.00 35.13
ATOM   2219  N   TYR B 279      -7.726   3.271  -5.573  1.00 68.56
ATOM   2220  CA  TYR B 279      -8.579   3.588  -4.459  1.00 68.56
ATOM   2221  C   TYR B 279      -8.835   2.385  -3.608  1.00 68.56
ATOM   2222  O   TYR B 279      -8.948   2.498  -2.387  1.00 68.56
ATOM   2223  CB  TYR B 279      -9.934   4.196  -4.872  1.00 68.56
ATOM   2224  CG  TYR B 279      -9.698   5.619  -5.255  1.00 68.56
ATOM   2225  CD1 TYR B 279      -9.498   6.555  -4.267  1.00 68.56
ATOM   2226  CD2 TYR B 279      -9.687   6.030  -6.570  1.00 68.56
ATOM   2227  CE1 TYR B 279      -9.283   7.876  -4.576  1.00 68.56
ATOM   2228  CE2 TYR B 279      -9.472   7.354  -6.888  1.00 68.56
ATOM   2229  CZ  TYR B 279      -9.270   8.279  -5.890  1.00 68.56
ATOM   2230  OH  TYR B 279      -9.050   9.638  -6.204  1.00 68.56
ATOM   2231  N   LYS B 280      -8.965   1.198  -4.224  1.00 59.60
ATOM   2232  CA  LYS B 280      -9.269   0.048  -3.426  1.00 59.60
ATOM   2233  C   LYS B 280      -8.173  -0.131  -2.422  1.00 59.60
ATOM   2234  O   LYS B 280      -8.436  -0.419  -1.256  1.00 59.60
ATOM   2235  CB  LYS B 280      -9.380  -1.257  -4.230  1.00 59.60
ATOM   2236  CG  LYS B 280      -9.769  -2.442  -3.344  1.00 59.60
ATOM   2237  CD  LYS B 280     -10.275  -3.661  -4.114  1.00 59.60
ATOM   2238  CE  LYS B 280      -9.161  -4.506  -4.733  1.00 59.60
ATOM   2239  NZ  LYS B 280      -9.739  -5.684  -5.417  1.00 59.60
ATOM   2240  N   ASN B 281      -6.910   0.030  -2.854  1.00 48.92
ATOM   2241  CA  ASN B 281      -5.799  -0.128  -1.959  1.00 48.92
ATOM   2242  C   ASN B 281      -5.752   0.972  -0.943  1.00 48.92
ATOM   2243  O   ASN B 281      -5.453   0.718   0.223  1.00 48.92
ATOM   2244  CB  ASN B 281      -4.444  -0.179  -2.680  1.00 48.92
ATOM   2245  CG  ASN B 281      -4.278  -1.590  -3.224  1.00 48.92
ATOM   2246  OD1 ASN B 281      -3.750  -2.465  -2.539  1.00 48.92
ATOM   2247  ND2 ASN B 281      -4.756  -1.824  -4.476  1.00 48.92
ATOM   2248  N   VAL B 282      -6.026   2.231  -1.342  1.00115.31
ATOM   2249  CA  VAL B 282      -5.921   3.296  -0.383  1.00115.31
ATOM   2250  C   VAL B 282      -6.910   3.096   0.722  1.00115.31
ATOM   2251  O   VAL B 282      -6.562   3.185   1.898  1.00115.31
ATOM   2252  CB  VAL B 282      -6.161   4.673  -0.952  1.00115.31
ATOM   2253  CG1 VAL B 282      -5.026   5.018  -1.919  1.00115.31
ATOM   2254  CG2 VAL B 282      -7.541   4.726  -1.621  1.00115.31
ATOM   2255  N   VAL B 283      -8.176   2.823   0.365  1.00101.55
ATOM   2256  CA  VAL B 283      -9.213   2.654   1.341  1.00101.55
ATOM   2257  C   VAL B 283      -8.984   1.388   2.103  1.00101.55
ATOM   2258  O   VAL B 283      -9.267   1.313   3.297  1.00101.55
ATOM   2259  CB  VAL B 283     -10.588   2.609   0.733  1.00101.55
ATOM   2260  CG1 VAL B 283     -10.753   1.303  -0.061  1.00101.55
ATOM   2261  CG2 VAL B 283     -11.623   2.800   1.853  1.00101.55
ATOM   2262  N   GLY B 284      -8.458   0.354   1.421  1.00 22.70
ATOM   2263  CA  GLY B 284      -8.282  -0.942   2.010  1.00 22.70
ATOM   2264  C   GLY B 284      -7.349  -0.867   3.180  1.00 22.70
ATOM   2265  O   GLY B 284      -7.556  -1.547   4.184  1.00 22.70
ATOM   2266  N   ALA B 285      -6.279  -0.057   3.086  1.00 27.33
ATOM   2267  CA  ALA B 285      -5.339   0.001   4.170  1.00 27.33
ATOM   2268  C   ALA B 285      -6.033   0.510   5.396  1.00 27.33
ATOM   2269  O   ALA B 285      -5.848  -0.021   6.489  1.00 27.33
ATOM   2270  CB  ALA B 285      -4.166   0.959   3.896  1.00 27.33
ATOM   2271  N   ARG B 286      -6.853   1.565   5.241  1.00146.86
ATOM   2272  CA  ARG B 286      -7.539   2.161   6.355  1.00146.86
ATOM   2273  C   ARG B 286      -8.549   1.227   6.941  1.00146.86
ATOM   2274  O   ARG B 286      -8.690   1.146   8.160  1.00146.86
ATOM   2275  CB  ARG B 286      -8.241   3.480   5.989  1.00146.86
ATOM   2276  CG  ARG B 286      -7.268   4.660   5.978  1.00146.86
ATOM   2277  CD  ARG B 286      -6.385   4.714   4.732  1.00146.86
ATOM   2278  NE  ARG B 286      -5.599   5.974   4.775  1.00146.86
ATOM   2279  CZ  ARG B 286      -4.788   6.283   3.723  1.00146.86
ATOM   2280  NH1 ARG B 286      -4.717   5.443   2.648  1.00146.86
ATOM   2281  NH2 ARG B 286      -4.045   7.424   3.743  1.00146.86
ATOM   2282  N   ARG B 287      -9.285   0.496   6.088  1.00 87.76
ATOM   2283  CA  ARG B 287     -10.306  -0.393   6.558  1.00 87.76
ATOM   2284  C   ARG B 287      -9.672  -1.472   7.383  1.00 87.76
ATOM   2285  O   ARG B 287     -10.189  -1.852   8.433  1.00 87.76
ATOM   2286  CB  ARG B 287     -11.076  -1.029   5.391  1.00 87.76
ATOM   2287  CG  ARG B 287     -11.774   0.036   4.542  1.00 87.76
ATOM   2288  CD  ARG B 287     -12.394  -0.493   3.252  1.00 87.76
ATOM   2289  NE  ARG B 287     -13.558  -1.332   3.633  1.00 87.76
ATOM   2290  CZ  ARG B 287     -13.546  -2.670   3.371  1.00 87.76
ATOM   2291  NH1 ARG B 287     -12.457  -3.245   2.782  1.00 87.76
ATOM   2292  NH2 ARG B 287     -14.632  -3.429   3.697  1.00 87.76
ATOM   2293  N   SER B 288      -8.517  -1.994   6.931  1.00 75.19
ATOM   2294  CA  SER B 288      -7.866  -3.047   7.654  1.00 75.19
ATOM   2295  C   SER B 288      -7.456  -2.537   9.004  1.00 75.19
ATOM   2296  O   SER B 288      -7.661  -3.206  10.016  1.00 75.19
ATOM   2297  CB  SER B 288      -6.609  -3.582   6.941  1.00 75.19
ATOM   2298  OG  SER B 288      -5.627  -2.563   6.830  1.00 75.19
ATOM   2299  N   SER B 289      -6.884  -1.320   9.059  1.00 29.74
ATOM   2300  CA  SER B 289      -6.421  -0.783  10.307  1.00 29.74
ATOM   2301  C   SER B 289      -7.589  -0.584  11.223  1.00 29.74
ATOM   2302  O   SER B 289      -7.502  -0.832  12.425  1.00 29.74
ATOM   2303  CB  SER B 289      -5.726   0.583  10.154  1.00 29.74
ATOM   2304  OG  SER B 289      -4.432   0.420   9.593  1.00 29.74
ATOM   2305  N   TRP B 290      -8.727  -0.147  10.661  1.00 61.53
ATOM   2306  CA  TRP B 290      -9.891   0.167  11.434  1.00 61.53
ATOM   2307  C   TRP B 290     -10.371  -1.071  12.127  1.00 61.53
ATOM   2308  O   TRP B 290     -10.716  -1.032  13.307  1.00 61.53
ATOM   2309  CB  TRP B 290     -11.031   0.703  10.545  1.00 61.53
ATOM   2310  CG  TRP B 290     -12.237   1.234  11.284  1.00 61.53
ATOM   2311  CD1 TRP B 290     -12.504   2.514  11.677  1.00 61.53
ATOM   2312  CD2 TRP B 290     -13.352   0.438  11.709  1.00 61.53
ATOM   2313  NE1 TRP B 290     -13.714   2.565  12.324  1.00 61.53
ATOM   2314  CE2 TRP B 290     -14.248   1.293  12.352  1.00 61.53
ATOM   2315  CE3 TRP B 290     -13.609  -0.897  11.578  1.00 61.53
ATOM   2316  CZ2 TRP B 290     -15.419   0.825  12.873  1.00 61.53
ATOM   2317  CZ3 TRP B 290     -14.791  -1.366  12.105  1.00 61.53
ATOM   2318  CH2 TRP B 290     -15.678  -0.522  12.740  1.00 61.53
ATOM   2319  N   ARG B 291     -10.400  -2.211  11.411  1.00 79.98
ATOM   2320  CA  ARG B 291     -10.889  -3.428  11.993  1.00 79.98
ATOM   2321  C   ARG B 291     -10.024  -3.811  13.148  1.00 79.98
ATOM   2322  O   ARG B 291     -10.523  -4.217  14.195  1.00 79.98
ATOM   2323  CB  ARG B 291     -10.899  -4.608  11.005  1.00 79.98
ATOM   2324  CG  ARG B 291     -12.014  -4.527   9.959  1.00 79.98
ATOM   2325  CD  ARG B 291     -12.055  -5.730   9.010  1.00 79.98
ATOM   2326  NE  ARG B 291     -13.345  -5.670   8.266  1.00 79.98
ATOM   2327  CZ  ARG B 291     -13.457  -4.935   7.121  1.00 79.98
ATOM   2328  NH1 ARG B 291     -12.390  -4.228   6.650  1.00 79.98
ATOM   2329  NH2 ARG B 291     -14.644  -4.900   6.446  1.00 79.98
ATOM   2330  N   VAL B 292      -8.694  -3.682  12.991  1.00 34.72
ATOM   2331  CA  VAL B 292      -7.787  -4.092  14.024  1.00 34.72
ATOM   2332  C   VAL B 292      -8.015  -3.283  15.269  1.00 34.72
ATOM   2333  O   VAL B 292      -8.153  -3.838  16.359  1.00 34.72
ATOM   2334  CB  VAL B 292      -6.351  -3.920  13.615  1.00 34.72
ATOM   2335  CG1 VAL B 292      -5.437  -4.416  14.749  1.00 34.72
ATOM   2336  CG2 VAL B 292      -6.138  -4.661  12.283  1.00 34.72
ATOM   2337  N   VAL B 293      -8.070  -1.945  15.137  1.00 37.72
ATOM   2338  CA  VAL B 293      -8.209  -1.079  16.274  1.00 37.72
ATOM   2339  C   VAL B 293      -9.550  -1.261  16.908  1.00 37.72
ATOM   2340  O   VAL B 293      -9.673  -1.246  18.132  1.00 37.72
ATOM   2341  CB  VAL B 293      -8.074   0.373  15.923  1.00 37.72
ATOM   2342  CG1 VAL B 293      -8.159   1.198  17.218  1.00 37.72
ATOM   2343  CG2 VAL B 293      -6.756   0.570  15.154  1.00 37.72
ATOM   2344  N   SER B 294     -10.602  -1.419  16.085  1.00 31.76
ATOM   2345  CA  SER B 294     -11.930  -1.562  16.609  1.00 31.76
ATOM   2346  C   SER B 294     -12.000  -2.808  17.435  1.00 31.76
ATOM   2347  O   SER B 294     -12.660  -2.831  18.473  1.00 31.76
ATOM   2348  CB  SER B 294     -13.002  -1.692  15.515  1.00 31.76
ATOM   2349  OG  SER B 294     -14.280  -1.857  16.112  1.00 31.76
ATOM   2350  N   SER B 295     -11.319  -3.881  16.988  1.00 76.66
ATOM   2351  CA  SER B 295     -11.347  -5.124  17.707  1.00 76.66
ATOM   2352  C   SER B 295     -10.731  -4.901  19.046  1.00 76.66
ATOM   2353  O   SER B 295     -11.241  -5.369  20.062  1.00 76.66
ATOM   2354  CB  SER B 295     -10.519  -6.235  17.042  1.00 76.66
ATOM   2355  OG  SER B 295     -11.083  -6.602  15.794  1.00 76.66
ATOM   2356  N   ILE B 296      -9.614  -4.156  19.077  1.00 35.04
ATOM   2357  CA  ILE B 296      -8.917  -3.907  20.302  1.00 35.04
ATOM   2358  C   ILE B 296      -9.822  -3.145  21.215  1.00 35.04
ATOM   2359  O   ILE B 296      -9.893  -3.424  22.409  1.00 35.04
ATOM   2360  CB  ILE B 296      -7.675  -3.079  20.117  1.00 35.04
ATOM   2361  CG1 ILE B 296      -6.779  -3.665  19.014  1.00 35.04
ATOM   2362  CG2 ILE B 296      -6.968  -2.979  21.478  1.00 35.04
ATOM   2363  CD1 ILE B 296      -5.772  -2.659  18.458  1.00 35.04
ATOM   2364  N   GLU B 297     -10.562  -2.165  20.669  1.00 49.69
ATOM   2365  CA  GLU B 297     -11.403  -1.359  21.502  1.00 49.69
ATOM   2366  C   GLU B 297     -12.385  -2.260  22.192  1.00 49.69
ATOM   2367  O   GLU B 297     -12.689  -2.062  23.366  1.00 49.69
ATOM   2368  CB  GLU B 297     -12.191  -0.289  20.717  1.00 49.69
ATOM   2369  CG  GLU B 297     -12.917   0.732  21.600  1.00 49.69
ATOM   2370  CD  GLU B 297     -13.512   1.796  20.685  1.00 49.69
ATOM   2371  OE1 GLU B 297     -13.456   1.604  19.441  1.00 49.69
ATOM   2372  OE2 GLU B 297     -14.029   2.815  21.217  1.00 49.69
ATOM   2373  N   GLN B 298     -12.918  -3.274  21.489  1.00 40.69
ATOM   2374  CA  GLN B 298     -13.886  -4.159  22.081  1.00 40.69
ATOM   2375  C   GLN B 298     -13.271  -4.998  23.165  1.00 40.69
ATOM   2376  O   GLN B 298     -13.894  -5.232  24.198  1.00 40.69
ATOM   2377  CB  GLN B 298     -14.521  -5.114  21.062  1.00 40.69
ATOM   2378  CG  GLN B 298     -15.409  -4.385  20.054  1.00 40.69
ATOM   2379  CD  GLN B 298     -15.984  -5.415  19.093  1.00 40.69
ATOM   2380  OE1 GLN B 298     -15.790  -6.618  19.257  1.00 40.69
ATOM   2381  NE2 GLN B 298     -16.716  -4.926  18.057  1.00 40.69
ATOM   2382  N   LYS B 299     -12.033  -5.484  22.948  1.00 75.71
ATOM   2383  CA  LYS B 299     -11.351  -6.366  23.862  1.00 75.71
ATOM   2384  C   LYS B 299     -11.031  -5.678  25.160  1.00 75.71
ATOM   2385  O   LYS B 299     -11.047  -6.295  26.219  1.00 75.71
ATOM   2386  CB  LYS B 299     -10.008  -6.875  23.307  1.00 75.71
ATOM   2387  CG  LYS B 299     -10.132  -7.779  22.079  1.00 75.71
ATOM   2388  CD  LYS B 299      -8.794  -8.028  21.378  1.00 75.71
ATOM   2389  CE  LYS B 299      -8.882  -8.988  20.188  1.00 75.71
ATOM   2390  NZ  LYS B 299      -9.299  -8.259  18.970  1.00 75.71
ATOM   2391  N   THR B 300     -10.721  -4.375  25.085  1.00 88.82
ATOM   2392  CA  THR B 300     -10.237  -3.512  26.127  1.00 88.82
ATOM   2393  C   THR B 300     -11.249  -3.168  27.168  1.00 88.82
ATOM   2394  O   THR B 300     -10.881  -2.500  28.130  1.00 88.82
ATOM   2395  CB  THR B 300      -9.683  -2.225  25.594  1.00 88.82
ATOM   2396  OG1 THR B 300     -10.636  -1.593  24.754  1.00 88.82
ATOM   2397  CG2 THR B 300      -8.402  -2.534  24.803  1.00 88.82
ATOM   2398  N   GLU B 301     -12.542  -3.499  26.957  1.00 83.88
ATOM   2399  CA  GLU B 301     -13.585  -3.163  27.890  1.00 83.88
ATOM   2400  C   GLU B 301     -13.137  -3.496  29.282  1.00 83.88
ATOM   2401  O   GLU B 301     -12.552  -4.547  29.538  1.00 83.88
ATOM   2402  CB  GLU B 301     -14.888  -3.939  27.627  1.00 83.88
ATOM   2403  CG  GLU B 301     -16.107  -3.389  28.369  1.00 83.88
ATOM   2404  CD  GLU B 301     -16.734  -2.314  27.496  1.00 83.88
ATOM   2405  OE1 GLU B 301     -16.456  -2.318  26.266  1.00 83.88
ATOM   2406  OE2 GLU B 301     -17.504  -1.481  28.043  1.00 83.88
ATOM   2407  N   GLY B 302     -13.382  -2.562  30.222  1.00 25.80
ATOM   2408  CA  GLY B 302     -12.988  -2.765  31.582  1.00 25.80
ATOM   2409  C   GLY B 302     -11.739  -1.982  31.830  1.00 25.80
ATOM   2410  O   GLY B 302     -11.418  -1.681  32.978  1.00 25.80
ATOM   2411  N   ALA B 303     -10.989  -1.642  30.763  1.00 47.80
ATOM   2412  CA  ALA B 303      -9.816  -0.840  30.955  1.00 47.80
ATOM   2413  C   ALA B 303     -10.098   0.469  30.293  1.00 47.80
ATOM   2414  O   ALA B 303     -10.095   0.574  29.069  1.00 47.80
ATOM   2415  CB  ALA B 303      -8.561  -1.429  30.293  1.00 47.80
ATOM   2416  N   GLU B 304     -10.324   1.522  31.096  1.00 83.42
ATOM   2417  CA  GLU B 304     -10.704   2.778  30.521  1.00 83.42
ATOM   2418  C   GLU B 304      -9.585   3.408  29.746  1.00 83.42
ATOM   2419  O   GLU B 304      -9.806   3.922  28.653  1.00 83.42
ATOM   2420  CB  GLU B 304     -11.182   3.814  31.553  1.00 83.42
ATOM   2421  CG  GLU B 304     -10.110   4.243  32.553  1.00 83.42
ATOM   2422  CD  GLU B 304     -10.718   5.322  33.434  1.00 83.42
ATOM   2423  OE1 GLU B 304     -11.413   4.958  34.418  1.00 83.42
ATOM   2424  OE2 GLU B 304     -10.504   6.526  33.128  1.00 83.42
ATOM   2425  N   LYS B 305      -8.347   3.382  30.275  1.00124.78
ATOM   2426  CA  LYS B 305      -7.274   4.107  29.645  1.00124.78
ATOM   2427  C   LYS B 305      -7.021   3.563  28.270  1.00124.78
ATOM   2428  O   LYS B 305      -6.946   4.312  27.295  1.00124.78
ATOM   2429  CB  LYS B 305      -5.961   3.986  30.442  1.00124.78
ATOM   2430  CG  LYS B 305      -5.974   4.701  31.795  1.00124.78
ATOM   2431  CD  LYS B 305      -4.742   4.368  32.643  1.00124.78
ATOM   2432  CE  LYS B 305      -4.600   5.215  33.907  1.00124.78
ATOM   2433  NZ  LYS B 305      -4.314   6.619  33.540  1.00124.78
ATOM   2434  N   LYS B 306      -6.897   2.228  28.160  1.00 42.00
ATOM   2435  CA  LYS B 306      -6.582   1.591  26.913  1.00 42.00
ATOM   2436  C   LYS B 306      -7.714   1.765  25.948  1.00 42.00
ATOM   2437  O   LYS B 306      -7.498   2.029  24.765  1.00 42.00
ATOM   2438  CB  LYS B 306      -6.341   0.084  27.091  1.00 42.00
ATOM   2439  CG  LYS B 306      -5.649  -0.550  25.881  1.00 42.00
ATOM   2440  CD  LYS B 306      -4.183  -0.143  25.729  1.00 42.00
ATOM   2441  CE  LYS B 306      -3.383  -1.063  24.802  1.00 42.00
ATOM   2442  NZ  LYS B 306      -3.315  -2.426  25.373  1.00 42.00
ATOM   2443  N   GLN B 307      -8.961   1.618  26.433  1.00 37.50
ATOM   2444  CA  GLN B 307     -10.099   1.683  25.559  1.00 37.50
ATOM   2445  C   GLN B 307     -10.224   3.056  24.984  1.00 37.50
ATOM   2446  O   GLN B 307     -10.518   3.219  23.802  1.00 37.50
ATOM   2447  CB  GLN B 307     -11.424   1.350  26.269  1.00 37.50
ATOM   2448  CG  GLN B 307     -12.630   1.339  25.326  1.00 37.50
ATOM   2449  CD  GLN B 307     -13.863   0.964  26.135  1.00 37.50
ATOM   2450  OE1 GLN B 307     -14.048   1.423  27.261  1.00 37.50
ATOM   2451  NE2 GLN B 307     -14.728   0.092  25.551  1.00 37.50
ATOM   2452  N   GLN B 308      -9.993   4.087  25.814  1.00 48.64
ATOM   2453  CA  GLN B 308     -10.145   5.446  25.385  1.00 48.64
ATOM   2454  C   GLN B 308      -9.152   5.721  24.300  1.00 48.64
ATOM   2455  O   GLN B 308      -9.474   6.373  23.308  1.00 48.64
ATOM   2456  CB  GLN B 308      -9.911   6.424  26.552  1.00 48.64
ATOM   2457  CG  GLN B 308     -10.943   6.219  27.666  1.00 48.64
ATOM   2458  CD  GLN B 308     -10.570   7.051  28.883  1.00 48.64
ATOM   2459  OE1 GLN B 308      -9.460   7.570  28.989  1.00 48.64
ATOM   2460  NE2 GLN B 308     -11.524   7.170  29.845  1.00 48.64
ATOM   2461  N   MET B 309      -7.912   5.224  24.460  1.00 31.06
ATOM   2462  CA  MET B 309      -6.891   5.459  23.479  1.00 31.06
ATOM   2463  C   MET B 309      -7.271   4.777  22.203  1.00 31.06
ATOM   2464  O   MET B 309      -7.116   5.330  21.115  1.00 31.06
ATOM   2465  CB  MET B 309      -5.523   4.904  23.910  1.00 31.06
ATOM   2466  CG  MET B 309      -4.406   5.159  22.897  1.00 31.06
ATOM   2467  SD  MET B 309      -2.815   4.391  23.328  1.00 31.06
ATOM   2468  CE  MET B 309      -2.358   5.635  24.570  1.00 31.06
ATOM   2469  N   ALA B 310      -7.791   3.542  22.311  1.00 29.99
ATOM   2470  CA  ALA B 310      -8.141   2.796  21.141  1.00 29.99
ATOM   2471  C   ALA B 310      -9.223   3.525  20.408  1.00 29.99
ATOM   2472  O   ALA B 310      -9.185   3.630  19.182  1.00 29.99
ATOM   2473  CB  ALA B 310      -8.645   1.381  21.477  1.00 29.99
ATOM   2474  N   ARG B 311     -10.219   4.066  21.140  1.00186.47
ATOM   2475  CA  ARG B 311     -11.303   4.725  20.464  1.00186.47
ATOM   2476  C   ARG B 311     -10.804   5.946  19.755  1.00186.47
ATOM   2477  O   ARG B 311     -11.209   6.219  18.627  1.00186.47
ATOM   2478  CB  ARG B 311     -12.461   5.202  21.359  1.00186.47
ATOM   2479  CG  ARG B 311     -12.100   6.325  22.325  1.00186.47
ATOM   2480  CD  ARG B 311     -13.334   7.049  22.865  1.00186.47
ATOM   2481  NE  ARG B 311     -14.049   6.107  23.769  1.00186.47
ATOM   2482  CZ  ARG B 311     -13.741   6.078  25.097  1.00186.47
ATOM   2483  NH1 ARG B 311     -12.796   6.929  25.594  1.00186.47
ATOM   2484  NH2 ARG B 311     -14.386   5.208  25.927  1.00186.47
ATOM   2485  N   GLU B 312      -9.908   6.723  20.393  1.00 83.54
ATOM   2486  CA  GLU B 312      -9.468   7.946  19.784  1.00 83.54
ATOM   2487  C   GLU B 312      -8.720   7.640  18.524  1.00 83.54
ATOM   2488  O   GLU B 312      -8.855   8.349  17.529  1.00 83.54
ATOM   2489  CB  GLU B 312      -8.588   8.805  20.709  1.00 83.54
ATOM   2490  CG  GLU B 312      -7.905   9.990  20.031  1.00 83.54
ATOM   2491  CD  GLU B 312      -6.821  10.478  20.979  1.00 83.54
ATOM   2492  OE1 GLU B 312      -7.161  10.770  22.158  1.00 83.54
ATOM   2493  OE2 GLU B 312      -5.644  10.571  20.540  1.00 83.54
ATOM   2494  N   TYR B 313      -7.908   6.569  18.541  1.00 83.35
ATOM   2495  CA  TYR B 313      -7.118   6.166  17.413  1.00 83.35
ATOM   2496  C   TYR B 313      -8.048   5.742  16.312  1.00 83.35
ATOM   2497  O   TYR B 313      -7.841   6.063  15.142  1.00 83.35
ATOM   2498  CB  TYR B 313      -6.181   5.003  17.805  1.00 83.35
ATOM   2499  CG  TYR B 313      -5.108   4.833  16.788  1.00 83.35
ATOM   2500  CD1 TYR B 313      -4.407   5.927  16.338  1.00 83.35
ATOM   2501  CD2 TYR B 313      -4.769   3.583  16.321  1.00 83.35
ATOM   2502  CE1 TYR B 313      -3.403   5.782  15.413  1.00 83.35
ATOM   2503  CE2 TYR B 313      -3.763   3.432  15.395  1.00 83.35
ATOM   2504  CZ  TYR B 313      -3.081   4.535  14.936  1.00 83.35
ATOM   2505  OH  TYR B 313      -2.047   4.389  13.989  1.00 83.35
ATOM   2506  N   ARG B 314      -9.118   5.012  16.674  1.00 96.14
ATOM   2507  CA  ARG B 314     -10.083   4.523  15.731  1.00 96.14
ATOM   2508  C   ARG B 314     -10.725   5.695  15.058  1.00 96.14
ATOM   2509  O   ARG B 314     -10.961   5.680  13.851  1.00 96.14
ATOM   2510  CB  ARG B 314     -11.194   3.715  16.426  1.00 96.14
ATOM   2511  CG  ARG B 314     -12.227   3.096  15.484  1.00 96.14
ATOM   2512  CD  ARG B 314     -13.363   2.395  16.232  1.00 96.14
ATOM   2513  NE  ARG B 314     -14.494   3.359  16.312  1.00 96.14
ATOM   2514  CZ  ARG B 314     -14.557   4.296  17.301  1.00 96.14
ATOM   2515  NH1 ARG B 314     -13.621   4.326  18.295  1.00 96.14
ATOM   2516  NH2 ARG B 314     -15.561   5.220  17.274  1.00 96.14
ATOM   2517  N   GLU B 315     -11.017   6.752  15.834  1.00 38.45
ATOM   2518  CA  GLU B 315     -11.677   7.923  15.333  1.00 38.45
ATOM   2519  C   GLU B 315     -10.801   8.573  14.305  1.00 38.45
ATOM   2520  O   GLU B 315     -11.283   9.049  13.278  1.00 38.45
ATOM   2521  CB  GLU B 315     -11.940   8.941  16.455  1.00 38.45
ATOM   2522  CG  GLU B 315     -12.898   8.395  17.517  1.00 38.45
ATOM   2523  CD  GLU B 315     -12.841   9.304  18.734  1.00 38.45
ATOM   2524  OE1 GLU B 315     -12.071  10.301  18.694  1.00 38.45
ATOM   2525  OE2 GLU B 315     -13.567   9.010  19.720  1.00 38.45
ATOM   2526  N   LYS B 316      -9.481   8.608  14.559  1.00 56.72
ATOM   2527  CA  LYS B 316      -8.564   9.241  13.656  1.00 56.72
ATOM   2528  C   LYS B 316      -8.588   8.509  12.352  1.00 56.72
ATOM   2529  O   LYS B 316      -8.607   9.123  11.286  1.00 56.72
ATOM   2530  CB  LYS B 316      -7.109   9.203  14.150  1.00 56.72
ATOM   2531  CG  LYS B 316      -6.911   9.967  15.461  1.00 56.72
ATOM   2532  CD  LYS B 316      -5.645   9.587  16.231  1.00 56.72
ATOM   2533  CE  LYS B 316      -5.078  10.739  17.060  1.00 56.72
ATOM   2534  NZ  LYS B 316      -4.633  11.831  16.169  1.00 56.72
ATOM   2535  N   ILE B 317      -8.594   7.164  12.411  1.00 41.12
ATOM   2536  CA  ILE B 317      -8.576   6.348  11.231  1.00 41.12
ATOM   2537  C   ILE B 317      -9.825   6.601  10.447  1.00 41.12
ATOM   2538  O   ILE B 317      -9.782   6.713   9.222  1.00 41.12
ATOM   2539  CB  ILE B 317      -8.547   4.878  11.532  1.00 41.12
ATOM   2540  CG1 ILE B 317      -7.368   4.541  12.457  1.00 41.12
ATOM   2541  CG2 ILE B 317      -8.526   4.118  10.193  1.00 41.12
ATOM   2542  CD1 ILE B 317      -7.278   3.054  12.795  1.00 41.12
ATOM   2543  N   GLU B 318     -10.973   6.710  11.143  1.00 72.44
ATOM   2544  CA  GLU B 318     -12.242   6.889  10.494  1.00 72.44
ATOM   2545  C   GLU B 318     -12.236   8.161   9.707  1.00 72.44
ATOM   2546  O   GLU B 318     -12.835   8.235   8.636  1.00 72.44
ATOM   2547  CB  GLU B 318     -13.427   6.954  11.476  1.00 72.44
ATOM   2548  CG  GLU B 318     -13.751   5.600  12.111  1.00 72.44
ATOM   2549  CD  GLU B 318     -14.930   5.775  13.056  1.00 72.44
ATOM   2550  OE1 GLU B 318     -15.317   6.945  13.317  1.00 72.44
ATOM   2551  OE2 GLU B 318     -15.463   4.735  13.526  1.00 72.44
ATOM   2552  N   THR B 319     -11.571   9.208  10.226  1.00 26.01
ATOM   2553  CA  THR B 319     -11.558  10.460   9.529  1.00 26.01
ATOM   2554  C   THR B 319     -10.898  10.264   8.203  1.00 26.01
ATOM   2555  O   THR B 319     -11.395  10.735   7.181  1.00 26.01
ATOM   2556  CB  THR B 319     -10.787  11.529  10.241  1.00 26.01
ATOM   2557  OG1 THR B 319     -11.337  11.765  11.529  1.00 26.01
ATOM   2558  CG2 THR B 319     -10.848  12.809   9.389  1.00 26.01
ATOM   2559  N   GLU B 320      -9.757   9.550   8.178  1.00 39.92
ATOM   2560  CA  GLU B 320      -9.064   9.360   6.935  1.00 39.92
ATOM   2561  C   GLU B 320      -9.947   8.582   6.018  1.00 39.92
ATOM   2562  O   GLU B 320     -10.062   8.892   4.833  1.00 39.92
ATOM   2563  CB  GLU B 320      -7.753   8.559   7.053  1.00 39.92
ATOM   2564  CG  GLU B 320      -6.515   9.411   7.330  1.00 39.92
ATOM   2565  CD  GLU B 320      -5.405   8.467   7.779  1.00 39.92
ATOM   2566  OE1 GLU B 320      -5.105   7.502   7.027  1.00 39.92
ATOM   2567  OE2 GLU B 320      -4.840   8.699   8.881  1.00 39.92
ATOM   2568  N   LEU B 321     -10.620   7.556   6.565  1.00 96.34
ATOM   2569  CA  LEU B 321     -11.414   6.665   5.775  1.00 96.34
ATOM   2570  C   LEU B 321     -12.539   7.427   5.144  1.00 96.34
ATOM   2571  O   LEU B 321     -12.838   7.233   3.967  1.00 96.34
ATOM   2572  CB  LEU B 321     -11.985   5.512   6.630  1.00 96.34
ATOM   2573  CG  LEU B 321     -12.682   4.358   5.874  1.00 96.34
ATOM   2574  CD1 LEU B 321     -13.083   3.247   6.856  1.00 96.34
ATOM   2575  CD2 LEU B 321     -13.882   4.819   5.028  1.00 96.34
ATOM   2576  N   ARG B 322     -13.198   8.319   5.909  1.00100.40
ATOM   2577  CA  ARG B 322     -14.312   9.054   5.377  1.00100.40
ATOM   2578  C   ARG B 322     -13.854   9.928   4.251  1.00100.40
ATOM   2579  O   ARG B 322     -14.509  10.012   3.214  1.00100.40
ATOM   2580  CB  ARG B 322     -14.969   9.999   6.397  1.00100.40
ATOM   2581  CG  ARG B 322     -15.637   9.307   7.586  1.00100.40
ATOM   2582  CD  ARG B 322     -16.594  10.238   8.335  1.00100.40
ATOM   2583  NE  ARG B 322     -17.125   9.516   9.526  1.00100.40
ATOM   2584  CZ  ARG B 322     -16.593   9.754  10.761  1.00100.40
ATOM   2585  NH1 ARG B 322     -15.564  10.640  10.895  1.00100.40
ATOM   2586  NH2 ARG B 322     -17.101   9.126  11.862  1.00100.40
ATOM   2587  N   ASP B 323     -12.711  10.615   4.415  1.00110.04
ATOM   2588  CA  ASP B 323     -12.318  11.524   3.377  1.00110.04
ATOM   2589  C   ASP B 323     -12.017  10.776   2.115  1.00110.04
ATOM   2590  O   ASP B 323     -12.320  11.259   1.026  1.00110.04
ATOM   2591  CB  ASP B 323     -11.142  12.451   3.742  1.00110.04
ATOM   2592  CG  ASP B 323      -9.929  11.628   4.128  1.00110.04
ATOM   2593  OD1 ASP B 323      -9.220  11.120   3.219  1.00110.04
ATOM   2594  OD2 ASP B 323      -9.703  11.501   5.359  1.00110.04
ATOM   2595  N   ILE B 324     -11.415   9.575   2.207  1.00 43.78
ATOM   2596  CA  ILE B 324     -11.116   8.854   1.004  1.00 43.78
ATOM   2597  C   ILE B 324     -12.400   8.493   0.313  1.00 43.78
ATOM   2598  O   ILE B 324     -12.539   8.677  -0.896  1.00 43.78
ATOM   2599  CB  ILE B 324     -10.339   7.588   1.254  1.00 43.78
ATOM   2600  CG1 ILE B 324      -8.966   7.920   1.864  1.00 43.78
ATOM   2601  CG2 ILE B 324     -10.233   6.814  -0.070  1.00 43.78
ATOM   2602  CD1 ILE B 324      -8.227   6.701   2.414  1.00 43.78
ATOM   2603  N   CYS B 325     -13.392   7.990   1.071  1.00 31.33
ATOM   2604  CA  CYS B 325     -14.635   7.567   0.490  1.00 31.33
ATOM   2605  C   CYS B 325     -15.315   8.743  -0.140  1.00 31.33
ATOM   2606  O   CYS B 325     -15.869   8.632  -1.233  1.00 31.33
ATOM   2607  CB  CYS B 325     -15.585   6.946   1.528  1.00 31.33
ATOM   2608  SG  CYS B 325     -14.946   5.374   2.180  1.00 31.33
ATOM   2609  N   ASN B 326     -15.276   9.909   0.529  1.00 32.58
ATOM   2610  CA  ASN B 326     -15.935  11.084   0.033  1.00 32.58
ATOM   2611  C   ASN B 326     -15.322  11.501  -1.268  1.00 32.58
ATOM   2612  O   ASN B 326     -16.032  11.933  -2.175  1.00 32.58
ATOM   2613  CB  ASN B 326     -15.849  12.273   1.006  1.00 32.58
ATOM   2614  CG  ASN B 326     -16.709  11.947   2.221  1.00 32.58
ATOM   2615  OD1 ASN B 326     -17.672  11.186   2.130  1.00 32.58
ATOM   2616  ND2 ASN B 326     -16.352  12.534   3.394  1.00 32.58
ATOM   2617  N   ASP B 327     -13.985  11.400  -1.404  1.00 44.23
ATOM   2618  CA  ASP B 327     -13.387  11.820  -2.640  1.00 44.23
ATOM   2619  C   ASP B 327     -13.892  10.959  -3.757  1.00 44.23
ATOM   2620  O   ASP B 327     -14.272  11.465  -4.812  1.00 44.23
ATOM   2621  CB  ASP B 327     -11.850  11.718  -2.661  1.00 44.23
ATOM   2622  CG  ASP B 327     -11.278  12.841  -1.807  1.00 44.23
ATOM   2623  OD1 ASP B 327     -11.915  13.191  -0.780  1.00 44.23
ATOM   2624  OD2 ASP B 327     -10.201  13.374  -2.184  1.00 44.23
ATOM   2625  N   VAL B 328     -13.923   9.628  -3.544  1.00 32.05
ATOM   2626  CA  VAL B 328     -14.326   8.706  -4.569  1.00 32.05
ATOM   2627  C   VAL B 328     -15.757   8.933  -4.935  1.00 32.05
ATOM   2628  O   VAL B 328     -16.115   8.944  -6.112  1.00 32.05
ATOM   2629  CB  VAL B 328     -14.183   7.274  -4.142  1.00 32.05
ATOM   2630  CG1 VAL B 328     -14.716   6.366  -5.263  1.00 32.05
ATOM   2631  CG2 VAL B 328     -12.709   7.019  -3.782  1.00 32.05
ATOM   2632  N   LEU B 329     -16.621   9.131  -3.925  1.00 43.97
ATOM   2633  CA  LEU B 329     -18.019   9.312  -4.179  1.00 43.97
ATOM   2634  C   LEU B 329     -18.202  10.558  -4.986  1.00 43.97
ATOM   2635  O   LEU B 329     -19.067  10.613  -5.858  1.00 43.97
ATOM   2636  CB  LEU B 329     -18.851   9.429  -2.889  1.00 43.97
ATOM   2637  CG  LEU B 329     -18.862   8.133  -2.053  1.00 43.97
ATOM   2638  CD1 LEU B 329     -19.705   8.299  -0.781  1.00 43.97
ATOM   2639  CD2 LEU B 329     -19.293   6.922  -2.897  1.00 43.97
ATOM   2640  N   SER B 330     -17.401  11.602  -4.705  1.00 26.71
ATOM   2641  CA  SER B 330     -17.523  12.846  -5.415  1.00 26.71
ATOM   2642  C   SER B 330     -17.180  12.635  -6.860  1.00 26.71
ATOM   2643  O   SER B 330     -17.878  13.123  -7.749  1.00 26.71
ATOM   2644  CB  SER B 330     -16.581  13.932  -4.865  1.00 26.71
ATOM   2645  OG  SER B 330     -16.735  15.136  -5.602  1.00 26.71
ATOM   2646  N   LEU B 331     -16.097  11.882  -7.138  1.00 48.35
ATOM   2647  CA  LEU B 331     -15.689  11.660  -8.495  1.00 48.35
ATOM   2648  C   LEU B 331     -16.774  10.918  -9.209  1.00 48.35
ATOM   2649  O   LEU B 331     -17.051  11.186 -10.376  1.00 48.35
ATOM   2650  CB  LEU B 331     -14.384  10.848  -8.621  1.00 48.35
ATOM   2651  CG  LEU B 331     -13.119  11.618  -8.187  1.00 48.35
ATOM   2652  CD1 LEU B 331     -11.862  10.743  -8.338  1.00 48.35
ATOM   2653  CD2 LEU B 331     -12.993  12.956  -8.943  1.00 48.35
ATOM   2654  N   LEU B 332     -17.414   9.954  -8.522  1.00 49.42
ATOM   2655  CA  LEU B 332     -18.453   9.175  -9.130  1.00 49.42
ATOM   2656  C   LEU B 332     -19.599  10.063  -9.509  1.00 49.42
ATOM   2657  O   LEU B 332     -20.138   9.950 -10.611  1.00 49.42
ATOM   2658  CB  LEU B 332     -19.004   8.090  -8.187  1.00 49.42
ATOM   2659  CG  LEU B 332     -18.018   6.940  -7.896  1.00 49.42
ATOM   2660  CD1 LEU B 332     -18.635   5.905  -6.942  1.00 49.42
ATOM   2661  CD2 LEU B 332     -17.523   6.290  -9.199  1.00 49.42
ATOM   2662  N   GLU B 333     -20.013  10.965  -8.600  1.00 80.28
ATOM   2663  CA  GLU B 333     -21.138  11.813  -8.876  1.00 80.28
ATOM   2664  C   GLU B 333     -20.819  12.769  -9.982  1.00 80.28
ATOM   2665  O   GLU B 333     -21.599  12.926 -10.920  1.00 80.28
ATOM   2666  CB  GLU B 333     -21.549  12.651  -7.652  1.00 80.28
ATOM   2667  CG  GLU B 333     -22.086  11.810  -6.489  1.00 80.28
ATOM   2668  CD  GLU B 333     -23.524  11.431  -6.806  1.00 80.28
ATOM   2669  OE1 GLU B 333     -24.415  12.308  -6.645  1.00 80.28
ATOM   2670  OE2 GLU B 333     -23.752  10.260  -7.211  1.00 80.28
ATOM   2671  N   LYS B 334     -19.673  13.469  -9.892  1.00114.94
ATOM   2672  CA  LYS B 334     -19.414  14.449 -10.903  1.00114.94
ATOM   2673  C   LYS B 334     -19.057  13.848 -12.234  1.00114.94
ATOM   2674  O   LYS B 334     -19.667  14.176 -13.248  1.00114.94
ATOM   2675  CB  LYS B 334     -18.273  15.413 -10.533  1.00114.94
ATOM   2676  CG  LYS B 334     -18.560  16.269  -9.297  1.00114.94
ATOM   2677  CD  LYS B 334     -17.380  17.155  -8.893  1.00114.94
ATOM   2678  CE  LYS B 334     -16.117  16.372  -8.537  1.00114.94
ATOM   2679  NZ  LYS B 334     -14.980  17.304  -8.378  1.00114.94
ATOM   2680  N   PHE B 335     -17.970  13.049 -12.278  1.00114.91
ATOM   2681  CA  PHE B 335     -17.485  12.539 -13.537  1.00114.91
ATOM   2682  C   PHE B 335     -17.987  11.209 -14.031  1.00114.91
ATOM   2683  O   PHE B 335     -18.565  11.095 -15.112  1.00114.91
ATOM   2684  CB  PHE B 335     -15.954  12.398 -13.539  1.00114.91
ATOM   2685  CG  PHE B 335     -15.391  13.748 -13.280  1.00114.91
ATOM   2686  CD1 PHE B 335     -15.330  14.688 -14.281  1.00114.91
ATOM   2687  CD2 PHE B 335     -14.919  14.063 -12.028  1.00114.91
ATOM   2688  CE1 PHE B 335     -14.807  15.933 -14.031  1.00114.91
ATOM   2689  CE2 PHE B 335     -14.395  15.306 -11.773  1.00114.91
ATOM   2690  CZ  PHE B 335     -14.339  16.243 -12.777  1.00114.91
ATOM   2691  N   LEU B 336     -17.776  10.164 -13.203  1.00 81.61
ATOM   2692  CA  LEU B 336     -17.862   8.805 -13.671  1.00 81.61
ATOM   2693  C   LEU B 336     -19.242   8.395 -14.075  1.00 81.61
ATOM   2694  O   LEU B 336     -19.444   7.892 -15.179  1.00 81.61
ATOM   2695  CB  LEU B 336     -17.336   7.803 -12.625  1.00 81.61
ATOM   2696  CG  LEU B 336     -15.845   8.018 -12.264  1.00 81.61
ATOM   2697  CD1 LEU B 336     -15.360   6.996 -11.219  1.00 81.61
ATOM   2698  CD2 LEU B 336     -14.953   8.040 -13.517  1.00 81.61
ATOM   2699  N   ILE B 337     -20.231   8.597 -13.191  1.00 56.45
ATOM   2700  CA  ILE B 337     -21.562   8.156 -13.485  1.00 56.45
ATOM   2701  C   ILE B 337     -22.164   8.950 -14.607  1.00 56.45
ATOM   2702  O   ILE B 337     -22.772   8.369 -15.504  1.00 56.45
ATOM   2703  CB  ILE B 337     -22.473   8.212 -12.290  1.00 56.45
ATOM   2704  CG1 ILE B 337     -21.996   7.204 -11.222  1.00 56.45
ATOM   2705  CG2 ILE B 337     -23.912   7.960 -12.770  1.00 56.45
ATOM   2706  CD1 ILE B 337     -22.689   7.346  -9.866  1.00 56.45
ATOM   2707  N   PRO B 338     -22.044  10.246 -14.616  1.00 74.62
ATOM   2708  CA  PRO B 338     -22.650  10.992 -15.689  1.00 74.62
ATOM   2709  C   PRO B 338     -22.047  10.721 -17.035  1.00 74.62
ATOM   2710  O   PRO B 338     -22.760  10.811 -18.031  1.00 74.62
ATOM   2711  CB  PRO B 338     -22.594  12.454 -15.255  1.00 74.62
ATOM   2712  CG  PRO B 338     -22.648  12.370 -13.717  1.00 74.62
ATOM   2713  CD  PRO B 338     -22.012  11.008 -13.378  1.00 74.62
ATOM   2714  N   ASN B 339     -20.736  10.426 -17.090  1.00 72.86
ATOM   2715  CA  ASN B 339     -20.005  10.187 -18.306  1.00 72.86
ATOM   2716  C   ASN B 339     -20.284   8.828 -18.884  1.00 72.86
ATOM   2717  O   ASN B 339     -20.021   8.603 -20.063  1.00 72.86
ATOM   2718  CB  ASN B 339     -18.480  10.322 -18.137  1.00 72.86
ATOM   2719  CG  ASN B 339     -18.180  11.784 -17.826  1.00 72.86
ATOM   2720  OD1 ASN B 339     -19.070  12.545 -17.451  1.00 72.86
ATOM   2721  ND2 ASN B 339     -16.893  12.196 -17.995  1.00 72.86
ATOM   2722  N   ALA B 340     -20.770   7.865 -18.073  1.00 52.64
ATOM   2723  CA  ALA B 340     -20.910   6.508 -18.538  1.00 52.64
ATOM   2724  C   ALA B 340     -21.887   6.405 -19.668  1.00 52.64
ATOM   2725  O   ALA B 340     -23.095   6.549 -19.491  1.00 52.64
ATOM   2726  CB  ALA B 340     -21.396   5.544 -17.442  1.00 52.64
ATOM   2727  N   SER B 341     -21.356   6.147 -20.881  1.00 92.34
ATOM   2728  CA  SER B 341     -22.139   5.967 -22.072  1.00 92.34
ATOM   2729  C   SER B 341     -22.728   4.582 -22.127  1.00 92.34
ATOM   2730  O   SER B 341     -23.872   4.409 -22.549  1.00 92.34
ATOM   2731  CB  SER B 341     -21.311   6.153 -23.355  1.00 92.34
ATOM   2732  OG  SER B 341     -20.821   7.483 -23.441  1.00 92.34
ATOM   2733  N   GLN B 342     -21.960   3.559 -21.685  1.00 55.84
ATOM   2734  CA  GLN B 342     -22.336   2.173 -21.838  1.00 55.84
ATOM   2735  C   GLN B 342     -23.003   1.648 -20.603  1.00 55.84
ATOM   2736  O   GLN B 342     -22.826   2.166 -19.503  1.00 55.84
ATOM   2737  CB  GLN B 342     -21.132   1.240 -22.050  1.00 55.84
ATOM   2738  CG  GLN B 342     -20.338   1.494 -23.329  1.00 55.84
ATOM   2739  CD  GLN B 342     -19.197   0.486 -23.355  1.00 55.84
ATOM   2740  OE1 GLN B 342     -19.401  -0.708 -23.136  1.00 55.84
ATOM   2741  NE2 GLN B 342     -17.958   0.980 -23.611  1.00 55.84
ATOM   2742  N   ALA B 343     -23.805   0.574 -20.778  1.00 30.51
ATOM   2743  CA  ALA B 343     -24.489  -0.061 -19.689  1.00 30.51
ATOM   2744  C   ALA B 343     -23.473  -0.655 -18.757  1.00 30.51
ATOM   2745  O   ALA B 343     -23.614  -0.582 -17.537  1.00 30.51
ATOM   2746  CB  ALA B 343     -25.414  -1.200 -20.148  1.00 30.51
ATOM   2747  N   GLU B 344     -22.407  -1.252 -19.321  1.00 50.46
ATOM   2748  CA  GLU B 344     -21.392  -1.938 -18.567  1.00 50.46
ATOM   2749  C   GLU B 344     -20.715  -1.004 -17.609  1.00 50.46
ATOM   2750  O   GLU B 344     -20.509  -1.351 -16.447  1.00 50.46
ATOM   2751  CB  GLU B 344     -20.297  -2.502 -19.486  1.00 50.46
ATOM   2752  CG  GLU B 344     -19.177  -3.246 -18.761  1.00 50.46
ATOM   2753  CD  GLU B 344     -18.179  -3.693 -19.818  1.00 50.46
ATOM   2754  OE1 GLU B 344     -18.629  -4.157 -20.901  1.00 50.46
ATOM   2755  OE2 GLU B 344     -16.954  -3.569 -19.558  1.00 50.46
ATOM   2756  N   SER B 345     -20.338   0.201 -18.073  1.00 43.68
ATOM   2757  CA  SER B 345     -19.649   1.135 -17.228  1.00 43.68
ATOM   2758  C   SER B 345     -20.583   1.642 -16.174  1.00 43.68
ATOM   2759  O   SER B 345     -20.183   1.881 -15.037  1.00 43.68
ATOM   2760  CB  SER B 345     -19.087   2.342 -18.008  1.00 43.68
ATOM   2761  OG  SER B 345     -20.129   3.087 -18.623  1.00 43.68
ATOM   2762  N   LYS B 346     -21.868   1.817 -16.524  1.00 62.22
ATOM   2763  CA  LYS B 346     -22.813   2.339 -15.581  1.00 62.22
ATOM   2764  C   LYS B 346     -22.934   1.372 -14.437  1.00 62.22
ATOM   2765  O   LYS B 346     -22.980   1.772 -13.277  1.00 62.22
ATOM   2766  CB  LYS B 346     -24.203   2.552 -16.208  1.00 62.22
ATOM   2767  CG  LYS B 346     -25.102   3.507 -15.419  1.00 62.22
ATOM   2768  CD  LYS B 346     -26.287   4.020 -16.240  1.00 62.22
ATOM   2769  CE  LYS B 346     -27.196   4.995 -15.488  1.00 62.22
ATOM   2770  NZ  LYS B 346     -28.034   4.260 -14.517  1.00 62.22
ATOM   2771  N   VAL B 347     -22.985   0.058 -14.736  1.00 32.23
ATOM   2772  CA  VAL B 347     -23.101  -0.937 -13.704  1.00 32.23
ATOM   2773  C   VAL B 347     -21.876  -0.892 -12.843  1.00 32.23
ATOM   2774  O   VAL B 347     -21.961  -0.956 -11.617  1.00 32.23
ATOM   2775  CB  VAL B 347     -23.205  -2.331 -14.254  1.00 32.23
ATOM   2776  CG1 VAL B 347     -23.169  -3.333 -13.086  1.00 32.23
ATOM   2777  CG2 VAL B 347     -24.486  -2.421 -15.100  1.00 32.23
ATOM   2778  N   PHE B 348     -20.699  -0.763 -13.482  1.00107.28
ATOM   2779  CA  PHE B 348     -19.429  -0.777 -12.811  1.00107.28
ATOM   2780  C   PHE B 348     -19.358   0.356 -11.826  1.00107.28
ATOM   2781  O   PHE B 348     -19.002   0.147 -10.667  1.00107.28
ATOM   2782  CB  PHE B 348     -18.275  -0.599 -13.818  1.00107.28
ATOM   2783  CG  PHE B 348     -16.966  -0.733 -13.120  1.00107.28
ATOM   2784  CD1 PHE B 348     -16.409   0.329 -12.444  1.00107.28
ATOM   2785  CD2 PHE B 348     -16.293  -1.930 -13.162  1.00107.28
ATOM   2786  CE1 PHE B 348     -15.197   0.193 -11.807  1.00107.28
ATOM   2787  CE2 PHE B 348     -15.083  -2.071 -12.527  1.00107.28
ATOM   2788  CZ  PHE B 348     -14.534  -1.009 -11.850  1.00107.28
ATOM   2789  N   TYR B 349     -19.697   1.588 -12.265  1.00 70.07
ATOM   2790  CA  TYR B 349     -19.605   2.755 -11.426  1.00 70.07
ATOM   2791  C   TYR B 349     -20.618   2.722 -10.323  1.00 70.07
ATOM   2792  O   TYR B 349     -20.310   3.095  -9.192  1.00 70.07
ATOM   2793  CB  TYR B 349     -19.799   4.081 -12.182  1.00 70.07
ATOM   2794  CG  TYR B 349     -18.661   4.225 -13.136  1.00 70.07
ATOM   2795  CD1 TYR B 349     -17.379   4.395 -12.667  1.00 70.07
ATOM   2796  CD2 TYR B 349     -18.875   4.223 -14.495  1.00 70.07
ATOM   2797  CE1 TYR B 349     -16.321   4.537 -13.536  1.00 70.07
ATOM   2798  CE2 TYR B 349     -17.823   4.364 -15.370  1.00 70.07
ATOM   2799  CZ  TYR B 349     -16.544   4.520 -14.892  1.00 70.07
ATOM   2800  OH  TYR B 349     -15.466   4.668 -15.792  1.00 70.07
ATOM   2801  N   LEU B 350     -21.869   2.312 -10.618  1.00106.85
ATOM   2802  CA  LEU B 350     -22.856   2.291  -9.571  1.00106.85
ATOM   2803  C   LEU B 350     -22.494   1.278  -8.535  1.00106.85
ATOM   2804  O   LEU B 350     -22.769   1.467  -7.351  1.00106.85
ATOM   2805  CB  LEU B 350     -24.312   2.028  -9.993  1.00106.85
ATOM   2806  CG  LEU B 350     -25.019   3.271 -10.559  1.00106.85
ATOM   2807  CD1 LEU B 350     -24.600   3.574 -11.997  1.00106.85
ATOM   2808  CD2 LEU B 350     -26.534   3.184 -10.361  1.00106.85
ATOM   2809  N   LYS B 351     -21.897   0.154  -8.959  1.00 76.65
ATOM   2810  CA  LYS B 351     -21.470  -0.850  -8.030  1.00 76.65
ATOM   2811  C   LYS B 351     -20.454  -0.223  -7.127  1.00 76.65
ATOM   2812  O   LYS B 351     -20.487  -0.395  -5.909  1.00 76.65
ATOM   2813  CB  LYS B 351     -20.776  -2.010  -8.754  1.00 76.65
ATOM   2814  CG  LYS B 351     -20.181  -3.065  -7.833  1.00 76.65
ATOM   2815  CD  LYS B 351     -19.730  -4.312  -8.584  1.00 76.65
ATOM   2816  CE  LYS B 351     -18.905  -5.238  -7.703  1.00 76.65
ATOM   2817  NZ  LYS B 351     -19.637  -5.501  -6.448  1.00 76.65
ATOM   2818  N   MET B 352     -19.541   0.561  -7.725  1.00 48.69
ATOM   2819  CA  MET B 352     -18.475   1.210  -7.020  1.00 48.69
ATOM   2820  C   MET B 352     -19.078   2.156  -6.021  1.00 48.69
ATOM   2821  O   MET B 352     -18.589   2.285  -4.899  1.00 48.69
ATOM   2822  CB  MET B 352     -17.579   2.007  -7.987  1.00 48.69
ATOM   2823  CG  MET B 352     -16.248   2.492  -7.411  1.00 48.69
ATOM   2824  SD  MET B 352     -15.179   3.296  -8.646  1.00 48.69
ATOM   2825  CE  MET B 352     -13.739   3.512  -7.561  1.00 48.69
ATOM   2826  N   LYS B 353     -20.161   2.853  -6.410  1.00 36.23
ATOM   2827  CA  LYS B 353     -20.827   3.770  -5.526  1.00 36.23
ATOM   2828  C   LYS B 353     -21.372   2.991  -4.365  1.00 36.23
ATOM   2829  O   LYS B 353     -21.293   3.418  -3.213  1.00 36.23
ATOM   2830  CB  LYS B 353     -22.000   4.485  -6.220  1.00 36.23
ATOM   2831  CG  LYS B 353     -22.727   5.499  -5.337  1.00 36.23
ATOM   2832  CD  LYS B 353     -23.716   6.382  -6.101  1.00 36.23
ATOM   2833  CE  LYS B 353     -24.442   7.391  -5.208  1.00 36.23
ATOM   2834  NZ  LYS B 353     -25.377   8.207  -6.014  1.00 36.23
ATOM   2835  N   GLY B 354     -21.944   1.807  -4.642  1.00 22.28
ATOM   2836  CA  GLY B 354     -22.490   1.000  -3.593  1.00 22.28
ATOM   2837  C   GLY B 354     -21.386   0.612  -2.653  1.00 22.28
ATOM   2838  O   GLY B 354     -21.564   0.626  -1.436  1.00 22.28
ATOM   2839  N   ASP B 355     -20.207   0.254  -3.201  1.00 51.72
ATOM   2840  CA  ASP B 355     -19.109  -0.216  -2.400  1.00 51.72
ATOM   2841  C   ASP B 355     -18.639   0.852  -1.448  1.00 51.72
ATOM   2842  O   ASP B 355     -18.475   0.610  -0.253  1.00 51.72
ATOM   2843  CB  ASP B 355     -17.888  -0.606  -3.259  1.00 51.72
ATOM   2844  CG  ASP B 355     -18.208  -1.854  -4.078  1.00 51.72
ATOM   2845  OD1 ASP B 355     -18.989  -2.709  -3.584  1.00 51.72
ATOM   2846  OD2 ASP B 355     -17.670  -1.973  -5.211  1.00 51.72
ATOM   2847  N   TYR B 356     -18.417   2.077  -1.954  1.00 78.02
ATOM   2848  CA  TYR B 356     -17.876   3.135  -1.144  1.00 78.02
ATOM   2849  C   TYR B 356     -18.827   3.569  -0.075  1.00 78.02
ATOM   2850  O   TYR B 356     -18.393   3.921   1.020  1.00 78.02
ATOM   2851  CB  TYR B 356     -17.348   4.326  -1.962  1.00 78.02
ATOM   2852  CG  TYR B 356     -16.062   3.811  -2.512  1.00 78.02
ATOM   2853  CD1 TYR B 356     -14.903   3.925  -1.777  1.00 78.02
ATOM   2854  CD2 TYR B 356     -16.010   3.190  -3.737  1.00 78.02
ATOM   2855  CE1 TYR B 356     -13.710   3.443  -2.260  1.00 78.02
ATOM   2856  CE2 TYR B 356     -14.819   2.705  -4.226  1.00 78.02
ATOM   2857  CZ  TYR B 356     -13.666   2.831  -3.488  1.00 78.02
ATOM   2858  OH  TYR B 356     -12.441   2.335  -3.982  1.00 78.02
ATOM   2859  N   TYR B 357     -20.141   3.604  -0.363  1.00 68.55
ATOM   2860  CA  TYR B 357     -21.100   3.942   0.655  1.00 68.55
ATOM   2861  C   TYR B 357     -21.069   2.885   1.712  1.00 68.55
ATOM   2862  O   TYR B 357     -21.235   3.174   2.896  1.00 68.55
ATOM   2863  CB  TYR B 357     -22.547   4.065   0.154  1.00 68.55
ATOM   2864  CG  TYR B 357     -22.725   5.430  -0.415  1.00 68.55
ATOM   2865  CD1 TYR B 357     -22.945   6.483   0.441  1.00 68.55
ATOM   2866  CD2 TYR B 357     -22.688   5.666  -1.770  1.00 68.55
ATOM   2867  CE1 TYR B 357     -23.121   7.757  -0.040  1.00 68.55
ATOM   2868  CE2 TYR B 357     -22.863   6.940  -2.257  1.00 68.55
ATOM   2869  CZ  TYR B 357     -23.082   7.985  -1.393  1.00 68.55
ATOM   2870  OH  TYR B 357     -23.264   9.292  -1.892  1.00 68.55
ATOM   2871  N   ARG B 358     -20.887   1.619   1.297  1.00132.71
ATOM   2872  CA  ARG B 358     -20.831   0.514   2.210  1.00132.71
ATOM   2873  C   ARG B 358     -19.661   0.701   3.131  1.00132.71
ATOM   2874  O   ARG B 358     -19.753   0.431   4.328  1.00132.71
ATOM   2875  CB  ARG B 358     -20.680  -0.833   1.481  1.00132.71
ATOM   2876  CG  ARG B 358     -20.483  -2.031   2.412  1.00132.71
ATOM   2877  CD  ARG B 358     -20.772  -3.379   1.746  1.00132.71
ATOM   2878  NE  ARG B 358     -20.082  -3.392   0.428  1.00132.71
ATOM   2879  CZ  ARG B 358     -18.786  -3.806   0.337  1.00132.71
ATOM   2880  NH1 ARG B 358     -18.117  -4.222   1.452  1.00132.71
ATOM   2881  NH2 ARG B 358     -18.164  -3.811  -0.878  1.00132.71
ATOM   2882  N   TYR B 359     -18.525   1.184   2.598  1.00 74.44
ATOM   2883  CA  TYR B 359     -17.358   1.384   3.406  1.00 74.44
ATOM   2884  C   TYR B 359     -17.679   2.410   4.458  1.00 74.44
ATOM   2885  O   TYR B 359     -17.262   2.286   5.608  1.00 74.44
ATOM   2886  CB  TYR B 359     -16.144   1.874   2.594  1.00 74.44
ATOM   2887  CG  TYR B 359     -15.854   0.835   1.562  1.00 74.44
ATOM   2888  CD1 TYR B 359     -15.703  -0.475   1.943  1.00 74.44
ATOM   2889  CD2 TYR B 359     -15.694   1.157   0.232  1.00 74.44
ATOM   2890  CE1 TYR B 359     -15.423  -1.458   1.026  1.00 74.44
ATOM   2891  CE2 TYR B 359     -15.413   0.177  -0.695  1.00 74.44
ATOM   2892  CZ  TYR B 359     -15.281  -1.133  -0.299  1.00 74.44
ATOM   2893  OH  TYR B 359     -14.992  -2.145  -1.239  1.00 74.44
ATOM   2894  N   LEU B 360     -18.417   3.470   4.081  1.00 49.31
ATOM   2895  CA  LEU B 360     -18.816   4.492   5.014  1.00 49.31
ATOM   2896  C   LEU B 360     -19.736   3.896   6.038  1.00 49.31
ATOM   2897  O   LEU B 360     -19.676   4.248   7.216  1.00 49.31
ATOM   2898  CB  LEU B 360     -19.579   5.645   4.344  1.00 49.31
ATOM   2899  CG  LEU B 360     -18.698   6.541   3.456  1.00 49.31
ATOM   2900  CD1 LEU B 360     -19.526   7.669   2.819  1.00 49.31
ATOM   2901  CD2 LEU B 360     -17.490   7.083   4.239  1.00 49.31
ATOM   2902  N   ALA B 361     -20.624   2.980   5.611  1.00 35.33
ATOM   2903  CA  ALA B 361     -21.597   2.381   6.483  1.00 35.33
ATOM   2904  C   ALA B 361     -20.902   1.599   7.554  1.00 35.33
ATOM   2905  O   ALA B 361     -21.351   1.554   8.697  1.00 35.33
ATOM   2906  CB  ALA B 361     -22.542   1.413   5.751  1.00 35.33
ATOM   2907  N   GLU B 362     -19.777   0.951   7.212  1.00 62.47
ATOM   2908  CA  GLU B 362     -19.101   0.123   8.166  1.00 62.47
ATOM   2909  C   GLU B 362     -18.710   0.950   9.360  1.00 62.47
ATOM   2910  O   GLU B 362     -18.749   0.472  10.493  1.00 62.47
ATOM   2911  CB  GLU B 362     -17.817  -0.500   7.591  1.00 62.47
ATOM   2912  CG  GLU B 362     -18.082  -1.541   6.500  1.00 62.47
ATOM   2913  CD  GLU B 362     -16.738  -1.946   5.906  1.00 62.47
ATOM   2914  OE1 GLU B 362     -15.857  -1.054   5.796  1.00 62.47
ATOM   2915  OE2 GLU B 362     -16.572  -3.146   5.559  1.00 62.47
ATOM   2916  N   VAL B 363     -18.223   2.180   9.118  1.00101.24
ATOM   2917  CA  VAL B 363     -17.789   3.107  10.134  1.00101.24
ATOM   2918  C   VAL B 363     -18.865   3.947  10.748  1.00101.24
ATOM   2919  O   VAL B 363     -18.653   4.487  11.830  1.00101.24
ATOM   2920  CB  VAL B 363     -16.697   4.037   9.683  1.00101.24
ATOM   2921  CG1 VAL B 363     -15.495   3.178   9.255  1.00101.24
ATOM   2922  CG2 VAL B 363     -17.235   4.990   8.602  1.00101.24
ATOM   2923  N   ALA B 364     -20.001   4.157  10.053  1.00 40.88
ATOM   2924  CA  ALA B 364     -20.993   5.093  10.516  1.00 40.88
ATOM   2925  C   ALA B 364     -21.618   4.652  11.798  1.00 40.88
ATOM   2926  O   ALA B 364     -21.776   3.464  12.070  1.00 40.88
ATOM   2927  CB  ALA B 364     -22.129   5.328   9.508  1.00 40.88
ATOM   2928  N   ALA B 365     -21.979   5.643  12.637  1.00 31.11
ATOM   2929  CA  ALA B 365     -22.642   5.381  13.878  1.00 31.11
ATOM   2930  C   ALA B 365     -23.637   6.480  14.062  1.00 31.11
ATOM   2931  O   ALA B 365     -23.492   7.568  13.506  1.00 31.11
ATOM   2932  CB  ALA B 365     -21.700   5.416  15.096  1.00 31.11
ATOM   2933  N   GLY B 366     -24.698   6.216  14.843  1.00 24.68
ATOM   2934  CA  GLY B 366     -25.650   7.250  15.100  1.00 24.68
ATOM   2935  C   GLY B 366     -26.640   7.341  13.986  1.00 24.68
ATOM   2936  O   GLY B 366     -26.859   6.403  13.222  1.00 24.68
ATOM   2937  N   ASP B 367     -27.257   8.532  13.897  1.00127.04
ATOM   2938  CA  ASP B 367     -28.343   8.854  13.018  1.00127.04
ATOM   2939  C   ASP B 367     -27.923   8.811  11.589  1.00127.04
ATOM   2940  O   ASP B 367     -28.733   8.493  10.721  1.00127.04
ATOM   2941  CB  ASP B 367     -28.927  10.248  13.277  1.00127.04
ATOM   2942  CG  ASP B 367     -29.573  10.177  14.647  1.00127.04
ATOM   2943  OD1 ASP B 367     -29.337   9.158  15.350  1.00127.04
ATOM   2944  OD2 ASP B 367     -30.316  11.127  15.007  1.00127.04
ATOM   2945  N   ASP B 368     -26.652   9.138  11.311  1.00 60.35
ATOM   2946  CA  ASP B 368     -26.158   9.256   9.968  1.00 60.35
ATOM   2947  C   ASP B 368     -26.229   7.937   9.261  1.00 60.35
ATOM   2948  O   ASP B 368     -26.392   7.894   8.042  1.00 60.35
ATOM   2949  CB  ASP B 368     -24.695   9.723   9.925  1.00 60.35
ATOM   2950  CG  ASP B 368     -24.639  11.143  10.475  1.00 60.35
ATOM   2951  OD1 ASP B 368     -25.467  11.989  10.041  1.00 60.35
ATOM   2952  OD2 ASP B 368     -23.771  11.394  11.352  1.00 60.35
ATOM   2953  N   LYS B 369     -26.129   6.823  10.007  1.00 54.81
ATOM   2954  CA  LYS B 369     -25.992   5.526   9.400  1.00 54.81
ATOM   2955  C   LYS B 369     -27.101   5.185   8.450  1.00 54.81
ATOM   2956  O   LYS B 369     -26.837   4.740   7.334  1.00 54.81
ATOM   2957  CB  LYS B 369     -25.965   4.379  10.424  1.00 54.81
ATOM   2958  CG  LYS B 369     -25.898   3.003   9.756  1.00 54.81
ATOM   2959  CD  LYS B 369     -25.672   1.841  10.725  1.00 54.81
ATOM   2960  CE  LYS B 369     -25.851   0.469  10.068  1.00 54.81
ATOM   2961  NZ  LYS B 369     -25.663  -0.610  11.063  1.00 54.81
ATOM   2962  N   LYS B 370     -28.368   5.407   8.833  1.00 93.76
ATOM   2963  CA  LYS B 370     -29.454   4.950   8.009  1.00 93.76
ATOM   2964  C   LYS B 370     -29.364   5.562   6.645  1.00 93.76
ATOM   2965  O   LYS B 370     -29.573   4.881   5.642  1.00 93.76
ATOM   2966  CB  LYS B 370     -30.830   5.332   8.577  1.00 93.76
ATOM   2967  CG  LYS B 370     -32.015   4.860   7.726  1.00 93.76
ATOM   2968  CD  LYS B 370     -32.270   3.350   7.758  1.00 93.76
ATOM   2969  CE  LYS B 370     -31.685   2.588   6.568  1.00 93.76
ATOM   2970  NZ  LYS B 370     -32.018   1.150   6.678  1.00 93.76
ATOM   2971  N   GLY B 371     -29.057   6.869   6.564  1.00 17.44
ATOM   2972  CA  GLY B 371     -29.001   7.524   5.288  1.00 17.44
ATOM   2973  C   GLY B 371     -27.903   6.927   4.463  1.00 17.44
ATOM   2974  O   GLY B 371     -28.071   6.698   3.266  1.00 17.44
ATOM   2975  N   ILE B 372     -26.736   6.664   5.084  1.00 33.79
ATOM   2976  CA  ILE B 372     -25.619   6.153   4.339  1.00 33.79
ATOM   2977  C   ILE B 372     -25.967   4.798   3.805  1.00 33.79
ATOM   2978  O   ILE B 372     -25.696   4.493   2.644  1.00 33.79
ATOM   2979  CB  ILE B 372     -24.365   6.003   5.155  1.00 33.79
ATOM   2980  CG1 ILE B 372     -23.912   7.363   5.710  1.00 33.79
ATOM   2981  CG2 ILE B 372     -23.304   5.343   4.259  1.00 33.79
ATOM   2982  CD1 ILE B 372     -22.784   7.268   6.739  1.00 33.79
ATOM   2983  N   VAL B 373     -26.596   3.954   4.644  1.00 34.20
ATOM   2984  CA  VAL B 373     -26.929   2.610   4.267  1.00 34.20
ATOM   2985  C   VAL B 373     -27.865   2.629   3.096  1.00 34.20
ATOM   2986  O   VAL B 373     -27.713   1.843   2.163  1.00 34.20
ATOM   2987  CB  VAL B 373     -27.593   1.847   5.378  1.00 34.20
ATOM   2988  CG1 VAL B 373     -28.018   0.466   4.849  1.00 34.20
ATOM   2989  CG2 VAL B 373     -26.613   1.779   6.563  1.00 34.20
ATOM   2990  N   ASP B 374     -28.860   3.535   3.112  1.00 36.02
ATOM   2991  CA  ASP B 374     -29.835   3.594   2.059  1.00 36.02
ATOM   2992  C   ASP B 374     -29.167   3.961   0.772  1.00 36.02
ATOM   2993  O   ASP B 374     -29.514   3.431  -0.282  1.00 36.02
ATOM   2994  CB  ASP B 374     -30.946   4.624   2.334  1.00 36.02
ATOM   2995  CG  ASP B 374     -31.824   4.078   3.454  1.00 36.02
ATOM   2996  OD1 ASP B 374     -32.211   2.881   3.375  1.00 36.02
ATOM   2997  OD2 ASP B 374     -32.110   4.849   4.409  1.00 36.02
ATOM   2998  N   GLN B 375     -28.184   4.879   0.819  1.00115.62
ATOM   2999  CA  GLN B 375     -27.545   5.308  -0.390  1.00115.62
ATOM   3000  C   GLN B 375     -26.819   4.139  -0.984  1.00115.62
ATOM   3001  O   GLN B 375     -26.804   3.962  -2.202  1.00115.62
ATOM   3002  CB  GLN B 375     -26.552   6.461  -0.168  1.00115.62
ATOM   3003  CG  GLN B 375     -26.219   7.221  -1.454  1.00115.62
ATOM   3004  CD  GLN B 375     -27.371   8.170  -1.769  1.00115.62
ATOM   3005  OE1 GLN B 375     -27.176   9.207  -2.402  1.00115.62
ATOM   3006  NE2 GLN B 375     -28.603   7.815  -1.316  1.00115.62
ATOM   3007  N   SER B 376     -26.188   3.305  -0.135  1.00 32.64
ATOM   3008  CA  SER B 376     -25.469   2.171  -0.636  1.00 32.64
ATOM   3009  C   SER B 376     -26.434   1.227  -1.283  1.00 32.64
ATOM   3010  O   SER B 376     -26.179   0.714  -2.372  1.00 32.64
ATOM   3011  CB  SER B 376     -24.731   1.389   0.466  1.00 32.64
ATOM   3012  OG  SER B 376     -24.046   0.285  -0.106  1.00 32.64
ATOM   3013  N   GLN B 377     -27.586   0.986  -0.630  1.00 45.70
ATOM   3014  CA  GLN B 377     -28.524   0.024  -1.135  1.00 45.70
ATOM   3015  C   GLN B 377     -29.072   0.479  -2.452  1.00 45.70
ATOM   3016  O   GLN B 377     -29.232  -0.324  -3.371  1.00 45.70
ATOM   3017  CB  GLN B 377     -29.692  -0.241  -0.166  1.00 45.70
ATOM   3018  CG  GLN B 377     -30.586  -1.411  -0.591  1.00 45.70
ATOM   3019  CD  GLN B 377     -31.434  -1.819   0.606  1.00 45.70
ATOM   3020  OE1 GLN B 377     -31.509  -1.104   1.604  1.00 45.70
ATOM   3021  NE2 GLN B 377     -32.085  -3.010   0.511  1.00 45.70
ATOM   3022  N   GLN B 378     -29.366   1.787  -2.584  1.00 41.31
ATOM   3023  CA  GLN B 378     -29.958   2.292  -3.791  1.00 41.31
ATOM   3024  C   GLN B 378     -29.005   2.129  -4.934  1.00 41.31
ATOM   3025  O   GLN B 378     -29.407   1.732  -6.025  1.00 41.31
ATOM   3026  CB  GLN B 378     -30.301   3.789  -3.720  1.00 41.31
ATOM   3027  CG  GLN B 378     -30.933   4.311  -5.013  1.00 41.31
ATOM   3028  CD  GLN B 378     -31.203   5.798  -4.844  1.00 41.31
ATOM   3029  OE1 GLN B 378     -31.567   6.487  -5.796  1.00 41.31
ATOM   3030  NE2 GLN B 378     -31.014   6.312  -3.599  1.00 41.31
ATOM   3031  N   ALA B 379     -27.713   2.438  -4.719  1.00 31.19
ATOM   3032  CA  ALA B 379     -26.751   2.362  -5.782  1.00 31.19
ATOM   3033  C   ALA B 379     -26.628   0.941  -6.241  1.00 31.19
ATOM   3034  O   ALA B 379     -26.613   0.673  -7.441  1.00 31.19
ATOM   3035  CB  ALA B 379     -25.356   2.835  -5.343  1.00 31.19
ATOM   3036  N   TYR B 380     -26.548  -0.014  -5.292  1.00 66.23
ATOM   3037  CA  TYR B 380     -26.430  -1.397  -5.663  1.00 66.23
ATOM   3038  C   TYR B 380     -27.660  -1.822  -6.402  1.00 66.23
ATOM   3039  O   TYR B 380     -27.572  -2.520  -7.410  1.00 66.23
ATOM   3040  CB  TYR B 380     -26.304  -2.388  -4.488  1.00 66.23
ATOM   3041  CG  TYR B 380     -24.940  -2.355  -3.889  1.00 66.23
ATOM   3042  CD1 TYR B 380     -23.866  -2.887  -4.567  1.00 66.23
ATOM   3043  CD2 TYR B 380     -24.738  -1.832  -2.632  1.00 66.23
ATOM   3044  CE1 TYR B 380     -22.607  -2.872  -4.012  1.00 66.23
ATOM   3045  CE2 TYR B 380     -23.482  -1.815  -2.072  1.00 66.23
ATOM   3046  CZ  TYR B 380     -22.413  -2.335  -2.762  1.00 66.23
ATOM   3047  OH  TYR B 380     -21.123  -2.322  -2.189  1.00 66.23
ATOM   3048  N   GLN B 381     -28.847  -1.408  -5.919  1.00 45.82
ATOM   3049  CA  GLN B 381     -30.080  -1.859  -6.503  1.00 45.82
ATOM   3050  C   GLN B 381     -30.167  -1.417  -7.933  1.00 45.82
ATOM   3051  O   GLN B 381     -30.544  -2.202  -8.801  1.00 45.82
ATOM   3052  CB  GLN B 381     -31.321  -1.310  -5.776  1.00 45.82
ATOM   3053  CG  GLN B 381     -32.642  -1.782  -6.389  1.00 45.82
ATOM   3054  CD  GLN B 381     -32.799  -3.270  -6.106  1.00 45.82
ATOM   3055  OE1 GLN B 381     -32.297  -3.782  -5.106  1.00 45.82
ATOM   3056  NE2 GLN B 381     -33.519  -3.987  -7.013  1.00 45.82
ATOM   3057  N   GLU B 382     -29.816  -0.149  -8.223  1.00 40.64
ATOM   3058  CA  GLU B 382     -29.902   0.354  -9.566  1.00 40.64
ATOM   3059  C   GLU B 382     -28.938  -0.411 -10.417  1.00 40.64
ATOM   3060  O   GLU B 382     -29.252  -0.779 -11.548  1.00 40.64
ATOM   3061  CB  GLU B 382     -29.552   1.854  -9.657  1.00 40.64
ATOM   3062  CG  GLU B 382     -29.729   2.460 -11.051  1.00 40.64
ATOM   3063  CD  GLU B 382     -29.655   3.977 -10.918  1.00 40.64
ATOM   3064  OE1 GLU B 382     -29.673   4.473  -9.760  1.00 40.64
ATOM   3065  OE2 GLU B 382     -29.587   4.660 -11.974  1.00 40.64
ATOM   3066  N   ALA B 383     -27.731  -0.683  -9.887  1.00 28.59
ATOM   3067  CA  ALA B 383     -26.749  -1.407 -10.640  1.00 28.59
ATOM   3068  C   ALA B 383     -27.277  -2.782 -10.926  1.00 28.59
ATOM   3069  O   ALA B 383     -27.128  -3.294 -12.035  1.00 28.59
ATOM   3070  CB  ALA B 383     -25.416  -1.564  -9.889  1.00 28.59
ATOM   3071  N   PHE B 384     -27.932  -3.402  -9.924  1.00 73.40
ATOM   3072  CA  PHE B 384     -28.426  -4.748 -10.026  1.00 73.40
ATOM   3073  C   PHE B 384     -29.473  -4.834 -11.094  1.00 73.40
ATOM   3074  O   PHE B 384     -29.475  -5.773 -11.888  1.00 73.40
ATOM   3075  CB  PHE B 384     -29.024  -5.267  -8.701  1.00 73.40
ATOM   3076  CG  PHE B 384     -29.472  -6.680  -8.884  1.00 73.40
ATOM   3077  CD1 PHE B 384     -28.565  -7.712  -8.800  1.00 73.40
ATOM   3078  CD2 PHE B 384     -30.789  -6.980  -9.148  1.00 73.40
ATOM   3079  CE1 PHE B 384     -28.961  -9.018  -8.967  1.00 73.40
ATOM   3080  CE2 PHE B 384     -31.193  -8.285  -9.315  1.00 73.40
ATOM   3081  CZ  PHE B 384     -30.278  -9.308  -9.222  1.00 73.40
ATOM   3082  N   GLU B 385     -30.391  -3.852 -11.143  1.00 39.73
ATOM   3083  CA  GLU B 385     -31.471  -3.868 -12.089  1.00 39.73
ATOM   3084  C   GLU B 385     -30.927  -3.769 -13.481  1.00 39.73
ATOM   3085  O   GLU B 385     -31.361  -4.490 -14.378  1.00 39.73
ATOM   3086  CB  GLU B 385     -32.421  -2.681 -11.876  1.00 39.73
ATOM   3087  CG  GLU B 385     -33.141  -2.732 -10.527  1.00 39.73
ATOM   3088  CD  GLU B 385     -33.901  -1.428 -10.353  1.00 39.73
ATOM   3089  OE1 GLU B 385     -33.872  -0.601 -11.303  1.00 39.73
ATOM   3090  OE2 GLU B 385     -34.514  -1.237  -9.270  1.00 39.73
ATOM   3091  N   ILE B 386     -29.947  -2.871 -13.691  1.00 36.83
ATOM   3092  CA  ILE B 386     -29.382  -2.652 -14.990  1.00 36.83
ATOM   3093  C   ILE B 386     -28.676  -3.894 -15.439  1.00 36.83
ATOM   3094  O   ILE B 386     -28.833  -4.327 -16.579  1.00 36.83
ATOM   3095  CB  ILE B 386     -28.366  -1.550 -14.976  1.00 36.83
ATOM   3096  CG1 ILE B 386     -29.020  -0.227 -14.555  1.00 36.83
ATOM   3097  CG2 ILE B 386     -27.689  -1.498 -16.354  1.00 36.83
ATOM   3098  CD1 ILE B 386     -28.001   0.854 -14.206  1.00 36.83
ATOM   3099  N   SER B 387     -27.882  -4.510 -14.542  1.00 35.34
ATOM   3100  CA  SER B 387     -27.094  -5.650 -14.923  1.00 35.34
ATOM   3101  C   SER B 387     -27.994  -6.777 -15.311  1.00 35.34
ATOM   3102  O   SER B 387     -27.698  -7.526 -16.240  1.00 35.34
ATOM   3103  CB  SER B 387     -26.185  -6.176 -13.797  1.00 35.34
ATOM   3104  OG  SER B 387     -26.966  -6.782 -12.775  1.00 35.34
ATOM   3105  N   LYS B 388     -29.123  -6.924 -14.602  1.00 95.40
ATOM   3106  CA  LYS B 388     -30.016  -8.012 -14.853  1.00 95.40
ATOM   3107  C   LYS B 388     -30.566  -7.875 -16.242  1.00 95.40
ATOM   3108  O   LYS B 388     -30.685  -8.860 -16.969  1.00 95.40
ATOM   3109  CB  LYS B 388     -31.166  -8.019 -13.833  1.00 95.40
ATOM   3110  CG  LYS B 388     -31.836  -9.378 -13.665  1.00 95.40
ATOM   3111  CD  LYS B 388     -32.564  -9.526 -12.331  1.00 95.40
ATOM   3112  CE  LYS B 388     -33.002 -10.961 -12.034  1.00 95.40
ATOM   3113  NZ  LYS B 388     -33.259 -11.119 -10.586  1.00 95.40
ATOM   3114  N   LYS B 389     -30.952  -6.650 -16.647  1.00119.84
ATOM   3115  CA  LYS B 389     -31.493  -6.485 -17.966  1.00119.84
ATOM   3116  C   LYS B 389     -30.442  -6.629 -19.033  1.00119.84
ATOM   3117  O   LYS B 389     -30.613  -7.370 -19.999  1.00119.84
ATOM   3118  CB  LYS B 389     -32.137  -5.104 -18.181  1.00119.84
ATOM   3119  CG  LYS B 389     -33.363  -4.845 -17.305  1.00119.84
ATOM   3120  CD  LYS B 389     -33.846  -3.395 -17.359  1.00119.84
ATOM   3121  CE  LYS B 389     -34.488  -3.025 -18.699  1.00119.84
ATOM   3122  NZ  LYS B 389     -34.769  -1.572 -18.748  1.00119.84
ATOM   3123  N   GLU B 390     -29.338  -5.878 -18.879  1.00156.31
ATOM   3124  CA  GLU B 390     -28.308  -5.733 -19.872  1.00156.31
ATOM   3125  C   GLU B 390     -27.319  -6.861 -20.000  1.00156.31
ATOM   3126  O   GLU B 390     -26.848  -7.130 -21.104  1.00156.31
ATOM   3127  CB  GLU B 390     -27.505  -4.440 -19.675  1.00156.31
ATOM   3128  CG  GLU B 390     -26.652  -4.097 -20.890  1.00156.31
ATOM   3129  CD  GLU B 390     -27.600  -3.873 -22.060  1.00156.31
ATOM   3130  OE1 GLU B 390     -28.520  -3.023 -21.929  1.00156.31
ATOM   3131  OE2 GLU B 390     -27.414  -4.554 -23.103  1.00156.31
ATOM   3132  N   MET B 391     -26.941  -7.538 -18.898  1.00 66.68
ATOM   3133  CA  MET B 391     -25.837  -8.458 -18.997  1.00 66.68
ATOM   3134  C   MET B 391     -26.283  -9.875 -18.772  1.00 66.68
ATOM   3135  O   MET B 391     -27.329 -10.131 -18.181  1.00 66.68
ATOM   3136  CB  MET B 391     -24.754  -8.187 -17.939  1.00 66.68
ATOM   3137  CG  MET B 391     -24.078  -6.820 -18.052  1.00 66.68
ATOM   3138  SD  MET B 391     -23.018  -6.424 -16.627  1.00 66.68
ATOM   3139  CE  MET B 391     -22.359  -4.872 -17.298  1.00 66.68
ATOM   3140  N   GLN B 392     -25.473 -10.845 -19.256  1.00 55.14
ATOM   3141  CA  GLN B 392     -25.764 -12.242 -19.068  1.00 55.14
ATOM   3142  C   GLN B 392     -25.456 -12.576 -17.638  1.00 55.14
ATOM   3143  O   GLN B 392     -24.694 -11.875 -16.977  1.00 55.14
ATOM   3144  CB  GLN B 392     -24.930 -13.183 -19.956  1.00 55.14
ATOM   3145  CG  GLN B 392     -25.233 -13.031 -21.447  1.00 55.14
ATOM   3146  CD  GLN B 392     -26.700 -13.378 -21.649  1.00 55.14
ATOM   3147  OE1 GLN B 392     -27.221 -14.317 -21.048  1.00 55.14
ATOM   3148  NE2 GLN B 392     -27.393 -12.589 -22.511  1.00 55.14
ATOM   3149  N   PRO B 393     -26.047 -13.635 -17.139  1.00 93.23
ATOM   3150  CA  PRO B 393     -25.853 -13.989 -15.757  1.00 93.23
ATOM   3151  C   PRO B 393     -24.436 -14.355 -15.445  1.00 93.23
ATOM   3152  O   PRO B 393     -24.056 -14.339 -14.276  1.00 93.23
ATOM   3153  CB  PRO B 393     -26.892 -15.069 -15.462  1.00 93.23
ATOM   3154  CG  PRO B 393     -28.045 -14.721 -16.423  1.00 93.23
ATOM   3155  CD  PRO B 393     -27.356 -14.044 -17.620  1.00 93.23
ATOM   3156  N   THR B 394     -23.671 -14.748 -16.472  1.00150.95
ATOM   3157  CA  THR B 394     -22.295 -15.143 -16.387  1.00150.95
ATOM   3158  C   THR B 394     -21.346 -13.971 -16.327  1.00150.95
ATOM   3159  O   THR B 394     -20.175 -14.140 -15.989  1.00150.95
ATOM   3160  CB  THR B 394     -21.912 -15.996 -17.549  1.00150.95
ATOM   3161  OG1 THR B 394     -22.788 -17.109 -17.626  1.00150.95
ATOM   3162  CG2 THR B 394     -20.486 -16.500 -17.323  1.00150.95
ATOM   3163  N   HIS B 395     -21.786 -12.763 -16.734  1.00 72.46
ATOM   3164  CA  HIS B 395     -20.886 -11.637 -16.824  1.00 72.46
ATOM   3165  C   HIS B 395     -20.210 -11.395 -15.501  1.00 72.46
ATOM   3166  O   HIS B 395     -20.836 -11.386 -14.442  1.00 72.46
ATOM   3167  CB  HIS B 395     -21.595 -10.338 -17.252  1.00 72.46
ATOM   3168  CG  HIS B 395     -20.660  -9.268 -17.719  1.00 72.46
ATOM   3169  ND1 HIS B 395     -19.857  -8.515 -16.892  1.00 72.46
ATOM   3170  CD2 HIS B 395     -20.414  -8.825 -18.982  1.00 72.46
ATOM   3171  CE1 HIS B 395     -19.169  -7.660 -17.690  1.00 72.46
ATOM   3172  NE2 HIS B 395     -19.473  -7.812 -18.966  1.00 72.46
ATOM   3173  N   PRO B 396     -18.914 -11.196 -15.560  1.00 81.33
ATOM   3174  CA  PRO B 396     -18.122 -10.997 -14.369  1.00 81.33
ATOM   3175  C   PRO B 396     -18.478  -9.770 -13.585  1.00 81.33
ATOM   3176  O   PRO B 396     -18.360  -9.802 -12.360  1.00 81.33
ATOM   3177  CB  PRO B 396     -16.668 -11.037 -14.831  1.00 81.33
ATOM   3178  CG  PRO B 396     -16.711 -11.935 -16.082  1.00 81.33
ATOM   3179  CD  PRO B 396     -18.123 -11.727 -16.658  1.00 81.33
ATOM   3180  N   ILE B 397     -18.875  -8.670 -14.253  1.00 53.31
ATOM   3181  CA  ILE B 397     -19.244  -7.483 -13.531  1.00 53.31
ATOM   3182  C   ILE B 397     -20.525  -7.756 -12.800  1.00 53.31
ATOM   3183  O   ILE B 397     -20.690  -7.354 -11.649  1.00 53.31
ATOM   3184  CB  ILE B 397     -19.444  -6.273 -14.401  1.00 53.31
ATOM   3185  CG1 ILE B 397     -18.124  -5.890 -15.095  1.00 53.31
ATOM   3186  CG2 ILE B 397     -20.010  -5.143 -13.524  1.00 53.31
ATOM   3187  CD1 ILE B 397     -18.272  -4.776 -16.132  1.00 53.31
ATOM   3188  N   ARG B 398     -21.482  -8.435 -13.467  1.00 72.66
ATOM   3189  CA  ARG B 398     -22.740  -8.749 -12.845  1.00 72.66
ATOM   3190  C   ARG B 398     -22.516  -9.680 -11.692  1.00 72.66
ATOM   3191  O   ARG B 398     -23.153  -9.551 -10.647  1.00 72.66
ATOM   3192  CB  ARG B 398     -23.742  -9.434 -13.788  1.00 72.66
ATOM   3193  CG  ARG B 398     -25.059  -9.773 -13.087  1.00 72.66
ATOM   3194  CD  ARG B 398     -26.081 -10.493 -13.969  1.00 72.66
ATOM   3195  NE  ARG B 398     -27.214 -10.899 -13.088  1.00 72.66
ATOM   3196  CZ  ARG B 398     -28.332 -11.475 -13.617  1.00 72.66
ATOM   3197  NH1 ARG B 398     -28.427 -11.661 -14.965  1.00 72.66
ATOM   3198  NH2 ARG B 398     -29.353 -11.865 -12.798  1.00 72.66
ATOM   3199  N   LEU B 399     -21.621 -10.673 -11.855  1.00 46.45
ATOM   3200  CA  LEU B 399     -21.366 -11.598 -10.785  1.00 46.45
ATOM   3201  C   LEU B 399     -20.738 -10.869  -9.634  1.00 46.45
ATOM   3202  O   LEU B 399     -21.088 -11.106  -8.478  1.00 46.45
ATOM   3203  CB  LEU B 399     -20.424 -12.751 -11.181  1.00 46.45
ATOM   3204  CG  LEU B 399     -21.036 -13.712 -12.221  1.00 46.45
ATOM   3205  CD1 LEU B 399     -20.070 -14.857 -12.569  1.00 46.45
ATOM   3206  CD2 LEU B 399     -22.422 -14.215 -11.775  1.00 46.45
ATOM   3207  N   GLY B 400     -19.799  -9.948  -9.924  1.00 24.90
ATOM   3208  CA  GLY B 400     -19.096  -9.228  -8.898  1.00 24.90
ATOM   3209  C   GLY B 400     -20.068  -8.410  -8.101  1.00 24.90
ATOM   3210  O   GLY B 400     -19.928  -8.268  -6.887  1.00 24.90
ATOM   3211  N   LEU B 401     -21.061  -7.810  -8.782  1.00 48.23
ATOM   3212  CA  LEU B 401     -22.057  -6.996  -8.144  1.00 48.23
ATOM   3213  C   LEU B 401     -22.883  -7.835  -7.215  1.00 48.23
ATOM   3214  O   LEU B 401     -23.177  -7.434  -6.090  1.00 48.23
ATOM   3215  CB  LEU B 401     -23.023  -6.362  -9.162  1.00 48.23
ATOM   3216  CG  LEU B 401     -24.129  -5.499  -8.526  1.00 48.23
ATOM   3217  CD1 LEU B 401     -23.541  -4.303  -7.761  1.00 48.23
ATOM   3218  CD2 LEU B 401     -25.175  -5.082  -9.573  1.00 48.23
ATOM   3219  N   ALA B 402     -23.282  -9.037  -7.666  1.00 29.48
ATOM   3220  CA  ALA B 402     -24.108  -9.885  -6.855  1.00 29.48
ATOM   3221  C   ALA B 402     -23.351 -10.233  -5.612  1.00 29.48
ATOM   3222  O   ALA B 402     -23.912 -10.237  -4.516  1.00 29.48
ATOM   3223  CB  ALA B 402     -24.488 -11.201  -7.556  1.00 29.48
ATOM   3224  N   LEU B 403     -22.044 -10.528  -5.747  1.00 56.74
ATOM   3225  CA  LEU B 403     -21.270 -10.911  -4.602  1.00 56.74
ATOM   3226  C   LEU B 403     -21.204  -9.798  -3.591  1.00 56.74
ATOM   3227  O   LEU B 403     -21.467 -10.024  -2.411  1.00 56.74
ATOM   3228  CB  LEU B 403     -19.828 -11.317  -4.952  1.00 56.74
ATOM   3229  CG  LEU B 403     -18.991 -11.720  -3.725  1.00 56.74
ATOM   3230  CD1 LEU B 403     -19.658 -12.862  -2.942  1.00 56.74
ATOM   3231  CD2 LEU B 403     -17.544 -12.053  -4.124  1.00 56.74
ATOM   3232  N   ASN B 404     -20.876  -8.560  -4.016  1.00 61.31
ATOM   3233  CA  ASN B 404     -20.737  -7.468  -3.080  1.00 61.31
ATOM   3234  C   ASN B 404     -22.057  -7.076  -2.485  1.00 61.31
ATOM   3235  O   ASN B 404     -22.128  -6.669  -1.327  1.00 61.31
ATOM   3236  CB  ASN B 404     -20.079  -6.206  -3.663  1.00 61.31
ATOM   3237  CG  ASN B 404     -18.581  -6.457  -3.717  1.00 61.31
ATOM   3238  OD1 ASN B 404     -18.096  -7.486  -3.249  1.00 61.31
ATOM   3239  ND2 ASN B 404     -17.821  -5.479  -4.280  1.00 61.31
ATOM   3240  N   PHE B 405     -23.136  -7.159  -3.278  1.00102.05
ATOM   3241  CA  PHE B 405     -24.462  -6.801  -2.858  1.00102.05
ATOM   3242  C   PHE B 405     -24.863  -7.765  -1.772  1.00102.05
ATOM   3243  O   PHE B 405     -25.465  -7.384  -0.768  1.00102.05
ATOM   3244  CB  PHE B 405     -25.388  -6.861  -4.094  1.00102.05
ATOM   3245  CG  PHE B 405     -26.737  -6.271  -3.864  1.00102.05
ATOM   3246  CD1 PHE B 405     -26.889  -5.072  -3.210  1.00102.05
ATOM   3247  CD2 PHE B 405     -27.850  -6.883  -4.396  1.00102.05
ATOM   3248  CE1 PHE B 405     -28.140  -4.530  -3.031  1.00102.05
ATOM   3249  CE2 PHE B 405     -29.103  -6.345  -4.225  1.00102.05
ATOM   3250  CZ  PHE B 405     -29.250  -5.167  -3.533  1.00102.05
ATOM   3251  N   SER B 406     -24.515  -9.053  -1.941  1.00 81.42
ATOM   3252  CA  SER B 406     -24.813 -10.062  -0.964  1.00 81.42
ATOM   3253  C   SER B 406     -24.110  -9.723   0.317  1.00 81.42
ATOM   3254  O   SER B 406     -24.671  -9.855   1.404  1.00 81.42
ATOM   3255  CB  SER B 406     -24.292 -11.436  -1.411  1.00 81.42
ATOM   3256  OG  SER B 406     -24.381 -12.359  -0.341  1.00 81.42
ATOM   3257  N   VAL B 407     -22.848  -9.270   0.214  1.00 37.78
ATOM   3258  CA  VAL B 407     -22.046  -8.918   1.355  1.00 37.78
ATOM   3259  C   VAL B 407     -22.714  -7.779   2.064  1.00 37.78
ATOM   3260  O   VAL B 407     -22.715  -7.705   3.291  1.00 37.78
ATOM   3261  CB  VAL B 407     -20.674  -8.446   0.967  1.00 37.78
ATOM   3262  CG1 VAL B 407     -19.936  -7.952   2.223  1.00 37.78
ATOM   3263  CG2 VAL B 407     -19.963  -9.593   0.230  1.00 37.78
ATOM   3264  N   PHE B 408     -23.297  -6.850   1.289  1.00 64.81
ATOM   3265  CA  PHE B 408     -23.965  -5.697   1.819  1.00 64.81
ATOM   3266  C   PHE B 408     -25.079  -6.155   2.714  1.00 64.81
ATOM   3267  O   PHE B 408     -25.200  -5.700   3.851  1.00 64.81
ATOM   3268  CB  PHE B 408     -24.541  -4.866   0.655  1.00 64.81
ATOM   3269  CG  PHE B 408     -25.451  -3.793   1.138  1.00 64.81
ATOM   3270  CD1 PHE B 408     -24.956  -2.651   1.722  1.00 64.81
ATOM   3271  CD2 PHE B 408     -26.810  -3.922   0.967  1.00 64.81
ATOM   3272  CE1 PHE B 408     -25.810  -1.663   2.153  1.00 64.81
ATOM   3273  CE2 PHE B 408     -27.669  -2.938   1.396  1.00 64.81
ATOM   3274  CZ  PHE B 408     -27.168  -1.806   1.993  1.00 64.81
ATOM   3275  N   TYR B 409     -25.912  -7.099   2.238  1.00 69.74
ATOM   3276  CA  TYR B 409     -27.011  -7.559   3.040  1.00 69.74
ATOM   3277  C   TYR B 409     -26.500  -8.220   4.282  1.00 69.74
ATOM   3278  O   TYR B 409     -27.020  -7.984   5.371  1.00 69.74
ATOM   3279  CB  TYR B 409     -27.914  -8.588   2.333  1.00 69.74
ATOM   3280  CG  TYR B 409     -28.764  -7.902   1.319  1.00 69.74
ATOM   3281  CD1 TYR B 409     -29.923  -7.272   1.709  1.00 69.74
ATOM   3282  CD2 TYR B 409     -28.422  -7.896  -0.013  1.00 69.74
ATOM   3283  CE1 TYR B 409     -30.730  -6.642   0.792  1.00 69.74
ATOM   3284  CE2 TYR B 409     -29.224  -7.267  -0.936  1.00 69.74
ATOM   3285  CZ  TYR B 409     -30.378  -6.636  -0.535  1.00 69.74
ATOM   3286  OH  TYR B 409     -31.202  -5.991  -1.482  1.00 69.74
ATOM   3287  N   TYR B 410     -25.479  -9.088   4.154  1.00 64.82
ATOM   3288  CA  TYR B 410     -25.015  -9.816   5.301  1.00 64.82
ATOM   3289  C   TYR B 410     -24.379  -8.914   6.320  1.00 64.82
ATOM   3290  O   TYR B 410     -24.779  -8.913   7.483  1.00 64.82
ATOM   3291  CB  TYR B 410     -23.991 -10.901   4.909  1.00 64.82
ATOM   3292  CG  TYR B 410     -23.519 -11.629   6.123  1.00 64.82
ATOM   3293  CD1 TYR B 410     -22.444 -11.156   6.841  1.00 64.82
ATOM   3294  CD2 TYR B 410     -24.136 -12.785   6.542  1.00 64.82
ATOM   3295  CE1 TYR B 410     -21.995 -11.817   7.960  1.00 64.82
ATOM   3296  CE2 TYR B 410     -23.691 -13.452   7.662  1.00 64.82
ATOM   3297  CZ  TYR B 410     -22.619 -12.968   8.374  1.00 64.82
ATOM   3298  OH  TYR B 410     -22.158 -13.647   9.524  1.00 64.82
ATOM   3299  N   GLU B 411     -23.363  -8.126   5.917  1.00 77.32
ATOM   3300  CA  GLU B 411     -22.651  -7.321   6.873  1.00 77.32
ATOM   3301  C   GLU B 411     -23.396  -6.090   7.311  1.00 77.32
ATOM   3302  O   GLU B 411     -23.478  -5.790   8.502  1.00 77.32
ATOM   3303  CB  GLU B 411     -21.293  -6.837   6.338  1.00 77.32
ATOM   3304  CG  GLU B 411     -20.257  -7.950   6.173  1.00 77.32
ATOM   3305  CD  GLU B 411     -19.015  -7.331   5.545  1.00 77.32
ATOM   3306  OE1 GLU B 411     -19.176  -6.586   4.543  1.00 77.32
ATOM   3307  OE2 GLU B 411     -17.891  -7.587   6.054  1.00 77.32
ATOM   3308  N   ILE B 412     -23.892  -5.290   6.350  1.00 82.38
ATOM   3309  CA  ILE B 412     -24.507  -4.038   6.712  1.00 82.38
ATOM   3310  C   ILE B 412     -25.901  -4.171   7.241  1.00 82.38
ATOM   3311  O   ILE B 412     -26.229  -3.649   8.305  1.00 82.38
ATOM   3312  CB  ILE B 412     -24.548  -3.073   5.571  1.00 82.38
ATOM   3313  CG1 ILE B 412     -23.113  -2.742   5.145  1.00 82.38
ATOM   3314  CG2 ILE B 412     -25.359  -1.839   6.002  1.00 82.38
ATOM   3315  CD1 ILE B 412     -23.049  -1.936   3.856  1.00 82.38
ATOM   3316  N   LEU B 413     -26.764  -4.848   6.465  1.00 78.51
ATOM   3317  CA  LEU B 413     -28.154  -5.039   6.764  1.00 78.51
ATOM   3318  C   LEU B 413     -28.323  -6.058   7.845  1.00 78.51
ATOM   3319  O   LEU B 413     -29.326  -6.059   8.555  1.00 78.51
ATOM   3320  CB  LEU B 413     -28.969  -5.467   5.532  1.00 78.51
ATOM   3321  CG  LEU B 413     -28.987  -4.383   4.438  1.00 78.51
ATOM   3322  CD1 LEU B 413     -29.905  -4.770   3.268  1.00 78.51
ATOM   3323  CD2 LEU B 413     -29.324  -3.008   5.034  1.00 78.51
ATOM   3324  N   ASN B 414     -27.354  -6.979   7.984  1.00 60.52
ATOM   3325  CA  ASN B 414     -27.490  -8.048   8.930  1.00 60.52
ATOM   3326  C   ASN B 414     -28.668  -8.883   8.540  1.00 60.52
ATOM   3327  O   ASN B 414     -29.434  -9.327   9.395  1.00 60.52
ATOM   3328  CB  ASN B 414     -27.675  -7.575  10.383  1.00 60.52
ATOM   3329  CG  ASN B 414     -26.322  -7.089  10.887  1.00 60.52
ATOM   3330  OD1 ASN B 414     -25.288  -7.679  10.577  1.00 60.52
ATOM   3331  ND2 ASN B 414     -26.320  -5.986  11.683  1.00 60.52
ATOM   3332  N   SER B 415     -28.842  -9.111   7.220  1.00 57.49
ATOM   3333  CA  SER B 415     -29.910  -9.959   6.774  1.00 57.49
ATOM   3334  C   SER B 415     -29.287 -11.136   6.081  1.00 57.49
ATOM   3335  O   SER B 415     -29.054 -11.115   4.875  1.00 57.49
ATOM   3336  CB  SER B 415     -30.828  -9.262   5.755  1.00 57.49
ATOM   3337  OG  SER B 415     -31.388  -8.092   6.332  1.00 57.49
ATOM   3338  N   PRO B 416     -29.025 -12.177   6.825  1.00 72.71
ATOM   3339  CA  PRO B 416     -28.404 -13.338   6.247  1.00 72.71
ATOM   3340  C   PRO B 416     -29.249 -14.073   5.255  1.00 72.71
ATOM   3341  O   PRO B 416     -28.693 -14.646   4.319  1.00 72.71
ATOM   3342  CB  PRO B 416     -27.945 -14.189   7.429  1.00 72.71
ATOM   3343  CG  PRO B 416     -27.692 -13.156   8.542  1.00 72.71
ATOM   3344  CD  PRO B 416     -28.667 -12.011   8.224  1.00 72.71
ATOM   3345  N   GLU B 417     -30.581 -14.089   5.439  1.00 31.52
ATOM   3346  CA  GLU B 417     -31.421 -14.841   4.550  1.00 31.52
ATOM   3347  C   GLU B 417     -31.389 -14.210   3.199  1.00 31.52
ATOM   3348  O   GLU B 417     -31.310 -14.895   2.180  1.00 31.52
ATOM   3349  CB  GLU B 417     -32.888 -14.878   5.002  1.00 31.52
ATOM   3350  CG  GLU B 417     -33.088 -15.574   6.350  1.00 31.52
ATOM   3351  CD  GLU B 417     -34.574 -15.544   6.678  1.00 31.52
ATOM   3352  OE1 GLU B 417     -35.365 -15.153   5.780  1.00 31.52
ATOM   3353  OE2 GLU B 417     -34.940 -15.916   7.825  1.00 31.52
ATOM   3354  N   LYS B 418     -31.466 -12.869   3.163  1.00 84.84
ATOM   3355  CA  LYS B 418     -31.453 -12.165   1.917  1.00 84.84
ATOM   3356  C   LYS B 418     -30.118 -12.349   1.270  1.00 84.84
ATOM   3357  O   LYS B 418     -30.026 -12.512   0.054  1.00 84.84
ATOM   3358  CB  LYS B 418     -31.685 -10.655   2.080  1.00 84.84
ATOM   3359  CG  LYS B 418     -31.535  -9.888   0.767  1.00 84.84
ATOM   3360  CD  LYS B 418     -32.577 -10.235  -0.294  1.00 84.84
ATOM   3361  CE  LYS B 418     -32.376  -9.462  -1.598  1.00 84.84
ATOM   3362  NZ  LYS B 418     -33.311  -9.952  -2.631  1.00 84.84
ATOM   3363  N   ALA B 419     -29.037 -12.320   2.071  1.00 33.82
ATOM   3364  CA  ALA B 419     -27.724 -12.427   1.501  1.00 33.82
ATOM   3365  C   ALA B 419     -27.566 -13.761   0.835  1.00 33.82
ATOM   3366  O   ALA B 419     -27.057 -13.842  -0.282  1.00 33.82
ATOM   3367  CB  ALA B 419     -26.606 -12.298   2.553  1.00 33.82
ATOM   3368  N   CYS B 420     -28.006 -14.843   1.506  1.00 36.94
ATOM   3369  CA  CYS B 420     -27.863 -16.171   0.975  1.00 36.94
ATOM   3370  C   CYS B 420     -28.699 -16.322  -0.255  1.00 36.94
ATOM   3371  O   CYS B 420     -28.266 -16.918  -1.240  1.00 36.94
ATOM   3372  CB  CYS B 420     -28.280 -17.266   1.972  1.00 36.94
ATOM   3373  SG  CYS B 420     -27.127 -17.398   3.373  1.00 36.94
ATOM   3374  N   SER B 421     -29.929 -15.779  -0.232  1.00 29.54
ATOM   3375  CA  SER B 421     -30.800 -15.930  -1.361  1.00 29.54
ATOM   3376  C   SER B 421     -30.192 -15.248  -2.548  1.00 29.54
ATOM   3377  O   SER B 421     -30.181 -15.798  -3.646  1.00 29.54
ATOM   3378  CB  SER B 421     -32.186 -15.305  -1.144  1.00 29.54
ATOM   3379  OG  SER B 421     -32.984 -15.494  -2.304  1.00 29.54
ATOM   3380  N   LEU B 422     -29.658 -14.028  -2.362  1.00 55.04
ATOM   3381  CA  LEU B 422     -29.123 -13.285  -3.470  1.00 55.04
ATOM   3382  C   LEU B 422     -27.946 -14.023  -4.039  1.00 55.04
ATOM   3383  O   LEU B 422     -27.816 -14.157  -5.255  1.00 55.04
ATOM   3384  CB  LEU B 422     -28.659 -11.878  -3.051  1.00 55.04
ATOM   3385  CG  LEU B 422     -28.167 -11.002  -4.216  1.00 55.04
ATOM   3386  CD1 LEU B 422     -29.303 -10.692  -5.204  1.00 55.04
ATOM   3387  CD2 LEU B 422     -27.477  -9.734  -3.690  1.00 55.04
ATOM   3388  N   ALA B 423     -27.051 -14.530  -3.168  1.00 35.76
ATOM   3389  CA  ALA B 423     -25.868 -15.208  -3.621  1.00 35.76
ATOM   3390  C   ALA B 423     -26.234 -16.468  -4.344  1.00 35.76
ATOM   3391  O   ALA B 423     -25.683 -16.763  -5.403  1.00 35.76
ATOM   3392  CB  ALA B 423     -24.927 -15.599  -2.467  1.00 35.76
ATOM   3393  N   LYS B 424     -27.184 -17.244  -3.787  1.00 80.79
ATOM   3394  CA  LYS B 424     -27.545 -18.504  -4.371  1.00 80.79
ATOM   3395  C   LYS B 424     -28.174 -18.288  -5.713  1.00 80.79
ATOM   3396  O   LYS B 424     -27.889 -19.015  -6.663  1.00 80.79
ATOM   3397  CB  LYS B 424     -28.519 -19.324  -3.506  1.00 80.79
ATOM   3398  CG  LYS B 424     -28.660 -20.764  -4.002  1.00 80.79
ATOM   3399  CD  LYS B 424     -27.352 -21.554  -3.901  1.00 80.79
ATOM   3400  CE  LYS B 424     -27.451 -22.997  -4.402  1.00 80.79
ATOM   3401  NZ  LYS B 424     -26.101 -23.602  -4.470  1.00 80.79
ATOM   3402  N   THR B 425     -29.047 -17.270  -5.833  1.00 29.19
ATOM   3403  CA  THR B 425     -29.726 -17.028  -7.074  1.00 29.19
ATOM   3404  C   THR B 425     -28.717 -16.673  -8.122  1.00 29.19
ATOM   3405  O   THR B 425     -28.787 -17.159  -9.249  1.00 29.19
ATOM   3406  CB  THR B 425     -30.711 -15.899  -6.984  1.00 29.19
ATOM   3407  OG1 THR B 425     -31.677 -16.182  -5.983  1.00 29.19
ATOM   3408  CG2 THR B 425     -31.404 -15.725  -8.347  1.00 29.19
ATOM   3409  N   ALA B 426     -27.735 -15.821  -7.776  1.00 27.65
ATOM   3410  CA  ALA B 426     -26.766 -15.409  -8.752  1.00 27.65
ATOM   3411  C   ALA B 426     -26.005 -16.610  -9.218  1.00 27.65
ATOM   3412  O   ALA B 426     -25.760 -16.773 -10.412  1.00 27.65
ATOM   3413  CB  ALA B 426     -25.749 -14.404  -8.193  1.00 27.65
ATOM   3414  N   PHE B 427     -25.618 -17.493  -8.279  1.00105.54
ATOM   3415  CA  PHE B 427     -24.851 -18.665  -8.606  1.00105.54
ATOM   3416  C   PHE B 427     -25.659 -19.556  -9.505  1.00105.54
ATOM   3417  O   PHE B 427     -25.189 -19.988 -10.557  1.00105.54
ATOM   3418  CB  PHE B 427     -24.484 -19.458  -7.335  1.00105.54
ATOM   3419  CG  PHE B 427     -23.688 -20.677  -7.665  1.00105.54
ATOM   3420  CD1 PHE B 427     -24.306 -21.860  -8.005  1.00105.54
ATOM   3421  CD2 PHE B 427     -22.314 -20.637  -7.616  1.00105.54
ATOM   3422  CE1 PHE B 427     -23.564 -22.981  -8.298  1.00105.54
ATOM   3423  CE2 PHE B 427     -21.567 -21.754  -7.908  1.00105.54
ATOM   3424  CZ  PHE B 427     -22.192 -22.928  -8.249  1.00105.54
ATOM   3425  N   ASP B 428     -26.922 -19.821  -9.124  1.00 37.53
ATOM   3426  CA  ASP B 428     -27.769 -20.739  -9.836  1.00 37.53
ATOM   3427  C   ASP B 428     -28.053 -20.234 -11.216  1.00 37.53
ATOM   3428  O   ASP B 428     -28.052 -21.006 -12.173  1.00 37.53
ATOM   3429  CB  ASP B 428     -29.119 -20.951  -9.131  1.00 37.53
ATOM   3430  CG  ASP B 428     -28.855 -21.722  -7.846  1.00 37.53
ATOM   3431  OD1 ASP B 428     -27.846 -22.475  -7.810  1.00 37.53
ATOM   3432  OD2 ASP B 428     -29.653 -21.567  -6.883  1.00 37.53
ATOM   3433  N   GLU B 429     -28.302 -18.921 -11.353  1.00 41.43
ATOM   3434  CA  GLU B 429     -28.654 -18.343 -12.619  1.00 41.43
ATOM   3435  C   GLU B 429     -27.503 -18.503 -13.560  1.00 41.43
ATOM   3436  O   GLU B 429     -27.694 -18.758 -14.748  1.00 41.43
ATOM   3437  CB  GLU B 429     -28.960 -16.839 -12.505  1.00 41.43
ATOM   3438  CG  GLU B 429     -30.224 -16.534 -11.697  1.00 41.43
ATOM   3439  CD  GLU B 429     -30.369 -15.022 -11.594  1.00 41.43
ATOM   3440  OE1 GLU B 429     -29.467 -14.376 -10.997  1.00 41.43
ATOM   3441  OE2 GLU B 429     -31.389 -14.491 -12.108  1.00 41.43
ATOM   3442  N   ALA B 430     -26.270 -18.323 -13.055  1.00 34.46
ATOM   3443  CA  ALA B 430     -25.101 -18.452 -13.874  1.00 34.46
ATOM   3444  C   ALA B 430     -24.972 -19.872 -14.332  1.00 34.46
ATOM   3445  O   ALA B 430     -24.632 -20.137 -15.483  1.00 34.46
ATOM   3446  CB  ALA B 430     -23.804 -18.081 -13.137  1.00 34.46
ATOM   3447  N   ILE B 431     -25.263 -20.830 -13.436  1.00 89.99
ATOM   3448  CA  ILE B 431     -25.109 -22.226 -13.733  1.00 89.99
ATOM   3449  C   ILE B 431     -25.986 -22.596 -14.887  1.00 89.99
ATOM   3450  O   ILE B 431     -25.567 -23.331 -15.779  1.00 89.99
ATOM   3451  CB  ILE B 431     -25.512 -23.105 -12.583  1.00 89.99
ATOM   3452  CG1 ILE B 431     -24.559 -22.908 -11.395  1.00 89.99
ATOM   3453  CG2 ILE B 431     -25.580 -24.556 -13.092  1.00 89.99
ATOM   3454  CD1 ILE B 431     -23.119 -23.316 -11.706  1.00 89.99
ATOM   3455  N   ALA B 432     -27.234 -22.098 -14.905  1.00 54.74
ATOM   3456  CA  ALA B 432     -28.147 -22.507 -15.932  1.00 54.74
ATOM   3457  C   ALA B 432     -27.648 -22.103 -17.293  1.00 54.74
ATOM   3458  O   ALA B 432     -27.727 -22.877 -18.242  1.00 54.74
ATOM   3459  CB  ALA B 432     -29.541 -21.878 -15.765  1.00 54.74
ATOM   3460  N   GLU B 433     -27.155 -20.858 -17.395  1.00194.91
ATOM   3461  CA  GLU B 433     -26.683 -20.108 -18.535  1.00194.91
ATOM   3462  C   GLU B 433     -25.263 -20.330 -18.990  1.00194.91
ATOM   3463  O   GLU B 433     -24.746 -19.475 -19.703  1.00194.91
ATOM   3464  CB  GLU B 433     -26.916 -18.592 -18.451  1.00194.91
ATOM   3465  CG  GLU B 433     -28.326 -18.194 -18.896  1.00194.91
ATOM   3466  CD  GLU B 433     -29.259 -18.205 -17.701  1.00194.91
ATOM   3467  OE1 GLU B 433     -29.062 -17.334 -16.815  1.00194.91
ATOM   3468  OE2 GLU B 433     -30.180 -19.064 -17.659  1.00194.91
ATOM   3469  N   LEU B 434     -24.556 -21.391 -18.565  1.00 95.54
ATOM   3470  CA  LEU B 434     -23.142 -21.555 -18.811  1.00 95.54
ATOM   3471  C   LEU B 434     -22.813 -21.345 -20.269  1.00 95.54
ATOM   3472  O   LEU B 434     -21.662 -21.098 -20.623  1.00 95.54
ATOM   3473  CB  LEU B 434     -22.643 -22.944 -18.381  1.00 95.54
ATOM   3474  CG  LEU B 434     -22.847 -23.193 -16.874  1.00 95.54
ATOM   3475  CD1 LEU B 434     -22.320 -24.574 -16.461  1.00 95.54
ATOM   3476  CD2 LEU B 434     -22.274 -22.045 -16.026  1.00 95.54
ATOM   3477  N   ASP B 435     -23.798 -21.477 -21.168  1.00141.72
ATOM   3478  CA  ASP B 435     -23.604 -21.287 -22.582  1.00141.72
ATOM   3479  C   ASP B 435     -23.096 -19.884 -22.822  1.00141.72
ATOM   3480  O   ASP B 435     -22.288 -19.650 -23.719  1.00141.72
ATOM   3481  CB  ASP B 435     -24.945 -21.345 -23.322  1.00141.72
ATOM   3482  CG  ASP B 435     -25.643 -22.622 -22.901  1.00141.72
ATOM   3483  OD1 ASP B 435     -25.350 -23.687 -23.503  1.00141.72
ATOM   3484  OD2 ASP B 435     -26.488 -22.540 -21.969  1.00141.72
ATOM   3485  N   THR B 436     -23.578 -18.920 -22.015  1.00 91.15
ATOM   3486  CA  THR B 436     -23.343 -17.502 -22.115  1.00 91.15
ATOM   3487  C   THR B 436     -21.921 -17.119 -21.792  1.00 91.15
ATOM   3488  O   THR B 436     -21.528 -15.978 -22.029  1.00 91.15
ATOM   3489  CB  THR B 436     -24.281 -16.687 -21.266  1.00 91.15
ATOM   3490  OG1 THR B 436     -24.089 -16.970 -19.890  1.00 91.15
ATOM   3491  CG2 THR B 436     -25.727 -17.029 -21.672  1.00 91.15
ATOM   3492  N   LEU B 437     -21.129 -18.010 -21.168  1.00105.84
ATOM   3493  CA  LEU B 437     -19.773 -17.659 -20.833  1.00105.84
ATOM   3494  C   LEU B 437     -18.968 -17.393 -22.063  1.00105.84
ATOM   3495  O   LEU B 437     -19.181 -17.983 -23.121  1.00105.84
ATOM   3496  CB  LEU B 437     -19.005 -18.744 -20.056  1.00105.84
ATOM   3497  CG  LEU B 437     -19.478 -18.942 -18.609  1.00105.84
ATOM   3498  CD1 LEU B 437     -20.911 -19.482 -18.545  1.00105.84
ATOM   3499  CD2 LEU B 437     -18.472 -19.773 -17.805  1.00105.84
ATOM   3500  N   SER B 438     -18.010 -16.453 -21.928  1.00 45.18
ATOM   3501  CA  SER B 438     -17.090 -16.128 -22.976  1.00 45.18
ATOM   3502  C   SER B 438     -15.780 -16.700 -22.538  1.00 45.18
ATOM   3503  O   SER B 438     -15.497 -16.796 -21.346  1.00 45.18
ATOM   3504  CB  SER B 438     -16.887 -14.616 -23.175  1.00 45.18
ATOM   3505  OG  SER B 438     -16.320 -14.043 -22.006  1.00 45.18
ATOM   3506  N   GLU B 439     -14.957 -17.134 -23.505  1.00 98.68
ATOM   3507  CA  GLU B 439     -13.708 -17.763 -23.193  1.00 98.68
ATOM   3508  C   GLU B 439     -12.737 -16.778 -22.623  1.00 98.68
ATOM   3509  O   GLU B 439     -11.906 -17.133 -21.790  1.00 98.68
ATOM   3510  CB  GLU B 439     -13.064 -18.445 -24.407  1.00 98.68
ATOM   3511  CG  GLU B 439     -13.963 -19.544 -24.973  1.00 98.68
ATOM   3512  CD  GLU B 439     -14.575 -20.295 -23.796  1.00 98.68
ATOM   3513  OE1 GLU B 439     -13.807 -20.726 -22.895  1.00 98.68
ATOM   3514  OE2 GLU B 439     -15.827 -20.438 -23.782  1.00 98.68
ATOM   3515  N   GLU B 440     -12.786 -15.516 -23.076  1.00 89.68
ATOM   3516  CA  GLU B 440     -11.821 -14.563 -22.616  1.00 89.68
ATOM   3517  C   GLU B 440     -11.938 -14.352 -21.128  1.00 89.68
ATOM   3518  O   GLU B 440     -10.944 -14.469 -20.412  1.00 89.68
ATOM   3519  CB  GLU B 440     -12.004 -13.194 -23.300  1.00 89.68
ATOM   3520  CG  GLU B 440     -13.405 -12.594 -23.115  1.00 89.68
ATOM   3521  CD  GLU B 440     -14.297 -12.974 -24.296  1.00 89.68
ATOM   3522  OE1 GLU B 440     -14.228 -14.140 -24.767  1.00 89.68
ATOM   3523  OE2 GLU B 440     -15.064 -12.083 -24.750  1.00 89.68
ATOM   3524  N   SER B 441     -13.155 -14.018 -20.644  1.00120.55
ATOM   3525  CA  SER B 441     -13.466 -13.692 -19.270  1.00120.55
ATOM   3526  C   SER B 441     -13.895 -14.863 -18.418  1.00120.55
ATOM   3527  O   SER B 441     -14.179 -14.675 -17.235  1.00120.55
ATOM   3528  CB  SER B 441     -14.610 -12.671 -19.154  1.00120.55
ATOM   3529  OG  SER B 441     -14.255 -11.451 -19.787  1.00120.55
ATOM   3530  N   TYR B 442     -13.969 -16.093 -18.954  1.00 85.98
ATOM   3531  CA  TYR B 442     -14.596 -17.151 -18.204  1.00 85.98
ATOM   3532  C   TYR B 442     -13.885 -17.414 -16.912  1.00 85.98
ATOM   3533  O   TYR B 442     -14.512 -17.789 -15.923  1.00 85.98
ATOM   3534  CB  TYR B 442     -14.793 -18.476 -18.972  1.00 85.98
ATOM   3535  CG  TYR B 442     -13.544 -19.279 -19.068  1.00 85.98
ATOM   3536  CD1 TYR B 442     -13.214 -20.143 -18.050  1.00 85.98
ATOM   3537  CD2 TYR B 442     -12.723 -19.194 -20.166  1.00 85.98
ATOM   3538  CE1 TYR B 442     -12.075 -20.907 -18.117  1.00 85.98
ATOM   3539  CE2 TYR B 442     -11.582 -19.957 -20.239  1.00 85.98
ATOM   3540  CZ  TYR B 442     -11.258 -20.813 -19.215  1.00 85.98
ATOM   3541  OH  TYR B 442     -10.089 -21.597 -19.290  1.00 85.98
ATOM   3542  N   LYS B 443     -12.554 -17.246 -16.879  1.00 75.46
ATOM   3543  CA  LYS B 443     -11.799 -17.512 -15.688  1.00 75.46
ATOM   3544  C   LYS B 443     -12.315 -16.657 -14.569  1.00 75.46
ATOM   3545  O   LYS B 443     -12.463 -17.129 -13.442  1.00 75.46
ATOM   3546  CB  LYS B 443     -10.310 -17.164 -15.873  1.00 75.46
ATOM   3547  CG  LYS B 443      -9.446 -17.421 -14.639  1.00 75.46
ATOM   3548  CD  LYS B 443      -7.944 -17.289 -14.909  1.00 75.46
ATOM   3549  CE  LYS B 443      -7.075 -17.497 -13.666  1.00 75.46
ATOM   3550  NZ  LYS B 443      -5.645 -17.334 -14.012  1.00 75.46
ATOM   3551  N   ASP B 444     -12.596 -15.369 -14.848  1.00 35.93
ATOM   3552  CA  ASP B 444     -13.064 -14.463 -13.836  1.00 35.93
ATOM   3553  C   ASP B 444     -14.420 -14.880 -13.357  1.00 35.93
ATOM   3554  O   ASP B 444     -14.709 -14.825 -12.163  1.00 35.93
ATOM   3555  CB  ASP B 444     -13.180 -13.020 -14.344  1.00 35.93
ATOM   3556  CG  ASP B 444     -11.770 -12.493 -14.558  1.00 35.93
ATOM   3557  OD1 ASP B 444     -10.897 -12.761 -13.689  1.00 35.93
ATOM   3558  OD2 ASP B 444     -11.545 -11.822 -15.599  1.00 35.93
ATOM   3559  N   SER B 445     -15.292 -15.312 -14.288  1.00 38.23
ATOM   3560  CA  SER B 445     -16.642 -15.663 -13.955  1.00 38.23
ATOM   3561  C   SER B 445     -16.659 -16.812 -12.994  1.00 38.23
ATOM   3562  O   SER B 445     -17.356 -16.766 -11.982  1.00 38.23
ATOM   3563  CB  SER B 445     -17.459 -16.102 -15.183  1.00 38.23
ATOM   3564  OG  SER B 445     -17.593 -15.024 -16.097  1.00 38.23
ATOM   3565  N   THR B 446     -15.882 -17.873 -13.283  1.00 40.09
ATOM   3566  CA  THR B 446     -15.878 -19.056 -12.469  1.00 40.09
ATOM   3567  C   THR B 446     -15.340 -18.755 -11.104  1.00 40.09
ATOM   3568  O   THR B 446     -15.817 -19.301 -10.111  1.00 40.09
ATOM   3569  CB  THR B 446     -15.073 -20.183 -13.063  1.00 40.09
ATOM   3570  OG1 THR B 446     -13.714 -19.804 -13.227  1.00 40.09
ATOM   3571  CG2 THR B 446     -15.693 -20.563 -14.419  1.00 40.09
ATOM   3572  N   LEU B 447     -14.321 -17.883 -11.013  1.00 97.31
ATOM   3573  CA  LEU B 447     -13.723 -17.595  -9.742  1.00 97.31
ATOM   3574  C   LEU B 447     -14.748 -16.947  -8.853  1.00 97.31
ATOM   3575  O   LEU B 447     -14.881 -17.303  -7.682  1.00 97.31
ATOM   3576  CB  LEU B 447     -12.530 -16.634  -9.888  1.00 97.31
ATOM   3577  CG  LEU B 447     -11.656 -16.477  -8.628  1.00 97.31
ATOM   3578  CD1 LEU B 447     -12.412 -15.815  -7.467  1.00 97.31
ATOM   3579  CD2 LEU B 447     -10.999 -17.815  -8.249  1.00 97.31
ATOM   3580  N   ILE B 448     -15.516 -15.983  -9.397  1.00 89.58
ATOM   3581  CA  ILE B 448     -16.491 -15.248  -8.636  1.00 89.58
ATOM   3582  C   ILE B 448     -17.547 -16.195  -8.154  1.00 89.58
ATOM   3583  O   ILE B 448     -18.015 -16.105  -7.020  1.00 89.58
ATOM   3584  CB  ILE B 448     -17.184 -14.195  -9.450  1.00 89.58
ATOM   3585  CG1 ILE B 448     -16.173 -13.162  -9.974  1.00 89.58
ATOM   3586  CG2 ILE B 448     -18.285 -13.579  -8.573  1.00 89.58
ATOM   3587  CD1 ILE B 448     -15.460 -12.392  -8.865  1.00 89.58
ATOM   3588  N   MET B 449     -17.953 -17.140  -9.019  1.00 35.54
ATOM   3589  CA  MET B 449     -18.988 -18.065  -8.667  1.00 35.54
ATOM   3590  C   MET B 449     -18.532 -18.860  -7.485  1.00 35.54
ATOM   3591  O   MET B 449     -19.316 -19.147  -6.582  1.00 35.54
ATOM   3592  CB  MET B 449     -19.340 -19.033  -9.812  1.00 35.54
ATOM   3593  CG  MET B 449     -19.990 -18.320 -11.003  1.00 35.54
ATOM   3594  SD  MET B 449     -20.444 -19.386 -12.406  1.00 35.54
ATOM   3595  CE  MET B 449     -21.861 -20.168 -11.582  1.00 35.54
ATOM   3596  N   GLN B 450     -17.240 -19.232  -7.451  1.00 29.91
ATOM   3597  CA  GLN B 450     -16.731 -20.012  -6.360  1.00 29.91
ATOM   3598  C   GLN B 450     -16.833 -19.209  -5.101  1.00 29.91
ATOM   3599  O   GLN B 450     -17.164 -19.748  -4.046  1.00 29.91
ATOM   3600  CB  GLN B 450     -15.258 -20.412  -6.540  1.00 29.91
ATOM   3601  CG  GLN B 450     -15.024 -21.309  -7.757  1.00 29.91
ATOM   3602  CD  GLN B 450     -13.544 -21.648  -7.806  1.00 29.91
ATOM   3603  OE1 GLN B 450     -12.989 -22.165  -6.836  1.00 29.91
ATOM   3604  NE2 GLN B 450     -12.882 -21.344  -8.953  1.00 29.91
ATOM   3605  N   LEU B 451     -16.545 -17.894  -5.183  1.00 40.84
ATOM   3606  CA  LEU B 451     -16.566 -17.017  -4.044  1.00 40.84
ATOM   3607  C   LEU B 451     -17.966 -16.916  -3.519  1.00 40.84
ATOM   3608  O   LEU B 451     -18.183 -16.919  -2.309  1.00 40.84
ATOM   3609  CB  LEU B 451     -16.121 -15.586  -4.395  1.00 40.84
ATOM   3610  CG  LEU B 451     -14.662 -15.486  -4.872  1.00 40.84
ATOM   3611  CD1 LEU B 451     -14.283 -14.034  -5.205  1.00 40.84
ATOM   3612  CD2 LEU B 451     -13.703 -16.139  -3.863  1.00 40.84
ATOM   3613  N   LEU B 452     -18.965 -16.827  -4.417  1.00 48.25
ATOM   3614  CA  LEU B 452     -20.316 -16.698  -3.954  1.00 48.25
ATOM   3615  C   LEU B 452     -20.651 -17.899  -3.128  1.00 48.25
ATOM   3616  O   LEU B 452     -21.242 -17.786  -2.056  1.00 48.25
ATOM   3617  CB  LEU B 452     -21.357 -16.649  -5.088  1.00 48.25
ATOM   3618  CG  LEU B 452     -21.388 -15.325  -5.876  1.00 48.25
ATOM   3619  CD1 LEU B 452     -22.453 -15.361  -6.986  1.00 48.25
ATOM   3620  CD2 LEU B 452     -21.594 -14.131  -4.930  1.00 48.25
ATOM   3621  N   ARG B 453     -20.270 -19.090  -3.617  1.00 80.96
ATOM   3622  CA  ARG B 453     -20.577 -20.331  -2.969  1.00 80.96
ATOM   3623  C   ARG B 453     -19.851 -20.403  -1.663  1.00 80.96
ATOM   3624  O   ARG B 453     -20.370 -20.932  -0.681  1.00 80.96
ATOM   3625  CB  ARG B 453     -20.168 -21.532  -3.835  1.00 80.96
ATOM   3626  CG  ARG B 453     -20.841 -22.845  -3.444  1.00 80.96
ATOM   3627  CD  ARG B 453     -20.524 -23.974  -4.427  1.00 80.96
ATOM   3628  NE  ARG B 453     -21.405 -25.125  -4.088  1.00 80.96
ATOM   3629  CZ  ARG B 453     -21.656 -26.085  -5.025  1.00 80.96
ATOM   3630  NH1 ARG B 453     -21.096 -25.992  -6.266  1.00 80.96
ATOM   3631  NH2 ARG B 453     -22.475 -27.133  -4.718  1.00 80.96
ATOM   3632  N   ASP B 454     -18.618 -19.873  -1.620  1.00 78.26
ATOM   3633  CA  ASP B 454     -17.834 -19.924  -0.424  1.00 78.26
ATOM   3634  C   ASP B 454     -18.565 -19.182   0.655  1.00 78.26
ATOM   3635  O   ASP B 454     -18.684 -19.666   1.779  1.00 78.26
ATOM   3636  CB  ASP B 454     -16.470 -19.245  -0.628  1.00 78.26
ATOM   3637  CG  ASP B 454     -15.628 -19.455   0.615  1.00 78.26
ATOM   3638  OD1 ASP B 454     -16.141 -20.093   1.572  1.00 78.26
ATOM   3639  OD2 ASP B 454     -14.460 -18.980   0.625  1.00 78.26
ATOM   3640  N   ASN B 455     -19.093 -17.985   0.329  1.00 36.15
ATOM   3641  CA  ASN B 455     -19.781 -17.180   1.298  1.00 36.15
ATOM   3642  C   ASN B 455     -21.018 -17.895   1.733  1.00 36.15
ATOM   3643  O   ASN B 455     -21.350 -17.920   2.917  1.00 36.15
ATOM   3644  CB  ASN B 455     -20.215 -15.812   0.744  1.00 36.15
ATOM   3645  CG  ASN B 455     -18.971 -14.963   0.540  1.00 36.15
ATOM   3646  OD1 ASN B 455     -17.887 -15.304   1.011  1.00 36.15
ATOM   3647  ND2 ASN B 455     -19.131 -13.818  -0.176  1.00 36.15
ATOM   3648  N   LEU B 456     -21.727 -18.518   0.776  1.00 44.15
ATOM   3649  CA  LEU B 456     -22.968 -19.161   1.086  1.00 44.15
ATOM   3650  C   LEU B 456     -22.699 -20.249   2.075  1.00 44.15
ATOM   3651  O   LEU B 456     -23.430 -20.406   3.052  1.00 44.15
ATOM   3652  CB  LEU B 456     -23.632 -19.782  -0.156  1.00 44.15
ATOM   3653  CG  LEU B 456     -25.042 -20.346   0.102  1.00 44.15
ATOM   3654  CD1 LEU B 456     -26.018 -19.225   0.493  1.00 44.15
ATOM   3655  CD2 LEU B 456     -25.543 -21.169  -1.095  1.00 44.15
ATOM   3656  N   THR B 457     -21.619 -21.022   1.864  1.00 28.00
ATOM   3657  CA  THR B 457     -21.333 -22.110   2.750  1.00 28.00
ATOM   3658  C   THR B 457     -21.059 -21.575   4.122  1.00 28.00
ATOM   3659  O   THR B 457     -21.583 -22.086   5.110  1.00 28.00
ATOM   3660  CB  THR B 457     -20.128 -22.901   2.331  1.00 28.00
ATOM   3661  OG1 THR B 457     -20.309 -23.433   1.025  1.00 28.00
ATOM   3662  CG2 THR B 457     -19.925 -24.040   3.343  1.00 28.00
ATOM   3663  N   LEU B 458     -20.235 -20.515   4.215  1.00141.69
ATOM   3664  CA  LEU B 458     -19.845 -20.002   5.497  1.00141.69
ATOM   3665  C   LEU B 458     -21.026 -19.450   6.230  1.00141.69
ATOM   3666  O   LEU B 458     -21.216 -19.720   7.415  1.00141.69
ATOM   3667  CB  LEU B 458     -18.802 -18.879   5.391  1.00141.69
ATOM   3668  CG  LEU B 458     -17.482 -19.338   4.747  1.00141.69
ATOM   3669  CD1 LEU B 458     -16.438 -18.212   4.765  1.00141.69
ATOM   3670  CD2 LEU B 458     -16.971 -20.643   5.382  1.00141.69
ATOM   3671  N   TRP B 459     -21.864 -18.671   5.529  1.00 81.24
ATOM   3672  CA  TRP B 459     -22.970 -18.007   6.151  1.00 81.24
ATOM   3673  C   TRP B 459     -23.976 -18.995   6.656  1.00 81.24
ATOM   3674  O   TRP B 459     -24.572 -18.781   7.711  1.00 81.24
ATOM   3675  CB  TRP B 459     -23.613 -16.967   5.218  1.00 81.24
ATOM   3676  CG  TRP B 459     -22.700 -15.773   5.030  1.00 81.24
ATOM   3677  CD1 TRP B 459     -21.748 -15.291   5.881  1.00 81.24
ATOM   3678  CD2 TRP B 459     -22.659 -14.937   3.861  1.00 81.24
ATOM   3679  NE1 TRP B 459     -21.120 -14.205   5.321  1.00 81.24
ATOM   3680  CE2 TRP B 459     -21.666 -13.975   4.079  1.00 81.24
ATOM   3681  CE3 TRP B 459     -23.379 -14.970   2.704  1.00 81.24
ATOM   3682  CZ2 TRP B 459     -21.382 -13.033   3.134  1.00 81.24
ATOM   3683  CZ3 TRP B 459     -23.092 -14.010   1.757  1.00 81.24
ATOM   3684  CH2 TRP B 459     -22.113 -13.060   1.969  1.00 81.24
ATOM   3685  N   THR B 460     -24.237 -20.081   5.904  1.00 93.46
ATOM   3686  CA  THR B 460     -25.174 -21.064   6.370  1.00 93.46
ATOM   3687  C   THR B 460     -24.597 -21.786   7.549  1.00 93.46
ATOM   3688  O   THR B 460     -25.276 -22.010   8.550  1.00 93.46
ATOM   3689  CB  THR B 460     -25.539 -22.065   5.316  1.00 93.46
ATOM   3690  OG1 THR B 460     -26.510 -22.970   5.820  1.00 93.46
ATOM   3691  CG2 THR B 460     -24.274 -22.813   4.875  1.00 93.46
ATOM   3692  N   SER B 461     -23.307 -22.158   7.472  1.00 59.87
ATOM   3693  CA  SER B 461     -22.698 -22.892   8.541  1.00 59.87
ATOM   3694  C   SER B 461     -22.638 -21.993   9.771  1.00 59.87
ATOM   3695  O   SER B 461     -23.182 -20.858   9.718  1.00 59.87
ATOM   3696  CB  SER B 461     -21.267 -23.351   8.215  1.00 59.87
ATOM   3697  OG  SER B 461     -21.290 -24.271   7.133  1.00 59.87
ATOM   3698  OXT SER B 461     -22.046 -22.441  10.789  1.00 59.87
