# Supplementary material for: A recombinant Fasciola gigantica 14-3-3 epsilon protein (rFg14-3-3e) modulates various functions of goat peripheral blood mononuclear cells
Source: Parasit Vectors. 2018 Mar 6;11:152. doi: 10.1186/s13071-018-2745-4 (PMC5840819; doi:10.1186/s13071-018-2745-4)
Supplement: Supplementary file 1 — Dataset S1. Structure files, FoldX configuration files and associated energy calculations for complexes between YWAHE and rFg14-3-3, and the 18 human protein interactors of YWAHE. (TGZ 5273 kb) [file 13071_2018_2745_MOESM1_ESM.tgz › foldx_model_files/WT_P62258-Q04917-MDL-2c63_Repair.fxout]

./WT_P62258-Q04917-MDL-2c63.pdb
Starting Structure	28.4637	-452.262	-107.231	-587.565	-26.9166	799.338	-756.267	133.796	297.55	678.586	0	0	0	58.318	544.255	-8.7659	0	0	-0.540849	0	0.423482	0
Now Optimizing Residues.
ASPA1	24.4951	-452.855	-109.276	-587.593	-26.8745	799.149	-756.311	130.59	298.728	678.571	0	0	0	59.2666	544.223	-8.78386	0	0	-0.541143	0	0.423482	0
ARGA2	24.3676	-453.022	-109.544	-587.654	-26.8918	799.428	-756.35	130.566	298.754	678.739	0	0	0	59.2654	544.22	-8.80472	0	0	-0.541143	0	0.423482	0
GLUA3	24.3549	-453.023	-109.541	-587.658	-26.9036	799.434	-756.354	130.565	298.75	678.739	0	0	0	59.2664	544.219	-8.80601	0	0	-0.53855	0	0.423482	0
ASPA4	24.3361	-453.023	-109.541	-587.657	-26.9036	799.426	-756.354	130.581	298.75	678.739	0	0	0	59.238	544.218	-8.80539	0	0	-0.538536	0	0.423482	0
VALA6	24.3361	-453.023	-109.541	-587.657	-26.9036	799.426	-756.354	130.581	298.75	678.739	0	0	0	59.238	544.218	-8.80539	0	0	-0.538536	0	0.423482	0
TYRA7	24.3033	-453.021	-109.548	-587.665	-26.899	799.423	-756.373	130.569	298.761	678.739	0	0	0	59.2388	544.216	-8.80556	0	0	-0.538536	0	0.423482	0
GLNA8	24.2813	-453.019	-109.546	-587.661	-26.899	799.409	-756.373	130.569	298.754	678.739	0	0	0	59.2273	544.215	-8.80556	0	0	-0.538536	0	0.423482	0
LYSA10	24.2627	-453.019	-109.546	-587.711	-26.9149	799.47	-756.444	130.587	298.789	678.739	0	0	0	59.2298	544.217	-8.80207	0	0	-0.539608	0	0.423482	0
GLUA13	24.2395	-453.019	-109.546	-587.704	-26.9041	799.44	-756.442	130.587	298.783	678.739	0	0	0	59.2291	544.217	-8.80672	0	0	-0.539712	0	0.423482	0
GLNA14	24.2336	-453.02	-109.546	-587.716	-26.9041	799.451	-756.457	130.587	298.793	678.739	0	0	0	59.2288	544.22	-8.80672	0	0	-0.539712	0	0.423482	0
GLUA16	24.2014	-453.019	-109.583	-587.723	-26.9057	799.452	-756.47	130.595	298.82	678.739	0	0	0	59.2288	544.218	-8.81783	0	0	-0.538626	0	0.423482	0
ARGA17	23.9505	-453.02	-109.659	-587.711	-26.946	799.324	-756.458	130.562	298.828	678.739	0	0	0	59.2266	544.222	-8.81721	0	0	-0.540091	0	0.423482	0
ASPA19	23.9498	-453.02	-109.659	-587.711	-26.9466	799.322	-756.458	130.562	298.827	678.739	0	0	0	59.2265	544.222	-8.81633	0	0	-0.540236	0	0.423482	0
GLUA20	23.7649	-452.998	-109.637	-587.694	-26.9205	799.261	-756.443	130.415	298.797	678.739	0	0	0	59.1637	544.213	-8.80128	0	0	-0.53927	0	0.423482	0
VALA22	23.7416	-452.998	-109.637	-587.693	-26.9207	799.256	-756.443	130.364	298.796	678.739	0	0	0	59.1954	544.209	-8.80128	0	0	-0.53927	0	0.423482	0
GLUA23	23.7398	-452.998	-109.637	-587.694	-26.9199	799.257	-756.445	130.364	298.796	678.739	0	0	0	59.1954	544.21	-8.80234	0	0	-0.53948	0	0.423482	0
SERA24	23.7379	-453	-109.639	-587.695	-26.9199	799.259	-756.445	130.364	298.796	678.739	0	0	0	59.1953	544.21	-8.80234	0	0	-0.53948	0	0.423482	0
LYSA26	23.7149	-453	-109.554	-587.685	-26.9172	799.204	-756.44	130.344	298.748	678.739	0	0	0	59.195	544.211	-8.80234	0	0	-0.53948	0	0.423482	0
LYSA27	23.6894	-453.001	-109.554	-587.681	-26.9216	799.181	-756.436	130.345	298.741	678.739	0	0	0	59.195	544.212	-8.80328	0	0	-0.539887	0	0.423482	0
VALA28	23.6894	-453.001	-109.554	-587.681	-26.9216	799.181	-756.436	130.345	298.741	678.739	0	0	0	59.195	544.212	-8.80328	0	0	-0.539887	0	0.423482	0
ASPA32	23.6892	-453.001	-109.554	-587.681	-26.9215	799.182	-756.436	130.345	298.741	678.739	0	0	0	59.1941	544.212	-8.80313	0	0	-0.539887	0	0.423475	0
VALA33	23.681	-453.001	-109.553	-587.678	-26.9207	799.18	-756.432	130.345	298.74	678.739	0	0	0	59.1797	544.213	-8.80313	0	0	-0.539887	0	0.423475	0
GLUA34	23.6706	-452.985	-109.538	-587.684	-26.9237	799.187	-756.442	130.345	298.727	678.724	0	0	0	59.1798	544.213	-8.80295	0	0	-0.539887	0	0.423475	0
THRA36	23.6706	-452.985	-109.538	-587.684	-26.9237	799.187	-756.442	130.345	298.727	678.724	0	0	0	59.1798	544.213	-8.80295	0	0	-0.539887	0	0.423475	0
VALA37	23.6706	-452.985	-109.538	-587.684	-26.9237	799.187	-756.442	130.345	298.727	678.724	0	0	0	59.1798	544.213	-8.80295	0	0	-0.539887	0	0.423475	0
GLUA38	23.4923	-453.003	-109.662	-587.69	-26.9217	799.206	-756.448	130.313	298.73	678.724	0	0	0	59.1799	544.217	-8.82034	0	0	-0.539753	0	0.423475	0
GLUA39	23.377	-453.003	-109.585	-587.682	-26.9381	798.977	-756.441	130.352	298.73	678.724	0	0	0	59.1799	544.218	-8.8215	0	0	-0.539728	0	0.423475	0
ARGA40	23.377	-453.003	-109.585	-587.682	-26.9381	798.977	-756.441	130.352	298.73	678.724	0	0	0	59.1799	544.218	-8.8215	0	0	-0.539728	0	0.423475	0
ASNA41	23.3375	-453.03	-109.612	-587.683	-26.9383	798.977	-756.441	130.352	298.73	678.724	0	0	0	59.1965	544.217	-8.8215	0	0	-0.539728	0	0.423475	0
SERA44	23.3375	-453.03	-109.612	-587.683	-26.9383	798.977	-756.441	130.352	298.73	678.724	0	0	0	59.1965	544.217	-8.8215	0	0	-0.539728	0	0.423475	0
VALA45	23.3375	-453.03	-109.612	-587.683	-26.9383	798.977	-756.441	130.352	298.73	678.724	0	0	0	59.1965	544.217	-8.8215	0	0	-0.539728	0	0.423475	0
LYSA48	23.2407	-453.031	-109.786	-587.695	-26.9271	798.982	-756.46	130.353	298.822	678.724	0	0	0	59.1967	544.222	-8.82232	0	0	-0.539728	0	0.423475	0
ASNA49	23.2272	-453.031	-109.786	-587.694	-26.9271	798.978	-756.46	130.353	298.821	678.724	0	0	0	59.1868	544.222	-8.82232	0	0	-0.539728	0	0.423475	0
ILEA51	23.2272	-453.031	-109.786	-587.694	-26.9271	798.978	-756.46	130.353	298.821	678.724	0	0	0	59.1868	544.222	-8.82232	0	0	-0.539728	0	0.423475	0
ARGA54	23.0215	-453.127	-109.873	-587.687	-26.9049	798.922	-756.478	130.375	298.822	678.724	0	0	0	59.1879	544.222	-8.82142	0	0	-0.541898	0	0.423475	0
ARGA55	23.0096	-453.131	-109.873	-587.691	-26.9133	798.925	-756.484	130.375	298.831	678.724	0	0	0	59.1877	544.232	-8.821	0	0	-0.542208	0	0.423475	0
SERA57	23.0096	-453.131	-109.873	-587.691	-26.9133	798.925	-756.484	130.375	298.831	678.724	0	0	0	59.1877	544.232	-8.821	0	0	-0.542208	0	0.423475	0
TRPA58	22.9953	-453.132	-109.865	-587.687	-26.9122	798.923	-756.479	130.343	298.832	678.724	0	0	0	59.1869	544.233	-8.821	0	0	-0.542208	0	0.423475	0
ARGA59	22.9357	-453.123	-109.898	-587.663	-26.908	798.853	-756.474	130.343	298.834	678.724	0	0	0	59.1863	544.227	-8.82064	0	0	-0.542268	0	0.423475	0
ILEA60	22.9357	-453.123	-109.898	-587.663	-26.908	798.853	-756.474	130.343	298.834	678.724	0	0	0	59.1863	544.227	-8.82064	0	0	-0.542268	0	0.423475	0
ILEA61	22.8226	-453.122	-109.898	-587.716	-26.9083	798.905	-756.545	130.255	298.834	678.724	0	0	0	59.2334	544.273	-8.82064	0	0	-0.542268	0	0.423475	0
SERA62	22.8226	-453.122	-109.898	-587.716	-26.9083	798.905	-756.545	130.255	298.834	678.724	0	0	0	59.2334	544.273	-8.82064	0	0	-0.542268	0	0.423475	0
SERA63	22.8106	-453.104	-109.852	-587.713	-26.9083	798.897	-756.543	130.255	298.82	678.724	0	0	0	59.1741	544.272	-8.82064	0	0	-0.542268	0	0.423475	0
GLUA65	22.724	-453.104	-109.842	-587.711	-26.9067	798.889	-756.542	130.162	298.819	678.724	0	0	0	59.1741	544.273	-8.82046	0	0	-0.542091	0	0.423475	0
GLNA66	22.698	-453.12	-109.859	-587.719	-26.9067	798.89	-756.559	130.162	298.844	678.724	0	0	0	59.181	544.273	-8.82046	0	0	-0.542091	0	0.423475	0
LYSA67	22.6769	-453.121	-109.859	-587.737	-26.9075	798.894	-756.593	130.162	298.872	678.724	0	0	0	59.1815	544.277	-8.82092	0	0	-0.54192	0	0.423475	0
GLUA68	22.64	-453.226	-109.962	-587.738	-26.8967	798.906	-756.594	130.167	298.912	678.724	0	0	0	59.2898	544.281	-8.82375	0	0	-0.541451	0	0.423475	0
GLUA69	22.587	-453.226	-109.962	-587.732	-26.8989	798.871	-756.596	130.158	298.897	678.724	0	0	0	59.2901	544.283	-8.82042	0	0	-0.541451	0	0.423475	0
ASNA70	22.587	-453.226	-109.962	-587.732	-26.8989	798.871	-756.596	130.158	298.897	678.724	0	0	0	59.2901	544.283	-8.82042	0	0	-0.541451	0	0.423475	0
LYSA71	22.584	-453.226	-109.962	-587.733	-26.9011	798.872	-756.598	130.159	298.898	678.724	0	0	0	59.29	544.284	-8.8211	0	0	-0.541472	0	0.423475	0
GLUA74	22.5688	-453.25	-109.987	-587.733	-26.9023	798.872	-756.598	130.159	298.923	678.736	0	0	0	59.29	544.284	-8.82233	0	0	-0.541472	0	0.423475	0
ASPA75	22.5682	-453.25	-109.987	-587.733	-26.9012	798.872	-756.598	130.159	298.922	678.736	0	0	0	59.29	544.284	-8.82392	0	0	-0.541473	0	0.423475	0
LYSA76	22.5656	-453.25	-109.987	-587.732	-26.9013	798.868	-756.596	130.159	298.922	678.736	0	0	0	59.29	544.284	-8.8243	0	0	-0.541501	0	0.423475	0
LYSA78	22.5413	-453.251	-109.987	-587.728	-26.9007	798.849	-756.601	130.154	298.924	678.736	0	0	0	59.29	544.247	-8.82514	0	0	-0.541624	0	0.423475	0
META79	22.3273	-453.253	-109.987	-587.699	-26.9007	798.815	-756.584	130.161	298.915	678.736	0	0	0	59.0666	544.18	-8.82514	0	0	-0.541624	0	0.423475	0
ARGA81	22.2474	-453.253	-109.997	-587.657	-26.8394	798.698	-756.57	130.147	298.86	678.736	0	0	0	59.0663	544.18	-8.82516	0	0	-0.541624	0	0.423475	0
GLUA82	22.245	-453.253	-109.997	-587.659	-26.8389	798.698	-756.574	130.147	298.861	678.736	0	0	0	59.0664	544.18	-8.82462	0	0	-0.541258	0	0.423475	0
ARGA84	22.2337	-453.253	-110.01	-587.665	-26.8466	798.705	-756.578	130.155	298.861	678.736	0	0	0	59.0704	544.18	-8.8246	0	0	-0.541101	0	0.423475	0
GLNA85	22.231	-453.273	-110.028	-587.679	-26.8432	798.717	-756.596	130.153	298.893	678.736	0	0	0	59.0941	544.18	-8.8246	0	0	-0.541101	0	0.423475	0
META86	22.2081	-453.299	-110.028	-587.7	-26.8432	798.75	-756.62	130.157	298.903	678.736	0	0	0	59.0939	544.18	-8.8246	0	0	-0.541101	0	0.423475	0
VALA87	22.2081	-453.299	-110.028	-587.7	-26.8432	798.75	-756.62	130.157	298.903	678.736	0	0	0	59.0939	544.18	-8.8246	0	0	-0.541101	0	0.423475	0
GLUA88	22.1067	-453.311	-110.179	-587.739	-26.8994	798.868	-756.641	130.219	298.902	678.737	0	0	0	59.0925	544.18	-8.82441	0	0	-0.541618	0	0.423475	0
THRA89	22.1067	-453.311	-110.179	-587.739	-26.8994	798.868	-756.641	130.219	298.902	678.737	0	0	0	59.0925	544.18	-8.82441	0	0	-0.541618	0	0.423475	0
GLUA90	22.0878	-453.313	-110.193	-587.743	-26.8958	798.872	-756.648	130.219	298.903	678.737	0	0	0	59.0926	544.18	-8.82415	0	0	-0.540917	0	0.423475	0
LYSA92	22.0737	-453.312	-110.193	-587.746	-26.8944	798.87	-756.656	130.205	298.912	678.737	0	0	0	59.0926	544.18	-8.8242	0	0	-0.540975	0	0.423475	0
LEUA93	22.0737	-453.312	-110.193	-587.746	-26.8944	798.87	-756.656	130.205	298.912	678.737	0	0	0	59.0926	544.18	-8.8242	0	0	-0.540975	0	0.423475	0
CYSA96	22.0737	-453.312	-110.193	-587.746	-26.8944	798.87	-756.656	130.205	298.912	678.737	0	0	0	59.0926	544.18	-8.8242	0	0	-0.540975	0	0.423475	0
ASPA97	22.0433	-453.312	-110.207	-587.743	-26.8908	798.862	-756.653	130.209	298.911	678.737	0	0	0	59.0719	544.179	-8.82431	0	0	-0.540975	0	0.423475	0
ILEA98	21.8336	-453.312	-110.207	-587.742	-26.8908	798.861	-756.651	130.02	298.911	678.737	0	0	0	59.0482	544.181	-8.82431	0	0	-0.540975	0	0.423475	0
ASPA100	21.8325	-453.312	-110.207	-587.742	-26.8919	798.861	-756.65	130.02	298.911	678.737	0	0	0	59.0482	544.181	-8.82437	0	0	-0.540975	0	0.423475	0
ASPA103	21.8119	-453.312	-110.238	-587.743	-26.8994	798.864	-756.652	130.038	298.911	678.737	0	0	0	59.0483	544.18	-8.8246	0	0	-0.540975	0	0.423475	0
LYSA104	21.7809	-453.312	-110.314	-587.744	-26.8996	798.874	-756.651	130.036	298.95	678.737	0	0	0	59.0483	544.181	-8.82575	0	0	-0.540975	0	0.423487	0
ILEA107	21.7809	-453.312	-110.314	-587.744	-26.8996	798.874	-756.651	130.036	298.95	678.737	0	0	0	59.0483	544.181	-8.82575	0	0	-0.540975	0	0.423487	0
PROA108	21.6935	-453.312	-110.314	-587.724	-26.8996	798.866	-756.608	129.894	298.95	678.737	0	0	0	59.0483	544.178	-8.82575	0	0	-0.540975	0	0.423487	0
ASNA111	21.6931	-453.312	-110.314	-587.725	-26.8996	798.866	-756.609	129.894	298.95	678.737	0	0	0	59.0484	544.178	-8.82575	0	0	-0.540975	0	0.423487	0
THRA112	21.6931	-453.312	-110.314	-587.725	-26.8996	798.866	-756.609	129.894	298.95	678.737	0	0	0	59.0484	544.178	-8.82575	0	0	-0.540975	0	0.423487	0
GLUA114	21.6728	-453.312	-110.307	-587.719	-26.9	798.848	-756.603	129.894	298.951	678.737	0	0	0	59.0252	544.178	-8.82467	0	0	-0.540975	0	0.423463	0
SERA115	21.6728	-453.312	-110.307	-587.719	-26.9	798.848	-756.603	129.894	298.951	678.737	0	0	0	59.0252	544.178	-8.82467	0	0	-0.540975	0	0.423463	0
LYSA116	21.5149	-453.409	-110.404	-587.727	-26.9014	798.92	-756.607	129.897	298.95	678.734	0	0	0	59.0252	544.179	-8.84619	0	0	-0.540975	0	0.423463	0
TYRA119	21.5149	-453.409	-110.404	-587.727	-26.9014	798.92	-756.607	129.897	298.95	678.734	0	0	0	59.0252	544.179	-8.84619	0	0	-0.540975	0	0.423463	0
TYRA120	21.4551	-453.409	-110.404	-587.714	-26.8999	798.842	-756.608	129.897	298.949	678.734	0	0	0	59.0312	544.184	-8.84619	0	0	-0.540975	0	0.423463	0
LYSA121	21.4454	-453.409	-110.407	-587.716	-26.9015	798.845	-756.611	129.897	298.952	678.734	0	0	0	59.0264	544.184	-8.84637	0	0	-0.540975	0	0.423463	0
META122	21.4361	-453.409	-110.407	-587.716	-26.9015	798.849	-756.61	129.882	298.952	678.734	0	0	0	59.0267	544.184	-8.84637	0	0	-0.540975	0	0.423463	0
LYSA123	21.3594	-453.406	-110.453	-587.717	-26.8896	798.827	-756.617	129.866	298.952	678.734	0	0	0	59.0267	544.182	-8.84613	0	0	-0.540975	0	0.423463	0
TYRA126	21.3594	-453.406	-110.453	-587.717	-26.8896	798.827	-756.617	129.866	298.952	678.734	0	0	0	59.0267	544.182	-8.84613	0	0	-0.540975	0	0.423463	0
ARGA128	21.3161	-453.406	-110.461	-587.701	-26.8856	798.796	-756.612	129.852	298.952	678.739	0	0	0	59.0058	544.227	-8.84457	0	0	-0.540975	0	0.423463	0
LEUA130	21.2731	-453.406	-110.461	-587.702	-26.8856	798.796	-756.615	129.814	298.951	678.739	0	0	0	59.0054	544.227	-8.84457	0	0	-0.540975	0	0.423463	0
GLUA132	21.2192	-453.406	-110.461	-587.69	-26.8849	798.75	-756.611	129.814	298.943	678.732	0	0	0	58.9949	544.193	-8.84352	0	0	-0.540964	0	0.423463	0
PHEA133	21.1769	-453.406	-110.461	-587.686	-26.8826	798.748	-756.606	129.761	298.943	678.732	0	0	0	58.9959	544.191	-8.84294	0	0	-0.540964	0	0.423463	0
THRA135	21.1695	-453.408	-110.463	-587.687	-26.8826	798.749	-756.607	129.773	298.945	678.732	0	0	0	58.9777	544.191	-8.84294	0	0	-0.540964	0	0.423463	0
ASPA138	21.1612	-453.408	-110.463	-587.69	-26.8796	798.746	-756.614	129.776	298.944	678.732	0	0	0	58.9777	544.191	-8.8428	0	0	-0.540964	0	0.423463	0
ARGA139	21.0988	-453.446	-110.501	-587.707	-26.8779	798.772	-756.632	129.799	298.944	678.732	0	0	0	58.9778	544.193	-8.84502	0	0	-0.540964	0	0.423463	0
LYSA140	21.0258	-453.445	-110.501	-587.696	-26.8788	798.762	-756.617	129.715	298.941	678.731	0	0	0	58.9778	544.188	-8.84404	0	0	-0.540964	0	0.423463	0
GLUA141	21.022	-453.446	-110.509	-587.7	-26.8747	798.768	-756.622	129.715	298.946	678.731	0	0	0	58.9778	544.191	-8.84656	0	0	-0.540964	0	0.423463	0
GLUA144	20.9899	-453.446	-110.509	-587.705	-26.8773	798.762	-756.64	129.715	298.956	678.731	0	0	0	58.9673	544.192	-8.84645	0	0	-0.540964	0	0.423463	0
ASNA145	20.9663	-453.438	-110.5	-587.682	-26.8773	798.709	-756.635	129.715	298.955	678.731	0	0	0	58.953	544.149	-8.84645	0	0	-0.540964	0	0.423463	0
SERA146	20.9663	-453.438	-110.5	-587.682	-26.8773	798.709	-756.635	129.715	298.955	678.731	0	0	0	58.953	544.149	-8.84645	0	0	-0.540964	0	0.423463	0
VALA148	20.9663	-453.438	-110.5	-587.682	-26.8773	798.709	-756.635	129.715	298.955	678.731	0	0	0	58.953	544.149	-8.84645	0	0	-0.540964	0	0.423463	0
TYRA150	20.9607	-453.438	-110.504	-587.681	-26.877	798.709	-756.635	129.713	298.955	678.731	0	0	0	58.953	544.149	-8.84645	0	0	-0.540964	0	0.423463	0
LYSA151	20.9452	-453.438	-110.504	-587.688	-26.8778	798.709	-756.645	129.706	298.964	678.731	0	0	0	58.953	544.149	-8.84645	0	0	-0.540964	0	0.423463	0
SERA154	20.9452	-453.438	-110.504	-587.688	-26.8778	798.709	-756.645	129.706	298.964	678.731	0	0	0	58.953	544.149	-8.84645	0	0	-0.540964	0	0.423463	0
ASPA155	20.9373	-453.437	-110.504	-587.677	-26.8769	798.681	-756.623	129.706	298.953	678.731	0	0	0	58.9482	544.147	-8.84587	0	0	-0.540964	0	0.423463	0
META158	20.9077	-453.442	-110.504	-587.694	-26.8758	798.689	-756.653	129.706	298.966	678.731	0	0	0	58.9478	544.153	-8.84587	0	0	-0.540964	0	0.423463	0
THRA159	20.9071	-453.45	-110.512	-587.695	-26.8758	798.69	-756.654	129.724	298.966	678.731	0	0	0	58.9452	544.154	-8.84587	0	0	-0.540964	0	0.423463	0
GLUA160	20.8437	-453.452	-110.515	-587.672	-26.8761	798.625	-756.632	129.673	298.959	678.731	0	0	0	58.9454	544.152	-8.82436	0	0	-0.540964	0	0.423463	0
PROA162	20.8371	-453.452	-110.515	-587.676	-26.8761	798.631	-756.641	129.673	298.959	678.731	0	0	0	58.9454	544.152	-8.82436	0	0	-0.540964	0	0.423528	0
THRA164	20.8371	-453.452	-110.515	-587.676	-26.8761	798.631	-756.641	129.673	298.959	678.731	0	0	0	58.9454	544.152	-8.82436	0	0	-0.540964	0	0.423528	0
ARGA168	20.7224	-453.504	-110.56	-587.697	-26.858	798.646	-756.66	129.676	298.954	678.731	0	0	0	58.946	544.154	-8.83373	0	0	-0.540964	0	0.423528	0
ASNA174	20.7102	-453.505	-110.56	-587.71	-26.857	798.65	-756.686	129.684	298.954	678.731	0	0	0	58.9605	544.157	-8.83373	0	0	-0.540964	0	0.423528	0
PHEA175	20.5888	-453.505	-110.56	-587.718	-26.8578	798.649	-756.701	129.573	298.954	678.731	0	0	0	58.9758	544.157	-8.83373	0	0	-0.540964	0	0.423528	0
SERA176	20.5888	-453.505	-110.56	-587.718	-26.8578	798.649	-756.701	129.573	298.954	678.731	0	0	0	58.9758	544.157	-8.83373	0	0	-0.540964	0	0.423528	0
VALA177	20.5888	-453.505	-110.56	-587.718	-26.8578	798.649	-756.701	129.573	298.954	678.731	0	0	0	58.9758	544.157	-8.83373	0	0	-0.540964	0	0.423528	0
TYRA179	20.5749	-453.505	-110.56	-587.724	-26.858	798.649	-756.712	129.576	298.954	678.731	0	0	0	58.9758	544.157	-8.83373	0	0	-0.540964	0	0.423528	0
TYRA180	20.5721	-453.506	-110.56	-587.715	-26.8591	798.646	-756.697	129.554	298.954	678.731	0	0	0	58.9758	544.158	-8.83378	0	0	-0.540964	0	0.423528	0
GLUA181	20.5701	-453.506	-110.56	-587.712	-26.8534	798.646	-756.692	129.544	298.949	678.731	0	0	0	58.9759	544.158	-8.83385	0	0	-0.540964	0	0.423528	0
ILEA182	20.5561	-453.505	-110.56	-587.712	-26.8535	798.646	-756.693	129.533	298.949	678.732	0	0	0	58.9718	544.155	-8.83385	0	0	-0.540964	0	0.423528	0
ASNA184	20.5537	-453.509	-110.564	-587.714	-26.8535	798.649	-756.693	129.533	298.954	678.732	0	0	0	58.9718	544.156	-8.83385	0	0	-0.540964	0	0.423528	0
SERA185	20.5537	-453.509	-110.564	-587.714	-26.8535	798.649	-756.693	129.533	298.954	678.732	0	0	0	58.9718	544.156	-8.83385	0	0	-0.540964	0	0.423528	0
PROA186	20.5526	-453.509	-110.564	-587.712	-26.8535	798.647	-756.691	129.53	298.953	678.731	0	0	0	58.9718	544.155	-8.83385	0	0	-0.540964	0	0.423528	0
ASPA187	20.5425	-453.509	-110.564	-587.711	-26.8481	798.647	-756.689	129.53	298.946	678.731	0	0	0	58.9738	544.157	-8.84717	0	0	-0.540964	0	0.423528	0
ARGA188	20.5135	-453.509	-110.613	-587.708	-26.844	798.639	-756.69	129.531	298.967	678.731	0	0	0	58.9737	544.14	-8.84755	0	0	-0.540964	0	0.423528	0
CYSA190	20.5124	-453.51	-110.613	-587.708	-26.844	798.641	-756.689	129.53	298.965	678.731	0	0	0	58.9738	544.142	-8.84755	0	0	-0.540964	0	0.423528	0
ARGA191	20.4416	-453.555	-110.658	-587.751	-26.857	798.662	-756.743	129.535	299.06	678.731	0	0	0	58.9709	544.152	-8.83704	0	0	-0.540964	0	0.423528	0
LYSA194	20.4008	-453.555	-110.658	-587.772	-26.8571	798.664	-756.789	129.536	299.085	678.731	0	0	0	58.9709	544.154	-8.8369	0	0	-0.540964	0	0.423528	0
ASPA198	20.3973	-453.556	-110.658	-587.774	-26.8595	798.665	-756.791	129.535	299.088	678.731	0	0	0	58.9709	544.155	-8.83783	0	0	-0.540964	0	0.423528	0
ASPA199	20.3936	-453.555	-110.658	-587.774	-26.858	798.666	-756.791	129.533	299.087	678.731	0	0	0	58.9707	544.159	-8.84031	0	0	-0.540964	0	0.423528	0
ILEA201	20.3933	-453.555	-110.658	-587.777	-26.858	798.667	-756.796	129.533	299.088	678.731	0	0	0	58.9761	544.159	-8.84031	0	0	-0.540964	0	0.423528	0
GLUA203	20.3501	-453.553	-110.658	-587.757	-26.8576	798.595	-756.786	129.533	299.073	678.728	0	0	0	58.9683	544.156	-8.8186	0	0	-0.540964	0	0.423528	0
LEUA204	20.315	-453.553	-110.658	-587.768	-26.8576	798.588	-756.815	129.533	299.088	678.728	0	0	0	58.9661	544.149	-8.8186	0	0	-0.540964	0	0.423528	0
ASPA205	20.3105	-453.553	-110.658	-587.768	-26.8574	798.589	-756.815	129.533	299.087	678.728	0	0	0	58.9618	544.149	-8.81948	0	0	-0.540964	0	0.423528	0
THRA206	20.2774	-453.553	-110.658	-587.768	-26.8574	798.592	-756.813	129.51	299.088	678.728	0	0	0	58.9469	544.15	-8.81948	0	0	-0.540964	0	0.423528	0
SERA208	20.2705	-453.565	-110.67	-587.763	-26.8574	798.582	-756.808	129.51	299.094	678.729	0	0	0	58.9569	544.151	-8.81948	0	0	-0.540964	0	0.423528	0
GLUA209	20.2683	-453.566	-110.671	-587.761	-26.856	798.577	-756.806	129.51	299.094	678.728	0	0	0	58.9573	544.151	-8.81908	0	0	-0.540964	0	0.423528	0
GLUA210	20.2667	-453.566	-110.671	-587.761	-26.8578	798.577	-756.807	129.51	299.094	678.728	0	0	0	58.9575	544.151	-8.81929	0	0	-0.540964	0	0.423528	0
SERA211	20.214	-453.566	-110.72	-587.756	-26.8578	798.563	-756.806	129.509	299.094	678.728	0	0	0	58.9626	544.15	-8.81929	0	0	-0.540964	0	0.423528	0
TYRA212	20.2045	-453.566	-110.72	-587.757	-26.8576	798.563	-756.807	129.519	299.094	678.728	0	0	0	58.944	544.15	-8.81941	0	0	-0.540964	0	0.423528	0
LYSA213	20.1566	-453.568	-110.958	-587.805	-26.864	798.693	-756.879	129.519	299.26	678.728	0	0	0	58.963	544.155	-8.81516	0	0	-0.540964	0	0.423528	0
ASPA214	20.1566	-453.568	-110.958	-587.805	-26.864	798.693	-756.879	129.519	299.26	678.728	0	0	0	58.963	544.155	-8.81516	0	0	-0.540964	0	0.423528	0
SERA215	20.1566	-453.568	-110.958	-587.805	-26.864	798.693	-756.879	129.519	299.26	678.728	0	0	0	58.963	544.155	-8.81516	0	0	-0.540964	0	0.423528	0
LEUA217	20.1566	-453.568	-110.958	-587.805	-26.864	798.693	-756.879	129.519	299.26	678.728	0	0	0	58.963	544.155	-8.81516	0	0	-0.540964	0	0.423528	0
ILEA218	20.1337	-453.567	-110.958	-587.819	-26.864	798.692	-756.912	129.544	299.26	678.728	0	0	0	58.963	544.154	-8.81516	0	0	-0.540964	0	0.423528	0
GLNA220	20.1204	-453.566	-110.957	-587.812	-26.8638	798.677	-756.906	129.544	299.254	678.728	0	0	0	58.9554	544.154	-8.81516	0	0	-0.540964	0	0.423528	0
ARGA223	20.0752	-453.566	-110.957	-587.855	-26.8707	798.73	-756.948	129.514	299.279	678.728	0	0	0	58.9546	544.16	-8.81469	0	0	-0.540964	0	0.423528	0
ASPA224	20.0752	-453.566	-110.957	-587.855	-26.8707	798.73	-756.948	129.514	299.279	678.728	0	0	0	58.9546	544.16	-8.81469	0	0	-0.540964	0	0.423528	0
ASNA225	20.0747	-453.586	-110.974	-587.864	-26.8707	798.75	-756.948	129.514	299.278	678.728	0	0	0	58.9789	544.161	-8.81469	0	0	-0.540964	0	0.423528	0
THRA227	20.0747	-453.586	-110.974	-587.864	-26.8707	798.75	-756.948	129.514	299.278	678.728	0	0	0	58.9789	544.161	-8.81469	0	0	-0.540964	0	0.423528	0
LEUA228	20.0474	-453.592	-110.974	-587.879	-26.8707	798.761	-756.974	129.514	299.288	678.728	0	0	0	58.9795	544.173	-8.81469	0	0	-0.540964	0	0.423528	0
TRPA229	20.0474	-453.592	-110.974	-587.879	-26.8707	798.761	-756.974	129.514	299.288	678.728	0	0	0	58.9795	544.173	-8.81469	0	0	-0.540964	0	0.423528	0
THRA230	20.0474	-453.592	-110.974	-587.879	-26.8707	798.761	-756.974	129.514	299.288	678.728	0	0	0	58.9795	544.173	-8.81469	0	0	-0.540964	0	0.423528	0
SERA231	20.0474	-453.592	-110.974	-587.879	-26.8707	798.761	-756.974	129.514	299.288	678.728	0	0	0	58.9795	544.173	-8.81469	0	0	-0.540964	0	0.423528	0
ASPB232	20.0416	-453.584	-110.966	-587.884	-26.8749	798.775	-756.978	129.514	299.291	678.728	0	0	0	58.9795	544.176	-8.84153	0	0	-0.540933	0	0.423528	0
ARGB233	19.87	-453.584	-110.844	-587.918	-26.9395	798.85	-757.006	129.348	299.213	678.724	0	0	0	58.9785	544.145	-8.83641	0	0	-0.540803	0	0.423528	0
GLUB234	19.8636	-453.584	-110.844	-587.924	-26.9387	798.853	-757.018	129.348	299.223	678.724	0	0	0	58.9835	544.148	-8.84358	0	0	-0.540486	0	0.423528	0
GLNB235	19.8594	-453.589	-110.848	-587.924	-26.9387	798.854	-757.018	129.348	299.228	678.724	0	0	0	58.9835	544.148	-8.84358	0	0	-0.540486	0	0.423528	0
GLNB238	19.8095	-453.609	-110.866	-587.931	-26.9387	798.852	-757.03	129.35	299.23	678.724	0	0	0	58.9891	544.148	-8.84358	0	0	-0.540486	0	0.423528	0
ARGB239	19.7257	-453.609	-110.866	-587.943	-26.9306	798.859	-757.048	129.35	299.232	678.724	0	0	0	58.9252	544.148	-8.85776	0	0	-0.534419	0	0.423528	0
ARGB241	19.721	-453.61	-110.866	-587.949	-26.9317	798.864	-757.055	129.351	299.237	678.724	0	0	0	58.9239	544.148	-8.85692	0	0	-0.534348	0	0.423528	0
GLUB244	19.7047	-453.61	-110.866	-587.964	-26.9295	798.879	-757.082	129.351	299.252	678.724	0	0	0	58.925	544.144	-8.86361	0	0	-0.533947	0	0.423528	0
GLNB245	19.589	-453.703	-110.955	-587.978	-26.9295	798.884	-757.108	129.351	299.353	678.724	0	0	0	58.9251	544.144	-8.86361	0	0	-0.533947	0	0.423528	0
GLUB247	19.5407	-453.704	-111.043	-587.98	-26.9302	798.885	-757.11	129.357	299.396	678.724	0	0	0	58.9262	544.143	-8.87793	0	0	-0.526525	0	0.423528	0
ARGB248	19.507	-453.705	-111.083	-587.984	-26.9272	798.878	-757.123	129.388	299.396	678.724	0	0	0	58.9275	544.144	-8.88049	0	0	-0.52796	0	0.423528	0
TYRB249	19.3759	-453.721	-111.083	-588.003	-26.9272	798.915	-757.135	129.266	299.397	678.724	0	0	0	58.9275	544.181	-8.88049	0	0	-0.52796	0	0.423528	0
ASPB250	19.3724	-453.721	-111.083	-588.003	-26.9271	798.915	-757.135	129.266	299.396	678.724	0	0	0	58.9212	544.18	-8.87747	0	0	-0.527779	0	0.423528	0
ASPB251	19.3601	-453.72	-111.083	-587.998	-26.9239	798.906	-757.131	129.263	299.39	678.724	0	0	0	58.9213	544.182	-8.88497	0	0	-0.527163	0	0.423528	0
SERB254	19.3392	-453.721	-111.083	-587.999	-26.9239	798.909	-757.131	129.258	299.39	678.724	0	0	0	58.9042	544.182	-8.88497	0	0	-0.527163	0	0.423528	0
METB256	18.9611	-453.72	-111.083	-588.017	-26.9345	798.963	-757.15	128.873	299.388	678.724	0	0	0	58.9055	544.183	-8.88497	0	0	-0.527163	0	0.423528	0
LYSB257	18.3674	-453.719	-111.083	-588.001	-26.943	798.879	-757.14	128.313	299.381	678.724	0	0	0	58.9404	544.18	-8.88022	0	0	-0.527163	0	0.423528	0
VALB259	18.1244	-453.719	-111.083	-588.001	-26.9423	798.877	-757.14	128.194	299.381	678.724	0	0	0	58.8167	544.18	-8.88022	0	0	-0.527163	0	0.423528	0
THRB260	17.9058	-453.719	-111.083	-588.024	-26.9423	798.91	-757.171	128.1	299.381	678.724	0	0	0	58.714	544.179	-8.88022	0	0	-0.527163	0	0.423528	0
GLUB261	17.8057	-453.719	-111.083	-588.002	-26.9296	798.812	-757.155	128.09	299.347	678.724	0	0	0	58.7111	544.179	-8.88636	0	0	-0.527163	0	0.423528	0
ASNB263	17.4978	-453.719	-111.083	-588.02	-26.9296	798.821	-757.178	127.832	299.357	678.724	0	0	0	58.6842	544.179	-8.88636	0	0	-0.527163	0	0.423528	0
GLUB264	17.4786	-453.719	-111.11	-588.026	-26.9363	798.828	-757.185	127.833	299.376	678.724	0	0	0	58.6842	544.18	-8.88688	0	0	-0.527163	0	0.423528	0
PROB265	17.4786	-453.719	-111.11	-588.026	-26.9363	798.828	-757.185	127.833	299.376	678.724	0	0	0	58.6842	544.18	-8.88688	0	0	-0.527163	0	0.423528	0
SERB267	17.409	-453.761	-111.147	-588.027	-26.9361	798.831	-757.186	127.833	299.376	678.724	0	0	0	58.693	544.182	-8.88688	0	0	-0.527163	0	0.423528	0
ASNB268	17.3872	-453.76	-111.147	-588.024	-26.9351	798.819	-757.185	127.825	299.373	678.724	0	0	0	58.6871	544.184	-8.88688	0	0	-0.527163	0	0.423528	0
GLUB269	17.361	-453.761	-111.147	-588.024	-26.9295	798.819	-757.185	127.825	299.37	678.724	0	0	0	58.6667	544.185	-8.89429	0	0	-0.526943	0	0.423528	0
ASPB270	17.1035	-453.823	-111.208	-587.969	-26.8986	798.642	-757.128	127.793	299.363	678.725	0	0	0	58.62	544.189	-8.91002	0	0	-0.526801	0	0.423528	0
ARGB271	17.0265	-453.823	-111.196	-587.957	-26.934	798.591	-757.127	127.818	299.364	678.73	0	0	0	58.5683	544.192	-8.9056	0	0	-0.526801	0	0.423528	0
ASNB272	16.986	-453.821	-111.196	-587.933	-26.934	798.534	-757.12	127.818	299.349	678.73	0	0	0	58.5681	544.168	-8.9056	0	0	-0.526801	0	0.423528	0
LEUB273	16.7775	-453.82	-111.196	-587.93	-26.9339	798.527	-757.117	127.596	299.347	678.73	0	0	0	58.5827	544.163	-8.9056	0	0	-0.526801	0	0.423528	0
LEUB274	16.2741	-453.82	-111.196	-587.925	-26.9339	798.525	-757.106	127.076	299.35	678.73	0	0	0	58.5827	544.163	-8.9056	0	0	-0.526801	0	0.423528	0
SERB275	16.1666	-453.838	-111.215	-587.942	-26.9339	798.554	-757.125	127.007	299.349	678.73	0	0	0	58.5893	544.164	-8.9056	0	0	-0.526801	0	0.423528	0
VALB276	16.1217	-453.839	-111.215	-587.96	-26.9339	798.552	-757.168	126.835	299.349	678.73	0	0	0	58.7801	544.163	-8.9056	0	0	-0.526801	0	0.423528	0
TYRB278	15.6376	-453.838	-111.215	-587.915	-26.9357	798.542	-757.104	126.25	299.352	678.73	0	0	0	58.781	544.162	-8.9056	0	0	-0.526801	0	0.423528	0
LYSB279	15.538	-453.837	-111.466	-587.921	-26.9398	798.577	-757.104	126.25	299.477	678.73	0	0	0	58.781	544.16	-8.90545	0	0	-0.526801	0	0.423528	0
ASNB280	15.3329	-453.942	-111.56	-587.882	-26.9398	798.515	-757.083	126.25	299.472	678.73	0	0	0	58.7823	544.158	-8.90545	0	0	-0.526801	0	0.423528	0
VALB281	15.3329	-453.942	-111.56	-587.882	-26.9398	798.515	-757.083	126.25	299.472	678.73	0	0	0	58.7823	544.158	-8.90545	0	0	-0.526801	0	0.423528	0
VALB282	15.1498	-453.942	-111.56	-587.883	-26.94	798.514	-757.085	126.153	299.472	678.73	0	0	0	58.6989	544.159	-8.90545	0	0	-0.526801	0	0.423528	0
ARGB285	14.5747	-454.234	-111.697	-587.936	-26.9716	798.565	-757.143	126.176	299.386	678.73	0	0	0	58.703	544.165	-8.90051	0	0	-0.526334	0	0.423528	0
ARGB286	14.0466	-454.234	-112.084	-587.947	-26.964	798.293	-757.162	126.133	299.584	678.73	0	0	0	58.6991	544.169	-8.89913	0	0	-0.526368	0	0.423528	0
SERB287	14.0466	-454.234	-112.084	-587.947	-26.964	798.293	-757.162	126.133	299.584	678.73	0	0	0	58.6991	544.169	-8.89913	0	0	-0.526368	0	0.423528	0
SERB288	14.0466	-454.234	-112.084	-587.947	-26.964	798.293	-757.162	126.133	299.584	678.73	0	0	0	58.6991	544.169	-8.89913	0	0	-0.526368	0	0.423528	0
TRPB289	13.8852	-454.241	-112.099	-587.972	-26.963	798.325	-757.186	126.009	299.588	678.725	0	0	0	58.7003	544.201	-8.89913	0	0	-0.526368	0	0.423528	0
ARGB290	13.7694	-454.236	-112.099	-587.918	-26.9873	798.198	-757.167	126.007	299.54	678.725	0	0	0	58.7068	544.191	-8.89744	0	0	-0.527042	0	0.423528	0
VALB291	13.7668	-454.236	-112.099	-587.897	-26.9873	798.158	-757.15	126.007	299.54	678.725	0	0	0	58.7059	544.119	-8.89744	0	0	-0.527042	0	0.423528	0
ILEB292	13.7368	-454.235	-112.099	-587.906	-26.9873	798.157	-757.165	126.008	299.54	678.725	0	0	0	58.6996	544.118	-8.89744	0	0	-0.527042	0	0.423528	0
SERB293	13.703	-454.235	-112.099	-587.904	-26.9879	798.152	-757.164	125.978	299.539	678.725	0	0	0	58.6997	544.117	-8.89744	0	0	-0.527042	0	0.423528	0
SERB294	13.7028	-454.235	-112.099	-587.903	-26.9879	798.15	-757.164	125.979	299.539	678.725	0	0	0	58.6997	544.117	-8.89744	0	0	-0.527042	0	0.423528	0
GLUB296	13.076	-454.234	-112.503	-587.884	-26.9702	797.893	-757.134	125.974	299.538	678.725	0	0	0	58.6674	544.118	-8.89653	0	0	-0.523756	0	0.423528	0
GLNB297	13.0326	-454.236	-112.503	-587.895	-26.9702	797.896	-757.156	125.974	299.547	678.725	0	0	0	58.6462	544.12	-8.89653	0	0	-0.523756	0	0.423528	0
LYSB298	12.9626	-454.235	-112.503	-587.858	-26.9487	797.773	-757.114	125.969	299.5	678.725	0	0	0	58.6442	544.113	-8.88902	0	0	-0.523756	0	0.423528	0
THRB299	12.8464	-454.235	-112.503	-587.869	-26.9488	797.792	-757.123	125.96	299.501	678.725	0	0	0	58.5353	544.151	-8.88902	0	0	-0.523756	0	0.423528	0
METB300	12.8409	-454.235	-112.503	-587.872	-26.9488	797.792	-757.128	125.96	299.503	678.725	0	0	0	58.5364	544.151	-8.88902	0	0	-0.523756	0	0.423528	0
ASPB302	12.8056	-454.235	-112.503	-587.861	-26.9518	797.757	-757.121	125.959	299.495	678.725	0	0	0	58.5357	544.148	-8.8911	0	0	-0.527077	0	0.423528	0
ASNB304	10.2723	-454.737	-112.989	-587.834	-26.9518	797.343	-757.111	124.863	299.484	678.724	0	0	0	58.4762	544.141	-8.8911	0	0	-0.527077	0	0.423528	0
GLUB305	10.191	-454.737	-112.989	-587.817	-26.9649	797.296	-757.1	124.862	299.477	678.718	0	0	0	58.4398	544.14	-8.88841	0	0	-0.527471	0	0.423528	0
LYSB306	9.97865	-454.738	-112.989	-587.81	-26.9323	797.209	-757.101	124.859	299.441	678.717	0	0	0	58.3269	544.135	-8.89283	0	0	-0.535086	0	0.423528	0
LYSB307	9.95597	-454.738	-112.989	-587.818	-26.9315	797.201	-757.112	124.858	299.446	678.717	0	0	0	58.3268	544.135	-8.89296	0	0	-0.534903	0	0.423528	0
LEUB308	9.91493	-454.738	-112.989	-587.834	-26.9315	797.201	-757.149	124.876	299.445	678.717	0	0	0	58.3226	544.135	-8.89296	0	0	-0.534903	0	0.423528	0
GLUB309	9.8455	-454.721	-112.989	-587.798	-26.9276	797.079	-757.13	124.873	299.42	678.71	0	0	0	58.3202	544.083	-8.88042	0	0	-0.536048	0	0.423528	0
LYSB310	9.75841	-454.72	-112.989	-587.795	-26.94	797.017	-757.149	124.868	299.431	678.711	0	0	0	58.3202	544.077	-8.87537	0	0	-0.54403	0	0.423528	0
VALB311	9.75841	-454.72	-112.989	-587.795	-26.94	797.017	-757.149	124.868	299.431	678.711	0	0	0	58.3202	544.077	-8.87537	0	0	-0.54403	0	0.423528	0
LYSB312	9.69627	-454.718	-112.966	-587.794	-26.9346	796.967	-757.162	124.866	299.397	678.711	0	0	0	58.3242	544.071	-8.87518	0	0	-0.543478	0	0.423528	0
ARGB315	9.46194	-454.718	-113.111	-587.754	-26.9551	796.957	-757.114	124.722	299.406	678.71	0	0	0	58.3273	544.071	-8.88798	0	0	-0.543978	0	0.423528	0
GLUB316	8.93886	-454.718	-113.086	-587.754	-26.9599	796.971	-757.11	124.197	299.384	678.71	0	0	0	58.3136	544.071	-8.8881	0	0	-0.543808	0	0.423528	0
LYSB317	8.91922	-454.72	-113.086	-587.766	-26.9669	796.979	-757.13	124.202	299.396	678.71	0	0	0	58.3138	544.077	-8.88842	0	0	-0.547101	0	0.423528	0
ILEB318	8.90948	-454.72	-113.086	-587.766	-26.9673	796.98	-757.129	124.224	299.397	678.71	0	0	0	58.2792	544.078	-8.88842	0	0	-0.547101	0	0.423528	0
GLUB319	8.67046	-454.72	-113.292	-587.779	-26.988	797.006	-757.144	124.224	299.396	678.711	0	0	0	58.2671	544.077	-8.88717	0	0	-0.547426	0	0.423528	0
LYSB320	8.66034	-454.722	-113.292	-587.8	-26.9858	797.036	-757.17	124.224	299.402	678.711	0	0	0	58.2681	544.084	-8.88717	0	0	-0.547426	0	0.423528	0
GLUB321	8.52534	-454.722	-113.521	-587.796	-26.9635	797.015	-757.166	124.225	299.484	678.711	0	0	0	58.2692	544.082	-8.88804	0	0	-0.545829	0	0.423528	0
LEUB322	8.06397	-454.723	-113.521	-587.857	-26.9635	797.018	-757.304	124.114	299.497	678.711	0	0	0	58.104	544.082	-8.88804	0	0	-0.545829	0	0.423528	0
GLUB323	8.03622	-454.724	-113.521	-587.856	-26.9642	797.013	-757.303	124.114	299.495	678.711	0	0	0	58.0824	544.082	-8.88905	0	0	-0.54587	0	0.423528	0
THRB324	7.9283	-454.724	-113.521	-587.86	-26.9642	797.015	-757.309	124.115	299.498	678.711	0	0	0	57.9787	544.085	-8.88905	0	0	-0.54587	0	0.423528	0
VALB325	7.82081	-454.725	-113.521	-587.861	-26.9642	797.016	-757.313	124.116	299.499	678.711	0	0	0	57.8745	544.086	-8.88905	0	0	-0.54587	0	0.423528	0
CYSB326	7.7049	-454.724	-113.521	-587.86	-26.9642	797.016	-757.31	123.996	299.499	678.711	0	0	0	57.8733	544.084	-8.88905	0	0	-0.54587	0	0.423528	0
ASNB327	7.40647	-454.723	-113.521	-587.844	-26.9642	796.981	-757.303	123.712	299.484	678.711	0	0	0	57.8851	544.081	-8.88905	0	0	-0.54587	0	0.423528	0
ASPB328	7.34656	-454.723	-113.521	-587.844	-26.9622	796.963	-757.303	123.712	299.485	678.711	0	0	0	57.8403	544.081	-8.88943	0	0	-0.545862	0	0.423528	0
VALB329	7.20098	-454.723	-113.521	-587.846	-26.9622	796.964	-757.307	123.712	299.486	678.711	0	0	0	57.7004	544.082	-8.88943	0	0	-0.545862	0	0.423528	0
LEUB330	6.97412	-454.723	-113.521	-587.838	-26.9622	796.934	-757.308	123.508	299.487	678.711	0	0	0	57.699	544.081	-8.88943	0	0	-0.545862	0	0.423528	0
SERB331	6.96256	-454.74	-113.533	-587.841	-26.9622	796.942	-757.309	123.508	299.5	678.711	0	0	0	57.6993	544.082	-8.88943	0	0	-0.545862	0	0.423528	0
ASPB334	6.6827	-454.739	-113.519	-587.837	-26.9641	796.93	-757.305	123.229	299.49	678.711	0	0	0	57.698	544.079	-8.89003	0	0	-0.545862	0	0.423528	0
LYSB335	6.43417	-454.733	-113.35	-587.825	-26.895	796.958	-757.301	122.867	299.318	678.711	0	0	0	57.6967	544.064	-8.8903	0	0	-0.545862	0	0.423528	0
PHEB336	6.31297	-454.731	-113.35	-587.824	-26.8951	796.962	-757.297	122.871	299.317	678.711	0	0	0	57.5587	544.06	-8.88749	0	0	-0.545862	0	0.423528	0
LEUB337	5.95936	-454.731	-113.35	-587.825	-26.8951	796.959	-757.303	122.537	299.317	678.71	0	0	0	57.5492	544.06	-8.88749	0	0	-0.545862	0	0.423528	0
ILEB338	5.85116	-454.727	-113.35	-587.802	-26.8951	796.918	-757.28	122.537	299.308	678.71	0	0	0	57.4423	543.985	-8.88749	0	0	-0.545862	0	0.423528	0
LYSB339	5.80853	-454.72	-113.35	-587.799	-26.9051	796.886	-757.295	122.538	299.311	678.71	0	0	0	57.4422	543.927	-8.88901	0	0	-0.545862	0	0.423528	0
ASNB340	5.61731	-454.719	-113.35	-587.783	-26.9051	796.849	-757.283	122.385	299.299	678.71	0	0	0	57.4253	543.923	-8.88901	0	0	-0.545862	0	0.423528	0
ASNB342	3.67264	-455.201	-113.832	-587.784	-26.9051	796.391	-757.283	122.037	299.396	678.71	0	0	0	57.1547	543.922	-8.88901	0	0	-0.545862	0	0.423528	0
ASPB343	3.54017	-455.201	-113.832	-587.772	-26.8902	796.331	-757.292	121.988	299.379	678.709	0	0	0	57.1303	543.892	-8.88845	0	0	-0.545862	0	0.423528	0
PHEB344	2.17526	-455.201	-113.832	-587.73	-26.8809	796.272	-757.249	120.682	299.375	678.707	0	0	0	57.0443	543.842	-8.88845	0	0	-0.545862	0	0.423528	0
GLNB345	2.01957	-455.199	-113.83	-587.722	-26.8809	796.262	-757.24	120.513	299.371	678.706	0	0	0	57.0508	543.84	-8.88845	0	0	-0.545862	0	0.423528	0
TYRB346	1.53478	-455.2	-113.83	-587.725	-26.8822	796.225	-757.261	120.089	299.375	678.704	0	0	0	57.0503	543.821	-8.88859	0	0	-0.545862	0	0.423528	0
GLUB347	1.45376	-455.2	-113.931	-587.713	-26.8531	796.167	-757.258	120.086	299.409	678.704	0	0	0	57.0501	543.806	-8.88551	0	0	-0.545862	0	0.423799	0
SERB348	1.43964	-455.2	-113.931	-587.716	-26.8529	796.184	-757.262	120.057	299.412	678.704	0	0	0	57.0509	543.811	-8.88551	0	0	-0.545862	0	0.423799	0
LYSB349	1.40559	-455.2	-113.93	-587.672	-26.8533	796.114	-757.206	120.057	299.38	678.702	0	0	0	57.0173	543.805	-8.88134	0	0	-0.545862	0	0.423799	0
VALB350	1.3057	-455.2	-113.93	-587.68	-26.8533	796.116	-757.222	120.069	299.379	678.702	0	0	0	56.9293	543.808	-8.88134	0	0	-0.545862	0	0.423799	0
PHEB351	1.1968	-455.199	-113.93	-587.672	-26.8564	796.114	-757.211	120.067	299.379	678.702	0	0	0	56.8071	543.807	-8.88134	0	0	-0.545862	0	0.423799	0
TYRB352	0.899806	-455.2	-113.931	-587.66	-26.8563	796.126	-757.185	119.718	299.38	678.702	0	0	0	56.8104	543.807	-8.88134	0	0	-0.545862	0	0.423799	0
LYSB354	0.562625	-455.188	-114.055	-587.609	-26.8344	795.835	-757.148	119.702	299.354	678.702	0	0	0	56.8105	543.804	-8.88456	0	0	-0.545862	0	0.423799	0
LYSB356	0.508615	-455.188	-114.055	-587.598	-26.8334	795.784	-757.137	119.688	299.342	678.702	0	0	0	56.8105	543.804	-8.88428	0	0	-0.545862	0	0.423799	0
TYRB359	0.391438	-455.188	-114.055	-587.613	-26.83	795.777	-757.179	119.77	299.339	678.702	0	0	0	56.6759	543.804	-8.88428	0	0	-0.545862	0	0.423799	0
TYRB360	-0.433021	-455.189	-114.055	-587.595	-26.8318	795.761	-757.15	118.938	299.318	678.702	0	0	0	56.6759	543.809	-8.88428	0	0	-0.545862	0	0.423799	0
ARGB361	-0.782036	-455.189	-114.455	-587.604	-26.8424	795.842	-757.175	118.936	299.357	678.702	0	0	0	56.6532	543.809	-8.88524	0	0	-0.545862	0	0.423799	0
TYRB362	-2.11905	-455.189	-114.317	-587.608	-26.8585	795.811	-757.207	117.63	299.277	678.702	0	0	0	56.6481	543.809	-8.88524	0	0	-0.545862	0	0.423799	0
LEUB363	-2.14027	-455.189	-114.317	-587.601	-26.8585	795.776	-757.188	117.613	299.282	678.702	0	0	0	56.6483	543.809	-8.88524	0	0	-0.545862	0	0.423799	0
GLUB365	-2.27453	-455.189	-114.332	-587.567	-26.7751	795.685	-757.159	117.457	299.28	678.702	0	0	0	56.6459	543.792	-8.89886	0	0	-0.545878	0	0.423799	0
VALB366	-2.43111	-455.189	-114.332	-587.564	-26.775	795.689	-757.152	117.234	299.28	678.702	0	0	0	56.6969	543.793	-8.89886	0	0	-0.545878	0	0.423799	0
SERB368	-2.43403	-455.191	-114.335	-587.563	-26.775	795.688	-757.152	117.234	299.282	678.702	0	0	0	56.6969	543.793	-8.89886	0	0	-0.545878	0	0.423799	0
GLUB370	-2.44605	-455.191	-114.335	-587.562	-26.7751	795.682	-757.15	117.234	299.276	678.702	0	0	0	56.689	543.792	-8.89336	0	0	-0.545878	0	0.423799	0
LYSB371	-2.48703	-455.191	-114.335	-587.563	-26.7771	795.657	-757.172	117.234	299.281	678.708	0	0	0	56.689	543.79	-8.89558	0	0	-0.545878	0	0.423799	0
LYSB372	-2.54218	-455.191	-114.335	-587.565	-26.7876	795.661	-757.174	117.187	299.283	678.71	0	0	0	56.6889	543.791	-8.89755	0	0	-0.545878	0	0.423799	0
ASNB373	-2.59282	-455.191	-114.335	-587.558	-26.7876	795.603	-757.169	117.189	299.278	678.708	0	0	0	56.6889	543.789	-8.89755	0	0	-0.545878	0	0.423799	0
SERB374	-2.62552	-455.191	-114.335	-587.56	-26.7876	795.608	-757.171	117.154	299.278	678.708	0	0	0	56.6889	543.79	-8.89755	0	0	-0.545878	0	0.423799	0
VALB375	-2.62552	-455.191	-114.335	-587.56	-26.7876	795.608	-757.171	117.154	299.278	678.708	0	0	0	56.6889	543.79	-8.89755	0	0	-0.545878	0	0.423799	0
VALB376	-2.80424	-455.192	-114.335	-587.548	-26.7876	795.609	-757.144	116.939	299.279	678.708	0	0	0	56.6861	543.791	-8.89755	0	0	-0.545878	0	0.423799	0
GLUB377	-3.01621	-455.192	-114.335	-587.533	-26.7862	795.473	-757.145	116.94	299.258	678.708	0	0	0	56.6177	543.793	-8.89928	0	0	-0.545878	0	0.423799	0
SERB379	-3.01621	-455.192	-114.335	-587.533	-26.7862	795.473	-757.145	116.94	299.258	678.708	0	0	0	56.6177	543.793	-8.89928	0	0	-0.545878	0	0.423799	0
GLUB380	-3.18076	-455.192	-114.512	-587.546	-26.8049	795.524	-757.149	116.945	299.244	678.708	0	0	0	56.6245	543.793	-8.90041	0	0	-0.545878	0	0.423799	0
TYRB383	-5.3348	-455.192	-114.247	-587.566	-26.8551	795.698	-757.142	114.381	299.277	678.708	0	0	0	56.6257	543.791	-8.90041	0	0	-0.545878	0	0.423799	0
LYSB384	-5.48206	-455.192	-114.247	-587.548	-26.8667	795.621	-757.128	114.299	299.271	678.708	0	0	0	56.6219	543.787	-8.90041	0	0	-0.545878	0	0.423799	0
GLUB385	-5.49928	-455.192	-114.247	-587.548	-26.8669	795.606	-757.129	114.299	299.271	678.708	0	0	0	56.6219	543.787	-8.90041	0	0	-0.545878	0	0.423799	0
PHEB387	-5.57777	-455.191	-114.247	-587.561	-26.8599	795.612	-757.157	114.233	299.285	678.708	0	0	0	56.6219	543.787	-8.90041	0	0	-0.545878	0	0.423799	0
GLUB388	-5.61642	-455.191	-114.247	-587.569	-26.8659	795.613	-757.174	114.233	299.295	678.708	0	0	0	56.6039	543.789	-8.90042	0	0	-0.545878	0	0.423799	0
ILEB389	-5.66249	-455.192	-114.247	-587.547	-26.866	795.613	-757.122	114.1	299.274	678.708	0	0	0	56.6386	543.789	-8.90042	0	0	-0.545878	0	0.423799	0
SERB390	-5.68399	-455.192	-114.247	-587.541	-26.8659	795.595	-757.123	114.129	299.273	678.708	0	0	0	56.6006	543.789	-8.90042	0	0	-0.545878	0	0.423799	0
LYSB391	-6.20908	-455.191	-114.413	-587.52	-26.9373	795.456	-757.115	113.747	299.478	678.708	0	0	0	56.6	543.788	-8.89886	0	0	-0.545878	0	0.423799	0
GLUB392	-6.31858	-455.191	-114.413	-587.512	-26.9385	795.433	-757.106	113.663	299.471	678.708	0	0	0	56.5867	543.786	-8.8988	0	0	-0.545878	0	0.423799	0
GLNB393	-6.3949	-455.191	-114.413	-587.479	-26.9386	795.372	-757.079	113.622	299.437	678.708	0	0	0	56.5868	543.744	-8.8988	0	0	-0.545878	0	0.423799	0
METB394	-6.4044	-455.193	-114.413	-587.478	-26.9386	795.368	-757.081	113.62	299.436	678.708	0	0	0	56.5874	543.746	-8.8988	0	0	-0.545878	0	0.42335	0
GLNB395	-6.53751	-455.193	-114.413	-587.441	-26.9386	795.253	-757.083	113.61	299.399	678.703	0	0	0	56.5865	543.707	-8.8988	0	0	-0.545878	0	0.42335	0
THRB397	-6.93862	-455.193	-114.413	-587.442	-26.9386	795.26	-757.085	113.203	299.4	678.703	0	0	0	56.5864	543.705	-8.8988	0	0	-0.545878	0	0.42335	0
H2SB398	-7.65667	-455.194	-114.408	-587.394	-26.9386	795.164	-757.027	112.49	299.397	678.703	0	0	0	56.5823	543.7	-8.8988	0	0	-0.545878	0	0.413345	0
ILEB400	-7.92198	-455.194	-114.408	-587.4	-26.9386	795.187	-757.041	112.493	299.403	678.703	0	0	0	56.3038	543.7	-8.8988	0	0	-0.545878	0	0.413479	0
ARGB401	-8.36089	-455.195	-114.408	-587.301	-26.9737	795.093	-756.937	112.018	299.36	678.707	0	0	0	56.2971	543.695	-8.88863	0	0	-0.545878	0	0.413479	0
LEUB402	-8.96073	-455.197	-114.408	-587.3	-26.9739	795.087	-756.936	111.425	299.36	678.705	0	0	0	56.297	543.693	-8.88863	0	0	-0.545878	0	0.413479	0
LEUB404	-9.15314	-455.197	-114.408	-587.3	-26.9945	795.199	-756.915	111.085	299.395	678.705	0	0	0	56.2975	543.693	-8.88863	0	0	-0.545878	0	0.413479	0
LEUB406	-9.60281	-455.196	-114.408	-587.292	-26.9945	795.197	-756.9	111.118	299.395	678.705	0	0	0	55.7939	543.693	-8.88863	0	0	-0.545878	0	0.413479	0
ASNB407	-9.68664	-455.215	-114.43	-587.284	-26.9963	795.18	-756.903	111.118	299.394	678.705	0	0	0	55.7658	543.692	-8.88863	0	0	-0.545878	0	0.413479	0
PHEB408	-10.5224	-455.215	-114.43	-587.283	-26.9913	795.177	-756.903	110.232	299.397	678.705	0	0	0	55.8102	543.692	-8.88863	0	0	-0.545878	0	0.413479	0
SERB409	-10.5232	-455.215	-114.43	-587.283	-26.9913	795.177	-756.903	110.232	299.397	678.705	0	0	0	55.8101	543.692	-8.88863	0	0	-0.545878	0	0.413479	0
VALB410	-10.6032	-455.215	-114.43	-587.284	-26.9908	795.176	-756.906	110.274	299.396	678.705	0	0	0	55.692	543.692	-8.88863	0	0	-0.545878	0	0.413479	0
PHEB411	-10.996	-455.215	-114.43	-587.276	-26.9852	795.169	-756.898	109.877	299.388	678.705	0	0	0	55.6907	543.693	-8.88863	0	0	-0.545878	0	0.413479	0
TYRB413	-11.0885	-455.213	-114.43	-587.301	-26.973	795.14	-756.952	109.878	299.388	678.705	0	0	0	55.6907	543.687	-8.88863	0	0	-0.545878	0	0.413479	0
GLUB414	-11.293	-455.212	-114.406	-587.315	-26.9366	795.187	-756.965	109.643	299.367	678.705	0	0	0	55.6549	543.685	-8.88393	0	0	-0.545878	0	0.413479	0
ILEB415	-11.6026	-455.212	-114.418	-587.327	-26.946	795.212	-756.977	109.552	299.367	678.705	0	0	0	55.457	543.679	-8.88393	0	0	-0.545878	0	0.413479	0
GLNB416	-12.5852	-455.212	-115.36	-587.314	-26.9452	795.098	-756.958	109.389	299.57	678.705	0	0	0	55.4573	543.679	-8.88393	0	0	-0.545878	0	0.413479	0
ASNB417	-12.6104	-455.212	-115.36	-587.313	-26.9452	795.094	-756.958	109.384	299.569	678.705	0	0	0	55.4412	543.679	-8.88393	0	0	-0.545878	0	0.413479	0
PROB419	-12.7119	-455.212	-115.36	-587.305	-26.9452	795.093	-756.942	109.268	299.561	678.705	0	0	0	55.4412	543.678	-8.88393	0	0	-0.545878	0	0.413479	0
GLUB420	-13.4417	-455.211	-115.36	-587.282	-26.9466	795.029	-756.92	108.802	299.537	678.705	0	0	0	55.2012	543.67	-8.86434	0	0	-0.545878	0	0.413479	0
GLNB421	-13.4838	-455.211	-115.36	-587.266	-26.9467	794.986	-756.914	108.802	299.517	678.705	0	0	0	55.2014	543.67	-8.86434	0	0	-0.545878	0	0.413479	0
CYSB423	-13.4864	-455.21	-115.36	-587.266	-26.9467	794.983	-756.915	108.802	299.518	678.705	0	0	0	55.2014	543.669	-8.86434	0	0	-0.545878	0	0.413479	0
LEUB424	-13.5028	-455.22	-115.36	-587.274	-26.9467	794.99	-756.928	108.804	299.522	678.705	0	0	0	55.2015	543.687	-8.86434	0	0	-0.545878	0	0.413479	0
LEUB425	-13.8891	-455.221	-115.36	-587.27	-26.9467	794.987	-756.927	108.396	299.528	678.705	0	0	0	55.2161	543.686	-8.86434	0	0	-0.545878	0	0.413479	0
LYSB427	-13.9495	-455.221	-115.36	-587.305	-26.9499	794.996	-756.988	108.396	299.558	678.705	0	0	0	55.2161	543.687	-8.86376	0	0	-0.545878	0	0.413479	0
GLNB428	-13.9771	-455.219	-115.303	-587.28	-26.9483	794.946	-756.961	108.383	299.48	678.705	0	0	0	55.2161	543.684	-8.86376	0	0	-0.545878	0	0.413479	0
PHEB430	-14.184	-455.219	-115.303	-587.299	-26.952	794.936	-757.001	108.228	299.483	678.705	0	0	0	55.235	543.684	-8.86376	0	0	-0.545878	0	0.413479	0
ASPB431	-14.2262	-455.219	-115.303	-587.294	-26.9433	794.922	-756.997	108.221	299.471	678.705	0	0	0	55.2057	543.684	-8.8624	0	0	-0.545878	0	0.413479	0
ASPB432	-14.3107	-455.216	-115.316	-587.277	-26.9298	794.861	-756.99	108.132	299.475	678.705	0	0	0	55.2366	543.679	-8.86079	0	0	-0.545878	0	0.413479	0
ILEB434	-14.3317	-455.217	-115.316	-587.282	-26.9304	794.864	-757	108.119	299.481	678.705	0	0	0	55.2369	543.679	-8.86079	0	0	-0.545878	0	0.413479	0
GLUB436	-14.4724	-455.217	-115.316	-587.287	-26.9268	794.927	-757.006	108.033	299.487	678.708	0	0	0	55.1386	543.675	-8.88054	0	0	-0.545878	0	0.413479	0
LEUB437	-14.5059	-455.217	-115.316	-587.3	-26.9268	794.924	-757.035	108.038	299.489	678.712	0	0	0	55.1387	543.678	-8.88054	0	0	-0.545878	0	0.413479	0
ASPB438	-14.8133	-455.217	-115.316	-587.286	-26.9278	794.831	-757.029	107.696	299.485	678.711	0	0	0	55.2402	543.655	-8.86896	0	0	-0.545878	0	0.413479	0
THRB439	-14.8428	-455.217	-115.316	-587.267	-26.9279	794.826	-756.988	107.611	299.485	678.711	0	0	0	55.2417	543.652	-8.86896	0	0	-0.545878	0	0.413479	0
LEUB440	-15.121	-455.22	-115.316	-587.281	-26.9279	794.806	-757.018	107.396	299.49	678.714	0	0	0	55.2388	543.646	-8.86896	0	0	-0.545878	0	0.413479	0
ASNB441	-15.1226	-455.22	-115.316	-587.284	-26.9281	794.812	-757.006	107.378	299.491	678.713	0	0	0	55.2384	543.647	-8.86896	0	0	-0.545878	0	0.413479	0
GLUB442	-15.1352	-455.22	-115.316	-587.283	-26.9293	794.812	-757.005	107.378	299.491	678.713	0	0	0	55.2263	543.646	-8.86892	0	0	-0.545878	0	0.413479	0
ASPB443	-15.3788	-455.22	-115.316	-587.295	-26.925	794.832	-757.015	107.099	299.504	678.713	0	0	0	55.2428	543.645	-8.86511	0	0	-0.545878	0	0.413479	0
SERB444	-15.3965	-455.189	-115.316	-587.275	-26.9248	794.774	-757.015	107.086	299.504	678.713	0	0	0	55.2428	543.609	-8.86511	0	0	-0.545878	0	0.413479	0
TYRB445	-15.6252	-455.193	-115.316	-587.26	-26.9248	794.756	-756.993	106.863	299.514	678.697	0	0	0	55.2294	543.605	-8.86483	0	0	-0.545878	0	0.413479	0
LYSB446	-15.7642	-455.191	-115.316	-587.22	-26.9185	794.582	-756.963	106.862	299.481	678.697	0	0	0	55.2277	543.591	-8.8733	0	0	-0.545878	0	0.413479	0
ASPB447	-15.8203	-455.192	-115.316	-587.207	-26.9271	794.539	-756.948	106.862	299.467	678.697	0	0	0	55.2277	543.595	-8.89002	0	0	-0.545878	0	0.413479	0
SERB448	-15.8723	-455.217	-115.345	-587.207	-26.9271	794.54	-756.947	106.861	299.466	678.698	0	0	0	55.2277	543.594	-8.89002	0	0	-0.545878	0	0.413479	0
THRB449	-15.9331	-455.234	-115.359	-587.237	-26.9271	794.575	-756.988	106.861	299.465	678.698	0	0	0	55.2344	543.659	-8.89002	0	0	-0.545878	0	0.413479	0
LEUB450	-16.0045	-455.234	-115.359	-587.263	-26.9271	794.565	-757.05	106.862	299.49	678.698	0	0	0	55.2346	543.659	-8.89002	0	0	-0.545878	0	0.413479	0
ILEB451	-16.082	-455.234	-115.359	-587.259	-26.9271	794.564	-757.041	106.86	299.488	678.698	0	0	0	55.1496	543.658	-8.89002	0	0	-0.545878	0	0.413479	0
METB452	-16.6844	-455.233	-115.359	-587.256	-26.9271	794.562	-757.034	106.251	299.486	678.698	0	0	0	55.1496	543.657	-8.89002	0	0	-0.545878	0	0.413479	0
GLNB453	-17.335	-455.233	-115.307	-587.241	-26.9269	794.535	-757.023	106.219	299.464	678.698	0	0	0	54.5008	543.658	-8.89002	0	0	-0.545878	0	0.413479	0
LEUB454	-17.4067	-455.233	-115.307	-587.25	-26.9269	794.513	-757.065	106.216	299.464	678.698	0	0	0	54.5052	543.658	-8.89002	0	0	-0.545878	0	0.413479	0
LEUB455	-17.4067	-455.233	-115.307	-587.25	-26.9269	794.513	-757.065	106.216	299.464	678.698	0	0	0	54.5052	543.658	-8.89002	0	0	-0.545878	0	0.413479	0
ARGB456	-19.1389	-455.233	-115.307	-587.161	-26.9571	794.361	-756.996	104.587	299.384	678.698	0	0	0	54.5065	543.659	-8.88905	0	0	-0.545878	0	0.413479	0
ASPB457	-19.3192	-455.233	-115.255	-587.152	-26.9557	794.326	-756.988	104.406	299.348	678.698	0	0	0	54.5089	543.659	-8.88905	0	0	-0.545878	0	0.413479	0
ASNB458	-19.8966	-455.233	-115.255	-587.155	-26.9556	794.324	-756.986	103.857	299.35	678.698	0	0	0	54.4803	543.657	-8.88905	0	0	-0.545878	0	0.413479	0
LEUB459	-20.0875	-455.236	-115.255	-587.149	-26.9555	794.289	-756.999	103.709	299.352	678.698	0	0	0	54.4802	543.596	-8.88905	0	0	-0.545878	0	0.413479	0
THRB460	-20.1212	-455.219	-115.238	-587.145	-26.9555	794.284	-756.99	103.66	299.352	678.698	0	0	0	54.4545	543.593	-8.88905	0	0	-0.545878	0	0.413479	0
LEUB461	-20.2261	-455.219	-115.238	-587.182	-26.9555	794.315	-757.045	103.661	299.369	678.698	0	0	0	54.3932	543.593	-8.88905	0	0	-0.545878	0	0.413479	0
TRPB462	-20.5564	-455.218	-115.238	-587.194	-26.9555	794.294	-757.075	103.393	299.369	678.698	0	0	0	54.3921	543.55	-8.88905	0	0	-0.545878	0	0.413479	0
THRB463	-20.5616	-455.218	-115.238	-587.192	-26.9555	794.294	-757.07	103.373	299.367	678.698	0	0	0	54.4015	543.548	-8.88905	0	0	-0.545878	0	0.413479	0
SERB464	-20.6111	-455.217	-115.238	-587.189	-26.9555	794.241	-757.068	103.372	299.365	678.698	0	0	0	54.4011	543.545	-8.88905	0	0	-0.545878	0	0.413479	0
Now moving residues with bad energies
ASPA1	-20.6111	-455.217	-115.238	-587.189	-26.9555	794.241	-757.068	103.372	299.365	678.698	0	0	0	54.4011	543.545	-8.88905	0	0	-0.545878	0	0.413479	0
ARGA2	-20.6293	-455.222	-115.247	-587.197	-26.9575	794.247	-757.081	103.379	299.366	678.703	0	0	0	54.4026	543.545	-8.88972	0	0	-0.545878	0	0.413479	0
GLUA3	-20.6787	-455.223	-115.247	-587.22	-26.9548	794.245	-757.125	103.386	299.371	678.703	0	0	0	54.4063	543.544	-8.89153	0	0	-0.543605	0	0.413479	0
ASPA4	-20.6811	-455.224	-115.247	-587.214	-26.9501	794.251	-757.114	103.372	299.359	678.703	0	0	0	54.4082	543.546	-8.89166	0	0	-0.547297	0	0.413479	0
VALA6	-20.6811	-455.224	-115.247	-587.214	-26.9501	794.251	-757.114	103.372	299.359	678.703	0	0	0	54.4082	543.546	-8.89166	0	0	-0.547297	0	0.413479	0
TYRA7	-20.6811	-455.224	-115.247	-587.214	-26.9501	794.251	-757.114	103.372	299.359	678.703	0	0	0	54.4082	543.546	-8.89166	0	0	-0.547297	0	0.413479	0
GLNA8	-20.6875	-455.216	-115.242	-587.195	-26.9501	794.222	-757.108	103.372	299.348	678.703	0	0	0	54.4046	543.536	-8.89166	0	0	-0.547297	0	0.413479	0
LYSA10	-20.6906	-455.216	-115.242	-587.197	-26.9539	794.225	-757.111	103.372	299.349	678.703	0	0	0	54.4048	543.536	-8.89062	0	0	-0.547819	0	0.413479	0
GLUA13	-20.6956	-455.216	-115.242	-587.2	-26.9553	794.23	-757.116	103.374	299.354	678.703	0	0	0	54.4041	543.534	-8.89784	0	0	-0.547867	0	0.413479	0
GLNA14	-20.7222	-455.215	-115.242	-587.216	-26.9553	794.234	-757.147	103.373	299.371	678.703	0	0	0	54.4044	543.537	-8.89784	0	0	-0.547867	0	0.413479	0
GLUA16	-20.7319	-455.214	-115.242	-587.21	-26.9632	794.203	-757.15	103.417	299.375	678.703	0	0	0	54.4044	543.533	-8.92053	0	0	-0.546811	0	0.413479	0
ARGA17	-20.7891	-455.214	-115.272	-587.22	-27.0182	794.217	-757.168	103.421	299.396	678.703	0	0	0	54.4119	543.532	-8.91463	0	0	-0.546073	0	0.413479	0
ASPA19	-20.7891	-455.214	-115.272	-587.22	-27.0182	794.217	-757.168	103.421	299.396	678.703	0	0	0	54.4119	543.532	-8.91463	0	0	-0.546073	0	0.413479	0
GLUA20	-20.9608	-455.185	-115.235	-587.174	-27.009	794.036	-757.14	103.396	299.339	678.703	0	0	0	54.3187	543.516	-8.88029	0	0	-0.544346	0	0.413479	0
VALA22	-20.9608	-455.185	-115.235	-587.174	-27.009	794.036	-757.14	103.396	299.339	678.703	0	0	0	54.3187	543.516	-8.88029	0	0	-0.544346	0	0.413479	0
GLUA23	-20.9649	-455.186	-115.235	-587.175	-27.009	794.038	-757.142	103.396	299.339	678.703	0	0	0	54.3186	543.518	-8.88167	0	0	-0.544919	0	0.413479	0
SERA24	-20.9649	-455.186	-115.235	-587.175	-27.009	794.038	-757.142	103.396	299.339	678.703	0	0	0	54.3186	543.518	-8.88167	0	0	-0.544919	0	0.413479	0
LYSA26	-20.9782	-455.186	-115.124	-587.165	-27.0024	793.96	-757.138	103.394	299.274	678.703	0	0	0	54.3183	543.519	-8.88124	0	0	-0.544919	0	0.413479	0
LYSA27	-20.9782	-455.186	-115.124	-587.164	-27.0037	793.96	-757.137	103.394	299.273	678.703	0	0	0	54.3183	543.519	-8.88069	0	0	-0.544813	0	0.413479	0
VALA28	-20.9782	-455.186	-115.124	-587.164	-27.0037	793.96	-757.137	103.394	299.273	678.703	0	0	0	54.3183	543.519	-8.88069	0	0	-0.544813	0	0.413479	0
ASPA32	-20.9782	-455.186	-115.124	-587.164	-27.0037	793.96	-757.137	103.394	299.273	678.703	0	0	0	54.3183	543.519	-8.88069	0	0	-0.544813	0	0.413479	0
VALA33	-20.9782	-455.186	-115.124	-587.164	-27.0037	793.96	-757.137	103.394	299.273	678.703	0	0	0	54.3183	543.519	-8.88069	0	0	-0.544813	0	0.413479	0
GLUA34	-20.9886	-455.196	-115.134	-587.159	-27.0009	793.945	-757.133	103.394	299.28	678.713	0	0	0	54.3145	543.519	-8.88008	0	0	-0.544813	0	0.413479	0
THRA36	-20.9889	-455.191	-115.148	-587.162	-27.0011	793.948	-757.136	103.395	299.28	678.713	0	0	0	54.3233	543.52	-8.88008	0	0	-0.544813	0	0.413479	0
VALA37	-21.0011	-455.19	-115.148	-587.166	-27.0011	793.948	-757.146	103.395	299.28	678.713	0	0	0	54.325	543.52	-8.88008	0	0	-0.544813	0	0.413479	0
GLUA38	-21.28	-455.237	-115.415	-587.211	-26.9943	794.11	-757.175	103.395	299.281	678.713	0	0	0	54.336	543.531	-8.95195	0	0	-0.544496	0	0.413479	0
GLUA39	-21.2819	-455.237	-115.443	-587.214	-27.0102	794.125	-757.178	103.426	299.28	678.713	0	0	0	54.336	543.531	-8.94964	0	0	-0.54445	0	0.413479	0
ARGA40	-21.2819	-455.237	-115.443	-587.214	-27.0102	794.125	-757.178	103.426	299.28	678.713	0	0	0	54.336	543.531	-8.94964	0	0	-0.54445	0	0.413479	0
ASNA41	-21.2819	-455.237	-115.443	-587.214	-27.0102	794.125	-757.178	103.426	299.28	678.713	0	0	0	54.336	543.531	-8.94964	0	0	-0.54445	0	0.413479	0
SERA44	-21.2819	-455.237	-115.443	-587.214	-27.0102	794.125	-757.178	103.426	299.28	678.713	0	0	0	54.336	543.531	-8.94964	0	0	-0.54445	0	0.413479	0
VALA45	-21.2819	-455.237	-115.443	-587.214	-27.0102	794.125	-757.178	103.426	299.28	678.713	0	0	0	54.336	543.531	-8.94964	0	0	-0.54445	0	0.413479	0
LYSA48	-21.2968	-455.237	-115.462	-587.224	-27.0432	794.163	-757.182	103.427	299.293	678.713	0	0	0	54.336	543.528	-8.94973	0	0	-0.54445	0	0.413479	0
ASNA49	-21.3062	-455.237	-115.462	-587.223	-27.0432	794.152	-757.182	103.427	299.292	678.713	0	0	0	54.3359	543.528	-8.94973	0	0	-0.54445	0	0.413479	0
ILEA51	-21.3062	-455.237	-115.462	-587.223	-27.0432	794.152	-757.182	103.427	299.292	678.713	0	0	0	54.3359	543.528	-8.94973	0	0	-0.54445	0	0.413479	0
ARGA54	-21.3062	-455.237	-115.462	-587.223	-27.0432	794.152	-757.182	103.427	299.292	678.713	0	0	0	54.3359	543.528	-8.94973	0	0	-0.54445	0	0.413479	0
ARGA55	-21.3062	-455.237	-115.462	-587.223	-27.0432	794.152	-757.182	103.427	299.292	678.713	0	0	0	54.3359	543.528	-8.94973	0	0	-0.54445	0	0.413479	0
SERA57	-21.3062	-455.237	-115.462	-587.223	-27.0432	794.152	-757.182	103.427	299.292	678.713	0	0	0	54.3359	543.528	-8.94973	0	0	-0.54445	0	0.413479	0
ARGA59	-21.3186	-455.236	-115.486	-587.212	-27.0475	794.138	-757.169	103.427	299.299	678.713	0	0	0	54.3359	543.527	-8.94932	0	0	-0.544382	0	0.413479	0
ILEA60	-21.3186	-455.236	-115.486	-587.212	-27.0475	794.138	-757.169	103.427	299.299	678.713	0	0	0	54.3359	543.527	-8.94932	0	0	-0.544382	0	0.413479	0
ILEA61	-21.4566	-455.236	-115.486	-587.204	-27.0474	794.136	-757.15	103.299	299.299	678.713	0	0	0	54.301	543.527	-8.94932	0	0	-0.544382	0	0.413479	0
SERA62	-21.4566	-455.236	-115.486	-587.204	-27.0474	794.136	-757.15	103.299	299.299	678.713	0	0	0	54.301	543.527	-8.94932	0	0	-0.544382	0	0.413479	0
SERA63	-21.4566	-455.236	-115.486	-587.204	-27.0474	794.136	-757.15	103.299	299.299	678.713	0	0	0	54.301	543.527	-8.94932	0	0	-0.544382	0	0.413479	0
GLUA65	-21.4632	-455.236	-115.49	-587.203	-27.0449	794.128	-757.15	103.296	299.302	678.713	0	0	0	54.301	543.527	-8.94921	0	0	-0.544179	0	0.413479	0
GLNA66	-21.4895	-455.256	-115.509	-587.2	-27.0449	794.118	-757.151	103.296	299.323	678.713	0	0	0	54.301	543.528	-8.94921	0	0	-0.544179	0	0.413479	0
LYSA67	-21.5069	-455.256	-115.509	-587.238	-27.0445	794.146	-757.202	103.296	299.366	678.713	0	0	0	54.3024	543.532	-8.94956	0	0	-0.544206	0	0.413479	0
GLUA68	-21.5069	-455.256	-115.509	-587.238	-27.0445	794.146	-757.202	103.296	299.366	678.713	0	0	0	54.3024	543.532	-8.94956	0	0	-0.544206	0	0.413479	0
GLUA69	-21.5168	-455.256	-115.509	-587.215	-27.046	794.105	-757.17	103.291	299.342	678.713	0	0	0	54.3024	543.534	-8.94353	0	0	-0.544206	0	0.413479	0
ASNA70	-21.5168	-455.256	-115.509	-587.215	-27.046	794.105	-757.17	103.291	299.342	678.713	0	0	0	54.3024	543.534	-8.94353	0	0	-0.544206	0	0.413479	0
LYSA71	-21.7094	-455.241	-115.875	-587.378	-27.8592	794.726	-757.323	103.285	299.946	678.713	0	0	0	54.3023	543.306	-8.87474	0	0	-0.545148	0	0.413479	0
GLUA74	-21.7163	-455.247	-115.881	-587.375	-27.8764	794.714	-757.319	103.292	299.95	678.716	0	0	0	54.3016	543.303	-8.86077	0	0	-0.545148	0	0.413479	0
ASPA75	-21.7202	-455.247	-115.881	-587.375	-27.8732	794.715	-757.32	103.292	299.951	678.716	0	0	0	54.3016	543.304	-8.86714	0	0	-0.5455	0	0.413479	0
LYSA76	-21.7278	-455.247	-115.881	-587.374	-27.8756	794.707	-757.319	103.292	299.952	678.716	0	0	0	54.3016	543.304	-8.86614	0	0	-0.547236	0	0.413479	0
LYSA78	-21.7317	-455.247	-115.881	-587.376	-27.8752	794.708	-757.322	103.29	299.953	678.716	0	0	0	54.3016	543.306	-8.86631	0	0	-0.54728	0	0.413479	0
META79	-21.889	-455.248	-115.881	-587.449	-27.8729	794.76	-757.416	103.3	299.975	678.716	0	0	0	54.2241	543.293	-8.86601	0	0	-0.546386	0	0.413479	0
ARGA81	-21.8907	-455.248	-115.887	-587.447	-27.8704	794.758	-757.414	103.3	299.975	678.716	0	0	0	54.2241	543.293	-8.86626	0	0	-0.546386	0	0.413479	0
GLUA82	-21.8907	-455.248	-115.887	-587.447	-27.8704	794.758	-757.414	103.3	299.975	678.716	0	0	0	54.2241	543.293	-8.86626	0	0	-0.546386	0	0.413479	0
ARGA84	-21.9292	-455.25	-115.884	-587.444	-27.8839	794.748	-757.414	103.293	299.977	678.707	0	0	0	54.2199	543.293	-8.86599	0	0	-0.546273	0	0.413479	0
GLNA85	-22.9619	-455.219	-116.084	-587.433	-27.8845	794.692	-757.433	102.424	299.954	678.7	0	0	0	54.3236	543.293	-8.86607	0	0	-0.550066	0	0.413479	0
META86	-22.9659	-455.22	-116.084	-587.438	-27.8845	794.693	-757.443	102.43	299.959	678.7	0	0	0	54.3234	543.293	-8.86607	0	0	-0.550066	0	0.413479	0
GLUA88	-23.0139	-455.22	-116.151	-587.456	-27.8727	794.706	-757.472	102.471	299.955	678.706	0	0	0	54.3227	543.293	-8.86547	0	0	-0.550194	0	0.413479	0
THRA89	-23.0148	-455.22	-116.151	-587.455	-27.8727	794.708	-757.467	102.467	299.955	678.706	0	0	0	54.3169	543.293	-8.86547	0	0	-0.550194	0	0.413479	0
GLUA90	-23.0195	-455.22	-116.166	-587.456	-27.8507	794.7	-757.474	102.469	299.959	678.706	0	0	0	54.3168	543.293	-8.865	0	0	-0.552198	0	0.413479	0
LYSA92	-23.02	-455.221	-116.166	-587.456	-27.8505	794.701	-757.474	102.469	299.959	678.706	0	0	0	54.3168	543.293	-8.86501	0	0	-0.552183	0	0.413479	0
LEUA93	-23.02	-455.221	-116.166	-587.456	-27.8505	794.701	-757.474	102.469	299.959	678.706	0	0	0	54.3168	543.293	-8.86501	0	0	-0.552183	0	0.413479	0
CYSA96	-23.02	-455.221	-116.166	-587.456	-27.8505	794.701	-757.474	102.469	299.959	678.706	0	0	0	54.3168	543.293	-8.86501	0	0	-0.552183	0	0.413479	0
ASPA97	-23.02	-455.221	-116.166	-587.456	-27.8505	794.701	-757.474	102.469	299.959	678.706	0	0	0	54.3168	543.293	-8.86501	0	0	-0.552183	0	0.413479	0
ILEA98	-24.1586	-455.221	-116.166	-587.452	-27.8502	794.723	-757.45	100.963	299.965	678.706	0	0	0	54.6286	543.3	-8.86501	0	0	-0.552183	0	0.413479	0
ASPA100	-24.1591	-455.221	-116.166	-587.452	-27.8513	794.722	-757.45	100.963	299.965	678.706	0	0	0	54.6286	543.299	-8.86507	0	0	-0.552183	0	0.413479	0
ASPA103	-24.1688	-455.221	-116.163	-587.452	-27.8531	794.725	-757.45	100.942	299.965	678.706	0	0	0	54.6365	543.299	-8.86496	0	0	-0.552183	0	0.413479	0
LYSA104	-24.1724	-455.221	-116.169	-587.454	-27.8529	794.726	-757.452	100.942	299.969	678.706	0	0	0	54.637	543.299	-8.86501	0	0	-0.552183	0	0.41353	0
ILEA107	-24.1724	-455.221	-116.169	-587.454	-27.8529	794.726	-757.452	100.942	299.969	678.706	0	0	0	54.637	543.299	-8.86501	0	0	-0.552183	0	0.41353	0
PROA108	-24.2446	-455.221	-116.169	-587.45	-27.8529	794.719	-757.445	100.866	299.969	678.706	0	0	0	54.637	543.298	-8.86501	0	0	-0.552183	0	0.41353	0
ASNA111	-24.2448	-455.221	-116.169	-587.45	-27.8529	794.719	-757.445	100.866	299.969	678.706	0	0	0	54.6363	543.298	-8.86501	0	0	-0.552183	0	0.41353	0
THRA112	-24.2448	-455.221	-116.169	-587.45	-27.8529	794.719	-757.445	100.866	299.969	678.706	0	0	0	54.6363	543.298	-8.86501	0	0	-0.552183	0	0.41353	0
GLUA114	-24.2448	-455.221	-116.169	-587.45	-27.8529	794.719	-757.445	100.866	299.969	678.706	0	0	0	54.6363	543.298	-8.86501	0	0	-0.552183	0	0.41353	0
SERA115	-24.2448	-455.221	-116.169	-587.45	-27.8529	794.719	-757.445	100.866	299.969	678.706	0	0	0	54.6363	543.298	-8.86501	0	0	-0.552183	0	0.41353	0
LYSA116	-24.2448	-455.221	-116.169	-587.45	-27.8529	794.719	-757.445	100.866	299.969	678.706	0	0	0	54.6363	543.298	-8.86501	0	0	-0.552183	0	0.41353	0
TYRA119	-24.2448	-455.221	-116.169	-587.45	-27.8529	794.719	-757.445	100.866	299.969	678.706	0	0	0	54.6363	543.298	-8.86501	0	0	-0.552183	0	0.41353	0
TYRA120	-24.2448	-455.221	-116.169	-587.45	-27.8529	794.719	-757.445	100.866	299.969	678.706	0	0	0	54.6363	543.298	-8.86501	0	0	-0.552183	0	0.41353	0
LYSA121	-24.2466	-455.221	-116.162	-587.448	-27.8494	794.71	-757.444	100.866	299.964	678.706	0	0	0	54.6363	543.298	-8.86469	0	0	-0.552183	0	0.41353	0
META122	-24.2677	-455.221	-116.162	-587.45	-27.8494	794.712	-757.444	100.852	299.956	678.706	0	0	0	54.6368	543.298	-8.86469	0	0	-0.552183	0	0.41353	0
LYSA123	-24.2902	-455.224	-116.168	-587.452	-27.8508	794.714	-757.446	100.842	299.956	678.706	0	0	0	54.6368	543.298	-8.86472	0	0	-0.552183	0	0.41353	0
TYRA126	-24.2902	-455.224	-116.168	-587.452	-27.8508	794.714	-757.446	100.842	299.956	678.706	0	0	0	54.6368	543.298	-8.86472	0	0	-0.552183	0	0.41353	0
ARGA128	-24.3045	-455.224	-116.137	-587.446	-27.8366	794.685	-757.451	100.847	299.958	678.706	0	0	0	54.5983	543.345	-8.86435	0	0	-0.552183	0	0.41353	0
GLUA132	-24.3052	-455.224	-116.137	-587.446	-27.8359	794.684	-757.451	100.847	299.958	678.706	0	0	0	54.5983	543.345	-8.86431	0	0	-0.552164	0	0.41353	0
PHEA133	-24.314	-455.224	-116.137	-587.426	-27.8354	794.645	-757.438	100.847	299.958	678.702	0	0	0	54.5986	543.305	-8.86416	0	0	-0.552164	0	0.41353	0
THRA135	-24.314	-455.224	-116.137	-587.426	-27.8354	794.645	-757.438	100.847	299.958	678.702	0	0	0	54.5986	543.305	-8.86416	0	0	-0.552164	0	0.41353	0
ASPA138	-24.3145	-455.224	-116.137	-587.425	-27.834	794.641	-757.437	100.847	299.957	678.702	0	0	0	54.5986	543.305	-8.86341	0	0	-0.552164	0	0.41353	0
ARGA139	-24.3273	-455.249	-116.162	-587.437	-27.8309	794.652	-757.449	100.902	299.955	678.701	0	0	0	54.5934	543.306	-8.86412	0	0	-0.552164	0	0.41353	0
LYSA140	-24.3439	-455.249	-116.149	-587.43	-27.8323	794.637	-757.442	100.885	299.947	678.7	0	0	0	54.5934	543.304	-8.86562	0	0	-0.552164	0	0.41353	0
GLUA141	-24.3439	-455.249	-116.149	-587.43	-27.8323	794.637	-757.442	100.885	299.947	678.7	0	0	0	54.5934	543.304	-8.86562	0	0	-0.552164	0	0.41353	0
GLUA144	-24.3451	-455.249	-116.149	-587.431	-27.8334	794.639	-757.444	100.885	299.948	678.7	0	0	0	54.5932	543.305	-8.86547	0	0	-0.552164	0	0.41353	0
ASNA145	-24.3781	-455.288	-116.188	-587.434	-27.8334	794.642	-757.447	100.885	299.949	678.7	0	0	0	54.6402	543.306	-8.86547	0	0	-0.552164	0	0.41353	0
SERA146	-24.3781	-455.288	-116.188	-587.434	-27.8334	794.642	-757.447	100.885	299.949	678.7	0	0	0	54.6402	543.306	-8.86547	0	0	-0.552164	0	0.41353	0
VALA148	-24.3781	-455.288	-116.188	-587.434	-27.8334	794.642	-757.447	100.885	299.949	678.7	0	0	0	54.6402	543.306	-8.86547	0	0	-0.552164	0	0.41353	0
TYRA150	-24.3799	-455.288	-116.19	-587.434	-27.8332	794.642	-757.447	100.884	299.949	678.7	0	0	0	54.6402	543.306	-8.86547	0	0	-0.552164	0	0.41353	0
LYSA151	-24.3807	-455.288	-116.19	-587.435	-27.8331	794.643	-757.448	100.884	299.95	678.7	0	0	0	54.6403	543.307	-8.86547	0	0	-0.552164	0	0.41353	0
SERA154	-24.3807	-455.288	-116.19	-587.435	-27.8331	794.643	-757.448	100.884	299.95	678.7	0	0	0	54.6403	543.307	-8.86547	0	0	-0.552164	0	0.41353	0
ASPA155	-24.3824	-455.288	-116.19	-587.435	-27.8331	794.643	-757.448	100.884	299.95	678.7	0	0	0	54.6385	543.307	-8.86545	0	0	-0.552164	0	0.41353	0
META158	-24.3978	-455.292	-116.19	-587.446	-27.8322	794.651	-757.463	100.884	299.956	678.7	0	0	0	54.6381	543.313	-8.86545	0	0	-0.552164	0	0.41353	0
THRA159	-24.3978	-455.292	-116.19	-587.446	-27.8322	794.651	-757.463	100.884	299.956	678.7	0	0	0	54.6381	543.313	-8.86545	0	0	-0.552164	0	0.41353	0
GLUA160	-24.4673	-455.288	-116.196	-587.422	-27.8319	794.551	-757.456	100.88	299.951	678.7	0	0	0	54.6358	543.282	-8.85304	0	0	-0.552164	0	0.41353	0
PROA162	-24.4791	-455.288	-116.203	-587.436	-27.8319	794.577	-757.473	100.881	299.951	678.7	0	0	0	54.6359	543.282	-8.85304	0	0	-0.552164	0	0.413592	0
THRA164	-24.4809	-455.288	-116.203	-587.43	-27.8319	794.566	-757.467	100.881	299.951	678.7	0	0	0	54.6319	543.282	-8.85304	0	0	-0.552164	0	0.413592	0
ARGA168	-24.4809	-455.288	-116.203	-587.43	-27.8319	794.566	-757.467	100.881	299.951	678.7	0	0	0	54.6319	543.282	-8.85304	0	0	-0.552164	0	0.413592	0
ASNA174	-24.4809	-455.288	-116.203	-587.43	-27.8319	794.566	-757.467	100.881	299.951	678.7	0	0	0	54.6319	543.282	-8.85304	0	0	-0.552164	0	0.413592	0
PHEA175	-24.578	-455.288	-116.203	-587.432	-27.8313	794.567	-757.47	100.687	299.951	678.7	0	0	0	54.7323	543.282	-8.85304	0	0	-0.552164	0	0.413592	0
SERA176	-24.578	-455.288	-116.203	-587.432	-27.8313	794.567	-757.47	100.687	299.951	678.7	0	0	0	54.7323	543.282	-8.85304	0	0	-0.552164	0	0.413592	0
VALA177	-24.578	-455.288	-116.203	-587.432	-27.8313	794.567	-757.47	100.687	299.951	678.7	0	0	0	54.7323	543.282	-8.85304	0	0	-0.552164	0	0.413592	0
TYRA179	-24.578	-455.288	-116.203	-587.432	-27.8313	794.567	-757.47	100.687	299.951	678.7	0	0	0	54.7323	543.282	-8.85304	0	0	-0.552164	0	0.413592	0
TYRA180	-24.578	-455.288	-116.203	-587.432	-27.8313	794.567	-757.47	100.687	299.951	678.7	0	0	0	54.7323	543.282	-8.85304	0	0	-0.552164	0	0.413592	0
GLUA181	-24.578	-455.288	-116.203	-587.432	-27.8313	794.567	-757.47	100.687	299.951	678.7	0	0	0	54.7323	543.282	-8.85304	0	0	-0.552164	0	0.413592	0
ILEA182	-24.578	-455.288	-116.203	-587.432	-27.8313	794.567	-757.47	100.687	299.951	678.7	0	0	0	54.7323	543.282	-8.85304	0	0	-0.552164	0	0.413592	0
ASNA184	-24.5786	-455.29	-116.205	-587.433	-27.8313	794.57	-757.47	100.687	299.954	678.7	0	0	0	54.7323	543.283	-8.85304	0	0	-0.552164	0	0.413592	0
SERA185	-24.5786	-455.29	-116.205	-587.433	-27.8313	794.57	-757.47	100.687	299.954	678.7	0	0	0	54.7323	543.283	-8.85304	0	0	-0.552164	0	0.413592	0
PROA186	-24.5786	-455.29	-116.205	-587.433	-27.8313	794.57	-757.47	100.687	299.954	678.7	0	0	0	54.7323	543.283	-8.85304	0	0	-0.552164	0	0.413592	0
ASPA187	-24.5788	-455.29	-116.205	-587.434	-27.8319	794.57	-757.47	100.687	299.954	678.7	0	0	0	54.7323	543.283	-8.85309	0	0	-0.552164	0	0.413592	0
ARGA188	-24.5904	-455.29	-116.227	-587.435	-27.8306	794.571	-757.471	100.689	299.965	678.7	0	0	0	54.7323	543.284	-8.85554	0	0	-0.552164	0	0.413592	0
CYSA190	-24.5905	-455.29	-116.227	-587.435	-27.8306	794.57	-757.472	100.689	299.967	678.7	0	0	0	54.7323	543.283	-8.85554	0	0	-0.552164	0	0.413592	0
ARGA191	-24.5931	-455.292	-116.229	-587.44	-27.8326	794.575	-757.478	100.692	299.973	678.7	0	0	0	54.7301	543.286	-8.8533	0	0	-0.552164	0	0.413592	0
LYSA194	-24.5994	-455.292	-116.229	-587.468	-27.8378	794.597	-757.511	100.692	300.012	678.7	0	0	0	54.7301	543.287	-8.85335	0	0	-0.552164	0	0.413592	0
ASPA198	-24.5995	-455.292	-116.229	-587.468	-27.8376	794.597	-757.511	100.692	300.011	678.7	0	0	0	54.7301	543.287	-8.85344	0	0	-0.552164	0	0.413592	0
ASPA199	-24.5995	-455.292	-116.229	-587.468	-27.8376	794.597	-757.511	100.692	300.011	678.7	0	0	0	54.7301	543.287	-8.85344	0	0	-0.552164	0	0.413592	0
ILEA201	-24.5995	-455.292	-116.229	-587.468	-27.8376	794.597	-757.511	100.692	300.011	678.7	0	0	0	54.7301	543.287	-8.85344	0	0	-0.552164	0	0.413592	0
GLUA203	-24.6084	-455.292	-116.229	-587.468	-27.837	794.608	-757.512	100.691	300.012	678.7	0	0	0	54.7302	543.286	-8.873	0	0	-0.552164	0	0.413592	0
LEUA204	-24.6084	-455.292	-116.229	-587.468	-27.837	794.608	-757.512	100.691	300.012	678.7	0	0	0	54.7302	543.286	-8.873	0	0	-0.552164	0	0.413592	0
ASPA205	-24.6106	-455.292	-116.229	-587.468	-27.8371	794.608	-757.512	100.691	300.012	678.7	0	0	0	54.7278	543.286	-8.87272	0	0	-0.552164	0	0.413592	0
THRA206	-24.6106	-455.292	-116.229	-587.468	-27.8371	794.608	-757.512	100.691	300.012	678.7	0	0	0	54.7278	543.286	-8.87272	0	0	-0.552164	0	0.413592	0
SERA208	-24.6109	-455.284	-116.221	-587.467	-27.8371	794.606	-757.511	100.691	300.003	678.7	0	0	0	54.7204	543.286	-8.87272	0	0	-0.552164	0	0.413592	0
GLUA209	-24.6201	-455.288	-116.225	-587.497	-27.8292	794.645	-757.555	100.691	300.026	678.705	0	0	0	54.7199	543.286	-8.87373	0	0	-0.552164	0	0.413592	0
GLUA210	-24.6215	-455.288	-116.225	-587.497	-27.8309	794.645	-757.556	100.691	300.026	678.705	0	0	0	54.7202	543.286	-8.8739	0	0	-0.552164	0	0.413592	0
SERA211	-24.6368	-455.288	-116.241	-587.496	-27.8309	794.642	-757.555	100.691	300.026	678.705	0	0	0	54.7229	543.285	-8.8739	0	0	-0.552164	0	0.413592	0
TYRA212	-24.6368	-455.288	-116.241	-587.496	-27.8309	794.642	-757.555	100.691	300.026	678.705	0	0	0	54.7229	543.285	-8.8739	0	0	-0.552164	0	0.413592	0
LYSA213	-24.6502	-455.288	-116.241	-587.492	-27.8296	794.637	-757.549	100.679	300.023	678.705	0	0	0	54.7167	543.285	-8.87336	0	0	-0.552164	0	0.413592	0
ASPA214	-24.6502	-455.288	-116.241	-587.492	-27.8296	794.637	-757.549	100.679	300.023	678.705	0	0	0	54.7167	543.285	-8.87336	0	0	-0.552164	0	0.413592	0
SERA215	-24.6502	-455.288	-116.241	-587.492	-27.8296	794.637	-757.549	100.679	300.023	678.705	0	0	0	54.7167	543.285	-8.87336	0	0	-0.552164	0	0.413592	0
LEUA217	-24.6502	-455.288	-116.241	-587.492	-27.8296	794.637	-757.549	100.679	300.023	678.705	0	0	0	54.7167	543.285	-8.87336	0	0	-0.552164	0	0.413592	0
ILEA218	-24.6502	-455.288	-116.241	-587.492	-27.8296	794.637	-757.549	100.679	300.023	678.705	0	0	0	54.7167	543.285	-8.87336	0	0	-0.552164	0	0.413592	0
GLNA220	-24.6502	-455.288	-116.241	-587.492	-27.8296	794.637	-757.549	100.679	300.023	678.705	0	0	0	54.7167	543.285	-8.87336	0	0	-0.552164	0	0.413592	0
ARGA223	-24.6576	-455.288	-116.241	-587.532	-27.8149	794.667	-757.6	100.704	300.039	678.705	0	0	0	54.7157	543.288	-8.87407	0	0	-0.552164	0	0.413592	0
ASPA224	-24.6576	-455.288	-116.241	-587.532	-27.8149	794.667	-757.6	100.704	300.039	678.705	0	0	0	54.7157	543.288	-8.87407	0	0	-0.552164	0	0.413592	0
ASNA225	-24.6576	-455.288	-116.241	-587.532	-27.8149	794.667	-757.6	100.704	300.039	678.705	0	0	0	54.7157	543.288	-8.87407	0	0	-0.552164	0	0.413592	0
THRA227	-24.6576	-455.288	-116.241	-587.532	-27.8149	794.667	-757.6	100.704	300.039	678.705	0	0	0	54.7157	543.288	-8.87407	0	0	-0.552164	0	0.413592	0
LEUA228	-24.6748	-455.291	-116.241	-587.545	-27.8149	794.677	-757.622	100.704	300.046	678.705	0	0	0	54.7211	543.294	-8.87407	0	0	-0.552164	0	0.413592	0
TRPA229	-24.6781	-455.292	-116.241	-587.546	-27.8149	794.68	-757.622	100.696	300.048	678.705	0	0	0	54.7211	543.296	-8.87407	0	0	-0.552164	0	0.413592	0
THRA230	-24.6781	-455.292	-116.241	-587.546	-27.8149	794.68	-757.622	100.696	300.048	678.705	0	0	0	54.7211	543.296	-8.87407	0	0	-0.552164	0	0.413592	0
SERA231	-24.6781	-455.292	-116.241	-587.546	-27.8149	794.68	-757.622	100.696	300.048	678.705	0	0	0	54.7211	543.296	-8.87407	0	0	-0.552164	0	0.413592	0
ASPB232	-24.6781	-455.292	-116.241	-587.546	-27.8149	794.68	-757.622	100.696	300.048	678.705	0	0	0	54.7211	543.296	-8.87407	0	0	-0.552164	0	0.413592	0
ARGB233	-26.2993	-455.988	-117.158	-587.459	-27.6078	794.29	-757.576	100.644	299.857	678.912	0	0	0	54.7141	543.158	-8.79352	0	0	-0.548572	0	0.413592	0
GLUB234	-26.5924	-456.61	-117.793	-587.617	-27.3253	794.831	-757.664	100.694	300.387	678.918	0	0	0	54.8294	543.256	-9.14357	0	0	-0.512527	0	0.413592	0
GLNB235	-26.599	-456.584	-117.772	-587.597	-27.3247	794.768	-757.643	100.705	300.347	678.918	0	0	0	54.8268	543.26	-9.14357	0	0	-0.512527	0	0.413592	0
GLNB238	-26.614	-456.583	-117.769	-587.609	-27.3247	794.766	-757.665	100.73	300.348	678.918	0	0	0	54.8175	543.262	-9.14357	0	0	-0.512527	0	0.413592	0
ARGB239	-28.0369	-456.718	-120.368	-588.332	-27.7292	796.311	-757.923	100.877	301.096	678.918	0	0	0	54.8458	543.59	-9.00912	0	0	-0.419309	0	0.413592	0
ARGB241	-28.0491	-456.719	-120.368	-588.345	-27.7301	796.318	-757.947	100.883	301.109	678.918	0	0	0	54.8458	543.59	-9.00881	0	0	-0.419464	0	0.413592	0
GLUB244	-28.0984	-456.719	-120.368	-588.409	-27.7366	796.408	-758.054	100.883	301.154	678.918	0	0	0	54.8508	543.583	-9.01825	0	0	-0.421706	0	0.413592	0
GLNB245	-28.1315	-456.736	-120.384	-588.433	-27.7366	796.425	-758.092	100.884	301.194	678.918	0	0	0	54.8564	543.582	-9.01825	0	0	-0.421706	0	0.413592	0
GLUB247	-28.1367	-456.736	-120.384	-588.431	-27.732	796.415	-758.092	100.89	301.193	678.918	0	0	0	54.8573	543.582	-9.02761	0	0	-0.421327	0	0.413592	0
ARGB248	-28.1367	-456.736	-120.384	-588.431	-27.732	796.415	-758.092	100.89	301.193	678.918	0	0	0	54.8573	543.582	-9.02761	0	0	-0.421327	0	0.413592	0
TYRB249	-28.2548	-456.736	-120.384	-588.436	-27.7351	796.4	-758.115	100.816	301.195	678.918	0	0	0	54.8566	543.581	-9.02761	0	0	-0.421327	0	0.413592	0
ASPB250	-28.928	-456.736	-120.384	-588.379	-27.716	796.039	-758.077	100.816	301.134	678.918	0	0	0	54.5648	543.601	-9.1119	0	0	-0.409803	0	0.413592	0
ASPB251	-28.9329	-456.736	-120.384	-588.38	-27.7216	796.043	-758.076	100.822	301.134	678.918	0	0	0	54.5525	543.6	-9.10842	0	0	-0.410223	0	0.413592	0
SERB254	-28.9329	-456.736	-120.384	-588.38	-27.7216	796.043	-758.076	100.822	301.134	678.918	0	0	0	54.5525	543.6	-9.10842	0	0	-0.410223	0	0.413592	0
LYSB257	-36.7627	-456.605	-121.066	-588.086	-27.8622	794.608	-757.929	97.1242	301.19	678.918	0	0	0	52.0718	543.364	-9.12884	0	0	-0.410723	0	0.413592	0
GLUB261	-40.0374	-457.189	-121.68	-588.011	-27.863	794.487	-757.772	95.4385	301.143	678.908	0	0	0	51.6275	543.342	-9.12801	0	0	-0.410723	0	0.413592	0
ASNB263	-41.2585	-457.207	-122.824	-588.162	-27.863	794.54	-757.916	95.0123	301.781	678.906	0	0	0	51.5985	543.425	-9.12801	0	0	-0.410723	0	0.413592	0
GLUB264	-42.3777	-457.228	-122.165	-587.857	-27.6262	793.539	-757.635	94.9112	301.115	678.838	0	0	0	50.9125	543.335	-9.18507	0	0	-0.410775	0	0.413592	0
PROB265	-42.3785	-457.228	-122.165	-587.857	-27.6261	793.54	-757.636	94.9112	301.115	678.838	0	0	0	50.9125	543.335	-9.18507	0	0	-0.410775	0	0.413592	0
SERB267	-42.4738	-457.293	-122.228	-587.866	-27.6251	793.555	-757.645	94.8986	301.119	678.838	0	0	0	50.9557	543.338	-9.18507	0	0	-0.410775	0	0.413592	0
ASNB268	-43.501	-457.294	-123.839	-587.888	-27.5916	793.409	-757.664	94.9221	302.02	678.838	0	0	0	50.7617	543.332	-9.17816	0	0	-0.410775	0	0.414122	0
GLUB269	-44.7172	-458.141	-124.68	-588.172	-27.4762	794.084	-757.929	94.944	302.841	678.838	0	0	0	50.6799	543.545	-9.71783	0	0	-0.4034	0	0.414122	0
ASPB270	-44.7432	-458.158	-124.729	-588.143	-27.4551	794.031	-757.887	94.9475	302.833	678.839	0	0	0	50.7072	543.564	-9.73929	0	0	-0.403186	0	0.414122	0
ARGB271	-44.7498	-458.159	-124.744	-588.151	-27.4377	794.057	-757.889	94.945	302.833	678.842	0	0	0	50.6839	543.565	-9.74072	0	0	-0.403186	0	0.414122	0
ASNB272	-45.396	-458.74	-125.318	-588.112	-27.4402	793.951	-757.827	94.9465	303.194	678.842	0	0	0	50.8371	543.543	-9.74072	0	0	-0.403186	0	0.414122	0
LEUB274	-47.0408	-458.703	-125.318	-588.103	-27.4408	793.899	-757.827	93.2304	303.235	678.841	0	0	0	50.8757	543.51	-9.74072	0	0	-0.403186	0	0.414122	0
SERB275	-47.1443	-458.714	-125.329	-588.1	-27.4408	793.89	-757.827	93.1545	303.235	678.841	0	0	0	50.8759	543.511	-9.74072	0	0	-0.403186	0	0.414122	0
VALB276	-47.1443	-458.714	-125.329	-588.1	-27.4408	793.89	-757.827	93.1545	303.235	678.841	0	0	0	50.8759	543.511	-9.74072	0	0	-0.403186	0	0.414122	0
TYRB278	-47.6295	-458.712	-125.348	-588.115	-27.4648	793.869	-757.925	92.7976	303.257	678.841	0	0	0	50.8985	543.502	-9.74078	0	0	-0.403186	0	0.414122	0
LYSB279	-49.1091	-458.83	-124.821	-588.304	-27.8678	793.57	-758.387	92.345	303.191	678.841	0	0	0	50.8535	543.659	-9.71112	0	0	-0.403093	0	0.414122	0
ASNB280	-49.1606	-458.87	-124.857	-588.314	-27.8678	793.593	-758.399	92.345	303.201	678.841	0	0	0	50.8677	543.659	-9.71112	0	0	-0.403093	0	0.414122	0
VALB281	-49.1606	-458.87	-124.857	-588.314	-27.8678	793.593	-758.399	92.345	303.201	678.841	0	0	0	50.8677	543.659	-9.71112	0	0	-0.403093	0	0.414122	0
VALB282	-49.3524	-458.871	-124.857	-588.326	-27.8678	793.631	-758.397	92.2301	303.201	678.841	0	0	0	50.763	543.728	-9.71112	0	0	-0.403093	0	0.414122	0
ARGB285	-49.391	-458.883	-124.957	-588.329	-27.864	793.657	-758.391	92.2201	303.253	678.841	0	0	0	50.763	543.725	-9.71221	0	0	-0.403584	0	0.414122	0
ARGB286	-52.1183	-458.783	-126.848	-588.545	-29.0344	793.811	-758.757	92.1232	304.308	678.842	0	0	0	50.5037	543.577	-9.77364	0	0	-0.378607	0	0.414122	0
SERB287	-52.1183	-458.783	-126.848	-588.545	-29.0344	793.811	-758.757	92.1232	304.308	678.842	0	0	0	50.5037	543.577	-9.77364	0	0	-0.378607	0	0.414122	0
SERB288	-52.1183	-458.783	-126.848	-588.545	-29.0344	793.811	-758.757	92.1232	304.308	678.842	0	0	0	50.5037	543.577	-9.77364	0	0	-0.378607	0	0.414122	0
ARGB290	-52.1553	-458.769	-126.826	-588.48	-29.0179	793.665	-758.72	92.1168	304.263	678.842	0	0	0	50.5037	543.533	-9.76764	0	0	-0.378708	0	0.414122	0
VALB291	-52.1554	-458.772	-126.826	-588.501	-29.0179	793.705	-758.738	92.1165	304.263	678.842	0	0	0	50.5048	543.604	-9.76764	0	0	-0.378708	0	0.414122	0
ILEB292	-52.1554	-458.772	-126.826	-588.501	-29.0179	793.705	-758.738	92.1165	304.263	678.842	0	0	0	50.5048	543.604	-9.76764	0	0	-0.378708	0	0.414122	0
SERB293	-53.5708	-459.389	-127.524	-588.49	-28.9462	793.389	-758.779	92.1516	304.413	678.842	0	0	0	50.4948	543.701	-9.76813	0	0	-0.378775	0	0.414122	0
SERB294	-53.5713	-459.389	-127.524	-588.476	-28.9462	793.358	-758.771	92.1584	304.413	678.842	0	0	0	50.496	543.7	-9.76813	0	0	-0.378775	0	0.414122	0
GLUB296	-53.889	-459.38	-127.759	-588.419	-28.889	793.092	-758.738	92.2057	304.439	678.842	0	0	0	50.4483	543.68	-9.76372	0	0	-0.382086	0	0.414122	0
GLNB297	-55.7722	-460.024	-128.277	-589.574	-28.9879	793.988	-760.549	92.4418	305.76	678.842	0	0	0	50.3397	544.136	-9.76372	0	0	-0.382086	0	0.414122	0
LYSB298	-57.6314	-459.983	-128.277	-589.595	-28.8625	793.393	-760.804	92.3273	305.615	678.842	0	0	0	49.4288	544.169	-9.74717	0	0	-0.38219	0	0.414122	0
THRB299	-57.6732	-459.982	-128.277	-589.595	-28.8625	793.391	-760.802	92.3228	305.615	678.842	0	0	0	49.3904	544.169	-9.74717	0	0	-0.38219	0	0.414122	0
METB300	-57.6741	-459.982	-128.277	-589.593	-28.8626	793.391	-760.8	92.3188	305.614	678.842	0	0	0	49.3902	544.169	-9.74717	0	0	-0.38219	0	0.414122	0
ASPB302	-58.7675	-459.97	-128.274	-589.468	-28.8208	792.916	-760.684	91.526	305.493	678.842	0	0	0	49.3894	544.102	-9.75616	0	0	-0.375169	0	0.414122	0
ASNB304	-59.5549	-460.112	-128.419	-589.423	-28.8208	792.841	-760.644	91.497	305.493	678.408	0	0	0	49.3435	544.084	-9.75616	0	0	-0.375169	0	0.414122	0
GLUB305	-62.2121	-460.836	-130.513	-589.676	-29.1057	793.821	-760.862	90.6505	307.246	678.756	0	0	0	48.3915	543.932	-9.95473	0	0	-0.544403	0	0.414122	0
LYSB306	-62.2132	-460.836	-130.522	-589.675	-29.106	793.821	-760.86	90.6505	307.25	678.756	0	0	0	48.3915	543.931	-9.95401	0	0	-0.545327	0	0.414122	0
LYSB307	-62.2362	-460.837	-130.525	-589.598	-29.1272	793.711	-760.76	90.6495	307.19	678.756	0	0	0	48.3922	543.881	-9.96117	0	0	-0.541063	0	0.414122	0
GLUB309	-65.4651	-460.806	-130.525	-589.456	-29.0783	793.474	-760.561	89.4639	307.131	678.756	0	0	0	46.2286	543.695	-9.96487	0	0	-0.541205	0	0.414122	0
LYSB310	-65.9494	-460.944	-131.993	-590.256	-29.2139	794.881	-761.574	89.4836	308.539	678.756	0	0	0	46.4346	543.658	-9.95469	0	0	-0.522105	0	0.414122	0
VALB311	-65.9494	-460.944	-131.993	-590.256	-29.2139	794.881	-761.574	89.4836	308.539	678.756	0	0	0	46.4346	543.658	-9.95469	0	0	-0.522105	0	0.414122	0
LYSB312	-67.2916	-460.944	-131.599	-590.204	-29.1588	794.205	-761.601	89.1672	307.764	678.756	0	0	0	46.3769	543.514	-9.95544	0	0	-0.514655	0	0.414122	0
ARGB315	-67.3113	-460.944	-131.622	-590.21	-29.1695	794.219	-761.605	89.1722	307.769	678.756	0	0	0	46.3794	543.514	-9.95519	0	0	-0.514488	0	0.414122	0
GLUB316	-68.547	-460.936	-131.981	-590.084	-29.1584	793.865	-761.47	89.1583	307.61	678.763	0	0	0	45.746	543.451	-9.94602	0	0	-0.528336	0	0.414122	0
LYSB317	-68.6516	-460.939	-132.009	-590.122	-29.1245	793.807	-761.503	89.1519	307.666	678.763	0	0	0	45.7474	543.457	-9.95021	0	0	-0.552739	0	0.414122	0
ILEB318	-68.652	-460.939	-132.009	-590.123	-29.1253	793.809	-761.504	89.1519	307.666	678.763	0	0	0	45.7475	543.458	-9.95021	0	0	-0.552739	0	0.414122	0
GLUB319	-68.9044	-460.937	-132.185	-590.13	-29.1631	793.789	-761.517	89.1609	307.66	678.763	0	0	0	45.7473	543.454	-9.95161	0	0	-0.553321	0	0.414122	0
LYSB320	-69.1272	-460.964	-132.185	-590.28	-29.1962	793.881	-761.765	89.1633	307.791	678.763	0	0	0	45.7477	543.545	-9.95068	0	0	-0.544189	0	0.414122	0
GLUB321	-69.7519	-460.969	-133.171	-590.293	-29.3218	794.069	-761.846	89.1663	308.077	678.763	0	0	0	45.8556	543.452	-9.946	0	0	-0.549295	0	0.414122	0
GLUB323	-73.0349	-460.956	-134.454	-590.253	-29.333	793.921	-761.772	88.3429	308.9	678.763	0	0	0	43.9055	543.505	-9.96124	0	0	-0.551621	0	0.414122	0
THRB324	-75.3949	-461.564	-135.055	-590.239	-29.3325	794.276	-761.484	86.5209	309.257	678.763	0	0	0	43.5602	543.476	-9.9603	0	0	-0.551576	0	0.414122	0
CYSB326	-75.6098	-461.641	-135.17	-590.265	-29.3325	794.306	-761.524	86.5355	309.257	678.763	0	0	0	43.5598	543.467	-9.9603	0	0	-0.551576	0	0.414122	0
ASNB327	-75.6098	-461.641	-135.17	-590.265	-29.3325	794.306	-761.524	86.5355	309.257	678.763	0	0	0	43.5598	543.467	-9.9603	0	0	-0.551576	0	0.414122	0
ASPB328	-75.6716	-461.633	-135.329	-590.178	-29.1215	794.085	-761.428	86.5329	309.184	678.763	0	0	0	43.5607	543.561	-9.96973	0	0	-0.552007	0	0.414122	0
SERB331	-76.6781	-462.268	-135.626	-590.217	-29.1215	794.153	-761.479	86.5354	309.336	678.763	0	0	0	43.3534	543.568	-9.96973	0	0	-0.552007	0	0.414122	0
ASPB334	-77.4339	-462.246	-135.626	-590.16	-29.039	793.679	-761.494	86.2186	309.253	678.763	0	0	0	43.343	543.497	-9.98624	0	0	-0.552007	0	0.414122	0
LYSB335	-79.2607	-462.327	-135.626	-590.205	-29.0972	793.183	-761.691	86.224	309.183	678.763	0	0	0	42.4486	543.469	-9.9785	0	0	-0.552007	0	0.414122	0
LYSB339	-80.2227	-463.181	-136.464	-590.555	-29.0536	793.709	-762.096	86.2522	310.25	678.77	0	0	0	42.2997	543.599	-10.0162	0	0	-0.552007	0	0.414122	0
ASNB340	-80.3283	-463.177	-136.503	-590.536	-29.0536	793.652	-762.082	86.2451	310.247	678.769	0	0	0	42.2652	543.591	-10.0162	0	0	-0.552007	0	0.414122	0
ASNB342	-82.7721	-462.827	-136.192	-589.421	-29.0626	792.155	-761.25	85.5585	309.478	678.422	0	0	0	40.5198	543.249	-10.0162	0	0	-0.552007	0	0.414122	0
ASPB343	-87.7064	-462.805	-137.684	-588.206	-28.7779	788.908	-760.013	84.1955	308.489	678.203	0	0	0	40.0258	542.833	-9.90479	0	0	-0.552007	0	0.414122	0
PHEB344	-87.7244	-462.805	-137.684	-588.175	-28.7934	788.897	-759.97	84.2086	308.486	678.195	0	0	0	39.9589	542.82	-9.90479	0	0	-0.552007	0	0.414122	0
GLNB345	-87.7244	-462.805	-137.684	-588.175	-28.7934	788.897	-759.97	84.2086	308.486	678.195	0	0	0	39.9589	542.82	-9.90479	0	0	-0.552007	0	0.414122	0
TYRB346	-87.9824	-462.806	-137.624	-588.188	-28.7777	788.878	-760.011	83.9434	308.498	678.188	0	0	0	39.9591	542.799	-9.90494	0	0	-0.552007	0	0.414122	0
GLUB347	-88.0005	-462.806	-137.639	-588.186	-28.7748	788.869	-760.01	83.9436	308.498	678.188	0	0	0	39.959	542.799	-9.90363	0	0	-0.552007	0	0.414213	0
SERB348	-90.5346	-462.799	-138.742	-588.141	-28.788	788.666	-759.981	82.3755	308.611	678.185	0	0	0	40.121	542.754	-9.90519	0	0	-0.552007	0	0.414213	0
LYSB349	-90.544	-462.799	-138.742	-588.133	-28.785	788.65	-759.97	82.3748	308.607	678.185	0	0	0	40.1133	542.754	-9.90799	0	0	-0.552007	0	0.414213	0
TYRB352	-90.5696	-462.799	-138.742	-588.138	-28.7677	788.65	-759.977	82.3091	308.607	678.185	0	0	0	40.1479	542.752	-9.90799	0	0	-0.552007	0	0.414213	0
LYSB354	-90.9035	-462.759	-138.536	-588.041	-28.5356	787.983	-759.971	82.2905	308.357	678.185	0	0	0	40.154	542.708	-9.89373	0	0	-0.552007	0	0.414213	0
LYSB356	-91.0121	-462.762	-138.536	-588.069	-28.4994	787.903	-760.036	82.2858	308.39	678.185	0	0	0	40.1551	542.705	-9.89186	0	0	-0.552007	0	0.414213	0
TYRB359	-91.8102	-462.757	-138.534	-588.047	-28.4379	787.866	-759.995	81.4677	308.41	678.185	0	0	0	40.0621	542.705	-9.89186	0	0	-0.552007	0	0.414213	0
TYRB360	-92.9947	-462.772	-138.534	-588.081	-28.4292	787.922	-760.033	80.1607	308.454	678.185	0	0	0	40.163	542.697	-9.89186	0	0	-0.552007	0	0.414213	0
ARGB361	-93.0861	-462.772	-138.542	-588.084	-28.4427	787.886	-760.043	80.1616	308.447	678.185	0	0	0	40.1459	542.697	-9.8906	0	0	-0.552007	0	0.414213	0
TYRB362	-93.0861	-462.772	-138.542	-588.084	-28.4427	787.886	-760.043	80.1616	308.447	678.185	0	0	0	40.1459	542.697	-9.8906	0	0	-0.552007	0	0.414213	0
LEUB363	-94.2818	-462.761	-138.532	-588.125	-28.4431	787.916	-760.139	79.0652	308.437	678.185	0	0	0	40.1453	542.67	-9.89154	0	0	-0.552051	0	0.414213	0
GLUB365	-94.3734	-462.762	-138.477	-588.163	-28.5012	788.019	-760.188	79.0329	308.351	678.186	0	0	0	40.1466	542.674	-9.87981	0	0	-0.55217	0	0.414213	0
VALB366	-94.5406	-462.762	-138.477	-588.176	-28.5021	788.055	-760.194	78.6917	308.351	678.187	0	0	0	40.3028	542.68	-9.87981	0	0	-0.55217	0	0.414213	0
SERB368	-94.5453	-462.763	-138.479	-588.174	-28.5021	788.051	-760.194	78.6917	308.353	678.186	0	0	0	40.3026	542.679	-9.87981	0	0	-0.55217	0	0.414213	0
GLUB370	-95.5342	-463.448	-139.163	-588.587	-28.6474	788.579	-760.826	78.7238	309.231	678.27	0	0	0	40.3048	542.849	-9.83434	0	0	-0.55217	0	0.414213	0
LYSB371	-95.9164	-463.629	-140.749	-588.557	-28.5235	788.95	-760.538	78.645	309.881	678.194	0	0	0	40.3278	542.969	-9.77945	0	0	-0.552222	0	0.414213	0
LYSB372	-97.4058	-465.316	-142.345	-589.179	-28.5499	790.665	-761.123	78.6571	311.182	678.367	0	0	0	40.3384	543.379	-9.96404	0	0	-0.552222	0	0.414213	0
ASNB373	-98.4265	-465.392	-142.38	-589.114	-28.5475	790.357	-761.081	78.7105	311.137	678.328	0	0	0	39.6683	543.438	-9.97478	0	0	-0.552222	0	0.414213	0
SERB374	-98.4283	-465.392	-142.401	-589.113	-28.5475	790.356	-761.08	78.7192	311.147	678.328	0	0	0	39.6681	543.437	-9.97478	0	0	-0.552222	0	0.414213	0
VALB375	-100.996	-465.364	-142.213	-589.149	-28.5499	790.521	-761.1	76.2553	311.141	678.328	0	0	0	39.2547	543.41	-9.98049	0	0	-0.552222	0	0.414213	0
VALB376	-100.996	-465.364	-142.213	-589.149	-28.5499	790.521	-761.1	76.2553	311.141	678.328	0	0	0	39.2547	543.41	-9.98049	0	0	-0.552222	0	0.414213	0
GLUB377	-101.643	-465.31	-142.213	-588.989	-28.5622	789.979	-760.944	76.2578	311.034	678.328	0	0	0	38.9089	543.33	-9.99361	0	0	-0.552222	0	0.414213	0
SERB379	-102.073	-465.209	-142.266	-588.992	-28.5603	789.975	-760.952	75.7973	311.034	678.328	0	0	0	38.9042	543.32	-9.99361	0	0	-0.552222	0	0.414213	0
GLUB380	-102.42	-465.207	-142.767	-589.026	-28.5841	790.025	-760.995	75.825	311.224	678.328	0	0	0	38.892	543.317	-9.99517	0	0	-0.552222	0	0.414213	0
TYRB383	-102.83	-465.224	-142.754	-589.02	-28.5838	790.004	-760.996	75.4335	311.224	678.328	0	0	0	38.8922	543.281	-9.99517	0	0	-0.552222	0	0.414213	0
LYSB384	-104.33	-465.214	-142.751	-588.837	-28.4432	789.156	-760.932	74.5532	311.051	678.328	0	0	0	38.8922	543.247	-9.99661	0	0	-0.552222	0	0.414213	0
GLUB385	-104.625	-465.213	-142.751	-588.731	-28.4133	788.692	-760.845	74.5575	310.977	678.328	0	0	0	38.8924	543.219	-9.98019	0	0	-0.552222	0	0.414213	0
PHEB387	-106.971	-465.255	-142.8	-588.946	-28.5521	788.427	-761.278	73.3277	310.928	678.328	0	0	0	38.9703	543.217	-9.98254	0	0	-0.552222	0	0.414213	0
GLUB388	-107.729	-465.217	-142.928	-588.997	-28.6726	788.295	-761.461	72.9625	311.146	678.328	0	0	0	38.9163	543.148	-9.9633	0	0	-0.552222	0	0.414213	0
ILEB389	-107.9	-465.238	-142.928	-589.052	-28.6726	788.333	-761.558	72.7559	311.17	678.328	0	0	0	39.0636	543.217	-9.9633	0	0	-0.552222	0	0.414213	0
SERB390	-107.9	-465.238	-142.928	-589.052	-28.6726	788.333	-761.558	72.7559	311.17	678.328	0	0	0	39.0636	543.217	-9.9633	0	0	-0.552222	0	0.414213	0
LYSB391	-112.655	-466.154	-142.239	-588.947	-28.9268	787.908	-761.425	70.1036	309.517	678.294	0	0	0	39.1122	543.034	-9.75908	0	0	-0.552222	0	0.414213	0
GLUB392	-113.424	-466.174	-143.961	-588.923	-28.903	787.861	-761.376	69.461	311.127	678.294	0	0	0	39.1012	543.054	-9.79305	0	0	-0.552222	0	0.414213	0
GLNB393	-115.958	-466.216	-145.214	-588.997	-28.9021	787.993	-761.442	67.6974	311.638	678.299	0	0	0	39.1158	543.144	-9.79305	0	0	-0.552222	0	0.41374	0
GLNB395	-119.294	-466.782	-148.566	-588.762	-28.8965	787.404	-761.014	65.4209	312.797	678.47	0	0	0	40.5622	542.753	-9.79305	0	0	-0.552222	0	0.416822	0
THRB397	-119.322	-466.772	-148.577	-588.752	-28.8965	787.376	-761.013	65.4258	312.797	678.47	0	0	0	40.5487	542.731	-9.79305	0	0	-0.552222	0	0.416822	0
ILEB400	-119.946	-466.771	-148.577	-588.764	-28.8974	787.363	-761.044	65.4606	312.805	678.47	0	0	0	39.9371	542.731	-9.79305	0	0	-0.552222	0	0.41636	0
ARGB401	-121.602	-466.919	-146.829	-588.562	-29.0772	786.041	-761.097	65.3626	311.048	678.47	0	0	0	39.893	542.719	-9.79559	0	0	-0.552222	0	0.41636	0
LEUB402	-127.192	-466.919	-146.796	-588.545	-29.0931	785.613	-761.187	60.2999	311.088	678.47	0	0	0	39.8087	542.663	-9.79559	0	0	-0.552222	0	0.41636	0
LEUB404	-127.192	-466.919	-146.796	-588.545	-29.0931	785.613	-761.187	60.2999	311.088	678.47	0	0	0	39.8087	542.663	-9.79559	0	0	-0.552222	0	0.41636	0
ASNB407	-130.339	-467.001	-146.842	-588.59	-29.0933	785.597	-761.293	59.0424	311.126	678.47	0	0	0	38.1766	542.629	-9.79559	0	0	-0.552222	0	0.41636	0
PHEB408	-133.479	-467.001	-146.791	-588.583	-29.1145	785.591	-761.274	55.2448	311.1	678.47	0	0	0	38.8097	542.628	-9.79559	0	0	-0.552222	0	0.41636	0
SERB409	-133.479	-467.001	-146.791	-588.583	-29.1145	785.591	-761.274	55.2448	311.101	678.47	0	0	0	38.8093	542.627	-9.79559	0	0	-0.552222	0	0.41636	0
VALB410	-133.488	-467.002	-146.79	-588.56	-29.1133	785.59	-761.222	55.3738	311.097	678.47	0	0	0	38.6007	542.629	-9.79559	0	0	-0.552222	0	0.41636	0
TYRB413	-134.661	-466.997	-146.798	-588.652	-29.0672	785.554	-761.386	54.4835	311.088	678.47	0	0	0	38.5749	542.636	-9.79559	0	0	-0.552222	0	0.41636	0
GLUB414	-136.885	-466.998	-146.361	-588.091	-28.7149	783.842	-760.964	53.5778	310.382	678.47	0	0	0	37.9629	542.646	-9.85441	0	0	-0.552222	0	0.41636	0
ILEB415	-136.896	-466.999	-146.362	-588.064	-28.7164	783.807	-760.926	53.6179	310.381	678.47	0	0	0	37.8851	542.584	-9.85441	0	0	-0.552222	0	0.41636	0
GLNB416	-136.927	-466.999	-146.375	-588.055	-28.7164	783.783	-760.922	53.6117	310.383	678.47	0	0	0	37.8846	542.583	-9.85441	0	0	-0.552222	0	0.41636	0
ASNB417	-137.503	-467.135	-146.571	-588.009	-28.7164	783.322	-760.935	53.5969	310.62	678.463	0	0	0	37.8525	542.364	-9.85441	0	0	-0.552222	0	0.41636	0
PROB419	-138.39	-467.133	-146.571	-587.951	-28.7164	783.286	-760.838	52.6246	310.583	678.463	0	0	0	37.8526	542.344	-9.85441	0	0	-0.552222	0	0.41636	0
GLUB420	-141.146	-468.461	-147.785	-588.025	-28.6761	783.02	-760.879	52.4581	311.589	678.463	0	0	0	37.7006	542.53	-10.4154	0	0	-0.552222	0	0.41636	0
GLNB421	-141.151	-468.476	-147.795	-588.059	-28.6761	783.066	-760.911	52.4579	311.629	678.463	0	0	0	37.7014	542.536	-10.4154	0	0	-0.552222	0	0.41636	0
CYSB423	-141.178	-468.475	-147.795	-588.074	-28.6761	783.06	-760.945	52.4579	311.656	678.463	0	0	0	37.7014	542.535	-10.4154	0	0	-0.552222	0	0.41636	0
LEUB424	-141.298	-468.458	-147.795	-588.089	-28.6761	782.954	-761.048	52.4579	311.742	678.463	0	0	0	37.7023	542.363	-10.4154	0	0	-0.552222	0	0.41636	0
LYSB427	-143.364	-468.465	-147.795	-588.591	-28.591	782.422	-762.243	52.2958	312.018	678.463	0	0	0	37.6591	542.411	-10.4013	0	0	-0.552222	0	0.41636	0
GLNB428	-145.179	-468.472	-149.528	-588.705	-28.5842	782.444	-762.318	51.4012	312.931	678.463	0	0	0	37.7246	542.411	-10.398	0	0	-0.552222	0	0.41636	0
ASPB431	-145.477	-468.448	-149.528	-588.577	-28.5004	781.93	-762.219	51.4239	312.781	678.463	0	0	0	37.6928	542.399	-10.358	0	0	-0.552222	0	0.41636	0
ASPB432	-145.617	-468.445	-149.526	-588.551	-28.4817	781.849	-762.196	51.327	312.778	678.463	0	0	0	37.6563	542.398	-10.3546	0	0	-0.552222	0	0.41636	0
ILEB434	-145.966	-468.445	-149.526	-588.618	-28.483	781.911	-762.312	50.9777	312.821	678.463	0	0	0	37.7355	542.405	-10.3552	0	0	-0.552222	0	0.41636	0
GLUB436	-146.208	-468.445	-149.516	-588.597	-28.5193	781.721	-762.318	51.017	312.814	678.463	0	0	0	37.6932	542.364	-10.3856	0	0	-0.552222	0	0.41636	0
LEUB437	-148.483	-468.491	-149.511	-588.969	-28.5193	782.009	-763.002	49.3013	313.062	678.451	0	0	0	37.7067	542.619	-10.3856	0	0	-0.552222	0	0.41636	0
ASPB438	-151.215	-468.484	-149.49	-588.603	-28.7623	780.735	-762.691	48.0504	312.91	678.453	0	0	0	37.4609	542.231	-10.6582	0	0	-0.552222	0	0.41636	0
THRB439	-151.215	-468.484	-149.49	-588.603	-28.7623	780.735	-762.691	48.0504	312.91	678.453	0	0	0	37.4609	542.231	-10.6582	0	0	-0.552222	0	0.41636	0
ASNB441	-151.614	-468.485	-149.533	-588.617	-28.7618	780.73	-762.726	47.7531	312.921	678.451	0	0	0	37.4483	542.187	-10.6582	0	0	-0.552222	0	0.41636	0
GLUB442	-154.033	-469.286	-150.309	-588.674	-28.6804	781.04	-762.705	46.1208	313.721	678.466	0	0	0	37.0717	542.123	-10.6628	0	0	-0.552222	0	0.41636	0
ASPB443	-154.282	-469.286	-150.367	-588.678	-28.694	781.061	-762.702	46.0384	313.721	678.464	0	0	0	36.9632	542.127	-10.6659	0	0	-0.552222	0	0.41636	0
SERB444	-156.488	-469.286	-152.142	-588.486	-28.6934	780.418	-762.602	46.033	313.727	678.419	0	0	0	36.923	542.054	-10.6666	0	0	-0.552222	0	0.419802	0
TYRB445	-156.488	-469.286	-152.142	-588.486	-28.6934	780.418	-762.602	46.033	313.727	678.419	0	0	0	36.923	542.054	-10.6666	0	0	-0.552222	0	0.419802	0
LYSB446	-158.014	-469.062	-153.809	-588.285	-28.5259	779.23	-762.639	46.148	314.323	678.426	0	0	0	37.043	541.78	-10.7303	0	0	-0.552222	0	0.419802	0
ASPB447	-158.094	-469.056	-153.809	-588.241	-28.532	779.028	-762.645	46.152	314.301	678.421	0	0	0	37.0414	541.749	-10.6222	0	0	-0.552222	0	0.419802	0
SERB448	-158.144	-469.07	-153.845	-588.24	-28.532	779.031	-762.643	46.1457	314.3	678.421	0	0	0	37.0431	541.748	-10.6222	0	0	-0.552222	0	0.419802	0
THRB449	-158.144	-469.07	-153.845	-588.24	-28.532	779.031	-762.643	46.1457	314.3	678.421	0	0	0	37.0431	541.748	-10.6222	0	0	-0.552222	0	0.419802	0
LEUB450	-158.172	-469.069	-153.845	-588.185	-28.532	778.996	-762.541	46.1423	314.259	678.421	0	0	0	36.9373	541.745	-10.6222	0	0	-0.552222	0	0.419802	0
ILEB451	-163.236	-469.05	-153.845	-588.17	-28.532	779.042	-762.515	43.5911	314.175	678.421	0	0	0	34.4021	541.666	-10.6222	0	0	-0.552222	0	0.419802	0
GLNB453	-165.271	-469.056	-155.459	-588.16	-28.5295	778.924	-762.605	42.9917	314.922	678.421	0	0	0	34.0337	541.618	-10.6222	0	0	-0.552222	0	0.419802	0
ARGB456	-165.403	-469.056	-155.459	-588.088	-28.5549	778.815	-762.535	42.889	314.884	678.421	0	0	0	34.0349	541.619	-10.6217	0	0	-0.552222	0	0.419802	0
ASPB457	-165.406	-469.044	-155.457	-588.079	-28.5489	778.771	-762.535	42.889	314.881	678.421	0	0	0	34.0502	541.59	-10.6217	0	0	-0.552222	0	0.419802	0
ASNB458	-166.69	-469.592	-156.014	-588.006	-28.5488	778.579	-762.48	42.4856	315.022	678.421	0	0	0	34.1973	541.591	-10.6217	0	0	-0.552222	0	0.419802	0
THRB460	-166.742	-469.584	-156.006	-587.983	-28.5488	778.505	-762.476	42.4713	315.022	678.421	0	0	0	34.1889	541.589	-10.6217	0	0	-0.552222	0	0.419802	0
LEUB461	-168.438	-469.695	-156.006	-587.981	-28.5488	777.929	-762.479	42.4671	315.044	678.421	0	0	0	33.1654	541.805	-10.6217	0	0	-0.552222	0	0.419802	0
THRB463	-169.919	-470.344	-156.637	-588.048	-28.5279	778.118	-762.434	41.7212	315.404	678.421	0	0	0	33.167	541.78	-10.6269	0	0	-0.552222	0	0.419802	0
SERB464	-170.023	-470.316	-156.637	-587.947	-28.5279	777.945	-762.352	41.6137	315.371	678.421	0	0	0	33.1661	541.672	-10.6269	0	0	-0.552222	0	0.419802	0
