# Supplementary material for: A recombinant Fasciola gigantica 14-3-3 epsilon protein (rFg14-3-3e) modulates various functions of goat peripheral blood mononuclear cells
Source: Parasit Vectors. 2018 Mar 6;11:152. doi: 10.1186/s13071-018-2745-4 (PMC5840819; doi:10.1186/s13071-018-2745-4)
Supplement: Supplementary file 1 — Dataset S1. Structure files, FoldX configuration files and associated energy calculations for complexes between YWAHE and rFg14-3-3, and the 18 human protein interactors of YWAHE. (TGZ 5273 kb) [file 13071_2018_2745_MOESM1_ESM.tgz › foldx_model_files/WT_P31946-P62258-MDL-2bq0_Repair.pdb]

FoldX generated pdb file


ATOM      0  N   MET A   1     -32.463 -57.709 -22.666  1.00 67.17
ATOM      1  CA  MET A   1     -31.153 -57.019 -22.722  1.00 67.17
ATOM      2  C   MET A   1     -31.247 -55.665 -23.351  1.00 67.17
ATOM      3  O   MET A   1     -32.078 -55.415 -24.224  1.00 67.17
ATOM      4  CB  MET A   1     -30.128 -57.843 -23.523  1.00 67.17
ATOM      5  CG  MET A   1     -29.330 -58.840 -22.680  1.00 67.17
ATOM      6  SD  MET A   1     -28.416 -60.083 -23.648  1.00 67.17
ATOM      7  CE  MET A   1     -27.658 -58.897 -24.796  1.00 67.17
ATOM      8  N   ASP A   2     -30.370 -54.755 -22.891  1.00116.46
ATOM      9  CA  ASP A   2     -30.290 -53.392 -23.329  1.00116.46
ATOM     10  C   ASP A   2     -29.482 -53.357 -24.590  1.00116.46
ATOM     11  O   ASP A   2     -28.892 -54.359 -24.988  1.00116.46
ATOM     12  CB  ASP A   2     -29.572 -52.522 -22.278  1.00116.46
ATOM     13  CG  ASP A   2     -29.686 -51.051 -22.634  1.00116.46
ATOM     14  OD1 ASP A   2     -30.817 -50.505 -22.555  1.00116.46
ATOM     15  OD2 ASP A   2     -28.641 -50.462 -23.013  1.00116.46
ATOM     16  N   LYS A   3     -29.454 -52.187 -25.261  1.00 95.54
ATOM     17  CA  LYS A   3     -28.701 -52.036 -26.471  1.00 95.54
ATOM     18  C   LYS A   3     -27.248 -52.224 -26.176  1.00 95.54
ATOM     19  O   LYS A   3     -26.538 -52.875 -26.938  1.00 95.54
ATOM     20  CB  LYS A   3     -28.834 -50.650 -27.126  1.00 95.54
ATOM     21  CG  LYS A   3     -28.153 -50.531 -28.488  1.00 95.54
ATOM     22  CD  LYS A   3     -28.678 -49.360 -29.325  1.00 95.54
ATOM     23  CE  LYS A   3     -28.223 -47.988 -28.819  1.00 95.54
ATOM     24  NZ  LYS A   3     -26.819 -47.739 -29.220  1.00 95.54
ATOM     25  N   SER A   4     -26.765 -51.663 -25.053  1.00 67.70
ATOM     26  CA  SER A   4     -25.367 -51.760 -24.748  1.00 67.70
ATOM     27  C   SER A   4     -25.019 -53.203 -24.591  1.00 67.70
ATOM     28  O   SER A   4     -23.953 -53.646 -25.015  1.00 67.70
ATOM     29  CB  SER A   4     -24.987 -51.047 -23.438  1.00 67.70
ATOM     30  OG  SER A   4     -25.358 -49.678 -23.499  1.00 67.70
ATOM     31  N   GLU A   5     -25.922 -53.970 -23.961  1.00 58.81
ATOM     32  CA  GLU A   5     -25.707 -55.363 -23.712  1.00 58.81
ATOM     33  C   GLU A   5     -25.701 -56.115 -25.011  1.00 58.81
ATOM     34  O   GLU A   5     -24.860 -56.987 -25.228  1.00 58.81
ATOM     35  CB  GLU A   5     -26.809 -55.922 -22.799  1.00 58.81
ATOM     36  CG  GLU A   5     -26.556 -55.563 -21.331  1.00 58.81
ATOM     37  CD  GLU A   5     -27.723 -56.050 -20.491  1.00 58.81
ATOM     38  OE1 GLU A   5     -28.821 -55.442 -20.589  1.00 58.81
ATOM     39  OE2 GLU A   5     -27.531 -57.039 -19.735  1.00 58.81
ATOM     40  N   LEU A   6     -26.639 -55.777 -25.919  1.00 45.81
ATOM     41  CA  LEU A   6     -26.779 -56.460 -27.178  1.00 45.81
ATOM     42  C   LEU A   6     -25.557 -56.252 -28.013  1.00 45.81
ATOM     43  O   LEU A   6     -25.056 -57.186 -28.634  1.00 45.81
ATOM     44  CB  LEU A   6     -27.961 -55.934 -28.015  1.00 45.81
ATOM     45  CG  LEU A   6     -29.319 -56.575 -27.678  1.00 45.81
ATOM     46  CD1 LEU A   6     -30.476 -55.596 -27.940  1.00 45.81
ATOM     47  CD2 LEU A   6     -29.505 -57.911 -28.413  1.00 45.81
ATOM     48  N   VAL A   7     -25.046 -55.007 -28.047  1.00 36.21
ATOM     49  CA  VAL A   7     -23.908 -54.694 -28.860  1.00 36.21
ATOM     50  C   VAL A   7     -22.742 -55.513 -28.402  1.00 36.21
ATOM     51  O   VAL A   7     -22.019 -56.083 -29.218  1.00 36.21
ATOM     52  CB  VAL A   7     -23.524 -53.244 -28.778  1.00 36.21
ATOM     53  CG1 VAL A   7     -22.215 -53.034 -29.556  1.00 36.21
ATOM     54  CG2 VAL A   7     -24.698 -52.399 -29.305  1.00 36.21
ATOM     55  N   GLN A   8     -22.536 -55.607 -27.076  1.00 42.67
ATOM     56  CA  GLN A   8     -21.424 -56.354 -26.565  1.00 42.67
ATOM     57  C   GLN A   8     -21.590 -57.785 -26.956  1.00 42.67
ATOM     58  O   GLN A   8     -20.642 -58.430 -27.403  1.00 42.67
ATOM     59  CB  GLN A   8     -21.321 -56.302 -25.032  1.00 42.67
ATOM     60  CG  GLN A   8     -20.111 -57.067 -24.499  1.00 42.67
ATOM     61  CD  GLN A   8     -18.874 -56.440 -25.120  1.00 42.67
ATOM     62  OE1 GLN A   8     -18.392 -55.406 -24.662  1.00 42.67
ATOM     63  NE2 GLN A   8     -18.355 -57.071 -26.206  1.00 42.67
ATOM     64  N   LYS A   9     -22.821 -58.306 -26.832  1.00 36.34
ATOM     65  CA  LYS A   9     -23.071 -59.679 -27.151  1.00 36.34
ATOM     66  C   LYS A   9     -22.717 -59.881 -28.591  1.00 36.34
ATOM     67  O   LYS A   9     -22.171 -60.917 -28.963  1.00 36.34
ATOM     68  CB  LYS A   9     -24.544 -60.083 -26.965  1.00 36.34
ATOM     69  CG  LYS A   9     -24.842 -61.509 -27.435  1.00 36.34
ATOM     70  CD  LYS A   9     -26.151 -61.647 -28.214  1.00 36.34
ATOM     71  CE  LYS A   9     -26.521 -63.099 -28.526  1.00 36.34
ATOM     72  NZ  LYS A   9     -27.494 -63.151 -29.640  1.00 36.34
ATOM     73  N   ALA A  10     -23.013 -58.883 -29.444  1.00 31.37
ATOM     74  CA  ALA A  10     -22.747 -59.011 -30.848  1.00 31.37
ATOM     75  C   ALA A  10     -21.273 -59.185 -31.079  1.00 31.37
ATOM     76  O   ALA A  10     -20.870 -60.006 -31.900  1.00 31.37
ATOM     77  CB  ALA A  10     -23.193 -57.779 -31.655  1.00 31.37
ATOM     78  N   LYS A  11     -20.430 -58.408 -30.371  1.00 41.94
ATOM     79  CA  LYS A  11     -19.001 -58.455 -30.537  1.00 41.94
ATOM     80  C   LYS A  11     -18.471 -59.773 -30.066  1.00 41.94
ATOM     81  O   LYS A  11     -17.539 -60.321 -30.652  1.00 41.94
ATOM     82  CB  LYS A  11     -18.291 -57.333 -29.758  1.00 41.94
ATOM     83  CG  LYS A  11     -18.803 -55.940 -30.135  1.00 41.94
ATOM     84  CD  LYS A  11     -18.328 -54.824 -29.200  1.00 41.94
ATOM     85  CE  LYS A  11     -17.823 -53.582 -29.939  1.00 41.94
ATOM     86  NZ  LYS A  11     -16.650 -53.013 -29.235  1.00 41.94
ATOM     87  N   LEU A  12     -19.035 -60.307 -28.968  1.00 43.17
ATOM     88  CA  LEU A  12     -18.582 -61.567 -28.449  1.00 43.17
ATOM     89  C   LEU A  12     -18.871 -62.629 -29.463  1.00 43.17
ATOM     90  O   LEU A  12     -18.038 -63.494 -29.729  1.00 43.17
ATOM     91  CB  LEU A  12     -19.299 -61.964 -27.147  1.00 43.17
ATOM     92  CG  LEU A  12     -19.247 -60.870 -26.065  1.00 43.17
ATOM     93  CD1 LEU A  12     -19.962 -61.313 -24.778  1.00 43.17
ATOM     94  CD2 LEU A  12     -17.800 -60.412 -25.809  1.00 43.17
ATOM     95  N   ALA A  13     -20.068 -62.575 -30.070  1.00 33.74
ATOM     96  CA  ALA A  13     -20.490 -63.551 -31.034  1.00 33.74
ATOM     97  C   ALA A  13     -19.572 -63.505 -32.214  1.00 33.74
ATOM     98  O   ALA A  13     -19.287 -64.533 -32.823  1.00 33.74
ATOM     99  CB  ALA A  13     -21.922 -63.310 -31.541  1.00 33.74
ATOM    100  N   GLU A  14     -19.116 -62.299 -32.599  1.00 33.64
ATOM    101  CA  GLU A  14     -18.241 -62.184 -33.730  1.00 33.64
ATOM    102  C   GLU A  14     -16.943 -62.869 -33.431  1.00 33.64
ATOM    103  O   GLU A  14     -16.410 -63.591 -34.272  1.00 33.64
ATOM    104  CB  GLU A  14     -17.930 -60.724 -34.094  1.00 33.64
ATOM    105  CG  GLU A  14     -17.630 -60.521 -35.580  1.00 33.64
ATOM    106  CD  GLU A  14     -16.427 -59.596 -35.687  1.00 33.64
ATOM    107  OE1 GLU A  14     -16.493 -58.467 -35.131  1.00 33.64
ATOM    108  OE2 GLU A  14     -15.427 -60.004 -36.335  1.00 33.64
ATOM    109  N   GLN A  15     -16.404 -62.676 -32.212  1.00 42.63
ATOM    110  CA  GLN A  15     -15.137 -63.262 -31.868  1.00 42.63
ATOM    111  C   GLN A  15     -15.283 -64.754 -31.908  1.00 42.63
ATOM    112  O   GLN A  15     -14.426 -65.467 -32.428  1.00 42.63
ATOM    113  CB  GLN A  15     -14.693 -62.898 -30.439  1.00 42.63
ATOM    114  CG  GLN A  15     -14.464 -61.401 -30.227  1.00 42.63
ATOM    115  CD  GLN A  15     -12.968 -61.142 -30.304  1.00 42.63
ATOM    116  OE1 GLN A  15     -12.275 -61.688 -31.160  1.00 42.63
ATOM    117  NE2 GLN A  15     -12.452 -60.282 -29.384  1.00 42.63
ATOM    118  N   ALA A  16     -16.408 -65.240 -31.360  1.00 76.09
ATOM    119  CA  ALA A  16     -16.800 -66.617 -31.231  1.00 76.09
ATOM    120  C   ALA A  16     -17.041 -67.210 -32.583  1.00 76.09
ATOM    121  O   ALA A  16     -17.047 -68.429 -32.737  1.00 76.09
ATOM    122  CB  ALA A  16     -18.074 -66.797 -30.384  1.00 76.09
ATOM    123  N   GLU A  17     -17.310 -66.367 -33.594  1.00 69.11
ATOM    124  CA  GLU A  17     -17.614 -66.855 -34.908  1.00 69.11
ATOM    125  C   GLU A  17     -18.962 -67.504 -34.876  1.00 69.11
ATOM    126  O   GLU A  17     -19.217 -68.479 -35.582  1.00 69.11
ATOM    127  CB  GLU A  17     -16.584 -67.882 -35.410  1.00 69.11
ATOM    128  CG  GLU A  17     -15.760 -67.370 -36.595  1.00 69.11
ATOM    129  CD  GLU A  17     -16.041 -68.263 -37.795  1.00 69.11
ATOM    130  OE1 GLU A  17     -16.218 -69.494 -37.590  1.00 69.11
ATOM    131  OE2 GLU A  17     -16.082 -67.725 -38.933  1.00 69.11
ATOM    132  N   ARG A  18     -19.864 -66.959 -34.033  1.00150.47
ATOM    133  CA  ARG A  18     -21.225 -67.414 -33.964  1.00150.47
ATOM    134  C   ARG A  18     -22.024 -66.312 -34.592  1.00150.47
ATOM    135  O   ARG A  18     -22.531 -65.423 -33.909  1.00150.47
ATOM    136  CB  ARG A  18     -21.711 -67.539 -32.513  1.00150.47
ATOM    137  CG  ARG A  18     -20.814 -68.430 -31.649  1.00150.47
ATOM    138  CD  ARG A  18     -21.512 -69.667 -31.093  1.00150.47
ATOM    139  NE  ARG A  18     -22.707 -69.195 -30.337  1.00150.47
ATOM    140  CZ  ARG A  18     -23.658 -70.089 -29.942  1.00150.47
ATOM    141  NH1 ARG A  18     -23.499 -71.416 -30.218  1.00150.47
ATOM    142  NH2 ARG A  18     -24.765 -69.654 -29.272  1.00150.47
ATOM    143  N   TYR A  19     -22.168 -66.369 -35.926  1.00 70.42
ATOM    144  CA  TYR A  19     -22.769 -65.323 -36.708  1.00 70.42
ATOM    145  C   TYR A  19     -24.239 -65.165 -36.469  1.00 70.42
ATOM    146  O   TYR A  19     -24.745 -64.043 -36.459  1.00 70.42
ATOM    147  CB  TYR A  19     -22.524 -65.515 -38.212  1.00 70.42
ATOM    148  CG  TYR A  19     -21.041 -65.482 -38.365  1.00 70.42
ATOM    149  CD1 TYR A  19     -20.343 -64.324 -38.111  1.00 70.42
ATOM    150  CD2 TYR A  19     -20.350 -66.605 -38.757  1.00 70.42
ATOM    151  CE1 TYR A  19     -18.974 -64.287 -38.245  1.00 70.42
ATOM    152  CE2 TYR A  19     -18.982 -66.574 -38.893  1.00 70.42
ATOM    153  CZ  TYR A  19     -18.292 -65.414 -38.636  1.00 70.42
ATOM    154  OH  TYR A  19     -16.888 -65.380 -38.776  1.00 70.42
ATOM    155  N   ASP A  20     -24.979 -66.276 -36.311  1.00 30.92
ATOM    156  CA  ASP A  20     -26.400 -66.168 -36.133  1.00 30.92
ATOM    157  C   ASP A  20     -26.679 -65.417 -34.868  1.00 30.92
ATOM    158  O   ASP A  20     -27.553 -64.551 -34.836  1.00 30.92
ATOM    159  CB  ASP A  20     -27.091 -67.537 -36.035  1.00 30.92
ATOM    160  CG  ASP A  20     -26.580 -68.396 -37.184  1.00 30.92
ATOM    161  OD1 ASP A  20     -25.456 -68.951 -37.054  1.00 30.92
ATOM    162  OD2 ASP A  20     -27.308 -68.510 -38.206  1.00 30.92
ATOM    163  N   ASP A  21     -25.934 -65.716 -33.785  1.00 31.42
ATOM    164  CA  ASP A  21     -26.167 -65.019 -32.552  1.00 31.42
ATOM    165  C   ASP A  21     -25.872 -63.573 -32.792  1.00 31.42
ATOM    166  O   ASP A  21     -26.600 -62.689 -32.342  1.00 31.42
ATOM    167  CB  ASP A  21     -25.249 -65.482 -31.405  1.00 31.42
ATOM    168  CG  ASP A  21     -26.079 -66.242 -30.378  1.00 31.42
ATOM    169  OD1 ASP A  21     -27.313 -66.000 -30.306  1.00 31.42
ATOM    170  OD2 ASP A  21     -25.481 -67.072 -29.642  1.00 31.42
ATOM    171  N   MET A  22     -24.795 -63.303 -33.551  1.00 39.70
ATOM    172  CA  MET A  22     -24.372 -61.960 -33.813  1.00 39.70
ATOM    173  C   MET A  22     -25.465 -61.221 -34.532  1.00 39.70
ATOM    174  O   MET A  22     -25.742 -60.063 -34.222  1.00 39.70
ATOM    175  CB  MET A  22     -23.117 -61.924 -34.706  1.00 39.70
ATOM    176  CG  MET A  22     -22.539 -60.527 -34.937  1.00 39.70
ATOM    177  SD  MET A  22     -21.058 -60.504 -35.993  1.00 39.70
ATOM    178  CE  MET A  22     -20.767 -58.719 -35.834  1.00 39.70
ATOM    179  N   ALA A  23     -26.107 -61.867 -35.525  1.00 32.74
ATOM    180  CA  ALA A  23     -27.136 -61.229 -36.305  1.00 32.74
ATOM    181  C   ALA A  23     -28.336 -60.928 -35.462  1.00 32.74
ATOM    182  O   ALA A  23     -28.917 -59.846 -35.548  1.00 32.74
ATOM    183  CB  ALA A  23     -27.611 -62.091 -37.487  1.00 32.74
ATOM    184  N   ALA A  24     -28.734 -61.886 -34.608  1.00 27.40
ATOM    185  CA  ALA A  24     -29.907 -61.711 -33.806  1.00 27.40
ATOM    186  C   ALA A  24     -29.698 -60.531 -32.909  1.00 27.40
ATOM    187  O   ALA A  24     -30.612 -59.734 -32.702  1.00 27.40
ATOM    188  CB  ALA A  24     -30.202 -62.927 -32.911  1.00 27.40
ATOM    189  N   ALA A  25     -28.480 -60.382 -32.353  1.00 37.34
ATOM    190  CA  ALA A  25     -28.242 -59.306 -31.433  1.00 37.34
ATOM    191  C   ALA A  25     -28.429 -57.988 -32.128  1.00 37.34
ATOM    192  O   ALA A  25     -29.112 -57.099 -31.621  1.00 37.34
ATOM    193  CB  ALA A  25     -26.816 -59.321 -30.857  1.00 37.34
ATOM    194  N   MET A  26     -27.839 -57.849 -33.329  1.00 91.18
ATOM    195  CA  MET A  26     -27.876 -56.641 -34.110  1.00 91.18
ATOM    196  C   MET A  26     -29.263 -56.370 -34.597  1.00 91.18
ATOM    197  O   MET A  26     -29.641 -55.217 -34.801  1.00 91.18
ATOM    198  CB  MET A  26     -26.945 -56.699 -35.331  1.00 91.18
ATOM    199  CG  MET A  26     -25.470 -56.851 -34.957  1.00 91.18
ATOM    200  SD  MET A  26     -24.879 -55.653 -33.720  1.00 91.18
ATOM    201  CE  MET A  26     -25.336 -54.153 -34.632  1.00 91.18
ATOM    202  N   LYS A  27     -30.047 -57.427 -34.867  1.00 64.19
ATOM    203  CA  LYS A  27     -31.390 -57.209 -35.316  1.00 64.19
ATOM    204  C   LYS A  27     -32.125 -56.489 -34.225  1.00 64.19
ATOM    205  O   LYS A  27     -32.857 -55.534 -34.481  1.00 64.19
ATOM    206  CB  LYS A  27     -32.141 -58.522 -35.592  1.00 64.19
ATOM    207  CG  LYS A  27     -33.540 -58.314 -36.176  1.00 64.19
ATOM    208  CD  LYS A  27     -34.134 -59.581 -36.793  1.00 64.19
ATOM    209  CE  LYS A  27     -35.607 -59.436 -37.180  1.00 64.19
ATOM    210  NZ  LYS A  27     -36.457 -60.171 -36.216  1.00 64.19
ATOM    211  N   ALA A  28     -31.929 -56.933 -32.969  1.00 31.43
ATOM    212  CA  ALA A  28     -32.602 -56.362 -31.836  1.00 31.43
ATOM    213  C   ALA A  28     -32.187 -54.934 -31.649  1.00 31.43
ATOM    214  O   ALA A  28     -33.025 -54.080 -31.363  1.00 31.43
ATOM    215  CB  ALA A  28     -32.296 -57.107 -30.525  1.00 31.43
ATOM    216  N   VAL A  29     -30.882 -54.626 -31.799  1.00121.97
ATOM    217  CA  VAL A  29     -30.457 -53.267 -31.599  1.00121.97
ATOM    218  C   VAL A  29     -31.109 -52.382 -32.616  1.00121.97
ATOM    219  O   VAL A  29     -31.557 -51.285 -32.288  1.00121.97
ATOM    220  CB  VAL A  29     -28.971 -53.030 -31.676  1.00121.97
ATOM    221  CG1 VAL A  29     -28.295 -53.718 -30.488  1.00121.97
ATOM    222  CG2 VAL A  29     -28.441 -53.504 -33.031  1.00121.97
ATOM    223  N   THR A  30     -31.214 -52.849 -33.874  1.00 50.76
ATOM    224  CA  THR A  30     -31.753 -52.050 -34.941  1.00 50.76
ATOM    225  C   THR A  30     -33.170 -51.673 -34.622  1.00 50.76
ATOM    226  O   THR A  30     -33.617 -50.572 -34.943  1.00 50.76
ATOM    227  CB  THR A  30     -31.778 -52.775 -36.256  1.00 50.76
ATOM    228  OG1 THR A  30     -30.474 -53.224 -36.595  1.00 50.76
ATOM    229  CG2 THR A  30     -32.311 -51.821 -37.337  1.00 50.76
ATOM    230  N   GLU A  31     -33.901 -52.592 -33.969  1.00 71.02
ATOM    231  CA  GLU A  31     -35.297 -52.484 -33.639  1.00 71.02
ATOM    232  C   GLU A  31     -35.556 -51.347 -32.690  1.00 71.02
ATOM    233  O   GLU A  31     -36.683 -50.864 -32.596  1.00 71.02
ATOM    234  CB  GLU A  31     -35.856 -53.802 -33.081  1.00 71.02
ATOM    235  CG  GLU A  31     -36.197 -54.764 -34.225  1.00 71.02
ATOM    236  CD  GLU A  31     -37.160 -55.830 -33.731  1.00 71.02
ATOM    237  OE1 GLU A  31     -38.290 -55.465 -33.310  1.00 71.02
ATOM    238  OE2 GLU A  31     -36.775 -57.029 -33.770  1.00 71.02
ATOM    239  N   GLN A  32     -34.540 -50.900 -31.932  1.00 62.43
ATOM    240  CA  GLN A  32     -34.734 -49.787 -31.040  1.00 62.43
ATOM    241  C   GLN A  32     -35.181 -48.617 -31.869  1.00 62.43
ATOM    242  O   GLN A  32     -35.916 -47.755 -31.390  1.00 62.43
ATOM    243  CB  GLN A  32     -33.460 -49.393 -30.277  1.00 62.43
ATOM    244  CG  GLN A  32     -32.811 -50.590 -29.584  1.00 62.43
ATOM    245  CD  GLN A  32     -33.896 -51.268 -28.761  1.00 62.43
ATOM    246  OE1 GLN A  32     -34.487 -50.660 -27.869  1.00 62.43
ATOM    247  NE2 GLN A  32     -34.177 -52.561 -29.075  1.00 62.43
ATOM    248  N   GLY A  33     -34.721 -48.527 -33.132  1.00 34.62
ATOM    249  CA  GLY A  33     -35.231 -47.497 -33.994  1.00 34.62
ATOM    250  C   GLY A  33     -34.336 -46.297 -34.017  1.00 34.62
ATOM    251  O   GLY A  33     -34.665 -45.301 -34.661  1.00 34.62
ATOM    252  N   HIS A  34     -33.176 -46.349 -33.334  1.00 57.11
ATOM    253  CA  HIS A  34     -32.323 -45.192 -33.333  1.00 57.11
ATOM    254  C   HIS A  34     -31.261 -45.375 -34.376  1.00 57.11
ATOM    255  O   HIS A  34     -30.897 -46.499 -34.717  1.00 57.11
ATOM    256  CB  HIS A  34     -31.624 -44.963 -31.984  1.00 57.11
ATOM    257  CG  HIS A  34     -32.606 -44.674 -30.889  1.00 57.11
ATOM    258  ND1 HIS A  34     -33.301 -43.490 -30.771  1.00 57.11
ATOM    259  CD2 HIS A  34     -32.988 -45.436 -29.829  1.00 57.11
ATOM    260  CE1 HIS A  34     -34.064 -43.594 -29.654  1.00 57.11
ATOM    261  NE2 HIS A  34     -33.908 -44.757 -29.048  1.00 57.11
ATOM    262  N   GLU A  35     -30.732 -44.259 -34.924  1.00 52.53
ATOM    263  CA  GLU A  35     -29.730 -44.386 -35.946  1.00 52.53
ATOM    264  C   GLU A  35     -28.550 -45.066 -35.336  1.00 52.53
ATOM    265  O   GLU A  35     -28.113 -44.712 -34.243  1.00 52.53
ATOM    266  CB  GLU A  35     -29.233 -43.059 -36.548  1.00 52.53
ATOM    267  CG  GLU A  35     -30.303 -42.279 -37.312  1.00 52.53
ATOM    268  CD  GLU A  35     -29.596 -41.329 -38.267  1.00 52.53
ATOM    269  OE1 GLU A  35     -29.441 -40.133 -37.907  1.00 52.53
ATOM    270  OE2 GLU A  35     -29.197 -41.788 -39.370  1.00 52.53
ATOM    271  N   LEU A  36     -28.007 -46.066 -36.057  1.00 58.90
ATOM    272  CA  LEU A  36     -26.920 -46.874 -35.601  1.00 58.90
ATOM    273  C   LEU A  36     -25.643 -46.123 -35.759  1.00 58.90
ATOM    274  O   LEU A  36     -25.483 -45.310 -36.668  1.00 58.90
ATOM    275  CB  LEU A  36     -26.762 -48.185 -36.395  1.00 58.90
ATOM    276  CG  LEU A  36     -27.983 -49.125 -36.333  1.00 58.90
ATOM    277  CD1 LEU A  36     -27.735 -50.402 -37.152  1.00 58.90
ATOM    278  CD2 LEU A  36     -28.405 -49.424 -34.884  1.00 58.90
ATOM    279  N   SER A  37     -24.692 -46.399 -34.848  1.00 31.77
ATOM    280  CA  SER A  37     -23.399 -45.795 -34.902  1.00 31.77
ATOM    281  C   SER A  37     -22.657 -46.501 -35.985  1.00 31.77
ATOM    282  O   SER A  37     -23.156 -47.460 -36.571  1.00 31.77
ATOM    283  CB  SER A  37     -22.600 -45.961 -33.600  1.00 31.77
ATOM    284  OG  SER A  37     -22.372 -47.339 -33.347  1.00 31.77
ATOM    285  N   ASN A  38     -21.449 -46.010 -36.309  1.00 29.48
ATOM    286  CA  ASN A  38     -20.670 -46.635 -37.333  1.00 29.48
ATOM    287  C   ASN A  38     -20.295 -48.004 -36.872  1.00 29.48
ATOM    288  O   ASN A  38     -20.282 -48.946 -37.663  1.00 29.48
ATOM    289  CB  ASN A  38     -19.385 -45.863 -37.675  1.00 29.48
ATOM    290  CG  ASN A  38     -18.826 -46.457 -38.961  1.00 29.48
ATOM    291  OD1 ASN A  38     -19.575 -46.851 -39.855  1.00 29.48
ATOM    292  ND2 ASN A  38     -17.472 -46.519 -39.063  1.00 29.48
ATOM    293  N   GLU A  39     -19.970 -48.158 -35.575  1.00 73.23
ATOM    294  CA  GLU A  39     -19.578 -49.461 -35.128  1.00 73.23
ATOM    295  C   GLU A  39     -20.746 -50.393 -35.249  1.00 73.23
ATOM    296  O   GLU A  39     -20.601 -51.517 -35.726  1.00 73.23
ATOM    297  CB  GLU A  39     -19.089 -49.516 -33.666  1.00 73.23
ATOM    298  CG  GLU A  39     -17.996 -48.508 -33.311  1.00 73.23
ATOM    299  CD  GLU A  39     -18.661 -47.327 -32.617  1.00 73.23
ATOM    300  OE1 GLU A  39     -19.800 -46.967 -33.016  1.00 73.23
ATOM    301  OE2 GLU A  39     -18.033 -46.763 -31.681  1.00 73.23
ATOM    302  N   GLU A  40     -21.945 -49.938 -34.833  1.00 47.51
ATOM    303  CA  GLU A  40     -23.119 -50.767 -34.845  1.00 47.51
ATOM    304  C   GLU A  40     -23.491 -51.106 -36.252  1.00 47.51
ATOM    305  O   GLU A  40     -23.887 -52.237 -36.536  1.00 47.51
ATOM    306  CB  GLU A  40     -24.335 -50.100 -34.178  1.00 47.51
ATOM    307  CG  GLU A  40     -24.120 -49.801 -32.693  1.00 47.51
ATOM    308  CD  GLU A  40     -25.306 -48.985 -32.200  1.00 47.51
ATOM    309  OE1 GLU A  40     -25.773 -48.105 -32.971  1.00 47.51
ATOM    310  OE2 GLU A  40     -25.763 -49.228 -31.052  1.00 47.51
ATOM    311  N   ARG A  41     -23.383 -50.132 -37.174  1.00135.32
ATOM    312  CA  ARG A  41     -23.742 -50.392 -38.538  1.00135.32
ATOM    313  C   ARG A  41     -22.822 -51.429 -39.087  1.00135.32
ATOM    314  O   ARG A  41     -23.246 -52.317 -39.824  1.00135.32
ATOM    315  CB  ARG A  41     -23.597 -49.192 -39.482  1.00135.32
ATOM    316  CG  ARG A  41     -24.366 -49.443 -40.780  1.00135.32
ATOM    317  CD  ARG A  41     -24.292 -48.297 -41.784  1.00135.32
ATOM    318  NE  ARG A  41     -22.925 -48.242 -42.358  1.00135.32
ATOM    319  CZ  ARG A  41     -21.978 -47.478 -41.744  1.00135.32
ATOM    320  NH1 ARG A  41     -22.332 -46.637 -40.729  1.00135.32
ATOM    321  NH2 ARG A  41     -20.680 -47.565 -42.149  1.00135.32
ATOM    322  N   ASN A  42     -21.523 -51.331 -38.752  1.00 38.97
ATOM    323  CA  ASN A  42     -20.563 -52.258 -39.273  1.00 38.97
ATOM    324  C   ASN A  42     -20.903 -53.626 -38.774  1.00 38.97
ATOM    325  O   ASN A  42     -20.874 -54.598 -39.526  1.00 38.97
ATOM    326  CB  ASN A  42     -19.127 -51.949 -38.814  1.00 38.97
ATOM    327  CG  ASN A  42     -18.442 -51.145 -39.910  1.00 38.97
ATOM    328  OD1 ASN A  42     -17.741 -51.698 -40.754  1.00 38.97
ATOM    329  ND2 ASN A  42     -18.650 -49.800 -39.900  1.00 38.97
ATOM    330  N   LEU A  43     -21.268 -53.723 -37.485  1.00 47.22
ATOM    331  CA  LEU A  43     -21.529 -54.996 -36.882  1.00 47.22
ATOM    332  C   LEU A  43     -22.680 -55.674 -37.566  1.00 47.22
ATOM    333  O   LEU A  43     -22.632 -56.876 -37.818  1.00 47.22
ATOM    334  CB  LEU A  43     -21.880 -54.887 -35.386  1.00 47.22
ATOM    335  CG  LEU A  43     -20.687 -54.496 -34.492  1.00 47.22
ATOM    336  CD1 LEU A  43     -21.084 -54.480 -33.007  1.00 47.22
ATOM    337  CD2 LEU A  43     -19.470 -55.394 -34.762  1.00 47.22
ATOM    338  N   LEU A  44     -23.752 -54.926 -37.878  1.00 48.54
ATOM    339  CA  LEU A  44     -24.924 -55.487 -38.493  1.00 48.54
ATOM    340  C   LEU A  44     -24.591 -55.995 -39.861  1.00 48.54
ATOM    341  O   LEU A  44     -25.002 -57.089 -40.250  1.00 48.54
ATOM    342  CB  LEU A  44     -26.035 -54.431 -38.649  1.00 48.54
ATOM    343  CG  LEU A  44     -27.322 -54.946 -39.318  1.00 48.54
ATOM    344  CD1 LEU A  44     -28.532 -54.816 -38.379  1.00 48.54
ATOM    345  CD2 LEU A  44     -27.553 -54.268 -40.678  1.00 48.54
ATOM    346  N   SER A  45     -23.826 -55.204 -40.633  1.00 81.82
ATOM    347  CA  SER A  45     -23.514 -55.577 -41.982  1.00 81.82
ATOM    348  C   SER A  45     -22.685 -56.818 -41.980  1.00 81.82
ATOM    349  O   SER A  45     -22.909 -57.721 -42.783  1.00 81.82
ATOM    350  CB  SER A  45     -22.758 -54.479 -42.754  1.00 81.82
ATOM    351  OG  SER A  45     -21.484 -54.241 -42.177  1.00 81.82
ATOM    352  N   VAL A  46     -21.695 -56.892 -41.073  1.00 34.80
ATOM    353  CA  VAL A  46     -20.840 -58.038 -41.016  1.00 34.80
ATOM    354  C   VAL A  46     -21.640 -59.237 -40.613  1.00 34.80
ATOM    355  O   VAL A  46     -21.540 -60.292 -41.237  1.00 34.80
ATOM    356  CB  VAL A  46     -19.734 -57.880 -40.014  1.00 34.80
ATOM    357  CG1 VAL A  46     -18.956 -59.204 -39.923  1.00 34.80
ATOM    358  CG2 VAL A  46     -18.868 -56.679 -40.428  1.00 34.80
ATOM    359  N   ALA A  47     -22.500 -59.087 -39.585  1.00 38.33
ATOM    360  CA  ALA A  47     -23.201 -60.216 -39.043  1.00 38.33
ATOM    361  C   ALA A  47     -24.031 -60.863 -40.107  1.00 38.33
ATOM    362  O   ALA A  47     -23.995 -62.081 -40.271  1.00 38.33
ATOM    363  CB  ALA A  47     -24.149 -59.828 -37.895  1.00 38.33
ATOM    364  N   TYR A  48     -24.796 -60.061 -40.866  1.00 67.57
ATOM    365  CA  TYR A  48     -25.646 -60.572 -41.907  1.00 67.57
ATOM    366  C   TYR A  48     -24.865 -61.092 -43.073  1.00 67.57
ATOM    367  O   TYR A  48     -25.274 -62.065 -43.705  1.00 67.57
ATOM    368  CB  TYR A  48     -26.692 -59.563 -42.416  1.00 67.57
ATOM    369  CG  TYR A  48     -27.736 -59.448 -41.356  1.00 67.57
ATOM    370  CD1 TYR A  48     -28.569 -60.514 -41.100  1.00 67.57
ATOM    371  CD2 TYR A  48     -27.889 -58.295 -40.621  1.00 67.57
ATOM    372  CE1 TYR A  48     -29.540 -60.437 -40.130  1.00 67.57
ATOM    373  CE2 TYR A  48     -28.859 -58.212 -39.647  1.00 67.57
ATOM    374  CZ  TYR A  48     -29.685 -59.283 -39.400  1.00 67.57
ATOM    375  OH  TYR A  48     -30.680 -59.195 -38.402  1.00 67.57
ATOM    376  N   LYS A  49     -23.739 -60.445 -43.422  1.00 63.26
ATOM    377  CA  LYS A  49     -22.995 -60.894 -44.565  1.00 63.26
ATOM    378  C   LYS A  49     -22.591 -62.314 -44.334  1.00 63.26
ATOM    379  O   LYS A  49     -22.678 -63.145 -45.237  1.00 63.26
ATOM    380  CB  LYS A  49     -21.694 -60.104 -44.788  1.00 63.26
ATOM    381  CG  LYS A  49     -20.912 -60.567 -46.021  1.00 63.26
ATOM    382  CD  LYS A  49     -21.573 -60.207 -47.352  1.00 63.26
ATOM    383  CE  LYS A  49     -20.670 -60.413 -48.570  1.00 63.26
ATOM    384  NZ  LYS A  49     -21.254 -59.735 -49.748  1.00 63.26
ATOM    385  N   ASN A  50     -22.120 -62.618 -43.112  1.00 47.14
ATOM    386  CA  ASN A  50     -21.659 -63.934 -42.775  1.00 47.14
ATOM    387  C   ASN A  50     -22.790 -64.918 -42.732  1.00 47.14
ATOM    388  O   ASN A  50     -22.649 -66.042 -43.207  1.00 47.14
ATOM    389  CB  ASN A  50     -20.938 -63.977 -41.418  1.00 47.14
ATOM    390  CG  ASN A  50     -19.513 -63.490 -41.645  1.00 47.14
ATOM    391  OD1 ASN A  50     -18.604 -64.281 -41.890  1.00 47.14
ATOM    392  ND2 ASN A  50     -19.311 -62.147 -41.572  1.00 47.14
ATOM    393  N   VAL A  51     -23.939 -64.536 -42.143  1.00 35.30
ATOM    394  CA  VAL A  51     -25.044 -65.451 -42.041  1.00 35.30
ATOM    395  C   VAL A  51     -25.540 -65.783 -43.413  1.00 35.30
ATOM    396  O   VAL A  51     -25.811 -66.942 -43.725  1.00 35.30
ATOM    397  CB  VAL A  51     -26.199 -64.883 -41.267  1.00 35.30
ATOM    398  CG1 VAL A  51     -27.371 -65.875 -41.322  1.00 35.30
ATOM    399  CG2 VAL A  51     -25.723 -64.575 -39.837  1.00 35.30
ATOM    400  N   VAL A  52     -25.687 -64.756 -44.267  1.00 52.66
ATOM    401  CA  VAL A  52     -26.165 -64.938 -45.608  1.00 52.66
ATOM    402  C   VAL A  52     -25.165 -65.727 -46.391  1.00 52.66
ATOM    403  O   VAL A  52     -25.527 -66.588 -47.190  1.00 52.66
ATOM    404  CB  VAL A  52     -26.366 -63.635 -46.332  1.00 52.66
ATOM    405  CG1 VAL A  52     -26.740 -63.938 -47.789  1.00 52.66
ATOM    406  CG2 VAL A  52     -27.443 -62.821 -45.601  1.00 52.66
ATOM    407  N   GLY A  53     -23.868 -65.453 -46.170  1.00 23.77
ATOM    408  CA  GLY A  53     -22.819 -66.060 -46.938  1.00 23.77
ATOM    409  C   GLY A  53     -22.809 -67.547 -46.767  1.00 23.77
ATOM    410  O   GLY A  53     -22.543 -68.277 -47.720  1.00 23.77
ATOM    411  N   ALA A  54     -23.070 -68.039 -45.543  1.00 32.69
ATOM    412  CA  ALA A  54     -22.978 -69.447 -45.282  1.00 32.69
ATOM    413  C   ALA A  54     -23.975 -70.212 -46.100  1.00 32.69
ATOM    414  O   ALA A  54     -23.646 -71.249 -46.673  1.00 32.69
ATOM    415  CB  ALA A  54     -23.242 -69.792 -43.806  1.00 32.69
ATOM    416  N   ARG A  55     -25.228 -69.725 -46.165  1.00105.85
ATOM    417  CA  ARG A  55     -26.268 -70.399 -46.893  1.00105.85
ATOM    418  C   ARG A  55     -25.985 -70.359 -48.358  1.00105.85
ATOM    419  O   ARG A  55     -26.222 -71.337 -49.065  1.00105.85
ATOM    420  CB  ARG A  55     -27.657 -69.768 -46.693  1.00105.85
ATOM    421  CG  ARG A  55     -28.286 -70.101 -45.341  1.00105.85
ATOM    422  CD  ARG A  55     -27.720 -69.261 -44.198  1.00105.85
ATOM    423  NE  ARG A  55     -28.325 -69.758 -42.933  1.00105.85
ATOM    424  CZ  ARG A  55     -27.692 -69.523 -41.749  1.00105.85
ATOM    425  NH1 ARG A  55     -26.475 -68.905 -41.735  1.00105.85
ATOM    426  NH2 ARG A  55     -28.274 -69.902 -40.577  1.00105.85
ATOM    427  N   ARG A  56     -25.492 -69.213 -48.863  1.00148.18
ATOM    428  CA  ARG A  56     -25.239 -69.118 -50.267  1.00148.18
ATOM    429  C   ARG A  56     -24.181 -70.106 -50.626  1.00148.18
ATOM    430  O   ARG A  56     -24.279 -70.787 -51.644  1.00148.18
ATOM    431  CB  ARG A  56     -24.794 -67.720 -50.730  1.00148.18
ATOM    432  CG  ARG A  56     -25.818 -66.642 -50.369  1.00148.18
ATOM    433  CD  ARG A  56     -25.406 -65.221 -50.758  1.00148.18
ATOM    434  NE  ARG A  56     -25.267 -65.152 -52.237  1.00148.18
ATOM    435  CZ  ARG A  56     -24.167 -64.568 -52.795  1.00148.18
ATOM    436  NH1 ARG A  56     -23.217 -64.000 -51.997  1.00148.18
ATOM    437  NH2 ARG A  56     -24.013 -64.567 -54.150  1.00148.18
ATOM    438  N   SER A  57     -23.139 -70.225 -49.785  1.00 79.24
ATOM    439  CA  SER A  57     -22.086 -71.148 -50.087  1.00 79.24
ATOM    440  C   SER A  57     -22.636 -72.545 -50.081  1.00 79.24
ATOM    441  O   SER A  57     -22.334 -73.338 -50.971  1.00 79.24
ATOM    442  CB  SER A  57     -20.914 -71.079 -49.094  1.00 79.24
ATOM    443  OG  SER A  57     -21.306 -71.584 -47.827  1.00 79.24
ATOM    444  N   SER A  58     -23.485 -72.881 -49.091  1.00 31.10
ATOM    445  CA  SER A  58     -24.026 -74.210 -48.993  1.00 31.10
ATOM    446  C   SER A  58     -24.874 -74.493 -50.198  1.00 31.10
ATOM    447  O   SER A  58     -24.927 -75.624 -50.679  1.00 31.10
ATOM    448  CB  SER A  58     -24.917 -74.407 -47.753  1.00 31.10
ATOM    449  OG  SER A  58     -26.145 -73.712 -47.912  1.00 31.10
ATOM    450  N   TRP A  59     -25.577 -73.464 -50.704  1.00 60.97
ATOM    451  CA  TRP A  59     -26.465 -73.604 -51.824  1.00 60.97
ATOM    452  C   TRP A  59     -25.676 -73.926 -53.055  1.00 60.97
ATOM    453  O   TRP A  59     -26.033 -74.811 -53.830  1.00 60.97
ATOM    454  CB  TRP A  59     -27.264 -72.310 -52.066  1.00 60.97
ATOM    455  CG  TRP A  59     -28.321 -72.371 -53.144  1.00 60.97
ATOM    456  CD1 TRP A  59     -29.593 -72.862 -53.081  1.00 60.97
ATOM    457  CD2 TRP A  59     -28.153 -71.846 -54.469  1.00 60.97
ATOM    458  NE1 TRP A  59     -30.229 -72.675 -54.285  1.00 60.97
ATOM    459  CE2 TRP A  59     -29.355 -72.049 -55.149  1.00 60.97
ATOM    460  CE3 TRP A  59     -27.088 -71.237 -55.068  1.00 60.97
ATOM    461  CZ2 TRP A  59     -29.509 -71.645 -56.444  1.00 60.97
ATOM    462  CZ3 TRP A  59     -27.245 -70.836 -56.376  1.00 60.97
ATOM    463  CH2 TRP A  59     -28.432 -71.036 -57.050  1.00 60.97
ATOM    464  N   ARG A  60     -24.554 -73.215 -53.245  1.00 89.96
ATOM    465  CA  ARG A  60     -23.724 -73.353 -54.404  1.00 89.96
ATOM    466  C   ARG A  60     -23.229 -74.766 -54.439  1.00 89.96
ATOM    467  O   ARG A  60     -23.226 -75.412 -55.486  1.00 89.96
ATOM    468  CB  ARG A  60     -22.512 -72.422 -54.273  1.00 89.96
ATOM    469  CG  ARG A  60     -22.777 -70.948 -54.555  1.00 89.96
ATOM    470  CD  ARG A  60     -23.519 -70.759 -55.879  1.00 89.96
ATOM    471  NE  ARG A  60     -23.291 -69.346 -56.308  1.00 89.96
ATOM    472  CZ  ARG A  60     -23.693 -68.884 -57.528  1.00 89.96
ATOM    473  NH1 ARG A  60     -24.337 -69.707 -58.406  1.00 89.96
ATOM    474  NH2 ARG A  60     -23.463 -67.581 -57.867  1.00 89.96
ATOM    475  N   VAL A  61     -22.811 -75.286 -53.269  1.00 32.43
ATOM    476  CA  VAL A  61     -22.273 -76.612 -53.161  1.00 32.43
ATOM    477  C   VAL A  61     -23.319 -77.618 -53.538  1.00 32.43
ATOM    478  O   VAL A  61     -23.041 -78.563 -54.273  1.00 32.43
ATOM    479  CB  VAL A  61     -21.829 -76.938 -51.764  1.00 32.43
ATOM    480  CG1 VAL A  61     -21.349 -78.400 -51.730  1.00 32.43
ATOM    481  CG2 VAL A  61     -20.761 -75.916 -51.333  1.00 32.43
ATOM    482  N   ILE A  62     -24.553 -77.452 -53.027  1.00 89.54
ATOM    483  CA  ILE A  62     -25.606 -78.395 -53.286  1.00 89.54
ATOM    484  C   ILE A  62     -26.007 -78.370 -54.728  1.00 89.54
ATOM    485  O   ILE A  62     -26.196 -79.419 -55.344  1.00 89.54
ATOM    486  CB  ILE A  62     -26.829 -78.141 -52.456  1.00 89.54
ATOM    487  CG1 ILE A  62     -26.452 -78.166 -50.966  1.00 89.54
ATOM    488  CG2 ILE A  62     -27.895 -79.184 -52.836  1.00 89.54
ATOM    489  CD1 ILE A  62     -25.996 -79.545 -50.485  1.00 89.54
ATOM    490  N   SER A  63     -26.144 -77.168 -55.314  1.00 32.84
ATOM    491  CA  SER A  63     -26.593 -77.095 -56.672  1.00 32.84
ATOM    492  C   SER A  63     -25.620 -77.829 -57.540  1.00 32.84
ATOM    493  O   SER A  63     -26.021 -78.593 -58.416  1.00 32.84
ATOM    494  CB  SER A  63     -26.707 -75.650 -57.185  1.00 32.84
ATOM    495  OG  SER A  63     -27.697 -74.954 -56.444  1.00 32.84
ATOM    496  N   SER A  64     -24.310 -77.644 -57.293  1.00 73.14
ATOM    497  CA  SER A  64     -23.308 -78.258 -58.118  1.00 73.14
ATOM    498  C   SER A  64     -23.426 -79.751 -58.040  1.00 73.14
ATOM    499  O   SER A  64     -23.297 -80.444 -59.048  1.00 73.14
ATOM    500  CB  SER A  64     -21.872 -77.878 -57.709  1.00 73.14
ATOM    501  OG  SER A  64     -21.547 -78.446 -56.448  1.00 73.14
ATOM    502  N   ILE A  65     -23.678 -80.287 -56.833  1.00 93.85
ATOM    503  CA  ILE A  65     -23.793 -81.704 -56.618  1.00 93.85
ATOM    504  C   ILE A  65     -24.987 -82.202 -57.369  1.00 93.85
ATOM    505  O   ILE A  65     -24.965 -83.276 -57.969  1.00 93.85
ATOM    506  CB  ILE A  65     -24.040 -82.041 -55.173  1.00 93.85
ATOM    507  CG1 ILE A  65     -22.914 -81.507 -54.271  1.00 93.85
ATOM    508  CG2 ILE A  65     -24.237 -83.563 -55.073  1.00 93.85
ATOM    509  CD1 ILE A  65     -23.324 -81.300 -52.816  1.00 93.85
ATOM    510  N   GLU A  66     -26.080 -81.420 -57.336  1.00 46.08
ATOM    511  CA  GLU A  66     -27.316 -81.833 -57.934  1.00 46.08
ATOM    512  C   GLU A  66     -27.129 -82.015 -59.411  1.00 46.08
ATOM    513  O   GLU A  66     -27.611 -82.990 -59.985  1.00 46.08
ATOM    514  CB  GLU A  66     -28.431 -80.795 -57.702  1.00 46.08
ATOM    515  CG  GLU A  66     -29.772 -81.138 -58.356  1.00 46.08
ATOM    516  CD  GLU A  66     -30.307 -79.866 -59.003  1.00 46.08
ATOM    517  OE1 GLU A  66     -31.159 -79.191 -58.365  1.00 46.08
ATOM    518  OE2 GLU A  66     -29.875 -79.554 -60.145  1.00 46.08
ATOM    519  N   GLN A  67     -26.407 -81.087 -60.065  1.00 88.65
ATOM    520  CA  GLN A  67     -26.228 -81.138 -61.490  1.00 88.65
ATOM    521  C   GLN A  67     -25.420 -82.336 -61.885  1.00 88.65
ATOM    522  O   GLN A  67     -25.664 -82.936 -62.930  1.00 88.65
ATOM    523  CB  GLN A  67     -25.550 -79.872 -62.049  1.00 88.65
ATOM    524  CG  GLN A  67     -26.351 -78.586 -61.848  1.00 88.65
ATOM    525  CD  GLN A  67     -27.360 -78.478 -62.983  1.00 88.65
ATOM    526  OE1 GLN A  67     -27.003 -78.205 -64.129  1.00 88.65
ATOM    527  NE2 GLN A  67     -28.661 -78.706 -62.658  1.00 88.65
ATOM    528  N   LYS A  68     -24.417 -82.701 -61.069  1.00114.68
ATOM    529  CA  LYS A  68     -23.549 -83.809 -61.358  1.00114.68
ATOM    530  C   LYS A  68     -24.309 -85.105 -61.314  1.00114.68
ATOM    531  O   LYS A  68     -24.010 -86.024 -62.073  1.00114.68
ATOM    532  CB  LYS A  68     -22.385 -83.913 -60.357  1.00114.68
ATOM    533  CG  LYS A  68     -21.480 -82.678 -60.356  1.00114.68
ATOM    534  CD  LYS A  68     -20.655 -82.527 -59.075  1.00114.68
ATOM    535  CE  LYS A  68     -19.736 -81.303 -59.072  1.00114.68
ATOM    536  NZ  LYS A  68     -18.661 -81.477 -58.070  1.00114.68
ATOM    537  N   THR A  69     -25.316 -85.212 -60.424  1.00 50.49
ATOM    538  CA  THR A  69     -26.025 -86.442 -60.166  1.00 50.49
ATOM    539  C   THR A  69     -26.886 -86.870 -61.325  1.00 50.49
ATOM    540  O   THR A  69     -27.331 -86.064 -62.143  1.00 50.49
ATOM    541  CB  THR A  69     -26.904 -86.339 -58.949  1.00 50.49
ATOM    542  OG1 THR A  69     -26.124 -85.972 -57.822  1.00 50.49
ATOM    543  CG2 THR A  69     -27.594 -87.688 -58.687  1.00 50.49
ATOM    544  N   GLU A  70     -27.114 -88.202 -61.429  1.00 49.44
ATOM    545  CA  GLU A  70     -27.974 -88.737 -62.444  1.00 49.44
ATOM    546  C   GLU A  70     -29.378 -88.438 -62.020  1.00 49.44
ATOM    547  O   GLU A  70     -29.721 -88.493 -60.842  1.00 49.44
ATOM    548  CB  GLU A  70     -27.833 -90.252 -62.676  1.00 49.44
ATOM    549  CG  GLU A  70     -26.395 -90.690 -62.968  1.00 49.44
ATOM    550  CD  GLU A  70     -26.420 -91.667 -64.136  1.00 49.44
ATOM    551  OE1 GLU A  70     -26.613 -92.887 -63.884  1.00 49.44
ATOM    552  OE2 GLU A  70     -26.249 -91.206 -65.295  1.00 49.44
ATOM    553  N   ARG A  71     -30.236 -88.155 -63.011  1.00175.86
ATOM    554  CA  ARG A  71     -31.564 -87.647 -62.842  1.00175.86
ATOM    555  C   ARG A  71     -32.520 -88.606 -62.197  1.00175.86
ATOM    556  O   ARG A  71     -33.608 -88.190 -61.804  1.00175.86
ATOM    557  CB  ARG A  71     -32.164 -87.159 -64.165  1.00175.86
ATOM    558  CG  ARG A  71     -31.348 -86.010 -64.757  1.00175.86
ATOM    559  CD  ARG A  71     -31.413 -84.731 -63.925  1.00175.86
ATOM    560  NE  ARG A  71     -30.262 -83.891 -64.357  1.00175.86
ATOM    561  CZ  ARG A  71     -29.278 -83.565 -63.468  1.00175.86
ATOM    562  NH1 ARG A  71     -29.334 -84.030 -62.187  1.00175.86
ATOM    563  NH2 ARG A  71     -28.243 -82.765 -63.860  1.00175.86
ATOM    564  N   ASN A  72     -32.245 -89.922 -62.243  1.00108.34
ATOM    565  CA  ASN A  72     -33.111 -90.908 -61.647  1.00108.34
ATOM    566  C   ASN A  72     -32.951 -91.139 -60.170  1.00108.34
ATOM    567  O   ASN A  72     -33.941 -91.372 -59.477  1.00108.34
ATOM    568  CB  ASN A  72     -32.990 -92.279 -62.333  1.00108.34
ATOM    569  CG  ASN A  72     -33.144 -92.056 -63.831  1.00108.34
ATOM    570  OD1 ASN A  72     -34.041 -91.342 -64.276  1.00108.34
ATOM    571  ND2 ASN A  72     -32.251 -92.692 -64.635  1.00108.34
ATOM    572  N   GLU A  73     -31.711 -91.093 -59.641  1.00 91.37
ATOM    573  CA  GLU A  73     -31.476 -91.546 -58.295  1.00 91.37
ATOM    574  C   GLU A  73     -32.269 -90.791 -57.278  1.00 91.37
ATOM    575  O   GLU A  73     -32.479 -89.582 -57.370  1.00 91.37
ATOM    576  CB  GLU A  73     -30.000 -91.510 -57.863  1.00 91.37
ATOM    577  CG  GLU A  73     -29.032 -91.902 -58.980  1.00 91.37
ATOM    578  CD  GLU A  73     -28.162 -93.033 -58.463  1.00 91.37
ATOM    579  OE1 GLU A  73     -28.668 -94.186 -58.432  1.00 91.37
ATOM    580  OE2 GLU A  73     -26.988 -92.764 -58.090  1.00 91.37
ATOM    581  N   LYS A  74     -32.712 -91.543 -56.248  1.00 92.91
ATOM    582  CA  LYS A  74     -33.497 -91.065 -55.149  1.00 92.91
ATOM    583  C   LYS A  74     -32.659 -90.083 -54.397  1.00 92.91
ATOM    584  O   LYS A  74     -33.176 -89.205 -53.707  1.00 92.91
ATOM    585  CB  LYS A  74     -33.904 -92.188 -54.181  1.00 92.91
ATOM    586  CG  LYS A  74     -34.719 -93.294 -54.857  1.00 92.91
ATOM    587  CD  LYS A  74     -35.927 -92.778 -55.640  1.00 92.91
ATOM    588  CE  LYS A  74     -36.214 -93.579 -56.911  1.00 92.91
ATOM    589  NZ  LYS A  74     -36.204 -92.681 -58.087  1.00 92.91
ATOM    590  N   LYS A  75     -31.328 -90.255 -54.471  1.00 85.44
ATOM    591  CA  LYS A  75     -30.410 -89.352 -53.846  1.00 85.44
ATOM    592  C   LYS A  75     -30.581 -87.988 -54.447  1.00 85.44
ATOM    593  O   LYS A  75     -30.553 -86.984 -53.739  1.00 85.44
ATOM    594  CB  LYS A  75     -28.947 -89.804 -54.005  1.00 85.44
ATOM    595  CG  LYS A  75     -27.916 -88.714 -53.709  1.00 85.44
ATOM    596  CD  LYS A  75     -26.825 -88.610 -54.778  1.00 85.44
ATOM    597  CE  LYS A  75     -25.722 -87.608 -54.434  1.00 85.44
ATOM    598  NZ  LYS A  75     -24.847 -87.398 -55.609  1.00 85.44
ATOM    599  N   GLN A  76     -30.825 -87.915 -55.768  1.00 93.77
ATOM    600  CA  GLN A  76     -30.961 -86.652 -56.437  1.00 93.77
ATOM    601  C   GLN A  76     -32.068 -85.902 -55.757  1.00 93.77
ATOM    602  O   GLN A  76     -32.005 -84.682 -55.616  1.00 93.77
ATOM    603  CB  GLN A  76     -31.326 -86.795 -57.927  1.00 93.77
ATOM    604  CG  GLN A  76     -31.204 -85.497 -58.732  1.00 93.77
ATOM    605  CD  GLN A  76     -32.594 -84.984 -59.082  1.00 93.77
ATOM    606  OE1 GLN A  76     -33.467 -85.752 -59.489  1.00 93.77
ATOM    607  NE2 GLN A  76     -32.813 -83.653 -58.914  1.00 93.77
ATOM    608  N   GLN A  77     -33.114 -86.620 -55.313  1.00 62.24
ATOM    609  CA  GLN A  77     -34.255 -86.018 -54.685  1.00 62.24
ATOM    610  C   GLN A  77     -33.854 -85.372 -53.394  1.00 62.24
ATOM    611  O   GLN A  77     -34.493 -84.414 -52.968  1.00 62.24
ATOM    612  CB  GLN A  77     -35.394 -87.006 -54.385  1.00 62.24
ATOM    613  CG  GLN A  77     -36.684 -86.311 -53.942  1.00 62.24
ATOM    614  CD  GLN A  77     -37.745 -86.531 -55.013  1.00 62.24
ATOM    615  OE1 GLN A  77     -38.073 -87.665 -55.357  1.00 62.24
ATOM    616  NE2 GLN A  77     -38.296 -85.415 -55.561  1.00 62.24
ATOM    617  N   MET A  78     -32.841 -85.910 -52.689  1.00 84.58
ATOM    618  CA  MET A  78     -32.436 -85.321 -51.444  1.00 84.58
ATOM    619  C   MET A  78     -31.886 -83.951 -51.708  1.00 84.58
ATOM    620  O   MET A  78     -32.199 -82.989 -51.006  1.00 84.58
ATOM    621  CB  MET A  78     -31.326 -86.120 -50.743  1.00 84.58
ATOM    622  CG  MET A  78     -30.924 -85.532 -49.391  1.00 84.58
ATOM    623  SD  MET A  78     -32.257 -85.523 -48.158  1.00 84.58
ATOM    624  CE  MET A  78     -32.242 -83.721 -47.956  1.00 84.58
ATOM    625  N   GLY A  79     -31.065 -83.838 -52.768  1.00 32.93
ATOM    626  CA  GLY A  79     -30.413 -82.617 -53.133  1.00 32.93
ATOM    627  C   GLY A  79     -31.447 -81.588 -53.446  1.00 32.93
ATOM    628  O   GLY A  79     -31.226 -80.402 -53.211  1.00 32.93
ATOM    629  N   LYS A  80     -32.571 -82.005 -54.058  1.00106.17
ATOM    630  CA  LYS A  80     -33.620 -81.081 -54.382  1.00106.17
ATOM    631  C   LYS A  80     -34.217 -80.535 -53.119  1.00106.17
ATOM    632  O   LYS A  80     -34.303 -79.322 -52.938  1.00106.17
ATOM    633  CB  LYS A  80     -34.750 -81.749 -55.188  1.00106.17
ATOM    634  CG  LYS A  80     -36.029 -80.917 -55.334  1.00106.17
ATOM    635  CD  LYS A  80     -37.220 -81.415 -54.513  1.00106.17
ATOM    636  CE  LYS A  80     -38.517 -80.668 -54.831  1.00106.17
ATOM    637  NZ  LYS A  80     -39.136 -81.219 -56.057  1.00106.17
ATOM    638  N   GLU A  81     -34.607 -81.431 -52.192  1.00 43.44
ATOM    639  CA  GLU A  81     -35.272 -81.038 -50.981  1.00 43.44
ATOM    640  C   GLU A  81     -34.347 -80.223 -50.133  1.00 43.44
ATOM    641  O   GLU A  81     -34.747 -79.215 -49.554  1.00 43.44
ATOM    642  CB  GLU A  81     -35.707 -82.244 -50.130  1.00 43.44
ATOM    643  CG  GLU A  81     -36.534 -83.278 -50.897  1.00 43.44
ATOM    644  CD  GLU A  81     -37.616 -83.795 -49.961  1.00 43.44
ATOM    645  OE1 GLU A  81     -38.642 -83.083 -49.797  1.00 43.44
ATOM    646  OE2 GLU A  81     -37.432 -84.907 -49.397  1.00 43.44
ATOM    647  N   TYR A  82     -33.076 -80.650 -50.041  1.00 64.96
ATOM    648  CA  TYR A  82     -32.119 -80.020 -49.178  1.00 64.96
ATOM    649  C   TYR A  82     -31.857 -78.623 -49.659  1.00 64.96
ATOM    650  O   TYR A  82     -31.866 -77.676 -48.875  1.00 64.96
ATOM    651  CB  TYR A  82     -30.793 -80.804 -49.153  1.00 64.96
ATOM    652  CG  TYR A  82     -29.965 -80.330 -48.010  1.00 64.96
ATOM    653  CD1 TYR A  82     -30.389 -80.567 -46.722  1.00 64.96
ATOM    654  CD2 TYR A  82     -28.765 -79.688 -48.207  1.00 64.96
ATOM    655  CE1 TYR A  82     -29.642 -80.153 -45.646  1.00 64.96
ATOM    656  CE2 TYR A  82     -28.013 -79.271 -47.132  1.00 64.96
ATOM    657  CZ  TYR A  82     -28.452 -79.502 -45.850  1.00 64.96
ATOM    658  OH  TYR A  82     -27.683 -79.077 -44.746  1.00 64.96
ATOM    659  N   ARG A  83     -31.659 -78.459 -50.981  1.00 93.68
ATOM    660  CA  ARG A  83     -31.367 -77.182 -51.568  1.00 93.68
ATOM    661  C   ARG A  83     -32.520 -76.274 -51.283  1.00 93.68
ATOM    662  O   ARG A  83     -32.348 -75.096 -50.975  1.00 93.68
ATOM    663  CB  ARG A  83     -31.219 -77.278 -53.096  1.00 93.68
ATOM    664  CG  ARG A  83     -30.823 -75.969 -53.778  1.00 93.68
ATOM    665  CD  ARG A  83     -30.169 -76.186 -55.144  1.00 93.68
ATOM    666  NE  ARG A  83     -31.255 -76.575 -56.086  1.00 93.68
ATOM    667  CZ  ARG A  83     -31.234 -76.145 -57.381  1.00 93.68
ATOM    668  NH1 ARG A  83     -30.203 -75.372 -57.829  1.00 93.68
ATOM    669  NH2 ARG A  83     -32.243 -76.499 -58.230  1.00 93.68
ATOM    670  N   GLU A  84     -33.738 -76.827 -51.371  1.00 88.01
ATOM    671  CA  GLU A  84     -34.960 -76.108 -51.169  1.00 88.01
ATOM    672  C   GLU A  84     -34.994 -75.600 -49.760  1.00 88.01
ATOM    673  O   GLU A  84     -35.428 -74.476 -49.510  1.00 88.01
ATOM    674  CB  GLU A  84     -36.158 -77.045 -51.383  1.00 88.01
ATOM    675  CG  GLU A  84     -36.600 -77.235 -52.829  1.00 88.01
ATOM    676  CD  GLU A  84     -38.086 -76.899 -52.868  1.00 88.01
ATOM    677  OE1 GLU A  84     -38.433 -75.730 -52.545  1.00 88.01
ATOM    678  OE2 GLU A  84     -38.893 -77.804 -53.206  1.00 88.01
ATOM    679  N   LYS A  85     -34.541 -76.426 -48.797  1.00 78.44
ATOM    680  CA  LYS A  85     -34.541 -76.039 -47.417  1.00 78.44
ATOM    681  C   LYS A  85     -33.611 -74.878 -47.260  1.00 78.44
ATOM    682  O   LYS A  85     -33.922 -73.907 -46.570  1.00 78.44
ATOM    683  CB  LYS A  85     -34.050 -77.164 -46.489  1.00 78.44
ATOM    684  CG  LYS A  85     -34.984 -78.373 -46.432  1.00 78.44
ATOM    685  CD  LYS A  85     -34.291 -79.653 -45.959  1.00 78.44
ATOM    686  CE  LYS A  85     -35.221 -80.865 -45.903  1.00 78.44
ATOM    687  NZ  LYS A  85     -36.241 -80.666 -44.853  1.00 78.44
ATOM    688  N   ILE A  86     -32.439 -74.950 -47.920  1.00 34.33
ATOM    689  CA  ILE A  86     -31.463 -73.906 -47.816  1.00 34.33
ATOM    690  C   ILE A  86     -32.044 -72.650 -48.387  1.00 34.33
ATOM    691  O   ILE A  86     -31.919 -71.577 -47.799  1.00 34.33
ATOM    692  CB  ILE A  86     -30.199 -74.200 -48.573  1.00 34.33
ATOM    693  CG1 ILE A  86     -29.676 -75.604 -48.229  1.00 34.33
ATOM    694  CG2 ILE A  86     -29.192 -73.076 -48.273  1.00 34.33
ATOM    695  CD1 ILE A  86     -28.780 -76.198 -49.315  1.00 34.33
ATOM    696  N   GLU A  87     -32.728 -72.752 -49.542  1.00 43.07
ATOM    697  CA  GLU A  87     -33.247 -71.583 -50.192  1.00 43.07
ATOM    698  C   GLU A  87     -34.222 -70.886 -49.295  1.00 43.07
ATOM    699  O   GLU A  87     -34.205 -69.660 -49.189  1.00 43.07
ATOM    700  CB  GLU A  87     -33.966 -71.910 -51.512  1.00 43.07
ATOM    701  CG  GLU A  87     -33.013 -72.450 -52.580  1.00 43.07
ATOM    702  CD  GLU A  87     -33.785 -72.656 -53.875  1.00 43.07
ATOM    703  OE1 GLU A  87     -35.033 -72.819 -53.807  1.00 43.07
ATOM    704  OE2 GLU A  87     -33.130 -72.662 -54.951  1.00 43.07
ATOM    705  N   ALA A  88     -35.085 -71.650 -48.605  1.00 23.27
ATOM    706  CA  ALA A  88     -36.096 -71.055 -47.775  1.00 23.27
ATOM    707  C   ALA A  88     -35.443 -70.253 -46.693  1.00 23.27
ATOM    708  O   ALA A  88     -35.892 -69.152 -46.376  1.00 23.27
ATOM    709  CB  ALA A  88     -36.999 -72.098 -47.096  1.00 23.27
ATOM    710  N   GLU A  89     -34.364 -70.787 -46.093  1.00 37.03
ATOM    711  CA  GLU A  89     -33.691 -70.094 -45.029  1.00 37.03
ATOM    712  C   GLU A  89     -33.110 -68.831 -45.577  1.00 37.03
ATOM    713  O   GLU A  89     -33.223 -67.766 -44.972  1.00 37.03
ATOM    714  CB  GLU A  89     -32.502 -70.886 -44.461  1.00 37.03
ATOM    715  CG  GLU A  89     -32.680 -71.345 -43.016  1.00 37.03
ATOM    716  CD  GLU A  89     -31.381 -72.007 -42.582  1.00 37.03
ATOM    717  OE1 GLU A  89     -30.297 -71.394 -42.779  1.00 37.03
ATOM    718  OE2 GLU A  89     -31.461 -73.145 -42.049  1.00 37.03
ATOM    719  N   LEU A  90     -32.501 -68.924 -46.774  1.00100.35
ATOM    720  CA  LEU A  90     -31.810 -67.808 -47.348  1.00100.35
ATOM    721  C   LEU A  90     -32.803 -66.706 -47.547  1.00100.35
ATOM    722  O   LEU A  90     -32.496 -65.537 -47.323  1.00100.35
ATOM    723  CB  LEU A  90     -31.170 -68.148 -48.710  1.00100.35
ATOM    724  CG  LEU A  90     -30.336 -67.013 -49.346  1.00100.35
ATOM    725  CD1 LEU A  90     -29.362 -66.367 -48.348  1.00100.35
ATOM    726  CD2 LEU A  90     -29.644 -67.490 -50.633  1.00100.35
ATOM    727  N   GLN A  91     -34.023 -67.060 -47.990  1.00 41.41
ATOM    728  CA  GLN A  91     -35.070 -66.104 -48.221  1.00 41.41
ATOM    729  C   GLN A  91     -35.491 -65.500 -46.915  1.00 41.41
ATOM    730  O   GLN A  91     -35.772 -64.304 -46.836  1.00 41.41
ATOM    731  CB  GLN A  91     -36.301 -66.762 -48.862  1.00 41.41
ATOM    732  CG  GLN A  91     -36.065 -67.132 -50.328  1.00 41.41
ATOM    733  CD  GLN A  91     -37.399 -67.517 -50.950  1.00 41.41
ATOM    734  OE1 GLN A  91     -37.954 -66.784 -51.769  1.00 41.41
ATOM    735  NE2 GLN A  91     -37.936 -68.698 -50.543  1.00 41.41
ATOM    736  N   ASP A  92     -35.559 -66.323 -45.852  1.00 62.00
ATOM    737  CA  ASP A  92     -35.992 -65.849 -44.566  1.00 62.00
ATOM    738  C   ASP A  92     -35.017 -64.834 -44.060  1.00 62.00
ATOM    739  O   ASP A  92     -35.409 -63.788 -43.545  1.00 62.00
ATOM    740  CB  ASP A  92     -36.071 -66.970 -43.518  1.00 62.00
ATOM    741  CG  ASP A  92     -37.526 -67.399 -43.414  1.00 62.00
ATOM    742  OD1 ASP A  92     -38.393 -66.498 -43.261  1.00 62.00
ATOM    743  OD2 ASP A  92     -37.790 -68.628 -43.485  1.00 62.00
ATOM    744  N   ILE A  93     -33.711 -65.118 -44.206  1.00 30.37
ATOM    745  CA  ILE A  93     -32.701 -64.225 -43.717  1.00 30.37
ATOM    746  C   ILE A  93     -32.806 -62.931 -44.462  1.00 30.37
ATOM    747  O   ILE A  93     -32.737 -61.856 -43.869  1.00 30.37
ATOM    748  CB  ILE A  93     -31.316 -64.764 -43.926  1.00 30.37
ATOM    749  CG1 ILE A  93     -31.217 -66.194 -43.365  1.00 30.37
ATOM    750  CG2 ILE A  93     -30.314 -63.782 -43.298  1.00 30.37
ATOM    751  CD1 ILE A  93     -30.308 -67.109 -44.182  1.00 30.37
ATOM    752  N   CYS A  94     -32.987 -63.001 -45.793  1.00 32.66
ATOM    753  CA  CYS A  94     -33.051 -61.815 -46.600  1.00 32.66
ATOM    754  C   CYS A  94     -34.240 -60.998 -46.215  1.00 32.66
ATOM    755  O   CYS A  94     -34.170 -59.771 -46.181  1.00 32.66
ATOM    756  CB  CYS A  94     -33.152 -62.115 -48.105  1.00 32.66
ATOM    757  SG  CYS A  94     -31.541 -62.549 -48.826  1.00 32.66
ATOM    758  N   ASN A  95     -35.371 -61.657 -45.915  1.00 28.39
ATOM    759  CA  ASN A  95     -36.565 -60.936 -45.584  1.00 28.39
ATOM    760  C   ASN A  95     -36.329 -60.144 -44.339  1.00 28.39
ATOM    761  O   ASN A  95     -36.753 -58.994 -44.245  1.00 28.39
ATOM    762  CB  ASN A  95     -37.769 -61.860 -45.338  1.00 28.39
ATOM    763  CG  ASN A  95     -38.573 -61.923 -46.630  1.00 28.39
ATOM    764  OD1 ASN A  95     -39.598 -61.259 -46.773  1.00 28.39
ATOM    765  ND2 ASN A  95     -38.099 -62.751 -47.599  1.00 28.39
ATOM    766  N   ASP A  96     -35.639 -60.728 -43.340  1.00111.71
ATOM    767  CA  ASP A  96     -35.452 -59.986 -42.129  1.00111.71
ATOM    768  C   ASP A  96     -34.625 -58.764 -42.403  1.00111.71
ATOM    769  O   ASP A  96     -34.935 -57.681 -41.910  1.00111.71
ATOM    770  CB  ASP A  96     -34.878 -60.817 -40.957  1.00111.71
ATOM    771  CG  ASP A  96     -35.949 -61.594 -40.204  1.00111.71
ATOM    772  OD1 ASP A  96     -37.155 -61.258 -40.337  1.00111.71
ATOM    773  OD2 ASP A  96     -35.563 -62.550 -39.479  1.00111.71
ATOM    774  N   VAL A  97     -33.578 -58.885 -43.238  1.00 35.93
ATOM    775  CA  VAL A  97     -32.726 -57.764 -43.502  1.00 35.93
ATOM    776  C   VAL A  97     -33.533 -56.685 -44.152  1.00 35.93
ATOM    777  O   VAL A  97     -33.442 -55.519 -43.772  1.00 35.93
ATOM    778  CB  VAL A  97     -31.595 -58.104 -44.429  1.00 35.93
ATOM    779  CG1 VAL A  97     -30.746 -56.842 -44.652  1.00 35.93
ATOM    780  CG2 VAL A  97     -30.811 -59.286 -43.834  1.00 35.93
ATOM    781  N   LEU A  98     -34.367 -57.059 -45.140  1.00 40.79
ATOM    782  CA  LEU A  98     -35.151 -56.110 -45.882  1.00 40.79
ATOM    783  C   LEU A  98     -36.111 -55.423 -44.963  1.00 40.79
ATOM    784  O   LEU A  98     -36.320 -54.216 -45.072  1.00 40.79
ATOM    785  CB  LEU A  98     -35.968 -56.776 -47.001  1.00 40.79
ATOM    786  CG  LEU A  98     -35.100 -57.377 -48.122  1.00 40.79
ATOM    787  CD1 LEU A  98     -35.967 -58.026 -49.212  1.00 40.79
ATOM    788  CD2 LEU A  98     -34.127 -56.332 -48.693  1.00 40.79
ATOM    789  N   GLU A  99     -36.730 -56.169 -44.028  1.00 30.81
ATOM    790  CA  GLU A  99     -37.691 -55.544 -43.164  1.00 30.81
ATOM    791  C   GLU A  99     -36.995 -54.509 -42.336  1.00 30.81
ATOM    792  O   GLU A  99     -37.512 -53.410 -42.139  1.00 30.81
ATOM    793  CB  GLU A  99     -38.392 -56.525 -42.208  1.00 30.81
ATOM    794  CG  GLU A  99     -39.166 -57.623 -42.944  1.00 30.81
ATOM    795  CD  GLU A  99     -40.553 -57.094 -43.279  1.00 30.81
ATOM    796  OE1 GLU A  99     -41.209 -56.533 -42.360  1.00 30.81
ATOM    797  OE2 GLU A  99     -40.976 -57.244 -44.456  1.00 30.81
ATOM    798  N   LEU A 100     -35.784 -54.826 -41.841  1.00 43.59
ATOM    799  CA  LEU A 100     -35.081 -53.889 -41.013  1.00 43.59
ATOM    800  C   LEU A 100     -34.807 -52.657 -41.816  1.00 43.59
ATOM    801  O   LEU A 100     -34.954 -51.538 -41.321  1.00 43.59
ATOM    802  CB  LEU A 100     -33.728 -54.427 -40.518  1.00 43.59
ATOM    803  CG  LEU A 100     -33.854 -55.587 -39.514  1.00 43.59
ATOM    804  CD1 LEU A 100     -32.469 -56.075 -39.057  1.00 43.59
ATOM    805  CD2 LEU A 100     -34.757 -55.203 -38.328  1.00 43.59
ATOM    806  N   LEU A 101     -34.394 -52.833 -43.085  1.00 59.22
ATOM    807  CA  LEU A 101     -34.081 -51.675 -43.877  1.00 59.22
ATOM    808  C   LEU A 101     -35.312 -50.842 -44.076  1.00 59.22
ATOM    809  O   LEU A 101     -35.290 -49.629 -43.854  1.00 59.22
ATOM    810  CB  LEU A 101     -33.548 -52.043 -45.273  1.00 59.22
ATOM    811  CG  LEU A 101     -32.230 -52.838 -45.247  1.00 59.22
ATOM    812  CD1 LEU A 101     -32.088 -53.728 -46.492  1.00 59.22
ATOM    813  CD2 LEU A 101     -31.021 -51.912 -45.053  1.00 59.22
ATOM    814  N   ASP A 102     -36.431 -51.476 -44.483  1.00 51.43
ATOM    815  CA  ASP A 102     -37.605 -50.698 -44.759  1.00 51.43
ATOM    816  C   ASP A 102     -38.093 -50.032 -43.513  1.00 51.43
ATOM    817  O   ASP A 102     -38.325 -48.823 -43.498  1.00 51.43
ATOM    818  CB  ASP A 102     -38.770 -51.551 -45.292  1.00 51.43
ATOM    819  CG  ASP A 102     -39.847 -50.615 -45.817  1.00 51.43
ATOM    820  OD1 ASP A 102     -39.514 -49.754 -46.674  1.00 51.43
ATOM    821  OD2 ASP A 102     -41.017 -50.751 -45.371  1.00 51.43
ATOM    822  N   LYS A 103     -38.280 -50.807 -42.430  1.00114.70
ATOM    823  CA  LYS A 103     -38.863 -50.209 -41.266  1.00114.70
ATOM    824  C   LYS A 103     -37.967 -49.218 -40.572  1.00114.70
ATOM    825  O   LYS A 103     -38.343 -48.059 -40.407  1.00114.70
ATOM    826  CB  LYS A 103     -39.304 -51.261 -40.232  1.00114.70
ATOM    827  CG  LYS A 103     -39.938 -50.668 -38.972  1.00114.70
ATOM    828  CD  LYS A 103     -40.773 -51.674 -38.176  1.00114.70
ATOM    829  CE  LYS A 103     -39.996 -52.914 -37.731  1.00114.70
ATOM    830  NZ  LYS A 103     -40.784 -53.677 -36.736  1.00114.70
ATOM    831  N   TYR A 104     -36.804 -49.665 -40.051  1.00119.95
ATOM    832  CA  TYR A 104     -35.969 -48.753 -39.299  1.00119.95
ATOM    833  C   TYR A 104     -34.908 -47.965 -40.036  1.00119.95
ATOM    834  O   TYR A 104     -34.899 -46.732 -40.030  1.00119.95
ATOM    835  CB  TYR A 104     -35.222 -49.467 -38.164  1.00119.95
ATOM    836  CG  TYR A 104     -36.246 -50.069 -37.268  1.00119.95
ATOM    837  CD1 TYR A 104     -36.882 -49.314 -36.311  1.00119.95
ATOM    838  CD2 TYR A 104     -36.562 -51.402 -37.388  1.00119.95
ATOM    839  CE1 TYR A 104     -37.825 -49.884 -35.488  1.00119.95
ATOM    840  CE2 TYR A 104     -37.502 -51.977 -36.569  1.00119.95
ATOM    841  CZ  TYR A 104     -38.135 -51.216 -35.617  1.00119.95
ATOM    842  OH  TYR A 104     -39.102 -51.803 -34.771  1.00119.95
ATOM    843  N   LEU A 105     -33.998 -48.694 -40.724  1.00 93.74
ATOM    844  CA  LEU A 105     -32.749 -48.114 -41.169  1.00 93.74
ATOM    845  C   LEU A 105     -32.846 -47.023 -42.206  1.00 93.74
ATOM    846  O   LEU A 105     -32.289 -45.941 -42.008  1.00 93.74
ATOM    847  CB  LEU A 105     -31.803 -49.193 -41.721  1.00 93.74
ATOM    848  CG  LEU A 105     -31.462 -50.278 -40.679  1.00 93.74
ATOM    849  CD1 LEU A 105     -30.912 -51.547 -41.346  1.00 93.74
ATOM    850  CD2 LEU A 105     -30.523 -49.728 -39.591  1.00 93.74
ATOM    851  N   ILE A 106     -33.546 -47.273 -43.332  1.00 78.14
ATOM    852  CA  ILE A 106     -33.612 -46.336 -44.427  1.00 78.14
ATOM    853  C   ILE A 106     -34.337 -45.103 -44.010  1.00 78.14
ATOM    854  O   ILE A 106     -33.859 -43.989 -44.209  1.00 78.14
ATOM    855  CB  ILE A 106     -34.280 -46.905 -45.646  1.00 78.14
ATOM    856  CG1 ILE A 106     -33.611 -48.232 -46.041  1.00 78.14
ATOM    857  CG2 ILE A 106     -34.245 -45.838 -46.754  1.00 78.14
ATOM    858  CD1 ILE A 106     -34.433 -49.070 -47.019  1.00 78.14
ATOM    859  N   PRO A 107     -35.459 -45.244 -43.358  1.00244.70
ATOM    860  CA  PRO A 107     -36.135 -44.113 -42.785  1.00244.70
ATOM    861  C   PRO A 107     -35.243 -43.841 -41.616  1.00244.70
ATOM    862  O   PRO A 107     -34.325 -44.594 -41.386  1.00244.70
ATOM    863  CB  PRO A 107     -37.536 -44.603 -42.414  1.00244.70
ATOM    864  CG  PRO A 107     -37.868 -45.674 -43.471  1.00244.70
ATOM    865  CD  PRO A 107     -36.524 -46.385 -43.699  1.00244.70
ATOM    866  N   ASN A 108     -35.384 -42.775 -40.857  1.00290.61
ATOM    867  CA  ASN A 108     -34.478 -42.630 -39.750  1.00290.61
ATOM    868  C   ASN A 108     -33.090 -42.213 -40.190  1.00290.61
ATOM    869  O   ASN A 108     -32.441 -41.463 -39.464  1.00290.61
ATOM    870  CB  ASN A 108     -34.458 -43.848 -38.789  1.00290.61
ATOM    871  CG  ASN A 108     -35.834 -44.087 -38.207  1.00290.61
ATOM    872  OD1 ASN A 108     -36.414 -43.189 -37.602  1.00290.61
ATOM    873  ND2 ASN A 108     -36.373 -45.322 -38.385  1.00290.61
ATOM    874  N   ALA A 109     -32.585 -42.635 -41.376  1.00 76.18
ATOM    875  CA  ALA A 109     -31.254 -42.227 -41.759  1.00 76.18
ATOM    876  C   ALA A 109     -31.246 -40.734 -41.894  1.00 76.18
ATOM    877  O   ALA A 109     -32.018 -40.166 -42.664  1.00 76.18
ATOM    878  CB  ALA A 109     -30.787 -42.818 -43.101  1.00 76.18
ATOM    879  N   THR A 110     -30.400 -40.068 -41.079  1.00126.27
ATOM    880  CA  THR A 110     -30.232 -38.639 -41.048  1.00126.27
ATOM    881  C   THR A 110     -29.318 -38.107 -42.116  1.00126.27
ATOM    882  O   THR A 110     -29.570 -37.038 -42.675  1.00126.27
ATOM    883  CB  THR A 110     -29.697 -38.155 -39.733  1.00126.27
ATOM    884  OG1 THR A 110     -30.486 -38.665 -38.670  1.00126.27
ATOM    885  CG2 THR A 110     -29.720 -36.616 -39.720  1.00126.27
ATOM    886  N   GLN A 111     -28.221 -38.835 -42.420  1.00 57.81
ATOM    887  CA  GLN A 111     -27.198 -38.309 -43.284  1.00 57.81
ATOM    888  C   GLN A 111     -27.202 -39.082 -44.570  1.00 57.81
ATOM    889  O   GLN A 111     -27.701 -40.203 -44.628  1.00 57.81
ATOM    890  CB  GLN A 111     -25.797 -38.422 -42.646  1.00 57.81
ATOM    891  CG  GLN A 111     -25.499 -37.387 -41.561  1.00 57.81
ATOM    892  CD  GLN A 111     -25.525 -36.010 -42.211  1.00 57.81
ATOM    893  OE1 GLN A 111     -24.498 -35.496 -42.651  1.00 57.81
ATOM    894  NE2 GLN A 111     -26.736 -35.391 -42.272  1.00 57.81
ATOM    895  N   PRO A 112     -26.695 -38.485 -45.624  1.00 84.30
ATOM    896  CA  PRO A 112     -26.661 -39.108 -46.919  1.00 84.30
ATOM    897  C   PRO A 112     -25.800 -40.328 -47.023  1.00 84.30
ATOM    898  O   PRO A 112     -26.164 -41.245 -47.758  1.00 84.30
ATOM    899  CB  PRO A 112     -26.285 -38.004 -47.911  1.00 84.30
ATOM    900  CG  PRO A 112     -25.201 -37.181 -47.189  1.00 84.30
ATOM    901  CD  PRO A 112     -25.730 -37.066 -45.751  1.00 84.30
ATOM    902  N   GLU A 113     -24.661 -40.371 -46.311  1.00 85.04
ATOM    903  CA  GLU A 113     -23.778 -41.498 -46.389  1.00 85.04
ATOM    904  C   GLU A 113     -24.475 -42.703 -45.828  1.00 85.04
ATOM    905  O   GLU A 113     -24.301 -43.815 -46.326  1.00 85.04
ATOM    906  CB  GLU A 113     -22.467 -41.263 -45.617  1.00 85.04
ATOM    907  CG  GLU A 113     -21.958 -39.822 -45.656  1.00 85.04
ATOM    908  CD  GLU A 113     -22.372 -39.156 -44.356  1.00 85.04
ATOM    909  OE1 GLU A 113     -21.851 -39.575 -43.288  1.00 85.04
ATOM    910  OE2 GLU A 113     -23.222 -38.227 -44.412  1.00 85.04
ATOM    911  N   SER A 114     -25.259 -42.516 -44.749  1.00 49.48
ATOM    912  CA  SER A 114     -25.979 -43.599 -44.134  1.00 49.48
ATOM    913  C   SER A 114     -27.084 -44.060 -45.033  1.00 49.48
ATOM    914  O   SER A 114     -27.295 -45.257 -45.225  1.00 49.48
ATOM    915  CB  SER A 114     -26.621 -43.202 -42.792  1.00 49.48
ATOM    916  OG  SER A 114     -27.591 -42.184 -42.994  1.00 49.48
ATOM    917  N   LYS A 115     -27.818 -43.107 -45.630  1.00 64.27
ATOM    918  CA  LYS A 115     -28.945 -43.468 -46.437  1.00 64.27
ATOM    919  C   LYS A 115     -28.459 -44.291 -47.593  1.00 64.27
ATOM    920  O   LYS A 115     -29.107 -45.260 -47.984  1.00 64.27
ATOM    921  CB  LYS A 115     -29.690 -42.244 -47.000  1.00 64.27
ATOM    922  CG  LYS A 115     -30.877 -42.613 -47.894  1.00 64.27
ATOM    923  CD  LYS A 115     -31.552 -41.407 -48.550  1.00 64.27
ATOM    924  CE  LYS A 115     -33.079 -41.438 -48.461  1.00 64.27
ATOM    925  NZ  LYS A 115     -33.630 -40.100 -48.773  1.00 64.27
ATOM    926  N   VAL A 116     -27.302 -43.911 -48.173  1.00 41.49
ATOM    927  CA  VAL A 116     -26.734 -44.593 -49.301  1.00 41.49
ATOM    928  C   VAL A 116     -26.304 -45.971 -48.914  1.00 41.49
ATOM    929  O   VAL A 116     -26.440 -46.914 -49.690  1.00 41.49
ATOM    930  CB  VAL A 116     -25.531 -43.890 -49.858  1.00 41.49
ATOM    931  CG1 VAL A 116     -25.071 -44.636 -51.123  1.00 41.49
ATOM    932  CG2 VAL A 116     -25.895 -42.416 -50.104  1.00 41.49
ATOM    933  N   PHE A 117     -25.743 -46.117 -47.703  1.00113.36
ATOM    934  CA  PHE A 117     -25.262 -47.391 -47.260  1.00113.36
ATOM    935  C   PHE A 117     -26.410 -48.354 -47.212  1.00113.36
ATOM    936  O   PHE A 117     -26.341 -49.447 -47.772  1.00113.36
ATOM    937  CB  PHE A 117     -24.660 -47.294 -45.847  1.00113.36
ATOM    938  CG  PHE A 117     -23.977 -48.574 -45.519  1.00113.36
ATOM    939  CD1 PHE A 117     -22.672 -48.794 -45.893  1.00113.36
ATOM    940  CD2 PHE A 117     -24.655 -49.562 -44.843  1.00113.36
ATOM    941  CE1 PHE A 117     -22.050 -49.983 -45.591  1.00113.36
ATOM    942  CE2 PHE A 117     -24.037 -50.752 -44.538  1.00113.36
ATOM    943  CZ  PHE A 117     -22.733 -50.964 -44.911  1.00113.36
ATOM    944  N   TYR A 118     -27.517 -47.947 -46.565  1.00 64.68
ATOM    945  CA  TYR A 118     -28.651 -48.808 -46.372  1.00 64.68
ATOM    946  C   TYR A 118     -29.316 -49.143 -47.671  1.00 64.68
ATOM    947  O   TYR A 118     -29.749 -50.276 -47.874  1.00 64.68
ATOM    948  CB  TYR A 118     -29.693 -48.231 -45.399  1.00 64.68
ATOM    949  CG  TYR A 118     -29.075 -48.342 -44.044  1.00 64.68
ATOM    950  CD1 TYR A 118     -28.780 -49.580 -43.520  1.00 64.68
ATOM    951  CD2 TYR A 118     -28.797 -47.221 -43.296  1.00 64.68
ATOM    952  CE1 TYR A 118     -28.211 -49.700 -42.274  1.00 64.68
ATOM    953  CE2 TYR A 118     -28.228 -47.335 -42.049  1.00 64.68
ATOM    954  CZ  TYR A 118     -27.932 -48.575 -41.536  1.00 64.68
ATOM    955  OH  TYR A 118     -27.348 -48.695 -40.257  1.00 64.68
ATOM    956  N   LEU A 119     -29.431 -48.163 -48.584  1.00 50.97
ATOM    957  CA  LEU A 119     -30.081 -48.374 -49.849  1.00 50.97
ATOM    958  C   LEU A 119     -29.322 -49.406 -50.634  1.00 50.97
ATOM    959  O   LEU A 119     -29.919 -50.255 -51.298  1.00 50.97
ATOM    960  CB  LEU A 119     -30.130 -47.089 -50.696  1.00 50.97
ATOM    961  CG  LEU A 119     -31.059 -46.006 -50.113  1.00 50.97
ATOM    962  CD1 LEU A 119     -31.026 -44.721 -50.959  1.00 50.97
ATOM    963  CD2 LEU A 119     -32.484 -46.546 -49.916  1.00 50.97
ATOM    964  N   LYS A 120     -27.977 -49.340 -50.605  1.00 54.93
ATOM    965  CA  LYS A 120     -27.164 -50.282 -51.323  1.00 54.93
ATOM    966  C   LYS A 120     -27.338 -51.634 -50.713  1.00 54.93
ATOM    967  O   LYS A 120     -27.376 -52.645 -51.412  1.00 54.93
ATOM    968  CB  LYS A 120     -25.661 -49.959 -51.281  1.00 54.93
ATOM    969  CG  LYS A 120     -24.814 -50.980 -52.046  1.00 54.93
ATOM    970  CD  LYS A 120     -23.685 -51.593 -51.217  1.00 54.93
ATOM    971  CE  LYS A 120     -22.743 -52.487 -52.025  1.00 54.93
ATOM    972  NZ  LYS A 120     -22.078 -53.459 -51.128  1.00 54.93
ATOM    973  N   MET A 121     -27.446 -51.682 -49.375  1.00 40.12
ATOM    974  CA  MET A 121     -27.594 -52.929 -48.689  1.00 40.12
ATOM    975  C   MET A 121     -28.865 -53.563 -49.171  1.00 40.12
ATOM    976  O   MET A 121     -28.912 -54.765 -49.428  1.00 40.12
ATOM    977  CB  MET A 121     -27.688 -52.730 -47.166  1.00 40.12
ATOM    978  CG  MET A 121     -27.634 -54.019 -46.345  1.00 40.12
ATOM    979  SD  MET A 121     -27.553 -53.739 -44.549  1.00 40.12
ATOM    980  CE  MET A 121     -27.510 -55.496 -44.097  1.00 40.12
ATOM    981  N   LYS A 122     -29.926 -52.751 -49.333  1.00 33.41
ATOM    982  CA  LYS A 122     -31.203 -53.232 -49.785  1.00 33.41
ATOM    983  C   LYS A 122     -31.027 -53.811 -51.154  1.00 33.41
ATOM    984  O   LYS A 122     -31.574 -54.868 -51.468  1.00 33.41
ATOM    985  CB  LYS A 122     -32.238 -52.096 -49.893  1.00 33.41
ATOM    986  CG  LYS A 122     -33.674 -52.569 -50.131  1.00 33.41
ATOM    987  CD  LYS A 122     -34.731 -51.613 -49.571  1.00 33.41
ATOM    988  CE  LYS A 122     -36.128 -52.232 -49.478  1.00 33.41
ATOM    989  NZ  LYS A 122     -37.132 -51.318 -50.069  1.00 33.41
ATOM    990  N   GLY A 123     -30.246 -53.125 -52.010  1.00 18.21
ATOM    991  CA  GLY A 123     -30.029 -53.598 -53.346  1.00 18.21
ATOM    992  C   GLY A 123     -29.320 -54.918 -53.287  1.00 18.21
ATOM    993  O   GLY A 123     -29.642 -55.840 -54.033  1.00 18.21
ATOM    994  N   ASP A 124     -28.325 -55.040 -52.388  1.00 39.22
ATOM    995  CA  ASP A 124     -27.540 -56.239 -52.295  1.00 39.22
ATOM    996  C   ASP A 124     -28.406 -57.398 -51.890  1.00 39.22
ATOM    997  O   ASP A 124     -28.287 -58.487 -52.449  1.00 39.22
ATOM    998  CB  ASP A 124     -26.429 -56.132 -51.235  1.00 39.22
ATOM    999  CG  ASP A 124     -25.413 -55.097 -51.698  1.00 39.22
ATOM   1000  OD1 ASP A 124     -25.221 -54.966 -52.936  1.00 39.22
ATOM   1001  OD2 ASP A 124     -24.815 -54.423 -50.818  1.00 39.22
ATOM   1002  N   TYR A 125     -29.299 -57.198 -50.901  1.00 77.06
ATOM   1003  CA  TYR A 125     -30.119 -58.273 -50.403  1.00 77.06
ATOM   1004  C   TYR A 125     -31.092 -58.766 -51.427  1.00 77.06
ATOM   1005  O   TYR A 125     -31.351 -59.966 -51.503  1.00 77.06
ATOM   1006  CB  TYR A 125     -30.809 -57.978 -49.061  1.00 77.06
ATOM   1007  CG  TYR A 125     -29.747 -58.286 -48.061  1.00 77.06
ATOM   1008  CD1 TYR A 125     -28.745 -57.388 -47.771  1.00 77.06
ATOM   1009  CD2 TYR A 125     -29.747 -59.508 -47.428  1.00 77.06
ATOM   1010  CE1 TYR A 125     -27.768 -57.706 -46.856  1.00 77.06
ATOM   1011  CE2 TYR A 125     -28.775 -59.831 -46.513  1.00 77.06
ATOM   1012  CZ  TYR A 125     -27.781 -58.928 -46.226  1.00 77.06
ATOM   1013  OH  TYR A 125     -26.779 -59.258 -45.289  1.00 77.06
ATOM   1014  N   PHE A 126     -31.674 -57.862 -52.234  1.00 62.48
ATOM   1015  CA  PHE A 126     -32.564 -58.294 -53.277  1.00 62.48
ATOM   1016  C   PHE A 126     -31.792 -59.151 -54.233  1.00 62.48
ATOM   1017  O   PHE A 126     -32.321 -60.122 -54.773  1.00 62.48
ATOM   1018  CB  PHE A 126     -33.202 -57.156 -54.093  1.00 62.48
ATOM   1019  CG  PHE A 126     -34.395 -56.657 -53.354  1.00 62.48
ATOM   1020  CD1 PHE A 126     -35.558 -57.392 -53.367  1.00 62.48
ATOM   1021  CD2 PHE A 126     -34.368 -55.465 -52.670  1.00 62.48
ATOM   1022  CE1 PHE A 126     -36.679 -56.956 -52.700  1.00 62.48
ATOM   1023  CE2 PHE A 126     -35.487 -55.024 -52.001  1.00 62.48
ATOM   1024  CZ  PHE A 126     -36.643 -55.767 -52.014  1.00 62.48
ATOM   1025  N   ARG A 127     -30.518 -58.798 -54.481  1.00 76.90
ATOM   1026  CA  ARG A 127     -29.696 -59.542 -55.394  1.00 76.90
ATOM   1027  C   ARG A 127     -29.543 -60.947 -54.884  1.00 76.90
ATOM   1028  O   ARG A 127     -29.519 -61.894 -55.668  1.00 76.90
ATOM   1029  CB  ARG A 127     -28.290 -58.936 -55.560  1.00 76.90
ATOM   1030  CG  ARG A 127     -28.277 -57.634 -56.364  1.00 76.90
ATOM   1031  CD  ARG A 127     -27.027 -57.455 -57.227  1.00 76.90
ATOM   1032  NE  ARG A 127     -25.901 -57.110 -56.314  1.00 76.90
ATOM   1033  CZ  ARG A 127     -24.725 -57.800 -56.383  1.00 76.90
ATOM   1034  NH1 ARG A 127     -24.581 -58.831 -57.267  1.00 76.90
ATOM   1035  NH2 ARG A 127     -23.687 -57.460 -55.564  1.00 76.90
ATOM   1036  N   TYR A 128     -29.416 -61.126 -53.555  1.00 67.68
ATOM   1037  CA  TYR A 128     -29.261 -62.445 -53.003  1.00 67.68
ATOM   1038  C   TYR A 128     -30.504 -63.240 -53.252  1.00 67.68
ATOM   1039  O   TYR A 128     -30.438 -64.426 -53.576  1.00 67.68
ATOM   1040  CB  TYR A 128     -29.024 -62.472 -51.480  1.00 67.68
ATOM   1041  CG  TYR A 128     -27.733 -61.795 -51.178  1.00 67.68
ATOM   1042  CD1 TYR A 128     -26.571 -62.209 -51.786  1.00 67.68
ATOM   1043  CD2 TYR A 128     -27.678 -60.774 -50.257  1.00 67.68
ATOM   1044  CE1 TYR A 128     -25.375 -61.594 -51.500  1.00 67.68
ATOM   1045  CE2 TYR A 128     -26.484 -60.155 -49.966  1.00 67.68
ATOM   1046  CZ  TYR A 128     -25.332 -60.564 -50.592  1.00 67.68
ATOM   1047  OH  TYR A 128     -24.105 -59.934 -50.300  1.00 67.68
ATOM   1048  N   LEU A 129     -31.679 -62.604 -53.086  1.00 45.68
ATOM   1049  CA  LEU A 129     -32.932 -63.272 -53.281  1.00 45.68
ATOM   1050  C   LEU A 129     -33.010 -63.724 -54.707  1.00 45.68
ATOM   1051  O   LEU A 129     -33.429 -64.847 -54.986  1.00 45.68
ATOM   1052  CB  LEU A 129     -34.139 -62.354 -53.030  1.00 45.68
ATOM   1053  CG  LEU A 129     -34.362 -62.006 -51.547  1.00 45.68
ATOM   1054  CD1 LEU A 129     -35.147 -60.695 -51.396  1.00 45.68
ATOM   1055  CD2 LEU A 129     -35.021 -63.175 -50.798  1.00 45.68
ATOM   1056  N   SER A 130     -32.572 -62.868 -55.651  1.00 39.35
ATOM   1057  CA  SER A 130     -32.697 -63.174 -57.049  1.00 39.35
ATOM   1058  C   SER A 130     -31.890 -64.392 -57.391  1.00 39.35
ATOM   1059  O   SER A 130     -32.218 -65.123 -58.322  1.00 39.35
ATOM   1060  CB  SER A 130     -32.235 -62.032 -57.973  1.00 39.35
ATOM   1061  OG  SER A 130     -30.824 -61.889 -57.923  1.00 39.35
ATOM   1062  N   GLU A 131     -30.810 -64.654 -56.641  1.00120.95
ATOM   1063  CA  GLU A 131     -29.944 -65.764 -56.928  1.00120.95
ATOM   1064  C   GLU A 131     -30.716 -67.057 -56.794  1.00120.95
ATOM   1065  O   GLU A 131     -30.466 -68.020 -57.519  1.00120.95
ATOM   1066  CB  GLU A 131     -28.764 -65.777 -55.939  1.00120.95
ATOM   1067  CG  GLU A 131     -27.751 -66.902 -56.134  1.00120.95
ATOM   1068  CD  GLU A 131     -26.578 -66.597 -55.204  1.00120.95
ATOM   1069  OE1 GLU A 131     -25.533 -66.114 -55.718  1.00120.95
ATOM   1070  OE2 GLU A 131     -26.715 -66.828 -53.973  1.00120.95
ATOM   1071  N   VAL A 132     -31.576 -67.149 -55.762  1.00106.32
ATOM   1072  CA  VAL A 132     -32.453 -68.261 -55.479  1.00106.32
ATOM   1073  C   VAL A 132     -33.813 -68.169 -56.116  1.00106.32
ATOM   1074  O   VAL A 132     -34.538 -69.162 -56.120  1.00106.32
ATOM   1075  CB  VAL A 132     -32.621 -68.520 -54.010  1.00106.32
ATOM   1076  CG1 VAL A 132     -31.221 -68.770 -53.422  1.00106.32
ATOM   1077  CG2 VAL A 132     -33.379 -67.350 -53.361  1.00106.32
ATOM   1078  N   ALA A 133     -34.228 -66.973 -56.588  1.00 51.91
ATOM   1079  CA  ALA A 133     -35.568 -66.700 -57.058  1.00 51.91
ATOM   1080  C   ALA A 133     -35.980 -67.554 -58.226  1.00 51.91
ATOM   1081  O   ALA A 133     -35.152 -68.086 -58.963  1.00 51.91
ATOM   1082  CB  ALA A 133     -35.773 -65.233 -57.474  1.00 51.91
ATOM   1083  N   SER A 134     -37.323 -67.699 -58.379  1.00 91.64
ATOM   1084  CA  SER A 134     -38.003 -68.450 -59.405  1.00 91.64
ATOM   1085  C   SER A 134     -37.972 -67.648 -60.674  1.00 91.64
ATOM   1086  O   SER A 134     -37.488 -66.519 -60.702  1.00 91.64
ATOM   1087  CB  SER A 134     -39.498 -68.664 -59.122  1.00 91.64
ATOM   1088  OG  SER A 134     -40.211 -67.450 -59.268  1.00 91.64
ATOM   1089  N   GLY A 135     -38.502 -68.225 -61.774  1.00 37.38
ATOM   1090  CA  GLY A 135     -38.433 -67.560 -63.044  1.00 37.38
ATOM   1091  C   GLY A 135     -39.181 -66.253 -63.037  1.00 37.38
ATOM   1092  O   GLY A 135     -38.615 -65.220 -63.386  1.00 37.38
ATOM   1093  N   ASP A 136     -40.467 -66.254 -62.629  1.00 85.88
ATOM   1094  CA  ASP A 136     -41.271 -65.058 -62.675  1.00 85.88
ATOM   1095  C   ASP A 136     -40.797 -64.070 -61.657  1.00 85.88
ATOM   1096  O   ASP A 136     -40.725 -62.870 -61.919  1.00 85.88
ATOM   1097  CB  ASP A 136     -42.758 -65.345 -62.394  1.00 85.88
ATOM   1098  CG  ASP A 136     -43.574 -64.081 -62.636  1.00 85.88
ATOM   1099  OD1 ASP A 136     -43.510 -63.526 -63.765  1.00 85.88
ATOM   1100  OD2 ASP A 136     -44.269 -63.647 -61.678  1.00 85.88
ATOM   1101  N   ASN A 137     -40.461 -64.578 -60.462  1.00 49.75
ATOM   1102  CA  ASN A 137     -40.067 -63.800 -59.323  1.00 49.75
ATOM   1103  C   ASN A 137     -38.748 -63.138 -59.575  1.00 49.75
ATOM   1104  O   ASN A 137     -38.456 -62.084 -59.014  1.00 49.75
ATOM   1105  CB  ASN A 137     -39.914 -64.663 -58.060  1.00 49.75
ATOM   1106  CG  ASN A 137     -41.310 -65.066 -57.608  1.00 49.75
ATOM   1107  OD1 ASN A 137     -41.680 -66.237 -57.670  1.00 49.75
ATOM   1108  ND2 ASN A 137     -42.113 -64.071 -57.144  1.00 49.75
ATOM   1109  N   LYS A 138     -37.904 -63.753 -60.419  1.00 60.46
ATOM   1110  CA  LYS A 138     -36.563 -63.283 -60.619  1.00 60.46
ATOM   1111  C   LYS A 138     -36.552 -61.872 -61.130  1.00 60.46
ATOM   1112  O   LYS A 138     -35.737 -61.063 -60.688  1.00 60.46
ATOM   1113  CB  LYS A 138     -35.795 -64.157 -61.626  1.00 60.46
ATOM   1114  CG  LYS A 138     -34.362 -63.696 -61.892  1.00 60.46
ATOM   1115  CD  LYS A 138     -33.310 -64.685 -61.387  1.00 60.46
ATOM   1116  CE  LYS A 138     -31.872 -64.268 -61.702  1.00 60.46
ATOM   1117  NZ  LYS A 138     -30.922 -65.164 -61.006  1.00 60.46
ATOM   1118  N   GLN A 139     -37.449 -61.532 -62.074  1.00 78.83
ATOM   1119  CA  GLN A 139     -37.461 -60.213 -62.644  1.00 78.83
ATOM   1120  C   GLN A 139     -37.807 -59.203 -61.593  1.00 78.83
ATOM   1121  O   GLN A 139     -37.226 -58.119 -61.558  1.00 78.83
ATOM   1122  CB  GLN A 139     -38.477 -60.068 -63.791  1.00 78.83
ATOM   1123  CG  GLN A 139     -38.565 -58.650 -64.359  1.00 78.83
ATOM   1124  CD  GLN A 139     -37.186 -58.275 -64.885  1.00 78.83
ATOM   1125  OE1 GLN A 139     -36.829 -58.601 -66.015  1.00 78.83
ATOM   1126  NE2 GLN A 139     -36.388 -57.566 -64.042  1.00 78.83
ATOM   1127  N   THR A 140     -38.767 -59.524 -60.703  1.00111.69
ATOM   1128  CA  THR A 140     -39.170 -58.563 -59.715  1.00111.69
ATOM   1129  C   THR A 140     -38.020 -58.236 -58.813  1.00111.69
ATOM   1130  O   THR A 140     -37.760 -57.067 -58.540  1.00111.69
ATOM   1131  CB  THR A 140     -40.292 -59.027 -58.832  1.00111.69
ATOM   1132  OG1 THR A 140     -39.910 -60.178 -58.093  1.00111.69
ATOM   1133  CG2 THR A 140     -41.507 -59.338 -59.713  1.00111.69
ATOM   1134  N   THR A 141     -37.280 -59.261 -58.350  1.00 39.10
ATOM   1135  CA  THR A 141     -36.216 -59.044 -57.408  1.00 39.10
ATOM   1136  C   THR A 141     -35.158 -58.179 -58.019  1.00 39.10
ATOM   1137  O   THR A 141     -34.580 -57.330 -57.341  1.00 39.10
ATOM   1138  CB  THR A 141     -35.568 -60.320 -56.953  1.00 39.10
ATOM   1139  OG1 THR A 141     -35.117 -61.073 -58.070  1.00 39.10
ATOM   1140  CG2 THR A 141     -36.593 -61.130 -56.140  1.00 39.10
ATOM   1141  N   VAL A 142     -34.854 -58.396 -59.312  1.00 33.31
ATOM   1142  CA  VAL A 142     -33.859 -57.624 -59.999  1.00 33.31
ATOM   1143  C   VAL A 142     -34.311 -56.197 -60.083  1.00 33.31
ATOM   1144  O   VAL A 142     -33.513 -55.273 -59.928  1.00 33.31
ATOM   1145  CB  VAL A 142     -33.621 -58.104 -61.402  1.00 33.31
ATOM   1146  CG1 VAL A 142     -32.584 -57.185 -62.070  1.00 33.31
ATOM   1147  CG2 VAL A 142     -33.201 -59.583 -61.350  1.00 33.31
ATOM   1148  N   SER A 143     -35.610 -55.977 -60.360  1.00 26.33
ATOM   1149  CA  SER A 143     -36.120 -54.640 -60.471  1.00 26.33
ATOM   1150  C   SER A 143     -36.030 -53.980 -59.134  1.00 26.33
ATOM   1151  O   SER A 143     -35.656 -52.812 -59.031  1.00 26.33
ATOM   1152  CB  SER A 143     -37.593 -54.596 -60.913  1.00 26.33
ATOM   1153  OG  SER A 143     -38.434 -54.999 -59.842  1.00 26.33
ATOM   1154  N   ASN A 144     -36.371 -54.721 -58.066  1.00 34.65
ATOM   1155  CA  ASN A 144     -36.313 -54.168 -56.746  1.00 34.65
ATOM   1156  C   ASN A 144     -34.882 -53.841 -56.467  1.00 34.65
ATOM   1157  O   ASN A 144     -34.568 -52.814 -55.867  1.00 34.65
ATOM   1158  CB  ASN A 144     -36.789 -55.155 -55.666  1.00 34.65
ATOM   1159  CG  ASN A 144     -38.299 -55.017 -55.523  1.00 34.65
ATOM   1160  OD1 ASN A 144     -38.843 -53.915 -55.578  1.00 34.65
ATOM   1161  ND2 ASN A 144     -39.000 -56.166 -55.332  1.00 34.65
ATOM   1162  N   SER A 145     -33.968 -54.724 -56.907  1.00 30.73
ATOM   1163  CA  SER A 145     -32.571 -54.519 -56.678  1.00 30.73
ATOM   1164  C   SER A 145     -32.129 -53.271 -57.386  1.00 30.73
ATOM   1165  O   SER A 145     -31.415 -52.449 -56.815  1.00 30.73
ATOM   1166  CB  SER A 145     -31.716 -55.685 -57.205  1.00 30.73
ATOM   1167  OG  SER A 145     -30.358 -55.505 -56.829  1.00 30.73
ATOM   1168  N   GLN A 146     -32.554 -53.077 -58.651  1.00 48.20
ATOM   1169  CA  GLN A 146     -32.102 -51.926 -59.381  1.00 48.20
ATOM   1170  C   GLN A 146     -32.586 -50.663 -58.741  1.00 48.20
ATOM   1171  O   GLN A 146     -31.832 -49.701 -58.602  1.00 48.20
ATOM   1172  CB  GLN A 146     -32.603 -51.862 -60.830  1.00 48.20
ATOM   1173  CG  GLN A 146     -32.036 -50.633 -61.542  1.00 48.20
ATOM   1174  CD  GLN A 146     -32.669 -50.502 -62.915  1.00 48.20
ATOM   1175  OE1 GLN A 146     -32.579 -49.464 -63.566  1.00 48.20
ATOM   1176  NE2 GLN A 146     -33.332 -51.598 -63.372  1.00 48.20
ATOM   1177  N   GLN A 147     -33.859 -50.645 -58.312  1.00 74.94
ATOM   1178  CA  GLN A 147     -34.458 -49.440 -57.815  1.00 74.94
ATOM   1179  C   GLN A 147     -33.719 -48.976 -56.599  1.00 74.94
ATOM   1180  O   GLN A 147     -33.496 -47.779 -56.431  1.00 74.94
ATOM   1181  CB  GLN A 147     -35.944 -49.632 -57.450  1.00 74.94
ATOM   1182  CG  GLN A 147     -36.583 -48.444 -56.719  1.00 74.94
ATOM   1183  CD  GLN A 147     -36.619 -47.238 -57.647  1.00 74.94
ATOM   1184  OE1 GLN A 147     -37.615 -46.983 -58.321  1.00 74.94
ATOM   1185  NE2 GLN A 147     -35.493 -46.477 -57.692  1.00 74.94
ATOM   1186  N   ALA A 148     -33.320 -49.913 -55.719  1.00 31.23
ATOM   1187  CA  ALA A 148     -32.636 -49.550 -54.508  1.00 31.23
ATOM   1188  C   ALA A 148     -31.317 -48.913 -54.834  1.00 31.23
ATOM   1189  O   ALA A 148     -30.941 -47.906 -54.236  1.00 31.23
ATOM   1190  CB  ALA A 148     -32.356 -50.758 -53.597  1.00 31.23
ATOM   1191  N   TYR A 149     -30.571 -49.483 -55.799  1.00 55.90
ATOM   1192  CA  TYR A 149     -29.291 -48.940 -56.163  1.00 55.90
ATOM   1193  C   TYR A 149     -29.485 -47.579 -56.754  1.00 55.90
ATOM   1194  O   TYR A 149     -28.708 -46.661 -56.492  1.00 55.90
ATOM   1195  CB  TYR A 149     -28.536 -49.753 -57.234  1.00 55.90
ATOM   1196  CG  TYR A 149     -28.016 -51.023 -56.650  1.00 55.90
ATOM   1197  CD1 TYR A 149     -27.059 -50.994 -55.662  1.00 55.90
ATOM   1198  CD2 TYR A 149     -28.457 -52.240 -57.114  1.00 55.90
ATOM   1199  CE1 TYR A 149     -26.567 -52.161 -55.125  1.00 55.90
ATOM   1200  CE2 TYR A 149     -27.970 -53.411 -56.582  1.00 55.90
ATOM   1201  CZ  TYR A 149     -27.024 -53.372 -55.585  1.00 55.90
ATOM   1202  OH  TYR A 149     -26.522 -54.572 -55.038  1.00 55.90
ATOM   1203  N   GLN A 150     -30.529 -47.424 -57.589  1.00 37.81
ATOM   1204  CA  GLN A 150     -30.760 -46.183 -58.269  1.00 37.81
ATOM   1205  C   GLN A 150     -31.007 -45.103 -57.270  1.00 37.81
ATOM   1206  O   GLN A 150     -30.493 -43.994 -57.408  1.00 37.81
ATOM   1207  CB  GLN A 150     -31.977 -46.232 -59.209  1.00 37.81
ATOM   1208  CG  GLN A 150     -32.386 -44.860 -59.751  1.00 37.81
ATOM   1209  CD  GLN A 150     -31.291 -44.364 -60.684  1.00 37.81
ATOM   1210  OE1 GLN A 150     -31.340 -44.587 -61.893  1.00 37.81
ATOM   1211  NE2 GLN A 150     -30.271 -43.671 -60.110  1.00 37.81
ATOM   1212  N   GLU A 151     -31.801 -45.397 -56.226  1.00 73.82
ATOM   1213  CA  GLU A 151     -32.098 -44.376 -55.269  1.00 73.82
ATOM   1214  C   GLU A 151     -30.837 -43.972 -54.565  1.00 73.82
ATOM   1215  O   GLU A 151     -30.601 -42.786 -54.341  1.00 73.82
ATOM   1216  CB  GLU A 151     -33.176 -44.803 -54.252  1.00 73.82
ATOM   1217  CG  GLU A 151     -34.476 -45.315 -54.869  1.00 73.82
ATOM   1218  CD  GLU A 151     -35.632 -44.754 -54.052  1.00 73.82
ATOM   1219  OE1 GLU A 151     -35.550 -44.807 -52.796  1.00 73.82
ATOM   1220  OE2 GLU A 151     -36.611 -44.259 -54.674  1.00 73.82
ATOM   1221  N   ALA A 152     -29.982 -44.950 -54.210  1.00 31.74
ATOM   1222  CA  ALA A 152     -28.746 -44.664 -53.532  1.00 31.74
ATOM   1223  C   ALA A 152     -27.852 -43.870 -54.439  1.00 31.74
ATOM   1224  O   ALA A 152     -27.161 -42.948 -54.004  1.00 31.74
ATOM   1225  CB  ALA A 152     -27.979 -45.936 -53.134  1.00 31.74
ATOM   1226  N   PHE A 153     -27.846 -44.219 -55.738  1.00 68.36
ATOM   1227  CA  PHE A 153     -26.993 -43.583 -56.704  1.00 68.36
ATOM   1228  C   PHE A 153     -27.325 -42.126 -56.779  1.00 68.36
ATOM   1229  O   PHE A 153     -26.435 -41.277 -56.746  1.00 68.36
ATOM   1230  CB  PHE A 153     -27.162 -44.194 -58.112  1.00 68.36
ATOM   1231  CG  PHE A 153     -26.004 -43.824 -58.981  1.00 68.36
ATOM   1232  CD1 PHE A 153     -24.709 -44.071 -58.588  1.00 68.36
ATOM   1233  CD2 PHE A 153     -26.221 -43.252 -60.213  1.00 68.36
ATOM   1234  CE1 PHE A 153     -23.651 -43.734 -59.400  1.00 68.36
ATOM   1235  CE2 PHE A 153     -25.169 -42.914 -61.031  1.00 68.36
ATOM   1236  CZ  PHE A 153     -23.879 -43.152 -60.623  1.00 68.36
ATOM   1237  N   GLU A 154     -28.628 -41.802 -56.843  1.00 41.39
ATOM   1238  CA  GLU A 154     -29.069 -40.446 -57.004  1.00 41.39
ATOM   1239  C   GLU A 154     -28.623 -39.617 -55.837  1.00 41.39
ATOM   1240  O   GLU A 154     -28.218 -38.469 -56.012  1.00 41.39
ATOM   1241  CB  GLU A 154     -30.601 -40.349 -57.112  1.00 41.39
ATOM   1242  CG  GLU A 154     -31.095 -38.902 -57.196  1.00 41.39
ATOM   1243  CD  GLU A 154     -32.551 -38.904 -57.639  1.00 41.39
ATOM   1244  OE1 GLU A 154     -32.797 -38.978 -58.873  1.00 41.39
ATOM   1245  OE2 GLU A 154     -33.436 -38.826 -56.747  1.00 41.39
ATOM   1246  N   ILE A 155     -28.682 -40.181 -54.615  1.00 99.99
ATOM   1247  CA  ILE A 155     -28.363 -39.475 -53.400  1.00 99.99
ATOM   1248  C   ILE A 155     -26.915 -39.078 -53.388  1.00 99.99
ATOM   1249  O   ILE A 155     -26.573 -37.947 -53.044  1.00 99.99
ATOM   1250  CB  ILE A 155     -28.543 -40.342 -52.185  1.00 99.99
ATOM   1251  CG1 ILE A 155     -29.960 -40.937 -52.115  1.00 99.99
ATOM   1252  CG2 ILE A 155     -28.167 -39.503 -50.953  1.00 99.99
ATOM   1253  CD1 ILE A 155     -31.082 -39.908 -52.224  1.00 99.99
ATOM   1254  N   SER A 156     -26.018 -40.012 -53.756  1.00 34.99
ATOM   1255  CA  SER A 156     -24.606 -39.756 -53.705  1.00 34.99
ATOM   1256  C   SER A 156     -24.282 -38.639 -54.637  1.00 34.99
ATOM   1257  O   SER A 156     -23.503 -37.743 -54.314  1.00 34.99
ATOM   1258  CB  SER A 156     -23.777 -40.976 -54.135  1.00 34.99
ATOM   1259  OG  SER A 156     -24.120 -41.346 -55.462  1.00 34.99
ATOM   1260  N   LYS A 157     -24.896 -38.661 -55.828  1.00131.52
ATOM   1261  CA  LYS A 157     -24.616 -37.663 -56.810  1.00131.52
ATOM   1262  C   LYS A 157     -25.003 -36.326 -56.259  1.00131.52
ATOM   1263  O   LYS A 157     -24.257 -35.356 -56.384  1.00131.52
ATOM   1264  CB  LYS A 157     -25.407 -37.936 -58.101  1.00131.52
ATOM   1265  CG  LYS A 157     -25.075 -39.262 -58.781  1.00131.52
ATOM   1266  CD  LYS A 157     -26.135 -39.699 -59.793  1.00131.52
ATOM   1267  CE  LYS A 157     -25.741 -39.434 -61.247  1.00131.52
ATOM   1268  NZ  LYS A 157     -26.932 -39.050 -62.035  1.00131.52
ATOM   1269  N   LYS A 158     -26.194 -36.233 -55.639  1.00156.18
ATOM   1270  CA  LYS A 158     -26.637 -34.967 -55.123  1.00156.18
ATOM   1271  C   LYS A 158     -25.824 -34.527 -53.940  1.00156.18
ATOM   1272  O   LYS A 158     -25.316 -33.408 -53.900  1.00156.18
ATOM   1273  CB  LYS A 158     -28.097 -35.000 -54.638  1.00156.18
ATOM   1274  CG  LYS A 158     -29.110 -35.361 -55.724  1.00156.18
ATOM   1275  CD  LYS A 158     -30.351 -36.086 -55.199  1.00156.18
ATOM   1276  CE  LYS A 158     -31.314 -35.168 -54.444  1.00156.18
ATOM   1277  NZ  LYS A 158     -31.860 -34.138 -55.358  1.00156.18
ATOM   1278  N   GLU A 159     -25.719 -35.408 -52.929  1.00113.96
ATOM   1279  CA  GLU A 159     -25.119 -35.110 -51.656  1.00113.96
ATOM   1280  C   GLU A 159     -23.617 -35.122 -51.613  1.00113.96
ATOM   1281  O   GLU A 159     -23.031 -34.353 -50.852  1.00113.96
ATOM   1282  CB  GLU A 159     -25.624 -36.053 -50.555  1.00113.96
ATOM   1283  CG  GLU A 159     -27.150 -36.159 -50.533  1.00113.96
ATOM   1284  CD  GLU A 159     -27.709 -34.987 -49.735  1.00113.96
ATOM   1285  OE1 GLU A 159     -27.175 -34.702 -48.630  1.00113.96
ATOM   1286  OE2 GLU A 159     -28.687 -34.362 -50.222  1.00113.96
ATOM   1287  N   MET A 160     -22.939 -35.992 -52.391  1.00 57.04
ATOM   1288  CA  MET A 160     -21.522 -36.154 -52.171  1.00 57.04
ATOM   1289  C   MET A 160     -20.710 -35.680 -53.337  1.00 57.04
ATOM   1290  O   MET A 160     -21.216 -35.516 -54.446  1.00 57.04
ATOM   1291  CB  MET A 160     -21.123 -37.620 -51.934  1.00 57.04
ATOM   1292  CG  MET A 160     -21.934 -38.303 -50.832  1.00 57.04
ATOM   1293  SD  MET A 160     -21.393 -39.995 -50.444  1.00 57.04
ATOM   1294  CE  MET A 160     -22.964 -40.499 -49.684  1.00 57.04
ATOM   1295  N   GLN A 161     -19.398 -35.457 -53.076  1.00 97.34
ATOM   1296  CA  GLN A 161     -18.438 -34.978 -54.035  1.00 97.34
ATOM   1297  C   GLN A 161     -18.183 -36.090 -55.009  1.00 97.34
ATOM   1298  O   GLN A 161     -18.268 -37.265 -54.657  1.00 97.34
ATOM   1299  CB  GLN A 161     -17.071 -34.642 -53.415  1.00 97.34
ATOM   1300  CG  GLN A 161     -17.152 -33.738 -52.187  1.00 97.34
ATOM   1301  CD  GLN A 161     -17.061 -34.644 -50.966  1.00 97.34
ATOM   1302  OE1 GLN A 161     -18.049 -35.238 -50.539  1.00 97.34
ATOM   1303  NE2 GLN A 161     -15.832 -34.766 -50.394  1.00 97.34
ATOM   1304  N   PRO A 162     -17.856 -35.756 -56.229  1.00 83.88
ATOM   1305  CA  PRO A 162     -17.653 -36.773 -57.224  1.00 83.88
ATOM   1306  C   PRO A 162     -16.493 -37.653 -56.893  1.00 83.88
ATOM   1307  O   PRO A 162     -16.417 -38.768 -57.408  1.00 83.88
ATOM   1308  CB  PRO A 162     -17.526 -36.028 -58.549  1.00 83.88
ATOM   1309  CG  PRO A 162     -18.383 -34.767 -58.331  1.00 83.88
ATOM   1310  CD  PRO A 162     -18.310 -34.506 -56.816  1.00 83.88
ATOM   1311  N   THR A 163     -15.559 -37.123 -56.089  1.00 87.84
ATOM   1312  CA  THR A 163     -14.351 -37.745 -55.628  1.00 87.84
ATOM   1313  C   THR A 163     -14.601 -38.736 -54.532  1.00 87.84
ATOM   1314  O   THR A 163     -13.788 -39.634 -54.311  1.00 87.84
ATOM   1315  CB  THR A 163     -13.388 -36.728 -55.087  1.00 87.84
ATOM   1316  OG1 THR A 163     -14.092 -35.657 -54.478  1.00 87.84
ATOM   1317  CG2 THR A 163     -12.502 -36.208 -56.223  1.00 87.84
ATOM   1318  N   HIS A 164     -15.703 -38.560 -53.778  1.00 72.04
ATOM   1319  CA  HIS A 164     -15.962 -39.346 -52.601  1.00 72.04
ATOM   1320  C   HIS A 164     -15.929 -40.807 -52.941  1.00 72.04
ATOM   1321  O   HIS A 164     -16.485 -41.258 -53.941  1.00 72.04
ATOM   1322  CB  HIS A 164     -17.319 -39.008 -51.955  1.00 72.04
ATOM   1323  CG  HIS A 164     -17.376 -39.307 -50.487  1.00 72.04
ATOM   1324  ND1 HIS A 164     -17.484 -40.568 -49.947  1.00 72.04
ATOM   1325  CD2 HIS A 164     -17.331 -38.452 -49.429  1.00 72.04
ATOM   1326  CE1 HIS A 164     -17.497 -40.415 -48.598  1.00 72.04
ATOM   1327  NE2 HIS A 164     -17.406 -39.148 -48.237  1.00 72.04
ATOM   1328  N   PRO A 165     -15.253 -41.545 -52.094  1.00 79.93
ATOM   1329  CA  PRO A 165     -15.083 -42.962 -52.285  1.00 79.93
ATOM   1330  C   PRO A 165     -16.344 -43.757 -52.180  1.00 79.93
ATOM   1331  O   PRO A 165     -16.329 -44.906 -52.609  1.00 79.93
ATOM   1332  CB  PRO A 165     -14.006 -43.389 -51.291  1.00 79.93
ATOM   1333  CG  PRO A 165     -13.095 -42.152 -51.194  1.00 79.93
ATOM   1334  CD  PRO A 165     -14.040 -40.965 -51.442  1.00 79.93
ATOM   1335  N   ILE A 166     -17.394 -43.236 -51.515  1.00115.49
ATOM   1336  CA  ILE A 166     -18.660 -43.919 -51.456  1.00115.49
ATOM   1337  C   ILE A 166     -19.346 -43.804 -52.785  1.00115.49
ATOM   1338  O   ILE A 166     -19.884 -44.774 -53.317  1.00115.49
ATOM   1339  CB  ILE A 166     -19.598 -43.315 -50.449  1.00115.49
ATOM   1340  CG1 ILE A 166     -18.980 -43.315 -49.042  1.00115.49
ATOM   1341  CG2 ILE A 166     -20.928 -44.083 -50.530  1.00115.49
ATOM   1342  CD1 ILE A 166     -19.943 -42.902 -47.935  1.00115.49
ATOM   1343  N   ARG A 167     -19.353 -42.574 -53.336  1.00 68.08
ATOM   1344  CA  ARG A 167     -19.997 -42.258 -54.580  1.00 68.08
ATOM   1345  C   ARG A 167     -19.338 -43.070 -55.650  1.00 68.08
ATOM   1346  O   ARG A 167     -20.005 -43.746 -56.434  1.00 68.08
ATOM   1347  CB  ARG A 167     -19.817 -40.768 -54.913  1.00 68.08
ATOM   1348  CG  ARG A 167     -20.791 -40.183 -55.933  1.00 68.08
ATOM   1349  CD  ARG A 167     -20.665 -38.660 -56.012  1.00 68.08
ATOM   1350  NE  ARG A 167     -21.641 -38.153 -57.014  1.00 68.08
ATOM   1351  CZ  ARG A 167     -21.261 -37.975 -58.313  1.00 68.08
ATOM   1352  NH1 ARG A 167     -20.025 -38.376 -58.726  1.00 68.08
ATOM   1353  NH2 ARG A 167     -22.115 -37.382 -59.195  1.00 68.08
ATOM   1354  N   LEU A 168     -17.993 -43.031 -55.701  1.00 65.33
ATOM   1355  CA  LEU A 168     -17.293 -43.896 -56.602  1.00 65.33
ATOM   1356  C   LEU A 168     -17.479 -45.216 -55.943  1.00 65.33
ATOM   1357  O   LEU A 168     -17.593 -45.270 -54.727  1.00 65.33
ATOM   1358  CB  LEU A 168     -15.778 -43.631 -56.663  1.00 65.33
ATOM   1359  CG  LEU A 168     -15.390 -42.274 -57.282  1.00 65.33
ATOM   1360  CD1 LEU A 168     -13.864 -42.108 -57.328  1.00 65.33
ATOM   1361  CD2 LEU A 168     -16.033 -42.077 -58.663  1.00 65.33
ATOM   1362  N   GLY A 169     -17.588 -46.322 -56.685  1.00 43.00
ATOM   1363  CA  GLY A 169     -17.735 -47.555 -55.968  1.00 43.00
ATOM   1364  C   GLY A 169     -19.192 -47.862 -55.925  1.00 43.00
ATOM   1365  O   GLY A 169     -19.597 -49.012 -56.078  1.00 43.00
ATOM   1366  N   LEU A 170     -20.024 -46.847 -55.626  1.00 61.09
ATOM   1367  CA  LEU A 170     -21.428 -47.032 -55.812  1.00 61.09
ATOM   1368  C   LEU A 170     -21.585 -47.005 -57.298  1.00 61.09
ATOM   1369  O   LEU A 170     -22.290 -47.813 -57.899  1.00 61.09
ATOM   1370  CB  LEU A 170     -22.272 -45.898 -55.207  1.00 61.09
ATOM   1371  CG  LEU A 170     -23.786 -46.092 -55.407  1.00 61.09
ATOM   1372  CD1 LEU A 170     -24.220 -47.506 -54.992  1.00 61.09
ATOM   1373  CD2 LEU A 170     -24.588 -44.996 -54.691  1.00 61.09
ATOM   1374  N   ALA A 171     -20.866 -46.056 -57.929  1.00 34.86
ATOM   1375  CA  ALA A 171     -20.870 -45.914 -59.353  1.00 34.86
ATOM   1376  C   ALA A 171     -20.329 -47.184 -59.924  1.00 34.86
ATOM   1377  O   ALA A 171     -20.871 -47.721 -60.887  1.00 34.86
ATOM   1378  CB  ALA A 171     -19.970 -44.767 -59.843  1.00 34.86
ATOM   1379  N   LEU A 172     -19.245 -47.709 -59.325  1.00 52.10
ATOM   1380  CA  LEU A 172     -18.641 -48.911 -59.823  1.00 52.10
ATOM   1381  C   LEU A 172     -19.606 -50.052 -59.680  1.00 52.10
ATOM   1382  O   LEU A 172     -19.836 -50.796 -60.632  1.00 52.10
ATOM   1383  CB  LEU A 172     -17.366 -49.283 -59.043  1.00 52.10
ATOM   1384  CG  LEU A 172     -16.716 -50.605 -59.491  1.00 52.10
ATOM   1385  CD1 LEU A 172     -16.490 -50.623 -61.011  1.00 52.10
ATOM   1386  CD2 LEU A 172     -15.434 -50.897 -58.696  1.00 52.10
ATOM   1387  N   ASN A 173     -20.228 -50.198 -58.490  1.00 43.36
ATOM   1388  CA  ASN A 173     -21.105 -51.312 -58.235  1.00 43.36
ATOM   1389  C   ASN A 173     -22.271 -51.252 -59.171  1.00 43.36
ATOM   1390  O   ASN A 173     -22.628 -52.243 -59.806  1.00 43.36
ATOM   1391  CB  ASN A 173     -21.686 -51.305 -56.808  1.00 43.36
ATOM   1392  CG  ASN A 173     -20.828 -52.196 -55.922  1.00 43.36
ATOM   1393  OD1 ASN A 173     -21.157 -53.355 -55.674  1.00 43.36
ATOM   1394  ND2 ASN A 173     -19.695 -51.637 -55.420  1.00 43.36
ATOM   1395  N   PHE A 174     -22.871 -50.059 -59.295  1.00104.28
ATOM   1396  CA  PHE A 174     -24.055 -49.837 -60.071  1.00104.28
ATOM   1397  C   PHE A 174     -23.770 -50.103 -61.526  1.00104.28
ATOM   1398  O   PHE A 174     -24.575 -50.726 -62.218  1.00104.28
ATOM   1399  CB  PHE A 174     -24.535 -48.387 -59.847  1.00104.28
ATOM   1400  CG  PHE A 174     -25.960 -48.208 -60.238  1.00104.28
ATOM   1401  CD1 PHE A 174     -26.845 -49.258 -60.146  1.00104.28
ATOM   1402  CD2 PHE A 174     -26.427 -46.970 -60.620  1.00104.28
ATOM   1403  CE1 PHE A 174     -28.166 -49.091 -60.487  1.00104.28
ATOM   1404  CE2 PHE A 174     -27.748 -46.797 -60.958  1.00104.28
ATOM   1405  CZ  PHE A 174     -28.618 -47.859 -60.898  1.00104.28
ATOM   1406  N   SER A 175     -22.609 -49.645 -62.036  1.00 36.66
ATOM   1407  CA  SER A 175     -22.284 -49.821 -63.427  1.00 36.66
ATOM   1408  C   SER A 175     -22.142 -51.281 -63.740  1.00 36.66
ATOM   1409  O   SER A 175     -22.590 -51.741 -64.789  1.00 36.66
ATOM   1410  CB  SER A 175     -20.975 -49.116 -63.823  1.00 36.66
ATOM   1411  OG  SER A 175     -19.870 -49.732 -63.179  1.00 36.66
ATOM   1412  N   VAL A 176     -21.512 -52.049 -62.833  1.00 36.87
ATOM   1413  CA  VAL A 176     -21.288 -53.454 -63.038  1.00 36.87
ATOM   1414  C   VAL A 176     -22.607 -54.157 -63.061  1.00 36.87
ATOM   1415  O   VAL A 176     -22.785 -55.144 -63.775  1.00 36.87
ATOM   1416  CB  VAL A 176     -20.452 -54.074 -61.958  1.00 36.87
ATOM   1417  CG1 VAL A 176     -20.339 -55.583 -62.233  1.00 36.87
ATOM   1418  CG2 VAL A 176     -19.096 -53.346 -61.918  1.00 36.87
ATOM   1419  N   PHE A 177     -23.563 -53.665 -62.255  1.00 52.18
ATOM   1420  CA  PHE A 177     -24.866 -54.252 -62.137  1.00 52.18
ATOM   1421  C   PHE A 177     -25.536 -54.199 -63.474  1.00 52.18
ATOM   1422  O   PHE A 177     -26.117 -55.187 -63.921  1.00 52.18
ATOM   1423  CB  PHE A 177     -25.731 -53.483 -61.119  1.00 52.18
ATOM   1424  CG  PHE A 177     -27.054 -54.149 -60.970  1.00 52.18
ATOM   1425  CD1 PHE A 177     -27.179 -55.284 -60.201  1.00 52.18
ATOM   1426  CD2 PHE A 177     -28.173 -53.628 -61.578  1.00 52.18
ATOM   1427  CE1 PHE A 177     -28.400 -55.900 -60.053  1.00 52.18
ATOM   1428  CE2 PHE A 177     -29.396 -54.239 -61.434  1.00 52.18
ATOM   1429  CZ  PHE A 177     -29.510 -55.377 -60.672  1.00 52.18
ATOM   1430  N   TYR A 178     -25.465 -53.041 -64.158  1.00147.41
ATOM   1431  CA  TYR A 178     -26.075 -52.927 -65.452  1.00147.41
ATOM   1432  C   TYR A 178     -25.434 -53.892 -66.389  1.00147.41
ATOM   1433  O   TYR A 178     -26.116 -54.564 -67.159  1.00147.41
ATOM   1434  CB  TYR A 178     -25.941 -51.527 -66.081  1.00147.41
ATOM   1435  CG  TYR A 178     -27.033 -50.665 -65.551  1.00147.41
ATOM   1436  CD1 TYR A 178     -26.858 -49.859 -64.449  1.00147.41
ATOM   1437  CD2 TYR A 178     -28.257 -50.681 -66.178  1.00147.41
ATOM   1438  CE1 TYR A 178     -27.894 -49.078 -63.990  1.00147.41
ATOM   1439  CE2 TYR A 178     -29.294 -49.904 -65.726  1.00147.41
ATOM   1440  CZ  TYR A 178     -29.112 -49.099 -64.628  1.00147.41
ATOM   1441  OH  TYR A 178     -30.177 -48.301 -64.163  1.00147.41
ATOM   1442  N   TYR A 179     -24.096 -53.974 -66.364  1.00 65.99
ATOM   1443  CA  TYR A 179     -23.421 -54.819 -67.299  1.00 65.99
ATOM   1444  C   TYR A 179     -23.716 -56.273 -67.046  1.00 65.99
ATOM   1445  O   TYR A 179     -24.155 -56.983 -67.950  1.00 65.99
ATOM   1446  CB  TYR A 179     -21.896 -54.615 -67.214  1.00 65.99
ATOM   1447  CG  TYR A 179     -21.202 -55.467 -68.220  1.00 65.99
ATOM   1448  CD1 TYR A 179     -21.502 -55.366 -69.559  1.00 65.99
ATOM   1449  CD2 TYR A 179     -20.258 -56.382 -67.815  1.00 65.99
ATOM   1450  CE1 TYR A 179     -20.861 -56.162 -70.479  1.00 65.99
ATOM   1451  CE2 TYR A 179     -19.613 -57.181 -68.730  1.00 65.99
ATOM   1452  CZ  TYR A 179     -19.916 -57.069 -70.065  1.00 65.99
ATOM   1453  OH  TYR A 179     -19.258 -57.887 -71.005  1.00 65.99
ATOM   1454  N   GLU A 180     -23.488 -56.765 -65.810  1.00 73.30
ATOM   1455  CA  GLU A 180     -23.640 -58.179 -65.587  1.00 73.30
ATOM   1456  C   GLU A 180     -25.063 -58.658 -65.529  1.00 73.30
ATOM   1457  O   GLU A 180     -25.428 -59.605 -66.226  1.00 73.30
ATOM   1458  CB  GLU A 180     -22.928 -58.674 -64.316  1.00 73.30
ATOM   1459  CG  GLU A 180     -21.464 -58.231 -64.248  1.00 73.30
ATOM   1460  CD  GLU A 180     -20.681 -59.273 -63.458  1.00 73.30
ATOM   1461  OE1 GLU A 180     -20.915 -59.387 -62.225  1.00 73.30
ATOM   1462  OE2 GLU A 180     -19.841 -59.973 -64.084  1.00 73.30
ATOM   1463  N   ILE A 181     -25.885 -58.058 -64.645  1.00127.02
ATOM   1464  CA  ILE A 181     -27.235 -58.516 -64.439  1.00127.02
ATOM   1465  C   ILE A 181     -28.206 -58.066 -65.493  1.00127.02
ATOM   1466  O   ILE A 181     -28.987 -58.860 -66.018  1.00127.02
ATOM   1467  CB  ILE A 181     -27.775 -58.083 -63.110  1.00127.02
ATOM   1468  CG1 ILE A 181     -26.755 -58.419 -62.008  1.00127.02
ATOM   1469  CG2 ILE A 181     -29.141 -58.759 -62.904  1.00127.02
ATOM   1470  CD1 ILE A 181     -26.427 -59.908 -61.917  1.00127.02
ATOM   1471  N   LEU A 182     -28.208 -56.748 -65.769  1.00 89.59
ATOM   1472  CA  LEU A 182     -29.092 -56.074 -66.682  1.00 89.59
ATOM   1473  C   LEU A 182     -28.715 -56.325 -68.111  1.00 89.59
ATOM   1474  O   LEU A 182     -29.536 -56.176 -69.011  1.00 89.59
ATOM   1475  CB  LEU A 182     -29.154 -54.563 -66.423  1.00 89.59
ATOM   1476  CG  LEU A 182     -30.373 -54.194 -65.557  1.00 89.59
ATOM   1477  CD1 LEU A 182     -30.979 -55.427 -64.869  1.00 89.59
ATOM   1478  CD2 LEU A 182     -30.030 -53.068 -64.567  1.00 89.59
ATOM   1479  N   ASN A 183     -27.440 -56.648 -68.371  1.00105.54
ATOM   1480  CA  ASN A 183     -26.986 -56.888 -69.710  1.00105.54
ATOM   1481  C   ASN A 183     -27.135 -55.636 -70.529  1.00105.54
ATOM   1482  O   ASN A 183     -27.434 -55.709 -71.720  1.00105.54
ATOM   1483  CB  ASN A 183     -27.748 -58.025 -70.414  1.00105.54
ATOM   1484  CG  ASN A 183     -26.890 -59.282 -70.367  1.00105.54
ATOM   1485  OD1 ASN A 183     -26.604 -59.888 -71.398  1.00105.54
ATOM   1486  ND2 ASN A 183     -26.476 -59.696 -69.139  1.00105.54
ATOM   1487  N   SER A 184     -26.929 -54.448 -69.915  1.00 65.66
ATOM   1488  CA  SER A 184     -26.994 -53.229 -70.675  1.00 65.66
ATOM   1489  C   SER A 184     -25.629 -52.602 -70.662  1.00 65.66
ATOM   1490  O   SER A 184     -25.320 -51.759 -69.821  1.00 65.66
ATOM   1491  CB  SER A 184     -27.963 -52.198 -70.069  1.00 65.66
ATOM   1492  OG  SER A 184     -29.232 -52.795 -69.842  1.00 65.66
ATOM   1493  N   PRO A 185     -24.806 -52.996 -71.595  1.00 75.11
ATOM   1494  CA  PRO A 185     -23.451 -52.525 -71.712  1.00 75.11
ATOM   1495  C   PRO A 185     -23.340 -51.047 -71.947  1.00 75.11
ATOM   1496  O   PRO A 185     -22.400 -50.439 -71.435  1.00 75.11
ATOM   1497  CB  PRO A 185     -22.863 -53.305 -72.886  1.00 75.11
ATOM   1498  CG  PRO A 185     -23.785 -54.535 -72.993  1.00 75.11
ATOM   1499  CD  PRO A 185     -25.203 -53.945 -72.893  1.00 75.11
ATOM   1500  N   GLU A 186     -24.257 -50.461 -72.742  1.00 68.86
ATOM   1501  CA  GLU A 186     -24.168 -49.072 -73.102  1.00 68.86
ATOM   1502  C   GLU A 186     -24.392 -48.222 -71.898  1.00 68.86
ATOM   1503  O   GLU A 186     -23.680 -47.244 -71.673  1.00 68.86
ATOM   1504  CB  GLU A 186     -25.235 -48.647 -74.129  1.00 68.86
ATOM   1505  CG  GLU A 186     -25.226 -49.456 -75.427  1.00 68.86
ATOM   1506  CD  GLU A 186     -26.156 -50.649 -75.249  1.00 68.86
ATOM   1507  OE1 GLU A 186     -26.575 -50.903 -74.089  1.00 68.86
ATOM   1508  OE2 GLU A 186     -26.463 -51.317 -76.272  1.00 68.86
ATOM   1509  N   LYS A 187     -25.420 -48.573 -71.108  1.00 75.45
ATOM   1510  CA  LYS A 187     -25.750 -47.833 -69.929  1.00 75.45
ATOM   1511  C   LYS A 187     -24.634 -48.003 -68.954  1.00 75.45
ATOM   1512  O   LYS A 187     -24.229 -47.057 -68.279  1.00 75.45
ATOM   1513  CB  LYS A 187     -27.038 -48.346 -69.259  1.00 75.45
ATOM   1514  CG  LYS A 187     -27.298 -47.734 -67.882  1.00 75.45
ATOM   1515  CD  LYS A 187     -27.283 -46.205 -67.885  1.00 75.45
ATOM   1516  CE  LYS A 187     -28.680 -45.580 -67.895  1.00 75.45
ATOM   1517  NZ  LYS A 187     -29.445 -46.076 -69.059  1.00 75.45
ATOM   1518  N   ALA A 188     -24.090 -49.232 -68.870  1.00 31.12
ATOM   1519  CA  ALA A 188     -23.055 -49.481 -67.915  1.00 31.12
ATOM   1520  C   ALA A 188     -21.895 -48.587 -68.219  1.00 31.12
ATOM   1521  O   ALA A 188     -21.336 -47.960 -67.320  1.00 31.12
ATOM   1522  CB  ALA A 188     -22.549 -50.934 -67.954  1.00 31.12
ATOM   1523  N   CYS A 189     -21.517 -48.488 -69.506  1.00 33.19
ATOM   1524  CA  CYS A 189     -20.396 -47.681 -69.905  1.00 33.19
ATOM   1525  C   CYS A 189     -20.680 -46.236 -69.638  1.00 33.19
ATOM   1526  O   CYS A 189     -19.814 -45.508 -69.156  1.00 33.19
ATOM   1527  CB  CYS A 189     -20.066 -47.814 -71.403  1.00 33.19
ATOM   1528  SG  CYS A 189     -18.912 -49.175 -71.753  1.00 33.19
ATOM   1529  N   SER A 190     -21.911 -45.779 -69.935  1.00 76.08
ATOM   1530  CA  SER A 190     -22.222 -44.388 -69.764  1.00 76.08
ATOM   1531  C   SER A 190     -22.024 -44.036 -68.328  1.00 76.08
ATOM   1532  O   SER A 190     -21.419 -43.016 -68.003  1.00 76.08
ATOM   1533  CB  SER A 190     -23.686 -44.052 -70.096  1.00 76.08
ATOM   1534  OG  SER A 190     -24.562 -44.726 -69.207  1.00 76.08
ATOM   1535  N   LEU A 191     -22.526 -44.898 -67.427  1.00 59.79
ATOM   1536  CA  LEU A 191     -22.464 -44.632 -66.021  1.00 59.79
ATOM   1537  C   LEU A 191     -21.045 -44.569 -65.551  1.00 59.79
ATOM   1538  O   LEU A 191     -20.669 -43.658 -64.815  1.00 59.79
ATOM   1539  CB  LEU A 191     -23.179 -45.709 -65.188  1.00 59.79
ATOM   1540  CG  LEU A 191     -24.715 -45.656 -65.296  1.00 59.79
ATOM   1541  CD1 LEU A 191     -25.372 -46.778 -64.479  1.00 59.79
ATOM   1542  CD2 LEU A 191     -25.243 -44.267 -64.895  1.00 59.79
ATOM   1543  N   ALA A 192     -20.208 -45.532 -65.972  1.00 37.01
ATOM   1544  CA  ALA A 192     -18.854 -45.563 -65.499  1.00 37.01
ATOM   1545  C   ALA A 192     -18.127 -44.326 -65.932  1.00 37.01
ATOM   1546  O   ALA A 192     -17.436 -43.690 -65.136  1.00 37.01
ATOM   1547  CB  ALA A 192     -18.063 -46.761 -66.053  1.00 37.01
ATOM   1548  N   LYS A 193     -18.296 -43.932 -67.206  1.00102.70
ATOM   1549  CA  LYS A 193     -17.546 -42.838 -67.757  1.00102.70
ATOM   1550  C   LYS A 193     -17.873 -41.571 -67.037  1.00102.70
ATOM   1551  O   LYS A 193     -16.987 -40.771 -66.736  1.00102.70
ATOM   1552  CB  LYS A 193     -17.833 -42.622 -69.253  1.00102.70
ATOM   1553  CG  LYS A 193     -16.988 -43.511 -70.166  1.00102.70
ATOM   1554  CD  LYS A 193     -17.663 -43.833 -71.501  1.00102.70
ATOM   1555  CE  LYS A 193     -16.719 -43.715 -72.698  1.00102.70
ATOM   1556  NZ  LYS A 193     -16.341 -42.299 -72.902  1.00102.70
ATOM   1557  N   THR A 194     -19.164 -41.356 -66.735  1.00 29.08
ATOM   1558  CA  THR A 194     -19.570 -40.140 -66.099  1.00 29.08
ATOM   1559  C   THR A 194     -18.923 -40.055 -64.752  1.00 29.08
ATOM   1560  O   THR A 194     -18.402 -39.008 -64.370  1.00 29.08
ATOM   1561  CB  THR A 194     -21.053 -40.077 -65.888  1.00 29.08
ATOM   1562  OG1 THR A 194     -21.728 -40.201 -67.132  1.00 29.08
ATOM   1563  CG2 THR A 194     -21.400 -38.733 -65.226  1.00 29.08
ATOM   1564  N   ALA A 195     -18.934 -41.165 -63.991  1.00 33.10
ATOM   1565  CA  ALA A 195     -18.373 -41.138 -62.670  1.00 33.10
ATOM   1566  C   ALA A 195     -16.906 -40.846 -62.759  1.00 33.10
ATOM   1567  O   ALA A 195     -16.384 -39.993 -62.045  1.00 33.10
ATOM   1568  CB  ALA A 195     -18.532 -42.478 -61.933  1.00 33.10
ATOM   1569  N   PHE A 196     -16.212 -41.525 -63.686  1.00 68.23
ATOM   1570  CA  PHE A 196     -14.788 -41.409 -63.834  1.00 68.23
ATOM   1571  C   PHE A 196     -14.419 -39.988 -64.169  1.00 68.23
ATOM   1572  O   PHE A 196     -13.545 -39.401 -63.531  1.00 68.23
ATOM   1573  CB  PHE A 196     -14.302 -42.343 -64.965  1.00 68.23
ATOM   1574  CG  PHE A 196     -12.824 -42.271 -65.146  1.00 68.23
ATOM   1575  CD1 PHE A 196     -11.990 -42.144 -64.059  1.00 68.23
ATOM   1576  CD2 PHE A 196     -12.269 -42.376 -66.400  1.00 68.23
ATOM   1577  CE1 PHE A 196     -10.625 -42.090 -64.226  1.00 68.23
ATOM   1578  CE2 PHE A 196     -10.906 -42.324 -66.571  1.00 68.23
ATOM   1579  CZ  PHE A 196     -10.081 -42.178 -65.484  1.00 68.23
ATOM   1580  N   ASP A 197     -15.104 -39.385 -65.160  1.00 34.99
ATOM   1581  CA  ASP A 197     -14.769 -38.067 -65.631  1.00 34.99
ATOM   1582  C   ASP A 197     -14.979 -37.046 -64.559  1.00 34.99
ATOM   1583  O   ASP A 197     -14.158 -36.147 -64.381  1.00 34.99
ATOM   1584  CB  ASP A 197     -15.620 -37.631 -66.838  1.00 34.99
ATOM   1585  CG  ASP A 197     -14.690 -37.309 -68.000  1.00 34.99
ATOM   1586  OD1 ASP A 197     -14.341 -38.254 -68.758  1.00 34.99
ATOM   1587  OD2 ASP A 197     -14.313 -36.115 -68.143  1.00 34.99
ATOM   1588  N   GLU A 198     -16.085 -37.166 -63.807  1.00 43.20
ATOM   1589  CA  GLU A 198     -16.427 -36.183 -62.820  1.00 43.20
ATOM   1590  C   GLU A 198     -15.364 -36.129 -61.769  1.00 43.20
ATOM   1591  O   GLU A 198     -14.975 -35.048 -61.332  1.00 43.20
ATOM   1592  CB  GLU A 198     -17.752 -36.512 -62.114  1.00 43.20
ATOM   1593  CG  GLU A 198     -18.914 -35.633 -62.578  1.00 43.20
ATOM   1594  CD  GLU A 198     -20.203 -36.407 -62.355  1.00 43.20
ATOM   1595  OE1 GLU A 198     -20.313 -37.078 -61.295  1.00 43.20
ATOM   1596  OE2 GLU A 198     -21.098 -36.334 -63.239  1.00 43.20
ATOM   1597  N   ALA A 199     -14.884 -37.300 -61.316  1.00 34.88
ATOM   1598  CA  ALA A 199     -13.866 -37.364 -60.306  1.00 34.88
ATOM   1599  C   ALA A 199     -12.594 -36.798 -60.856  1.00 34.88
ATOM   1600  O   ALA A 199     -11.853 -36.103 -60.163  1.00 34.88
ATOM   1601  CB  ALA A 199     -13.575 -38.800 -59.840  1.00 34.88
ATOM   1602  N   ILE A 200     -12.319 -37.073 -62.142  1.00 46.81
ATOM   1603  CA  ILE A 200     -11.093 -36.649 -62.753  1.00 46.81
ATOM   1604  C   ILE A 200     -10.995 -35.161 -62.676  1.00 46.81
ATOM   1605  O   ILE A 200      -9.923 -34.616 -62.422  1.00 46.81
ATOM   1606  CB  ILE A 200     -11.009 -36.990 -64.208  1.00 46.81
ATOM   1607  CG1 ILE A 200     -11.303 -38.477 -64.435  1.00 46.81
ATOM   1608  CG2 ILE A 200      -9.630 -36.544 -64.723  1.00 46.81
ATOM   1609  CD1 ILE A 200     -11.368 -38.828 -65.914  1.00 46.81
ATOM   1610  N   ALA A 201     -12.117 -34.459 -62.893  1.00 45.79
ATOM   1611  CA  ALA A 201     -12.077 -33.026 -62.928  1.00 45.79
ATOM   1612  C   ALA A 201     -11.594 -32.488 -61.611  1.00 45.79
ATOM   1613  O   ALA A 201     -10.857 -31.506 -61.573  1.00 45.79
ATOM   1614  CB  ALA A 201     -13.456 -32.401 -63.202  1.00 45.79
ATOM   1615  N   GLU A 202     -12.039 -33.116 -60.510  1.00139.89
ATOM   1616  CA  GLU A 202     -11.826 -32.799 -59.120  1.00139.89
ATOM   1617  C   GLU A 202     -10.477 -33.186 -58.577  1.00139.89
ATOM   1618  O   GLU A 202     -10.172 -32.857 -57.433  1.00139.89
ATOM   1619  CB  GLU A 202     -12.889 -33.437 -58.214  1.00139.89
ATOM   1620  CG  GLU A 202     -14.308 -33.106 -58.675  1.00139.89
ATOM   1621  CD  GLU A 202     -14.719 -31.809 -57.994  1.00139.89
ATOM   1622  OE1 GLU A 202     -14.763 -31.790 -56.736  1.00139.89
ATOM   1623  OE2 GLU A 202     -14.985 -30.817 -58.725  1.00139.89
ATOM   1624  N   LEU A 203      -9.648 -33.925 -59.337  1.00 75.41
ATOM   1625  CA  LEU A 203      -8.421 -34.492 -58.828  1.00 75.41
ATOM   1626  C   LEU A 203      -7.591 -33.434 -58.161  1.00 75.41
ATOM   1627  O   LEU A 203      -6.852 -33.723 -57.219  1.00 75.41
ATOM   1628  CB  LEU A 203      -7.573 -35.137 -59.942  1.00 75.41
ATOM   1629  CG  LEU A 203      -8.225 -36.388 -60.564  1.00 75.41
ATOM   1630  CD1 LEU A 203      -7.331 -37.014 -61.649  1.00 75.41
ATOM   1631  CD2 LEU A 203      -8.618 -37.405 -59.479  1.00 75.41
ATOM   1632  N   ASP A 204      -7.707 -32.178 -58.615  1.00 56.16
ATOM   1633  CA  ASP A 204      -6.930 -31.087 -58.101  1.00 56.16
ATOM   1634  C   ASP A 204      -7.132 -30.963 -56.614  1.00 56.16
ATOM   1635  O   ASP A 204      -6.191 -30.669 -55.879  1.00 56.16
ATOM   1636  CB  ASP A 204      -7.373 -29.743 -58.701  1.00 56.16
ATOM   1637  CG  ASP A 204      -6.414 -28.661 -58.227  1.00 56.16
ATOM   1638  OD1 ASP A 204      -5.204 -28.752 -58.563  1.00 56.16
ATOM   1639  OD2 ASP A 204      -6.881 -27.726 -57.525  1.00 56.16
ATOM   1640  N   THR A 205      -8.369 -31.190 -56.136  1.00 65.54
ATOM   1641  CA  THR A 205      -8.775 -31.004 -54.767  1.00 65.54
ATOM   1642  C   THR A 205      -8.139 -31.986 -53.822  1.00 65.54
ATOM   1643  O   THR A 205      -8.046 -31.705 -52.630  1.00 65.54
ATOM   1644  CB  THR A 205     -10.260 -31.122 -54.577  1.00 65.54
ATOM   1645  OG1 THR A 205     -10.690 -32.453 -54.819  1.00 65.54
ATOM   1646  CG2 THR A 205     -10.951 -30.157 -55.555  1.00 65.54
ATOM   1647  N   LEU A 206      -7.731 -33.175 -54.301  1.00 63.47
ATOM   1648  CA  LEU A 206      -7.271 -34.245 -53.449  1.00 63.47
ATOM   1649  C   LEU A 206      -5.943 -33.975 -52.807  1.00 63.47
ATOM   1650  O   LEU A 206      -5.096 -33.251 -53.329  1.00 63.47
ATOM   1651  CB  LEU A 206      -7.148 -35.585 -54.193  1.00 63.47
ATOM   1652  CG  LEU A 206      -8.474 -36.065 -54.811  1.00 63.47
ATOM   1653  CD1 LEU A 206      -8.289 -37.380 -55.583  1.00 63.47
ATOM   1654  CD2 LEU A 206      -9.586 -36.140 -53.753  1.00 63.47
ATOM   1655  N   ASN A 207      -5.762 -34.572 -51.606  1.00 48.84
ATOM   1656  CA  ASN A 207      -4.557 -34.467 -50.834  1.00 48.84
ATOM   1657  C   ASN A 207      -3.602 -35.521 -51.308  1.00 48.84
ATOM   1658  O   ASN A 207      -3.994 -36.636 -51.648  1.00 48.84
ATOM   1659  CB  ASN A 207      -4.797 -34.682 -49.328  1.00 48.84
ATOM   1660  CG  ASN A 207      -3.645 -34.061 -48.551  1.00 48.84
ATOM   1661  OD1 ASN A 207      -2.488 -34.448 -48.705  1.00 48.84
ATOM   1662  ND2 ASN A 207      -3.970 -33.059 -47.691  1.00 48.84
ATOM   1663  N   GLU A 208      -2.300 -35.181 -51.316  1.00 40.70
ATOM   1664  CA  GLU A 208      -1.262 -36.058 -51.774  1.00 40.70
ATOM   1665  C   GLU A 208      -1.200 -37.235 -50.858  1.00 40.70
ATOM   1666  O   GLU A 208      -0.813 -38.331 -51.260  1.00 40.70
ATOM   1667  CB  GLU A 208       0.135 -35.414 -51.750  1.00 40.70
ATOM   1668  CG  GLU A 208       0.572 -34.866 -53.112  1.00 40.70
ATOM   1669  CD  GLU A 208       1.154 -36.012 -53.929  1.00 40.70
ATOM   1670  OE1 GLU A 208       2.157 -36.620 -53.469  1.00 40.70
ATOM   1671  OE2 GLU A 208       0.603 -36.291 -55.026  1.00 40.70
ATOM   1672  N   GLU A 209      -1.544 -37.013 -49.579  1.00116.67
ATOM   1673  CA  GLU A 209      -1.460 -38.034 -48.582  1.00116.67
ATOM   1674  C   GLU A 209      -2.380 -39.167 -48.911  1.00116.67
ATOM   1675  O   GLU A 209      -1.968 -40.322 -48.801  1.00116.67
ATOM   1676  CB  GLU A 209      -1.846 -37.528 -47.182  1.00116.67
ATOM   1677  CG  GLU A 209      -0.984 -36.360 -46.700  1.00116.67
ATOM   1678  CD  GLU A 209      -1.516 -35.931 -45.340  1.00116.67
ATOM   1679  OE1 GLU A 209      -2.444 -35.079 -45.314  1.00116.67
ATOM   1680  OE2 GLU A 209      -1.006 -36.450 -44.311  1.00116.67
ATOM   1681  N   SER A 210      -3.643 -38.891 -49.319  1.00150.29
ATOM   1682  CA  SER A 210      -4.502 -40.023 -49.537  1.00150.29
ATOM   1683  C   SER A 210      -5.339 -39.859 -50.777  1.00150.29
ATOM   1684  O   SER A 210      -6.556 -40.035 -50.737  1.00150.29
ATOM   1685  CB  SER A 210      -5.493 -40.218 -48.382  1.00150.29
ATOM   1686  OG  SER A 210      -4.784 -40.310 -47.156  1.00150.29
ATOM   1687  N   TYR A 211      -4.701 -39.581 -51.927  1.00 69.78
ATOM   1688  CA  TYR A 211      -5.379 -39.452 -53.187  1.00 69.78
ATOM   1689  C   TYR A 211      -5.893 -40.799 -53.593  1.00 69.78
ATOM   1690  O   TYR A 211      -6.942 -40.920 -54.224  1.00 69.78
ATOM   1691  CB  TYR A 211      -4.471 -38.906 -54.307  1.00 69.78
ATOM   1692  CG  TYR A 211      -3.286 -39.799 -54.461  1.00 69.78
ATOM   1693  CD1 TYR A 211      -3.305 -40.843 -55.358  1.00 69.78
ATOM   1694  CD2 TYR A 211      -2.152 -39.589 -53.711  1.00 69.78
ATOM   1695  CE1 TYR A 211      -2.213 -41.666 -55.503  1.00 69.78
ATOM   1696  CE2 TYR A 211      -1.056 -40.408 -53.851  1.00 69.78
ATOM   1697  CZ  TYR A 211      -1.086 -41.448 -54.748  1.00 69.78
ATOM   1698  OH  TYR A 211       0.037 -42.290 -54.893  1.00 69.78
ATOM   1699  N   LYS A 212      -5.146 -41.850 -53.214  1.00 79.04
ATOM   1700  CA  LYS A 212      -5.375 -43.218 -53.586  1.00 79.04
ATOM   1701  C   LYS A 212      -6.733 -43.663 -53.152  1.00 79.04
ATOM   1702  O   LYS A 212      -7.311 -44.549 -53.779  1.00 79.04
ATOM   1703  CB  LYS A 212      -4.357 -44.183 -52.952  1.00 79.04
ATOM   1704  CG  LYS A 212      -3.295 -44.686 -53.931  1.00 79.04
ATOM   1705  CD  LYS A 212      -2.726 -46.057 -53.558  1.00 79.04
ATOM   1706  CE  LYS A 212      -2.045 -46.079 -52.188  1.00 79.04
ATOM   1707  NZ  LYS A 212      -1.682 -47.467 -51.822  1.00 79.04
ATOM   1708  N   ASP A 213      -7.276 -43.086 -52.064  1.00 47.96
ATOM   1709  CA  ASP A 213      -8.558 -43.525 -51.596  1.00 47.96
ATOM   1710  C   ASP A 213      -9.538 -43.364 -52.720  1.00 47.96
ATOM   1711  O   ASP A 213     -10.417 -44.205 -52.906  1.00 47.96
ATOM   1712  CB  ASP A 213      -9.073 -42.700 -50.403  1.00 47.96
ATOM   1713  CG  ASP A 213      -8.848 -43.508 -49.132  1.00 47.96
ATOM   1714  OD1 ASP A 213      -7.676 -43.884 -48.865  1.00 47.96
ATOM   1715  OD2 ASP A 213      -9.851 -43.767 -48.414  1.00 47.96
ATOM   1716  N   SER A 214      -9.456 -42.240 -53.456  1.00100.55
ATOM   1717  CA  SER A 214     -10.292 -42.029 -54.604  1.00100.55
ATOM   1718  C   SER A 214      -9.749 -42.710 -55.838  1.00100.55
ATOM   1719  O   SER A 214     -10.488 -43.342 -56.592  1.00100.55
ATOM   1720  CB  SER A 214     -10.446 -40.536 -54.938  1.00100.55
ATOM   1721  OG  SER A 214     -11.285 -39.907 -53.983  1.00100.55
ATOM   1722  N   THR A 215      -8.422 -42.619 -56.058  1.00 47.81
ATOM   1723  CA  THR A 215      -7.796 -43.034 -57.287  1.00 47.81
ATOM   1724  C   THR A 215      -7.955 -44.492 -57.564  1.00 47.81
ATOM   1725  O   THR A 215      -8.206 -44.881 -58.704  1.00 47.81
ATOM   1726  CB  THR A 215      -6.328 -42.729 -57.322  1.00 47.81
ATOM   1727  OG1 THR A 215      -6.114 -41.340 -57.117  1.00 47.81
ATOM   1728  CG2 THR A 215      -5.764 -43.154 -58.689  1.00 47.81
ATOM   1729  N   LEU A 216      -7.830 -45.346 -56.537  1.00 44.92
ATOM   1730  CA  LEU A 216      -7.859 -46.755 -56.791  1.00 44.92
ATOM   1731  C   LEU A 216      -9.165 -47.128 -57.423  1.00 44.92
ATOM   1732  O   LEU A 216      -9.185 -47.886 -58.389  1.00 44.92
ATOM   1733  CB  LEU A 216      -7.680 -47.584 -55.507  1.00 44.92
ATOM   1734  CG  LEU A 216      -6.318 -47.345 -54.825  1.00 44.92
ATOM   1735  CD1 LEU A 216      -6.172 -48.173 -53.539  1.00 44.92
ATOM   1736  CD2 LEU A 216      -5.154 -47.558 -55.807  1.00 44.92
ATOM   1737  N   ILE A 217     -10.290 -46.596 -56.914  1.00 45.52
ATOM   1738  CA  ILE A 217     -11.588 -46.938 -57.431  1.00 45.52
ATOM   1739  C   ILE A 217     -11.735 -46.448 -58.841  1.00 45.52
ATOM   1740  O   ILE A 217     -12.343 -47.111 -59.679  1.00 45.52
ATOM   1741  CB  ILE A 217     -12.714 -46.370 -56.624  1.00 45.52
ATOM   1742  CG1 ILE A 217     -12.475 -46.639 -55.129  1.00 45.52
ATOM   1743  CG2 ILE A 217     -14.023 -46.982 -57.152  1.00 45.52
ATOM   1744  CD1 ILE A 217     -13.039 -45.555 -54.212  1.00 45.52
ATOM   1745  N   MET A 218     -11.194 -45.254 -59.134  1.00 40.83
ATOM   1746  CA  MET A 218     -11.319 -44.666 -60.437  1.00 40.83
ATOM   1747  C   MET A 218     -10.651 -45.562 -61.431  1.00 40.83
ATOM   1748  O   MET A 218     -11.127 -45.722 -62.554  1.00 40.83
ATOM   1749  CB  MET A 218     -10.650 -43.284 -60.520  1.00 40.83
ATOM   1750  CG  MET A 218     -11.341 -42.232 -59.650  1.00 40.83
ATOM   1751  SD  MET A 218     -10.481 -40.632 -59.569  1.00 40.83
ATOM   1752  CE  MET A 218     -10.818 -40.166 -61.292  1.00 40.83
ATOM   1753  N   GLN A 219      -9.525 -46.181 -61.038  1.00 32.55
ATOM   1754  CA  GLN A 219      -8.804 -47.032 -61.938  1.00 32.55
ATOM   1755  C   GLN A 219      -9.708 -48.156 -62.346  1.00 32.55
ATOM   1756  O   GLN A 219      -9.722 -48.551 -63.510  1.00 32.55
ATOM   1757  CB  GLN A 219      -7.542 -47.635 -61.295  1.00 32.55
ATOM   1758  CG  GLN A 219      -6.531 -46.575 -60.853  1.00 32.55
ATOM   1759  CD  GLN A 219      -5.408 -47.257 -60.085  1.00 32.55
ATOM   1760  OE1 GLN A 219      -4.233 -47.124 -60.428  1.00 32.55
ATOM   1761  NE2 GLN A 219      -5.777 -48.013 -59.017  1.00 32.55
ATOM   1762  N   LEU A 220     -10.495 -48.698 -61.396  1.00 83.98
ATOM   1763  CA  LEU A 220     -11.389 -49.784 -61.694  1.00 83.98
ATOM   1764  C   LEU A 220     -12.428 -49.341 -62.677  1.00 83.98
ATOM   1765  O   LEU A 220     -12.725 -50.055 -63.634  1.00 83.98
ATOM   1766  CB  LEU A 220     -12.138 -50.321 -60.460  1.00 83.98
ATOM   1767  CG  LEU A 220     -11.275 -50.435 -59.190  1.00 83.98
ATOM   1768  CD1 LEU A 220     -12.060 -51.111 -58.058  1.00 83.98
ATOM   1769  CD2 LEU A 220      -9.932 -51.123 -59.460  1.00 83.98
ATOM   1770  N   LEU A 221     -13.000 -48.139 -62.482  1.00 46.08
ATOM   1771  CA  LEU A 221     -14.023 -47.689 -63.379  1.00 46.08
ATOM   1772  C   LEU A 221     -13.427 -47.622 -64.750  1.00 46.08
ATOM   1773  O   LEU A 221     -14.034 -48.070 -65.722  1.00 46.08
ATOM   1774  CB  LEU A 221     -14.543 -46.285 -63.027  1.00 46.08
ATOM   1775  CG  LEU A 221     -15.434 -46.251 -61.771  1.00 46.08
ATOM   1776  CD1 LEU A 221     -14.825 -45.358 -60.679  1.00 46.08
ATOM   1777  CD2 LEU A 221     -16.873 -45.837 -62.121  1.00 46.08
ATOM   1778  N   ARG A 222     -12.203 -47.074 -64.862  1.00117.07
ATOM   1779  CA  ARG A 222     -11.580 -46.923 -66.146  1.00117.07
ATOM   1780  C   ARG A 222     -11.280 -48.264 -66.743  1.00117.07
ATOM   1781  O   ARG A 222     -11.451 -48.464 -67.944  1.00117.07
ATOM   1782  CB  ARG A 222     -10.263 -46.133 -66.101  1.00117.07
ATOM   1783  CG  ARG A 222      -9.578 -46.088 -67.467  1.00117.07
ATOM   1784  CD  ARG A 222     -10.310 -45.245 -68.509  1.00117.07
ATOM   1785  NE  ARG A 222      -9.275 -44.743 -69.455  1.00117.07
ATOM   1786  CZ  ARG A 222      -9.621 -43.840 -70.420  1.00117.07
ATOM   1787  NH1 ARG A 222     -10.906 -43.392 -70.506  1.00117.07
ATOM   1788  NH2 ARG A 222      -8.681 -43.392 -71.302  1.00117.07
ATOM   1789  N   ASP A 223     -10.825 -49.227 -65.919  1.00 29.66
ATOM   1790  CA  ASP A 223     -10.451 -50.511 -66.440  1.00 29.66
ATOM   1791  C   ASP A 223     -11.651 -51.138 -67.080  1.00 29.66
ATOM   1792  O   ASP A 223     -11.565 -51.685 -68.179  1.00 29.66
ATOM   1793  CB  ASP A 223      -9.949 -51.472 -65.349  1.00 29.66
ATOM   1794  CG  ASP A 223      -8.435 -51.336 -65.256  1.00 29.66
ATOM   1795  OD1 ASP A 223      -7.780 -51.266 -66.330  1.00 29.66
ATOM   1796  OD2 ASP A 223      -7.916 -51.300 -64.109  1.00 29.66
ATOM   1797  N   ASN A 224     -12.816 -51.049 -66.413  1.00 38.07
ATOM   1798  CA  ASN A 224     -14.018 -51.650 -66.914  1.00 38.07
ATOM   1799  C   ASN A 224     -14.400 -51.010 -68.212  1.00 38.07
ATOM   1800  O   ASN A 224     -14.864 -51.685 -69.129  1.00 38.07
ATOM   1801  CB  ASN A 224     -15.213 -51.509 -65.954  1.00 38.07
ATOM   1802  CG  ASN A 224     -15.147 -52.653 -64.953  1.00 38.07
ATOM   1803  OD1 ASN A 224     -15.812 -53.674 -65.119  1.00 38.07
ATOM   1804  ND2 ASN A 224     -14.335 -52.472 -63.877  1.00 38.07
ATOM   1805  N   LEU A 225     -14.213 -49.684 -68.328  1.00131.88
ATOM   1806  CA  LEU A 225     -14.636 -48.987 -69.508  1.00131.88
ATOM   1807  C   LEU A 225     -13.870 -49.494 -70.698  1.00131.88
ATOM   1808  O   LEU A 225     -14.455 -49.761 -71.747  1.00131.88
ATOM   1809  CB  LEU A 225     -14.439 -47.462 -69.358  1.00131.88
ATOM   1810  CG  LEU A 225     -15.230 -46.587 -70.351  1.00131.88
ATOM   1811  CD1 LEU A 225     -14.613 -46.597 -71.753  1.00131.88
ATOM   1812  CD2 LEU A 225     -16.721 -46.962 -70.358  1.00131.88
ATOM   1813  N   THR A 226     -12.540 -49.666 -70.569  1.00 31.41
ATOM   1814  CA  THR A 226     -11.756 -50.115 -71.686  1.00 31.41
ATOM   1815  C   THR A 226     -12.159 -51.512 -72.041  1.00 31.41
ATOM   1816  O   THR A 226     -12.315 -51.840 -73.216  1.00 31.41
ATOM   1817  CB  THR A 226     -10.282 -50.116 -71.398  1.00 31.41
ATOM   1818  OG1 THR A 226      -9.983 -51.034 -70.358  1.00 31.41
ATOM   1819  CG2 THR A 226      -9.861 -48.695 -70.987  1.00 31.41
ATOM   1820  N   LEU A 227     -12.350 -52.371 -71.022  1.00102.01
ATOM   1821  CA  LEU A 227     -12.668 -53.750 -71.254  1.00102.01
ATOM   1822  C   LEU A 227     -13.984 -53.847 -71.959  1.00102.01
ATOM   1823  O   LEU A 227     -14.111 -54.547 -72.962  1.00102.01
ATOM   1824  CB  LEU A 227     -12.771 -54.544 -69.933  1.00102.01
ATOM   1825  CG  LEU A 227     -11.455 -55.170 -69.416  1.00102.01
ATOM   1826  CD1 LEU A 227     -10.231 -54.262 -69.622  1.00102.01
ATOM   1827  CD2 LEU A 227     -11.610 -55.634 -67.962  1.00102.01
ATOM   1828  N   TRP A 228     -14.997 -53.121 -71.458  1.00 62.06
ATOM   1829  CA  TRP A 228     -16.323 -53.194 -71.998  1.00 62.06
ATOM   1830  C   TRP A 228     -16.344 -52.653 -73.393  1.00 62.06
ATOM   1831  O   TRP A 228     -17.038 -53.184 -74.258  1.00 62.06
ATOM   1832  CB  TRP A 228     -17.342 -52.429 -71.139  1.00 62.06
ATOM   1833  CG  TRP A 228     -17.553 -53.080 -69.792  1.00 62.06
ATOM   1834  CD1 TRP A 228     -17.287 -54.363 -69.411  1.00 62.06
ATOM   1835  CD2 TRP A 228     -18.071 -52.411 -68.632  1.00 62.06
ATOM   1836  NE1 TRP A 228     -17.609 -54.537 -68.086  1.00 62.06
ATOM   1837  CE2 TRP A 228     -18.091 -53.343 -67.593  1.00 62.06
ATOM   1838  CE3 TRP A 228     -18.489 -51.125 -68.443  1.00 62.06
ATOM   1839  CZ2 TRP A 228     -18.532 -53.000 -66.346  1.00 62.06
ATOM   1840  CZ3 TRP A 228     -18.938 -50.785 -67.187  1.00 62.06
ATOM   1841  CH2 TRP A 228     -18.958 -51.704 -66.158  1.00 62.06
ATOM   1842  N   THR A 229     -15.598 -51.562 -73.640  1.00 86.48
ATOM   1843  CA  THR A 229     -15.570 -50.944 -74.935  1.00 86.48
ATOM   1844  C   THR A 229     -14.950 -51.879 -75.923  1.00 86.48
ATOM   1845  O   THR A 229     -15.434 -52.021 -77.045  1.00 86.48
ATOM   1846  CB  THR A 229     -14.763 -49.681 -74.942  1.00 86.48
ATOM   1847  OG1 THR A 229     -15.263 -48.778 -73.967  1.00 86.48
ATOM   1848  CG2 THR A 229     -14.867 -49.046 -76.338  1.00 86.48
ATOM   1849  N   SER A 230     -13.859 -52.560 -75.527  1.00 21.06
ATOM   1850  CA  SER A 230     -13.187 -53.415 -76.460  1.00 21.06
ATOM   1851  C   SER A 230     -14.156 -54.452 -76.922  1.00 21.06
ATOM   1852  O   SER A 230     -14.298 -54.697 -78.119  1.00 21.06
ATOM   1853  CB  SER A 230     -11.981 -54.147 -75.844  1.00 21.06
ATOM   1854  OG  SER A 230     -12.408 -54.984 -74.780  1.00 21.06
ATOM   1855  N   GLU A 231     -14.871 -55.074 -75.970  1.00 66.19
ATOM   1856  CA  GLU A 231     -15.817 -56.097 -76.300  1.00 66.19
ATOM   1857  C   GLU A 231     -16.938 -55.438 -77.094  1.00 66.19
ATOM   1858  O   GLU A 231     -17.158 -55.848 -78.265  1.00 66.19
ATOM   1859  CB  GLU A 231     -16.444 -56.726 -75.045  1.00 66.19
ATOM   1860  CG  GLU A 231     -17.404 -57.880 -75.329  1.00 66.19
ATOM   1861  CD  GLU A 231     -17.888 -58.408 -73.986  1.00 66.19
ATOM   1862  OE1 GLU A 231     -17.059 -59.004 -73.246  1.00 66.19
ATOM   1863  OE2 GLU A 231     -19.093 -58.214 -73.680  1.00 66.19
ATOM   1864  OXT GLU A 231     -17.593 -54.518 -76.535  1.00 66.19
TER
ATOM   1865  N   ASP B 232     -35.788 -93.758 -45.097  1.00 16.40
ATOM   1866  CA  ASP B 232     -34.803 -94.862 -45.088  1.00 16.40
ATOM   1867  C   ASP B 232     -33.495 -94.358 -44.583  1.00 16.40
ATOM   1868  O   ASP B 232     -33.232 -93.157 -44.597  1.00 16.40
ATOM   1869  CB  ASP B 232     -34.593 -95.416 -46.506  1.00 16.40
ATOM   1870  CG  ASP B 232     -33.895 -96.762 -46.383  1.00 16.40
ATOM   1871  OD1 ASP B 232     -34.596 -97.766 -46.089  1.00 16.40
ATOM   1872  OD2 ASP B 232     -32.653 -96.803 -46.585  1.00 16.40
ATOM   1873  N   ARG B 233     -32.644 -95.274 -44.092  1.00105.15
ATOM   1874  CA  ARG B 233     -31.372 -94.852 -43.595  1.00105.15
ATOM   1875  C   ARG B 233     -30.564 -94.340 -44.740  1.00105.15
ATOM   1876  O   ARG B 233     -29.827 -93.365 -44.601  1.00105.15
ATOM   1877  CB  ARG B 233     -30.585 -95.951 -42.860  1.00105.15
ATOM   1878  CG  ARG B 233     -30.233 -97.121 -43.784  1.00105.15
ATOM   1879  CD  ARG B 233     -29.967 -98.444 -43.061  1.00105.15
ATOM   1880  NE  ARG B 233     -28.757 -98.283 -42.210  1.00105.15
ATOM   1881  CZ  ARG B 233     -28.384 -99.297 -41.376  1.00105.15
ATOM   1882  NH1 ARG B 233     -29.121-100.446 -41.331  1.00105.15
ATOM   1883  NH2 ARG B 233     -27.279 -99.163 -40.587  1.00105.15
ATOM   1884  N   GLU B 234     -30.707 -94.965 -45.921  1.00 70.15
ATOM   1885  CA  GLU B 234     -29.923 -94.548 -47.045  1.00 70.15
ATOM   1886  C   GLU B 234     -30.232 -93.108 -47.297  1.00 70.15
ATOM   1887  O   GLU B 234     -29.345 -92.330 -47.636  1.00 70.15
ATOM   1888  CB  GLU B 234     -30.236 -95.325 -48.335  1.00 70.15
ATOM   1889  CG  GLU B 234     -29.029 -95.443 -49.269  1.00 70.15
ATOM   1890  CD  GLU B 234     -29.481 -96.120 -50.555  1.00 70.15
ATOM   1891  OE1 GLU B 234     -30.267 -97.100 -50.469  1.00 70.15
ATOM   1892  OE2 GLU B 234     -29.043 -95.663 -51.646  1.00 70.15
ATOM   1893  N   ASP B 235     -31.509 -92.709 -47.154  1.00 42.55
ATOM   1894  CA  ASP B 235     -31.840 -91.331 -47.361  1.00 42.55
ATOM   1895  C   ASP B 235     -31.162 -90.488 -46.320  1.00 42.55
ATOM   1896  O   ASP B 235     -30.469 -89.523 -46.639  1.00 42.55
ATOM   1897  CB  ASP B 235     -33.350 -91.065 -47.248  1.00 42.55
ATOM   1898  CG  ASP B 235     -34.036 -91.722 -48.436  1.00 42.55
ATOM   1899  OD1 ASP B 235     -34.006 -91.124 -49.546  1.00 42.55
ATOM   1900  OD2 ASP B 235     -34.593 -92.836 -48.252  1.00 42.55
ATOM   1901  N   LEU B 236     -31.284 -90.872 -45.035  1.00 52.64
ATOM   1902  CA  LEU B 236     -30.750 -90.064 -43.967  1.00 52.64
ATOM   1903  C   LEU B 236     -29.280 -89.925 -44.176  1.00 52.64
ATOM   1904  O   LEU B 236     -28.716 -88.844 -44.017  1.00 52.64
ATOM   1905  CB  LEU B 236     -30.912 -90.720 -42.582  1.00 52.64
ATOM   1906  CG  LEU B 236     -32.317 -90.600 -41.971  1.00 52.64
ATOM   1907  CD1 LEU B 236     -32.624 -91.791 -41.049  1.00 52.64
ATOM   1908  CD2 LEU B 236     -32.494 -89.250 -41.257  1.00 52.64
ATOM   1909  N   VAL B 237     -28.626 -91.040 -44.540  1.00 36.75
ATOM   1910  CA  VAL B 237     -27.211 -91.058 -44.747  1.00 36.75
ATOM   1911  C   VAL B 237     -26.873 -90.140 -45.880  1.00 36.75
ATOM   1912  O   VAL B 237     -25.886 -89.409 -45.806  1.00 36.75
ATOM   1913  CB  VAL B 237     -26.694 -92.427 -45.083  1.00 36.75
ATOM   1914  CG1 VAL B 237     -25.219 -92.305 -45.501  1.00 36.75
ATOM   1915  CG2 VAL B 237     -26.916 -93.342 -43.865  1.00 36.75
ATOM   1916  N   TYR B 238     -27.670 -90.152 -46.969  1.00 82.42
ATOM   1917  CA  TYR B 238     -27.366 -89.263 -48.058  1.00 82.42
ATOM   1918  C   TYR B 238     -27.492 -87.850 -47.593  1.00 82.42
ATOM   1919  O   TYR B 238     -26.599 -87.037 -47.828  1.00 82.42
ATOM   1920  CB  TYR B 238     -28.250 -89.434 -49.310  1.00 82.42
ATOM   1921  CG  TYR B 238     -27.861 -90.693 -50.015  1.00 82.42
ATOM   1922  CD1 TYR B 238     -26.549 -91.072 -50.168  1.00 82.42
ATOM   1923  CD2 TYR B 238     -28.842 -91.511 -50.527  1.00 82.42
ATOM   1924  CE1 TYR B 238     -26.219 -92.238 -50.819  1.00 82.42
ATOM   1925  CE2 TYR B 238     -28.523 -92.678 -51.180  1.00 82.42
ATOM   1926  CZ  TYR B 238     -27.207 -93.044 -51.327  1.00 82.42
ATOM   1927  OH  TYR B 238     -26.874 -94.241 -51.995  1.00 82.42
ATOM   1928  N   GLN B 239     -28.580 -87.533 -46.866  1.00 78.12
ATOM   1929  CA  GLN B 239     -28.777 -86.185 -46.420  1.00 78.12
ATOM   1930  C   GLN B 239     -27.590 -85.803 -45.596  1.00 78.12
ATOM   1931  O   GLN B 239     -27.101 -84.679 -45.690  1.00 78.12
ATOM   1932  CB  GLN B 239     -30.041 -86.009 -45.564  1.00 78.12
ATOM   1933  CG  GLN B 239     -30.300 -84.555 -45.167  1.00 78.12
ATOM   1934  CD  GLN B 239     -31.651 -84.495 -44.470  1.00 78.12
ATOM   1935  OE1 GLN B 239     -32.652 -84.987 -44.988  1.00 78.12
ATOM   1936  NE2 GLN B 239     -31.684 -83.873 -43.261  1.00 78.12
ATOM   1937  N   ALA B 240     -27.078 -86.747 -44.786  1.00 28.50
ATOM   1938  CA  ALA B 240     -25.946 -86.486 -43.943  1.00 28.50
ATOM   1939  C   ALA B 240     -24.744 -86.156 -44.782  1.00 28.50
ATOM   1940  O   ALA B 240     -23.969 -85.268 -44.435  1.00 28.50
ATOM   1941  CB  ALA B 240     -25.576 -87.689 -43.059  1.00 28.50
ATOM   1942  N   LYS B 241     -24.538 -86.872 -45.905  1.00 42.48
ATOM   1943  CA  LYS B 241     -23.387 -86.640 -46.737  1.00 42.48
ATOM   1944  C   LYS B 241     -23.455 -85.274 -47.359  1.00 42.48
ATOM   1945  O   LYS B 241     -22.429 -84.613 -47.522  1.00 42.48
ATOM   1946  CB  LYS B 241     -23.239 -87.679 -47.865  1.00 42.48
ATOM   1947  CG  LYS B 241     -23.070 -89.111 -47.345  1.00 42.48
ATOM   1948  CD  LYS B 241     -23.558 -90.192 -48.312  1.00 42.48
ATOM   1949  CE  LYS B 241     -22.736 -91.482 -48.256  1.00 42.48
ATOM   1950  NZ  LYS B 241     -21.520 -91.346 -49.090  1.00 42.48
ATOM   1951  N   LEU B 242     -24.659 -84.827 -47.767  1.00 46.17
ATOM   1952  CA  LEU B 242     -24.809 -83.532 -48.378  1.00 46.17
ATOM   1953  C   LEU B 242     -24.506 -82.463 -47.375  1.00 46.17
ATOM   1954  O   LEU B 242     -23.763 -81.523 -47.650  1.00 46.17
ATOM   1955  CB  LEU B 242     -26.235 -83.265 -48.889  1.00 46.17
ATOM   1956  CG  LEU B 242     -26.711 -84.271 -49.952  1.00 46.17
ATOM   1957  CD1 LEU B 242     -28.093 -83.883 -50.502  1.00 46.17
ATOM   1958  CD2 LEU B 242     -25.659 -84.450 -51.061  1.00 46.17
ATOM   1959  N   ALA B 243     -25.047 -82.607 -46.155  1.00 33.66
ATOM   1960  CA  ALA B 243     -24.870 -81.602 -45.151  1.00 33.66
ATOM   1961  C   ALA B 243     -23.404 -81.444 -44.922  1.00 33.66
ATOM   1962  O   ALA B 243     -22.913 -80.327 -44.770  1.00 33.66
ATOM   1963  CB  ALA B 243     -25.518 -81.978 -43.809  1.00 33.66
ATOM   1964  N   GLU B 244     -22.658 -82.564 -44.909  1.00 34.83
ATOM   1965  CA  GLU B 244     -21.248 -82.490 -44.660  1.00 34.83
ATOM   1966  C   GLU B 244     -20.589 -81.691 -45.746  1.00 34.83
ATOM   1967  O   GLU B 244     -19.751 -80.835 -45.467  1.00 34.83
ATOM   1968  CB  GLU B 244     -20.572 -83.871 -44.622  1.00 34.83
ATOM   1969  CG  GLU B 244     -19.235 -83.871 -43.878  1.00 34.83
ATOM   1970  CD  GLU B 244     -18.263 -84.744 -44.658  1.00 34.83
ATOM   1971  OE1 GLU B 244     -18.602 -85.934 -44.902  1.00 34.83
ATOM   1972  OE2 GLU B 244     -17.167 -84.237 -45.015  1.00 34.83
ATOM   1973  N   GLN B 245     -20.966 -81.928 -47.019  1.00 48.11
ATOM   1974  CA  GLN B 245     -20.348 -81.218 -48.107  1.00 48.11
ATOM   1975  C   GLN B 245     -20.647 -79.762 -47.921  1.00 48.11
ATOM   1976  O   GLN B 245     -19.783 -78.904 -48.094  1.00 48.11
ATOM   1977  CB  GLN B 245     -20.926 -81.614 -49.480  1.00 48.11
ATOM   1978  CG  GLN B 245     -20.816 -83.104 -49.816  1.00 48.11
ATOM   1979  CD  GLN B 245     -19.988 -83.275 -51.083  1.00 48.11
ATOM   1980  OE1 GLN B 245     -18.921 -82.679 -51.222  1.00 48.11
ATOM   1981  NE2 GLN B 245     -20.485 -84.107 -52.037  1.00 48.11
ATOM   1982  N   ALA B 246     -21.903 -79.477 -47.538  1.00 64.36
ATOM   1983  CA  ALA B 246     -22.473 -78.180 -47.301  1.00 64.36
ATOM   1984  C   ALA B 246     -21.802 -77.538 -46.127  1.00 64.36
ATOM   1985  O   ALA B 246     -21.825 -76.317 -45.989  1.00 64.36
ATOM   1986  CB  ALA B 246     -23.983 -78.237 -47.013  1.00 64.36
ATOM   1987  N   GLU B 247     -21.221 -78.351 -45.226  1.00 72.91
ATOM   1988  CA  GLU B 247     -20.603 -77.843 -44.034  1.00 72.91
ATOM   1989  C   GLU B 247     -21.661 -77.340 -43.106  1.00 72.91
ATOM   1990  O   GLU B 247     -21.474 -76.346 -42.406  1.00 72.91
ATOM   1991  CB  GLU B 247     -19.603 -76.709 -44.322  1.00 72.91
ATOM   1992  CG  GLU B 247     -18.146 -77.149 -44.158  1.00 72.91
ATOM   1993  CD  GLU B 247     -17.525 -76.358 -43.017  1.00 72.91
ATOM   1994  OE1 GLU B 247     -17.894 -75.166 -42.844  1.00 72.91
ATOM   1995  OE2 GLU B 247     -16.664 -76.939 -42.301  1.00 72.91
ATOM   1996  N   ARG B 248     -22.821 -78.028 -43.101  1.00156.74
ATOM   1997  CA  ARG B 248     -23.864 -77.740 -42.159  1.00156.74
ATOM   1998  C   ARG B 248     -23.888 -78.929 -41.245  1.00156.74
ATOM   1999  O   ARG B 248     -24.645 -79.879 -41.434  1.00156.74
ATOM   2000  CB  ARG B 248     -25.233 -77.594 -42.835  1.00156.74
ATOM   2001  CG  ARG B 248     -26.345 -77.349 -41.812  1.00156.74
ATOM   2002  CD  ARG B 248     -27.649 -76.848 -42.426  1.00156.74
ATOM   2003  NE  ARG B 248     -27.443 -75.414 -42.763  1.00156.74
ATOM   2004  CZ  ARG B 248     -28.503 -74.558 -42.792  1.00156.74
ATOM   2005  NH1 ARG B 248     -29.762 -75.018 -42.532  1.00156.74
ATOM   2006  NH2 ARG B 248     -28.297 -73.242 -43.090  1.00156.74
ATOM   2007  N   TYR B 249     -23.046 -78.870 -40.201  1.00 77.16
ATOM   2008  CA  TYR B 249     -22.804 -79.954 -39.291  1.00 77.16
ATOM   2009  C   TYR B 249     -23.990 -80.279 -38.436  1.00 77.16
ATOM   2010  O   TYR B 249     -24.187 -81.438 -38.073  1.00 77.16
ATOM   2011  CB  TYR B 249     -21.575 -79.701 -38.404  1.00 77.16
ATOM   2012  CG  TYR B 249     -20.436 -79.688 -39.368  1.00 77.16
ATOM   2013  CD1 TYR B 249     -20.083 -80.830 -40.051  1.00 77.16
ATOM   2014  CD2 TYR B 249     -19.725 -78.532 -39.596  1.00 77.16
ATOM   2015  CE1 TYR B 249     -19.039 -80.819 -40.946  1.00 77.16
ATOM   2016  CE2 TYR B 249     -18.679 -78.515 -40.489  1.00 77.16
ATOM   2017  CZ  TYR B 249     -18.335 -79.660 -41.167  1.00 77.16
ATOM   2018  OH  TYR B 249     -17.263 -79.644 -42.084  1.00 77.16
ATOM   2019  N   ASP B 250     -24.782 -79.270 -38.032  1.00 35.66
ATOM   2020  CA  ASP B 250     -25.904 -79.549 -37.179  1.00 35.66
ATOM   2021  C   ASP B 250     -26.872 -80.430 -37.909  1.00 35.66
ATOM   2022  O   ASP B 250     -27.405 -81.385 -37.348  1.00 35.66
ATOM   2023  CB  ASP B 250     -26.644 -78.275 -36.743  1.00 35.66
ATOM   2024  CG  ASP B 250     -26.166 -77.141 -37.638  1.00 35.66
ATOM   2025  OD1 ASP B 250     -26.590 -77.101 -38.824  1.00 35.66
ATOM   2026  OD2 ASP B 250     -25.374 -76.294 -37.145  1.00 35.66
ATOM   2027  N   GLU B 251     -27.123 -80.141 -39.196  1.00107.48
ATOM   2028  CA  GLU B 251     -28.042 -80.944 -39.949  1.00107.48
ATOM   2029  C   GLU B 251     -27.483 -82.331 -40.050  1.00107.48
ATOM   2030  O   GLU B 251     -28.206 -83.318 -39.915  1.00107.48
ATOM   2031  CB  GLU B 251     -28.247 -80.407 -41.376  1.00107.48
ATOM   2032  CG  GLU B 251     -29.295 -81.178 -42.178  1.00107.48
ATOM   2033  CD  GLU B 251     -30.669 -80.786 -41.657  1.00107.48
ATOM   2034  OE1 GLU B 251     -31.030 -79.587 -41.783  1.00107.48
ATOM   2035  OE2 GLU B 251     -31.375 -81.684 -41.123  1.00107.48
ATOM   2036  N   MET B 252     -26.158 -82.432 -40.258  1.00 36.86
ATOM   2037  CA  MET B 252     -25.513 -83.697 -40.452  1.00 36.86
ATOM   2038  C   MET B 252     -25.708 -84.541 -39.231  1.00 36.86
ATOM   2039  O   MET B 252     -26.004 -85.732 -39.332  1.00 36.86
ATOM   2040  CB  MET B 252     -23.998 -83.534 -40.674  1.00 36.86
ATOM   2041  CG  MET B 252     -23.260 -84.825 -41.029  1.00 36.86
ATOM   2042  SD  MET B 252     -21.451 -84.644 -41.084  1.00 36.86
ATOM   2043  CE  MET B 252     -21.120 -86.359 -41.579  1.00 36.86
ATOM   2044  N   VAL B 253     -25.547 -83.937 -38.039  1.00 90.39
ATOM   2045  CA  VAL B 253     -25.672 -84.670 -36.810  1.00 90.39
ATOM   2046  C   VAL B 253     -27.089 -85.118 -36.613  1.00 90.39
ATOM   2047  O   VAL B 253     -27.331 -86.224 -36.133  1.00 90.39
ATOM   2048  CB  VAL B 253     -25.242 -83.902 -35.592  1.00 90.39
ATOM   2049  CG1 VAL B 253     -26.477 -83.496 -34.777  1.00 90.39
ATOM   2050  CG2 VAL B 253     -24.241 -84.769 -34.814  1.00 90.39
ATOM   2051  N   GLU B 254     -28.074 -84.270 -36.968  1.00 30.65
ATOM   2052  CA  GLU B 254     -29.444 -84.646 -36.763  1.00 30.65
ATOM   2053  C   GLU B 254     -29.746 -85.852 -37.596  1.00 30.65
ATOM   2054  O   GLU B 254     -30.388 -86.793 -37.131  1.00 30.65
ATOM   2055  CB  GLU B 254     -30.440 -83.545 -37.162  1.00 30.65
ATOM   2056  CG  GLU B 254     -30.399 -82.321 -36.247  1.00 30.65
ATOM   2057  CD  GLU B 254     -31.339 -82.577 -35.078  1.00 30.65
ATOM   2058  OE1 GLU B 254     -32.524 -82.915 -35.341  1.00 30.65
ATOM   2059  OE2 GLU B 254     -30.888 -82.441 -33.910  1.00 30.65
ATOM   2060  N   SER B 255     -29.271 -85.870 -38.855  1.00 29.37
ATOM   2061  CA  SER B 255     -29.572 -86.983 -39.706  1.00 29.37
ATOM   2062  C   SER B 255     -29.008 -88.222 -39.083  1.00 29.37
ATOM   2063  O   SER B 255     -29.678 -89.250 -39.000  1.00 29.37
ATOM   2064  CB  SER B 255     -28.972 -86.847 -41.116  1.00 29.37
ATOM   2065  OG  SER B 255     -27.557 -86.759 -41.044  1.00 29.37
ATOM   2066  N   MET B 256     -27.755 -88.147 -38.606  1.00 58.46
ATOM   2067  CA  MET B 256     -27.114 -89.291 -38.023  1.00 58.46
ATOM   2068  C   MET B 256     -27.809 -89.677 -36.751  1.00 58.46
ATOM   2069  O   MET B 256     -27.859 -90.854 -36.398  1.00 58.46
ATOM   2070  CB  MET B 256     -25.627 -89.068 -37.714  1.00 58.46
ATOM   2071  CG  MET B 256     -24.751 -89.194 -38.960  1.00 58.46
ATOM   2072  SD  MET B 256     -24.296 -90.906 -39.377  1.00 58.46
ATOM   2073  CE  MET B 256     -25.050 -90.905 -41.028  1.00 58.46
ATOM   2074  N   LYS B 257     -28.333 -88.692 -36.000  1.00 67.22
ATOM   2075  CA  LYS B 257     -29.001 -88.993 -34.764  1.00 67.22
ATOM   2076  C   LYS B 257     -30.185 -89.854 -35.075  1.00 67.22
ATOM   2077  O   LYS B 257     -30.444 -90.849 -34.400  1.00 67.22
ATOM   2078  CB  LYS B 257     -29.567 -87.741 -34.071  1.00 67.22
ATOM   2079  CG  LYS B 257     -30.445 -88.020 -32.850  1.00 67.22
ATOM   2080  CD  LYS B 257     -29.774 -88.931 -31.820  1.00 67.22
ATOM   2081  CE  LYS B 257     -30.701 -89.380 -30.688  1.00 67.22
ATOM   2082  NZ  LYS B 257     -31.209 -88.202 -29.950  1.00 67.22
ATOM   2083  N   LYS B 258     -30.928 -89.484 -36.130  1.00137.65
ATOM   2084  CA  LYS B 258     -32.126 -90.165 -36.526  1.00137.65
ATOM   2085  C   LYS B 258     -31.798 -91.565 -36.954  1.00137.65
ATOM   2086  O   LYS B 258     -32.601 -92.472 -36.746  1.00137.65
ATOM   2087  CB  LYS B 258     -32.828 -89.467 -37.705  1.00137.65
ATOM   2088  CG  LYS B 258     -33.286 -88.038 -37.405  1.00137.65
ATOM   2089  CD  LYS B 258     -33.076 -87.073 -38.573  1.00137.65
ATOM   2090  CE  LYS B 258     -34.348 -86.789 -39.373  1.00137.65
ATOM   2091  NZ  LYS B 258     -35.266 -85.945 -38.574  1.00137.65
ATOM   2092  N   VAL B 259     -30.643 -91.781 -37.619  1.00123.85
ATOM   2093  CA  VAL B 259     -30.309 -93.114 -38.053  1.00123.85
ATOM   2094  C   VAL B 259     -29.995 -93.988 -36.872  1.00123.85
ATOM   2095  O   VAL B 259     -30.369 -95.159 -36.844  1.00123.85
ATOM   2096  CB  VAL B 259     -29.169 -93.213 -39.039  1.00123.85
ATOM   2097  CG1 VAL B 259     -29.191 -94.604 -39.684  1.00123.85
ATOM   2098  CG2 VAL B 259     -29.238 -92.072 -40.052  1.00123.85
ATOM   2099  N   ALA B 260     -29.296 -93.432 -35.863  1.00 46.81
ATOM   2100  CA  ALA B 260     -28.885 -94.150 -34.686  1.00 46.81
ATOM   2101  C   ALA B 260     -30.097 -94.609 -33.929  1.00 46.81
ATOM   2102  O   ALA B 260     -30.081 -95.661 -33.293  1.00 46.81
ATOM   2103  CB  ALA B 260     -28.037 -93.291 -33.731  1.00 46.81
ATOM   2104  N   GLY B 261     -31.165 -93.791 -33.966  1.00 43.51
ATOM   2105  CA  GLY B 261     -32.430 -93.978 -33.303  1.00 43.51
ATOM   2106  C   GLY B 261     -33.140 -95.195 -33.828  1.00 43.51
ATOM   2107  O   GLY B 261     -33.988 -95.766 -33.143  1.00 43.51
ATOM   2108  N   MET B 262     -32.837 -95.601 -35.074  1.00128.92
ATOM   2109  CA  MET B 262     -33.460 -96.723 -35.728  1.00128.92
ATOM   2110  C   MET B 262     -33.194 -97.919 -34.863  1.00128.92
ATOM   2111  O   MET B 262     -33.962 -98.881 -34.865  1.00128.92
ATOM   2112  CB  MET B 262     -32.862 -97.003 -37.120  1.00128.92
ATOM   2113  CG  MET B 262     -33.159 -95.915 -38.155  1.00128.92
ATOM   2114  SD  MET B 262     -32.358 -96.165 -39.769  1.00128.92
ATOM   2115  CE  MET B 262     -33.526 -95.126 -40.692  1.00128.92
ATOM   2116  N   ASP B 263     -32.094 -97.863 -34.084  1.00110.40
ATOM   2117  CA  ASP B 263     -31.717 -98.883 -33.144  1.00110.40
ATOM   2118  C   ASP B 263     -31.070-100.079 -33.784  1.00110.40
ATOM   2119  O   ASP B 263     -31.127-101.182 -33.243  1.00110.40
ATOM   2120  CB  ASP B 263     -32.914 -99.369 -32.304  1.00110.40
ATOM   2121  CG  ASP B 263     -32.407 -99.888 -30.965  1.00110.40
ATOM   2122  OD1 ASP B 263     -31.606 -99.168 -30.310  1.00110.40
ATOM   2123  OD2 ASP B 263     -32.816-101.015 -30.580  1.00110.40
ATOM   2124  N   VAL B 264     -30.385 -99.889 -34.929  1.00 90.91
ATOM   2125  CA  VAL B 264     -29.685-100.979 -35.551  1.00 90.91
ATOM   2126  C   VAL B 264     -28.228-100.623 -35.559  1.00 90.91
ATOM   2127  O   VAL B 264     -27.871 -99.446 -35.547  1.00 90.91
ATOM   2128  CB  VAL B 264     -30.092-101.208 -36.977  1.00 90.91
ATOM   2129  CG1 VAL B 264     -31.492-101.846 -36.989  1.00 90.91
ATOM   2130  CG2 VAL B 264     -30.013 -99.866 -37.726  1.00 90.91
ATOM   2131  N   GLU B 265     -27.338-101.640 -35.572  1.00 79.07
ATOM   2132  CA  GLU B 265     -25.933-101.347 -35.546  1.00 79.07
ATOM   2133  C   GLU B 265     -25.594-100.586 -36.792  1.00 79.07
ATOM   2134  O   GLU B 265     -26.136-100.843 -37.866  1.00 79.07
ATOM   2135  CB  GLU B 265     -25.031-102.593 -35.438  1.00 79.07
ATOM   2136  CG  GLU B 265     -23.595-102.262 -35.016  1.00 79.07
ATOM   2137  CD  GLU B 265     -22.847-103.561 -34.731  1.00 79.07
ATOM   2138  OE1 GLU B 265     -23.329-104.637 -35.172  1.00 79.07
ATOM   2139  OE2 GLU B 265     -21.783-103.491 -34.060  1.00 79.07
ATOM   2140  N   LEU B 266     -24.698 -99.588 -36.648  1.00 57.29
ATOM   2141  CA  LEU B 266     -24.300 -98.724 -37.727  1.00 57.29
ATOM   2142  C   LEU B 266     -23.223 -99.388 -38.527  1.00 57.29
ATOM   2143  O   LEU B 266     -22.558-100.312 -38.062  1.00 57.29
ATOM   2144  CB  LEU B 266     -23.727 -97.377 -37.246  1.00 57.29
ATOM   2145  CG  LEU B 266     -24.617 -96.630 -36.230  1.00 57.29
ATOM   2146  CD1 LEU B 266     -23.942 -95.334 -35.750  1.00 57.29
ATOM   2147  CD2 LEU B 266     -26.035 -96.400 -36.774  1.00 57.29
ATOM   2148  N   THR B 267     -23.051 -98.931 -39.784  1.00 98.35
ATOM   2149  CA  THR B 267     -22.019 -99.428 -40.647  1.00 98.35
ATOM   2150  C   THR B 267     -20.807 -98.581 -40.422  1.00 98.35
ATOM   2151  O   THR B 267     -20.875 -97.523 -39.798  1.00 98.35
ATOM   2152  CB  THR B 267     -22.370 -99.348 -42.105  1.00 98.35
ATOM   2153  OG1 THR B 267     -22.566 -97.996 -42.491  1.00 98.35
ATOM   2154  CG2 THR B 267     -23.648-100.169 -42.351  1.00 98.35
ATOM   2155  N   VAL B 268     -19.658 -99.020 -40.965  1.00 89.46
ATOM   2156  CA  VAL B 268     -18.423 -98.329 -40.747  1.00 89.46
ATOM   2157  C   VAL B 268     -18.569 -96.925 -41.242  1.00 89.46
ATOM   2158  O   VAL B 268     -18.086 -95.993 -40.601  1.00 89.46
ATOM   2159  CB  VAL B 268     -17.267 -98.960 -41.473  1.00 89.46
ATOM   2160  CG1 VAL B 268     -15.981 -98.210 -41.087  1.00 89.46
ATOM   2161  CG2 VAL B 268     -17.224-100.462 -41.142  1.00 89.46
ATOM   2162  N   GLU B 269     -19.217 -96.732 -42.408  1.00 83.01
ATOM   2163  CA  GLU B 269     -19.355 -95.406 -42.944  1.00 83.01
ATOM   2164  C   GLU B 269     -20.301 -94.588 -42.111  1.00 83.01
ATOM   2165  O   GLU B 269     -20.046 -93.413 -41.854  1.00 83.01
ATOM   2166  CB  GLU B 269     -19.891 -95.354 -44.385  1.00 83.01
ATOM   2167  CG  GLU B 269     -19.326 -96.434 -45.309  1.00 83.01
ATOM   2168  CD  GLU B 269     -20.273 -97.622 -45.233  1.00 83.01
ATOM   2169  OE1 GLU B 269     -21.218 -97.669 -46.063  1.00 83.01
ATOM   2170  OE2 GLU B 269     -20.075 -98.489 -44.341  1.00 83.01
ATOM   2171  N   GLU B 270     -21.430 -95.186 -41.679  1.00 48.32
ATOM   2172  CA  GLU B 270     -22.425 -94.477 -40.918  1.00 48.32
ATOM   2173  C   GLU B 270     -21.842 -94.110 -39.593  1.00 48.32
ATOM   2174  O   GLU B 270     -22.146 -93.054 -39.040  1.00 48.32
ATOM   2175  CB  GLU B 270     -23.690 -95.313 -40.658  1.00 48.32
ATOM   2176  CG  GLU B 270     -24.644 -95.367 -41.853  1.00 48.32
ATOM   2177  CD  GLU B 270     -25.656 -96.473 -41.594  1.00 48.32
ATOM   2178  OE1 GLU B 270     -25.216 -97.626 -41.343  1.00 48.32
ATOM   2179  OE2 GLU B 270     -26.881 -96.181 -41.642  1.00 48.32
ATOM   2180  N   ARG B 271     -21.002 -95.003 -39.040  1.00133.29
ATOM   2181  CA  ARG B 271     -20.377 -94.770 -37.773  1.00133.29
ATOM   2182  C   ARG B 271     -19.482 -93.576 -37.880  1.00133.29
ATOM   2183  O   ARG B 271     -19.423 -92.756 -36.967  1.00133.29
ATOM   2184  CB  ARG B 271     -19.474 -95.926 -37.318  1.00133.29
ATOM   2185  CG  ARG B 271     -18.716 -95.602 -36.030  1.00133.29
ATOM   2186  CD  ARG B 271     -17.407 -96.376 -35.873  1.00133.29
ATOM   2187  NE  ARG B 271     -16.517 -96.027 -37.011  1.00133.29
ATOM   2188  CZ  ARG B 271     -15.561 -96.913 -37.416  1.00133.29
ATOM   2189  NH1 ARG B 271     -15.386 -98.087 -36.744  1.00133.29
ATOM   2190  NH2 ARG B 271     -14.776 -96.622 -38.494  1.00133.29
ATOM   2191  N   ASN B 272     -18.730 -93.468 -38.991  1.00 38.16
ATOM   2192  CA  ASN B 272     -17.817 -92.375 -39.169  1.00 38.16
ATOM   2193  C   ASN B 272     -18.566 -91.086 -39.341  1.00 38.16
ATOM   2194  O   ASN B 272     -18.163 -90.055 -38.806  1.00 38.16
ATOM   2195  CB  ASN B 272     -16.886 -92.560 -40.379  1.00 38.16
ATOM   2196  CG  ASN B 272     -15.631 -93.260 -39.877  1.00 38.16
ATOM   2197  OD1 ASN B 272     -15.706 -94.296 -39.216  1.00 38.16
ATOM   2198  ND2 ASN B 272     -14.443 -92.675 -40.186  1.00 38.16
ATOM   2199  N   LEU B 273     -19.684 -91.110 -40.091  1.00 39.63
ATOM   2200  CA  LEU B 273     -20.430 -89.915 -40.377  1.00 39.63
ATOM   2201  C   LEU B 273     -20.953 -89.337 -39.096  1.00 39.63
ATOM   2202  O   LEU B 273     -20.928 -88.123 -38.897  1.00 39.63
ATOM   2203  CB  LEU B 273     -21.636 -90.180 -41.297  1.00 39.63
ATOM   2204  CG  LEU B 273     -21.241 -90.579 -42.733  1.00 39.63
ATOM   2205  CD1 LEU B 273     -22.475 -90.925 -43.582  1.00 39.63
ATOM   2206  CD2 LEU B 273     -20.352 -89.508 -43.387  1.00 39.63
ATOM   2207  N   LEU B 274     -21.450 -90.204 -38.196  1.00100.72
ATOM   2208  CA  LEU B 274     -21.995 -89.790 -36.935  1.00100.72
ATOM   2209  C   LEU B 274     -20.899 -89.179 -36.114  1.00100.72
ATOM   2210  O   LEU B 274     -21.112 -88.180 -35.429  1.00100.72
ATOM   2211  CB  LEU B 274     -22.638 -90.983 -36.189  1.00100.72
ATOM   2212  CG  LEU B 274     -23.220 -90.701 -34.787  1.00100.72
ATOM   2213  CD1 LEU B 274     -24.729 -90.976 -34.768  1.00100.72
ATOM   2214  CD2 LEU B 274     -22.521 -91.509 -33.685  1.00100.72
ATOM   2215  N   SER B 275     -19.694 -89.778 -36.157  1.00 36.72
ATOM   2216  CA  SER B 275     -18.572 -89.305 -35.394  1.00 36.72
ATOM   2217  C   SER B 275     -18.132 -87.966 -35.902  1.00 36.72
ATOM   2218  O   SER B 275     -17.916 -87.035 -35.127  1.00 36.72
ATOM   2219  CB  SER B 275     -17.362 -90.252 -35.478  1.00 36.72
ATOM   2220  OG  SER B 275     -17.723 -91.553 -35.036  1.00 36.72
ATOM   2221  N   VAL B 276     -17.997 -87.838 -37.235  1.00 33.63
ATOM   2222  CA  VAL B 276     -17.535 -86.625 -37.846  1.00 33.63
ATOM   2223  C   VAL B 276     -18.518 -85.533 -37.561  1.00 33.63
ATOM   2224  O   VAL B 276     -18.135 -84.395 -37.294  1.00 33.63
ATOM   2225  CB  VAL B 276     -17.415 -86.744 -39.338  1.00 33.63
ATOM   2226  CG1 VAL B 276     -17.082 -85.359 -39.917  1.00 33.63
ATOM   2227  CG2 VAL B 276     -16.367 -87.824 -39.661  1.00 33.63
ATOM   2228  N   ALA B 277     -19.824 -85.849 -37.620  1.00 35.70
ATOM   2229  CA  ALA B 277     -20.826 -84.837 -37.436  1.00 35.70
ATOM   2230  C   ALA B 277     -20.739 -84.252 -36.060  1.00 35.70
ATOM   2231  O   ALA B 277     -20.683 -83.034 -35.895  1.00 35.70
ATOM   2232  CB  ALA B 277     -22.252 -85.386 -37.605  1.00 35.70
ATOM   2233  N   TYR B 278     -20.687 -85.112 -35.030  1.00 69.42
ATOM   2234  CA  TYR B 278     -20.638 -84.659 -33.669  1.00 69.42
ATOM   2235  C   TYR B 278     -19.350 -83.948 -33.404  1.00 69.42
ATOM   2236  O   TYR B 278     -19.318 -82.975 -32.651  1.00 69.42
ATOM   2237  CB  TYR B 278     -20.761 -85.789 -32.632  1.00 69.42
ATOM   2238  CG  TYR B 278     -22.206 -86.076 -32.399  1.00 69.42
ATOM   2239  CD1 TYR B 278     -22.971 -85.190 -31.674  1.00 69.42
ATOM   2240  CD2 TYR B 278     -22.793 -87.221 -32.885  1.00 69.42
ATOM   2241  CE1 TYR B 278     -24.302 -85.438 -31.437  1.00 69.42
ATOM   2242  CE2 TYR B 278     -24.126 -87.474 -32.652  1.00 69.42
ATOM   2243  CZ  TYR B 278     -24.879 -86.583 -31.928  1.00 69.42
ATOM   2244  OH  TYR B 278     -26.244 -86.847 -31.689  1.00 69.42
ATOM   2245  N   LYS B 279     -18.239 -84.427 -33.994  1.00 65.96
ATOM   2246  CA  LYS B 279     -16.974 -83.817 -33.703  1.00 65.96
ATOM   2247  C   LYS B 279     -17.027 -82.372 -34.103  1.00 65.96
ATOM   2248  O   LYS B 279     -16.559 -81.506 -33.367  1.00 65.96
ATOM   2249  CB  LYS B 279     -15.783 -84.464 -34.440  1.00 65.96
ATOM   2250  CG  LYS B 279     -15.313 -85.791 -33.842  1.00 65.96
ATOM   2251  CD  LYS B 279     -14.848 -86.806 -34.888  1.00 65.96
ATOM   2252  CE  LYS B 279     -13.863 -86.229 -35.906  1.00 65.96
ATOM   2253  NZ  LYS B 279     -12.489 -86.271 -35.360  1.00 65.96
ATOM   2254  N   ASN B 280     -17.590 -82.075 -35.290  1.00 46.21
ATOM   2255  CA  ASN B 280     -17.663 -80.725 -35.781  1.00 46.21
ATOM   2256  C   ASN B 280     -18.618 -79.894 -34.971  1.00 46.21
ATOM   2257  O   ASN B 280     -18.312 -78.748 -34.644  1.00 46.21
ATOM   2258  CB  ASN B 280     -18.111 -80.660 -37.249  1.00 46.21
ATOM   2259  CG  ASN B 280     -16.880 -80.908 -38.110  1.00 46.21
ATOM   2260  OD1 ASN B 280     -16.187 -79.971 -38.506  1.00 46.21
ATOM   2261  ND2 ASN B 280     -16.591 -82.203 -38.402  1.00 46.21
ATOM   2262  N   VAL B 281     -19.808 -80.434 -34.630  1.00115.19
ATOM   2263  CA  VAL B 281     -20.776 -79.649 -33.906  1.00115.19
ATOM   2264  C   VAL B 281     -20.233 -79.271 -32.565  1.00115.19
ATOM   2265  O   VAL B 281     -20.385 -78.134 -32.122  1.00115.19
ATOM   2266  CB  VAL B 281     -22.086 -80.346 -33.653  1.00115.19
ATOM   2267  CG1 VAL B 281     -23.041 -79.377 -32.951  1.00115.19
ATOM   2268  CG2 VAL B 281     -22.640 -80.873 -34.983  1.00115.19
ATOM   2269  N   ILE B 282     -19.626 -80.240 -31.863  1.00 92.01
ATOM   2270  CA  ILE B 282     -19.064 -80.022 -30.561  1.00 92.01
ATOM   2271  C   ILE B 282     -17.846 -79.157 -30.660  1.00 92.01
ATOM   2272  O   ILE B 282     -17.621 -78.285 -29.824  1.00 92.01
ATOM   2273  CB  ILE B 282     -18.675 -81.306 -29.879  1.00 92.01
ATOM   2274  CG1 ILE B 282     -19.897 -82.225 -29.713  1.00 92.01
ATOM   2275  CG2 ILE B 282     -17.960 -80.963 -28.562  1.00 92.01
ATOM   2276  CD1 ILE B 282     -20.086 -82.726 -28.282  1.00 92.01
ATOM   2277  N   GLY B 283     -17.023 -79.383 -31.700  1.00 22.47
ATOM   2278  CA  GLY B 283     -15.771 -78.699 -31.840  1.00 22.47
ATOM   2279  C   GLY B 283     -15.997 -77.224 -31.933  1.00 22.47
ATOM   2280  O   GLY B 283     -15.216 -76.438 -31.399  1.00 22.47
ATOM   2281  N   ALA B 284     -17.065 -76.803 -32.631  1.00 28.16
ATOM   2282  CA  ALA B 284     -17.304 -75.401 -32.819  1.00 28.16
ATOM   2283  C   ALA B 284     -17.515 -74.736 -31.491  1.00 28.16
ATOM   2284  O   ALA B 284     -17.005 -73.643 -31.255  1.00 28.16
ATOM   2285  CB  ALA B 284     -18.551 -75.123 -33.674  1.00 28.16
ATOM   2286  N   ARG B 285     -18.292 -75.374 -30.594  1.00114.96
ATOM   2287  CA  ARG B 285     -18.590 -74.828 -29.298  1.00114.96
ATOM   2288  C   ARG B 285     -17.364 -74.788 -28.441  1.00114.96
ATOM   2289  O   ARG B 285     -17.171 -73.845 -27.677  1.00114.96
ATOM   2290  CB  ARG B 285     -19.657 -75.635 -28.536  1.00114.96
ATOM   2291  CG  ARG B 285     -21.094 -75.342 -28.977  1.00114.96
ATOM   2292  CD  ARG B 285     -21.466 -75.946 -30.331  1.00114.96
ATOM   2293  NE  ARG B 285     -22.870 -75.543 -30.631  1.00114.96
ATOM   2294  CZ  ARG B 285     -23.395 -75.756 -31.873  1.00114.96
ATOM   2295  NH1 ARG B 285     -22.605 -76.242 -32.873  1.00114.96
ATOM   2296  NH2 ARG B 285     -24.711 -75.486 -32.115  1.00114.96
ATOM   2297  N   ARG B 286     -16.505 -75.821 -28.518  1.00139.50
ATOM   2298  CA  ARG B 286     -15.349 -75.819 -27.673  1.00139.50
ATOM   2299  C   ARG B 286     -14.487 -74.654 -28.049  1.00139.50
ATOM   2300  O   ARG B 286     -13.948 -73.965 -27.184  1.00139.50
ATOM   2301  CB  ARG B 286     -14.538 -77.125 -27.746  1.00139.50
ATOM   2302  CG  ARG B 286     -15.330 -78.313 -27.189  1.00139.50
ATOM   2303  CD  ARG B 286     -14.611 -79.662 -27.265  1.00139.50
ATOM   2304  NE  ARG B 286     -13.365 -79.572 -26.457  1.00139.50
ATOM   2305  CZ  ARG B 286     -12.166 -79.389 -27.082  1.00139.50
ATOM   2306  NH1 ARG B 286     -12.117 -79.273 -28.440  1.00139.50
ATOM   2307  NH2 ARG B 286     -11.019 -79.316 -26.347  1.00139.50
ATOM   2308  N   ALA B 287     -14.341 -74.393 -29.360  1.00 27.67
ATOM   2309  CA  ALA B 287     -13.531 -73.298 -29.815  1.00 27.67
ATOM   2310  C   ALA B 287     -14.123 -71.993 -29.359  1.00 27.67
ATOM   2311  O   ALA B 287     -13.406 -71.114 -28.885  1.00 27.67
ATOM   2312  CB  ALA B 287     -13.420 -73.241 -31.349  1.00 27.67
ATOM   2313  N   SER B 288     -15.457 -71.836 -29.477  1.00 30.02
ATOM   2314  CA  SER B 288     -16.107 -70.598 -29.137  1.00 30.02
ATOM   2315  C   SER B 288     -15.952 -70.330 -27.669  1.00 30.02
ATOM   2316  O   SER B 288     -15.751 -69.190 -27.252  1.00 30.02
ATOM   2317  CB  SER B 288     -17.616 -70.613 -29.441  1.00 30.02
ATOM   2318  OG  SER B 288     -18.286 -71.499 -28.555  1.00 30.02
ATOM   2319  N   TRP B 289     -16.035 -71.389 -26.847  1.00 54.93
ATOM   2320  CA  TRP B 289     -15.962 -71.290 -25.417  1.00 54.93
ATOM   2321  C   TRP B 289     -14.624 -70.746 -25.015  1.00 54.93
ATOM   2322  O   TRP B 289     -14.537 -69.864 -24.161  1.00 54.93
ATOM   2323  CB  TRP B 289     -16.144 -72.676 -24.769  1.00 54.93
ATOM   2324  CG  TRP B 289     -16.101 -72.723 -23.261  1.00 54.93
ATOM   2325  CD1 TRP B 289     -17.120 -72.665 -22.357  1.00 54.93
ATOM   2326  CD2 TRP B 289     -14.892 -72.889 -22.503  1.00 54.93
ATOM   2327  NE1 TRP B 289     -16.622 -72.781 -21.080  1.00 54.93
ATOM   2328  CE2 TRP B 289     -15.252 -72.919 -21.156  1.00 54.93
ATOM   2329  CE3 TRP B 289     -13.592 -73.009 -22.898  1.00 54.93
ATOM   2330  CZ2 TRP B 289     -14.309 -73.073 -20.179  1.00 54.93
ATOM   2331  CZ3 TRP B 289     -12.643 -73.158 -21.911  1.00 54.93
ATOM   2332  CH2 TRP B 289     -12.995 -73.189 -20.577  1.00 54.93
ATOM   2333  N   ARG B 290     -13.541 -71.269 -25.619  1.00 88.15
ATOM   2334  CA  ARG B 290     -12.205 -70.855 -25.288  1.00 88.15
ATOM   2335  C   ARG B 290     -12.018 -69.423 -25.653  1.00 88.15
ATOM   2336  O   ARG B 290     -11.444 -68.647 -24.891  1.00 88.15
ATOM   2337  CB  ARG B 290     -11.121 -71.642 -26.045  1.00 88.15
ATOM   2338  CG  ARG B 290      -9.696 -71.126 -25.834  1.00 88.15
ATOM   2339  CD  ARG B 290      -9.332 -70.985 -24.354  1.00 88.15
ATOM   2340  NE  ARG B 290      -9.065 -72.349 -23.813  1.00 88.15
ATOM   2341  CZ  ARG B 290      -9.275 -72.630 -22.495  1.00 88.15
ATOM   2342  NH1 ARG B 290      -9.741 -71.666 -21.649  1.00 88.15
ATOM   2343  NH2 ARG B 290      -9.024 -73.886 -22.024  1.00 88.15
ATOM   2344  N   ILE B 291     -12.521 -69.028 -26.832  1.00 36.54
ATOM   2345  CA  ILE B 291     -12.326 -67.683 -27.273  1.00 36.54
ATOM   2346  C   ILE B 291     -12.958 -66.790 -26.257  1.00 36.54
ATOM   2347  O   ILE B 291     -12.384 -65.777 -25.864  1.00 36.54
ATOM   2348  CB  ILE B 291     -12.993 -67.395 -28.587  1.00 36.54
ATOM   2349  CG1 ILE B 291     -12.505 -68.372 -29.670  1.00 36.54
ATOM   2350  CG2 ILE B 291     -12.739 -65.918 -28.932  1.00 36.54
ATOM   2351  CD1 ILE B 291     -13.526 -68.600 -30.785  1.00 36.54
ATOM   2352  N   ILE B 292     -14.174 -67.142 -25.808  1.00106.81
ATOM   2353  CA  ILE B 292     -14.865 -66.319 -24.862  1.00106.81
ATOM   2354  C   ILE B 292     -14.195 -66.360 -23.520  1.00106.81
ATOM   2355  O   ILE B 292     -14.115 -65.345 -22.831  1.00106.81
ATOM   2356  CB  ILE B 292     -16.328 -66.643 -24.743  1.00106.81
ATOM   2357  CG1 ILE B 292     -16.962 -66.646 -26.138  1.00106.81
ATOM   2358  CG2 ILE B 292     -16.999 -65.678 -23.755  1.00106.81
ATOM   2359  CD1 ILE B 292     -16.803 -65.315 -26.863  1.00106.81
ATOM   2360  N   SER B 293     -13.704 -67.539 -23.092  1.00 32.00
ATOM   2361  CA  SER B 293     -13.076 -67.632 -21.805  1.00 32.00
ATOM   2362  C   SER B 293     -11.872 -66.749 -21.800  1.00 32.00
ATOM   2363  O   SER B 293     -11.589 -66.082 -20.806  1.00 32.00
ATOM   2364  CB  SER B 293     -12.606 -69.056 -21.467  1.00 32.00
ATOM   2365  OG  SER B 293     -11.510 -69.414 -22.296  1.00 32.00
ATOM   2366  N   SER B 294     -11.130 -66.720 -22.921  1.00 75.91
ATOM   2367  CA  SER B 294      -9.936 -65.930 -22.983  1.00 75.91
ATOM   2368  C   SER B 294     -10.282 -64.475 -22.896  1.00 75.91
ATOM   2369  O   SER B 294      -9.592 -63.716 -22.217  1.00 75.91
ATOM   2370  CB  SER B 294      -9.115 -66.164 -24.266  1.00 75.91
ATOM   2371  OG  SER B 294      -9.766 -65.596 -25.393  1.00 75.91
ATOM   2372  N   ILE B 295     -11.364 -64.042 -23.576  1.00113.96
ATOM   2373  CA  ILE B 295     -11.722 -62.650 -23.564  1.00113.96
ATOM   2374  C   ILE B 295     -12.113 -62.233 -22.181  1.00113.96
ATOM   2375  O   ILE B 295     -11.734 -61.159 -21.718  1.00113.96
ATOM   2376  CB  ILE B 295     -12.798 -62.288 -24.559  1.00113.96
ATOM   2377  CG1 ILE B 295     -12.472 -62.762 -25.981  1.00113.96
ATOM   2378  CG2 ILE B 295     -13.028 -60.773 -24.461  1.00113.96
ATOM   2379  CD1 ILE B 295     -13.724 -63.060 -26.805  1.00113.96
ATOM   2380  N   GLU B 296     -12.861 -63.090 -21.466  1.00116.19
ATOM   2381  CA  GLU B 296     -13.298 -62.766 -20.142  1.00116.19
ATOM   2382  C   GLU B 296     -12.104 -62.645 -19.246  1.00116.19
ATOM   2383  O   GLU B 296     -12.187 -62.043 -18.180  1.00116.19
ATOM   2384  CB  GLU B 296     -14.313 -63.762 -19.542  1.00116.19
ATOM   2385  CG  GLU B 296     -13.732 -64.996 -18.854  1.00116.19
ATOM   2386  CD  GLU B 296     -14.920 -65.882 -18.496  1.00116.19
ATOM   2387  OE1 GLU B 296     -15.363 -66.678 -19.367  1.00116.19
ATOM   2388  OE2 GLU B 296     -15.387 -65.781 -17.331  1.00116.19
ATOM   2389  N   GLN B 297     -10.970 -63.258 -19.631  1.00114.93
ATOM   2390  CA  GLN B 297      -9.773 -63.243 -18.834  1.00114.93
ATOM   2391  C   GLN B 297      -9.252 -61.842 -18.674  1.00114.93
ATOM   2392  O   GLN B 297      -8.845 -61.457 -17.579  1.00114.93
ATOM   2393  CB  GLN B 297      -8.645 -64.079 -19.462  1.00114.93
ATOM   2394  CG  GLN B 297      -7.381 -64.144 -18.602  1.00114.93
ATOM   2395  CD  GLN B 297      -7.751 -64.726 -17.246  1.00114.93
ATOM   2396  OE1 GLN B 297      -7.761 -65.942 -17.058  1.00114.93
ATOM   2397  NE2 GLN B 297      -8.068 -63.834 -16.268  1.00114.93
ATOM   2398  N   LYS B 298      -9.259 -61.032 -19.753  1.00 63.17
ATOM   2399  CA  LYS B 298      -8.716 -59.701 -19.688  1.00 63.17
ATOM   2400  C   LYS B 298      -9.583 -58.870 -18.795  1.00 63.17
ATOM   2401  O   LYS B 298     -10.756 -59.173 -18.592  1.00 63.17
ATOM   2402  CB  LYS B 298      -8.668 -58.993 -21.053  1.00 63.17
ATOM   2403  CG  LYS B 298      -7.720 -59.647 -22.058  1.00 63.17
ATOM   2404  CD  LYS B 298      -8.440 -60.543 -23.068  1.00 63.17
ATOM   2405  CE  LYS B 298      -7.500 -61.478 -23.832  1.00 63.17
ATOM   2406  NZ  LYS B 298      -7.016 -62.552 -22.936  1.00 63.17
ATOM   2407  N   GLU B 299      -9.003 -57.801 -18.208  1.00 81.86
ATOM   2408  CA  GLU B 299      -9.760 -56.938 -17.345  1.00 81.86
ATOM   2409  C   GLU B 299     -10.708 -56.172 -18.209  1.00 81.86
ATOM   2410  O   GLU B 299     -10.380 -55.823 -19.341  1.00 81.86
ATOM   2411  CB  GLU B 299      -8.911 -55.889 -16.608  1.00 81.86
ATOM   2412  CG  GLU B 299      -7.645 -56.483 -15.983  1.00 81.86
ATOM   2413  CD  GLU B 299      -6.482 -56.247 -16.934  1.00 81.86
ATOM   2414  OE1 GLU B 299      -6.021 -55.078 -17.024  1.00 81.86
ATOM   2415  OE2 GLU B 299      -6.040 -57.231 -17.583  1.00 81.86
ATOM   2416  N   GLU B 300     -11.933 -55.912 -17.711  1.00128.63
ATOM   2417  CA  GLU B 300     -12.831 -55.143 -18.518  1.00128.63
ATOM   2418  C   GLU B 300     -13.381 -54.046 -17.673  1.00128.63
ATOM   2419  O   GLU B 300     -14.519 -54.121 -17.213  1.00128.63
ATOM   2420  CB  GLU B 300     -14.039 -55.952 -19.020  1.00128.63
ATOM   2421  CG  GLU B 300     -13.704 -56.917 -20.158  1.00128.63
ATOM   2422  CD  GLU B 300     -12.989 -56.127 -21.245  1.00128.63
ATOM   2423  OE1 GLU B 300     -13.394 -54.960 -21.492  1.00128.63
ATOM   2424  OE2 GLU B 300     -12.031 -56.684 -21.845  1.00128.63
ATOM   2425  N   ASN B 301     -12.584 -52.991 -17.433  1.00 66.28
ATOM   2426  CA  ASN B 301     -13.114 -51.900 -16.679  1.00 66.28
ATOM   2427  C   ASN B 301     -14.116 -51.212 -17.541  1.00 66.28
ATOM   2428  O   ASN B 301     -15.234 -50.929 -17.112  1.00 66.28
ATOM   2429  CB  ASN B 301     -12.049 -50.865 -16.281  1.00 66.28
ATOM   2430  CG  ASN B 301     -12.733 -49.803 -15.432  1.00 66.28
ATOM   2431  OD1 ASN B 301     -13.372 -50.113 -14.427  1.00 66.28
ATOM   2432  ND2 ASN B 301     -12.609 -48.516 -15.850  1.00 66.28
ATOM   2433  N   LYS B 302     -13.739 -50.956 -18.809  1.00229.66
ATOM   2434  CA  LYS B 302     -14.637 -50.259 -19.676  1.00229.66
ATOM   2435  C   LYS B 302     -15.654 -51.249 -20.123  1.00229.66
ATOM   2436  O   LYS B 302     -15.358 -52.428 -20.310  1.00229.66
ATOM   2437  CB  LYS B 302     -13.966 -49.624 -20.907  1.00229.66
ATOM   2438  CG  LYS B 302     -13.750 -48.115 -20.754  1.00229.66
ATOM   2439  CD  LYS B 302     -12.616 -47.747 -19.792  1.00229.66
ATOM   2440  CE  LYS B 302     -11.219 -47.903 -20.399  1.00229.66
ATOM   2441  NZ  LYS B 302     -10.181 -47.673 -19.370  1.00229.66
ATOM   2442  N   GLY B 303     -16.902 -50.782 -20.286  1.00 45.15
ATOM   2443  CA  GLY B 303     -17.976 -51.666 -20.610  1.00 45.15
ATOM   2444  C   GLY B 303     -18.549 -51.993 -19.278  1.00 45.15
ATOM   2445  O   GLY B 303     -19.723 -52.330 -19.137  1.00 45.15
ATOM   2446  N   GLY B 304     -17.679 -51.887 -18.257  1.00 40.09
ATOM   2447  CA  GLY B 304     -18.063 -52.037 -16.891  1.00 40.09
ATOM   2448  C   GLY B 304     -18.509 -53.429 -16.623  1.00 40.09
ATOM   2449  O   GLY B 304     -18.149 -54.380 -17.316  1.00 40.09
ATOM   2450  N   GLU B 305     -19.337 -53.548 -15.572  1.00 40.95
ATOM   2451  CA  GLU B 305     -19.854 -54.801 -15.132  1.00 40.95
ATOM   2452  C   GLU B 305     -20.729 -55.349 -16.208  1.00 40.95
ATOM   2453  O   GLU B 305     -20.811 -56.562 -16.375  1.00 40.95
ATOM   2454  CB  GLU B 305     -20.684 -54.715 -13.840  1.00 40.95
ATOM   2455  CG  GLU B 305     -21.537 -53.448 -13.756  1.00 40.95
ATOM   2456  CD  GLU B 305     -20.749 -52.404 -12.978  1.00 40.95
ATOM   2457  OE1 GLU B 305     -20.625 -52.562 -11.734  1.00 40.95
ATOM   2458  OE2 GLU B 305     -20.254 -51.438 -13.619  1.00 40.95
ATOM   2459  N   ASP B 306     -21.409 -54.471 -16.970  1.00 28.54
ATOM   2460  CA  ASP B 306     -22.325 -54.932 -17.975  1.00 28.54
ATOM   2461  C   ASP B 306     -21.595 -55.777 -18.974  1.00 28.54
ATOM   2462  O   ASP B 306     -22.084 -56.833 -19.373  1.00 28.54
ATOM   2463  CB  ASP B 306     -22.987 -53.779 -18.747  1.00 28.54
ATOM   2464  CG  ASP B 306     -23.553 -52.802 -17.726  1.00 28.54
ATOM   2465  OD1 ASP B 306     -24.512 -53.190 -17.007  1.00 28.54
ATOM   2466  OD2 ASP B 306     -23.037 -51.655 -17.653  1.00 28.54
ATOM   2467  N   LYS B 307     -20.403 -55.334 -19.415  1.00 73.30
ATOM   2468  CA  LYS B 307     -19.651 -56.091 -20.377  1.00 73.30
ATOM   2469  C   LYS B 307     -19.240 -57.387 -19.749  1.00 73.30
ATOM   2470  O   LYS B 307     -19.248 -58.432 -20.399  1.00 73.30
ATOM   2471  CB  LYS B 307     -18.364 -55.382 -20.837  1.00 73.30
ATOM   2472  CG  LYS B 307     -17.532 -56.206 -21.824  1.00 73.30
ATOM   2473  CD  LYS B 307     -16.285 -55.482 -22.336  1.00 73.30
ATOM   2474  CE  LYS B 307     -15.559 -56.232 -23.456  1.00 73.30
ATOM   2475  NZ  LYS B 307     -14.471 -55.395 -24.006  1.00 73.30
ATOM   2476  N   LEU B 308     -18.855 -57.344 -18.460  1.00 88.56
ATOM   2477  CA  LEU B 308     -18.397 -58.528 -17.793  1.00 88.56
ATOM   2478  C   LEU B 308     -19.543 -59.485 -17.719  1.00 88.56
ATOM   2479  O   LEU B 308     -19.375 -60.681 -17.947  1.00 88.56
ATOM   2480  CB  LEU B 308     -17.894 -58.237 -16.359  1.00 88.56
ATOM   2481  CG  LEU B 308     -17.345 -59.441 -15.551  1.00 88.56
ATOM   2482  CD1 LEU B 308     -18.477 -60.113 -14.759  1.00 88.56
ATOM   2483  CD2 LEU B 308     -16.578 -60.465 -16.406  1.00 88.56
ATOM   2484  N   LYS B 309     -20.747 -58.979 -17.399  1.00109.73
ATOM   2485  CA  LYS B 309     -21.889 -59.829 -17.222  1.00109.73
ATOM   2486  C   LYS B 309     -22.224 -60.523 -18.508  1.00109.73
ATOM   2487  O   LYS B 309     -22.548 -61.709 -18.510  1.00109.73
ATOM   2488  CB  LYS B 309     -23.124 -59.053 -16.732  1.00109.73
ATOM   2489  CG  LYS B 309     -23.465 -59.284 -15.259  1.00109.73
ATOM   2490  CD  LYS B 309     -22.338 -58.875 -14.308  1.00109.73
ATOM   2491  CE  LYS B 309     -22.671 -57.661 -13.437  1.00109.73
ATOM   2492  NZ  LYS B 309     -23.867 -57.942 -12.610  1.00109.73
ATOM   2493  N   MET B 310     -22.152 -59.804 -19.643  1.00 85.38
ATOM   2494  CA  MET B 310     -22.507 -60.383 -20.906  1.00 85.38
ATOM   2495  C   MET B 310     -21.546 -61.482 -21.247  1.00 85.38
ATOM   2496  O   MET B 310     -21.940 -62.512 -21.791  1.00 85.38
ATOM   2497  CB  MET B 310     -22.504 -59.363 -22.056  1.00 85.38
ATOM   2498  CG  MET B 310     -23.085 -59.928 -23.355  1.00 85.38
ATOM   2499  SD  MET B 310     -24.840 -60.400 -23.271  1.00 85.38
ATOM   2500  CE  MET B 310     -24.571 -62.167 -23.564  1.00 85.38
ATOM   2501  N   ILE B 311     -20.250 -61.287 -20.941  1.00 33.50
ATOM   2502  CA  ILE B 311     -19.245 -62.265 -21.247  1.00 33.50
ATOM   2503  C   ILE B 311     -19.536 -63.517 -20.481  1.00 33.50
ATOM   2504  O   ILE B 311     -19.435 -64.618 -21.019  1.00 33.50
ATOM   2505  CB  ILE B 311     -17.865 -61.820 -20.862  1.00 33.50
ATOM   2506  CG1 ILE B 311     -17.657 -60.338 -21.219  1.00 33.50
ATOM   2507  CG2 ILE B 311     -16.858 -62.765 -21.540  1.00 33.50
ATOM   2508  CD1 ILE B 311     -16.231 -59.848 -20.982  1.00 33.50
ATOM   2509  N   ARG B 312     -19.886 -63.378 -19.189  1.00 46.81
ATOM   2510  CA  ARG B 312     -20.152 -64.526 -18.371  1.00 46.81
ATOM   2511  C   ARG B 312     -21.371 -65.232 -18.879  1.00 46.81
ATOM   2512  O   ARG B 312     -21.388 -66.456 -19.001  1.00 46.81
ATOM   2513  CB  ARG B 312     -20.378 -64.155 -16.896  1.00 46.81
ATOM   2514  CG  ARG B 312     -19.236 -63.341 -16.285  1.00 46.81
ATOM   2515  CD  ARG B 312     -18.004 -64.183 -15.947  1.00 46.81
ATOM   2516  NE  ARG B 312     -17.775 -64.085 -14.478  1.00 46.81
ATOM   2517  CZ  ARG B 312     -16.534 -64.316 -13.958  1.00 46.81
ATOM   2518  NH1 ARG B 312     -15.499 -64.653 -14.781  1.00 46.81
ATOM   2519  NH2 ARG B 312     -16.330 -64.219 -12.612  1.00 46.81
ATOM   2520  N   GLU B 313     -22.422 -64.463 -19.213  1.00 81.14
ATOM   2521  CA  GLU B 313     -23.674 -65.011 -19.651  1.00 81.14
ATOM   2522  C   GLU B 313     -23.496 -65.719 -20.962  1.00 81.14
ATOM   2523  O   GLU B 313     -24.096 -66.767 -21.189  1.00 81.14
ATOM   2524  CB  GLU B 313     -24.741 -63.919 -19.831  1.00 81.14
ATOM   2525  CG  GLU B 313     -25.984 -64.363 -20.603  1.00 81.14
ATOM   2526  CD  GLU B 313     -27.097 -64.549 -19.581  1.00 81.14
ATOM   2527  OE1 GLU B 313     -27.500 -63.529 -18.961  1.00 81.14
ATOM   2528  OE2 GLU B 313     -27.557 -65.708 -19.404  1.00 81.14
ATOM   2529  N   TYR B 314     -22.676 -65.155 -21.868  1.00 65.63
ATOM   2530  CA  TYR B 314     -22.498 -65.716 -23.178  1.00 65.63
ATOM   2531  C   TYR B 314     -21.789 -67.033 -23.073  1.00 65.63
ATOM   2532  O   TYR B 314     -22.144 -67.989 -23.762  1.00 65.63
ATOM   2533  CB  TYR B 314     -21.690 -64.798 -24.113  1.00 65.63
ATOM   2534  CG  TYR B 314     -21.937 -65.235 -25.518  1.00 65.63
ATOM   2535  CD1 TYR B 314     -23.132 -64.930 -26.130  1.00 65.63
ATOM   2536  CD2 TYR B 314     -20.986 -65.928 -26.230  1.00 65.63
ATOM   2537  CE1 TYR B 314     -23.382 -65.316 -27.425  1.00 65.63
ATOM   2538  CE2 TYR B 314     -21.229 -66.318 -27.527  1.00 65.63
ATOM   2539  CZ  TYR B 314     -22.428 -66.012 -28.126  1.00 65.63
ATOM   2540  OH  TYR B 314     -22.682 -66.409 -29.456  1.00 65.63
ATOM   2541  N   ARG B 315     -20.758 -67.118 -22.209  1.00 76.25
ATOM   2542  CA  ARG B 315     -20.011 -68.335 -22.054  1.00 76.25
ATOM   2543  C   ARG B 315     -20.946 -69.390 -21.554  1.00 76.25
ATOM   2544  O   ARG B 315     -20.905 -70.537 -21.996  1.00 76.25
ATOM   2545  CB  ARG B 315     -18.874 -68.213 -21.028  1.00 76.25
ATOM   2546  CG  ARG B 315     -17.629 -69.014 -21.413  1.00 76.25
ATOM   2547  CD  ARG B 315     -17.037 -69.828 -20.261  1.00 76.25
ATOM   2548  NE  ARG B 315     -16.680 -68.870 -19.179  1.00 76.25
ATOM   2549  CZ  ARG B 315     -17.002 -69.151 -17.884  1.00 76.25
ATOM   2550  NH1 ARG B 315     -17.664 -70.307 -17.582  1.00 76.25
ATOM   2551  NH2 ARG B 315     -16.661 -68.278 -16.891  1.00 76.25
ATOM   2552  N   GLN B 316     -21.839 -69.006 -20.627  1.00 38.84
ATOM   2553  CA  GLN B 316     -22.765 -69.913 -20.014  1.00 38.84
ATOM   2554  C   GLN B 316     -23.642 -70.486 -21.082  1.00 38.84
ATOM   2555  O   GLN B 316     -23.996 -71.663 -21.039  1.00 38.84
ATOM   2556  CB  GLN B 316     -23.681 -69.202 -19.005  1.00 38.84
ATOM   2557  CG  GLN B 316     -23.195 -69.312 -17.559  1.00 38.84
ATOM   2558  CD  GLN B 316     -23.132 -70.788 -17.192  1.00 38.84
ATOM   2559  OE1 GLN B 316     -24.150 -71.413 -16.901  1.00 38.84
ATOM   2560  NE2 GLN B 316     -21.898 -71.360 -17.199  1.00 38.84
ATOM   2561  N   MET B 317     -24.027 -69.656 -22.067  1.00 62.00
ATOM   2562  CA  MET B 317     -24.884 -70.083 -23.136  1.00 62.00
ATOM   2563  C   MET B 317     -24.187 -71.154 -23.922  1.00 62.00
ATOM   2564  O   MET B 317     -24.788 -72.164 -24.283  1.00 62.00
ATOM   2565  CB  MET B 317     -25.191 -68.924 -24.102  1.00 62.00
ATOM   2566  CG  MET B 317     -26.000 -67.772 -23.505  1.00 62.00
ATOM   2567  SD  MET B 317     -25.775 -66.200 -24.393  1.00 62.00
ATOM   2568  CE  MET B 317     -26.099 -66.865 -26.050  1.00 62.00
ATOM   2569  N   VAL B 318     -22.886 -70.958 -24.204  1.00 30.69
ATOM   2570  CA  VAL B 318     -22.128 -71.892 -24.986  1.00 30.69
ATOM   2571  C   VAL B 318     -22.016 -73.193 -24.256  1.00 30.69
ATOM   2572  O   VAL B 318     -22.140 -74.258 -24.858  1.00 30.69
ATOM   2573  CB  VAL B 318     -20.736 -71.408 -25.259  1.00 30.69
ATOM   2574  CG1 VAL B 318     -20.022 -72.437 -26.153  1.00 30.69
ATOM   2575  CG2 VAL B 318     -20.822 -70.002 -25.873  1.00 30.69
ATOM   2576  N   GLU B 319     -21.769 -73.134 -22.933  1.00 31.70
ATOM   2577  CA  GLU B 319     -21.587 -74.308 -22.126  1.00 31.70
ATOM   2578  C   GLU B 319     -22.844 -75.116 -22.102  1.00 31.70
ATOM   2579  O   GLU B 319     -22.800 -76.342 -22.203  1.00 31.70
ATOM   2580  CB  GLU B 319     -21.221 -73.968 -20.671  1.00 31.70
ATOM   2581  CG  GLU B 319     -19.714 -73.844 -20.441  1.00 31.70
ATOM   2582  CD  GLU B 319     -19.489 -73.174 -19.092  1.00 31.70
ATOM   2583  OE1 GLU B 319     -20.202 -73.542 -18.121  1.00 31.70
ATOM   2584  OE2 GLU B 319     -18.603 -72.281 -19.018  1.00 31.70
ATOM   2585  N   THR B 320     -24.008 -74.455 -21.975  1.00 90.81
ATOM   2586  CA  THR B 320     -25.232 -75.199 -21.915  1.00 90.81
ATOM   2587  C   THR B 320     -25.394 -75.928 -23.211  1.00 90.81
ATOM   2588  O   THR B 320     -25.798 -77.090 -23.226  1.00 90.81
ATOM   2589  CB  THR B 320     -26.455 -74.354 -21.675  1.00 90.81
ATOM   2590  OG1 THR B 320     -26.628 -73.441 -22.749  1.00 90.81
ATOM   2591  CG2 THR B 320     -26.307 -73.582 -20.355  1.00 90.81
ATOM   2592  N   GLU B 321     -25.072 -75.266 -24.340  1.00 37.12
ATOM   2593  CA  GLU B 321     -25.215 -75.911 -25.614  1.00 37.12
ATOM   2594  C   GLU B 321     -24.274 -77.071 -25.673  1.00 37.12
ATOM   2595  O   GLU B 321     -24.649 -78.161 -26.100  1.00 37.12
ATOM   2596  CB  GLU B 321     -24.855 -75.019 -26.816  1.00 37.12
ATOM   2597  CG  GLU B 321     -25.919 -73.989 -27.194  1.00 37.12
ATOM   2598  CD  GLU B 321     -25.597 -73.497 -28.599  1.00 37.12
ATOM   2599  OE1 GLU B 321     -25.276 -74.352 -29.468  1.00 37.12
ATOM   2600  OE2 GLU B 321     -25.671 -72.259 -28.825  1.00 37.12
ATOM   2601  N   LEU B 322     -23.024 -76.867 -25.215  1.00 95.15
ATOM   2602  CA  LEU B 322     -22.022 -77.888 -25.305  1.00 95.15
ATOM   2603  C   LEU B 322     -22.481 -79.067 -24.503  1.00 95.15
ATOM   2604  O   LEU B 322     -22.381 -80.208 -24.950  1.00 95.15
ATOM   2605  CB  LEU B 322     -20.662 -77.405 -24.758  1.00 95.15
ATOM   2606  CG  LEU B 322     -19.598 -78.504 -24.536  1.00 95.15
ATOM   2607  CD1 LEU B 322     -19.377 -79.366 -25.788  1.00 95.15
ATOM   2608  CD2 LEU B 322     -18.295 -77.911 -23.977  1.00 95.15
ATOM   2609  N   LYS B 323     -23.023 -78.815 -23.297  1.00 68.72
ATOM   2610  CA  LYS B 323     -23.476 -79.868 -22.432  1.00 68.72
ATOM   2611  C   LYS B 323     -24.580 -80.620 -23.104  1.00 68.72
ATOM   2612  O   LYS B 323     -24.632 -81.847 -23.044  1.00 68.72
ATOM   2613  CB  LYS B 323     -24.038 -79.322 -21.108  1.00 68.72
ATOM   2614  CG  LYS B 323     -24.482 -80.403 -20.123  1.00 68.72
ATOM   2615  CD  LYS B 323     -26.003 -80.514 -19.992  1.00 68.72
ATOM   2616  CE  LYS B 323     -26.646 -79.335 -19.259  1.00 68.72
ATOM   2617  NZ  LYS B 323     -26.596 -79.560 -17.798  1.00 68.72
ATOM   2618  N   LEU B 324     -25.503 -79.899 -23.764  1.00 35.64
ATOM   2619  CA  LEU B 324     -26.618 -80.540 -24.403  1.00 35.64
ATOM   2620  C   LEU B 324     -26.125 -81.417 -25.513  1.00 35.64
ATOM   2621  O   LEU B 324     -26.627 -82.525 -25.695  1.00 35.64
ATOM   2622  CB  LEU B 324     -27.634 -79.546 -24.991  1.00 35.64
ATOM   2623  CG  LEU B 324     -28.845 -79.300 -24.070  1.00 35.64
ATOM   2624  CD1 LEU B 324     -29.658 -80.587 -23.861  1.00 35.64
ATOM   2625  CD2 LEU B 324     -28.415 -78.642 -22.747  1.00 35.64
ATOM   2626  N   ILE B 325     -25.127 -80.949 -26.290  1.00 39.75
ATOM   2627  CA  ILE B 325     -24.635 -81.729 -27.392  1.00 39.75
ATOM   2628  C   ILE B 325     -24.017 -82.992 -26.875  1.00 39.75
ATOM   2629  O   ILE B 325     -24.240 -84.071 -27.421  1.00 39.75
ATOM   2630  CB  ILE B 325     -23.604 -81.014 -28.226  1.00 39.75
ATOM   2631  CG1 ILE B 325     -24.113 -79.620 -28.631  1.00 39.75
ATOM   2632  CG2 ILE B 325     -23.248 -81.908 -29.427  1.00 39.75
ATOM   2633  CD1 ILE B 325     -22.997 -78.594 -28.824  1.00 39.75
ATOM   2634  N   CYS B 326     -23.215 -82.896 -25.801  1.00 34.43
ATOM   2635  CA  CYS B 326     -22.558 -84.053 -25.262  1.00 34.43
ATOM   2636  C   CYS B 326     -23.568 -85.012 -24.711  1.00 34.43
ATOM   2637  O   CYS B 326     -23.403 -86.226 -24.820  1.00 34.43
ATOM   2638  CB  CYS B 326     -21.567 -83.705 -24.140  1.00 34.43
ATOM   2639  SG  CYS B 326     -19.906 -83.347 -24.787  1.00 34.43
ATOM   2640  N   CYS B 327     -24.637 -84.493 -24.082  1.00 28.74
ATOM   2641  CA  CYS B 327     -25.629 -85.340 -23.486  1.00 28.74
ATOM   2642  C   CYS B 327     -26.304 -86.135 -24.554  1.00 28.74
ATOM   2643  O   CYS B 327     -26.567 -87.323 -24.372  1.00 28.74
ATOM   2644  CB  CYS B 327     -26.713 -84.548 -22.735  1.00 28.74
ATOM   2645  SG  CYS B 327     -26.076 -83.786 -21.213  1.00 28.74
ATOM   2646  N   ASP B 328     -26.612 -85.507 -25.705  1.00110.85
ATOM   2647  CA  ASP B 328     -27.294 -86.265 -26.709  1.00110.85
ATOM   2648  C   ASP B 328     -26.420 -87.372 -27.214  1.00110.85
ATOM   2649  O   ASP B 328     -26.903 -88.481 -27.435  1.00110.85
ATOM   2650  CB  ASP B 328     -27.875 -85.452 -27.891  1.00110.85
ATOM   2651  CG  ASP B 328     -28.804 -86.272 -28.769  1.00110.85
ATOM   2652  OD1 ASP B 328     -30.018 -86.309 -28.442  1.00110.85
ATOM   2653  OD2 ASP B 328     -28.319 -86.882 -29.759  1.00110.85
ATOM   2654  N   ILE B 329     -25.109 -87.123 -27.399  1.00 88.30
ATOM   2655  CA  ILE B 329     -24.246 -88.153 -27.908  1.00 88.30
ATOM   2656  C   ILE B 329     -24.128 -89.276 -26.922  1.00 88.30
ATOM   2657  O   ILE B 329     -24.099 -90.442 -27.309  1.00 88.30
ATOM   2658  CB  ILE B 329     -22.857 -87.697 -28.254  1.00 88.30
ATOM   2659  CG1 ILE B 329     -22.055 -88.885 -28.812  1.00 88.30
ATOM   2660  CG2 ILE B 329     -22.213 -87.056 -27.017  1.00 88.30
ATOM   2661  CD1 ILE B 329     -22.530 -89.362 -30.182  1.00 88.30
ATOM   2662  N   LEU B 330     -24.020 -88.950 -25.620  1.00 41.22
ATOM   2663  CA  LEU B 330     -23.883 -89.935 -24.582  1.00 41.22
ATOM   2664  C   LEU B 330     -25.122 -90.770 -24.514  1.00 41.22
ATOM   2665  O   LEU B 330     -25.046 -91.979 -24.304  1.00 41.22
ATOM   2666  CB  LEU B 330     -23.670 -89.295 -23.199  1.00 41.22
ATOM   2667  CG  LEU B 330     -22.310 -88.583 -23.065  1.00 41.22
ATOM   2668  CD1 LEU B 330     -22.145 -87.948 -21.674  1.00 41.22
ATOM   2669  CD2 LEU B 330     -21.149 -89.532 -23.412  1.00 41.22
ATOM   2670  N   ASP B 331     -26.304 -90.147 -24.676  1.00 64.60
ATOM   2671  CA  ASP B 331     -27.526 -90.895 -24.595  1.00 64.60
ATOM   2672  C   ASP B 331     -27.532 -91.903 -25.703  1.00 64.60
ATOM   2673  O   ASP B 331     -27.860 -93.069 -25.493  1.00 64.60
ATOM   2674  CB  ASP B 331     -28.776 -90.012 -24.760  1.00 64.60
ATOM   2675  CG  ASP B 331     -29.660 -90.173 -23.529  1.00 64.60
ATOM   2676  OD1 ASP B 331     -29.122 -90.110 -22.391  1.00 64.60
ATOM   2677  OD2 ASP B 331     -30.892 -90.365 -23.713  1.00 64.60
ATOM   2678  N   VAL B 332     -27.131 -91.477 -26.915  1.00 29.82
ATOM   2679  CA  VAL B 332     -27.140 -92.339 -28.061  1.00 29.82
ATOM   2680  C   VAL B 332     -26.217 -93.485 -27.801  1.00 29.82
ATOM   2681  O   VAL B 332     -26.511 -94.624 -28.166  1.00 29.82
ATOM   2682  CB  VAL B 332     -26.667 -91.646 -29.304  1.00 29.82
ATOM   2683  CG1 VAL B 332     -26.606 -92.676 -30.444  1.00 29.82
ATOM   2684  CG2 VAL B 332     -27.601 -90.457 -29.584  1.00 29.82
ATOM   2685  N   LEU B 333     -25.057 -93.206 -27.177  1.00 51.29
ATOM   2686  CA  LEU B 333     -24.091 -94.235 -26.910  1.00 51.29
ATOM   2687  C   LEU B 333     -24.652 -95.234 -25.949  1.00 51.29
ATOM   2688  O   LEU B 333     -24.521 -96.440 -26.155  1.00 51.29
ATOM   2689  CB  LEU B 333     -22.795 -93.694 -26.277  1.00 51.29
ATOM   2690  CG  LEU B 333     -22.016 -92.717 -27.175  1.00 51.29
ATOM   2691  CD1 LEU B 333     -21.173 -91.745 -26.335  1.00 51.29
ATOM   2692  CD2 LEU B 333     -21.168 -93.473 -28.212  1.00 51.29
ATOM   2693  N   ASP B 334     -25.271 -94.756 -24.855  1.00 50.06
ATOM   2694  CA  ASP B 334     -25.765 -95.657 -23.857  1.00 50.06
ATOM   2695  C   ASP B 334     -26.934 -96.435 -24.366  1.00 50.06
ATOM   2696  O   ASP B 334     -26.981 -97.657 -24.235  1.00 50.06
ATOM   2697  CB  ASP B 334     -26.212 -94.929 -22.579  1.00 50.06
ATOM   2698  CG  ASP B 334     -26.615 -95.968 -21.542  1.00 50.06
ATOM   2699  OD1 ASP B 334     -25.709 -96.608 -20.944  1.00 50.06
ATOM   2700  OD2 ASP B 334     -27.845 -96.125 -21.324  1.00 50.06
ATOM   2701  N   LYS B 335     -27.927 -95.743 -24.952  1.00 77.73
ATOM   2702  CA  LYS B 335     -29.111 -96.454 -25.322  1.00 77.73
ATOM   2703  C   LYS B 335     -28.869 -97.403 -26.461  1.00 77.73
ATOM   2704  O   LYS B 335     -29.162 -98.591 -26.349  1.00 77.73
ATOM   2705  CB  LYS B 335     -30.256 -95.504 -25.717  1.00 77.73
ATOM   2706  CG  LYS B 335     -30.558 -94.430 -24.672  1.00 77.73
ATOM   2707  CD  LYS B 335     -31.545 -93.371 -25.167  1.00 77.73
ATOM   2708  CE  LYS B 335     -32.903 -93.938 -25.584  1.00 77.73
ATOM   2709  NZ  LYS B 335     -33.844 -92.834 -25.874  1.00 77.73
ATOM   2710  N   HIS B 336     -28.433 -96.880 -27.626  1.00 95.40
ATOM   2711  CA  HIS B 336     -28.244 -97.700 -28.795  1.00 95.40
ATOM   2712  C   HIS B 336     -26.888 -98.312 -29.035  1.00 95.40
ATOM   2713  O   HIS B 336     -26.724 -99.531 -29.078  1.00 95.40
ATOM   2714  CB  HIS B 336     -28.599 -96.932 -30.077  1.00 95.40
ATOM   2715  CG  HIS B 336     -29.823 -96.082 -29.912  1.00 95.40
ATOM   2716  ND1 HIS B 336     -31.112 -96.565 -29.947  1.00 95.40
ATOM   2717  CD2 HIS B 336     -29.933 -94.744 -29.694  1.00 95.40
ATOM   2718  CE1 HIS B 336     -31.933 -95.502 -29.750  1.00 95.40
ATOM   2719  NE2 HIS B 336     -31.263 -94.375 -29.592  1.00 95.40
ATOM   2720  N   LEU B 337     -25.868 -97.433 -29.151  1.00 84.98
ATOM   2721  CA  LEU B 337     -24.595 -97.765 -29.741  1.00 84.98
ATOM   2722  C   LEU B 337     -23.807 -98.804 -29.007  1.00 84.98
ATOM   2723  O   LEU B 337     -23.375 -99.789 -29.604  1.00 84.98
ATOM   2724  CB  LEU B 337     -23.695 -96.522 -29.876  1.00 84.98
ATOM   2725  CG  LEU B 337     -24.377 -95.332 -30.585  1.00 84.98
ATOM   2726  CD1 LEU B 337     -23.397 -94.167 -30.798  1.00 84.98
ATOM   2727  CD2 LEU B 337     -25.053 -95.767 -31.897  1.00 84.98
ATOM   2728  N   ILE B 338     -23.575 -98.604 -27.700  1.00 57.51
ATOM   2729  CA  ILE B 338     -22.755 -99.523 -26.967  1.00 57.51
ATOM   2730  C   ILE B 338     -23.443-100.845 -26.791  1.00 57.51
ATOM   2731  O   ILE B 338     -22.831-101.887 -27.017  1.00 57.51
ATOM   2732  CB  ILE B 338     -22.365 -99.006 -25.609  1.00 57.51
ATOM   2733  CG1 ILE B 338     -21.739 -97.605 -25.731  1.00 57.51
ATOM   2734  CG2 ILE B 338     -21.430-100.041 -24.956  1.00 57.51
ATOM   2735  CD1 ILE B 338     -21.609 -96.870 -24.397  1.00 57.51
ATOM   2736  N   PRO B 339     -24.689-100.867 -26.397  1.00163.18
ATOM   2737  CA  PRO B 339     -25.349-102.124 -26.155  1.00163.18
ATOM   2738  C   PRO B 339     -25.515-102.949 -27.391  1.00163.18
ATOM   2739  O   PRO B 339     -25.467-104.174 -27.304  1.00163.18
ATOM   2740  CB  PRO B 339     -26.670-101.773 -25.475  1.00163.18
ATOM   2741  CG  PRO B 339     -26.306-100.586 -24.563  1.00163.18
ATOM   2742  CD  PRO B 339     -25.130 -99.898 -25.277  1.00163.18
ATOM   2743  N   ALA B 340     -25.764-102.286 -28.532  1.00 60.15
ATOM   2744  CA  ALA B 340     -25.959-102.877 -29.824  1.00 60.15
ATOM   2745  C   ALA B 340     -24.688-103.457 -30.360  1.00 60.15
ATOM   2746  O   ALA B 340     -24.733-104.414 -31.130  1.00 60.15
ATOM   2747  CB  ALA B 340     -26.473-101.870 -30.868  1.00 60.15
ATOM   2748  N   ALA B 341     -23.528-102.858 -30.014  1.00 57.15
ATOM   2749  CA  ALA B 341     -22.268-103.243 -30.597  1.00 57.15
ATOM   2750  C   ALA B 341     -22.082-104.726 -30.521  1.00 57.15
ATOM   2751  O   ALA B 341     -22.024-105.318 -29.444  1.00 57.15
ATOM   2752  CB  ALA B 341     -21.056-102.574 -29.925  1.00 57.15
ATOM   2753  N   ASN B 342     -22.044-105.352 -31.715  1.00122.71
ATOM   2754  CA  ASN B 342     -21.861-106.760 -31.920  1.00122.71
ATOM   2755  C   ASN B 342     -20.420-107.170 -31.851  1.00122.71
ATOM   2756  O   ASN B 342     -20.109-108.253 -31.354  1.00122.71
ATOM   2757  CB  ASN B 342     -22.389-107.232 -33.284  1.00122.71
ATOM   2758  CG  ASN B 342     -23.873-107.535 -33.122  1.00122.71
ATOM   2759  OD1 ASN B 342     -24.267-108.338 -32.276  1.00122.71
ATOM   2760  ND2 ASN B 342     -24.723-106.883 -33.960  1.00122.71
ATOM   2761  N   THR B 343     -19.506-106.320 -32.371  1.00104.54
ATOM   2762  CA  THR B 343     -18.128-106.714 -32.493  1.00104.54
ATOM   2763  C   THR B 343     -17.254-105.788 -31.706  1.00104.54
ATOM   2764  O   THR B 343     -17.648-104.681 -31.347  1.00104.54
ATOM   2765  CB  THR B 343     -17.635-106.699 -33.911  1.00104.54
ATOM   2766  OG1 THR B 343     -16.560-107.614 -34.070  1.00104.54
ATOM   2767  CG2 THR B 343     -17.177-105.273 -34.259  1.00104.54
ATOM   2768  N   GLY B 344     -16.016-106.247 -31.428  1.00 28.28
ATOM   2769  CA  GLY B 344     -15.069-105.551 -30.605  1.00 28.28
ATOM   2770  C   GLY B 344     -14.658-104.237 -31.200  1.00 28.28
ATOM   2771  O   GLY B 344     -14.461-103.267 -30.470  1.00 28.28
ATOM   2772  N   GLU B 345     -14.495-104.163 -32.534  1.00 41.00
ATOM   2773  CA  GLU B 345     -14.006-102.952 -33.133  1.00 41.00
ATOM   2774  C   GLU B 345     -14.937-101.814 -32.834  1.00 41.00
ATOM   2775  O   GLU B 345     -14.496-100.725 -32.467  1.00 41.00
ATOM   2776  CB  GLU B 345     -13.871-103.059 -34.662  1.00 41.00
ATOM   2777  CG  GLU B 345     -12.854-104.108 -35.114  1.00 41.00
ATOM   2778  CD  GLU B 345     -12.927-104.202 -36.632  1.00 41.00
ATOM   2779  OE1 GLU B 345     -13.931-104.769 -37.138  1.00 41.00
ATOM   2780  OE2 GLU B 345     -11.985-103.705 -37.304  1.00 41.00
ATOM   2781  N   SER B 346     -16.255-102.035 -32.985  1.00 41.19
ATOM   2782  CA  SER B 346     -17.230-101.005 -32.749  1.00 41.19
ATOM   2783  C   SER B 346     -17.281-100.676 -31.289  1.00 41.19
ATOM   2784  O   SER B 346     -17.372 -99.510 -30.908  1.00 41.19
ATOM   2785  CB  SER B 346     -18.651-101.423 -33.168  1.00 41.19
ATOM   2786  OG  SER B 346     -19.110-102.493 -32.355  1.00 41.19
ATOM   2787  N   LYS B 347     -17.193-101.706 -30.428  1.00126.53
ATOM   2788  CA  LYS B 347     -17.320-101.506 -29.014  1.00126.53
ATOM   2789  C   LYS B 347     -16.256-100.552 -28.578  1.00126.53
ATOM   2790  O   LYS B 347     -16.503 -99.653 -27.778  1.00126.53
ATOM   2791  CB  LYS B 347     -17.104-102.799 -28.210  1.00126.53
ATOM   2792  CG  LYS B 347     -17.676-102.757 -26.794  1.00126.53
ATOM   2793  CD  LYS B 347     -19.201-102.857 -26.747  1.00126.53
ATOM   2794  CE  LYS B 347     -19.739-104.210 -27.219  1.00126.53
ATOM   2795  NZ  LYS B 347     -21.194-104.295 -26.959  1.00126.53
ATOM   2796  N   VAL B 348     -15.028-100.727 -29.087  1.00 31.67
ATOM   2797  CA  VAL B 348     -13.951 -99.862 -28.702  1.00 31.67
ATOM   2798  C   VAL B 348     -14.238 -98.478 -29.191  1.00 31.67
ATOM   2799  O   VAL B 348     -14.033 -97.497 -28.479  1.00 31.67
ATOM   2800  CB  VAL B 348     -12.638-100.277 -29.297  1.00 31.67
ATOM   2801  CG1 VAL B 348     -11.565 -99.259 -28.872  1.00 31.67
ATOM   2802  CG2 VAL B 348     -12.337-101.721 -28.863  1.00 31.67
ATOM   2803  N   PHE B 349     -14.757 -98.375 -30.427  1.00115.27
ATOM   2804  CA  PHE B 349     -14.981 -97.108 -31.058  1.00115.27
ATOM   2805  C   PHE B 349     -15.933 -96.300 -30.226  1.00115.27
ATOM   2806  O   PHE B 349     -15.718 -95.106 -30.022  1.00115.27
ATOM   2807  CB  PHE B 349     -15.589 -97.277 -32.463  1.00115.27
ATOM   2808  CG  PHE B 349     -15.318 -96.055 -33.272  1.00115.27
ATOM   2809  CD1 PHE B 349     -16.038 -94.898 -33.071  1.00115.27
ATOM   2810  CD2 PHE B 349     -14.344 -96.070 -34.244  1.00115.27
ATOM   2811  CE1 PHE B 349     -15.784 -93.777 -33.824  1.00115.27
ATOM   2812  CE2 PHE B 349     -14.086 -94.952 -35.000  1.00115.27
ATOM   2813  CZ  PHE B 349     -14.807 -93.801 -34.791  1.00115.27
ATOM   2814  N   TYR B 350     -17.030 -96.922 -29.752  1.00 68.01
ATOM   2815  CA  TYR B 350     -18.028 -96.229 -28.981  1.00 68.01
ATOM   2816  C   TYR B 350     -17.547 -95.854 -27.608  1.00 68.01
ATOM   2817  O   TYR B 350     -17.820 -94.747 -27.147  1.00 68.01
ATOM   2818  CB  TYR B 350     -19.346 -97.009 -28.863  1.00 68.01
ATOM   2819  CG  TYR B 350     -19.921 -97.010 -30.239  1.00 68.01
ATOM   2820  CD1 TYR B 350     -20.181 -95.821 -30.883  1.00 68.01
ATOM   2821  CD2 TYR B 350     -20.203 -98.192 -30.884  1.00 68.01
ATOM   2822  CE1 TYR B 350     -20.708 -95.808 -32.153  1.00 68.01
ATOM   2823  CE2 TYR B 350     -20.732 -98.185 -32.153  1.00 68.01
ATOM   2824  CZ  TYR B 350     -20.985 -96.993 -32.790  1.00 68.01
ATOM   2825  OH  TYR B 350     -21.527 -96.987 -34.093  1.00 68.01
ATOM   2826  N   TYR B 351     -16.834 -96.759 -26.903  1.00 95.99
ATOM   2827  CA  TYR B 351     -16.361 -96.436 -25.580  1.00 95.99
ATOM   2828  C   TYR B 351     -15.421 -95.279 -25.683  1.00 95.99
ATOM   2829  O   TYR B 351     -15.459 -94.353 -24.874  1.00 95.99
ATOM   2830  CB  TYR B 351     -15.601 -97.573 -24.865  1.00 95.99
ATOM   2831  CG  TYR B 351     -16.566 -98.537 -24.257  1.00 95.99
ATOM   2832  CD1 TYR B 351     -17.602 -98.112 -23.460  1.00 95.99
ATOM   2833  CD2 TYR B 351     -16.434 -99.885 -24.500  1.00 95.99
ATOM   2834  CE1 TYR B 351     -18.488 -99.011 -22.912  1.00 95.99
ATOM   2835  CE2 TYR B 351     -17.315-100.792 -23.956  1.00 95.99
ATOM   2836  CZ  TYR B 351     -18.345-100.354 -23.158  1.00 95.99
ATOM   2837  OH  TYR B 351     -19.251-101.280 -22.600  1.00 95.99
ATOM   2838  N   LYS B 352     -14.552 -95.302 -26.703  1.00 98.20
ATOM   2839  CA  LYS B 352     -13.607 -94.248 -26.912  1.00 98.20
ATOM   2840  C   LYS B 352     -14.394 -92.983 -27.083  1.00 98.20
ATOM   2841  O   LYS B 352     -14.022 -91.930 -26.564  1.00 98.20
ATOM   2842  CB  LYS B 352     -12.769 -94.537 -28.171  1.00 98.20
ATOM   2843  CG  LYS B 352     -11.937 -93.386 -28.734  1.00 98.20
ATOM   2844  CD  LYS B 352     -12.065 -93.209 -30.244  1.00 98.20
ATOM   2845  CE  LYS B 352     -11.373 -91.946 -30.756  1.00 98.20
ATOM   2846  NZ  LYS B 352     -12.316 -90.807 -30.730  1.00 98.20
ATOM   2847  N   MET B 353     -15.525 -93.064 -27.805  1.00 43.50
ATOM   2848  CA  MET B 353     -16.359 -91.919 -28.036  1.00 43.50
ATOM   2849  C   MET B 353     -16.923 -91.442 -26.727  1.00 43.50
ATOM   2850  O   MET B 353     -16.981 -90.240 -26.467  1.00 43.50
ATOM   2851  CB  MET B 353     -17.531 -92.242 -28.978  1.00 43.50
ATOM   2852  CG  MET B 353     -17.200 -92.093 -30.463  1.00 43.50
ATOM   2853  SD  MET B 353     -18.355 -92.954 -31.572  1.00 43.50
ATOM   2854  CE  MET B 353     -19.799 -91.956 -31.108  1.00 43.50
ATOM   2855  N   LYS B 354     -17.342 -92.380 -25.854  1.00 58.69
ATOM   2856  CA  LYS B 354     -17.922 -91.998 -24.597  1.00 58.69
ATOM   2857  C   LYS B 354     -16.899 -91.235 -23.812  1.00 58.69
ATOM   2858  O   LYS B 354     -17.210 -90.234 -23.170  1.00 58.69
ATOM   2859  CB  LYS B 354     -18.382 -93.192 -23.741  1.00 58.69
ATOM   2860  CG  LYS B 354     -19.561 -92.837 -22.830  1.00 58.69
ATOM   2861  CD  LYS B 354     -19.732 -93.768 -21.628  1.00 58.69
ATOM   2862  CE  LYS B 354     -21.190 -94.047 -21.260  1.00 58.69
ATOM   2863  NZ  LYS B 354     -21.266 -94.626 -19.899  1.00 58.69
ATOM   2864  N   GLY B 355     -15.635 -91.687 -23.843  1.00 22.09
ATOM   2865  CA  GLY B 355     -14.610 -91.018 -23.095  1.00 22.09
ATOM   2866  C   GLY B 355     -14.428 -89.621 -23.612  1.00 22.09
ATOM   2867  O   GLY B 355     -14.306 -88.677 -22.832  1.00 22.09
ATOM   2868  N   ASP B 356     -14.421 -89.452 -24.949  1.00 50.32
ATOM   2869  CA  ASP B 356     -14.164 -88.164 -25.532  1.00 50.32
ATOM   2870  C   ASP B 356     -15.207 -87.193 -25.073  1.00 50.32
ATOM   2871  O   ASP B 356     -14.893 -86.090 -24.628  1.00 50.32
ATOM   2872  CB  ASP B 356     -14.269 -88.169 -27.067  1.00 50.32
ATOM   2873  CG  ASP B 356     -13.055 -88.852 -27.673  1.00 50.32
ATOM   2874  OD1 ASP B 356     -11.932 -88.703 -27.121  1.00 50.32
ATOM   2875  OD2 ASP B 356     -13.244 -89.540 -28.710  1.00 50.32
ATOM   2876  N   TYR B 357     -16.487 -87.593 -25.161  1.00 73.87
ATOM   2877  CA  TYR B 357     -17.571 -86.714 -24.833  1.00 73.87
ATOM   2878  C   TYR B 357     -17.591 -86.386 -23.376  1.00 73.87
ATOM   2879  O   TYR B 357     -17.955 -85.272 -23.001  1.00 73.87
ATOM   2880  CB  TYR B 357     -18.934 -87.207 -25.345  1.00 73.87
ATOM   2881  CG  TYR B 357     -18.778 -87.073 -26.823  1.00 73.87
ATOM   2882  CD1 TYR B 357     -18.637 -85.838 -27.412  1.00 73.87
ATOM   2883  CD2 TYR B 357     -18.804 -88.191 -27.626  1.00 73.87
ATOM   2884  CE1 TYR B 357     -18.510 -85.720 -28.776  1.00 73.87
ATOM   2885  CE2 TYR B 357     -18.677 -88.081 -28.992  1.00 73.87
ATOM   2886  CZ  TYR B 357     -18.531 -86.843 -29.569  1.00 73.87
ATOM   2887  OH  TYR B 357     -18.402 -86.721 -30.969  1.00 73.87
ATOM   2888  N   HIS B 358     -17.243 -87.356 -22.512  1.00 49.41
ATOM   2889  CA  HIS B 358     -17.156 -87.091 -21.102  1.00 49.41
ATOM   2890  C   HIS B 358     -16.035 -86.117 -20.872  1.00 49.41
ATOM   2891  O   HIS B 358     -16.094 -85.305 -19.950  1.00 49.41
ATOM   2892  CB  HIS B 358     -16.875 -88.343 -20.246  1.00 49.41
ATOM   2893  CG  HIS B 358     -18.105 -89.131 -19.889  1.00 49.41
ATOM   2894  ND1 HIS B 358     -18.277 -90.462 -20.198  1.00 49.41
ATOM   2895  CD2 HIS B 358     -19.249 -88.747 -19.259  1.00 49.41
ATOM   2896  CE1 HIS B 358     -19.506 -90.815 -19.743  1.00 49.41
ATOM   2897  NE2 HIS B 358     -20.134 -89.807 -19.165  1.00 49.41
ATOM   2898  N   ARG B 359     -14.954 -86.201 -21.676  1.00129.46
ATOM   2899  CA  ARG B 359     -13.852 -85.287 -21.538  1.00129.46
ATOM   2900  C   ARG B 359     -14.311 -83.897 -21.865  1.00129.46
ATOM   2901  O   ARG B 359     -13.915 -82.934 -21.210  1.00129.46
ATOM   2902  CB  ARG B 359     -12.669 -85.610 -22.465  1.00129.46
ATOM   2903  CG  ARG B 359     -11.491 -84.652 -22.279  1.00129.46
ATOM   2904  CD  ARG B 359     -10.213 -85.099 -22.990  1.00129.46
ATOM   2905  NE  ARG B 359     -10.499 -85.131 -24.450  1.00129.46
ATOM   2906  CZ  ARG B 359      -9.958 -86.108 -25.235  1.00129.46
ATOM   2907  NH1 ARG B 359      -9.098 -87.020 -24.693  1.00129.46
ATOM   2908  NH2 ARG B 359     -10.277 -86.166 -26.560  1.00129.46
ATOM   2909  N   TYR B 360     -15.160 -83.751 -22.898  1.00 65.20
ATOM   2910  CA  TYR B 360     -15.611 -82.450 -23.305  1.00 65.20
ATOM   2911  C   TYR B 360     -16.423 -81.854 -22.198  1.00 65.20
ATOM   2912  O   TYR B 360     -16.348 -80.657 -21.930  1.00 65.20
ATOM   2913  CB  TYR B 360     -16.468 -82.467 -24.582  1.00 65.20
ATOM   2914  CG  TYR B 360     -15.574 -82.909 -25.690  1.00 65.20
ATOM   2915  CD1 TYR B 360     -14.233 -82.602 -25.675  1.00 65.20
ATOM   2916  CD2 TYR B 360     -16.083 -83.610 -26.759  1.00 65.20
ATOM   2917  CE1 TYR B 360     -13.410 -83.007 -26.698  1.00 65.20
ATOM   2918  CE2 TYR B 360     -15.265 -84.017 -27.787  1.00 65.20
ATOM   2919  CZ  TYR B 360     -13.925 -83.717 -27.756  1.00 65.20
ATOM   2920  OH  TYR B 360     -13.080 -84.133 -28.807  1.00 65.20
ATOM   2921  N   LEU B 361     -17.244 -82.684 -21.532  1.00 43.60
ATOM   2922  CA  LEU B 361     -18.056 -82.224 -20.444  1.00 43.60
ATOM   2923  C   LEU B 361     -17.155 -81.738 -19.347  1.00 43.60
ATOM   2924  O   LEU B 361     -17.443 -80.736 -18.693  1.00 43.60
ATOM   2925  CB  LEU B 361     -18.947 -83.331 -19.851  1.00 43.60
ATOM   2926  CG  LEU B 361     -20.243 -83.580 -20.644  1.00 43.60
ATOM   2927  CD1 LEU B 361     -20.355 -85.049 -21.081  1.00 43.60
ATOM   2928  CD2 LEU B 361     -21.478 -83.103 -19.862  1.00 43.60
ATOM   2929  N   ALA B 362     -16.023 -82.432 -19.129  1.00 33.88
ATOM   2930  CA  ALA B 362     -15.128 -82.118 -18.048  1.00 33.88
ATOM   2931  C   ALA B 362     -14.585 -80.731 -18.211  1.00 33.88
ATOM   2932  O   ALA B 362     -14.468 -79.982 -17.243  1.00 33.88
ATOM   2933  CB  ALA B 362     -13.923 -83.073 -17.975  1.00 33.88
ATOM   2934  N   GLU B 363     -14.270 -80.335 -19.455  1.00 76.25
ATOM   2935  CA  GLU B 363     -13.645 -79.064 -19.683  1.00 76.25
ATOM   2936  C   GLU B 363     -14.512 -77.956 -19.145  1.00 76.25
ATOM   2937  O   GLU B 363     -14.002 -76.939 -18.676  1.00 76.25
ATOM   2938  CB  GLU B 363     -13.380 -78.820 -21.181  1.00 76.25
ATOM   2939  CG  GLU B 363     -12.343 -79.795 -21.752  1.00 76.25
ATOM   2940  CD  GLU B 363     -12.285 -79.651 -23.270  1.00 76.25
ATOM   2941  OE1 GLU B 363     -13.295 -79.994 -23.939  1.00 76.25
ATOM   2942  OE2 GLU B 363     -11.222 -79.201 -23.777  1.00 76.25
ATOM   2943  N   PHE B 364     -15.843 -78.072 -19.298  1.00214.84
ATOM   2944  CA  PHE B 364     -16.793 -77.104 -18.801  1.00214.84
ATOM   2945  C   PHE B 364     -17.254 -77.311 -17.383  1.00214.84
ATOM   2946  O   PHE B 364     -17.867 -76.404 -16.828  1.00214.84
ATOM   2947  CB  PHE B 364     -18.039 -76.880 -19.685  1.00214.84
ATOM   2948  CG  PHE B 364     -19.084 -77.915 -19.449  1.00214.84
ATOM   2949  CD1 PHE B 364     -19.817 -77.920 -18.284  1.00214.84
ATOM   2950  CD2 PHE B 364     -19.363 -78.852 -20.415  1.00214.84
ATOM   2951  CE1 PHE B 364     -20.790 -78.866 -18.071  1.00214.84
ATOM   2952  CE2 PHE B 364     -20.340 -79.799 -20.206  1.00214.84
ATOM   2953  CZ  PHE B 364     -21.052 -79.810 -19.032  1.00214.84
ATOM   2954  N   ALA B 365     -17.083 -78.519 -16.804  1.00 55.73
ATOM   2955  CA  ALA B 365     -17.658 -78.896 -15.529  1.00 55.73
ATOM   2956  C   ALA B 365     -17.117 -78.125 -14.358  1.00 55.73
ATOM   2957  O   ALA B 365     -16.040 -77.530 -14.403  1.00 55.73
ATOM   2958  CB  ALA B 365     -17.487 -80.392 -15.211  1.00 55.73
ATOM   2959  N   THR B 366     -17.921 -78.088 -13.267  1.00102.35
ATOM   2960  CA  THR B 366     -17.523 -77.438 -12.050  1.00102.35
ATOM   2961  C   THR B 366     -18.028 -78.243 -10.888  1.00102.35
ATOM   2962  O   THR B 366     -19.020 -78.963 -10.989  1.00102.35
ATOM   2963  CB  THR B 366     -18.092 -76.058 -11.896  1.00102.35
ATOM   2964  OG1 THR B 366     -18.125 -75.397 -13.153  1.00102.35
ATOM   2965  CG2 THR B 366     -17.216 -75.273 -10.905  1.00102.35
ATOM   2966  N   GLY B 367     -17.326 -78.142  -9.742  1.00 29.37
ATOM   2967  CA  GLY B 367     -17.761 -78.769  -8.528  1.00 29.37
ATOM   2968  C   GLY B 367     -17.663 -80.257  -8.619  1.00 29.37
ATOM   2969  O   GLY B 367     -16.660 -80.814  -9.060  1.00 29.37
ATOM   2970  N   ASN B 368     -18.719 -80.927  -8.119  1.00 82.22
ATOM   2971  CA  ASN B 368     -18.852 -82.354  -8.065  1.00 82.22
ATOM   2972  C   ASN B 368     -19.012 -82.898  -9.442  1.00 82.22
ATOM   2973  O   ASN B 368     -18.559 -84.001  -9.739  1.00 82.22
ATOM   2974  CB  ASN B 368     -20.072 -82.804  -7.242  1.00 82.22
ATOM   2975  CG  ASN B 368     -19.875 -84.267  -6.867  1.00 82.22
ATOM   2976  OD1 ASN B 368     -19.389 -84.578  -5.781  1.00 82.22
ATOM   2977  ND2 ASN B 368     -20.267 -85.191  -7.785  1.00 82.22
ATOM   2978  N   ASP B 369     -19.673 -82.133 -10.324  1.00 37.78
ATOM   2979  CA  ASP B 369     -19.933 -82.615 -11.644  1.00 37.78
ATOM   2980  C   ASP B 369     -18.620 -82.884 -12.312  1.00 37.78
ATOM   2981  O   ASP B 369     -18.488 -83.838 -13.077  1.00 37.78
ATOM   2982  CB  ASP B 369     -20.704 -81.597 -12.503  1.00 37.78
ATOM   2983  CG  ASP B 369     -21.942 -82.283 -13.061  1.00 37.78
ATOM   2984  OD1 ASP B 369     -22.720 -82.855 -12.251  1.00 37.78
ATOM   2985  OD2 ASP B 369     -22.133 -82.236 -14.305  1.00 37.78
ATOM   2986  N   ARG B 370     -17.607 -82.042 -12.043  1.00102.28
ATOM   2987  CA  ARG B 370     -16.333 -82.189 -12.688  1.00102.28
ATOM   2988  C   ARG B 370     -15.667 -83.470 -12.286  1.00102.28
ATOM   2989  O   ARG B 370     -15.051 -84.131 -13.120  1.00102.28
ATOM   2990  CB  ARG B 370     -15.367 -81.028 -12.400  1.00102.28
ATOM   2991  CG  ARG B 370     -14.286 -80.881 -13.472  1.00102.28
ATOM   2992  CD  ARG B 370     -13.479 -79.586 -13.371  1.00102.28
ATOM   2993  NE  ARG B 370     -13.354 -79.012 -14.739  1.00102.28
ATOM   2994  CZ  ARG B 370     -12.726 -77.814 -14.911  1.00102.28
ATOM   2995  NH1 ARG B 370     -12.229 -77.143 -13.830  1.00102.28
ATOM   2996  NH2 ARG B 370     -12.595 -77.283 -16.162  1.00102.28
ATOM   2997  N   LYS B 371     -15.744 -83.856 -10.999  1.00 61.49
ATOM   2998  CA  LYS B 371     -15.095 -85.067 -10.582  1.00 61.49
ATOM   2999  C   LYS B 371     -15.749 -86.236 -11.252  1.00 61.49
ATOM   3000  O   LYS B 371     -15.071 -87.155 -11.712  1.00 61.49
ATOM   3001  CB  LYS B 371     -15.145 -85.286  -9.058  1.00 61.49
ATOM   3002  CG  LYS B 371     -15.080 -83.999  -8.237  1.00 61.49
ATOM   3003  CD  LYS B 371     -15.303 -84.219  -6.739  1.00 61.49
ATOM   3004  CE  LYS B 371     -16.472 -85.155  -6.427  1.00 61.49
ATOM   3005  NZ  LYS B 371     -16.649 -85.269  -4.961  1.00 61.49
ATOM   3006  N   GLU B 372     -17.093 -86.231 -11.323  1.00 34.47
ATOM   3007  CA  GLU B 372     -17.809 -87.333 -11.901  1.00 34.47
ATOM   3008  C   GLU B 372     -17.492 -87.445 -13.362  1.00 34.47
ATOM   3009  O   GLU B 372     -17.173 -88.526 -13.854  1.00 34.47
ATOM   3010  CB  GLU B 372     -19.335 -87.166 -11.794  1.00 34.47
ATOM   3011  CG  GLU B 372     -19.816 -86.713 -10.414  1.00 34.47
ATOM   3012  CD  GLU B 372     -20.092 -87.959  -9.586  1.00 34.47
ATOM   3013  OE1 GLU B 372     -20.731 -88.901 -10.130  1.00 34.47
ATOM   3014  OE2 GLU B 372     -19.672 -87.988  -8.400  1.00 34.47
ATOM   3015  N   ALA B 373     -17.543 -86.311 -14.087  1.00 32.06
ATOM   3016  CA  ALA B 373     -17.372 -86.294 -15.514  1.00 32.06
ATOM   3017  C   ALA B 373     -16.005 -86.776 -15.888  1.00 32.06
ATOM   3018  O   ALA B 373     -15.849 -87.529 -16.849  1.00 32.06
ATOM   3019  CB  ALA B 373     -17.545 -84.890 -16.120  1.00 32.06
ATOM   3020  N   ALA B 374     -14.971 -86.333 -15.150  1.00 25.65
ATOM   3021  CA  ALA B 374     -13.622 -86.735 -15.427  1.00 25.65
ATOM   3022  C   ALA B 374     -13.496 -88.209 -15.194  1.00 25.65
ATOM   3023  O   ALA B 374     -12.852 -88.918 -15.965  1.00 25.65
ATOM   3024  CB  ALA B 374     -12.595 -86.034 -14.521  1.00 25.65
ATOM   3025  N   GLU B 375     -14.120 -88.702 -14.108  1.00 68.62
ATOM   3026  CA  GLU B 375     -14.050 -90.086 -13.733  1.00 68.62
ATOM   3027  C   GLU B 375     -14.700 -90.923 -14.786  1.00 68.62
ATOM   3028  O   GLU B 375     -14.191 -91.982 -15.151  1.00 68.62
ATOM   3029  CB  GLU B 375     -14.794 -90.375 -12.419  1.00 68.62
ATOM   3030  CG  GLU B 375     -13.956 -90.110 -11.168  1.00 68.62
ATOM   3031  CD  GLU B 375     -13.004 -91.284 -10.995  1.00 68.62
ATOM   3032  OE1 GLU B 375     -13.494 -92.446 -10.999  1.00 68.62
ATOM   3033  OE2 GLU B 375     -11.775 -91.038 -10.861  1.00 68.62
ATOM   3034  N   ASN B 376     -15.852 -90.464 -15.302  1.00 35.46
ATOM   3035  CA  ASN B 376     -16.587 -91.203 -16.288  1.00 35.46
ATOM   3036  C   ASN B 376     -15.766 -91.314 -17.536  1.00 35.46
ATOM   3037  O   ASN B 376     -15.798 -92.333 -18.220  1.00 35.46
ATOM   3038  CB  ASN B 376     -17.926 -90.541 -16.659  1.00 35.46
ATOM   3039  CG  ASN B 376     -19.008 -91.122 -15.760  1.00 35.46
ATOM   3040  OD1 ASN B 376     -19.824 -91.935 -16.195  1.00 35.46
ATOM   3041  ND2 ASN B 376     -19.019 -90.702 -14.466  1.00 35.46
ATOM   3042  N   SER B 377     -15.019 -90.253 -17.883  1.00 31.98
ATOM   3043  CA  SER B 377     -14.226 -90.273 -19.078  1.00 31.98
ATOM   3044  C   SER B 377     -13.177 -91.340 -18.960  1.00 31.98
ATOM   3045  O   SER B 377     -12.968 -92.129 -19.880  1.00 31.98
ATOM   3046  CB  SER B 377     -13.520 -88.926 -19.301  1.00 31.98
ATOM   3047  OG  SER B 377     -12.738 -88.964 -20.483  1.00 31.98
ATOM   3048  N   LEU B 378     -12.509 -91.404 -17.795  1.00 92.34
ATOM   3049  CA  LEU B 378     -11.420 -92.312 -17.568  1.00 92.34
ATOM   3050  C   LEU B 378     -11.913 -93.726 -17.649  1.00 92.34
ATOM   3051  O   LEU B 378     -11.239 -94.583 -18.218  1.00 92.34
ATOM   3052  CB  LEU B 378     -10.779 -92.073 -16.182  1.00 92.34
ATOM   3053  CG  LEU B 378      -9.250 -92.285 -16.054  1.00 92.34
ATOM   3054  CD1 LEU B 378      -8.779 -91.873 -14.650  1.00 92.34
ATOM   3055  CD2 LEU B 378      -8.793 -93.710 -16.406  1.00 92.34
ATOM   3056  N   VAL B 379     -13.096 -94.017 -17.076  1.00 84.13
ATOM   3057  CA  VAL B 379     -13.562 -95.375 -17.062  1.00 84.13
ATOM   3058  C   VAL B 379     -13.805 -95.867 -18.457  1.00 84.13
ATOM   3059  O   VAL B 379     -13.386 -96.969 -18.809  1.00 84.13
ATOM   3060  CB  VAL B 379     -14.826 -95.563 -16.271  1.00 84.13
ATOM   3061  CG1 VAL B 379     -15.241 -97.044 -16.309  1.00 84.13
ATOM   3062  CG2 VAL B 379     -14.582 -95.031 -14.849  1.00 84.13
ATOM   3063  N   ALA B 380     -14.482 -95.057 -19.293  1.00 29.28
ATOM   3064  CA  ALA B 380     -14.833 -95.462 -20.626  1.00 29.28
ATOM   3065  C   ALA B 380     -13.594 -95.689 -21.436  1.00 29.28
ATOM   3066  O   ALA B 380     -13.497 -96.671 -22.172  1.00 29.28
ATOM   3067  CB  ALA B 380     -15.674 -94.405 -21.360  1.00 29.28
ATOM   3068  N   TYR B 381     -12.603 -94.785 -21.328  1.00 62.07
ATOM   3069  CA  TYR B 381     -11.400 -94.968 -22.090  1.00 62.07
ATOM   3070  C   TYR B 381     -10.732 -96.228 -21.639  1.00 62.07
ATOM   3071  O   TYR B 381     -10.273 -97.025 -22.456  1.00 62.07
ATOM   3072  CB  TYR B 381     -10.339 -93.868 -21.899  1.00 62.07
ATOM   3073  CG  TYR B 381     -10.703 -92.613 -22.617  1.00 62.07
ATOM   3074  CD1 TYR B 381     -11.073 -92.651 -23.944  1.00 62.07
ATOM   3075  CD2 TYR B 381     -10.633 -91.394 -21.983  1.00 62.07
ATOM   3076  CE1 TYR B 381     -11.393 -91.497 -24.621  1.00 62.07
ATOM   3077  CE2 TYR B 381     -10.952 -90.239 -22.657  1.00 62.07
ATOM   3078  CZ  TYR B 381     -11.335 -90.286 -23.975  1.00 62.07
ATOM   3079  OH  TYR B 381     -11.658 -89.093 -24.655  1.00 62.07
ATOM   3080  N   LYS B 382     -10.667 -96.442 -20.313  1.00 63.91
ATOM   3081  CA  LYS B 382      -9.952 -97.569 -19.790  1.00 63.91
ATOM   3082  C   LYS B 382     -10.581 -98.834 -20.275  1.00 63.91
ATOM   3083  O   LYS B 382      -9.880 -99.766 -20.665  1.00 63.91
ATOM   3084  CB  LYS B 382      -9.926 -97.614 -18.254  1.00 63.91
ATOM   3085  CG  LYS B 382      -8.628 -97.061 -17.661  1.00 63.91
ATOM   3086  CD  LYS B 382      -8.408 -97.462 -16.200  1.00 63.91
ATOM   3087  CE  LYS B 382      -9.597 -97.150 -15.289  1.00 63.91
ATOM   3088  NZ  LYS B 382      -9.414 -97.805 -13.973  1.00 63.91
ATOM   3089  N   ALA B 383     -11.925 -98.899 -20.273  1.00 21.98
ATOM   3090  CA  ALA B 383     -12.606-100.095 -20.678  1.00 21.98
ATOM   3091  C   ALA B 383     -12.303-100.381 -22.116  1.00 21.98
ATOM   3092  O   ALA B 383     -12.052-101.525 -22.490  1.00 21.98
ATOM   3093  CB  ALA B 383     -14.135 -99.980 -20.548  1.00 21.98
ATOM   3094  N   ALA B 384     -12.315 -99.337 -22.964  1.00 25.62
ATOM   3095  CA  ALA B 384     -12.078 -99.494 -24.371  1.00 25.62
ATOM   3096  C   ALA B 384     -10.687 -99.997 -24.580  1.00 25.62
ATOM   3097  O   ALA B 384     -10.448-100.850 -25.434  1.00 25.62
ATOM   3098  CB  ALA B 384     -12.211 -98.171 -25.145  1.00 25.62
ATOM   3099  N   SER B 385      -9.734 -99.474 -23.788  1.00 65.54
ATOM   3100  CA  SER B 385      -8.343 -99.798 -23.928  1.00 65.54
ATOM   3101  C   SER B 385      -8.135-101.260 -23.680  1.00 65.54
ATOM   3102  O   SER B 385      -7.361-101.905 -24.385  1.00 65.54
ATOM   3103  CB  SER B 385      -7.458 -99.029 -22.931  1.00 65.54
ATOM   3104  OG  SER B 385      -7.552 -99.611 -21.640  1.00 65.54
ATOM   3105  N   ASP B 386      -8.821-101.825 -22.670  1.00 23.51
ATOM   3106  CA  ASP B 386      -8.630-103.209 -22.352  1.00 23.51
ATOM   3107  C   ASP B 386      -9.074-104.045 -23.512  1.00 23.51
ATOM   3108  O   ASP B 386      -8.406-105.010 -23.881  1.00 23.51
ATOM   3109  CB  ASP B 386      -9.438-103.652 -21.119  1.00 23.51
ATOM   3110  CG  ASP B 386      -8.957-105.040 -20.717  1.00 23.51
ATOM   3111  OD1 ASP B 386      -7.743-105.183 -20.416  1.00 23.51
ATOM   3112  OD2 ASP B 386      -9.799-105.978 -20.711  1.00 23.51
ATOM   3113  N   ILE B 387     -10.223-103.690 -24.118  1.00 33.22
ATOM   3114  CA  ILE B 387     -10.770-104.439 -25.214  1.00 33.22
ATOM   3115  C   ILE B 387      -9.861-104.338 -26.401  1.00 33.22
ATOM   3116  O   ILE B 387      -9.587-105.334 -27.067  1.00 33.22
ATOM   3117  CB  ILE B 387     -12.119-103.934 -25.640  1.00 33.22
ATOM   3118  CG1 ILE B 387     -13.053-103.808 -24.426  1.00 33.22
ATOM   3119  CG2 ILE B 387     -12.658-104.872 -26.734  1.00 33.22
ATOM   3120  CD1 ILE B 387     -14.096-102.701 -24.571  1.00 33.22
ATOM   3121  N   ALA B 388      -9.363-103.121 -26.693  1.00 29.99
ATOM   3122  CA  ALA B 388      -8.539-102.902 -27.850  1.00 29.99
ATOM   3123  C   ALA B 388      -7.287-103.713 -27.741  1.00 29.99
ATOM   3124  O   ALA B 388      -6.815-104.271 -28.730  1.00 29.99
ATOM   3125  CB  ALA B 388      -8.123-101.429 -28.016  1.00 29.99
ATOM   3126  N   MET B 389      -6.691-103.786 -26.540  1.00 56.71
ATOM   3127  CA  MET B 389      -5.480-104.541 -26.418  1.00 56.71
ATOM   3128  C   MET B 389      -5.758-105.986 -26.693  1.00 56.71
ATOM   3129  O   MET B 389      -4.987-106.657 -27.376  1.00 56.71
ATOM   3130  CB  MET B 389      -4.834-104.433 -25.025  1.00 56.71
ATOM   3131  CG  MET B 389      -4.516-102.992 -24.617  1.00 56.71
ATOM   3132  SD  MET B 389      -3.013-102.299 -25.368  1.00 56.71
ATOM   3133  CE  MET B 389      -3.820-100.777 -25.943  1.00 56.71
ATOM   3134  N   THR B 390      -6.861-106.521 -26.143  1.00122.28
ATOM   3135  CA  THR B 390      -7.127-107.918 -26.334  1.00122.28
ATOM   3136  C   THR B 390      -7.518-108.241 -27.749  1.00122.28
ATOM   3137  O   THR B 390      -6.974-109.161 -28.359  1.00122.28
ATOM   3138  CB  THR B 390      -8.230-108.414 -25.447  1.00122.28
ATOM   3139  OG1 THR B 390      -7.954-108.086 -24.092  1.00122.28
ATOM   3140  CG2 THR B 390      -8.347-109.939 -25.610  1.00122.28
ATOM   3141  N   GLU B 391      -8.517-107.507 -28.275  1.00124.86
ATOM   3142  CA  GLU B 391      -9.149-107.755 -29.545  1.00124.86
ATOM   3143  C   GLU B 391      -8.450-107.257 -30.783  1.00124.86
ATOM   3144  O   GLU B 391      -8.557-107.900 -31.825  1.00124.86
ATOM   3145  CB  GLU B 391     -10.577-107.193 -29.583  1.00124.86
ATOM   3146  CG  GLU B 391     -11.462-107.785 -28.485  1.00124.86
ATOM   3147  CD  GLU B 391     -12.577-108.568 -29.160  1.00124.86
ATOM   3148  OE1 GLU B 391     -12.274-109.328 -30.116  1.00124.86
ATOM   3149  OE2 GLU B 391     -13.752-108.421 -28.722  1.00124.86
ATOM   3150  N   LEU B 392      -7.758-106.098 -30.742  1.00104.21
ATOM   3151  CA  LEU B 392      -7.301-105.515 -31.980  1.00104.21
ATOM   3152  C   LEU B 392      -5.805-105.484 -32.088  1.00104.21
ATOM   3153  O   LEU B 392      -5.068-105.676 -31.123  1.00104.21
ATOM   3154  CB  LEU B 392      -7.781-104.066 -32.174  1.00104.21
ATOM   3155  CG  LEU B 392      -9.243-103.839 -31.746  1.00104.21
ATOM   3156  CD1 LEU B 392      -9.435-102.443 -31.131  1.00104.21
ATOM   3157  CD2 LEU B 392     -10.212-104.115 -32.907  1.00104.21
ATOM   3158  N   PRO B 393      -5.368-105.271 -33.311  1.00 98.24
ATOM   3159  CA  PRO B 393      -3.965-105.158 -33.621  1.00 98.24
ATOM   3160  C   PRO B 393      -3.430-103.813 -33.224  1.00 98.24
ATOM   3161  O   PRO B 393      -4.200-102.856 -33.186  1.00 98.24
ATOM   3162  CB  PRO B 393      -3.838-105.462 -35.112  1.00 98.24
ATOM   3163  CG  PRO B 393      -5.050-104.774 -35.762  1.00 98.24
ATOM   3164  CD  PRO B 393      -6.237-105.293 -34.941  1.00 98.24
ATOM   3165  N   PRO B 394      -2.156-103.707 -32.949  1.00 89.47
ATOM   3166  CA  PRO B 394      -1.605-102.465 -32.472  1.00 89.47
ATOM   3167  C   PRO B 394      -1.665-101.350 -33.470  1.00 89.47
ATOM   3168  O   PRO B 394      -1.690-100.189 -33.066  1.00 89.47
ATOM   3169  CB  PRO B 394      -0.187-102.797 -32.014  1.00 89.47
ATOM   3170  CG  PRO B 394      -0.334-104.175 -31.342  1.00 89.47
ATOM   3171  CD  PRO B 394      -1.237-104.974 -32.295  1.00 89.47
ATOM   3172  N   THR B 395      -1.628-101.694 -34.768  1.00 90.33
ATOM   3173  CA  THR B 395      -1.622-100.800 -35.893  1.00 90.33
ATOM   3174  C   THR B 395      -2.983-100.256 -36.220  1.00 90.33
ATOM   3175  O   THR B 395      -3.084 -99.335 -37.030  1.00 90.33
ATOM   3176  CB  THR B 395      -1.084-101.442 -37.139  1.00 90.33
ATOM   3177  OG1 THR B 395      -1.711-102.696 -37.359  1.00 90.33
ATOM   3178  CG2 THR B 395       0.436-101.628 -36.977  1.00 90.33
ATOM   3179  N   HIS B 396      -4.066-100.874 -35.704  1.00 63.29
ATOM   3180  CA  HIS B 396      -5.402-100.454 -36.050  1.00 63.29
ATOM   3181  C   HIS B 396      -5.630 -99.036 -35.604  1.00 63.29
ATOM   3182  O   HIS B 396      -5.322 -98.655 -34.475  1.00 63.29
ATOM   3183  CB  HIS B 396      -6.488-101.347 -35.421  1.00 63.29
ATOM   3184  CG  HIS B 396      -7.810-101.278 -36.127  1.00 63.29
ATOM   3185  ND1 HIS B 396      -8.441-100.108 -36.488  1.00 63.29
ATOM   3186  CD2 HIS B 396      -8.630-102.284 -36.539  1.00 63.29
ATOM   3187  CE1 HIS B 396      -9.603-100.462 -37.094  1.00 63.29
ATOM   3188  NE2 HIS B 396      -9.761-101.772 -37.148  1.00 63.29
ATOM   3189  N   PRO B 397      -6.194 -98.249 -36.490  1.00 77.59
ATOM   3190  CA  PRO B 397      -6.433 -96.853 -36.224  1.00 77.59
ATOM   3191  C   PRO B 397      -7.342 -96.579 -35.066  1.00 77.59
ATOM   3192  O   PRO B 397      -7.121 -95.589 -34.370  1.00 77.59
ATOM   3193  CB  PRO B 397      -6.912 -96.258 -37.545  1.00 77.59
ATOM   3194  CG  PRO B 397      -6.048 -96.980 -38.597  1.00 77.59
ATOM   3195  CD  PRO B 397      -6.167 -98.472 -38.236  1.00 77.59
ATOM   3196  N   ILE B 398      -8.365 -97.418 -34.827  1.00 43.77
ATOM   3197  CA  ILE B 398      -9.237 -97.137 -33.725  1.00 43.77
ATOM   3198  C   ILE B 398      -8.418 -97.238 -32.478  1.00 43.77
ATOM   3199  O   ILE B 398      -8.539 -96.407 -31.580  1.00 43.77
ATOM   3200  CB  ILE B 398     -10.393 -98.085 -33.629  1.00 43.77
ATOM   3201  CG1 ILE B 398     -11.057 -98.229 -35.008  1.00 43.77
ATOM   3202  CG2 ILE B 398     -11.346 -97.572 -32.536  1.00 43.77
ATOM   3203  CD1 ILE B 398     -11.390 -96.895 -35.666  1.00 43.77
ATOM   3204  N   ARG B 399      -7.555 -98.271 -32.400  1.00 74.33
ATOM   3205  CA  ARG B 399      -6.724 -98.498 -31.250  1.00 74.33
ATOM   3206  C   ARG B 399      -5.717 -97.399 -31.075  1.00 74.33
ATOM   3207  O   ARG B 399      -5.445 -96.978 -29.952  1.00 74.33
ATOM   3208  CB  ARG B 399      -5.935 -99.816 -31.325  1.00 74.33
ATOM   3209  CG  ARG B 399      -5.120-100.092 -30.059  1.00 74.33
ATOM   3210  CD  ARG B 399      -3.678-100.519 -30.327  1.00 74.33
ATOM   3211  NE  ARG B 399      -3.693-101.986 -30.587  1.00 74.33
ATOM   3212  CZ  ARG B 399      -3.223-102.853 -29.643  1.00 74.33
ATOM   3213  NH1 ARG B 399      -2.694-102.372 -28.481  1.00 74.33
ATOM   3214  NH2 ARG B 399      -3.282-104.199 -29.864  1.00 74.33
ATOM   3215  N   LEU B 400      -5.100 -96.933 -32.177  1.00 48.45
ATOM   3216  CA  LEU B 400      -4.104 -95.895 -32.110  1.00 48.45
ATOM   3217  C   LEU B 400      -4.744 -94.610 -31.676  1.00 48.45
ATOM   3218  O   LEU B 400      -4.174 -93.860 -30.885  1.00 48.45
ATOM   3219  CB  LEU B 400      -3.426 -95.643 -33.468  1.00 48.45
ATOM   3220  CG  LEU B 400      -2.565 -96.820 -33.968  1.00 48.45
ATOM   3221  CD1 LEU B 400      -2.115 -96.605 -35.420  1.00 48.45
ATOM   3222  CD2 LEU B 400      -1.381 -97.088 -33.024  1.00 48.45
ATOM   3223  N   GLY B 401      -5.946 -94.318 -32.210  1.00 26.10
ATOM   3224  CA  GLY B 401      -6.664 -93.110 -31.907  1.00 26.10
ATOM   3225  C   GLY B 401      -7.067 -93.099 -30.465  1.00 26.10
ATOM   3226  O   GLY B 401      -7.081 -92.049 -29.825  1.00 26.10
ATOM   3227  N   LEU B 402      -7.459 -94.267 -29.923  1.00 46.45
ATOM   3228  CA  LEU B 402      -7.851 -94.326 -28.546  1.00 46.45
ATOM   3229  C   LEU B 402      -6.668 -93.938 -27.724  1.00 46.45
ATOM   3230  O   LEU B 402      -6.756 -93.079 -26.851  1.00 46.45
ATOM   3231  CB  LEU B 402      -8.270 -95.742 -28.116  1.00 46.45
ATOM   3232  CG  LEU B 402      -8.508 -95.894 -26.602  1.00 46.45
ATOM   3233  CD1 LEU B 402      -9.496 -94.842 -26.078  1.00 46.45
ATOM   3234  CD2 LEU B 402      -8.929 -97.330 -26.251  1.00 46.45
ATOM   3235  N   ALA B 403      -5.501 -94.526 -28.030  1.00 29.21
ATOM   3236  CA  ALA B 403      -4.319 -94.227 -27.280  1.00 29.21
ATOM   3237  C   ALA B 403      -4.059 -92.762 -27.416  1.00 29.21
ATOM   3238  O   ALA B 403      -3.695 -92.095 -26.448  1.00 29.21
ATOM   3239  CB  ALA B 403      -3.079 -94.972 -27.804  1.00 29.21
ATOM   3240  N   LEU B 404      -4.257 -92.212 -28.627  1.00 49.82
ATOM   3241  CA  LEU B 404      -3.988 -90.818 -28.815  1.00 49.82
ATOM   3242  C   LEU B 404      -4.863 -90.004 -27.905  1.00 49.82
ATOM   3243  O   LEU B 404      -4.367 -89.156 -27.165  1.00 49.82
ATOM   3244  CB  LEU B 404      -4.274 -90.354 -30.254  1.00 49.82
ATOM   3245  CG  LEU B 404      -3.981 -88.863 -30.493  1.00 49.82
ATOM   3246  CD1 LEU B 404      -2.572 -88.484 -30.010  1.00 49.82
ATOM   3247  CD2 LEU B 404      -4.231 -88.476 -31.958  1.00 49.82
ATOM   3248  N   ASN B 405      -6.188 -90.254 -27.916  1.00 50.22
ATOM   3249  CA  ASN B 405      -7.113 -89.468 -27.138  1.00 50.22
ATOM   3250  C   ASN B 405      -6.964 -89.719 -25.668  1.00 50.22
ATOM   3251  O   ASN B 405      -7.042 -88.800 -24.854  1.00 50.22
ATOM   3252  CB  ASN B 405      -8.587 -89.710 -27.506  1.00 50.22
ATOM   3253  CG  ASN B 405      -8.913 -88.814 -28.692  1.00 50.22
ATOM   3254  OD1 ASN B 405      -9.093 -87.606 -28.543  1.00 50.22
ATOM   3255  ND2 ASN B 405      -9.011 -89.423 -29.903  1.00 50.22
ATOM   3256  N   PHE B 406      -6.764 -90.985 -25.282  1.00 89.03
ATOM   3257  CA  PHE B 406      -6.654 -91.336 -23.900  1.00 89.03
ATOM   3258  C   PHE B 406      -5.408 -90.699 -23.355  1.00 89.03
ATOM   3259  O   PHE B 406      -5.407 -90.181 -22.240  1.00 89.03
ATOM   3260  CB  PHE B 406      -6.643 -92.866 -23.734  1.00 89.03
ATOM   3261  CG  PHE B 406      -6.977 -93.241 -22.334  1.00 89.03
ATOM   3262  CD1 PHE B 406      -7.410 -92.296 -21.435  1.00 89.03
ATOM   3263  CD2 PHE B 406      -6.932 -94.559 -21.942  1.00 89.03
ATOM   3264  CE1 PHE B 406      -7.740 -92.650 -20.148  1.00 89.03
ATOM   3265  CE2 PHE B 406      -7.264 -94.919 -20.659  1.00 89.03
ATOM   3266  CZ  PHE B 406      -7.666 -93.964 -19.758  1.00 89.03
ATOM   3267  N   SER B 407      -4.308 -90.708 -24.134  1.00 35.61
ATOM   3268  CA  SER B 407      -3.088 -90.102 -23.678  1.00 35.61
ATOM   3269  C   SER B 407      -3.313 -88.629 -23.493  1.00 35.61
ATOM   3270  O   SER B 407      -2.851 -88.053 -22.509  1.00 35.61
ATOM   3271  CB  SER B 407      -1.916 -90.287 -24.660  1.00 35.61
ATOM   3272  OG  SER B 407      -2.096 -89.475 -25.810  1.00 35.61
ATOM   3273  N   VAL B 408      -4.025 -87.967 -24.432  1.00123.32
ATOM   3274  CA  VAL B 408      -4.279 -86.557 -24.274  1.00123.32
ATOM   3275  C   VAL B 408      -5.169 -86.322 -23.090  1.00123.32
ATOM   3276  O   VAL B 408      -5.051 -85.300 -22.417  1.00123.32
ATOM   3277  CB  VAL B 408      -4.817 -85.829 -25.482  1.00123.32
ATOM   3278  CG1 VAL B 408      -3.841 -86.040 -26.644  1.00123.32
ATOM   3279  CG2 VAL B 408      -6.229 -86.315 -25.816  1.00123.32
ATOM   3280  N   PHE B 409      -6.084 -87.263 -22.798  1.00 57.36
ATOM   3281  CA  PHE B 409      -6.967 -87.131 -21.673  1.00 57.36
ATOM   3282  C   PHE B 409      -6.140 -86.997 -20.430  1.00 57.36
ATOM   3283  O   PHE B 409      -6.398 -86.130 -19.596  1.00 57.36
ATOM   3284  CB  PHE B 409      -7.868 -88.372 -21.521  1.00 57.36
ATOM   3285  CG  PHE B 409      -8.663 -88.262 -20.264  1.00 57.36
ATOM   3286  CD1 PHE B 409      -9.744 -87.418 -20.171  1.00 57.36
ATOM   3287  CD2 PHE B 409      -8.322 -89.029 -19.175  1.00 57.36
ATOM   3288  CE1 PHE B 409     -10.466 -87.335 -19.003  1.00 57.36
ATOM   3289  CE2 PHE B 409      -9.039 -88.950 -18.005  1.00 57.36
ATOM   3290  CZ  PHE B 409     -10.116 -88.101 -17.917  1.00 57.36
ATOM   3291  N   TYR B 410      -5.108 -87.847 -20.281  1.00 71.20
ATOM   3292  CA  TYR B 410      -4.272 -87.812 -19.114  1.00 71.20
ATOM   3293  C   TYR B 410      -3.551 -86.505 -19.011  1.00 71.20
ATOM   3294  O   TYR B 410      -3.430 -85.947 -17.922  1.00 71.20
ATOM   3295  CB  TYR B 410      -3.174 -88.892 -19.098  1.00 71.20
ATOM   3296  CG  TYR B 410      -3.776 -90.238 -18.878  1.00 71.20
ATOM   3297  CD1 TYR B 410      -4.324 -90.536 -17.653  1.00 71.20
ATOM   3298  CD2 TYR B 410      -3.771 -91.202 -19.859  1.00 71.20
ATOM   3299  CE1 TYR B 410      -4.874 -91.769 -17.408  1.00 71.20
ATOM   3300  CE2 TYR B 410      -4.321 -92.441 -19.618  1.00 71.20
ATOM   3301  CZ  TYR B 410      -4.873 -92.726 -18.391  1.00 71.20
ATOM   3302  OH  TYR B 410      -5.435 -93.993 -18.133  1.00 71.20
ATOM   3303  N   TYR B 411      -3.001 -86.003 -20.130  1.00 67.71
ATOM   3304  CA  TYR B 411      -2.211 -84.808 -20.055  1.00 67.71
ATOM   3305  C   TYR B 411      -3.066 -83.611 -19.731  1.00 67.71
ATOM   3306  O   TYR B 411      -2.783 -82.876 -18.786  1.00 67.71
ATOM   3307  CB  TYR B 411      -1.492 -84.537 -21.392  1.00 67.71
ATOM   3308  CG  TYR B 411      -0.284 -83.690 -21.168  1.00 67.71
ATOM   3309  CD1 TYR B 411       0.910 -84.277 -20.816  1.00 67.71
ATOM   3310  CD2 TYR B 411      -0.328 -82.323 -21.323  1.00 67.71
ATOM   3311  CE1 TYR B 411       2.040 -83.520 -20.614  1.00 67.71
ATOM   3312  CE2 TYR B 411       0.799 -81.560 -21.121  1.00 67.71
ATOM   3313  CZ  TYR B 411       1.986 -82.157 -20.765  1.00 67.71
ATOM   3314  OH  TYR B 411       3.140 -81.373 -20.560  1.00 67.71
ATOM   3315  N   GLU B 412      -4.137 -83.387 -20.521  1.00 79.74
ATOM   3316  CA  GLU B 412      -4.972 -82.220 -20.392  1.00 79.74
ATOM   3317  C   GLU B 412      -5.901 -82.247 -19.204  1.00 79.74
ATOM   3318  O   GLU B 412      -6.019 -81.264 -18.473  1.00 79.74
ATOM   3319  CB  GLU B 412      -5.849 -82.026 -21.642  1.00 79.74
ATOM   3320  CG  GLU B 412      -5.107 -82.273 -22.959  1.00 79.74
ATOM   3321  CD  GLU B 412      -5.216 -81.011 -23.804  1.00 79.74
ATOM   3322  OE1 GLU B 412      -6.361 -80.510 -23.969  1.00 79.74
ATOM   3323  OE2 GLU B 412      -4.162 -80.532 -24.302  1.00 79.74
ATOM   3324  N   ILE B 413      -6.666 -83.342 -19.033  1.00125.84
ATOM   3325  CA  ILE B 413      -7.645 -83.374 -17.976  1.00125.84
ATOM   3326  C   ILE B 413      -7.065 -83.671 -16.625  1.00125.84
ATOM   3327  O   ILE B 413      -7.328 -82.963 -15.654  1.00125.84
ATOM   3328  CB  ILE B 413      -8.735 -84.367 -18.242  1.00125.84
ATOM   3329  CG1 ILE B 413      -9.352 -84.094 -19.624  1.00125.84
ATOM   3330  CG2 ILE B 413      -9.757 -84.269 -17.095  1.00125.84
ATOM   3331  CD1 ILE B 413      -9.965 -82.699 -19.751  1.00125.84
ATOM   3332  N   LEU B 414      -6.298 -84.777 -16.545  1.00 81.31
ATOM   3333  CA  LEU B 414      -5.655 -85.283 -15.361  1.00 81.31
ATOM   3334  C   LEU B 414      -4.454 -84.468 -14.996  1.00 81.31
ATOM   3335  O   LEU B 414      -4.036 -84.458 -13.841  1.00 81.31
ATOM   3336  CB  LEU B 414      -5.224 -86.754 -15.478  1.00 81.31
ATOM   3337  CG  LEU B 414      -5.987 -87.680 -14.513  1.00 81.31
ATOM   3338  CD1 LEU B 414      -6.307 -89.033 -15.169  1.00 81.31
ATOM   3339  CD2 LEU B 414      -5.243 -87.823 -13.176  1.00 81.31
ATOM   3340  N   ASN B 415      -3.827 -83.800 -15.979  1.00 88.33
ATOM   3341  CA  ASN B 415      -2.631 -83.050 -15.714  1.00 88.33
ATOM   3342  C   ASN B 415      -1.566 -83.979 -15.210  1.00 88.33
ATOM   3343  O   ASN B 415      -0.825 -83.634 -14.291  1.00 88.33
ATOM   3344  CB  ASN B 415      -2.820 -81.922 -14.683  1.00 88.33
ATOM   3345  CG  ASN B 415      -4.030 -81.092 -15.092  1.00 88.33
ATOM   3346  OD1 ASN B 415      -4.918 -80.823 -14.283  1.00 88.33
ATOM   3347  ND2 ASN B 415      -4.078 -80.685 -16.389  1.00 88.33
ATOM   3348  N   SER B 416      -1.463 -85.191 -15.803  1.00 57.54
ATOM   3349  CA  SER B 416      -0.431 -86.110 -15.401  1.00 57.54
ATOM   3350  C   SER B 416       0.360 -86.509 -16.616  1.00 57.54
ATOM   3351  O   SER B 416      -0.061 -87.352 -17.408  1.00 57.54
ATOM   3352  CB  SER B 416      -0.992 -87.400 -14.779  1.00 57.54
ATOM   3353  OG  SER B 416       0.061 -88.303 -14.473  1.00 57.54
ATOM   3354  N   PRO B 417       1.519 -85.931 -16.774  1.00145.87
ATOM   3355  CA  PRO B 417       2.365 -86.243 -17.895  1.00145.87
ATOM   3356  C   PRO B 417       2.941 -87.622 -17.843  1.00145.87
ATOM   3357  O   PRO B 417       3.266 -88.168 -18.898  1.00145.87
ATOM   3358  CB  PRO B 417       3.411 -85.125 -17.963  1.00145.87
ATOM   3359  CG  PRO B 417       2.728 -83.902 -17.320  1.00145.87
ATOM   3360  CD  PRO B 417       1.736 -84.519 -16.324  1.00145.87
ATOM   3361  N   ASP B 418       3.104 -88.197 -16.637  1.00 31.12
ATOM   3362  CA  ASP B 418       3.693 -89.501 -16.539  1.00 31.12
ATOM   3363  C   ASP B 418       2.786 -90.498 -17.187  1.00 31.12
ATOM   3364  O   ASP B 418       3.226 -91.330 -17.978  1.00 31.12
ATOM   3365  CB  ASP B 418       3.911 -89.950 -15.084  1.00 31.12
ATOM   3366  CG  ASP B 418       3.923 -88.706 -14.208  1.00 31.12
ATOM   3367  OD1 ASP B 418       2.817 -88.262 -13.801  1.00 31.12
ATOM   3368  OD2 ASP B 418       5.037 -88.177 -13.942  1.00 31.12
ATOM   3369  N   ARG B 419       1.483 -90.425 -16.864  1.00 62.94
ATOM   3370  CA  ARG B 419       0.520 -91.354 -17.382  1.00 62.94
ATOM   3371  C   ARG B 419       0.375 -91.166 -18.860  1.00 62.94
ATOM   3372  O   ARG B 419       0.237 -92.132 -19.608  1.00 62.94
ATOM   3373  CB  ARG B 419      -0.877 -91.156 -16.776  1.00 62.94
ATOM   3374  CG  ARG B 419      -0.947 -91.383 -15.265  1.00 62.94
ATOM   3375  CD  ARG B 419      -2.304 -90.988 -14.679  1.00 62.94
ATOM   3376  NE  ARG B 419      -2.457 -91.657 -13.358  1.00 62.94
ATOM   3377  CZ  ARG B 419      -1.823 -91.137 -12.268  1.00 62.94
ATOM   3378  NH1 ARG B 419      -1.061 -90.012 -12.396  1.00 62.94
ATOM   3379  NH2 ARG B 419      -1.952 -91.737 -11.048  1.00 62.94
ATOM   3380  N   ALA B 420       0.366 -89.901 -19.319  1.00 33.86
ATOM   3381  CA  ALA B 420       0.171 -89.625 -20.714  1.00 33.86
ATOM   3382  C   ALA B 420       1.311 -90.167 -21.520  1.00 33.86
ATOM   3383  O   ALA B 420       1.107 -90.743 -22.587  1.00 33.86
ATOM   3384  CB  ALA B 420       0.076 -88.118 -21.009  1.00 33.86
ATOM   3385  N   CYS B 421       2.553 -89.975 -21.038  1.00 37.96
ATOM   3386  CA  CYS B 421       3.709 -90.435 -21.758  1.00 37.96
ATOM   3387  C   CYS B 421       3.752 -91.933 -21.812  1.00 37.96
ATOM   3388  O   CYS B 421       4.081 -92.514 -22.844  1.00 37.96
ATOM   3389  CB  CYS B 421       5.033 -89.957 -21.139  1.00 37.96
ATOM   3390  SG  CYS B 421       5.380 -88.210 -21.502  1.00 37.96
ATOM   3391  N   ARG B 422       3.418 -92.611 -20.700  1.00153.91
ATOM   3392  CA  ARG B 422       3.546 -94.041 -20.686  1.00153.91
ATOM   3393  C   ARG B 422       2.648 -94.645 -21.722  1.00153.91
ATOM   3394  O   ARG B 422       3.073 -95.500 -22.498  1.00153.91
ATOM   3395  CB  ARG B 422       3.152 -94.664 -19.335  1.00153.91
ATOM   3396  CG  ARG B 422       4.260 -94.575 -18.283  1.00153.91
ATOM   3397  CD  ARG B 422       3.751 -94.255 -16.877  1.00153.91
ATOM   3398  NE  ARG B 422       4.916 -94.343 -15.952  1.00153.91
ATOM   3399  CZ  ARG B 422       5.830 -93.330 -15.904  1.00153.91
ATOM   3400  NH1 ARG B 422       5.666 -92.226 -16.689  1.00153.91
ATOM   3401  NH2 ARG B 422       6.910 -93.422 -15.075  1.00153.91
ATOM   3402  N   LEU B 423       1.380 -94.197 -21.772  1.00 44.50
ATOM   3403  CA  LEU B 423       0.418 -94.777 -22.667  1.00 44.50
ATOM   3404  C   LEU B 423       0.818 -94.551 -24.093  1.00 44.50
ATOM   3405  O   LEU B 423       0.820 -95.482 -24.897  1.00 44.50
ATOM   3406  CB  LEU B 423      -0.983 -94.167 -22.501  1.00 44.50
ATOM   3407  CG  LEU B 423      -2.009 -94.696 -23.521  1.00 44.50
ATOM   3408  CD1 LEU B 423      -2.497 -96.106 -23.148  1.00 44.50
ATOM   3409  CD2 LEU B 423      -3.152 -93.692 -23.732  1.00 44.50
ATOM   3410  N   ALA B 424       1.193 -93.309 -24.442  1.00 30.01
ATOM   3411  CA  ALA B 424       1.498 -93.000 -25.808  1.00 30.01
ATOM   3412  C   ALA B 424       2.677 -93.803 -26.265  1.00 30.01
ATOM   3413  O   ALA B 424       2.688 -94.321 -27.381  1.00 30.01
ATOM   3414  CB  ALA B 424       1.838 -91.514 -26.023  1.00 30.01
ATOM   3415  N   LYS B 425       3.706 -93.930 -25.409  1.00 74.61
ATOM   3416  CA  LYS B 425       4.898 -94.637 -25.782  1.00 74.61
ATOM   3417  C   LYS B 425       4.581 -96.080 -26.011  1.00 74.61
ATOM   3418  O   LYS B 425       5.090 -96.692 -26.949  1.00 74.61
ATOM   3419  CB  LYS B 425       5.989 -94.559 -24.700  1.00 74.61
ATOM   3420  CG  LYS B 425       7.332 -95.144 -25.137  1.00 74.61
ATOM   3421  CD  LYS B 425       7.838 -94.581 -26.468  1.00 74.61
ATOM   3422  CE  LYS B 425       9.354 -94.691 -26.638  1.00 74.61
ATOM   3423  NZ  LYS B 425       9.770 -96.108 -26.556  1.00 74.61
ATOM   3424  N   ALA B 426       3.732 -96.669 -25.150  1.00 27.46
ATOM   3425  CA  ALA B 426       3.433 -98.067 -25.270  1.00 27.46
ATOM   3426  C   ALA B 426       2.738 -98.339 -26.569  1.00 27.46
ATOM   3427  O   ALA B 426       3.078 -99.287 -27.274  1.00 27.46
ATOM   3428  CB  ALA B 426       2.519 -98.581 -24.145  1.00 27.46
ATOM   3429  N   ALA B 427       1.750 -97.500 -26.928  1.00 31.18
ATOM   3430  CA  ALA B 427       0.975 -97.717 -28.117  1.00 31.18
ATOM   3431  C   ALA B 427       1.855 -97.613 -29.325  1.00 31.18
ATOM   3432  O   ALA B 427       1.719 -98.387 -30.271  1.00 31.18
ATOM   3433  CB  ALA B 427      -0.155 -96.688 -28.285  1.00 31.18
ATOM   3434  N   PHE B 428       2.770 -96.627 -29.325  1.00 47.90
ATOM   3435  CA  PHE B 428       3.646 -96.386 -30.437  1.00 47.90
ATOM   3436  C   PHE B 428       4.568 -97.556 -30.615  1.00 47.90
ATOM   3437  O   PHE B 428       4.728 -98.075 -31.719  1.00 47.90
ATOM   3438  CB  PHE B 428       4.511 -95.131 -30.212  1.00 47.90
ATOM   3439  CG  PHE B 428       5.156 -94.736 -31.497  1.00 47.90
ATOM   3440  CD1 PHE B 428       4.436 -94.062 -32.457  1.00 47.90
ATOM   3441  CD2 PHE B 428       6.477 -95.027 -31.739  1.00 47.90
ATOM   3442  CE1 PHE B 428       5.024 -93.690 -33.643  1.00 47.90
ATOM   3443  CE2 PHE B 428       7.071 -94.659 -32.924  1.00 47.90
ATOM   3444  CZ  PHE B 428       6.344 -93.988 -33.878  1.00 47.90
ATOM   3445  N   ASP B 429       5.186 -98.014 -29.511  1.00 35.07
ATOM   3446  CA  ASP B 429       6.145 -99.079 -29.559  1.00 35.07
ATOM   3447  C   ASP B 429       5.467-100.331 -30.009  1.00 35.07
ATOM   3448  O   ASP B 429       6.035-101.107 -30.775  1.00 35.07
ATOM   3449  CB  ASP B 429       6.789 -99.363 -28.191  1.00 35.07
ATOM   3450  CG  ASP B 429       8.107 -98.605 -28.123  1.00 35.07
ATOM   3451  OD1 ASP B 429       8.063 -97.350 -28.027  1.00 35.07
ATOM   3452  OD2 ASP B 429       9.176 -99.270 -28.166  1.00 35.07
ATOM   3453  N   ASP B 430       4.230-100.562 -29.534  1.00 29.37
ATOM   3454  CA  ASP B 430       3.517-101.759 -29.864  1.00 29.37
ATOM   3455  C   ASP B 430       3.249-101.780 -31.336  1.00 29.37
ATOM   3456  O   ASP B 430       3.378-102.818 -31.984  1.00 29.37
ATOM   3457  CB  ASP B 430       2.164-101.863 -29.142  1.00 29.37
ATOM   3458  CG  ASP B 430       2.286-102.930 -28.062  1.00 29.37
ATOM   3459  OD1 ASP B 430       3.247-102.849 -27.253  1.00 29.37
ATOM   3460  OD2 ASP B 430       1.418-103.843 -28.037  1.00 29.37
ATOM   3461  N   ALA B 431       2.850-100.629 -31.904  1.00 42.11
ATOM   3462  CA  ALA B 431       2.567-100.568 -33.306  1.00 42.11
ATOM   3463  C   ALA B 431       3.819-100.830 -34.095  1.00 42.11
ATOM   3464  O   ALA B 431       3.824-101.650 -35.009  1.00 42.11
ATOM   3465  CB  ALA B 431       2.024 -99.197 -33.743  1.00 42.11
ATOM   3466  N   ILE B 432       4.940-100.189 -33.717  1.00 51.74
ATOM   3467  CA  ILE B 432       6.154-100.271 -34.487  1.00 51.74
ATOM   3468  C   ILE B 432       6.646-101.681 -34.546  1.00 51.74
ATOM   3469  O   ILE B 432       7.201-102.103 -35.558  1.00 51.74
ATOM   3470  CB  ILE B 432       7.265 -99.404 -33.961  1.00 51.74
ATOM   3471  CG1 ILE B 432       6.806 -97.950 -33.770  1.00 51.74
ATOM   3472  CG2 ILE B 432       8.464 -99.562 -34.911  1.00 51.74
ATOM   3473  CD1 ILE B 432       6.404 -97.271 -35.080  1.00 51.74
ATOM   3474  N   ALA B 433       6.498-102.439 -33.448  1.00 56.13
ATOM   3475  CA  ALA B 433       6.974-103.794 -33.428  1.00 56.13
ATOM   3476  C   ALA B 433       6.229-104.622 -34.446  1.00 56.13
ATOM   3477  O   ALA B 433       6.797-105.510 -35.076  1.00 56.13
ATOM   3478  CB  ALA B 433       6.784-104.466 -32.058  1.00 56.13
ATOM   3479  N   GLU B 434       4.922-104.339 -34.568  1.00180.16
ATOM   3480  CA  GLU B 434       3.805-104.898 -35.292  1.00180.16
ATOM   3481  C   GLU B 434       3.658-104.535 -36.750  1.00180.16
ATOM   3482  O   GLU B 434       2.548-104.671 -37.258  1.00180.16
ATOM   3483  CB  GLU B 434       2.465-104.546 -34.632  1.00180.16
ATOM   3484  CG  GLU B 434       2.219-105.301 -33.327  1.00180.16
ATOM   3485  CD  GLU B 434       2.445-106.780 -33.600  1.00180.16
ATOM   3486  OE1 GLU B 434       1.947-107.266 -34.650  1.00180.16
ATOM   3487  OE2 GLU B 434       3.109-107.447 -32.763  1.00180.16
ATOM   3488  N   LEU B 435       4.666-103.981 -37.448  1.00 78.79
ATOM   3489  CA  LEU B 435       4.478-103.461 -38.784  1.00 78.79
ATOM   3490  C   LEU B 435       3.789-104.448 -39.694  1.00 78.79
ATOM   3491  O   LEU B 435       3.059-104.037 -40.596  1.00 78.79
ATOM   3492  CB  LEU B 435       5.800-103.067 -39.460  1.00 78.79
ATOM   3493  CG  LEU B 435       6.552-101.951 -38.715  1.00 78.79
ATOM   3494  CD1 LEU B 435       7.824-101.535 -39.471  1.00 78.79
ATOM   3495  CD2 LEU B 435       5.626-100.764 -38.405  1.00 78.79
ATOM   3496  N   ASP B 436       3.979-105.764 -39.503  1.00 62.34
ATOM   3497  CA  ASP B 436       3.371-106.739 -40.371  1.00 62.34
ATOM   3498  C   ASP B 436       1.874-106.579 -40.343  1.00 62.34
ATOM   3499  O   ASP B 436       1.190-106.913 -41.309  1.00 62.34
ATOM   3500  CB  ASP B 436       3.706-108.192 -39.978  1.00 62.34
ATOM   3501  CG  ASP B 436       3.574-109.093 -41.200  1.00 62.34
ATOM   3502  OD1 ASP B 436       4.029-108.682 -42.300  1.00 62.34
ATOM   3503  OD2 ASP B 436       3.012-110.210 -41.045  1.00 62.34
ATOM   3504  N   THR B 437       1.339-106.068 -39.222  1.00142.36
ATOM   3505  CA  THR B 437      -0.056-105.870 -38.941  1.00142.36
ATOM   3506  C   THR B 437      -0.650-104.828 -39.849  1.00142.36
ATOM   3507  O   THR B 437      -1.867-104.768 -40.013  1.00142.36
ATOM   3508  CB  THR B 437      -0.276-105.378 -37.548  1.00142.36
ATOM   3509  OG1 THR B 437       0.294-106.272 -36.608  1.00142.36
ATOM   3510  CG2 THR B 437      -1.785-105.290 -37.324  1.00142.36
ATOM   3511  N   LEU B 438       0.181-103.923 -40.396  1.00 63.61
ATOM   3512  CA  LEU B 438      -0.294-102.880 -41.262  1.00 63.61
ATOM   3513  C   LEU B 438      -0.953-103.494 -42.458  1.00 63.61
ATOM   3514  O   LEU B 438      -0.618-104.605 -42.869  1.00 63.61
ATOM   3515  CB  LEU B 438       0.832-101.978 -41.799  1.00 63.61
ATOM   3516  CG  LEU B 438       1.291-100.870 -40.832  1.00 63.61
ATOM   3517  CD1 LEU B 438       2.689-100.354 -41.204  1.00 63.61
ATOM   3518  CD2 LEU B 438       0.265 -99.728 -40.774  1.00 63.61
ATOM   3519  N   SER B 439      -1.953-102.774 -43.015  1.00 71.22
ATOM   3520  CA  SER B 439      -2.666-103.189 -44.191  1.00 71.22
ATOM   3521  C   SER B 439      -2.718-101.993 -45.093  1.00 71.22
ATOM   3522  O   SER B 439      -2.586-100.853 -44.649  1.00 71.22
ATOM   3523  CB  SER B 439      -4.117-103.617 -43.911  1.00 71.22
ATOM   3524  OG  SER B 439      -4.903-102.484 -43.574  1.00 71.22
ATOM   3525  N   GLU B 440      -2.906-102.232 -46.401  1.00 74.12
ATOM   3526  CA  GLU B 440      -2.881-101.183 -47.377  1.00 74.12
ATOM   3527  C   GLU B 440      -4.014-100.218 -47.189  1.00 74.12
ATOM   3528  O   GLU B 440      -3.814 -99.007 -47.266  1.00 74.12
ATOM   3529  CB  GLU B 440      -2.917-101.741 -48.812  1.00 74.12
ATOM   3530  CG  GLU B 440      -1.992-102.939 -49.038  1.00 74.12
ATOM   3531  CD  GLU B 440      -2.820-104.206 -48.873  1.00 74.12
ATOM   3532  OE1 GLU B 440      -3.623-104.506 -49.797  1.00 74.12
ATOM   3533  OE2 GLU B 440      -2.668-104.887 -47.824  1.00 74.12
ATOM   3534  N   GLU B 441      -5.233-100.712 -46.907  1.00 89.79
ATOM   3535  CA  GLU B 441      -6.355 -99.818 -46.852  1.00 89.79
ATOM   3536  C   GLU B 441      -6.186 -98.802 -45.756  1.00 89.79
ATOM   3537  O   GLU B 441      -6.399 -97.613 -45.988  1.00 89.79
ATOM   3538  CB  GLU B 441      -7.682-100.562 -46.621  1.00 89.79
ATOM   3539  CG  GLU B 441      -8.889 -99.885 -47.271  1.00 89.79
ATOM   3540  CD  GLU B 441      -9.263 -98.676 -46.425  1.00 89.79
ATOM   3541  OE1 GLU B 441      -9.463 -98.850 -45.195  1.00 89.79
ATOM   3542  OE2 GLU B 441      -9.360 -97.560 -47.004  1.00 89.79
ATOM   3543  N   SER B 442      -5.830 -99.254 -44.534  1.00 66.99
ATOM   3544  CA  SER B 442      -5.691 -98.429 -43.356  1.00 66.99
ATOM   3545  C   SER B 442      -4.310 -97.857 -43.149  1.00 66.99
ATOM   3546  O   SER B 442      -4.070 -97.199 -42.137  1.00 66.99
ATOM   3547  CB  SER B 442      -6.066 -99.178 -42.066  1.00 66.99
ATOM   3548  OG  SER B 442      -5.161-100.248 -41.837  1.00 66.99
ATOM   3549  N   TYR B 443      -3.360 -98.076 -44.073  1.00 60.95
ATOM   3550  CA  TYR B 443      -1.988 -97.696 -43.849  1.00 60.95
ATOM   3551  C   TYR B 443      -1.844 -96.227 -43.561  1.00 60.95
ATOM   3552  O   TYR B 443      -1.143 -95.846 -42.623  1.00 60.95
ATOM   3553  CB  TYR B 443      -1.114 -98.026 -45.074  1.00 60.95
ATOM   3554  CG  TYR B 443       0.293 -97.618 -44.804  1.00 60.95
ATOM   3555  CD1 TYR B 443       1.111 -98.391 -44.014  1.00 60.95
ATOM   3556  CD2 TYR B 443       0.799 -96.465 -45.358  1.00 60.95
ATOM   3557  CE1 TYR B 443       2.411 -98.013 -43.774  1.00 60.95
ATOM   3558  CE2 TYR B 443       2.097 -96.081 -45.122  1.00 60.95
ATOM   3559  CZ  TYR B 443       2.906 -96.856 -44.326  1.00 60.95
ATOM   3560  OH  TYR B 443       4.240 -96.466 -44.082  1.00 60.95
ATOM   3561  N   LYS B 444      -2.506 -95.355 -44.339  1.00153.07
ATOM   3562  CA  LYS B 444      -2.320 -93.940 -44.167  1.00153.07
ATOM   3563  C   LYS B 444      -2.778 -93.511 -42.805  1.00153.07
ATOM   3564  O   LYS B 444      -2.088 -92.758 -42.118  1.00153.07
ATOM   3565  CB  LYS B 444      -3.119 -93.124 -45.196  1.00153.07
ATOM   3566  CG  LYS B 444      -3.003 -91.614 -44.998  1.00153.07
ATOM   3567  CD  LYS B 444      -1.726 -91.028 -45.603  1.00153.07
ATOM   3568  CE  LYS B 444      -1.732 -89.500 -45.669  1.00153.07
ATOM   3569  NZ  LYS B 444      -2.564 -89.040 -46.804  1.00153.07
ATOM   3570  N   ASP B 445      -3.957 -93.993 -42.373  1.00 30.97
ATOM   3571  CA  ASP B 445      -4.519 -93.584 -41.117  1.00 30.97
ATOM   3572  C   ASP B 445      -3.636 -94.032 -39.995  1.00 30.97
ATOM   3573  O   ASP B 445      -3.416 -93.292 -39.037  1.00 30.97
ATOM   3574  CB  ASP B 445      -5.915 -94.181 -40.870  1.00 30.97
ATOM   3575  CG  ASP B 445      -6.949 -93.119 -41.220  1.00 30.97
ATOM   3576  OD1 ASP B 445      -7.052 -92.768 -42.426  1.00 30.97
ATOM   3577  OD2 ASP B 445      -7.652 -92.649 -40.287  1.00 30.97
ATOM   3578  N   SER B 446      -3.097 -95.260 -40.085  1.00 30.94
ATOM   3579  CA  SER B 446      -2.305 -95.786 -39.011  1.00 30.94
ATOM   3580  C   SER B 446      -1.088 -94.939 -38.803  1.00 30.94
ATOM   3581  O   SER B 446      -0.773 -94.562 -37.676  1.00 30.94
ATOM   3582  CB  SER B 446      -1.820 -97.221 -39.278  1.00 30.94
ATOM   3583  OG  SER B 446      -2.932 -98.100 -39.374  1.00 30.94
ATOM   3584  N   THR B 447      -0.373 -94.614 -39.896  1.00 36.73
ATOM   3585  CA  THR B 447       0.847 -93.860 -39.814  1.00 36.73
ATOM   3586  C   THR B 447       0.576 -92.469 -39.333  1.00 36.73
ATOM   3587  O   THR B 447       1.351 -91.916 -38.555  1.00 36.73
ATOM   3588  CB  THR B 447       1.555 -93.756 -41.134  1.00 36.73
ATOM   3589  OG1 THR B 447       0.754 -93.057 -42.073  1.00 36.73
ATOM   3590  CG2 THR B 447       1.852 -95.177 -41.640  1.00 36.73
ATOM   3591  N   LEU B 448      -0.536 -91.861 -39.785  1.00 95.69
ATOM   3592  CA  LEU B 448      -0.810 -90.498 -39.434  1.00 95.69
ATOM   3593  C   LEU B 448      -0.953 -90.402 -37.943  1.00 95.69
ATOM   3594  O   LEU B 448      -0.371 -89.522 -37.311  1.00 95.69
ATOM   3595  CB  LEU B 448      -2.109 -89.990 -40.093  1.00 95.69
ATOM   3596  CG  LEU B 448      -1.930 -89.248 -41.434  1.00 95.69
ATOM   3597  CD1 LEU B 448      -0.875 -89.904 -42.336  1.00 95.69
ATOM   3598  CD2 LEU B 448      -3.283 -89.056 -42.136  1.00 95.69
ATOM   3599  N   ILE B 449      -1.720 -91.328 -37.340  1.00 44.39
ATOM   3600  CA  ILE B 449      -1.971 -91.336 -35.923  1.00 44.39
ATOM   3601  C   ILE B 449      -0.703 -91.616 -35.174  1.00 44.39
ATOM   3602  O   ILE B 449      -0.481 -91.079 -34.091  1.00 44.39
ATOM   3603  CB  ILE B 449      -2.987 -92.361 -35.517  1.00 44.39
ATOM   3604  CG1 ILE B 449      -4.251 -92.221 -36.384  1.00 44.39
ATOM   3605  CG2 ILE B 449      -3.253 -92.196 -34.011  1.00 44.39
ATOM   3606  CD1 ILE B 449      -5.112 -93.482 -36.425  1.00 44.39
ATOM   3607  N   MET B 450       0.144 -92.509 -35.713  1.00 35.77
ATOM   3608  CA  MET B 450       1.379 -92.856 -35.070  1.00 35.77
ATOM   3609  C   MET B 450       2.241 -91.635 -35.002  1.00 35.77
ATOM   3610  O   MET B 450       2.929 -91.407 -34.008  1.00 35.77
ATOM   3611  CB  MET B 450       2.156 -93.936 -35.844  1.00 35.77
ATOM   3612  CG  MET B 450       2.071 -95.323 -35.201  1.00 35.77
ATOM   3613  SD  MET B 450       3.142 -96.586 -35.956  1.00 35.77
ATOM   3614  CE  MET B 450       1.875 -97.253 -37.072  1.00 35.77
ATOM   3615  N   GLN B 451       2.237 -90.815 -36.070  1.00 79.67
ATOM   3616  CA  GLN B 451       3.071 -89.648 -36.068  1.00 79.67
ATOM   3617  C   GLN B 451       2.581 -88.730 -34.992  1.00 79.67
ATOM   3618  O   GLN B 451       3.376 -88.136 -34.267  1.00 79.67
ATOM   3619  CB  GLN B 451       3.035 -88.860 -37.393  1.00 79.67
ATOM   3620  CG  GLN B 451       3.758 -87.504 -37.339  1.00 79.67
ATOM   3621  CD  GLN B 451       5.250 -87.696 -37.109  1.00 79.67
ATOM   3622  OE1 GLN B 451       6.035 -87.773 -38.052  1.00 79.67
ATOM   3623  NE2 GLN B 451       5.660 -87.759 -35.813  1.00 79.67
ATOM   3624  N   LEU B 452       1.247 -88.602 -34.853  1.00 37.04
ATOM   3625  CA  LEU B 452       0.686 -87.699 -33.885  1.00 37.04
ATOM   3626  C   LEU B 452       1.104 -88.138 -32.519  1.00 37.04
ATOM   3627  O   LEU B 452       1.437 -87.314 -31.669  1.00 37.04
ATOM   3628  CB  LEU B 452      -0.852 -87.673 -33.897  1.00 37.04
ATOM   3629  CG  LEU B 452      -1.460 -87.428 -35.290  1.00 37.04
ATOM   3630  CD1 LEU B 452      -2.928 -87.884 -35.345  1.00 37.04
ATOM   3631  CD2 LEU B 452      -1.272 -85.968 -35.731  1.00 37.04
ATOM   3632  N   LEU B 453       1.101 -89.459 -32.273  1.00 38.20
ATOM   3633  CA  LEU B 453       1.477 -89.947 -30.981  1.00 38.20
ATOM   3634  C   LEU B 453       2.887 -89.527 -30.730  1.00 38.20
ATOM   3635  O   LEU B 453       3.226 -89.093 -29.630  1.00 38.20
ATOM   3636  CB  LEU B 453       1.439 -91.484 -30.884  1.00 38.20
ATOM   3637  CG  LEU B 453       0.137 -92.039 -30.283  1.00 38.20
ATOM   3638  CD1 LEU B 453      -1.096 -91.488 -31.015  1.00 38.20
ATOM   3639  CD2 LEU B 453       0.157 -93.574 -30.246  1.00 38.20
ATOM   3640  N   ARG B 454       3.745 -89.640 -31.759  1.00 66.87
ATOM   3641  CA  ARG B 454       5.128 -89.293 -31.616  1.00 66.87
ATOM   3642  C   ARG B 454       5.286 -87.844 -31.299  1.00 66.87
ATOM   3643  O   ARG B 454       6.038 -87.482 -30.395  1.00 66.87
ATOM   3644  CB  ARG B 454       5.960 -89.545 -32.880  1.00 66.87
ATOM   3645  CG  ARG B 454       6.993 -90.648 -32.655  1.00 66.87
ATOM   3646  CD  ARG B 454       8.287 -90.158 -32.010  1.00 66.87
ATOM   3647  NE  ARG B 454       9.185 -89.795 -33.140  1.00 66.87
ATOM   3648  CZ  ARG B 454      10.050 -90.727 -33.636  1.00 66.87
ATOM   3649  NH1 ARG B 454      10.054 -91.992 -33.121  1.00 66.87
ATOM   3650  NH2 ARG B 454      10.886 -90.403 -34.664  1.00 66.87
ATOM   3651  N   ASP B 455       4.568 -86.967 -32.018  1.00114.26
ATOM   3652  CA  ASP B 455       4.770 -85.570 -31.786  1.00114.26
ATOM   3653  C   ASP B 455       4.408 -85.232 -30.369  1.00114.26
ATOM   3654  O   ASP B 455       5.108 -84.466 -29.712  1.00114.26
ATOM   3655  CB  ASP B 455       4.031 -84.667 -32.799  1.00114.26
ATOM   3656  CG  ASP B 455       4.952 -83.598 -33.368  1.00114.26
ATOM   3657  OD1 ASP B 455       5.224 -82.590 -32.667  1.00114.26
ATOM   3658  OD2 ASP B 455       5.415 -83.800 -34.522  1.00114.26
ATOM   3659  N   ASN B 456       3.329 -85.823 -29.830  1.00 45.79
ATOM   3660  CA  ASN B 456       2.929 -85.515 -28.486  1.00 45.79
ATOM   3661  C   ASN B 456       4.014 -85.929 -27.542  1.00 45.79
ATOM   3662  O   ASN B 456       4.317 -85.216 -26.586  1.00 45.79
ATOM   3663  CB  ASN B 456       1.647 -86.247 -28.044  1.00 45.79
ATOM   3664  CG  ASN B 456       0.431 -85.457 -28.513  1.00 45.79
ATOM   3665  OD1 ASN B 456      -0.220 -84.770 -27.727  1.00 45.79
ATOM   3666  ND2 ASN B 456       0.102 -85.572 -29.828  1.00 45.79
ATOM   3667  N   LEU B 457       4.640 -87.095 -27.788  1.00 50.31
ATOM   3668  CA  LEU B 457       5.644 -87.590 -26.888  1.00 50.31
ATOM   3669  C   LEU B 457       6.775 -86.618 -26.813  1.00 50.31
ATOM   3670  O   LEU B 457       7.274 -86.325 -25.728  1.00 50.31
ATOM   3671  CB  LEU B 457       6.248 -88.934 -27.337  1.00 50.31
ATOM   3672  CG  LEU B 457       5.271 -90.123 -27.266  1.00 50.31
ATOM   3673  CD1 LEU B 457       5.413 -91.033 -28.498  1.00 50.31
ATOM   3674  CD2 LEU B 457       5.432 -90.894 -25.946  1.00 50.31
ATOM   3675  N   THR B 458       7.225 -86.097 -27.966  1.00103.69
ATOM   3676  CA  THR B 458       8.336 -85.191 -27.948  1.00103.69
ATOM   3677  C   THR B 458       7.971 -83.900 -27.279  1.00103.69
ATOM   3678  O   THR B 458       8.734 -83.382 -26.466  1.00103.69
ATOM   3679  CB  THR B 458       8.887 -84.924 -29.317  1.00103.69
ATOM   3680  OG1 THR B 458       7.952 -84.166 -30.065  1.00103.69
ATOM   3681  CG2 THR B 458       9.225 -86.240 -30.028  1.00103.69
ATOM   3682  N   LEU B 459       6.783 -83.347 -27.578  1.00 38.47
ATOM   3683  CA  LEU B 459       6.404 -82.086 -27.007  1.00 38.47
ATOM   3684  C   LEU B 459       6.297 -82.224 -25.520  1.00 38.47
ATOM   3685  O   LEU B 459       6.774 -81.372 -24.773  1.00 38.47
ATOM   3686  CB  LEU B 459       5.037 -81.600 -27.518  1.00 38.47
ATOM   3687  CG  LEU B 459       4.956 -81.477 -29.051  1.00 38.47
ATOM   3688  CD1 LEU B 459       3.514 -81.652 -29.552  1.00 38.47
ATOM   3689  CD2 LEU B 459       5.603 -80.169 -29.540  1.00 38.47
ATOM   3690  N   TRP B 460       5.677 -83.322 -25.053  1.00 66.24
ATOM   3691  CA  TRP B 460       5.438 -83.520 -23.654  1.00 66.24
ATOM   3692  C   TRP B 460       6.721 -83.646 -22.898  1.00 66.24
ATOM   3693  O   TRP B 460       6.817 -83.156 -21.773  1.00 66.24
ATOM   3694  CB  TRP B 460       4.544 -84.741 -23.373  1.00 66.24
ATOM   3695  CG  TRP B 460       3.115 -84.505 -23.805  1.00 66.24
ATOM   3696  CD1 TRP B 460       2.460 -83.318 -23.960  1.00 66.24
ATOM   3697  CD2 TRP B 460       2.176 -85.535 -24.154  1.00 66.24
ATOM   3698  NE1 TRP B 460       1.172 -83.542 -24.378  1.00 66.24
ATOM   3699  CE2 TRP B 460       0.981 -84.902 -24.503  1.00 66.24
ATOM   3700  CE3 TRP B 460       2.298 -86.895 -24.183  1.00 66.24
ATOM   3701  CZ2 TRP B 460      -0.112 -85.623 -24.892  1.00 66.24
ATOM   3702  CZ3 TRP B 460       1.191 -87.618 -24.571  1.00 66.24
ATOM   3703  CH2 TRP B 460       0.010 -86.994 -24.918  1.00 66.24
ATOM   3704  N   THR B 461       7.727 -84.343 -23.462  1.00 87.14
ATOM   3705  CA  THR B 461       8.981 -84.466 -22.774  1.00 87.14
ATOM   3706  C   THR B 461       9.629 -83.121 -22.702  1.00 87.14
ATOM   3707  O   THR B 461      10.134 -82.722 -21.654  1.00 87.14
ATOM   3708  CB  THR B 461       9.927 -85.430 -23.434  1.00 87.14
ATOM   3709  OG1 THR B 461       9.257 -86.650 -23.710  1.00 87.14
ATOM   3710  CG2 THR B 461      11.133 -85.683 -22.520  1.00 87.14
ATOM   3711  N   SER B 462       9.612 -82.369 -23.820  1.00 53.11
ATOM   3712  CA  SER B 462      10.224 -81.074 -23.827  1.00 53.11
ATOM   3713  C   SER B 462       9.509 -80.260 -22.759  1.00 53.11
ATOM   3714  O   SER B 462      10.188 -79.830 -21.789  1.00 53.11
ATOM   3715  CB  SER B 462      10.062 -80.335 -25.166  1.00 53.11
ATOM   3716  OG  SER B 462       8.734 -79.852 -25.296  1.00 53.11
ATOM   3717  OXT SER B 462       8.273 -80.060 -22.897  1.00 53.11
