# Supplementary material for: A recombinant Fasciola gigantica 14-3-3 epsilon protein (rFg14-3-3e) modulates various functions of goat peripheral blood mononuclear cells
Source: Parasit Vectors. 2018 Mar 6;11:152. doi: 10.1186/s13071-018-2745-4 (PMC5840819; doi:10.1186/s13071-018-2745-4)
Supplement: Supplementary file 1 — Dataset S1. Structure files, FoldX configuration files and associated energy calculations for complexes between YWAHE and rFg14-3-3, and the 18 human protein interactors of YWAHE. (TGZ 5273 kb) [file 13071_2018_2745_MOESM1_ESM.tgz › foldx_model_files/Average_P30307-P62258-MDL-5jit.pdb1-C-0-A-0.fxout]

FoldX 4 (2011)
by the FoldX Consortium 
Jesper Borg, Frederic Rousseau, Joost Schymkowitz,
Luis Serrano and Francois Stricher
------------------------------------------------------

PDB file analysed: batch
Output type: BuildModel
Pdb	SD	total energy	Backbone Hbond	Sidechain Hbond	Van der Waals	Electrostatics	Solvation Polar	Solvation Hydrophobic	Van der Waals clashes	entropy sidechain	entropy mainchain	sloop_entropy	mloop_entropy	cis_bond	torsional clash	backbone clash	helix dipole	water bridge	disulfide	electrostatic kon	partial covalent bonds	energy Ionisation	Entropy Complex
P30307-P62258-MDL-5jit	0	19.5425	-9.00956	-5.17469	-5.45322	1.42872	8.92436	-2.99049	11.6911	6.47293	6.3389	0	0	0	2.8616	4.37949	4.07038	0	0	0.0609357	0	0.321451	0
P30307-P62258-MDL-5jit	0	19.5425	-9.00956	-5.17469	-5.45322	1.42872	8.92436	-2.99049	11.6911	6.47293	6.3389	0	0	0	2.8616	4.37949	4.07038	0	0	0.0609357	0	0.321451	0
