# Supplementary material for: A recombinant Fasciola gigantica 14-3-3 epsilon protein (rFg14-3-3e) modulates various functions of goat peripheral blood mononuclear cells
Source: Parasit Vectors. 2018 Mar 6;11:152. doi: 10.1186/s13071-018-2745-4 (PMC5840819; doi:10.1186/s13071-018-2745-4)
Supplement: Supplementary file 1 — Dataset S1. Structure files, FoldX configuration files and associated energy calculations for complexes between YWAHE and rFg14-3-3, and the 18 human protein interactors of YWAHE. (TGZ 5273 kb) [file 13071_2018_2745_MOESM1_ESM.tgz › foldx_model_files/Raw_P56524-P62258-MDL-3uzd.pdb1-B-3-A-3.fxout]

FoldX 4 (2011)
by the FoldX Consortium 
Jesper Borg, Frederic Rousseau, Joost Schymkowitz,
Luis Serrano and Francois Stricher
------------------------------------------------------

PDB file analysed: batch
Output type: BuildModel
Pdb	total energy	Backbone Hbond	Sidechain Hbond	Van der Waals	Electrostatics	Solvation Polar	Solvation Hydrophobic	Van der Waals clashes	entropy sidechain	entropy mainchain	sloop_entropy	mloop_entropy	cis_bond	torsional clash	backbone clash	helix dipole	water bridge	disulfide	electrostatic kon	partial covalent bonds	energy Ionisation	Entropy Complex
P56524-P62258-MDL-3uzd.pdb	-33.084	-233.287	-68.7084	-293.72	-10.5979	390.017	-381.773	39.6436	159.464	350.181	0	0	0	16.8603	276.045	-2.29263	0	0	0.361941	0	0.767922	0
WT_P56524-P62258-MDL-3uzd.pdb	-58.3074	-227.878	-71.5686	-290.758	-10.2387	381.904	-380.827	28.4395	153.343	343.423	0	0	0	19.6337	273.473	-4.68799	0	0	0.388838	0	0.518838	0
P56524-P62258-MDL-3uzd.pdb	-33.084	-233.287	-68.7084	-293.72	-10.5979	390.017	-381.773	39.6436	159.464	350.181	0	0	0	16.8603	276.045	-2.29263	0	0	0.361941	0	0.767922	0
WT_P56524-P62258-MDL-3uzd.pdb	-58.3074	-227.878	-71.5686	-290.758	-10.2387	381.904	-380.827	28.4395	153.343	343.423	0	0	0	19.6337	273.473	-4.68799	0	0	0.388838	0	0.518838	0
