# Supplementary material for: A recombinant Fasciola gigantica 14-3-3 epsilon protein (rFg14-3-3e) modulates various functions of goat peripheral blood mononuclear cells
Source: Parasit Vectors. 2018 Mar 6;11:152. doi: 10.1186/s13071-018-2745-4 (PMC5840819; doi:10.1186/s13071-018-2745-4)
Supplement: Supplementary file 1 — Dataset S1. Structure files, FoldX configuration files and associated energy calculations for complexes between YWAHE and rFg14-3-3, and the 18 human protein interactors of YWAHE. (TGZ 5273 kb) [file 13071_2018_2745_MOESM1_ESM.tgz › foldx_model_files/WT_P58340-P62258-EXP-3ubw_Repair.fxout]

./WT_P58340-P62258-EXP-3ubw.pdb
Starting Structure	-123.677	-241.85	-83.3439	-294.663	-21.9568	393.4	-383.686	6.35779	154.98	348.821	0	0	0	5.09244	259.518	-6.5333	0	0	-0.836195	0	0.541697	0
Now Optimizing Residues.
ARGA31	-123.727	-241.85	-83.3439	-294.712	-21.9752	393.442	-383.762	6.3588	155.023	348.84	0	0	0	5.09485	259.518	-6.5333	0	0	-0.851667	0	0.541697	0
SERA32	-123.79	-241.85	-83.4223	-294.711	-21.9755	393.443	-383.762	6.37461	155.023	348.841	0	0	0	5.09489	259.518	-6.5333	0	0	-0.851667	0	0.541697	0
PHEA33	-123.894	-241.849	-83.4212	-294.677	-21.9743	393.436	-383.701	6.18402	155.017	348.84	0	0	0	5.0949	259.516	-6.5333	0	0	-0.851667	0	0.541697	0
GLUA35	-123.91	-241.849	-83.4002	-294.673	-21.9651	393.406	-383.702	6.18402	154.995	348.841	0	0	0	5.09649	259.516	-6.53172	0	0	-0.852762	0	0.541697	0
PROA36	-123.915	-241.849	-83.4002	-294.673	-21.9651	393.407	-383.702	6.17771	154.995	348.841	0	0	0	5.09649	259.516	-6.53172	0	0	-0.852762	0	0.541697	0
PHEA37	-123.928	-241.848	-83.4002	-294.673	-21.9668	393.408	-383.701	6.17792	154.995	348.841	0	0	0	5.08126	259.516	-6.53172	0	0	-0.852762	0	0.541697	0
ASPB3	-123.929	-241.849	-83.4003	-294.666	-21.9666	393.368	-383.701	6.21574	154.992	348.841	0	0	0	5.0823	259.516	-6.53492	0	0	-0.852762	0	0.541697	0
GLUB5	-123.931	-241.844	-83.3959	-294.675	-21.9753	393.391	-383.71	6.21622	154.993	348.841	0	0	0	5.08228	259.518	-6.54235	0	0	-0.852762	0	0.541697	0
ASPB6	-123.933	-241.844	-83.3959	-294.675	-21.978	393.39	-383.71	6.2162	154.994	348.841	0	0	0	5.08228	259.517	-6.5421	0	0	-0.852762	0	0.541697	0
TYRB9	-123.934	-241.845	-83.3959	-294.676	-21.978	393.391	-383.711	6.21597	154.995	348.841	0	0	0	5.08229	259.519	-6.5421	0	0	-0.852762	0	0.541697	0
GLNB10	-123.944	-241.842	-83.3926	-294.661	-21.978	393.379	-383.691	6.21598	154.974	348.841	0	0	0	5.06454	259.52	-6.5421	0	0	-0.852762	0	0.541697	0
LYSB12	-123.98	-241.841	-83.3926	-294.677	-21.979	393.379	-383.727	6.21598	154.99	348.841	0	0	0	5.0628	259.519	-6.54115	0	0	-0.852762	0	0.541697	0
LEUB13	-123.987	-241.841	-83.3926	-294.678	-21.979	393.379	-383.728	6.20982	154.991	348.841	0	0	0	5.06331	259.519	-6.54115	0	0	-0.852762	0	0.541697	0
GLUB15	-123.996	-241.841	-83.3926	-294.685	-21.9791	393.377	-383.743	6.20982	155.001	348.841	0	0	0	5.0635	259.52	-6.53653	0	0	-0.853327	0	0.541697	0
GLNB16	-123.999	-241.843	-83.3947	-294.685	-21.9791	393.377	-383.744	6.20985	155.004	348.841	0	0	0	5.0635	259.52	-6.53653	0	0	-0.853327	0	0.541697	0
GLUB18	-124.005	-241.843	-83.4018	-294.688	-21.9816	393.378	-383.75	6.21399	155.008	348.846	0	0	0	5.0635	259.518	-6.53847	0	0	-0.853172	0	0.541697	0
ARGB19	-124.02	-241.859	-83.4175	-294.692	-21.981	393.385	-383.753	6.21417	155.026	348.846	0	0	0	5.06351	259.521	-6.54114	0	0	-0.853172	0	0.541697	0
ASPB21	-124.021	-241.859	-83.4176	-294.692	-21.9807	393.388	-383.753	6.21417	155.026	348.846	0	0	0	5.06249	259.521	-6.54326	0	0	-0.853172	0	0.541697	0
GLUB22	-124.052	-241.859	-83.4176	-294.684	-21.9833	393.37	-383.752	6.21427	155.016	348.846	0	0	0	5.05881	259.523	-6.54952	0	0	-0.853172	0	0.541697	0
GLUB25	-124.061	-241.859	-83.4176	-294.7	-21.9824	393.385	-383.781	6.21427	155.03	348.846	0	0	0	5.06341	259.524	-6.5488	0	0	-0.853172	0	0.541697	0
SERB26	-124.061	-241.859	-83.4176	-294.7	-21.9824	393.385	-383.781	6.21427	155.03	348.846	0	0	0	5.06341	259.524	-6.5488	0	0	-0.853172	0	0.541697	0
LYSB28	-124.066	-241.86	-83.4229	-294.707	-21.9866	393.392	-383.789	6.21994	155.039	348.846	0	0	0	5.06341	259.524	-6.54928	0	0	-0.853172	0	0.541697	0
LYSB29	-124.077	-241.859	-83.4229	-294.702	-21.9705	393.384	-383.782	6.2116	155.027	348.846	0	0	0	5.05165	259.522	-6.54953	0	0	-0.853172	0	0.541697	0
ASPB34	-124.077	-241.859	-83.4229	-294.702	-21.9705	393.384	-383.782	6.2116	155.027	348.846	0	0	0	5.05165	259.522	-6.54953	0	0	-0.853172	0	0.541697	0
VALB35	-124.077	-241.859	-83.4229	-294.702	-21.9705	393.384	-383.782	6.2116	155.027	348.846	0	0	0	5.05165	259.522	-6.54953	0	0	-0.853172	0	0.541697	0
GLUB36	-124.107	-241.869	-83.4331	-294.7	-21.965	393.37	-383.781	6.21138	155.027	348.846	0	0	0	5.05231	259.521	-6.55392	0	0	-0.853172	0	0.541697	0
THRB38	-124.107	-241.869	-83.4331	-294.7	-21.965	393.37	-383.781	6.21138	155.027	348.846	0	0	0	5.05231	259.521	-6.55392	0	0	-0.853172	0	0.541697	0
VALB39	-124.121	-241.868	-83.4331	-294.71	-21.9658	393.37	-383.802	6.20722	155.036	348.846	0	0	0	5.06334	259.521	-6.55392	0	0	-0.853172	0	0.541697	0
GLUB40	-124.126	-241.868	-83.4331	-294.705	-21.964	393.36	-383.797	6.20281	155.034	348.846	0	0	0	5.05766	259.52	-6.54751	0	0	-0.853172	0	0.541697	0
GLUB41	-124.126	-241.868	-83.4331	-294.705	-21.964	393.36	-383.797	6.20281	155.034	348.846	0	0	0	5.05766	259.52	-6.54751	0	0	-0.853172	0	0.541697	0
ARGB42	-124.4	-241.977	-83.5193	-294.729	-22.0325	393.425	-383.809	6.20285	155.012	348.846	0	0	0	5.05559	259.499	-6.56287	0	0	-0.852923	0	0.541697	0
ASNB43	-124.4	-241.977	-83.5193	-294.729	-22.0325	393.425	-383.809	6.20285	155.012	348.846	0	0	0	5.05559	259.499	-6.56287	0	0	-0.852923	0	0.541697	0
SERB46	-124.4	-241.977	-83.5193	-294.729	-22.0325	393.425	-383.809	6.20285	155.012	348.846	0	0	0	5.05559	259.499	-6.56287	0	0	-0.852923	0	0.541697	0
VALB47	-124.4	-241.977	-83.5193	-294.729	-22.0325	393.425	-383.809	6.20285	155.012	348.846	0	0	0	5.05559	259.499	-6.56287	0	0	-0.852923	0	0.541697	0
LYSB50	-124.53	-242.012	-83.6779	-294.722	-22.0037	393.439	-383.806	6.20991	155.007	348.852	0	0	0	5.0564	259.498	-6.56318	0	0	-0.851575	0	0.541697	0
ASNB51	-124.53	-242.012	-83.6779	-294.722	-22.0037	393.439	-383.806	6.20991	155.007	348.852	0	0	0	5.0564	259.498	-6.56318	0	0	-0.851575	0	0.541697	0
ARGB56	-124.587	-242.016	-83.7625	-294.717	-22.0118	393.431	-383.8	6.20134	155.056	348.852	0	0	0	5.05546	259.494	-6.56456	0	0	-0.851519	0	0.541697	0
ARGB57	-124.662	-242.024	-83.8136	-294.746	-22.033	393.495	-383.808	6.17503	155.057	348.852	0	0	0	5.05851	259.519	-6.56182	0	0	-0.854766	0	0.541697	0
SERB59	-124.69	-242.024	-83.8136	-294.733	-22.033	393.474	-383.792	6.13943	155.057	348.852	0	0	0	5.05846	259.517	-6.56182	0	0	-0.854766	0	0.541697	0
ARGB61	-124.723	-242.024	-83.8622	-294.745	-22.0331	393.476	-383.816	6.15756	155.089	348.852	0	0	0	5.05882	259.516	-6.56167	0	0	-0.856288	0	0.541697	0
ILEB62	-124.728	-242.025	-83.8622	-294.768	-22.0331	393.496	-383.851	6.1616	155.109	348.852	0	0	0	5.06848	259.518	-6.56167	0	0	-0.856288	0	0.541697	0
SERB64	-124.728	-242.025	-83.8622	-294.768	-22.0331	393.496	-383.851	6.1616	155.109	348.852	0	0	0	5.06848	259.518	-6.56167	0	0	-0.856288	0	0.541697	0
SERB65	-124.728	-242.025	-83.8622	-294.768	-22.0331	393.496	-383.851	6.1616	155.109	348.852	0	0	0	5.06848	259.518	-6.56167	0	0	-0.856288	0	0.541697	0
ILEB66	-124.728	-242.025	-83.8622	-294.768	-22.0331	393.496	-383.851	6.1616	155.109	348.852	0	0	0	5.06848	259.518	-6.56167	0	0	-0.856288	0	0.541697	0
GLUB67	-124.749	-242.024	-83.857	-294.782	-22.0652	393.534	-383.869	6.15774	155.113	348.852	0	0	0	5.06853	259.516	-6.56279	0	0	-0.856288	0	0.541697	0
GLNB68	-124.768	-242.024	-83.846	-294.796	-22.0652	393.551	-383.887	6.15773	155.115	348.852	0	0	0	5.05176	259.519	-6.56279	0	0	-0.856288	0	0.541697	0
LYSB69	-124.784	-242.024	-83.846	-294.795	-22.0632	393.551	-383.886	6.15744	155.113	348.852	0	0	0	5.05176	259.519	-6.57995	0	0	-0.856288	0	0.541697	0
GLUB70	-124.806	-242.024	-83.846	-294.775	-22.0645	393.507	-383.868	6.15742	155.102	348.842	0	0	0	5.05279	259.465	-6.57465	0	0	-0.856288	0	0.541697	0
GLUB71	-124.82	-242.023	-83.8064	-294.765	-22.0701	393.472	-383.863	6.14612	155.083	348.842	0	0	0	5.05279	259.463	-6.57361	0	0	-0.856288	0	0.541697	0
ASNB72	-124.826	-242.04	-83.8436	-294.769	-22.0701	393.479	-383.867	6.14612	155.094	348.842	0	0	0	5.09036	259.465	-6.57361	0	0	-0.856288	0	0.541697	0
LYSB73	-124.904	-242.107	-83.9105	-294.79	-22.0647	393.513	-383.899	6.14612	155.168	348.844	0	0	0	5.09041	259.473	-6.57894	0	0	-0.856288	0	0.541697	0
GLUB76	-124.933	-242.107	-83.9105	-294.776	-22.0608	393.46	-383.888	6.14586	155.156	348.844	0	0	0	5.09041	259.473	-6.57233	0	0	-0.856288	0	0.541697	0
ASPB77	-124.949	-242.106	-83.91	-294.776	-22.062	393.46	-383.889	6.15656	155.156	348.844	0	0	0	5.06427	259.474	-6.57109	0	0	-0.856288	0	0.541697	0
LYSB78	-125	-242.106	-83.91	-294.812	-22.0631	393.462	-383.963	6.16374	155.207	348.844	0	0	0	5.06433	259.474	-6.57128	0	0	-0.856288	0	0.541697	0
LYSB80	-125.011	-242.106	-83.91	-294.818	-22.0668	393.463	-383.973	6.16331	155.211	348.844	0	0	0	5.06448	259.475	-6.56778	0	0	-0.856288	0	0.541697	0
METB81	-125.024	-242.106	-83.91	-294.814	-22.0668	393.461	-383.966	6.14437	155.208	348.844	0	0	0	5.06448	259.472	-6.56778	0	0	-0.856288	0	0.541697	0
ARGB83	-125.027	-242.106	-83.9072	-294.81	-22.0672	393.453	-383.965	6.1439	155.207	348.844	0	0	0	5.06448	259.472	-6.56792	0	0	-0.856288	0	0.541697	0
GLUB84	-125.041	-242.106	-83.9072	-294.807	-22.0674	393.438	-383.968	6.1439	155.208	348.844	0	0	0	5.06448	259.443	-6.56804	0	0	-0.856288	0	0.541697	0
TYRB85	-125.086	-242.106	-83.9072	-294.839	-22.0674	393.443	-384.027	6.14756	155.225	348.844	0	0	0	5.08387	259.443	-6.56804	0	0	-0.856288	0	0.541697	0
ARGB86	-125.146	-242.106	-83.9422	-294.857	-22.0752	393.462	-384.047	6.14999	155.226	348.844	0	0	0	5.08457	259.443	-6.56878	0	0	-0.856288	0	0.541697	0
GLNB87	-125.167	-242.116	-83.9516	-294.864	-22.0751	393.466	-384.06	6.14999	155.239	348.844	0	0	0	5.08457	259.443	-6.56878	0	0	-0.856288	0	0.541697	0
METB88	-125.191	-242.116	-83.9516	-294.857	-22.0751	393.464	-384.048	6.11458	155.233	348.844	0	0	0	5.08454	259.443	-6.56878	0	0	-0.856288	0	0.541697	0
GLUB90	-125.194	-242.116	-83.9516	-294.858	-22.0766	393.46	-384.048	6.11875	155.233	348.844	0	0	0	5.0846	259.443	-6.56877	0	0	-0.856288	0	0.541697	0
THRB91	-125.201	-242.116	-83.9516	-294.845	-22.0766	393.438	-384.034	6.11871	155.22	348.844	0	0	0	5.08457	259.442	-6.56877	0	0	-0.856288	0	0.541697	0
GLUB92	-125.231	-242.115	-83.9768	-294.839	-22.0823	393.424	-384.026	6.11873	155.228	348.844	0	0	0	5.07794	259.441	-6.56906	0	0	-0.856288	0	0.541697	0
LYSB94	-125.252	-242.131	-83.9768	-294.852	-22.0859	393.45	-384.036	6.11768	155.226	348.844	0	0	0	5.07789	259.485	-6.57024	0	0	-0.856288	0	0.541697	0
LEUB95	-125.26	-242.132	-83.9768	-294.854	-22.0859	393.45	-384.04	6.11349	155.228	348.844	0	0	0	5.07795	259.487	-6.57024	0	0	-0.856288	0	0.541697	0
ASPB99	-125.265	-242.133	-83.979	-294.858	-22.0921	393.462	-384.043	6.11449	155.227	348.844	0	0	0	5.07795	259.489	-6.57024	0	0	-0.856288	0	0.541697	0
ASPB102	-125.265	-242.133	-83.979	-294.858	-22.0923	393.461	-384.043	6.11449	155.227	348.844	0	0	0	5.07795	259.488	-6.57028	0	0	-0.856288	0	0.541697	0
ASPB105	-125.292	-242.133	-83.9933	-294.841	-22.0895	393.408	-384.026	6.11902	155.227	348.844	0	0	0	5.07795	259.489	-6.56974	0	0	-0.856288	0	0.541697	0
LYSB106	-125.297	-242.134	-83.9933	-294.846	-22.0919	393.41	-384.033	6.12197	155.233	348.844	0	0	0	5.07821	259.491	-6.57035	0	0	-0.856288	0	0.541134	0
HISB107	-125.299	-242.134	-83.9922	-294.846	-22.092	393.41	-384.034	6.11969	155.233	348.844	0	0	0	5.07822	259.491	-6.57066	0	0	-0.856288	0	0.541144	0
PROB110	-125.299	-242.135	-83.9922	-294.846	-22.092	393.411	-384.034	6.11969	155.233	348.844	0	0	0	5.07822	259.491	-6.57066	0	0	-0.856288	0	0.541144	0
ASNB113	-125.299	-242.135	-83.9922	-294.846	-22.092	393.411	-384.034	6.11969	155.233	348.844	0	0	0	5.07822	259.491	-6.57066	0	0	-0.856288	0	0.541144	0
THRB114	-125.299	-242.135	-83.9922	-294.846	-22.092	393.411	-384.034	6.11969	155.233	348.844	0	0	0	5.07822	259.491	-6.57066	0	0	-0.856288	0	0.541144	0
GLUB116	-125.304	-242.135	-84.002	-294.847	-22.0924	393.411	-384.034	6.11969	155.238	348.844	0	0	0	5.07819	259.491	-6.56976	0	0	-0.856303	0	0.541136	0
SERB117	-125.304	-242.135	-84.002	-294.847	-22.0924	393.411	-384.034	6.11969	155.238	348.844	0	0	0	5.07819	259.491	-6.56976	0	0	-0.856303	0	0.541136	0
LYSB118	-125.47	-242.22	-84.0876	-294.859	-22.0987	393.441	-384.042	6.11969	155.238	348.844	0	0	0	5.07841	259.497	-6.56823	0	0	-0.856303	0	0.541136	0
TYRB122	-125.47	-242.22	-84.0876	-294.859	-22.0987	393.441	-384.042	6.11969	155.238	348.844	0	0	0	5.07841	259.497	-6.56823	0	0	-0.856303	0	0.541136	0
LYSB123	-125.508	-242.22	-84.1314	-294.867	-22.1037	393.525	-384.041	6.12089	155.168	348.844	0	0	0	5.07876	259.497	-6.57007	0	0	-0.85257	0	0.541136	0
LYSB125	-125.555	-242.251	-84.1363	-294.871	-22.1049	393.537	-384.045	6.10603	155.168	348.844	0	0	0	5.07876	259.499	-6.57	0	0	-0.85257	0	0.541136	0
H1SB129	-125.555	-242.251	-84.1363	-294.871	-22.1049	393.537	-384.045	6.10603	155.168	348.844	0	0	0	5.07876	259.499	-6.57	0	0	-0.85257	0	0.541136	0
ARGB130	-125.562	-242.251	-84.1188	-294.865	-22.1014	393.501	-384.039	6.09283	155.17	348.844	0	0	0	5.085	259.499	-6.57034	0	0	-0.851429	0	0.541136	0
GLUB134	-125.595	-242.251	-84.148	-294.838	-22.0534	393.415	-384.021	6.0932	155.172	348.843	0	0	0	5.08489	259.497	-6.57806	0	0	-0.853926	0	0.541136	0
THRB137	-125.595	-242.251	-84.148	-294.838	-22.0534	393.415	-384.021	6.0932	155.172	348.843	0	0	0	5.08489	259.497	-6.57806	0	0	-0.853926	0	0.541136	0
ASNB139	-125.6	-242.251	-84.148	-294.837	-22.0534	393.412	-384.022	6.09321	155.171	348.843	0	0	0	5.08305	259.497	-6.57806	0	0	-0.853926	0	0.541136	0
ASPB140	-125.602	-242.251	-84.148	-294.835	-22.0479	393.4	-384.02	6.0932	155.163	348.843	0	0	0	5.08298	259.496	-6.56975	0	0	-0.853926	0	0.541136	0
ARGB141	-125.723	-242.269	-84.166	-294.843	-22.0541	393.403	-384.029	6.05834	155.163	348.843	0	0	0	5.05284	259.498	-6.56999	0	0	-0.853875	0	0.541136	0
LYSB142	-125.749	-242.27	-84.166	-294.859	-22.0768	393.408	-384.057	6.05835	155.199	348.843	0	0	0	5.0524	259.499	-6.5693	0	0	-0.853875	0	0.541136	0
GLUB143	-125.759	-242.27	-84.166	-294.856	-22.0851	393.405	-384.052	6.04815	155.201	348.843	0	0	0	5.0524	259.497	-6.56633	0	0	-0.853875	0	0.541136	0
GLUB146	-125.762	-242.27	-84.166	-294.859	-22.0869	393.407	-384.055	6.04815	155.203	348.843	0	0	0	5.05229	259.5	-6.56646	0	0	-0.853875	0	0.541136	0
ASNB147	-125.766	-242.269	-84.166	-294.863	-22.0869	393.41	-384.062	6.04816	155.206	348.843	0	0	0	5.05229	259.499	-6.56646	0	0	-0.853875	0	0.541136	0
SERB148	-125.766	-242.269	-84.166	-294.863	-22.0869	393.41	-384.062	6.04816	155.206	348.843	0	0	0	5.05229	259.499	-6.56646	0	0	-0.853875	0	0.541136	0
VALB150	-125.766	-242.269	-84.166	-294.863	-22.0869	393.41	-384.062	6.04816	155.206	348.843	0	0	0	5.05229	259.499	-6.56646	0	0	-0.853875	0	0.541136	0
LYSB153	-125.779	-242.269	-84.166	-294.868	-22.0831	393.403	-384.072	6.04881	155.212	348.843	0	0	0	5.05196	259.499	-6.56646	0	0	-0.853875	0	0.541136	0
SERB156	-125.779	-242.269	-84.166	-294.868	-22.0831	393.403	-384.072	6.04881	155.212	348.843	0	0	0	5.05196	259.499	-6.56646	0	0	-0.853875	0	0.541136	0
ASPB157	-125.78	-242.269	-84.166	-294.868	-22.0884	393.402	-384.072	6.04881	155.217	348.843	0	0	0	5.05196	259.499	-6.56645	0	0	-0.853875	0	0.541136	0
METB160	-125.79	-242.269	-84.166	-294.862	-22.089	393.4	-384.062	6.03773	155.212	348.843	0	0	0	5.04318	259.497	-6.56645	0	0	-0.853875	0	0.541136	0
THRB161	-125.79	-242.269	-84.166	-294.862	-22.089	393.4	-384.062	6.03773	155.212	348.843	0	0	0	5.04318	259.497	-6.56645	0	0	-0.853875	0	0.541136	0
GLUB162	-125.829	-242.252	-84.166	-294.838	-22.0889	393.335	-384.049	6.02851	155.201	348.843	0	0	0	5.04345	259.447	-6.57271	0	0	-0.853875	0	0.541136	0
LEUB163	-125.909	-242.252	-84.1677	-294.858	-22.0889	393.34	-384.084	6.06865	155.201	348.843	0	0	0	4.9749	259.445	-6.57271	0	0	-0.853875	0	0.541578	0
PROB164	-125.909	-242.252	-84.1677	-294.858	-22.0889	393.34	-384.084	6.06865	155.201	348.843	0	0	0	4.9749	259.445	-6.57271	0	0	-0.853875	0	0.541578	0
ARGB170	-125.938	-242.27	-84.1853	-294.859	-22.0866	393.342	-384.085	6.06892	155.201	348.843	0	0	0	4.97719	259.446	-6.57245	0	0	-0.853875	0	0.541578	0
PHEB177	-126.182	-242.27	-84.1853	-294.851	-22.0877	393.342	-384.07	5.80257	155.202	348.843	0	0	0	4.97718	259.446	-6.57245	0	0	-0.853875	0	0.541578	0
SERB178	-126.182	-242.27	-84.1853	-294.851	-22.0877	393.342	-384.07	5.80257	155.202	348.843	0	0	0	4.97718	259.446	-6.57245	0	0	-0.853875	0	0.541578	0
TYRB181	-126.35	-242.27	-84.1853	-294.84	-22.098	393.322	-384.065	5.65225	155.198	348.843	0	0	0	4.97718	259.446	-6.57245	0	0	-0.853875	0	0.541578	0
TYRB182	-126.353	-242.27	-84.1853	-294.84	-22.0982	393.322	-384.064	5.64911	155.198	348.843	0	0	0	4.97717	259.446	-6.57243	0	0	-0.853875	0	0.541578	0
GLUB183	-126.356	-242.274	-84.1837	-294.841	-22.0973	393.317	-384.069	5.64911	155.199	348.843	0	0	0	4.98526	259.444	-6.57174	0	0	-0.854079	0	0.541578	0
ASNB186	-126.357	-242.274	-84.1837	-294.842	-22.0973	393.317	-384.07	5.64916	155.199	348.843	0	0	0	4.98526	259.444	-6.57174	0	0	-0.854079	0	0.541578	0
SERB187	-126.361	-242.273	-84.1879	-294.841	-22.0973	393.315	-384.07	5.6492	155.199	348.844	0	0	0	4.98526	259.444	-6.57174	0	0	-0.854079	0	0.541578	0
PROB188	-126.364	-242.273	-84.1879	-294.841	-22.0971	393.313	-384.071	5.64804	155.199	348.843	0	0	0	4.98521	259.443	-6.57174	0	0	-0.854079	0	0.541578	0
ARGB190	-126.428	-242.272	-84.2466	-294.857	-22.0669	393.288	-384.1	5.64798	155.236	348.843	0	0	0	4.98535	259.442	-6.57468	0	0	-0.854079	0	0.541578	0
CYSB192	-126.428	-242.272	-84.2466	-294.857	-22.0669	393.288	-384.1	5.64798	155.236	348.843	0	0	0	4.98535	259.442	-6.57468	0	0	-0.854079	0	0.541578	0
ARGB193	-126.456	-242.275	-84.2548	-294.848	-22.0643	393.265	-384.099	5.64954	155.234	348.843	0	0	0	4.98509	259.437	-6.57779	0	0	-0.854079	0	0.541578	0
LEUB194	-126.491	-242.276	-84.2548	-294.851	-22.0643	393.264	-384.105	5.62072	155.237	348.843	0	0	0	4.98585	259.437	-6.57779	0	0	-0.854079	0	0.541578	0
LYSB196	-126.517	-242.279	-84.2548	-294.866	-22.065	393.273	-384.132	5.61767	155.249	348.843	0	0	0	4.98585	259.439	-6.57698	0	0	-0.854079	0	0.541578	0
ASPB200	-126.517	-242.279	-84.2548	-294.866	-22.0654	393.273	-384.132	5.61766	155.249	348.843	0	0	0	4.98585	259.439	-6.57703	0	0	-0.854079	0	0.541578	0
ASPB201	-126.521	-242.279	-84.2548	-294.864	-22.0585	393.268	-384.13	5.61766	155.239	348.843	0	0	0	4.98509	259.437	-6.57564	0	0	-0.854079	0	0.541578	0
ILEB203	-126.527	-242.28	-84.2548	-294.865	-22.0585	393.267	-384.131	5.61528	155.239	348.843	0	0	0	4.98509	259.438	-6.57564	0	0	-0.854079	0	0.541578	0
GLUB205	-126.539	-242.279	-84.2548	-294.866	-22.061	393.264	-384.133	5.61529	155.239	348.843	0	0	0	4.98503	259.438	-6.57921	0	0	-0.854079	0	0.541578	0
LEUB206	-126.539	-242.279	-84.2548	-294.866	-22.061	393.264	-384.133	5.61529	155.239	348.843	0	0	0	4.98503	259.438	-6.57921	0	0	-0.854079	0	0.541578	0
ASPB207	-126.54	-242.279	-84.2548	-294.864	-22.0625	393.263	-384.132	5.61529	155.239	348.843	0	0	0	4.98503	259.437	-6.57921	0	0	-0.854079	0	0.541578	0
THRB208	-126.54	-242.279	-84.2548	-294.864	-22.0625	393.263	-384.132	5.61529	155.239	348.843	0	0	0	4.98503	259.437	-6.57921	0	0	-0.854079	0	0.541578	0
SERB210	-126.54	-242.279	-84.2548	-294.864	-22.0625	393.263	-384.132	5.61529	155.239	348.843	0	0	0	4.98503	259.437	-6.57921	0	0	-0.854079	0	0.541578	0
GLUB211	-126.547	-242.308	-84.2832	-294.867	-22.062	393.271	-384.133	5.61529	155.269	348.858	0	0	0	4.98503	259.437	-6.57967	0	0	-0.854079	0	0.541578	0
GLUB212	-126.547	-242.308	-84.2832	-294.859	-22.0675	393.267	-384.124	5.61517	155.264	348.858	0	0	0	4.97804	259.436	-6.57556	0	0	-0.854544	0	0.541578	0
SERB213	-126.547	-242.308	-84.2832	-294.859	-22.0675	393.267	-384.124	5.61517	155.264	348.858	0	0	0	4.97804	259.436	-6.57556	0	0	-0.854544	0	0.541578	0
TYRB214	-126.551	-242.308	-84.2762	-294.859	-22.0677	393.267	-384.124	5.60752	155.26	348.858	0	0	0	4.97837	259.436	-6.57545	0	0	-0.854544	0	0.541578	0
LYSB215	-126.617	-242.308	-84.2787	-294.846	-22.0857	393.234	-384.108	5.57058	155.257	348.858	0	0	0	4.97824	259.433	-6.57602	0	0	-0.854544	0	0.541578	0
ASPB216	-126.621	-242.308	-84.2787	-294.846	-22.0855	393.235	-384.108	5.57059	155.257	348.858	0	0	0	4.97824	259.434	-6.58054	0	0	-0.854276	0	0.541578	0
SERB217	-126.621	-242.308	-84.2787	-294.846	-22.0855	393.235	-384.108	5.57059	155.257	348.858	0	0	0	4.97824	259.434	-6.58054	0	0	-0.854276	0	0.541578	0
THRB218	-126.621	-242.308	-84.2787	-294.846	-22.0855	393.235	-384.108	5.57059	155.257	348.858	0	0	0	4.97824	259.434	-6.58054	0	0	-0.854276	0	0.541578	0
LEUB219	-126.621	-242.308	-84.2787	-294.846	-22.0855	393.235	-384.108	5.57059	155.257	348.858	0	0	0	4.97824	259.434	-6.58054	0	0	-0.854276	0	0.541578	0
GLNB222	-126.626	-242.307	-84.2787	-294.839	-22.0852	393.22	-384.102	5.57052	155.252	348.858	0	0	0	4.97824	259.431	-6.58054	0	0	-0.854276	0	0.541578	0
ARGB225	-126.633	-242.306	-84.2787	-294.843	-22.0839	393.218	-384.108	5.57062	155.256	348.858	0	0	0	4.9777	259.431	-6.5811	0	0	-0.854276	0	0.541578	0
ASPB226	-126.639	-242.306	-84.2787	-294.841	-22.086	393.212	-384.107	5.57158	155.256	348.858	0	0	0	4.9777	259.43	-6.5811	0	0	-0.855149	0	0.541578	0
ASNB227	-126.639	-242.306	-84.2787	-294.841	-22.086	393.212	-384.107	5.57158	155.256	348.858	0	0	0	4.9777	259.43	-6.5811	0	0	-0.855149	0	0.541578	0
THRB229	-126.639	-242.306	-84.2787	-294.841	-22.086	393.212	-384.107	5.57158	155.256	348.858	0	0	0	4.9777	259.43	-6.5811	0	0	-0.855149	0	0.541578	0
THRB232	-126.639	-242.306	-84.2787	-294.841	-22.086	393.212	-384.107	5.57158	155.256	348.858	0	0	0	4.9777	259.43	-6.5811	0	0	-0.855149	0	0.541578	0
Now moving residues with bad energies
ARGA31	-126.647	-242.306	-84.2787	-294.847	-22.0886	393.216	-384.117	5.57163	155.263	348.861	0	0	0	4.97776	259.43	-6.5811	0	0	-0.857858	0	0.541578	0
SERA32	-126.647	-242.306	-84.2787	-294.847	-22.0886	393.216	-384.117	5.57163	155.263	348.861	0	0	0	4.97776	259.43	-6.5811	0	0	-0.857858	0	0.541578	0
PHEA33	-126.647	-242.306	-84.2787	-294.847	-22.0886	393.216	-384.117	5.57163	155.263	348.861	0	0	0	4.97776	259.43	-6.5811	0	0	-0.857858	0	0.541578	0
GLUA35	-126.708	-242.294	-84.267	-294.804	-22.0697	393.074	-384.073	5.57177	155.174	348.866	0	0	0	4.9967	259.431	-6.56473	0	0	-0.859456	0	0.541578	0
PROA36	-126.71	-242.294	-84.267	-294.805	-22.0697	393.075	-384.075	5.57176	155.174	348.866	0	0	0	4.99669	259.431	-6.56473	0	0	-0.859456	0	0.541578	0
PHEA37	-126.71	-242.294	-84.267	-294.803	-22.0742	393.077	-384.07	5.58343	155.174	348.866	0	0	0	4.98062	259.431	-6.56473	0	0	-0.859456	0	0.541578	0
ASPB3	-126.748	-242.293	-84.2668	-294.803	-22.0744	393.075	-384.07	5.54562	155.174	348.866	0	0	0	4.97958	259.43	-6.56153	0	0	-0.859456	0	0.541578	0
GLUB5	-126.748	-242.29	-84.2631	-294.806	-22.0742	393.08	-384.073	5.54565	155.171	348.866	0	0	0	4.97958	259.432	-6.56769	0	0	-0.859456	0	0.541578	0
ASPB6	-126.749	-242.29	-84.2631	-294.805	-22.0756	393.08	-384.073	5.54565	155.172	348.866	0	0	0	4.97958	259.432	-6.56769	0	0	-0.859456	0	0.541578	0
TYRB9	-126.749	-242.29	-84.2631	-294.805	-22.0756	393.08	-384.073	5.54565	155.172	348.866	0	0	0	4.97958	259.432	-6.56769	0	0	-0.859456	0	0.541578	0
GLNB10	-126.751	-242.285	-84.2587	-294.813	-22.0756	393.089	-384.081	5.54566	155.172	348.866	0	0	0	4.97572	259.433	-6.56769	0	0	-0.859456	0	0.541578	0
LYSB12	-126.764	-242.286	-84.2587	-294.821	-22.0765	393.091	-384.095	5.54569	155.182	348.866	0	0	0	4.97504	259.435	-6.56674	0	0	-0.859454	0	0.541578	0
LEUB13	-126.764	-242.286	-84.2587	-294.821	-22.0765	393.091	-384.095	5.54569	155.182	348.866	0	0	0	4.97504	259.435	-6.56674	0	0	-0.859454	0	0.541578	0
GLUB15	-126.764	-242.286	-84.2587	-294.821	-22.0765	393.091	-384.095	5.54569	155.182	348.866	0	0	0	4.97504	259.435	-6.56674	0	0	-0.859454	0	0.541578	0
GLNB16	-126.766	-242.305	-84.2777	-294.855	-22.0765	393.144	-384.131	5.54978	155.212	348.88	0	0	0	4.97762	259.54	-6.56674	0	0	-0.859454	0	0.541578	0
GLUB18	-126.766	-242.305	-84.2777	-294.855	-22.0765	393.144	-384.131	5.54978	155.212	348.88	0	0	0	4.97762	259.54	-6.56674	0	0	-0.859454	0	0.541578	0
ARGB19	-126.766	-242.305	-84.2777	-294.855	-22.0765	393.144	-384.131	5.54978	155.212	348.88	0	0	0	4.97762	259.54	-6.56674	0	0	-0.859454	0	0.541578	0
ASPB21	-126.766	-242.305	-84.2777	-294.855	-22.0765	393.144	-384.131	5.54978	155.212	348.88	0	0	0	4.97762	259.54	-6.56674	0	0	-0.859454	0	0.541578	0
GLUB22	-126.773	-242.305	-84.2777	-294.856	-22.0796	393.145	-384.132	5.54979	155.213	348.88	0	0	0	4.97582	259.54	-6.56862	0	0	-0.859454	0	0.541578	0
GLUB25	-126.774	-242.306	-84.2777	-294.867	-22.1009	393.171	-384.145	5.5498	155.233	348.88	0	0	0	4.97122	259.543	-6.56443	0	0	-0.859454	0	0.541578	0
SERB26	-126.774	-242.306	-84.2777	-294.867	-22.1009	393.171	-384.145	5.5498	155.233	348.88	0	0	0	4.97122	259.543	-6.56443	0	0	-0.859454	0	0.541578	0
LYSB28	-126.774	-242.306	-84.2777	-294.867	-22.1009	393.171	-384.145	5.5498	155.233	348.88	0	0	0	4.97122	259.543	-6.56443	0	0	-0.859454	0	0.541578	0
LYSB29	-126.78	-242.307	-84.2777	-294.874	-22.0866	393.169	-384.157	5.55077	155.232	348.88	0	0	0	4.97151	259.545	-6.56348	0	0	-0.859454	0	0.541578	0
ASPB34	-126.78	-242.307	-84.2777	-294.874	-22.0866	393.169	-384.157	5.55077	155.232	348.88	0	0	0	4.97151	259.545	-6.56348	0	0	-0.859454	0	0.541578	0
VALB35	-126.78	-242.307	-84.2777	-294.874	-22.0866	393.169	-384.157	5.55077	155.232	348.88	0	0	0	4.97151	259.545	-6.56348	0	0	-0.859454	0	0.541578	0
GLUB36	-126.88	-242.308	-84.2795	-294.837	-22.0142	392.959	-384.158	5.55077	155.233	348.88	0	0	0	4.97706	259.55	-6.5667	0	0	-0.859454	0	0.541578	0
THRB38	-126.88	-242.308	-84.2795	-294.837	-22.0142	392.959	-384.158	5.55077	155.233	348.88	0	0	0	4.97706	259.55	-6.5667	0	0	-0.859454	0	0.541578	0
VALB39	-126.899	-242.312	-84.2795	-294.833	-21.988	392.931	-384.168	5.55077	155.238	348.88	0	0	0	4.96606	259.552	-6.5667	0	0	-0.859454	0	0.541578	0
GLUB40	-126.899	-242.312	-84.2795	-294.833	-21.988	392.931	-384.168	5.55077	155.238	348.88	0	0	0	4.96606	259.552	-6.5667	0	0	-0.859454	0	0.541578	0
GLUB41	-126.899	-242.312	-84.2795	-294.833	-21.988	392.931	-384.168	5.55077	155.238	348.88	0	0	0	4.96606	259.552	-6.5667	0	0	-0.859454	0	0.541578	0
ARGB42	-126.931	-242.319	-84.2968	-294.832	-22.0029	392.936	-384.165	5.55074	155.243	348.88	0	0	0	4.96277	259.553	-6.56968	0	0	-0.85933	0	0.541578	0
ASNB43	-126.931	-242.319	-84.2968	-294.832	-22.0029	392.936	-384.165	5.55074	155.243	348.88	0	0	0	4.96277	259.553	-6.56968	0	0	-0.85933	0	0.541578	0
SERB46	-126.931	-242.319	-84.2968	-294.832	-22.0029	392.936	-384.165	5.55074	155.243	348.88	0	0	0	4.96277	259.553	-6.56968	0	0	-0.85933	0	0.541578	0
VALB47	-126.931	-242.319	-84.2968	-294.832	-22.0029	392.936	-384.165	5.55074	155.243	348.88	0	0	0	4.96277	259.553	-6.56968	0	0	-0.85933	0	0.541578	0
LYSB50	-126.968	-242.239	-84.4163	-294.835	-21.9675	392.93	-384.165	5.55221	155.233	348.86	0	0	0	4.96339	259.552	-6.57091	0	0	-0.854495	0	0.541578	0
ASNB51	-126.968	-242.239	-84.4163	-294.835	-21.9675	392.93	-384.165	5.55221	155.233	348.86	0	0	0	4.96339	259.552	-6.57091	0	0	-0.854495	0	0.541578	0
ARGB56	-126.968	-242.239	-84.4163	-294.835	-21.9675	392.93	-384.165	5.55221	155.233	348.86	0	0	0	4.96339	259.552	-6.57091	0	0	-0.854495	0	0.541578	0
ARGB57	-126.996	-242.231	-84.4751	-294.816	-21.9563	392.901	-384.154	5.56323	155.23	348.86	0	0	0	4.96668	259.524	-6.57251	0	0	-0.853004	0	0.541578	0
SERB59	-126.996	-242.231	-84.4751	-294.816	-21.9563	392.901	-384.154	5.56323	155.23	348.86	0	0	0	4.96668	259.524	-6.57251	0	0	-0.853004	0	0.541578	0
ARGB61	-126.997	-242.231	-84.4702	-294.837	-21.9572	392.935	-384.178	5.5568	155.247	348.857	0	0	0	4.96741	259.524	-6.5724	0	0	-0.855435	0	0.541578	0
ILEB62	-126.999	-242.23	-84.4702	-294.832	-21.9572	392.932	-384.17	5.55679	155.243	348.857	0	0	0	4.95766	259.523	-6.5724	0	0	-0.855435	0	0.541578	0
SERB64	-126.999	-242.23	-84.4702	-294.832	-21.9572	392.932	-384.17	5.55679	155.243	348.857	0	0	0	4.95766	259.523	-6.5724	0	0	-0.855435	0	0.541578	0
SERB65	-126.999	-242.23	-84.4702	-294.832	-21.9572	392.932	-384.17	5.55679	155.243	348.857	0	0	0	4.95766	259.523	-6.5724	0	0	-0.855435	0	0.541578	0
ILEB66	-126.999	-242.23	-84.4702	-294.832	-21.9572	392.932	-384.17	5.55679	155.243	348.857	0	0	0	4.95766	259.523	-6.5724	0	0	-0.855435	0	0.541578	0
GLUB67	-127.003	-242.23	-84.4459	-294.835	-21.9548	392.926	-384.178	5.55201	155.242	348.857	0	0	0	4.94877	259.523	-6.57237	0	0	-0.855435	0	0.541578	0
GLNB68	-127.011	-242.23	-84.4412	-294.834	-21.9548	392.924	-384.177	5.55201	155.239	348.857	0	0	0	4.93942	259.523	-6.57237	0	0	-0.855435	0	0.541578	0
LYSB69	-127.011	-242.23	-84.4412	-294.834	-21.9548	392.924	-384.177	5.55201	155.239	348.857	0	0	0	4.93942	259.523	-6.57237	0	0	-0.855435	0	0.541578	0
GLUB70	-127.011	-242.23	-84.4412	-294.834	-21.9548	392.924	-384.177	5.55201	155.239	348.857	0	0	0	4.93942	259.523	-6.57237	0	0	-0.855435	0	0.541578	0
GLUB71	-127.011	-242.23	-84.4412	-294.834	-21.9548	392.924	-384.177	5.55201	155.239	348.857	0	0	0	4.93942	259.523	-6.57237	0	0	-0.855435	0	0.541578	0
ASNB72	-127.011	-242.23	-84.4412	-294.834	-21.9548	392.924	-384.177	5.55201	155.239	348.857	0	0	0	4.93942	259.523	-6.57237	0	0	-0.855435	0	0.541578	0
LYSB73	-127.045	-242.23	-84.4412	-294.854	-21.949	392.934	-384.219	5.55201	155.254	348.857	0	0	0	4.93945	259.525	-6.57379	0	0	-0.855435	0	0.541578	0
GLUB76	-127.062	-242.23	-84.4412	-294.844	-21.943	392.895	-384.202	5.552	155.245	348.857	0	0	0	4.93945	259.525	-6.57666	0	0	-0.855435	0	0.541578	0
ASPB77	-127.062	-242.23	-84.4412	-294.844	-21.943	392.895	-384.202	5.552	155.245	348.857	0	0	0	4.93945	259.525	-6.57666	0	0	-0.855435	0	0.541578	0
LYSB78	-127.063	-242.23	-84.4412	-294.844	-21.9429	392.894	-384.202	5.55201	155.245	348.857	0	0	0	4.93945	259.526	-6.57662	0	0	-0.855435	0	0.541578	0
LYSB80	-127.063	-242.23	-84.4412	-294.845	-21.9428	392.895	-384.203	5.55209	155.245	348.857	0	0	0	4.93945	259.526	-6.57661	0	0	-0.855435	0	0.541578	0
METB81	-127.067	-242.23	-84.4412	-294.849	-21.9428	392.897	-384.208	5.55135	155.248	348.857	0	0	0	4.93945	259.528	-6.57661	0	0	-0.855435	0	0.541578	0
ARGB83	-127.068	-242.23	-84.4472	-294.86	-21.96	392.92	-384.213	5.55359	155.258	348.857	0	0	0	4.94165	259.528	-6.57624	0	0	-0.855435	0	0.541578	0
GLUB84	-127.078	-242.23	-84.4472	-294.862	-21.96	392.92	-384.219	5.55359	155.257	348.857	0	0	0	4.94165	259.528	-6.57614	0	0	-0.855435	0	0.541578	0
TYRB85	-127.078	-242.23	-84.4472	-294.862	-21.96	392.92	-384.219	5.55359	155.257	348.857	0	0	0	4.94165	259.528	-6.57614	0	0	-0.855435	0	0.541578	0
ARGB86	-127.09	-242.23	-84.4623	-294.855	-21.9462	392.902	-384.221	5.55686	155.257	348.858	0	0	0	4.94218	259.528	-6.57701	0	0	-0.855435	0	0.541578	0
GLNB87	-127.091	-242.234	-84.4668	-294.865	-21.9551	392.933	-384.228	5.55692	155.267	348.858	0	0	0	4.93443	259.528	-6.57701	0	0	-0.855435	0	0.541578	0
METB88	-127.13	-242.225	-84.4668	-294.963	-21.9551	392.978	-384.379	5.63717	155.342	348.858	0	0	0	4.93442	259.575	-6.57701	0	0	-0.855435	0	0.541578	0
GLUB90	-127.13	-242.225	-84.4668	-294.963	-21.9551	392.978	-384.379	5.63717	155.342	348.858	0	0	0	4.93442	259.575	-6.57701	0	0	-0.855435	0	0.541578	0
THRB91	-127.131	-242.225	-84.4668	-294.963	-21.9551	392.977	-384.379	5.63717	155.342	348.858	0	0	0	4.93443	259.575	-6.57701	0	0	-0.855435	0	0.541578	0
GLUB92	-127.149	-242.225	-84.4628	-294.963	-21.9549	392.973	-384.38	5.63717	155.34	348.858	0	0	0	4.91826	259.575	-6.57697	0	0	-0.855435	0	0.541578	0
LYSB94	-127.156	-242.224	-84.4628	-294.962	-21.9592	392.972	-384.378	5.63579	155.337	348.858	0	0	0	4.91826	259.574	-6.57737	0	0	-0.855435	0	0.541578	0
LEUB95	-127.156	-242.224	-84.4628	-294.962	-21.9592	392.972	-384.378	5.63579	155.337	348.858	0	0	0	4.91826	259.574	-6.57737	0	0	-0.855435	0	0.541578	0
ASPB99	-127.163	-242.226	-84.4593	-294.969	-21.9715	392.994	-384.383	5.63589	155.331	348.858	0	0	0	4.91826	259.577	-6.57738	0	0	-0.855435	0	0.541578	0
ASPB102	-127.173	-242.239	-84.4593	-294.99	-21.9579	393.035	-384.403	5.63588	155.326	348.858	0	0	0	4.91826	259.61	-6.58151	0	0	-0.855435	0	0.541578	0
ASPB105	-127.179	-242.239	-84.4732	-294.99	-21.9553	393.033	-384.403	5.64046	155.326	348.858	0	0	0	4.91827	259.61	-6.58083	0	0	-0.855435	0	0.541578	0
LYSB106	-127.181	-242.239	-84.4732	-294.989	-21.96	393.033	-384.402	5.64046	155.327	348.858	0	0	0	4.91854	259.61	-6.57986	0	0	-0.855435	0	0.541263	0
HISB107	-127.181	-242.239	-84.4732	-294.989	-21.96	393.033	-384.402	5.64046	155.327	348.858	0	0	0	4.91854	259.61	-6.57986	0	0	-0.855435	0	0.541263	0
PROB110	-127.187	-242.24	-84.4732	-294.993	-21.96	393.037	-384.408	5.64046	155.327	348.858	0	0	0	4.91854	259.611	-6.57986	0	0	-0.855435	0	0.541263	0
ASNB113	-127.187	-242.24	-84.4732	-294.993	-21.96	393.037	-384.408	5.64046	155.327	348.858	0	0	0	4.91854	259.611	-6.57986	0	0	-0.855435	0	0.541263	0
THRB114	-127.187	-242.24	-84.4732	-294.993	-21.96	393.037	-384.408	5.64046	155.327	348.858	0	0	0	4.91854	259.611	-6.57986	0	0	-0.855435	0	0.541263	0
GLUB116	-127.202	-242.239	-84.5189	-294.991	-21.9465	393.028	-384.408	5.64053	155.35	348.858	0	0	0	4.91775	259.61	-6.57889	0	0	-0.855492	0	0.541672	0
SERB117	-127.202	-242.239	-84.5189	-294.991	-21.9465	393.028	-384.408	5.64053	155.35	348.858	0	0	0	4.91775	259.61	-6.57889	0	0	-0.855492	0	0.541672	0
LYSB118	-127.209	-242.24	-84.52	-294.994	-21.9468	393.031	-384.412	5.64053	155.35	348.858	0	0	0	4.91775	259.611	-6.57881	0	0	-0.855492	0	0.541672	0
TYRB122	-127.209	-242.24	-84.52	-294.994	-21.9468	393.031	-384.412	5.64053	155.35	348.858	0	0	0	4.91775	259.611	-6.57881	0	0	-0.855492	0	0.541672	0
LYSB123	-127.216	-242.24	-84.5106	-294.996	-21.9476	393.034	-384.414	5.64159	155.331	348.858	0	0	0	4.91854	259.611	-6.57885	0	0	-0.852408	0	0.541672	0
LYSB125	-127.249	-242.261	-84.513	-294.998	-21.9477	393.035	-384.418	5.63673	155.331	348.858	0	0	0	4.91854	259.612	-6.57887	0	0	-0.852408	0	0.541672	0
H1SB129	-127.249	-242.261	-84.513	-294.998	-21.9477	393.035	-384.418	5.63673	155.331	348.858	0	0	0	4.91854	259.612	-6.57887	0	0	-0.852408	0	0.541672	0
ARGB130	-127.251	-242.261	-84.5305	-295.005	-21.9614	393.07	-384.424	5.64996	155.331	348.858	0	0	0	4.9123	259.612	-6.57853	0	0	-0.853554	0	0.541672	0
GLUB134	-127.274	-242.261	-84.5707	-294.993	-21.8489	392.998	-384.428	5.64808	155.334	348.857	0	0	0	4.91198	259.607	-6.6024	0	0	-0.861198	0	0.541672	0
THRB137	-127.274	-242.261	-84.5707	-294.993	-21.8489	392.998	-384.428	5.64808	155.334	348.857	0	0	0	4.91198	259.607	-6.6024	0	0	-0.861198	0	0.541672	0
ASNB139	-127.274	-242.261	-84.5707	-294.993	-21.8489	392.998	-384.428	5.64808	155.334	348.857	0	0	0	4.91198	259.607	-6.6024	0	0	-0.861198	0	0.541672	0
ASPB140	-127.274	-242.261	-84.5707	-294.993	-21.8489	392.998	-384.428	5.64808	155.334	348.857	0	0	0	4.91198	259.607	-6.6024	0	0	-0.861198	0	0.541672	0
ARGB141	-127.369	-242.288	-84.5976	-294.979	-21.8484	392.97	-384.419	5.58301	155.333	348.857	0	0	0	4.94164	259.606	-6.60294	0	0	-0.861139	0	0.541672	0
LYSB142	-127.374	-242.288	-84.5976	-294.981	-21.8573	392.97	-384.423	5.58301	155.341	348.857	0	0	0	4.94186	259.607	-6.60224	0	0	-0.861139	0	0.541672	0
GLUB143	-127.377	-242.288	-84.5976	-294.981	-21.8632	392.97	-384.423	5.58301	155.344	348.857	0	0	0	4.94185	259.607	-6.60212	0	0	-0.861139	0	0.541672	0
GLUB146	-127.377	-242.288	-84.5976	-294.981	-21.8632	392.97	-384.423	5.58301	155.344	348.857	0	0	0	4.94185	259.607	-6.60212	0	0	-0.861139	0	0.541672	0
ASNB147	-127.377	-242.288	-84.5976	-294.981	-21.8632	392.97	-384.423	5.58301	155.344	348.857	0	0	0	4.94185	259.607	-6.60212	0	0	-0.861139	0	0.541672	0
SERB148	-127.377	-242.288	-84.5976	-294.981	-21.8632	392.97	-384.423	5.58301	155.344	348.857	0	0	0	4.94185	259.607	-6.60212	0	0	-0.861139	0	0.541672	0
VALB150	-127.377	-242.288	-84.5976	-294.981	-21.8632	392.97	-384.423	5.58301	155.344	348.857	0	0	0	4.94185	259.607	-6.60212	0	0	-0.861139	0	0.541672	0
LYSB153	-127.378	-242.288	-84.5976	-294.986	-21.8643	392.971	-384.428	5.58614	155.35	348.857	0	0	0	4.94187	259.606	-6.60212	0	0	-0.861139	0	0.541672	0
SERB156	-127.378	-242.288	-84.5976	-294.986	-21.8643	392.971	-384.428	5.58614	155.35	348.857	0	0	0	4.94187	259.606	-6.60212	0	0	-0.861139	0	0.541672	0
ASPB157	-127.378	-242.288	-84.5976	-294.986	-21.8643	392.971	-384.428	5.58614	155.35	348.857	0	0	0	4.94187	259.606	-6.60212	0	0	-0.861139	0	0.541672	0
METB160	-127.379	-242.288	-84.5976	-294.985	-21.8636	392.97	-384.428	5.59142	155.35	348.857	0	0	0	4.93607	259.607	-6.60212	0	0	-0.861139	0	0.541672	0
THRB161	-127.379	-242.288	-84.5976	-294.985	-21.8636	392.97	-384.428	5.59142	155.35	348.857	0	0	0	4.93607	259.607	-6.60212	0	0	-0.861139	0	0.541672	0
GLUB162	-127.383	-242.288	-84.5976	-294.985	-21.8634	392.971	-384.429	5.59013	155.35	348.857	0	0	0	4.93645	259.606	-6.60588	0	0	-0.861139	0	0.541672	0
PROB164	-127.383	-242.288	-84.5976	-294.985	-21.8634	392.971	-384.429	5.59013	155.35	348.857	0	0	0	4.93645	259.606	-6.60588	0	0	-0.861139	0	0.541672	0
ARGB170	-127.383	-242.288	-84.5976	-294.985	-21.8634	392.971	-384.429	5.59013	155.35	348.857	0	0	0	4.93645	259.606	-6.60588	0	0	-0.861139	0	0.541672	0
PHEB177	-127.473	-242.288	-84.5976	-294.985	-21.8643	392.971	-384.431	5.49476	155.359	348.857	0	0	0	4.93643	259.606	-6.60588	0	0	-0.861139	0	0.541672	0
SERB178	-127.473	-242.288	-84.5976	-294.985	-21.8643	392.971	-384.431	5.49476	155.359	348.857	0	0	0	4.93643	259.606	-6.60588	0	0	-0.861139	0	0.541672	0
TYRB181	-127.534	-242.288	-84.5976	-294.991	-21.8738	392.97	-384.446	5.46504	155.359	348.857	0	0	0	4.93643	259.606	-6.60588	0	0	-0.861139	0	0.541672	0
TYRB182	-127.534	-242.288	-84.5976	-294.991	-21.8738	392.97	-384.446	5.46504	155.359	348.857	0	0	0	4.93643	259.606	-6.60588	0	0	-0.861139	0	0.541672	0
GLUB183	-127.534	-242.288	-84.5976	-294.991	-21.8738	392.97	-384.446	5.46504	155.359	348.857	0	0	0	4.93643	259.606	-6.60588	0	0	-0.861139	0	0.541672	0
ASNB186	-127.534	-242.288	-84.5976	-294.991	-21.8738	392.97	-384.446	5.46504	155.359	348.857	0	0	0	4.93643	259.606	-6.60588	0	0	-0.861139	0	0.541672	0
SERB187	-127.534	-242.288	-84.5976	-294.991	-21.8738	392.97	-384.446	5.46504	155.359	348.857	0	0	0	4.93643	259.606	-6.60588	0	0	-0.861139	0	0.541672	0
PROB188	-127.534	-242.288	-84.5976	-294.991	-21.8738	392.97	-384.446	5.46504	155.359	348.857	0	0	0	4.93643	259.606	-6.60588	0	0	-0.861139	0	0.541672	0
ARGB190	-127.566	-242.288	-84.6697	-294.997	-21.8783	392.982	-384.449	5.46496	155.4	348.857	0	0	0	4.93663	259.608	-6.60426	0	0	-0.861139	0	0.541672	0
CYSB192	-127.566	-242.288	-84.6697	-294.997	-21.8783	392.982	-384.449	5.46496	155.4	348.857	0	0	0	4.93663	259.608	-6.60426	0	0	-0.861139	0	0.541672	0
ARGB193	-127.576	-242.298	-84.6735	-295.004	-21.8816	392.991	-384.456	5.46619	155.408	348.857	0	0	0	4.93642	259.613	-6.60283	0	0	-0.861139	0	0.541672	0
LYSB196	-127.576	-242.298	-84.6735	-295.004	-21.8816	392.991	-384.456	5.46619	155.408	348.857	0	0	0	4.93642	259.613	-6.60283	0	0	-0.861139	0	0.541672	0
ASPB200	-127.577	-242.298	-84.6735	-295.004	-21.8821	392.991	-384.456	5.46618	155.408	348.857	0	0	0	4.93642	259.613	-6.6029	0	0	-0.861139	0	0.541672	0
ASPB201	-127.577	-242.298	-84.6735	-295.004	-21.8821	392.991	-384.456	5.46618	155.408	348.857	0	0	0	4.93642	259.613	-6.6029	0	0	-0.861139	0	0.541672	0
ILEB203	-127.583	-242.298	-84.6735	-295.002	-21.8821	392.99	-384.451	5.4552	155.407	348.857	0	0	0	4.93642	259.612	-6.6029	0	0	-0.861139	0	0.541672	0
GLUB205	-127.591	-242.298	-84.6735	-295.007	-21.8845	392.995	-384.456	5.4552	155.409	348.858	0	0	0	4.93639	259.614	-6.6061	0	0	-0.861139	0	0.541672	0
LEUB206	-127.591	-242.298	-84.6735	-295.007	-21.8845	392.995	-384.456	5.4552	155.409	348.858	0	0	0	4.93639	259.614	-6.6061	0	0	-0.861139	0	0.541672	0
ASPB207	-127.591	-242.298	-84.6735	-295.007	-21.8845	392.995	-384.456	5.4552	155.409	348.858	0	0	0	4.93639	259.614	-6.6061	0	0	-0.861139	0	0.541672	0
THRB208	-127.591	-242.298	-84.6735	-295.007	-21.8845	392.995	-384.456	5.4552	155.409	348.858	0	0	0	4.93639	259.614	-6.6061	0	0	-0.861139	0	0.541672	0
SERB210	-127.591	-242.298	-84.6735	-295.007	-21.8845	392.995	-384.456	5.4552	155.409	348.858	0	0	0	4.93639	259.614	-6.6061	0	0	-0.861139	0	0.541672	0
GLUB211	-127.596	-242.298	-84.6735	-295.004	-21.8876	392.989	-384.454	5.4552	155.409	348.857	0	0	0	4.93639	259.613	-6.60565	0	0	-0.861139	0	0.541672	0
GLUB212	-127.614	-242.298	-84.6735	-294.992	-21.8855	392.952	-384.443	5.4552	155.404	348.857	0	0	0	4.93532	259.613	-6.60652	0	0	-0.861081	0	0.541672	0
SERB213	-127.614	-242.298	-84.6735	-294.992	-21.8855	392.952	-384.443	5.4552	155.404	348.857	0	0	0	4.93532	259.613	-6.60652	0	0	-0.861081	0	0.541672	0
TYRB214	-127.618	-242.298	-84.693	-294.992	-21.8849	392.952	-384.443	5.46142	155.413	348.857	0	0	0	4.93468	259.612	-6.60685	0	0	-0.861081	0	0.541672	0
LYSB215	-127.625	-242.298	-84.6978	-294.99	-21.8851	392.951	-384.44	5.45464	155.415	348.857	0	0	0	4.93456	259.611	-6.60698	0	0	-0.861081	0	0.541672	0
ASPB216	-127.625	-242.298	-84.6978	-294.99	-21.8851	392.951	-384.44	5.45464	155.415	348.857	0	0	0	4.93456	259.611	-6.60698	0	0	-0.861081	0	0.541672	0
SERB217	-127.625	-242.298	-84.6978	-294.99	-21.8851	392.951	-384.44	5.45464	155.415	348.857	0	0	0	4.93456	259.611	-6.60698	0	0	-0.861081	0	0.541672	0
THRB218	-127.625	-242.298	-84.6978	-294.99	-21.8851	392.951	-384.44	5.45464	155.415	348.857	0	0	0	4.93456	259.611	-6.60698	0	0	-0.861081	0	0.541672	0
LEUB219	-127.625	-242.298	-84.6978	-294.99	-21.8851	392.951	-384.44	5.45464	155.415	348.857	0	0	0	4.93456	259.611	-6.60698	0	0	-0.861081	0	0.541672	0
GLNB222	-127.625	-242.297	-84.6978	-294.988	-21.8851	392.948	-384.438	5.45463	155.413	348.857	0	0	0	4.93456	259.61	-6.60698	0	0	-0.861081	0	0.541672	0
ARGB225	-127.628	-242.297	-84.6978	-294.989	-21.8815	392.948	-384.439	5.45463	155.409	348.857	0	0	0	4.93446	259.61	-6.6068	0	0	-0.861081	0	0.541672	0
ASPB226	-127.628	-242.297	-84.6978	-294.989	-21.8815	392.948	-384.439	5.45463	155.409	348.857	0	0	0	4.93446	259.61	-6.6068	0	0	-0.861081	0	0.541672	0
ASNB227	-127.628	-242.297	-84.6978	-294.989	-21.8815	392.948	-384.439	5.45463	155.409	348.857	0	0	0	4.93446	259.61	-6.6068	0	0	-0.861081	0	0.541672	0
THRB229	-127.628	-242.297	-84.6978	-294.989	-21.8815	392.948	-384.439	5.45463	155.409	348.857	0	0	0	4.93446	259.61	-6.6068	0	0	-0.861081	0	0.541672	0
THRB232	-127.628	-242.297	-84.6978	-294.989	-21.8815	392.948	-384.439	5.45463	155.409	348.857	0	0	0	4.93446	259.61	-6.6068	0	0	-0.861081	0	0.541672	0
