# Supplementary material for: A recombinant Fasciola gigantica 14-3-3 epsilon protein (rFg14-3-3e) modulates various functions of goat peripheral blood mononuclear cells
Source: Parasit Vectors. 2018 Mar 6;11:152. doi: 10.1186/s13071-018-2745-4 (PMC5840819; doi:10.1186/s13071-018-2745-4)
Supplement: Supplementary file 1 — Dataset S1. Structure files, FoldX configuration files and associated energy calculations for complexes between YWAHE and rFg14-3-3, and the 18 human protein interactors of YWAHE. (TGZ 5273 kb) [file 13071_2018_2745_MOESM1_ESM.tgz › foldx_model_files/WT_P46937-P62258-MDL-3mhr_Repair.fxout]

./WT_P46937-P62258-MDL-3mhr.pdb
Starting Structure	-60.7271	-228.732	-70.3448	-290.62	-11.85	392.892	-377.247	18.632	154.992	337.499	0	0	0.351103	20.5434	260.863	-7.24987	0	0	0.0587339	0	0.348642	0
Now Optimizing Residues.
ARGA1	-60.7323	-228.732	-70.3448	-290.623	-11.8512	392.893	-377.252	18.6321	154.995	337.5	0	0	0.351103	20.5433	260.863	-7.24998	0	0	0.0575501	0	0.348642	0
H2SA3	-60.8379	-228.733	-70.4367	-290.65	-11.8514	392.854	-377.289	18.6486	155.061	337.501	0	0	0.351103	20.5433	260.863	-7.24998	0	0	0.0575501	0	0.355411	0
SERA4	-61.5839	-229.123	-70.7274	-290.65	-11.8515	392.854	-377.289	18.5825	155.061	337.501	0	0	0.351103	20.5433	260.863	-7.24998	0	0	0.0575501	0	0.355411	0
SERA5	-61.623	-229.098	-70.7326	-290.665	-11.8689	392.908	-377.294	18.5826	155.061	337.501	0	0	0.351103	20.4674	260.863	-7.24998	0	0	0.0575501	0	0.355411	0
SERA8	-61.6255	-229.098	-70.7326	-290.665	-11.8689	392.909	-377.294	18.5827	155.062	337.501	0	0	0.351103	20.4649	260.863	-7.24998	0	0	0.0575501	0	0.355411	0
GLNA10	-61.6464	-229.098	-70.7326	-290.661	-11.8689	392.897	-377.293	18.582	155.052	337.497	0	0	0.351103	20.4649	260.862	-7.24998	0	0	0.0575501	0	0.355411	0
ASPB11	-61.6571	-229.101	-70.7353	-290.663	-11.8723	392.885	-377.304	18.5803	155.058	337.497	0	0	0.351103	20.4649	260.861	-7.23048	0	0	0.0575501	0	0.355411	0
ARGB12	-61.8277	-229.114	-70.744	-290.735	-12.0306	393.082	-377.316	18.5766	155.038	337.502	0	0	0.351103	20.3739	260.859	-7.22408	0	0	0.0575501	0	0.355411	0
GLUB13	-61.8937	-229.185	-70.815	-290.755	-11.9955	393.12	-377.342	18.577	155.115	337.502	0	0	0.351103	20.3749	260.868	-7.25307	0	0	0.0575501	0	0.355411	0
ASPB14	-61.8937	-229.185	-70.815	-290.755	-11.9955	393.12	-377.342	18.577	155.115	337.502	0	0	0.351103	20.3749	260.868	-7.25307	0	0	0.0575501	0	0.355411	0
LEUB15	-61.9608	-229.185	-70.815	-290.758	-11.9955	393.124	-377.346	18.5124	155.114	337.502	0	0	0.351103	20.375	260.872	-7.25307	0	0	0.0575501	0	0.355411	0
TYRB17	-61.9624	-229.185	-70.815	-290.758	-11.9955	393.124	-377.346	18.5092	155.115	337.502	0	0	0.351103	20.377	260.872	-7.25307	0	0	0.0575501	0	0.355411	0
GLNB18	-61.966	-229.183	-70.8254	-290.748	-11.9955	393.112	-377.334	18.5034	155.115	337.502	0	0	0.351103	20.377	260.872	-7.25307	0	0	0.0575501	0	0.355411	0
LYSB20	-61.9694	-229.183	-70.8254	-290.747	-11.9963	393.111	-377.33	18.4982	155.113	337.502	0	0	0.351103	20.3769	260.872	-7.25275	0	0	0.0575501	0	0.355411	0
LEUB21	-61.9734	-229.183	-70.8254	-290.757	-11.9963	393.114	-377.351	18.5121	155.122	337.502	0	0	0.351103	20.3769	260.874	-7.25275	0	0	0.0575501	0	0.355411	0
GLUB23	-61.981	-229.183	-70.8254	-290.76	-11.9974	393.121	-377.356	18.5122	155.126	337.502	0	0	0.351103	20.3773	260.871	-7.26094	0	0	0.0575621	0	0.355411	0
GLNB24	-61.9967	-229.197	-70.8398	-290.761	-11.9974	393.122	-377.358	18.5122	155.14	337.502	0	0	0.351103	20.3773	260.872	-7.26094	0	0	0.0575621	0	0.355411	0
GLUB26	-62.0154	-229.197	-70.829	-290.762	-12.0045	393.126	-377.358	18.4885	155.138	337.502	0	0	0.351103	20.3773	260.873	-7.26063	0	0	0.0575621	0	0.355411	0
ARGB27	-62.0812	-229.211	-70.8436	-290.768	-12.0144	393.116	-377.385	18.4885	155.14	337.507	0	0	0.351103	20.3753	260.865	-7.24907	0	0	0.0575621	0	0.355411	0
ASPB29	-62.0849	-229.211	-70.8436	-290.768	-12.0148	393.111	-377.385	18.4885	155.14	337.507	0	0	0.351103	20.3753	260.864	-7.24779	0	0	0.0575621	0	0.355411	0
GLUB30	-62.1205	-229.219	-70.8512	-290.77	-12.024	393.107	-377.391	18.49	155.151	337.507	0	0	0.351103	20.3571	260.863	-7.24128	0	0	0.0575621	0	0.355411	0
VALB32	-62.1205	-229.219	-70.8512	-290.77	-12.024	393.107	-377.391	18.49	155.151	337.507	0	0	0.351103	20.3571	260.863	-7.24128	0	0	0.0575621	0	0.355411	0
GLUB33	-62.1342	-229.218	-70.8512	-290.78	-12.0267	393.121	-377.404	18.49	155.153	337.507	0	0	0.351103	20.3549	260.887	-7.2432	0	0	0.0575621	0	0.355411	0
SERB34	-62.1342	-229.218	-70.8512	-290.78	-12.0267	393.121	-377.404	18.49	155.153	337.507	0	0	0.351103	20.3549	260.887	-7.2432	0	0	0.0575621	0	0.355411	0
LYSB36	-62.1599	-229.218	-70.7963	-290.778	-12.0258	393.104	-377.402	18.451	155.123	337.507	0	0	0.351103	20.3549	260.887	-7.24412	0	0	0.0575621	0	0.355411	0
LYSB37	-62.1677	-229.22	-70.7963	-290.782	-12.0314	393.106	-377.408	18.452	155.129	337.507	0	0	0.351103	20.3549	260.887	-7.2432	0	0	0.0575621	0	0.355411	0
VALB38	-62.1677	-229.22	-70.7963	-290.782	-12.0314	393.106	-377.408	18.452	155.129	337.507	0	0	0.351103	20.3549	260.887	-7.2432	0	0	0.0575621	0	0.355411	0
ASPB42	-62.1984	-229.22	-70.8011	-290.783	-12.0324	393.11	-377.409	18.452	155.128	337.506	0	0	0.352502	20.3261	260.888	-7.24031	0	0	0.0575621	0	0.355411	0
VALB43	-62.199	-229.22	-70.8011	-290.783	-12.0328	393.111	-377.408	18.4701	155.128	337.505	0	0	0.352502	20.3063	260.888	-7.24031	0	0	0.0575621	0	0.355411	0
GLUB44	-62.2261	-229.304	-70.8855	-290.794	-12.0273	393.141	-377.419	18.4701	155.217	337.555	0	0	0.352502	20.2921	260.888	-7.23701	0	0	0.0575621	0	0.355411	0
THRB46	-62.2261	-229.304	-70.8855	-290.794	-12.0273	393.141	-377.419	18.4701	155.217	337.555	0	0	0.352502	20.2921	260.888	-7.23701	0	0	0.0575621	0	0.355411	0
VALB47	-62.2261	-229.304	-70.8855	-290.794	-12.0273	393.141	-377.419	18.4701	155.217	337.555	0	0	0.352502	20.2921	260.888	-7.23701	0	0	0.0575621	0	0.355411	0
GLUB48	-62.3511	-229.327	-70.8825	-290.78	-12.0344	393.073	-377.42	18.4714	155.212	337.556	0	0	0.352502	20.2832	260.891	-7.26993	0	0	0.0586541	0	0.355411	0
GLUB49	-62.4072	-229.334	-70.8904	-290.76	-12.0408	393.006	-377.412	18.4712	155.212	337.556	0	0	0.352502	20.2821	260.868	-7.26369	0	0	0.0586541	0	0.355411	0
ARGB50	-62.8251	-229.364	-70.9292	-290.724	-11.9933	392.913	-377.392	18.1655	155.202	337.556	0	0	0.352502	20.2684	260.818	-7.29551	0	0	0.0594581	0	0.355411	0
ASNB51	-62.8253	-229.356	-70.9232	-290.724	-11.9933	392.913	-377.392	18.1511	155.202	337.556	0	0	0.352502	20.2684	260.817	-7.29551	0	0	0.0594581	0	0.355411	0
SERB54	-62.8253	-229.356	-70.9232	-290.724	-11.9933	392.913	-377.392	18.1511	155.202	337.556	0	0	0.352502	20.2684	260.817	-7.29551	0	0	0.0594581	0	0.355411	0
VALB55	-62.8253	-229.356	-70.9232	-290.724	-11.9933	392.913	-377.392	18.1511	155.202	337.556	0	0	0.352502	20.2684	260.817	-7.29551	0	0	0.0594581	0	0.355411	0
TYRB57	-62.8479	-229.356	-70.9204	-290.724	-11.9932	392.913	-377.392	18.1258	155.202	337.556	0	0	0.352502	20.2685	260.817	-7.29551	0	0	0.0594581	0	0.355411	0
LYSB58	-62.9234	-229.355	-71.1335	-290.735	-11.9873	392.942	-377.405	18.1305	155.315	337.555	0	0	0.352502	20.277	260.817	-7.29487	0	0	0.059493	0	0.355411	0
ILEB61	-62.9966	-229.356	-71.1335	-290.759	-11.9875	392.971	-377.429	17.8824	155.315	337.555	0	0	0.352502	20.4729	260.821	-7.29487	0	0	0.059493	0	0.355411	0
ARGB64	-63.2567	-229.428	-71.2002	-290.736	-11.9661	392.856	-377.463	17.8785	155.313	337.555	0	0	0.352502	20.462	260.821	-7.29487	0	0	0.059493	0	0.355411	0
ARGB65	-63.2857	-229.428	-71.2039	-290.741	-11.9591	392.84	-377.472	17.8952	155.313	337.555	0	0	0.352502	20.445	260.796	-7.29698	0	0	0.0591504	0	0.355411	0
SERB67	-63.2857	-229.428	-71.2039	-290.741	-11.9591	392.84	-377.472	17.8952	155.313	337.555	0	0	0.352502	20.445	260.796	-7.29698	0	0	0.0591504	0	0.355411	0
ARGB69	-63.4416	-229.436	-71.4541	-290.782	-11.9581	392.872	-377.507	17.8937	155.459	337.55	0	0	0.352502	20.4515	260.832	-7.29561	0	0	0.0566314	0	0.355411	0
ILEB70	-63.4524	-229.437	-71.4541	-290.784	-11.9581	392.876	-377.51	17.8963	155.458	337.55	0	0	0.352502	20.4413	260.835	-7.29561	0	0	0.0566314	0	0.355411	0
ILEB71	-63.4775	-229.436	-71.4541	-290.808	-11.9587	392.876	-377.554	17.9712	155.457	337.55	0	0	0.352502	20.4098	260.835	-7.29561	0	0	0.0566314	0	0.355411	0
SERB72	-63.4842	-229.443	-71.4698	-290.81	-11.9587	392.879	-377.554	17.9804	155.463	337.55	0	0	0.352502	20.4098	260.835	-7.29561	0	0	0.0566314	0	0.355411	0
SERB73	-63.4842	-229.443	-71.4698	-290.81	-11.9587	392.879	-377.554	17.9804	155.463	337.55	0	0	0.352502	20.4098	260.835	-7.29561	0	0	0.0566314	0	0.355411	0
GLUB75	-63.5307	-229.442	-71.4714	-290.808	-11.9501	392.87	-377.556	17.9345	155.482	337.55	0	0	0.352502	20.3915	260.835	-7.29486	0	0	0.0566314	0	0.355411	0
GLNB76	-63.5477	-229.401	-71.4313	-290.786	-11.9501	392.818	-377.548	17.9344	155.43	337.544	0	0	0.352502	20.3718	260.829	-7.29486	0	0	0.0566314	0	0.355411	0
LYSB77	-63.6161	-229.4	-71.4313	-290.774	-11.956	392.748	-377.538	17.9313	155.418	337.544	0	0	0.352502	20.3718	260.829	-7.2933	0	0	0.0566314	0	0.355411	0
GLUB78	-63.6696	-229.431	-71.4622	-290.775	-11.947	392.745	-377.534	17.9095	155.431	337.554	0	0	0.352502	20.3626	260.858	-7.28584	0	0	0.0566314	0	0.355411	0
GLUB79	-63.6703	-229.431	-71.4622	-290.775	-11.9417	392.744	-377.534	17.9095	155.425	337.554	0	0	0.352502	20.3625	260.858	-7.28498	0	0	0.0566314	0	0.355411	0
ASNB80	-63.6703	-229.431	-71.4622	-290.775	-11.9417	392.744	-377.534	17.9095	155.425	337.554	0	0	0.352502	20.3625	260.858	-7.28498	0	0	0.0566314	0	0.355411	0
LYSB81	-63.6712	-229.431	-71.4622	-290.775	-11.9372	392.743	-377.534	17.9095	155.42	337.553	0	0	0.352502	20.3627	260.858	-7.28541	0	0	0.0566314	0	0.355411	0
GLUB84	-63.6859	-229.431	-71.4622	-290.781	-11.9385	392.744	-377.548	17.9095	155.429	337.553	0	0	0.352502	20.3609	260.858	-7.28605	0	0	0.0566314	0	0.355411	0
ASPB85	-63.6907	-229.431	-71.4622	-290.782	-11.9415	392.744	-377.549	17.9095	155.429	337.554	0	0	0.352502	20.3609	260.858	-7.28618	0	0	0.0566314	0	0.355411	0
LYSB86	-63.7028	-229.431	-71.4622	-290.789	-11.9417	392.744	-377.561	17.9095	155.432	337.558	0	0	0.352502	20.3609	260.858	-7.2875	0	0	0.0566314	0	0.355411	0
LEUB87	-63.7056	-229.431	-71.4622	-290.797	-11.9417	392.745	-377.578	17.9253	155.44	337.557	0	0	0.352502	20.3609	260.862	-7.2875	0	0	0.0566314	0	0.355411	0
LYSB88	-63.7161	-229.431	-71.4622	-290.805	-11.9424	392.749	-377.591	17.9253	155.444	337.557	0	0	0.352502	20.3609	260.865	-7.28538	0	0	0.0566314	0	0.355411	0
METB89	-63.7175	-229.43	-71.4622	-290.804	-11.9424	392.747	-377.589	17.9243	155.444	337.557	0	0	0.352502	20.3585	260.863	-7.28538	0	0	0.0566314	0	0.355411	0
ARGB91	-63.7366	-229.43	-71.4751	-290.801	-11.952	392.732	-377.585	17.9287	155.457	337.557	0	0	0.352502	20.3557	260.861	-7.28916	0	0	0.0566314	0	0.355411	0
GLUB92	-63.7366	-229.43	-71.4751	-290.801	-11.952	392.732	-377.585	17.9287	155.457	337.557	0	0	0.352502	20.3557	260.861	-7.28916	0	0	0.0566314	0	0.355411	0
TYRB93	-63.7367	-229.43	-71.4751	-290.801	-11.952	392.732	-377.585	17.9286	155.457	337.557	0	0	0.352502	20.3557	260.861	-7.28916	0	0	0.0566314	0	0.355411	0
ARGB94	-63.8056	-229.429	-71.4675	-290.786	-11.9468	392.695	-377.59	17.9103	155.446	337.557	0	0	0.352502	20.3318	260.86	-7.29178	0	0	0.0566314	0	0.355411	0
GLNB95	-63.9932	-229.429	-71.7016	-290.822	-11.9399	392.667	-377.648	17.9103	155.609	337.557	0	0	0.352502	20.3313	260.865	-7.29178	0	0	0.0566314	0	0.355411	0
METB96	-64.0464	-229.429	-71.7016	-290.817	-11.9399	392.666	-377.638	17.8463	155.604	337.557	0	0	0.352502	20.3313	260.864	-7.29178	0	0	0.0566314	0	0.355411	0
GLUB98	-64.0666	-229.429	-71.7114	-290.819	-11.9442	392.668	-377.639	17.8417	155.604	337.558	0	0	0.352502	20.3312	260.864	-7.29185	0	0	0.0566314	0	0.355411	0
THRB99	-64.0666	-229.429	-71.7114	-290.819	-11.9442	392.668	-377.639	17.8417	155.604	337.558	0	0	0.352502	20.3312	260.864	-7.29185	0	0	0.0566314	0	0.355411	0
GLUB100	-64.0915	-229.429	-71.7114	-290.829	-11.938	392.664	-377.663	17.8417	155.612	337.558	0	0	0.352502	20.3315	260.865	-7.29202	0	0	0.0566314	0	0.355411	0
LYSB102	-64.1432	-229.429	-71.9026	-290.839	-11.9351	392.677	-377.675	17.813	155.786	337.558	0	0	0.352502	20.3313	260.865	-7.29229	0	0	0.0566314	0	0.355411	0
LEUB103	-64.181	-229.429	-71.9026	-290.87	-11.9351	392.705	-377.734	17.813	155.808	337.558	0	0	0.352502	20.3341	260.866	-7.29229	0	0	0.0566314	0	0.355411	0
ILEB104	-64.1818	-229.429	-71.9026	-290.873	-11.9352	392.707	-377.741	17.7727	155.809	337.558	0	0	0.352502	20.3809	260.866	-7.29229	0	0	0.0566314	0	0.355411	0
CYSB106	-64.1818	-229.429	-71.9026	-290.873	-11.9352	392.707	-377.741	17.7727	155.809	337.558	0	0	0.352502	20.3809	260.866	-7.29229	0	0	0.0566314	0	0.355411	0
ASPB107	-64.2214	-229.429	-71.9089	-290.858	-11.923	392.65	-377.729	17.7676	155.8	337.558	0	0	0.352502	20.3805	260.867	-7.29318	0	0	0.0566314	0	0.355411	0
ILEB108	-64.2795	-229.429	-71.9089	-290.857	-11.923	392.65	-377.727	17.7067	155.8	337.558	0	0	0.352502	20.3805	260.865	-7.29318	0	0	0.0566314	0	0.355411	0
ASPB110	-64.287	-229.439	-71.9089	-290.873	-11.9232	392.678	-377.742	17.7067	155.8	337.558	0	0	0.352502	20.3805	260.884	-7.2894	0	0	0.0566314	0	0.355411	0
ASPB113	-64.3012	-229.439	-71.9017	-290.872	-11.9301	392.679	-377.739	17.7068	155.781	337.558	0	0	0.352502	20.3805	260.884	-7.2896	0	0	0.0566314	0	0.355411	0
LYSB114	-64.3227	-229.431	-71.8802	-290.857	-11.9328	392.625	-377.722	17.7052	155.739	337.557	0	0	0.350812	20.3799	260.882	-7.26818	0	0	0.0566314	0	0.355411	0
H1SB115	-64.3243	-229.431	-71.8555	-290.87	-11.9328	392.623	-377.748	17.7053	155.746	337.557	0	0	0.358908	20.3781	260.882	-7.26818	0	0	0.0566314	0	0.355411	0
PROB118	-64.3479	-229.431	-71.8555	-290.833	-11.9328	392.62	-377.672	17.6018	155.728	337.556	0	0	0.350285	20.3766	260.881	-7.26818	0	0	0.0566314	0	0.355411	0
ASNB121	-64.3485	-229.431	-71.8555	-290.834	-11.9328	392.621	-377.673	17.6018	155.728	337.556	0	0	0.350285	20.3766	260.881	-7.26818	0	0	0.0566314	0	0.355411	0
THRB122	-64.4194	-229.431	-71.8541	-290.834	-11.9329	392.622	-377.669	17.5262	155.728	337.557	0	0	0.350285	20.3735	260.879	-7.26818	0	0	0.0566314	0	0.355411	0
GLUB124	-64.5041	-229.473	-71.8943	-290.828	-11.9355	392.632	-377.67	17.5277	155.728	337.557	0	0	0.350285	20.3736	260.881	-7.27946	0	0	0.0556898	0	0.352565	0
SERB125	-64.5041	-229.473	-71.8943	-290.828	-11.9355	392.632	-377.67	17.5277	155.728	337.557	0	0	0.350285	20.3736	260.881	-7.27946	0	0	0.0556898	0	0.352565	0
LYSB126	-64.6408	-229.542	-71.963	-290.847	-11.9422	392.684	-377.686	17.5137	155.727	337.571	0	0	0.350285	20.3629	260.888	-7.27767	0	0	0.0556898	0	0.352565	0
VALB127	-64.6408	-229.542	-71.963	-290.847	-11.9422	392.684	-377.686	17.5137	155.727	337.571	0	0	0.350285	20.3629	260.888	-7.27767	0	0	0.0556898	0	0.352565	0
TYRB130	-64.6642	-229.542	-71.963	-290.87	-11.9448	392.714	-377.706	17.5082	155.726	337.571	0	0	0.350285	20.3623	260.939	-7.27767	0	0	0.0556898	0	0.352565	0
LYSB131	-64.7525	-229.542	-71.9626	-290.854	-11.973	392.629	-377.695	17.5087	155.726	337.571	0	0	0.350285	20.3622	260.937	-7.28132	0	0	0.0563831	0	0.352565	0
LYSB133	-64.8151	-229.542	-71.9556	-290.85	-11.9682	392.608	-377.691	17.4467	155.723	337.571	0	0	0.350285	20.3621	260.937	-7.27828	0	0	0.0563831	0	0.352677	0
TYRB136	-64.8829	-229.542	-71.9556	-290.862	-11.9679	392.615	-377.71	17.403	155.723	337.571	0	0	0.350285	20.3611	260.937	-7.27828	0	0	0.0563831	0	0.352677	0
H1SB137	-64.9106	-229.583	-71.9989	-290.874	-11.9687	392.64	-377.715	17.4524	155.723	337.571	0	0	0.350285	20.3611	260.937	-7.27828	0	0	0.0563831	0	0.353682	0
ARGB138	-64.925	-229.583	-72.0047	-290.856	-11.9721	392.618	-377.711	17.453	155.723	337.571	0	0	0.350285	20.3542	260.891	-7.27804	0	0	0.0568408	0	0.353682	0
TYRB139	-64.9774	-229.583	-71.9977	-290.874	-11.9585	392.606	-377.752	17.4474	155.723	337.571	0	0	0.350285	20.3583	260.891	-7.2781	0	0	0.0568408	0	0.353682	0
GLUB142	-64.9856	-229.583	-71.9969	-290.88	-11.9769	392.623	-377.756	17.4462	155.723	337.571	0	0	0.350285	20.3585	260.892	-7.27588	0	0	0.0573575	0	0.353682	0
PHEB143	-65.0099	-229.583	-71.9969	-290.892	-11.9786	392.624	-377.78	17.4606	155.722	337.571	0	0	0.350285	20.3579	260.892	-7.27603	0	0	0.0573575	0	0.353682	0
THRB145	-65.0099	-229.583	-71.9969	-290.892	-11.9786	392.624	-377.78	17.4606	155.722	337.571	0	0	0.350285	20.3579	260.892	-7.27603	0	0	0.0573575	0	0.353682	0
ASNB147	-65.01	-229.583	-71.9969	-290.891	-11.9786	392.623	-377.78	17.4606	155.722	337.571	0	0	0.350285	20.3579	260.892	-7.27603	0	0	0.0573575	0	0.353682	0
ASPB148	-65.0155	-229.584	-71.9969	-290.893	-11.9812	392.632	-377.782	17.4606	155.723	337.571	0	0	0.350285	20.3579	260.895	-7.28416	0	0	0.0573575	0	0.353682	0
ARGB149	-65.0303	-229.581	-71.995	-290.914	-11.988	392.665	-377.802	17.4607	155.738	337.573	0	0	0.350285	20.3402	260.894	-7.28784	0	0	0.0574189	0	0.353682	0
LYSB150	-65.0423	-229.586	-71.995	-290.919	-12.0093	392.665	-377.818	17.4607	155.761	337.573	0	0	0.350285	20.3498	260.898	-7.28728	0	0	0.0574189	0	0.353682	0
GLUB151	-65.069	-229.597	-72.0031	-290.926	-12.0176	392.682	-377.823	17.4611	155.774	337.573	0	0	0.350285	20.3489	260.905	-7.30334	0	0	0.0574189	0	0.353682	0
GLUB154	-65.0926	-229.598	-72.0031	-290.939	-12.0222	392.686	-377.849	17.4611	155.79	337.573	0	0	0.350285	20.3492	260.906	-7.30307	0	0	0.0574189	0	0.353682	0
ASNB155	-65.153	-229.641	-72.0374	-290.95	-12.0222	392.711	-377.851	17.4605	155.791	337.573	0	0	0.350285	20.3539	260.925	-7.30307	0	0	0.0574189	0	0.35361	0
SERB156	-65.153	-229.641	-72.0374	-290.95	-12.0222	392.711	-377.851	17.4605	155.791	337.573	0	0	0.350285	20.3539	260.925	-7.30307	0	0	0.0574189	0	0.35361	0
VALB158	-65.153	-229.641	-72.0374	-290.95	-12.0222	392.711	-377.851	17.4605	155.791	337.573	0	0	0.350285	20.3539	260.925	-7.30307	0	0	0.0574189	0	0.35361	0
LYSB161	-65.1582	-229.641	-72.0374	-290.948	-12.0265	392.712	-377.847	17.4541	155.79	337.573	0	0	0.350285	20.3539	260.926	-7.30307	0	0	0.0574189	0	0.35361	0
SERB164	-65.1582	-229.641	-72.0374	-290.948	-12.0265	392.712	-377.847	17.4541	155.79	337.573	0	0	0.350285	20.3539	260.926	-7.30307	0	0	0.0574189	0	0.35361	0
ASPB165	-65.163	-229.641	-72.0374	-290.946	-12.0255	392.705	-377.846	17.4541	155.788	337.573	0	0	0.350285	20.3539	260.926	-7.30248	0	0	0.0574189	0	0.35361	0
METB168	-65.168	-229.641	-72.0374	-290.952	-12.0256	392.707	-377.857	17.4596	155.793	337.573	0	0	0.350285	20.354	260.927	-7.30248	0	0	0.0574189	0	0.35361	0
THRB169	-65.1684	-229.642	-72.0381	-290.953	-12.0256	392.708	-377.858	17.4596	155.793	337.573	0	0	0.350285	20.3559	260.928	-7.30248	0	0	0.0574189	0	0.35361	0
GLUB170	-65.213	-229.635	-72.0303	-290.951	-12.0319	392.709	-377.855	17.4672	155.786	337.574	0	0	0.350285	20.2966	260.941	-7.30399	0	0	0.0572453	0	0.35361	0
PROB172	-65.213	-229.635	-72.0303	-290.951	-12.0319	392.709	-377.855	17.4672	155.786	337.574	0	0	0.350285	20.2966	260.941	-7.30399	0	0	0.0572453	0	0.35361	0
THRB174	-65.2173	-229.635	-72.0306	-290.951	-12.0319	392.712	-377.855	17.4391	155.786	337.574	0	0	0.350285	20.3181	260.94	-7.30399	0	0	0.0572453	0	0.35361	0
ARGB178	-65.6212	-229.846	-72.2323	-290.99	-12.0566	392.83	-377.872	17.436	155.785	337.574	0	0	0.350285	20.3109	260.99	-7.32064	0	0	0.0566623	0	0.35361	0
ASNB184	-65.6227	-229.856	-72.2596	-290.989	-12.0569	392.83	-377.872	17.48	155.785	337.574	0	0	0.350285	20.3025	260.99	-7.32064	0	0	0.0566623	0	0.35361	0
PHEB185	-65.6445	-229.855	-72.2596	-290.986	-12.0575	392.829	-377.865	17.3923	155.782	337.574	0	0	0.350285	20.3613	260.99	-7.32064	0	0	0.0566623	0	0.35361	0
SERB186	-65.6445	-229.855	-72.2596	-290.986	-12.0575	392.829	-377.865	17.3923	155.782	337.574	0	0	0.350285	20.3613	260.99	-7.32064	0	0	0.0566623	0	0.35361	0
VALB187	-65.6609	-229.855	-72.2598	-290.993	-12.0577	392.83	-377.881	17.3541	155.782	337.574	0	0	0.350285	20.4061	260.99	-7.32064	0	0	0.0566623	0	0.35361	0
PHEB188	-65.6609	-229.855	-72.2598	-290.993	-12.0577	392.83	-377.881	17.3541	155.782	337.574	0	0	0.350285	20.4061	260.99	-7.32064	0	0	0.0566623	0	0.35361	0
TYRB189	-65.667	-229.855	-72.2598	-290.994	-12.0572	392.83	-377.881	17.3478	155.782	337.574	0	0	0.350285	20.4061	260.99	-7.32062	0	0	0.0566623	0	0.35361	0
TYRB190	-65.6817	-229.874	-72.2598	-291.022	-12.0558	392.864	-377.913	17.375	155.785	337.574	0	0	0.350285	20.4061	260.99	-7.32048	0	0	0.0566623	0	0.35361	0
GLUB191	-65.7097	-229.874	-72.2598	-291.035	-12.0615	392.872	-377.936	17.375	155.799	337.575	0	0	0.350285	20.4063	260.99	-7.3271	0	0	0.0527801	0	0.35361	0
ILEB192	-65.7181	-229.874	-72.2606	-291.035	-12.0617	392.872	-377.938	17.3607	155.798	337.575	0	0	0.350285	20.4162	260.989	-7.3271	0	0	0.0527801	0	0.35361	0
LEUB193	-65.8357	-229.874	-72.2606	-291.064	-12.0617	392.869	-378.004	17.4593	155.827	337.574	0	0	0.350285	20.269	260.988	-7.3271	0	0	0.0527801	0	0.35361	0
ASNB194	-65.844	-229.874	-72.2606	-291.066	-12.0617	392.869	-378.011	17.4593	155.827	337.574	0	0	0.350285	20.2703	260.987	-7.3271	0	0	0.0527801	0	0.35361	0
SERB195	-65.844	-229.874	-72.2606	-291.066	-12.0617	392.869	-378.011	17.4593	155.827	337.574	0	0	0.350285	20.2703	260.987	-7.3271	0	0	0.0527801	0	0.35361	0
PROB196	-65.8441	-229.874	-72.2606	-291.067	-12.0617	392.871	-378.011	17.4576	155.828	337.574	0	0	0.350285	20.2703	260.988	-7.3271	0	0	0.0527801	0	0.35361	0
ASPB197	-65.8467	-229.874	-72.2606	-291.073	-12.0532	392.892	-378.013	17.4577	155.819	337.574	0	0	0.350285	20.2705	260.988	-7.34261	0	0	0.0527801	0	0.35361	0
ARGB198	-66.0414	-229.875	-72.6749	-291.098	-12.0552	392.919	-378.031	17.4619	156.043	337.574	0	0	0.350285	20.2722	261.004	-7.33344	0	0	0.0527801	0	0.35361	0
CYSB200	-66.0414	-229.875	-72.6749	-291.098	-12.0552	392.919	-378.031	17.4619	156.043	337.574	0	0	0.350285	20.2722	261.004	-7.33344	0	0	0.0527801	0	0.35361	0
ARGB201	-66.0653	-229.893	-72.6907	-291.115	-12.0626	392.927	-378.055	17.4691	156.082	337.574	0	0	0.350285	20.2722	261.005	-7.33008	0	0	0.0527801	0	0.35361	0
LEUB202	-66.0653	-229.893	-72.6907	-291.115	-12.0626	392.927	-378.055	17.4691	156.082	337.574	0	0	0.350285	20.2722	261.005	-7.33008	0	0	0.0527801	0	0.35361	0
LYSB204	-66.0969	-229.893	-72.6907	-291.118	-12.0612	392.927	-378.06	17.4416	156.085	337.574	0	0	0.350285	20.2721	261.005	-7.32989	0	0	0.0527801	0	0.35361	0
ASPB208	-66.0973	-229.893	-72.6907	-291.118	-12.0619	392.927	-378.06	17.4416	156.085	337.574	0	0	0.350285	20.2721	261.005	-7.32969	0	0	0.0527801	0	0.35361	0
ASPB209	-66.0998	-229.893	-72.6907	-291.117	-12.0615	392.924	-378.059	17.4416	156.085	337.574	0	0	0.350285	20.2691	261.004	-7.32834	0	0	0.0527801	0	0.35361	0
ILEB211	-66.1002	-229.893	-72.6907	-291.114	-12.0615	392.922	-378.053	17.5381	156.082	337.574	0	0	0.350285	20.1686	261.003	-7.32834	0	0	0.0527801	0	0.35361	0
GLUB213	-66.1608	-229.893	-72.6907	-291.101	-12.0611	392.854	-378.047	17.535	156.067	337.573	0	0	0.350285	20.1683	261.005	-7.32291	0	0	0.0524037	0	0.35361	0
ASPB215	-66.1611	-229.893	-72.6907	-291.101	-12.0611	392.854	-378.047	17.535	156.067	337.573	0	0	0.350285	20.1683	261.005	-7.32287	0	0	0.0524037	0	0.35361	0
THRB216	-66.1611	-229.893	-72.6907	-291.101	-12.0611	392.854	-378.047	17.535	156.067	337.573	0	0	0.350285	20.1683	261.005	-7.32287	0	0	0.0524037	0	0.35361	0
SERB218	-66.1673	-229.883	-72.6949	-291.1	-12.0613	392.851	-378.046	17.5352	156.067	337.573	0	0	0.350285	20.1583	261.004	-7.32287	0	0	0.0524037	0	0.35361	0
GLUB219	-66.1856	-229.92	-72.7326	-291.095	-12.0426	392.857	-378.035	17.535	156.087	337.573	0	0	0.350285	20.1583	261.006	-7.32691	0	0	0.0524688	0	0.35361	0
GLUB220	-66.2179	-229.946	-72.7581	-291.097	-12.0509	392.859	-378.036	17.5364	156.114	337.573	0	0	0.350285	20.1583	261.007	-7.32816	0	0	0.0533697	0	0.35361	0
SERB221	-66.2179	-229.946	-72.7581	-291.097	-12.0509	392.859	-378.036	17.5364	156.114	337.573	0	0	0.350285	20.1583	261.007	-7.32816	0	0	0.0533697	0	0.35361	0
TYRB222	-66.2319	-229.945	-72.7581	-291.097	-12.0512	392.86	-378.036	17.5294	156.113	337.574	0	0	0.350285	20.1508	261.007	-7.32817	0	0	0.0533697	0	0.35361	0
LYSB223	-66.2371	-229.946	-72.7581	-291.107	-12.0524	392.867	-378.053	17.5254	156.132	337.574	0	0	0.350285	20.1508	261.008	-7.32618	0	0	0.0533994	0	0.35361	0
ASPB224	-66.2371	-229.946	-72.7581	-291.107	-12.0524	392.867	-378.053	17.5254	156.132	337.574	0	0	0.350285	20.1508	261.008	-7.32618	0	0	0.0533994	0	0.35361	0
SERB225	-66.2371	-229.946	-72.7581	-291.107	-12.0524	392.867	-378.053	17.5254	156.132	337.574	0	0	0.350285	20.1508	261.008	-7.32618	0	0	0.0533994	0	0.35361	0
THRB226	-66.2371	-229.946	-72.7581	-291.107	-12.0524	392.867	-378.053	17.5254	156.132	337.574	0	0	0.350285	20.1508	261.008	-7.32618	0	0	0.0533994	0	0.35361	0
LEUB227	-66.2604	-229.946	-72.7581	-291.084	-12.0524	392.801	-378.022	17.5274	156.119	337.574	0	0	0.350285	20.1505	261.004	-7.32618	0	0	0.0533994	0	0.35361	0
GLNB230	-66.2852	-229.946	-72.8017	-291.078	-12.0525	392.791	-378.023	17.5277	156.134	337.574	0	0	0.350285	20.1585	261.004	-7.32618	0	0	0.0533994	0	0.35361	0
ARGB233	-66.3007	-229.944	-72.8288	-291.068	-12.0573	392.778	-378.014	17.5249	156.145	337.574	0	0	0.350285	20.1585	261.003	-7.32613	0	0	0.053371	0	0.35361	0
ASPB234	-66.3007	-229.944	-72.8288	-291.068	-12.0573	392.778	-378.014	17.5249	156.145	337.574	0	0	0.350285	20.1585	261.003	-7.32613	0	0	0.053371	0	0.35361	0
ASNB235	-66.3024	-229.941	-72.8254	-291.066	-12.0573	392.778	-378.012	17.5219	156.145	337.573	0	0	0.350285	20.1505	261.003	-7.32613	0	0	0.053371	0	0.353632	0
THRB237	-66.3024	-229.941	-72.8254	-291.066	-12.0573	392.778	-378.012	17.5219	156.145	337.573	0	0	0.350285	20.1505	261.003	-7.32613	0	0	0.053371	0	0.353632	0
THRB240	-66.3024	-229.941	-72.8254	-291.066	-12.0573	392.778	-378.012	17.5219	156.145	337.573	0	0	0.350285	20.1505	261.003	-7.32613	0	0	0.053371	0	0.353632	0
Now moving residues with bad energies
ARGA1	-66.3024	-229.941	-72.8254	-291.066	-12.0573	392.778	-378.012	17.5219	156.145	337.573	0	0	0.350285	20.1505	261.003	-7.32613	0	0	0.053371	0	0.353632	0
H2SA3	-66.9246	-229.954	-73.9553	-290.986	-12.055	392.872	-377.859	17.5236	156.357	337.569	0	0	0.350285	20.1505	261.003	-7.32613	0	0	0.053371	0	0.335341	0
SERA4	-66.9246	-229.954	-73.9553	-290.986	-12.055	392.872	-377.859	17.5236	156.357	337.569	0	0	0.350285	20.1505	261.003	-7.32613	0	0	0.053371	0	0.335341	0
SERA5	-66.9466	-229.916	-73.9205	-290.99	-12.056	392.889	-377.856	17.5236	156.357	337.568	0	0	0.350285	20.0408	261.003	-7.32613	0	0	0.053371	0	0.335341	0
SERA8	-66.9466	-229.916	-73.9205	-290.99	-12.056	392.889	-377.856	17.5236	156.357	337.568	0	0	0.350285	20.0408	261.003	-7.32613	0	0	0.053371	0	0.335341	0
GLNA10	-66.9709	-229.916	-73.9205	-290.979	-12.0531	392.857	-377.854	17.5246	156.356	337.56	0	0	0.350285	20.0406	260.961	-7.32613	0	0	0.053371	0	0.335341	0
ASPB11	-66.9897	-229.927	-73.9315	-290.963	-12.0705	392.8	-377.843	17.5232	156.355	337.56	0	0	0.350285	20.0405	260.956	-7.27225	0	0	0.053371	0	0.335341	0
ARGB12	-67.0256	-229.913	-73.9167	-290.956	-12.0811	392.772	-377.846	17.5394	156.35	337.553	0	0	0.350285	20.0016	260.955	-7.26958	0	0	0.053371	0	0.335341	0
GLUB13	-67.0682	-229.945	-73.9487	-290.97	-12.0602	392.788	-377.869	17.5399	156.386	337.553	0	0	0.350285	20.0025	260.961	-7.28444	0	0	0.053371	0	0.335341	0
ASPB14	-67.0855	-229.945	-73.9281	-290.965	-12.0624	392.756	-377.869	17.5399	156.377	337.553	0	0	0.350285	20.0025	260.961	-7.28454	0	0	0.053371	0	0.335341	0
LEUB15	-67.1134	-229.941	-73.9281	-291.087	-12.0624	392.967	-378.017	17.5458	156.393	337.553	0	0	0.350285	20.0083	261.088	-7.28454	0	0	0.053371	0	0.335341	0
TYRB17	-67.1149	-229.941	-73.9281	-291.087	-12.0624	392.967	-378.018	17.5423	156.393	337.553	0	0	0.350285	20.0106	261.088	-7.28454	0	0	0.053371	0	0.335341	0
GLNB18	-67.12	-229.941	-73.9461	-291.09	-12.0624	392.972	-378.022	17.5471	156.404	337.553	0	0	0.350285	20.0106	261.088	-7.28454	0	0	0.053371	0	0.335341	0
LYSB20	-67.12	-229.941	-73.9461	-291.09	-12.0624	392.972	-378.022	17.5471	156.404	337.553	0	0	0.350285	20.0106	261.088	-7.28454	0	0	0.053371	0	0.335341	0
LEUB21	-67.12	-229.941	-73.9461	-291.09	-12.0624	392.972	-378.022	17.5471	156.404	337.553	0	0	0.350285	20.0106	261.088	-7.28454	0	0	0.053371	0	0.335341	0
GLUB23	-67.1231	-229.941	-73.9461	-291.092	-12.0626	392.975	-378.024	17.5471	156.406	337.553	0	0	0.350285	20.0108	261.087	-7.28822	0	0	0.0533739	0	0.335341	0
GLNB24	-67.1439	-229.965	-73.9693	-291.093	-12.0626	392.978	-378.025	17.5471	156.429	337.553	0	0	0.350285	20.0129	261.089	-7.28822	0	0	0.0533739	0	0.335341	0
GLUB26	-67.1462	-229.965	-73.9651	-291.086	-12.0532	392.963	-378.02	17.5359	156.423	337.553	0	0	0.350285	20.0128	261.092	-7.28351	0	0	0.0533739	0	0.335341	0
ARGB27	-67.1864	-229.981	-73.9829	-291.081	-12.0621	392.939	-378.022	17.5353	156.434	337.543	0	0	0.350285	20.017	261.079	-7.26484	0	0	0.0533739	0	0.335341	0
ASPB29	-67.187	-229.981	-73.9829	-291.082	-12.0614	392.944	-378.022	17.5353	156.434	337.543	0	0	0.350285	20.017	261.082	-7.27139	0	0	0.0533739	0	0.335341	0
GLUB30	-67.2319	-229.999	-73.999	-291.107	-12.0392	393.01	-378.05	17.535	156.461	337.543	0	0	0.350285	19.9841	261.097	-7.30995	0	0	0.0533739	0	0.335341	0
VALB32	-67.2319	-229.999	-73.999	-291.107	-12.0392	393.01	-378.05	17.535	156.461	337.543	0	0	0.350285	19.9841	261.097	-7.30995	0	0	0.0533739	0	0.335341	0
GLUB33	-67.2364	-229.999	-73.999	-291.109	-12.0299	393.013	-378.053	17.5364	156.455	337.543	0	0	0.350285	19.9832	261.1	-7.3146	0	0	0.0533739	0	0.335341	0
SERB34	-67.2364	-229.999	-73.999	-291.109	-12.0299	393.013	-378.053	17.5364	156.455	337.543	0	0	0.350285	19.9832	261.1	-7.3146	0	0	0.0533739	0	0.335341	0
LYSB36	-67.2382	-229.999	-74.0394	-291.11	-12.0305	393.019	-378.054	17.5497	156.476	337.543	0	0	0.350285	19.9832	261.1	-7.31451	0	0	0.0533739	0	0.335341	0
LYSB37	-67.2402	-229.999	-74.0394	-291.109	-12.032	393.018	-378.052	17.5474	156.475	337.543	0	0	0.350285	19.9832	261.1	-7.3144	0	0	0.0533739	0	0.335341	0
VALB38	-67.2402	-229.999	-74.0394	-291.109	-12.032	393.018	-378.052	17.5474	156.475	337.543	0	0	0.350285	19.9832	261.1	-7.3144	0	0	0.0533739	0	0.335341	0
ASPB42	-67.2441	-229.999	-74.0434	-291.109	-12.0318	393.018	-378.052	17.5474	156.475	337.543	0	0	0.350334	19.9835	261.1	-7.31454	0	0	0.0533739	0	0.335341	0
VALB43	-67.2441	-229.999	-74.0434	-291.109	-12.0318	393.018	-378.052	17.5474	156.475	337.543	0	0	0.350334	19.9835	261.1	-7.31454	0	0	0.0533739	0	0.335341	0
GLUB44	-67.2702	-229.868	-73.9126	-291.073	-12.0341	392.912	-378.031	17.5474	156.325	337.478	0	0	0.350334	19.9623	261.1	-7.31406	0	0	0.0533739	0	0.335341	0
THRB46	-67.2702	-229.868	-73.9126	-291.073	-12.0341	392.912	-378.031	17.5474	156.325	337.478	0	0	0.350334	19.9623	261.1	-7.31406	0	0	0.0533739	0	0.335341	0
VALB47	-67.2702	-229.868	-73.9126	-291.073	-12.0341	392.912	-378.031	17.5474	156.325	337.478	0	0	0.350334	19.9623	261.1	-7.31406	0	0	0.0533739	0	0.335341	0
GLUB48	-67.2933	-229.867	-73.9328	-291.046	-12.0412	392.817	-378.01	17.5474	156.324	337.478	0	0	0.350334	19.9592	261.094	-7.26076	0	0	0.0529233	0	0.335341	0
GLUB49	-67.3118	-229.876	-73.9424	-291.046	-12.0356	392.814	-378.01	17.5463	156.324	337.478	0	0	0.350334	19.9593	261.093	-7.26278	0	0	0.0529233	0	0.335341	0
ARGB50	-67.341	-229.883	-73.9514	-291.061	-12.0427	392.847	-378.021	17.5395	156.324	337.478	0	0	0.350334	19.9548	261.091	-7.26327	0	0	0.0527937	0	0.335341	0
ASNB51	-67.341	-229.883	-73.9514	-291.061	-12.0427	392.847	-378.021	17.5395	156.324	337.478	0	0	0.350334	19.9548	261.091	-7.26327	0	0	0.0527937	0	0.335341	0
SERB54	-67.341	-229.883	-73.9514	-291.061	-12.0427	392.847	-378.021	17.5395	156.324	337.478	0	0	0.350334	19.9548	261.091	-7.26327	0	0	0.0527937	0	0.335341	0
VALB55	-67.341	-229.883	-73.9514	-291.061	-12.0427	392.847	-378.021	17.5395	156.324	337.478	0	0	0.350334	19.9548	261.091	-7.26327	0	0	0.0527937	0	0.335341	0
TYRB57	-67.341	-229.883	-73.9514	-291.061	-12.0427	392.847	-378.021	17.5395	156.324	337.478	0	0	0.350334	19.9548	261.091	-7.26327	0	0	0.0527937	0	0.335341	0
LYSB58	-67.3857	-229.883	-73.9481	-291.069	-12.04	392.844	-378.036	17.5381	156.324	337.478	0	0	0.350334	19.9299	261.091	-7.26286	0	0	0.0528896	0	0.335341	0
ILEB61	-67.3857	-229.883	-73.9481	-291.069	-12.04	392.844	-378.036	17.5381	156.324	337.478	0	0	0.350334	19.9299	261.091	-7.26286	0	0	0.0528896	0	0.335341	0
ARGB64	-67.4513	-229.898	-73.9573	-291.048	-12.0521	392.793	-378.03	17.5337	156.324	337.478	0	0	0.350334	19.9275	261.093	-7.26069	0	0	0.0528896	0	0.335341	0
ARGB65	-67.4718	-229.898	-73.9361	-291.057	-12.0666	392.819	-378.032	17.513	156.323	337.478	0	0	0.350334	19.9045	261.123	-7.25923	0	0	0.05331	0	0.335341	0
SERB67	-67.4718	-229.898	-73.9361	-291.057	-12.0666	392.819	-378.032	17.513	156.323	337.478	0	0	0.350334	19.9045	261.123	-7.25923	0	0	0.05331	0	0.335341	0
ARGB69	-67.4921	-229.898	-73.9782	-291.054	-12.066	392.815	-378.03	17.513	156.342	337.478	0	0	0.350334	19.9053	261.122	-7.25906	0	0	0.0535526	0	0.335341	0
ILEB70	-67.4921	-229.898	-73.9782	-291.054	-12.066	392.815	-378.03	17.513	156.342	337.478	0	0	0.350334	19.9053	261.122	-7.25906	0	0	0.0535526	0	0.335341	0
ILEB71	-67.4921	-229.898	-73.9782	-291.054	-12.066	392.815	-378.03	17.513	156.342	337.478	0	0	0.350334	19.9053	261.122	-7.25906	0	0	0.0535526	0	0.335341	0
SERB72	-67.4921	-229.898	-73.9782	-291.054	-12.066	392.815	-378.03	17.513	156.342	337.478	0	0	0.350334	19.9053	261.122	-7.25906	0	0	0.0535526	0	0.335341	0
SERB73	-67.4921	-229.898	-73.9782	-291.054	-12.066	392.815	-378.03	17.513	156.342	337.478	0	0	0.350334	19.9053	261.122	-7.25906	0	0	0.0535526	0	0.335341	0
GLUB75	-67.4986	-229.898	-73.9746	-291.054	-12.0669	392.815	-378.03	17.4851	156.344	337.478	0	0	0.350334	19.9232	261.123	-7.25937	0	0	0.0535526	0	0.335341	0
GLNB76	-67.4986	-229.898	-73.9746	-291.054	-12.0669	392.815	-378.03	17.4851	156.344	337.478	0	0	0.350334	19.9232	261.123	-7.25937	0	0	0.0535526	0	0.335341	0
LYSB77	-67.5071	-229.899	-73.9746	-291.06	-12.0672	392.817	-378.04	17.486	156.35	337.478	0	0	0.350334	19.9233	261.125	-7.26076	0	0	0.0535526	0	0.335341	0
GLUB78	-67.5184	-229.91	-73.9856	-291.058	-12.0641	392.827	-378.038	17.486	156.356	337.479	0	0	0.350334	19.9098	261.125	-7.2596	0	0	0.0535526	0	0.335341	0
GLUB79	-67.5223	-229.909	-73.9856	-291.04	-12.0508	392.792	-378.017	17.486	156.335	337.479	0	0	0.350334	19.9097	261.123	-7.26093	0	0	0.0535526	0	0.335341	0
ASNB80	-67.5223	-229.909	-73.9856	-291.04	-12.0508	392.792	-378.017	17.486	156.335	337.479	0	0	0.350334	19.9097	261.123	-7.26093	0	0	0.0535526	0	0.335341	0
LYSB81	-67.5227	-229.909	-73.9856	-291.04	-12.0511	392.791	-378.016	17.486	156.336	337.479	0	0	0.350334	19.9098	261.123	-7.26115	0	0	0.0535526	0	0.335341	0
GLUB84	-67.5312	-229.909	-73.9856	-291.045	-12.0542	392.795	-378.024	17.486	156.342	337.48	0	0	0.350334	19.9041	261.123	-7.26044	0	0	0.0535526	0	0.335341	0
ASPB85	-67.5346	-229.909	-73.9856	-291.045	-12.0563	392.795	-378.025	17.486	156.342	337.481	0	0	0.350334	19.9041	261.123	-7.26051	0	0	0.0535526	0	0.335341	0
LYSB86	-67.5356	-229.909	-73.9856	-291.046	-12.0557	392.795	-378.025	17.486	156.341	337.481	0	0	0.350334	19.9041	261.123	-7.26015	0	0	0.0535526	0	0.335341	0
LEUB87	-67.5356	-229.909	-73.9856	-291.046	-12.0557	392.795	-378.025	17.486	156.341	337.481	0	0	0.350334	19.9041	261.123	-7.26015	0	0	0.0535526	0	0.335341	0
LYSB88	-67.5356	-229.909	-73.9856	-291.046	-12.0557	392.795	-378.025	17.486	156.341	337.481	0	0	0.350334	19.9041	261.123	-7.26015	0	0	0.0535526	0	0.335341	0
METB89	-67.5391	-229.91	-73.9856	-291.049	-12.0557	392.798	-378.03	17.4863	156.342	337.481	0	0	0.350334	19.904	261.126	-7.26015	0	0	0.0535526	0	0.335341	0
ARGB91	-67.5582	-229.91	-74.0363	-291.061	-12.0806	392.827	-378.039	17.4863	156.393	337.481	0	0	0.350334	19.9055	261.126	-7.26311	0	0	0.0535526	0	0.335341	0
GLUB92	-67.5582	-229.91	-74.0363	-291.061	-12.0806	392.827	-378.039	17.4863	156.393	337.481	0	0	0.350334	19.9055	261.126	-7.26311	0	0	0.0535526	0	0.335341	0
TYRB93	-67.5582	-229.91	-74.0363	-291.061	-12.0806	392.827	-378.039	17.4863	156.393	337.481	0	0	0.350334	19.9055	261.126	-7.26311	0	0	0.0535526	0	0.335341	0
ARGB94	-67.6339	-229.91	-74.1459	-291.039	-12.061	392.79	-378.023	17.4861	156.42	337.481	0	0	0.350334	19.8944	261.125	-7.26476	0	0	0.0535526	0	0.335341	0
GLNB95	-67.7837	-229.91	-74.3116	-291.022	-12.0311	392.708	-378.051	17.4859	156.5	337.481	0	0	0.350334	19.893	261.126	-7.26476	0	0	0.0535526	0	0.335341	0
METB96	-67.8065	-229.91	-74.3116	-291.02	-12.0311	392.709	-378.047	17.4584	156.498	337.481	0	0	0.350334	19.8932	261.126	-7.26476	0	0	0.0535526	0	0.335341	0
GLUB98	-67.8079	-229.91	-74.3093	-291.022	-12.0351	392.715	-378.048	17.4558	156.498	337.481	0	0	0.350334	19.8931	261.126	-7.26481	0	0	0.0535526	0	0.335341	0
THRB99	-67.8079	-229.91	-74.3093	-291.022	-12.0351	392.715	-378.048	17.4558	156.498	337.481	0	0	0.350334	19.8931	261.126	-7.26481	0	0	0.0535526	0	0.335341	0
GLUB100	-67.8104	-229.91	-74.3093	-291.021	-12.031	392.71	-378.049	17.4558	156.496	337.481	0	0	0.350334	19.8931	261.126	-7.26465	0	0	0.0535526	0	0.335341	0
LYSB102	-67.816	-229.91	-74.3029	-291.012	-12.0293	392.707	-378.032	17.4318	156.483	337.481	0	0	0.350334	19.8929	261.126	-7.26455	0	0	0.0535526	0	0.335341	0
LEUB103	-67.8325	-229.911	-74.3029	-291.021	-12.0293	392.708	-378.05	17.4318	156.49	337.481	0	0	0.350334	19.8963	261.127	-7.26455	0	0	0.0535526	0	0.335341	0
ILEB104	-67.8325	-229.911	-74.3029	-291.021	-12.0293	392.708	-378.05	17.4318	156.49	337.481	0	0	0.350334	19.8963	261.127	-7.26455	0	0	0.0535526	0	0.335341	0
CYSB106	-67.8325	-229.911	-74.3029	-291.021	-12.0293	392.708	-378.05	17.4318	156.49	337.481	0	0	0.350334	19.8963	261.127	-7.26455	0	0	0.0535526	0	0.335341	0
ILEB108	-67.8393	-229.911	-74.3029	-291.02	-12.0293	392.708	-378.049	17.4402	156.49	337.481	0	0	0.350334	19.88	261.127	-7.26455	0	0	0.0535526	0	0.335341	0
ASPB110	-67.8397	-229.911	-74.3029	-291.02	-12.0293	392.708	-378.05	17.4402	156.489	337.481	0	0	0.350334	19.88	261.127	-7.26423	0	0	0.0535526	0	0.335341	0
ASPB113	-67.8397	-229.911	-74.3029	-291.02	-12.0293	392.708	-378.05	17.4402	156.489	337.481	0	0	0.350334	19.88	261.127	-7.26423	0	0	0.0535526	0	0.335341	0
LYSB114	-67.8794	-229.897	-74.2607	-291.005	-12.0301	392.625	-378.035	17.4372	156.439	337.481	0	0	0.352183	19.8805	261.127	-7.25543	0	0	0.0535526	0	0.335341	0
H1SB115	-67.8973	-229.897	-74.2815	-291.006	-12.0301	392.627	-378.034	17.4371	156.438	337.481	0	0	0.352462	19.8823	261.127	-7.25543	0	0	0.0535526	0	0.335341	0
PROB118	-67.9323	-229.897	-74.2815	-291.001	-12.0301	392.621	-378.028	17.4023	156.436	337.48	0	0	0.351882	19.8801	261.125	-7.25543	0	0	0.0535526	0	0.335341	0
ASNB121	-67.9444	-229.908	-74.2815	-291.156	-12.0301	392.856	-378.22	17.4425	156.469	337.517	0	0	0.351882	19.8812	261.152	-7.25543	0	0	0.0535526	0	0.335341	0
THRB122	-67.9444	-229.908	-74.2815	-291.156	-12.0301	392.856	-378.22	17.4425	156.469	337.517	0	0	0.351882	19.8812	261.152	-7.25543	0	0	0.0535526	0	0.335341	0
GLUB124	-68.0084	-229.927	-74.3056	-291.148	-12.0415	392.821	-378.219	17.4629	156.469	337.517	0	0	0.351882	19.8813	261.152	-7.25708	0	0	0.053321	0	0.332769	0
SERB125	-68.0084	-229.927	-74.3056	-291.148	-12.0415	392.821	-378.219	17.4629	156.469	337.517	0	0	0.351882	19.8813	261.152	-7.25708	0	0	0.053321	0	0.332769	0
LYSB126	-68.0107	-229.931	-74.3094	-291.149	-12.0426	392.828	-378.219	17.4629	156.469	337.518	0	0	0.351882	19.8813	261.152	-7.25656	0	0	0.053321	0	0.332769	0
VALB127	-68.0107	-229.931	-74.3094	-291.149	-12.0426	392.828	-378.219	17.4629	156.469	337.518	0	0	0.351882	19.8813	261.152	-7.25656	0	0	0.053321	0	0.332769	0
TYRB130	-68.0289	-229.931	-74.3094	-291.154	-12.0442	392.822	-378.226	17.4626	156.469	337.518	0	0	0.351882	19.8839	261.153	-7.25656	0	0	0.053321	0	0.332769	0
LYSB131	-68.0417	-229.931	-74.3074	-291.154	-12.0631	392.826	-378.226	17.4626	156.469	337.518	0	0	0.351882	19.8838	261.153	-7.25806	0	0	0.0536531	0	0.332769	0
LYSB133	-68.0537	-229.931	-74.3034	-291.152	-12.0634	392.828	-378.223	17.4408	156.469	337.518	0	0	0.351882	19.8838	261.153	-7.25845	0	0	0.0536531	0	0.332824	0
TYRB136	-68.0758	-229.931	-74.3034	-291.152	-12.0626	392.828	-378.223	17.4181	156.469	337.518	0	0	0.351882	19.8838	261.153	-7.25845	0	0	0.0536531	0	0.332824	0
H1SB137	-68.0771	-229.944	-74.316	-291.153	-12.0626	392.829	-378.223	17.4416	156.469	337.518	0	0	0.351882	19.8838	261.153	-7.25845	0	0	0.0536531	0	0.332904	0
ARGB138	-68.1165	-229.944	-74.3657	-291.159	-12.089	392.841	-378.222	17.4416	156.469	337.518	0	0	0.351882	19.9134	261.153	-7.25707	0	0	0.0530775	0	0.332904	0
TYRB139	-68.1165	-229.944	-74.3657	-291.159	-12.089	392.841	-378.222	17.4416	156.469	337.518	0	0	0.351882	19.9134	261.153	-7.25707	0	0	0.0530775	0	0.332904	0
GLUB142	-68.1193	-229.944	-74.3785	-291.141	-12.0586	392.783	-378.206	17.4545	156.47	337.517	0	0	0.351882	19.9127	261.149	-7.26495	0	0	0.0509332	0	0.332904	0
PHEB143	-68.1193	-229.944	-74.3785	-291.141	-12.0586	392.783	-378.206	17.4545	156.47	337.517	0	0	0.351882	19.9127	261.149	-7.26495	0	0	0.0509332	0	0.332904	0
THRB145	-68.1193	-229.944	-74.3785	-291.141	-12.0586	392.783	-378.206	17.4545	156.47	337.517	0	0	0.351882	19.9127	261.149	-7.26495	0	0	0.0509332	0	0.332904	0
ASNB147	-68.121	-229.944	-74.3785	-291.14	-12.0586	392.779	-378.204	17.4545	156.47	337.516	0	0	0.351882	19.9127	261.149	-7.26495	0	0	0.0509332	0	0.332904	0
ASPB148	-68.121	-229.944	-74.3785	-291.14	-12.0586	392.779	-378.204	17.4545	156.47	337.516	0	0	0.351882	19.9127	261.149	-7.26495	0	0	0.0509332	0	0.332904	0
ARGB149	-68.121	-229.944	-74.3785	-291.14	-12.0586	392.779	-378.204	17.4545	156.47	337.516	0	0	0.351882	19.9127	261.149	-7.26495	0	0	0.0509332	0	0.332904	0
LYSB150	-68.1213	-229.943	-74.3785	-291.136	-12.0612	392.777	-378.199	17.4545	156.47	337.516	0	0	0.351882	19.9079	261.148	-7.26476	0	0	0.0509332	0	0.332904	0
GLUB151	-68.151	-229.949	-74.383	-291.149	-12.0703	392.81	-378.211	17.4552	156.483	337.517	0	0	0.351882	19.9063	261.156	-7.29641	0	0	0.0509332	0	0.332904	0
GLUB154	-68.151	-229.949	-74.383	-291.149	-12.0703	392.81	-378.211	17.4552	156.483	337.517	0	0	0.351882	19.9063	261.156	-7.29641	0	0	0.0509332	0	0.332904	0
ASNB155	-68.151	-229.949	-74.383	-291.149	-12.0703	392.81	-378.211	17.4552	156.483	337.517	0	0	0.351882	19.9063	261.156	-7.29641	0	0	0.0509332	0	0.332904	0
SERB156	-68.151	-229.949	-74.383	-291.149	-12.0703	392.81	-378.211	17.4552	156.483	337.517	0	0	0.351882	19.9063	261.156	-7.29641	0	0	0.0509332	0	0.332904	0
VALB158	-68.151	-229.949	-74.383	-291.149	-12.0703	392.81	-378.211	17.4552	156.483	337.517	0	0	0.351882	19.9063	261.156	-7.29641	0	0	0.0509332	0	0.332904	0
LYSB161	-68.1723	-229.949	-74.383	-291.189	-12.0598	392.838	-378.282	17.4683	156.522	337.517	0	0	0.351882	19.9064	261.202	-7.29641	0	0	0.0509332	0	0.332904	0
SERB164	-68.1723	-229.949	-74.383	-291.189	-12.0598	392.838	-378.282	17.4683	156.522	337.517	0	0	0.351882	19.9064	261.202	-7.29641	0	0	0.0509332	0	0.332904	0
ASPB165	-68.177	-229.949	-74.383	-291.188	-12.06	392.834	-378.282	17.4683	156.521	337.517	0	0	0.351882	19.9064	261.202	-7.29619	0	0	0.0509332	0	0.332904	0
METB168	-68.1831	-229.949	-74.383	-291.187	-12.06	392.832	-378.28	17.4602	156.52	337.517	0	0	0.351882	19.9067	261.202	-7.29619	0	0	0.0509332	0	0.332904	0
THRB169	-68.1831	-229.949	-74.383	-291.187	-12.06	392.832	-378.28	17.4602	156.52	337.517	0	0	0.351882	19.9067	261.202	-7.29619	0	0	0.0509332	0	0.332904	0
GLUB170	-68.2371	-229.909	-74.3429	-291.156	-12.0741	392.726	-378.242	17.4502	156.463	337.517	0	0	0.351882	19.8569	261.198	-7.26171	0	0	0.0502878	0	0.332904	0
PROB172	-68.2371	-229.909	-74.3429	-291.156	-12.0741	392.726	-378.242	17.4502	156.463	337.517	0	0	0.351882	19.8569	261.198	-7.26171	0	0	0.0502878	0	0.332904	0
THRB174	-68.2371	-229.909	-74.3429	-291.156	-12.0741	392.726	-378.242	17.4502	156.463	337.517	0	0	0.351882	19.8569	261.198	-7.26171	0	0	0.0502878	0	0.332904	0
ARGB178	-68.2829	-229.943	-74.3754	-291.18	-12.0873	392.782	-378.257	17.4659	156.461	337.517	0	0	0.351882	19.8602	261.196	-7.26196	0	0	0.0501121	0	0.332904	0
ASNB184	-68.2829	-229.943	-74.3754	-291.18	-12.0873	392.782	-378.257	17.4659	156.461	337.517	0	0	0.351882	19.8602	261.196	-7.26196	0	0	0.0501121	0	0.332904	0
PHEB185	-68.2887	-229.942	-74.3754	-291.185	-12.0959	392.782	-378.266	17.4505	156.462	337.517	0	0	0.351882	19.8928	261.196	-7.26196	0	0	0.0501121	0	0.332904	0
SERB186	-68.2887	-229.942	-74.3754	-291.185	-12.0959	392.782	-378.266	17.4505	156.462	337.517	0	0	0.351882	19.8928	261.196	-7.26196	0	0	0.0501121	0	0.332904	0
PHEB188	-68.2887	-229.942	-74.3754	-291.185	-12.0959	392.782	-378.266	17.4505	156.462	337.517	0	0	0.351882	19.8928	261.196	-7.26196	0	0	0.0501121	0	0.332904	0
TYRB189	-68.2925	-229.942	-74.3754	-291.186	-12.0955	392.782	-378.267	17.4464	156.462	337.517	0	0	0.351882	19.8928	261.195	-7.26194	0	0	0.0501121	0	0.332904	0
TYRB190	-68.2925	-229.942	-74.3754	-291.186	-12.0955	392.782	-378.267	17.4464	156.462	337.517	0	0	0.351882	19.8928	261.195	-7.26194	0	0	0.0501121	0	0.332904	0
GLUB191	-68.2996	-229.942	-74.3754	-291.166	-12.1099	392.759	-378.236	17.4464	156.451	337.516	0	0	0.351882	19.8927	261.191	-7.2704	0	0	0.0505153	0	0.332904	0
ILEB192	-68.2996	-229.942	-74.3754	-291.166	-12.1099	392.759	-378.236	17.4464	156.451	337.516	0	0	0.351882	19.8927	261.191	-7.2704	0	0	0.0505153	0	0.332904	0
LEUB193	-68.3771	-229.943	-74.3754	-291.174	-12.1094	392.719	-378.283	17.5613	156.456	337.515	0	0	0.351882	19.7901	261.188	-7.27046	0	0	0.0505153	0	0.332904	0
ASNB194	-68.3771	-229.943	-74.3754	-291.174	-12.1094	392.719	-378.283	17.5613	156.456	337.515	0	0	0.351882	19.7901	261.188	-7.27046	0	0	0.0505153	0	0.332904	0
SERB195	-68.3892	-229.943	-74.3725	-291.169	-12.1094	392.702	-378.283	17.5614	156.454	337.515	0	0	0.351882	19.7901	261.189	-7.27046	0	0	0.0505153	0	0.332904	0
PROB196	-68.3892	-229.943	-74.3725	-291.169	-12.1094	392.702	-378.283	17.5614	156.454	337.515	0	0	0.351882	19.7901	261.189	-7.27046	0	0	0.0505153	0	0.332904	0
ASPB197	-68.3892	-229.943	-74.3725	-291.169	-12.1094	392.702	-378.283	17.5614	156.454	337.515	0	0	0.351882	19.7901	261.189	-7.27046	0	0	0.0505153	0	0.332904	0
ARGB198	-68.4215	-229.944	-74.4277	-291.17	-12.115	392.699	-378.291	17.5622	156.487	337.515	0	0	0.351882	19.7901	261.19	-7.26365	0	0	0.0505153	0	0.332904	0
CYSB200	-68.4215	-229.944	-74.4277	-291.17	-12.115	392.699	-378.291	17.5622	156.487	337.515	0	0	0.351882	19.7901	261.19	-7.26365	0	0	0.0505153	0	0.332904	0
ARGB201	-68.4249	-229.951	-74.4362	-291.167	-12.116	392.697	-378.287	17.5639	156.495	337.515	0	0	0.351882	19.7905	261.19	-7.26428	0	0	0.0505153	0	0.332904	0
LEUB202	-68.4249	-229.951	-74.4362	-291.167	-12.116	392.697	-378.287	17.5639	156.495	337.515	0	0	0.351882	19.7905	261.19	-7.26428	0	0	0.0505153	0	0.332904	0
LYSB204	-68.4372	-229.933	-74.4362	-291.16	-12.1161	392.676	-378.286	17.5534	156.487	337.515	0	0	0.351882	19.7905	261.154	-7.26433	0	0	0.0505153	0	0.332904	0
PHEB207	-68.4934	-229.933	-74.4362	-291.156	-12.1169	392.677	-378.279	17.4872	156.488	337.515	0	0	0.351882	19.7905	261.154	-7.26433	0	0	0.0505153	0	0.332904	0
ASPB208	-68.509	-229.933	-74.4362	-291.165	-12.1249	392.685	-378.293	17.4872	156.495	337.515	0	0	0.351882	19.7909	261.155	-7.26525	0	0	0.0505153	0	0.332904	0
ASPB209	-68.509	-229.933	-74.4362	-291.165	-12.1249	392.685	-378.293	17.4872	156.495	337.515	0	0	0.351882	19.7909	261.155	-7.26525	0	0	0.0505153	0	0.332904	0
ILEB211	-68.509	-229.933	-74.4362	-291.165	-12.1249	392.685	-378.293	17.4872	156.495	337.515	0	0	0.351882	19.7909	261.155	-7.26525	0	0	0.0505153	0	0.332904	0
GLUB213	-68.509	-229.933	-74.4362	-291.165	-12.1249	392.685	-378.293	17.4872	156.495	337.515	0	0	0.351882	19.7909	261.155	-7.26525	0	0	0.0505153	0	0.332904	0
ASPB215	-68.5091	-229.933	-74.4362	-291.164	-12.1254	392.684	-378.292	17.4872	156.495	337.515	0	0	0.351882	19.7909	261.154	-7.26502	0	0	0.0505153	0	0.332904	0
THRB216	-68.5091	-229.933	-74.4362	-291.164	-12.1254	392.684	-378.292	17.4872	156.495	337.515	0	0	0.351882	19.7909	261.154	-7.26502	0	0	0.0505153	0	0.332904	0
SERB218	-68.5091	-229.933	-74.4362	-291.164	-12.1254	392.684	-378.292	17.4872	156.495	337.515	0	0	0.351882	19.7909	261.154	-7.26502	0	0	0.0505153	0	0.332904	0
GLUB219	-68.544	-229.964	-74.4677	-291.165	-12.0951	392.677	-378.293	17.487	156.509	337.515	0	0	0.351882	19.7915	261.157	-7.27428	0	0	0.0505922	0	0.332904	0
GLUB220	-68.5861	-229.981	-74.4867	-291.165	-12.1149	392.653	-378.302	17.4872	156.534	337.514	0	0	0.351882	19.792	261.154	-7.25325	0	0	0.0514118	0	0.332904	0
SERB221	-68.5861	-229.981	-74.4867	-291.165	-12.1149	392.653	-378.302	17.4872	156.534	337.514	0	0	0.351882	19.792	261.154	-7.25325	0	0	0.0514118	0	0.332904	0
TYRB222	-68.5861	-229.981	-74.4867	-291.165	-12.1149	392.653	-378.302	17.4872	156.534	337.514	0	0	0.351882	19.792	261.154	-7.25325	0	0	0.0514118	0	0.332904	0
LYSB223	-68.5882	-229.98	-74.4867	-291.162	-12.114	392.65	-378.298	17.4778	156.532	337.514	0	0	0.351882	19.7958	261.151	-7.25362	0	0	0.0514177	0	0.332904	0
ASPB224	-68.5883	-229.98	-74.4867	-291.16	-12.1114	392.64	-378.296	17.4778	156.53	337.514	0	0	0.351882	19.7972	261.15	-7.2507	0	0	0.0518581	0	0.332904	0
SERB225	-68.5883	-229.98	-74.4867	-291.16	-12.1114	392.64	-378.296	17.4778	156.53	337.514	0	0	0.351882	19.7972	261.15	-7.2507	0	0	0.0518581	0	0.332904	0
THRB226	-68.5883	-229.98	-74.4867	-291.16	-12.1114	392.64	-378.296	17.4778	156.53	337.514	0	0	0.351882	19.7972	261.15	-7.2507	0	0	0.0518581	0	0.332904	0
LEUB227	-68.5883	-229.98	-74.4867	-291.16	-12.1114	392.64	-378.296	17.4778	156.53	337.514	0	0	0.351882	19.7972	261.15	-7.2507	0	0	0.0518581	0	0.332904	0
GLNB230	-68.5941	-229.98	-74.486	-291.153	-12.1114	392.627	-378.295	17.4778	156.523	337.514	0	0	0.351882	19.8025	261.15	-7.2507	0	0	0.0518581	0	0.332904	0
ARGB233	-68.5985	-229.979	-74.4818	-291.129	-12.1114	392.594	-378.273	17.4766	156.502	337.514	0	0	0.351882	19.8024	261.149	-7.25067	0	0	0.0517982	0	0.332904	0
ASNB235	-68.5985	-229.979	-74.4818	-291.129	-12.1114	392.594	-378.273	17.4766	156.502	337.514	0	0	0.351882	19.8024	261.149	-7.25067	0	0	0.0517982	0	0.332904	0
THRB237	-68.5985	-229.979	-74.4818	-291.129	-12.1114	392.594	-378.273	17.4766	156.502	337.514	0	0	0.351882	19.8024	261.149	-7.25067	0	0	0.0517982	0	0.332904	0
THRB240	-68.5985	-229.979	-74.4818	-291.129	-12.1114	392.594	-378.273	17.4766	156.502	337.514	0	0	0.351882	19.8024	261.149	-7.25067	0	0	0.0517982	0	0.332904	0
