# Supplementary material for: A recombinant Fasciola gigantica 14-3-3 epsilon protein (rFg14-3-3e) modulates various functions of goat peripheral blood mononuclear cells
Source: Parasit Vectors. 2018 Mar 6;11:152. doi: 10.1186/s13071-018-2745-4 (PMC5840819; doi:10.1186/s13071-018-2745-4)
Supplement: Supplementary file 1 — Dataset S1. Structure files, FoldX configuration files and associated energy calculations for complexes between YWAHE and rFg14-3-3, and the 18 human protein interactors of YWAHE. (TGZ 5273 kb) [file 13071_2018_2745_MOESM1_ESM.tgz › foldx_model_files/model_all_fg.sh]

#!/usr/bin/env bash
foldx -f config_P04049-P62258-MDL-3nkx.pdb1-P-0-A-0.cfg
foldx -f config_P04049-P62258-MDL-4ihl.pdb1-P-0-A-0.cfg
foldx -f config_P04049-P62258-MDL-4ihl.pdb1-P-0-B-0.cfg
foldx -f config_P04637-P62258-MDL-3lw1.pdb1-P-0-A-0.cfg
foldx -f config_P04637-P62258-MDL-3lw1.pdb1-P-1-A-1.cfg
foldx -f config_P04792-P62258-MDL-5ltw.pdb1-D-0-A-0.cfg
foldx -f config_P04792-P62258-MDL-5ltw.pdb2-H-0-E-0.cfg
foldx -f config_P04792-P62258-MDL-5ltw.pdb3-K-0-J-0.cfg
foldx -f config_P13612-P62258-MDL-4hkc.pdb1-B-0-A-0.cfg
foldx -f config_P27348-P62258-MDL-2br9.pdb1-A-0-A-1.cfg
foldx -f config_P27348-P62258-MDL-5iqp.pdb1-A-0-B-0.cfg
foldx -f config_P27348-P62258-MDL-5iqp.pdb1-B-0-A-0.cfg
foldx -f config_P30307-P62258-MDL-5jit.pdb1-C-0-A-0.cfg
foldx -f config_P30307-P62258-MDL-5jit.pdb1-D-0-B-0.cfg
foldx -f config_P30307-P62258-MDL-5jiv.pdb1-C-0-B-0.cfg
foldx -f config_P31946-P62258-MDL-2bq0.pdb1-B-1-A-0.cfg
foldx -f config_P31946-P62258-MDL-2bq0.pdb2-B-0-A-1.cfg
foldx -f config_P31946-P62258-MDL-5n10.pdb1-B-0-A-0.cfg
foldx -f config_P46937-P62258-MDL-3mhr.pdb1-P-0-A-0.cfg
foldx -f config_P56524-P62258-MDL-3uzd.pdb1-B-2-A-2.cfg
foldx -f config_P56524-P62258-MDL-3uzd.pdb1-B-3-A-3.cfg
foldx -f config_P56524-P62258-MDL-3uzd.pdb2-B-0-A-0.cfg
foldx -f config_P58340-P62258-EXP-3ual.pdb1-P-0-A-0.cfg
foldx -f config_P58340-P62258-EXP-3ual.pdb1-P-1-A-1.cfg
foldx -f config_P58340-P62258-EXP-3ual.pdb2-P-0-A-0.cfg
foldx -f config_P58340-P62258-EXP-3ubw.pdb1-P-0-A-0.cfg
foldx -f config_P58340-P62258-EXP-3ubw.pdb1-P-1-A-1.cfg
foldx -f config_P58340-P62258-EXP-3ubw.pdb2-P-0-A-0.cfg
foldx -f config_P61981-P62258-MDL-5d3e.pdb1-A-0-B-0.cfg
foldx -f config_P61981-P62258-MDL-5d3e.pdb1-B-0-A-0.cfg
foldx -f config_P61981-P62258-MDL-5d3e.pdb2-E-0-F-0.cfg
foldx -f config_P62258-P62258-EXP-2br9.pdb1-A-0-A-1.cfg
foldx -f config_P62258-P62258-EXP-3ual.pdb1-A-0-A-1.cfg
foldx -f config_P62258-P62258-EXP-3ubw.pdb1-A-0-A-1.cfg
foldx -f config_P62258-P63104-MDL-1qjb.pdb1-A-0-B-0.cfg
foldx -f config_P62258-P63104-MDL-5exa.pdb1-A-0-B-0.cfg
foldx -f config_P62258-P63104-MDL-5nas.pdb1-B-0-A-0.cfg
foldx -f config_P62258-P68431-MDL-2c1j.pdb1-A-0-C-0.cfg
foldx -f config_P62258-P68431-MDL-2c1j.pdb1-B-0-D-0.cfg
foldx -f config_P62258-P68431-MDL-2c1n.pdb2-B-0-E-0.cfg
foldx -f config_P62258-Q5S007-MDL-5my9.pdb1-A-0-P-0.cfg
foldx -f config_P62258-Q5S007-MDL-5myc.pdb1-A-0-P-0.cfg
foldx -f config_P62258-Q5S007-MDL-5myc.pdb1-A-1-P-1.cfg
foldx -f config_P62258-Q9UQC2-MDL-5ewz.pdb1-A-0-C-0.cfg
foldx -f config_P62258-Q9UQC2-MDL-5exa.pdb1-A-0-D-0.cfg
foldx -f config_P62258-Q9UQC2-MDL-5exa.pdb1-B-0-C-0.cfg
foldx -f config_P62258-Q9Y3M2-MDL-4wrq.pdb1-A-0-C-0.cfg
foldx -f config_P62258-Q9Y3M2-MDL-4wrq.pdb1-B-0-D-0.cfg
foldx -f config_P62258-Q04917-MDL-2c63.pdb1-A-0-B-0.cfg
foldx -f config_P62258-Q04917-MDL-2c74.pdb1-A-0-B-0.cfg
foldx -f config_P62258-Q04917-MDL-2c74.pdb1-B-0-A-0.cfg
foldx -f config_P62258-Q51451-MDL-2c23.pdb1-A-0-P-0.cfg
foldx -f config_P62258-Q51451-MDL-2c23.pdb1-A-1-P-1.cfg
