# Supplementary material for: A recombinant Fasciola gigantica 14-3-3 epsilon protein (rFg14-3-3e) modulates various functions of goat peripheral blood mononuclear cells
Source: Parasit Vectors. 2018 Mar 6;11:152. doi: 10.1186/s13071-018-2745-4 (PMC5840819; doi:10.1186/s13071-018-2745-4)
Supplement: Supplementary file 1 — Dataset S1. Structure files, FoldX configuration files and associated energy calculations for complexes between YWAHE and rFg14-3-3, and the 18 human protein interactors of YWAHE. (TGZ 5273 kb) [file 13071_2018_2745_MOESM1_ESM.tgz › foldx_model_files/WT_P56524-P62258-MDL-3uzd_Repair.pdb]

FoldX generated pdb file


ATOM      0  N   SER A   1      10.555   8.117  10.911  1.00 88.27
ATOM      1  CA  SER A   1      11.988   7.928  11.193  1.00 88.27
ATOM      2  C   SER A   1      12.081   6.984  12.351  1.00 88.27
ATOM      3  O   SER A   1      11.162   6.204  12.595  1.00 88.27
ATOM      4  CB  SER A   1      12.597   9.291  11.581  1.00 88.27
ATOM      5  OG  SER A   1      12.708  10.124  10.439  1.00 88.27
ATOM      6  N   PRO A   2      13.188   7.013  13.040  1.00173.72
ATOM      7  CA  PRO A   2      13.300   6.266  14.259  1.00173.72
ATOM      8  C   PRO A   2      12.467   6.941  15.308  1.00173.72
ATOM      9  O   PRO A   2      12.518   6.522  16.463  1.00173.72
ATOM     10  CB  PRO A   2      14.782   6.207  14.593  1.00173.72
ATOM     11  CG  PRO A   2      15.320   7.548  14.073  1.00173.72
ATOM     12  CD  PRO A   2      14.369   7.906  12.920  1.00173.72
ATOM     13  N   SER A   3      11.755   8.027  14.944  1.00139.84
ATOM     14  CA  SER A   3      10.932   8.774  15.857  1.00139.84
ATOM     15  C   SER A   3       9.607   8.083  16.021  1.00139.84
ATOM     16  O   SER A   3       9.357   7.040  15.418  1.00139.84
ATOM     17  CB  SER A   3      10.647  10.204  15.380  1.00139.84
ATOM     18  OG  SER A   3      11.444  11.129  16.104  1.00139.84
ATOM     19  N   LEU A   4       8.738   8.673  16.870  1.00 70.65
ATOM     20  CA  LEU A   4       7.439   8.140  17.182  1.00 70.65
ATOM     21  C   LEU A   4       6.546   8.298  15.992  1.00 70.65
ATOM     22  O   LEU A   4       6.556   9.310  15.291  1.00 70.65
ATOM     23  CB  LEU A   4       6.778   8.867  18.366  1.00 70.65
ATOM     24  CG  LEU A   4       6.182   7.931  19.433  1.00 70.65
ATOM     25  CD1 LEU A   4       5.000   7.130  18.863  1.00 70.65
ATOM     26  CD2 LEU A   4       7.263   7.039  20.069  1.00 70.65
ATOM     27  N   PRO A   5       5.763   7.270  15.778  1.00146.69
ATOM     28  CA  PRO A   5       4.819   7.267  14.699  1.00146.69
ATOM     29  C   PRO A   5       3.755   8.254  15.024  1.00146.69
ATOM     30  O   PRO A   5       3.505   8.491  16.205  1.00146.69
ATOM     31  CB  PRO A   5       4.328   5.827  14.574  1.00146.69
ATOM     32  CG  PRO A   5       5.561   4.993  14.963  1.00146.69
ATOM     33  CD  PRO A   5       6.327   5.885  15.954  1.00146.69
ATOM     34  N   ASN A   6       3.121   8.835  13.990  1.00 52.48
ATOM     35  CA  ASN A   6       2.133   9.848  14.202  1.00 52.48
ATOM     36  C   ASN A   6       0.962   9.193  14.864  1.00 52.48
ATOM     37  O   ASN A   6       0.746   7.993  14.721  1.00 52.48
ATOM     38  CB  ASN A   6       1.656  10.508  12.897  1.00 52.48
ATOM     39  CG  ASN A   6       1.150   9.420  11.960  1.00 52.48
ATOM     40  OD1 ASN A   6       1.877   8.937  11.093  1.00 52.48
ATOM     41  ND2 ASN A   6      -0.136   9.018  12.139  1.00 52.48
ATOM     42  N   ILE A   7       0.171   9.977  15.619  1.00 62.53
ATOM     43  CA  ILE A   7      -0.921   9.426  16.371  1.00 62.53
ATOM     44  C   ILE A   7      -1.963   8.882  15.450  1.00 62.53
ATOM     45  O   ILE A   7      -2.261   9.455  14.405  1.00 62.53
ATOM     46  CB  ILE A   7      -1.581  10.430  17.270  1.00 62.53
ATOM     47  CG1 ILE A   7      -0.514  11.220  18.046  1.00 62.53
ATOM     48  CG2 ILE A   7      -2.587   9.685  18.164  1.00 62.53
ATOM     49  CD1 ILE A   7      -0.884  12.681  18.293  1.00 62.53
ATOM     50  N   THR A   8      -2.535   7.718  15.820  1.00 38.26
ATOM     51  CA  THR A   8      -3.572   7.154  15.014  1.00 38.26
ATOM     52  C   THR A   8      -4.853   7.649  15.603  1.00 38.26
ATOM     53  O   THR A   8      -5.116   7.466  16.790  1.00 38.26
ATOM     54  CB  THR A   8      -3.595   5.655  15.044  1.00 38.26
ATOM     55  OG1 THR A   8      -2.280   5.144  14.896  1.00 38.26
ATOM     56  CG2 THR A   8      -4.481   5.163  13.885  1.00 38.26
ATOM     57  N   LEU A   9      -5.676   8.326  14.780  1.00 69.37
ATOM     58  CA  LEU A   9      -6.909   8.867  15.268  1.00 69.37
ATOM     59  C   LEU A   9      -7.776   7.698  15.705  1.00 69.37
ATOM     60  O   LEU A   9      -8.107   6.851  14.834  1.00 69.37
ATOM     61  CB  LEU A   9      -7.688   9.659  14.202  1.00 69.37
ATOM     62  CG  LEU A   9      -7.514  11.188  14.303  1.00 69.37
ATOM     63  CD1 LEU A   9      -6.031  11.583  14.359  1.00 69.37
ATOM     64  CD2 LEU A   9      -8.272  11.920  13.188  1.00 69.37
ATOM     65  OXT LEU A   9      -8.123   7.641  16.914  1.00 69.37
TER
ATOM     66  N   ASP B  10     -18.516  27.077  15.336  1.00 18.11
ATOM     67  CA  ASP B  10     -18.012  27.098  16.726  1.00 18.11
ATOM     68  C   ASP B  10     -16.819  26.217  16.863  1.00 18.11
ATOM     69  O   ASP B  10     -16.176  25.855  15.880  1.00 18.11
ATOM     70  CB  ASP B  10     -19.089  26.606  17.708  1.00 18.11
ATOM     71  CG  ASP B  10     -19.066  27.514  18.928  1.00 18.11
ATOM     72  OD1 ASP B  10     -19.617  28.642  18.832  1.00 18.11
ATOM     73  OD2 ASP B  10     -18.491  27.096  19.969  1.00 18.11
ATOM     74  N   ARG B  11     -16.492  25.871  18.119  1.00 71.55
ATOM     75  CA  ARG B  11     -15.370  25.037  18.429  1.00 71.55
ATOM     76  C   ARG B  11     -15.619  23.691  17.824  1.00 71.55
ATOM     77  O   ARG B  11     -14.740  23.093  17.204  1.00 71.55
ATOM     78  CB  ARG B  11     -15.243  24.842  19.951  1.00 71.55
ATOM     79  CG  ARG B  11     -13.941  24.200  20.426  1.00 71.55
ATOM     80  CD  ARG B  11     -13.568  24.579  21.859  1.00 71.55
ATOM     81  NE  ARG B  11     -12.328  23.832  22.208  1.00 71.55
ATOM     82  CZ  ARG B  11     -11.728  24.040  23.417  1.00 71.55
ATOM     83  NH1 ARG B  11     -12.247  24.949  24.293  1.00 71.55
ATOM     84  NH2 ARG B  11     -10.604  23.339  23.749  1.00 71.55
ATOM     85  N   GLU B  12     -16.863  23.202  17.965  1.00 68.00
ATOM     86  CA  GLU B  12     -17.225  21.892  17.514  1.00 68.00
ATOM     87  C   GLU B  12     -17.061  21.805  16.031  1.00 68.00
ATOM     88  O   GLU B  12     -16.600  20.787  15.517  1.00 68.00
ATOM     89  CB  GLU B  12     -18.686  21.543  17.848  1.00 68.00
ATOM     90  CG  GLU B  12     -19.013  21.630  19.338  1.00 68.00
ATOM     91  CD  GLU B  12     -19.744  22.943  19.580  1.00 68.00
ATOM     92  OE1 GLU B  12     -19.059  23.965  19.851  1.00 68.00
ATOM     93  OE2 GLU B  12     -21.001  22.940  19.494  1.00 68.00
ATOM     94  N   ASP B  13     -17.438  22.870  15.301  1.00 66.56
ATOM     95  CA  ASP B  13     -17.362  22.839  13.868  1.00 66.56
ATOM     96  C   ASP B  13     -15.935  22.730  13.431  1.00 66.56
ATOM     97  O   ASP B  13     -15.621  21.971  12.516  1.00 66.56
ATOM     98  CB  ASP B  13     -17.940  24.099  13.204  1.00 66.56
ATOM     99  CG  ASP B  13     -19.442  23.897  13.048  1.00 66.56
ATOM    100  OD1 ASP B  13     -19.838  22.874  12.429  1.00 66.56
ATOM    101  OD2 ASP B  13     -20.210  24.765  13.540  1.00 66.56
ATOM    102  N   LEU B  14     -15.027  23.481  14.081  1.00 34.18
ATOM    103  CA  LEU B  14     -13.650  23.482  13.679  1.00 34.18
ATOM    104  C   LEU B  14     -13.088  22.106  13.856  1.00 34.18
ATOM    105  O   LEU B  14     -12.362  21.606  12.997  1.00 34.18
ATOM    106  CB  LEU B  14     -12.792  24.442  14.519  1.00 34.18
ATOM    107  CG  LEU B  14     -12.573  25.813  13.853  1.00 34.18
ATOM    108  CD1 LEU B  14     -12.098  26.860  14.874  1.00 34.18
ATOM    109  CD2 LEU B  14     -11.627  25.701  12.646  1.00 34.18
ATOM    110  N   VAL B  15     -13.415  21.459  14.990  1.00 35.18
ATOM    111  CA  VAL B  15     -12.905  20.149  15.273  1.00 35.18
ATOM    112  C   VAL B  15     -13.443  19.177  14.270  1.00 35.18
ATOM    113  O   VAL B  15     -12.713  18.325  13.764  1.00 35.18
ATOM    114  CB  VAL B  15     -13.273  19.676  16.651  1.00 35.18
ATOM    115  CG1 VAL B  15     -12.652  18.288  16.886  1.00 35.18
ATOM    116  CG2 VAL B  15     -12.802  20.739  17.660  1.00 35.18
ATOM    117  N   TYR B  16     -14.741  19.285  13.938  1.00 36.82
ATOM    118  CA  TYR B  16     -15.301  18.355  13.003  1.00 36.82
ATOM    119  C   TYR B  16     -14.601  18.551  11.699  1.00 36.82
ATOM    120  O   TYR B  16     -14.313  17.587  10.993  1.00 36.82
ATOM    121  CB  TYR B  16     -16.811  18.525  12.766  1.00 36.82
ATOM    122  CG  TYR B  16     -17.218  17.425  11.840  1.00 36.82
ATOM    123  CD1 TYR B  16     -17.036  16.108  12.198  1.00 36.82
ATOM    124  CD2 TYR B  16     -17.782  17.705  10.616  1.00 36.82
ATOM    125  CE1 TYR B  16     -17.409  15.090  11.350  1.00 36.82
ATOM    126  CE2 TYR B  16     -18.156  16.692   9.764  1.00 36.82
ATOM    127  CZ  TYR B  16     -17.969  15.380  10.130  1.00 36.82
ATOM    128  OH  TYR B  16     -18.351  14.338   9.260  1.00 36.82
ATOM    129  N   GLN B  17     -14.304  19.816  11.346  1.00 79.03
ATOM    130  CA  GLN B  17     -13.656  20.113  10.099  1.00 79.03
ATOM    131  C   GLN B  17     -12.306  19.460  10.086  1.00 79.03
ATOM    132  O   GLN B  17     -11.873  18.939   9.060  1.00 79.03
ATOM    133  CB  GLN B  17     -13.455  21.624   9.872  1.00 79.03
ATOM    134  CG  GLN B  17     -12.523  21.953   8.700  1.00 79.03
ATOM    135  CD  GLN B  17     -13.201  21.503   7.413  1.00 79.03
ATOM    136  OE1 GLN B  17     -13.898  22.274   6.757  1.00 79.03
ATOM    137  NE2 GLN B  17     -12.997  20.210   7.042  1.00 79.03
ATOM    138  N   ALA B  18     -11.595  19.469  11.228  1.00 27.58
ATOM    139  CA  ALA B  18     -10.287  18.879  11.280  1.00 27.58
ATOM    140  C   ALA B  18     -10.394  17.409  11.003  1.00 27.58
ATOM    141  O   ALA B  18      -9.552  16.843  10.309  1.00 27.58
ATOM    142  CB  ALA B  18      -9.608  19.042  12.651  1.00 27.58
ATOM    143  N   LYS B  19     -11.433  16.748  11.550  1.00 41.72
ATOM    144  CA  LYS B  19     -11.600  15.329  11.385  1.00 41.72
ATOM    145  C   LYS B  19     -11.836  15.005   9.942  1.00 41.72
ATOM    146  O   LYS B  19     -11.320  14.012   9.432  1.00 41.72
ATOM    147  CB  LYS B  19     -12.806  14.769  12.155  1.00 41.72
ATOM    148  CG  LYS B  19     -12.695  14.911  13.673  1.00 41.72
ATOM    149  CD  LYS B  19     -11.651  13.978  14.288  1.00 41.72
ATOM    150  CE  LYS B  19     -11.994  13.536  15.710  1.00 41.72
ATOM    151  NZ  LYS B  19     -12.945  12.405  15.681  1.00 41.72
ATOM    152  N   LEU B  20     -12.657  15.820   9.255  1.00 83.89
ATOM    153  CA  LEU B  20     -12.981  15.563   7.882  1.00 83.89
ATOM    154  C   LEU B  20     -11.736  15.747   7.068  1.00 83.89
ATOM    155  O   LEU B  20     -11.441  14.950   6.178  1.00 83.89
ATOM    156  CB  LEU B  20     -14.055  16.532   7.347  1.00 83.89
ATOM    157  CG  LEU B  20     -15.523  16.131   7.626  1.00 83.89
ATOM    158  CD1 LEU B  20     -16.483  16.971   6.768  1.00 83.89
ATOM    159  CD2 LEU B  20     -15.789  14.623   7.497  1.00 83.89
ATOM    160  N   ALA B  21     -10.959  16.802   7.377  1.00 28.55
ATOM    161  CA  ALA B  21      -9.792  17.144   6.616  1.00 28.55
ATOM    162  C   ALA B  21      -8.829  16.008   6.687  1.00 28.55
ATOM    163  O   ALA B  21      -8.172  15.678   5.702  1.00 28.55
ATOM    164  CB  ALA B  21      -9.072  18.393   7.154  1.00 28.55
ATOM    165  N   GLU B  22      -8.722  15.379   7.867  1.00 70.23
ATOM    166  CA  GLU B  22      -7.796  14.302   8.035  1.00 70.23
ATOM    167  C   GLU B  22      -8.179  13.174   7.122  1.00 70.23
ATOM    168  O   GLU B  22      -7.321  12.570   6.482  1.00 70.23
ATOM    169  CB  GLU B  22      -7.769  13.782   9.483  1.00 70.23
ATOM    170  CG  GLU B  22      -6.499  13.010   9.849  1.00 70.23
ATOM    171  CD  GLU B  22      -6.775  11.520   9.730  1.00 70.23
ATOM    172  OE1 GLU B  22      -7.855  11.078  10.205  1.00 70.23
ATOM    173  OE2 GLU B  22      -5.904  10.803   9.168  1.00 70.23
ATOM    174  N   GLN B  23      -9.487  12.870   7.016  1.00 97.51
ATOM    175  CA  GLN B  23      -9.934  11.775   6.199  1.00 97.51
ATOM    176  C   GLN B  23      -9.558  12.077   4.778  1.00 97.51
ATOM    177  O   GLN B  23      -9.060  11.223   4.047  1.00 97.51
ATOM    178  CB  GLN B  23     -11.468  11.648   6.188  1.00 97.51
ATOM    179  CG  GLN B  23     -12.015  10.603   5.214  1.00 97.51
ATOM    180  CD  GLN B  23     -11.502   9.229   5.604  1.00 97.51
ATOM    181  OE1 GLN B  23     -12.151   8.511   6.362  1.00 97.51
ATOM    182  NE2 GLN B  23     -10.308   8.847   5.076  1.00 97.51
ATOM    183  N   ALA B  24      -9.786  13.343   4.389  1.00 65.09
ATOM    184  CA  ALA B  24      -9.604  13.933   3.093  1.00 65.09
ATOM    185  C   ALA B  24      -8.157  13.929   2.721  1.00 65.09
ATOM    186  O   ALA B  24      -7.830  14.038   1.543  1.00 65.09
ATOM    187  CB  ALA B  24     -10.101  15.387   3.035  1.00 65.09
ATOM    188  N   GLU B  25      -7.267  13.863   3.729  1.00138.42
ATOM    189  CA  GLU B  25      -5.837  13.954   3.612  1.00138.42
ATOM    190  C   GLU B  25      -5.491  15.323   3.137  1.00138.42
ATOM    191  O   GLU B  25      -4.559  15.520   2.359  1.00138.42
ATOM    192  CB  GLU B  25      -5.136  12.900   2.721  1.00138.42
ATOM    193  CG  GLU B  25      -4.833  11.551   3.372  1.00138.42
ATOM    194  CD  GLU B  25      -3.561  10.993   2.747  1.00138.42
ATOM    195  OE1 GLU B  25      -2.479  11.602   2.958  1.00138.42
ATOM    196  OE2 GLU B  25      -3.657   9.951   2.044  1.00138.42
ATOM    197  N   ARG B  26      -6.272  16.314   3.605  1.00128.39
ATOM    198  CA  ARG B  26      -5.962  17.687   3.351  1.00128.39
ATOM    199  C   ARG B  26      -5.438  18.207   4.658  1.00128.39
ATOM    200  O   ARG B  26      -6.168  18.740   5.492  1.00128.39
ATOM    201  CB  ARG B  26      -7.198  18.488   2.904  1.00128.39
ATOM    202  CG  ARG B  26      -7.990  17.802   1.793  1.00128.39
ATOM    203  CD  ARG B  26      -7.139  17.249   0.654  1.00128.39
ATOM    204  NE  ARG B  26      -7.964  16.202  -0.008  1.00128.39
ATOM    205  CZ  ARG B  26      -8.836  16.526  -1.006  1.00128.39
ATOM    206  NH1 ARG B  26      -8.948  17.817  -1.431  1.00128.39
ATOM    207  NH2 ARG B  26      -9.605  15.551  -1.569  1.00128.39
ATOM    208  N   TYR B  27      -4.119  18.046   4.857  1.00 83.63
ATOM    209  CA  TYR B  27      -3.457  18.362   6.090  1.00 83.63
ATOM    210  C   TYR B  27      -3.401  19.838   6.340  1.00 83.63
ATOM    211  O   TYR B  27      -3.419  20.271   7.492  1.00 83.63
ATOM    212  CB  TYR B  27      -2.047  17.756   6.170  1.00 83.63
ATOM    213  CG  TYR B  27      -2.246  16.282   6.032  1.00 83.63
ATOM    214  CD1 TYR B  27      -2.930  15.556   6.984  1.00 83.63
ATOM    215  CD2 TYR B  27      -1.745  15.623   4.933  1.00 83.63
ATOM    216  CE1 TYR B  27      -3.110  14.198   6.834  1.00 83.63
ATOM    217  CE2 TYR B  27      -1.922  14.270   4.777  1.00 83.63
ATOM    218  CZ  TYR B  27      -2.602  13.553   5.730  1.00 83.63
ATOM    219  OH  TYR B  27      -2.780  12.163   5.565  1.00 83.63
ATOM    220  N   ASP B  28      -3.267  20.653   5.279  1.00 31.12
ATOM    221  CA  ASP B  28      -3.186  22.074   5.471  1.00 31.12
ATOM    222  C   ASP B  28      -4.462  22.562   6.090  1.00 31.12
ATOM    223  O   ASP B  28      -4.437  23.410   6.980  1.00 31.12
ATOM    224  CB  ASP B  28      -2.981  22.843   4.155  1.00 31.12
ATOM    225  CG  ASP B  28      -1.661  22.383   3.548  1.00 31.12
ATOM    226  OD1 ASP B  28      -1.647  21.291   2.920  1.00 31.12
ATOM    227  OD2 ASP B  28      -0.650  23.114   3.712  1.00 31.12
ATOM    228  N   GLU B  29      -5.621  22.056   5.626  1.00 82.02
ATOM    229  CA  GLU B  29      -6.867  22.494   6.189  1.00 82.02
ATOM    230  C   GLU B  29      -6.974  22.018   7.606  1.00 82.02
ATOM    231  O   GLU B  29      -7.464  22.735   8.476  1.00 82.02
ATOM    232  CB  GLU B  29      -8.106  22.000   5.423  1.00 82.02
ATOM    233  CG  GLU B  29      -8.300  22.731   4.091  1.00 82.02
ATOM    234  CD  GLU B  29      -7.875  21.807   2.958  1.00 82.02
ATOM    235  OE1 GLU B  29      -6.654  21.513   2.863  1.00 82.02
ATOM    236  OE2 GLU B  29      -8.763  21.390   2.166  1.00 82.02
ATOM    237  N   MET B  30      -6.510  20.785   7.878  1.00 42.81
ATOM    238  CA  MET B  30      -6.602  20.217   9.195  1.00 42.81
ATOM    239  C   MET B  30      -5.815  21.057  10.167  1.00 42.81
ATOM    240  O   MET B  30      -6.279  21.345  11.271  1.00 42.81
ATOM    241  CB  MET B  30      -6.037  18.783   9.214  1.00 42.81
ATOM    242  CG  MET B  30      -6.522  17.899  10.365  1.00 42.81
ATOM    243  SD  MET B  30      -5.346  16.585  10.815  1.00 42.81
ATOM    244  CE  MET B  30      -6.205  16.071  12.330  1.00 42.81
ATOM    245  N   VAL B  31      -4.595  21.480   9.782  1.00 91.82
ATOM    246  CA  VAL B  31      -3.768  22.257  10.666  1.00 91.82
ATOM    247  C   VAL B  31      -4.408  23.595  10.906  1.00 91.82
ATOM    248  O   VAL B  31      -4.427  24.094  12.031  1.00 91.82
ATOM    249  CB  VAL B  31      -2.377  22.485  10.138  1.00 91.82
ATOM    250  CG1 VAL B  31      -2.032  23.976  10.293  1.00 91.82
ATOM    251  CG2 VAL B  31      -1.401  21.538  10.851  1.00 91.82
ATOM    252  N   GLU B  32      -4.970  24.215   9.851  1.00 31.23
ATOM    253  CA  GLU B  32      -5.543  25.523   9.996  1.00 31.23
ATOM    254  C   GLU B  32      -6.693  25.470  10.957  1.00 31.23
ATOM    255  O   GLU B  32      -6.869  26.381  11.764  1.00 31.23
ATOM    256  CB  GLU B  32      -6.071  26.107   8.676  1.00 31.23
ATOM    257  CG  GLU B  32      -4.962  26.516   7.706  1.00 31.23
ATOM    258  CD  GLU B  32      -5.599  27.276   6.552  1.00 31.23
ATOM    259  OE1 GLU B  32      -6.433  28.180   6.823  1.00 31.23
ATOM    260  OE2 GLU B  32      -5.255  26.962   5.381  1.00 31.23
ATOM    261  N   SER B  33      -7.519  24.408  10.894  1.00 70.69
ATOM    262  CA  SER B  33      -8.658  24.325  11.765  1.00 70.69
ATOM    263  C   SER B  33      -8.191  24.226  13.186  1.00 70.69
ATOM    264  O   SER B  33      -8.736  24.875  14.078  1.00 70.69
ATOM    265  CB  SER B  33      -9.537  23.092  11.486  1.00 70.69
ATOM    266  OG  SER B  33      -8.790  21.902  11.689  1.00 70.69
ATOM    267  N   MET B  34      -7.161  23.395  13.431  1.00 61.11
ATOM    268  CA  MET B  34      -6.659  23.166  14.756  1.00 61.11
ATOM    269  C   MET B  34      -6.006  24.395  15.306  1.00 61.11
ATOM    270  O   MET B  34      -6.057  24.637  16.512  1.00 61.11
ATOM    271  CB  MET B  34      -5.664  22.000  14.835  1.00 61.11
ATOM    272  CG  MET B  34      -6.378  20.649  14.775  1.00 61.11
ATOM    273  SD  MET B  34      -7.769  20.493  15.937  1.00 61.11
ATOM    274  CE  MET B  34      -6.874  21.041  17.418  1.00 61.11
ATOM    275  N   LYS B  35      -5.323  25.178  14.451  1.00 55.66
ATOM    276  CA  LYS B  35      -4.705  26.385  14.925  1.00 55.66
ATOM    277  C   LYS B  35      -5.790  27.321  15.356  1.00 55.66
ATOM    278  O   LYS B  35      -5.662  28.017  16.362  1.00 55.66
ATOM    279  CB  LYS B  35      -3.851  27.104  13.868  1.00 55.66
ATOM    280  CG  LYS B  35      -3.171  28.362  14.417  1.00 55.66
ATOM    281  CD  LYS B  35      -1.826  28.680  13.758  1.00 55.66
ATOM    282  CE  LYS B  35      -1.698  30.134  13.294  1.00 55.66
ATOM    283  NZ  LYS B  35      -1.035  30.194  11.973  1.00 55.66
ATOM    284  N   LYS B  36      -6.900  27.354  14.596  1.00 55.22
ATOM    285  CA  LYS B  36      -7.998  28.226  14.899  1.00 55.22
ATOM    286  C   LYS B  36      -8.554  27.839  16.234  1.00 55.22
ATOM    287  O   LYS B  36      -8.921  28.695  17.037  1.00 55.22
ATOM    288  CB  LYS B  36      -9.130  28.132  13.862  1.00 55.22
ATOM    289  CG  LYS B  36      -8.733  28.702  12.499  1.00 55.22
ATOM    290  CD  LYS B  36      -9.437  28.036  11.316  1.00 55.22
ATOM    291  CE  LYS B  36     -10.815  28.633  11.014  1.00 55.22
ATOM    292  NZ  LYS B  36     -10.684  29.782  10.090  1.00 55.22
ATOM    293  N   VAL B  37      -8.628  26.522  16.502  1.00 37.53
ATOM    294  CA  VAL B  37      -9.141  26.026  17.747  1.00 37.53
ATOM    295  C   VAL B  37      -8.268  26.531  18.859  1.00 37.53
ATOM    296  O   VAL B  37      -8.761  26.995  19.886  1.00 37.53
ATOM    297  CB  VAL B  37      -9.115  24.525  17.805  1.00 37.53
ATOM    298  CG1 VAL B  37      -9.539  24.079  19.213  1.00 37.53
ATOM    299  CG2 VAL B  37     -10.008  23.971  16.681  1.00 37.53
ATOM    300  N   ALA B  38      -6.936  26.466  18.666  1.00 36.65
ATOM    301  CA  ALA B  38      -5.977  26.879  19.657  1.00 36.65
ATOM    302  C   ALA B  38      -6.151  28.345  19.942  1.00 36.65
ATOM    303  O   ALA B  38      -6.017  28.788  21.082  1.00 36.65
ATOM    304  CB  ALA B  38      -4.523  26.665  19.197  1.00 36.65
ATOM    305  N   GLY B  39      -6.469  29.122  18.892  1.00 48.71
ATOM    306  CA  GLY B  39      -6.646  30.551  18.897  1.00 48.71
ATOM    307  C   GLY B  39      -7.774  30.936  19.813  1.00 48.71
ATOM    308  O   GLY B  39      -7.866  32.086  20.242  1.00 48.71
ATOM    309  N   MET B  40      -8.692  29.996  20.098  1.00 86.38
ATOM    310  CA  MET B  40      -9.815  30.248  20.962  1.00 86.38
ATOM    311  C   MET B  40      -9.251  30.671  22.278  1.00 86.38
ATOM    312  O   MET B  40      -9.895  31.404  23.028  1.00 86.38
ATOM    313  CB  MET B  40     -10.692  29.006  21.209  1.00 86.38
ATOM    314  CG  MET B  40     -11.806  28.823  20.178  1.00 86.38
ATOM    315  SD  MET B  40     -12.338  27.097  19.966  1.00 86.38
ATOM    316  CE  MET B  40     -12.754  27.227  18.204  1.00 86.38
ATOM    317  N   ASP B  41      -8.018  30.225  22.581  1.00 72.24
ATOM    318  CA  ASP B  41      -7.361  30.617  23.792  1.00 72.24
ATOM    319  C   ASP B  41      -7.970  29.942  24.980  1.00 72.24
ATOM    320  O   ASP B  41      -8.112  30.537  26.044  1.00 72.24
ATOM    321  CB  ASP B  41      -7.423  32.138  24.020  1.00 72.24
ATOM    322  CG  ASP B  41      -6.043  32.641  24.420  1.00 72.24
ATOM    323  OD1 ASP B  41      -5.459  32.084  25.386  1.00 72.24
ATOM    324  OD2 ASP B  41      -5.552  33.588  23.750  1.00 72.24
ATOM    325  N   VAL B  42      -8.351  28.662  24.797  1.00 46.52
ATOM    326  CA  VAL B  42      -8.829  27.817  25.852  1.00 46.52
ATOM    327  C   VAL B  42      -7.997  26.575  25.734  1.00 46.52
ATOM    328  O   VAL B  42      -7.392  26.331  24.693  1.00 46.52
ATOM    329  CB  VAL B  42     -10.279  27.443  25.699  1.00 46.52
ATOM    330  CG1 VAL B  42     -10.779  26.743  26.974  1.00 46.52
ATOM    331  CG2 VAL B  42     -11.065  28.724  25.376  1.00 46.52
ATOM    332  N   GLU B  43      -7.913  25.761  26.806  1.00 97.92
ATOM    333  CA  GLU B  43      -7.103  24.581  26.720  1.00 97.92
ATOM    334  C   GLU B  43      -7.736  23.601  25.780  1.00 97.92
ATOM    335  O   GLU B  43      -8.911  23.713  25.439  1.00 97.92
ATOM    336  CB  GLU B  43      -6.841  23.886  28.067  1.00 97.92
ATOM    337  CG  GLU B  43      -6.456  24.824  29.209  1.00 97.92
ATOM    338  CD  GLU B  43      -7.593  24.771  30.220  1.00 97.92
ATOM    339  OE1 GLU B  43      -8.743  25.105  29.827  1.00 97.92
ATOM    340  OE2 GLU B  43      -7.331  24.394  31.393  1.00 97.92
ATOM    341  N   LEU B  44      -6.932  22.628  25.302  1.00 59.65
ATOM    342  CA  LEU B  44      -7.380  21.655  24.341  1.00 59.65
ATOM    343  C   LEU B  44      -7.681  20.368  25.047  1.00 59.65
ATOM    344  O   LEU B  44      -7.053  20.032  26.049  1.00 59.65
ATOM    345  CB  LEU B  44      -6.304  21.333  23.289  1.00 59.65
ATOM    346  CG  LEU B  44      -6.319  22.277  22.069  1.00 59.65
ATOM    347  CD1 LEU B  44      -5.756  23.667  22.419  1.00 59.65
ATOM    348  CD2 LEU B  44      -5.620  21.642  20.858  1.00 59.65
ATOM    349  N   THR B  45      -8.678  19.618  24.529  1.00 99.26
ATOM    350  CA  THR B  45      -9.010  18.336  25.079  1.00 99.26
ATOM    351  C   THR B  45      -8.032  17.371  24.498  1.00 99.26
ATOM    352  O   THR B  45      -7.287  17.697  23.575  1.00 99.26
ATOM    353  CB  THR B  45     -10.387  17.853  24.726  1.00 99.26
ATOM    354  OG1 THR B  45     -10.483  17.631  23.327  1.00 99.26
ATOM    355  CG2 THR B  45     -11.413  18.910  25.167  1.00 99.26
ATOM    356  N   VAL B  46      -8.032  16.133  25.015  1.00 27.98
ATOM    357  CA  VAL B  46      -7.068  15.163  24.595  1.00 27.98
ATOM    358  C   VAL B  46      -7.199  14.976  23.118  1.00 27.98
ATOM    359  O   VAL B  46      -6.199  14.889  22.407  1.00 27.98
ATOM    360  CB  VAL B  46      -7.279  13.835  25.262  1.00 27.98
ATOM    361  CG1 VAL B  46      -6.214  12.845  24.762  1.00 27.98
ATOM    362  CG2 VAL B  46      -7.266  14.055  26.784  1.00 27.98
ATOM    363  N   GLU B  47      -8.445  14.915  22.614  1.00 31.74
ATOM    364  CA  GLU B  47      -8.660  14.713  21.210  1.00 31.74
ATOM    365  C   GLU B  47      -8.107  15.878  20.448  1.00 31.74
ATOM    366  O   GLU B  47      -7.462  15.704  19.415  1.00 31.74
ATOM    367  CB  GLU B  47     -10.148  14.623  20.834  1.00 31.74
ATOM    368  CG  GLU B  47     -10.970  13.830  21.854  1.00 31.74
ATOM    369  CD  GLU B  47     -11.512  14.793  22.901  1.00 31.74
ATOM    370  OE1 GLU B  47     -12.382  15.633  22.543  1.00 31.74
ATOM    371  OE2 GLU B  47     -11.070  14.692  24.075  1.00 31.74
ATOM    372  N   GLU B  48      -8.337  17.107  20.948  1.00 40.25
ATOM    373  CA  GLU B  48      -7.917  18.286  20.240  1.00 40.25
ATOM    374  C   GLU B  48      -6.427  18.305  20.160  1.00 40.25
ATOM    375  O   GLU B  48      -5.853  18.694  19.142  1.00 40.25
ATOM    376  CB  GLU B  48      -8.402  19.585  20.912  1.00 40.25
ATOM    377  CG  GLU B  48      -9.852  19.927  20.551  1.00 40.25
ATOM    378  CD  GLU B  48     -10.333  21.061  21.446  1.00 40.25
ATOM    379  OE1 GLU B  48      -9.838  21.163  22.599  1.00 40.25
ATOM    380  OE2 GLU B  48     -11.208  21.842  20.985  1.00 40.25
ATOM    381  N   ARG B  49      -5.769  17.871  21.247  1.00113.55
ATOM    382  CA  ARG B  49      -4.341  17.848  21.321  1.00113.55
ATOM    383  C   ARG B  49      -3.806  16.938  20.260  1.00113.55
ATOM    384  O   ARG B  49      -2.821  17.266  19.598  1.00113.55
ATOM    385  CB  ARG B  49      -3.855  17.342  22.690  1.00113.55
ATOM    386  CG  ARG B  49      -2.447  17.796  23.072  1.00113.55
ATOM    387  CD  ARG B  49      -2.093  17.474  24.525  1.00113.55
ATOM    388  NE  ARG B  49      -1.987  15.992  24.648  1.00113.55
ATOM    389  CZ  ARG B  49      -2.358  15.383  25.812  1.00113.55
ATOM    390  NH1 ARG B  49      -2.779  16.135  26.870  1.00113.55
ATOM    391  NH2 ARG B  49      -2.319  14.024  25.922  1.00113.55
ATOM    392  N   ASN B  50      -4.447  15.767  20.081  1.00 41.07
ATOM    393  CA  ASN B  50      -4.017  14.779  19.129  1.00 41.07
ATOM    394  C   ASN B  50      -4.190  15.291  17.732  1.00 41.07
ATOM    395  O   ASN B  50      -3.303  15.131  16.894  1.00 41.07
ATOM    396  CB  ASN B  50      -4.807  13.462  19.240  1.00 41.07
ATOM    397  CG  ASN B  50      -4.082  12.567  20.238  1.00 41.07
ATOM    398  OD1 ASN B  50      -3.416  11.605  19.856  1.00 41.07
ATOM    399  ND2 ASN B  50      -4.216  12.886  21.553  1.00 41.07
ATOM    400  N   LEU B  51      -5.338  15.935  17.445  1.00 43.98
ATOM    401  CA  LEU B  51      -5.619  16.400  16.114  1.00 43.98
ATOM    402  C   LEU B  51      -4.613  17.439  15.719  1.00 43.98
ATOM    403  O   LEU B  51      -4.142  17.459  14.583  1.00 43.98
ATOM    404  CB  LEU B  51      -7.019  17.020  15.970  1.00 43.98
ATOM    405  CG  LEU B  51      -8.171  16.027  16.225  1.00 43.98
ATOM    406  CD1 LEU B  51      -9.523  16.756  16.302  1.00 43.98
ATOM    407  CD2 LEU B  51      -8.174  14.889  15.191  1.00 43.98
ATOM    408  N   LEU B  52      -4.255  18.334  16.658  1.00 50.39
ATOM    409  CA  LEU B  52      -3.313  19.377  16.367  1.00 50.39
ATOM    410  C   LEU B  52      -2.011  18.744  15.981  1.00 50.39
ATOM    411  O   LEU B  52      -1.394  19.120  14.984  1.00 50.39
ATOM    412  CB  LEU B  52      -3.021  20.247  17.605  1.00 50.39
ATOM    413  CG  LEU B  52      -2.571  21.684  17.284  1.00 50.39
ATOM    414  CD1 LEU B  52      -3.626  22.707  17.736  1.00 50.39
ATOM    415  CD2 LEU B  52      -1.166  21.975  17.834  1.00 50.39
ATOM    416  N   SER B  53      -1.572  17.739  16.763  1.00 88.97
ATOM    417  CA  SER B  53      -0.301  17.102  16.554  1.00 88.97
ATOM    418  C   SER B  53      -0.281  16.400  15.234  1.00 88.97
ATOM    419  O   SER B  53       0.687  16.509  14.482  1.00 88.97
ATOM    420  CB  SER B  53       0.004  16.033  17.614  1.00 88.97
ATOM    421  OG  SER B  53       1.257  16.296  18.222  1.00 88.97
ATOM    422  N   VAL B  54      -1.355  15.652  14.922  1.00 39.73
ATOM    423  CA  VAL B  54      -1.405  14.891  13.707  1.00 39.73
ATOM    424  C   VAL B  54      -1.337  15.822  12.531  1.00 39.73
ATOM    425  O   VAL B  54      -0.611  15.570  11.569  1.00 39.73
ATOM    426  CB  VAL B  54      -2.670  14.088  13.582  1.00 39.73
ATOM    427  CG1 VAL B  54      -2.699  13.425  12.193  1.00 39.73
ATOM    428  CG2 VAL B  54      -2.738  13.089  14.752  1.00 39.73
ATOM    429  N   ALA B  55      -2.090  16.938  12.581  1.00 40.42
ATOM    430  CA  ALA B  55      -2.140  17.822  11.450  1.00 40.42
ATOM    431  C   ALA B  55      -0.778  18.383  11.161  1.00 40.42
ATOM    432  O   ALA B  55      -0.283  18.296  10.038  1.00 40.42
ATOM    433  CB  ALA B  55      -3.086  19.014  11.679  1.00 40.42
ATOM    434  N   TYR B  56      -0.104  18.927  12.189  1.00 65.20
ATOM    435  CA  TYR B  56       1.170  19.562  11.990  1.00 65.20
ATOM    436  C   TYR B  56       2.219  18.577  11.587  1.00 65.20
ATOM    437  O   TYR B  56       3.097  18.889  10.781  1.00 65.20
ATOM    438  CB  TYR B  56       1.664  20.346  13.217  1.00 65.20
ATOM    439  CG  TYR B  56       0.996  21.680  13.181  1.00 65.20
ATOM    440  CD1 TYR B  56       1.472  22.656  12.334  1.00 65.20
ATOM    441  CD2 TYR B  56      -0.093  21.963  13.973  1.00 65.20
ATOM    442  CE1 TYR B  56       0.880  23.895  12.278  1.00 65.20
ATOM    443  CE2 TYR B  56      -0.689  23.204  13.921  1.00 65.20
ATOM    444  CZ  TYR B  56      -0.204  24.173  13.075  1.00 65.20
ATOM    445  OH  TYR B  56      -0.813  25.445  13.021  1.00 65.20
ATOM    446  N   LYS B  57       2.177  17.362  12.156  1.00 73.50
ATOM    447  CA  LYS B  57       3.194  16.402  11.855  1.00 73.50
ATOM    448  C   LYS B  57       3.139  16.093  10.392  1.00 73.50
ATOM    449  O   LYS B  57       4.174  15.921   9.751  1.00 73.50
ATOM    450  CB  LYS B  57       3.053  15.113  12.682  1.00 73.50
ATOM    451  CG  LYS B  57       4.021  15.057  13.866  1.00 73.50
ATOM    452  CD  LYS B  57       3.363  14.582  15.163  1.00 73.50
ATOM    453  CE  LYS B  57       3.663  15.466  16.376  1.00 73.50
ATOM    454  NZ  LYS B  57       3.008  16.783  16.212  1.00 73.50
ATOM    455  N   ASN B  58       1.920  16.005   9.824  1.00 48.34
ATOM    456  CA  ASN B  58       1.769  15.725   8.423  1.00 48.34
ATOM    457  C   ASN B  58       2.279  16.867   7.594  1.00 48.34
ATOM    458  O   ASN B  58       2.956  16.650   6.589  1.00 48.34
ATOM    459  CB  ASN B  58       0.308  15.460   8.018  1.00 48.34
ATOM    460  CG  ASN B  58       0.025  13.979   8.232  1.00 48.34
ATOM    461  OD1 ASN B  58       0.094  13.185   7.294  1.00 48.34
ATOM    462  ND2 ASN B  58      -0.301  13.592   9.494  1.00 48.34
ATOM    463  N   VAL B  59       1.965  18.119   7.982  1.00 33.99
ATOM    464  CA  VAL B  59       2.380  19.246   7.192  1.00 33.99
ATOM    465  C   VAL B  59       3.876  19.323   7.156  1.00 33.99
ATOM    466  O   VAL B  59       4.481  19.439   6.091  1.00 33.99
ATOM    467  CB  VAL B  59       1.882  20.551   7.741  1.00 33.99
ATOM    468  CG1 VAL B  59       2.368  21.683   6.821  1.00 33.99
ATOM    469  CG2 VAL B  59       0.353  20.471   7.885  1.00 33.99
ATOM    470  N   ILE B  60       4.518  19.243   8.333  1.00 84.85
ATOM    471  CA  ILE B  60       5.947  19.348   8.396  1.00 84.85
ATOM    472  C   ILE B  60       6.570  18.178   7.691  1.00 84.85
ATOM    473  O   ILE B  60       7.588  18.317   7.015  1.00 84.85
ATOM    474  CB  ILE B  60       6.476  19.388   9.803  1.00 84.85
ATOM    475  CG1 ILE B  60       8.002  19.584   9.789  1.00 84.85
ATOM    476  CG2 ILE B  60       6.008  18.119  10.533  1.00 84.85
ATOM    477  CD1 ILE B  60       8.441  20.978  10.235  1.00 84.85
ATOM    478  N   GLY B  61       5.960  16.986   7.830  1.00 29.74
ATOM    479  CA  GLY B  61       6.532  15.768   7.327  1.00 29.74
ATOM    480  C   GLY B  61       6.733  15.781   5.839  1.00 29.74
ATOM    481  O   GLY B  61       7.777  15.336   5.363  1.00 29.74
ATOM    482  N   ALA B  62       5.765  16.285   5.050  1.00 32.57
ATOM    483  CA  ALA B  62       5.919  16.176   3.621  1.00 32.57
ATOM    484  C   ALA B  62       7.158  16.902   3.201  1.00 32.57
ATOM    485  O   ALA B  62       7.973  16.385   2.436  1.00 32.57
ATOM    486  CB  ALA B  62       4.750  16.807   2.846  1.00 32.57
ATOM    487  N   ARG B  63       7.332  18.127   3.721  1.00107.48
ATOM    488  CA  ARG B  63       8.469  18.942   3.414  1.00107.48
ATOM    489  C   ARG B  63       9.673  18.279   3.976  1.00107.48
ATOM    490  O   ARG B  63      10.739  18.309   3.364  1.00107.48
ATOM    491  CB  ARG B  63       8.419  20.343   4.045  1.00107.48
ATOM    492  CG  ARG B  63       7.465  21.313   3.352  1.00107.48
ATOM    493  CD  ARG B  63       6.037  21.258   3.890  1.00107.48
ATOM    494  NE  ARG B  63       5.169  21.980   2.921  1.00107.48
ATOM    495  CZ  ARG B  63       3.821  21.781   2.956  1.00107.48
ATOM    496  NH1 ARG B  63       3.293  20.918   3.871  1.00107.48
ATOM    497  NH2 ARG B  63       3.007  22.432   2.076  1.00107.48
ATOM    498  N   ARG B  64       9.520  17.648   5.156  1.00121.78
ATOM    499  CA  ARG B  64      10.637  16.999   5.772  1.00121.78
ATOM    500  C   ARG B  64      11.143  16.011   4.771  1.00121.78
ATOM    501  O   ARG B  64      12.335  15.715   4.730  1.00121.78
ATOM    502  CB  ARG B  64      10.277  16.233   7.056  1.00121.78
ATOM    503  CG  ARG B  64      10.111  17.134   8.282  1.00121.78
ATOM    504  CD  ARG B  64      10.547  16.460   9.584  1.00121.78
ATOM    505  NE  ARG B  64       9.307  16.156  10.347  1.00121.78
ATOM    506  CZ  ARG B  64       8.582  15.035  10.061  1.00121.78
ATOM    507  NH1 ARG B  64       8.977  14.194   9.060  1.00121.78
ATOM    508  NH2 ARG B  64       7.462  14.754  10.786  1.00121.78
ATOM    509  N   ALA B  65      10.221  15.413   3.995  1.00 52.06
ATOM    510  CA  ALA B  65      10.575  14.526   2.922  1.00 52.06
ATOM    511  C   ALA B  65      11.182  15.258   1.751  1.00 52.06
ATOM    512  O   ALA B  65      12.236  14.875   1.246  1.00 52.06
ATOM    513  CB  ALA B  65       9.360  13.754   2.381  1.00 52.06
ATOM    514  N   SER B  66      10.544  16.364   1.309  1.00 77.59
ATOM    515  CA  SER B  66      10.939  17.033   0.094  1.00 77.59
ATOM    516  C   SER B  66      12.313  17.607   0.227  1.00 77.59
ATOM    517  O   SER B  66      13.106  17.606  -0.713  1.00 77.59
ATOM    518  CB  SER B  66       9.994  18.186  -0.293  1.00 77.59
ATOM    519  OG  SER B  66       8.650  17.730  -0.333  1.00 77.59
ATOM    520  N   TRP B  67      12.633  18.120   1.419  1.00 59.21
ATOM    521  CA  TRP B  67      13.896  18.739   1.668  1.00 59.21
ATOM    522  C   TRP B  67      14.967  17.706   1.492  1.00 59.21
ATOM    523  O   TRP B  67      16.021  17.978   0.919  1.00 59.21
ATOM    524  CB  TRP B  67      13.947  19.296   3.104  1.00 59.21
ATOM    525  CG  TRP B  67      15.242  19.951   3.516  1.00 59.21
ATOM    526  CD1 TRP B  67      15.773  21.144   3.123  1.00 59.21
ATOM    527  CD2 TRP B  67      16.152  19.396   4.476  1.00 59.21
ATOM    528  NE1 TRP B  67      16.959  21.368   3.778  1.00 59.21
ATOM    529  CE2 TRP B  67      17.204  20.301   4.615  1.00 59.21
ATOM    530  CE3 TRP B  67      16.112  18.232   5.188  1.00 59.21
ATOM    531  CZ2 TRP B  67      18.237  20.054   5.472  1.00 59.21
ATOM    532  CZ3 TRP B  67      17.157  17.983   6.048  1.00 59.21
ATOM    533  CH2 TRP B  67      18.199  18.877   6.187  1.00 59.21
ATOM    534  N   ARG B  68      14.715  16.478   1.977  1.00 51.67
ATOM    535  CA  ARG B  68      15.699  15.437   1.904  1.00 51.67
ATOM    536  C   ARG B  68      16.003  15.138   0.471  1.00 51.67
ATOM    537  O   ARG B  68      17.167  14.989   0.100  1.00 51.67
ATOM    538  CB  ARG B  68      15.225  14.128   2.560  1.00 51.67
ATOM    539  CG  ARG B  68      16.139  13.667   3.696  1.00 51.67
ATOM    540  CD  ARG B  68      15.396  13.118   4.916  1.00 51.67
ATOM    541  NE  ARG B  68      14.536  14.208   5.459  1.00 51.67
ATOM    542  CZ  ARG B  68      14.585  14.521   6.788  1.00 51.67
ATOM    543  NH1 ARG B  68      15.488  13.900   7.604  1.00 51.67
ATOM    544  NH2 ARG B  68      13.734  15.455   7.302  1.00 51.67
ATOM    545  N   ILE B  69      14.966  15.047  -0.383  1.00120.72
ATOM    546  CA  ILE B  69      15.214  14.683  -1.749  1.00120.72
ATOM    547  C   ILE B  69      16.010  15.741  -2.454  1.00120.72
ATOM    548  O   ILE B  69      16.975  15.436  -3.152  1.00120.72
ATOM    549  CB  ILE B  69      13.961  14.409  -2.537  1.00120.72
ATOM    550  CG1 ILE B  69      13.059  13.436  -1.764  1.00120.72
ATOM    551  CG2 ILE B  69      14.342  13.905  -3.934  1.00120.72
ATOM    552  CD1 ILE B  69      11.604  13.896  -1.686  1.00120.72
ATOM    553  N   ILE B  70      15.634  17.020  -2.282  1.00 89.59
ATOM    554  CA  ILE B  70      16.301  18.094  -2.961  1.00 89.59
ATOM    555  C   ILE B  70      17.713  18.191  -2.475  1.00 89.59
ATOM    556  O   ILE B  70      18.636  18.422  -3.255  1.00 89.59
ATOM    557  CB  ILE B  70      15.622  19.413  -2.739  1.00 89.59
ATOM    558  CG1 ILE B  70      14.147  19.304  -3.163  1.00 89.59
ATOM    559  CG2 ILE B  70      16.395  20.502  -3.503  1.00 89.59
ATOM    560  CD1 ILE B  70      13.945  19.368  -4.676  1.00 89.59
ATOM    561  N   SER B  71      17.913  18.021  -1.156  1.00 32.49
ATOM    562  CA  SER B  71      19.224  18.136  -0.588  1.00 32.49
ATOM    563  C   SER B  71      20.115  17.091  -1.178  1.00 32.49
ATOM    564  O   SER B  71      21.284  17.355  -1.457  1.00 32.49
ATOM    565  CB  SER B  71      19.234  17.939   0.941  1.00 32.49
ATOM    566  OG  SER B  71      18.337  18.849   1.561  1.00 32.49
ATOM    567  N   SER B  72      19.588  15.870  -1.389  1.00 72.87
ATOM    568  CA  SER B  72      20.405  14.807  -1.900  1.00 72.87
ATOM    569  C   SER B  72      20.846  15.141  -3.287  1.00 72.87
ATOM    570  O   SER B  72      22.001  14.921  -3.650  1.00 72.87
ATOM    571  CB  SER B  72      19.686  13.444  -1.936  1.00 72.87
ATOM    572  OG  SER B  72      18.658  13.438  -2.915  1.00 72.87
ATOM    573  N   ILE B  73      19.933  15.700  -4.101  1.00 33.39
ATOM    574  CA  ILE B  73      20.274  16.032  -5.452  1.00 33.39
ATOM    575  C   ILE B  73      21.342  17.072  -5.406  1.00 33.39
ATOM    576  O   ILE B  73      22.298  17.038  -6.180  1.00 33.39
ATOM    577  CB  ILE B  73      19.131  16.620  -6.227  1.00 33.39
ATOM    578  CG1 ILE B  73      17.843  15.815  -5.999  1.00 33.39
ATOM    579  CG2 ILE B  73      19.557  16.685  -7.704  1.00 33.39
ATOM    580  CD1 ILE B  73      16.575  16.639  -6.215  1.00 33.39
ATOM    581  N   GLU B  74      21.199  18.031  -4.475  1.00 45.07
ATOM    582  CA  GLU B  74      22.120  19.122  -4.387  1.00 45.07
ATOM    583  C   GLU B  74      23.500  18.607  -4.111  1.00 45.07
ATOM    584  O   GLU B  74      24.458  19.030  -4.757  1.00 45.07
ATOM    585  CB  GLU B  74      21.765  20.092  -3.244  1.00 45.07
ATOM    586  CG  GLU B  74      22.455  21.455  -3.342  1.00 45.07
ATOM    587  CD  GLU B  74      23.015  21.807  -1.969  1.00 45.07
ATOM    588  OE1 GLU B  74      22.263  21.656  -0.967  1.00 45.07
ATOM    589  OE2 GLU B  74      24.199  22.231  -1.902  1.00 45.07
ATOM    590  N   GLN B  75      23.640  17.661  -3.163  1.00 74.72
ATOM    591  CA  GLN B  75      24.955  17.222  -2.797  1.00 74.72
ATOM    592  C   GLN B  75      25.612  16.579  -3.973  1.00 74.72
ATOM    593  O   GLN B  75      26.755  16.890  -4.304  1.00 74.72
ATOM    594  CB  GLN B  75      24.946  16.182  -1.662  1.00 74.72
ATOM    595  CG  GLN B  75      26.313  15.548  -1.404  1.00 74.72
ATOM    596  CD  GLN B  75      27.201  16.624  -0.794  1.00 74.72
ATOM    597  OE1 GLN B  75      27.253  16.780   0.424  1.00 74.72
ATOM    598  NE2 GLN B  75      27.922  17.384  -1.659  1.00 74.72
ATOM    599  N   LYS B  76      24.896  15.667  -4.652  1.00 72.98
ATOM    600  CA  LYS B  76      25.524  14.989  -5.743  1.00 72.98
ATOM    601  C   LYS B  76      25.799  15.923  -6.882  1.00 72.98
ATOM    602  O   LYS B  76      26.894  15.918  -7.441  1.00 72.98
ATOM    603  CB  LYS B  76      24.701  13.816  -6.296  1.00 72.98
ATOM    604  CG  LYS B  76      23.229  14.163  -6.529  1.00 72.98
ATOM    605  CD  LYS B  76      22.452  13.059  -7.243  1.00 72.98
ATOM    606  CE  LYS B  76      22.817  12.938  -8.724  1.00 72.98
ATOM    607  NZ  LYS B  76      22.082  11.811  -9.338  1.00 72.98
ATOM    608  N   GLU B  77      24.810  16.761  -7.245  1.00 54.07
ATOM    609  CA  GLU B  77      24.912  17.583  -8.421  1.00 54.07
ATOM    610  C   GLU B  77      25.936  18.677  -8.332  1.00 54.07
ATOM    611  O   GLU B  77      26.648  18.934  -9.301  1.00 54.07
ATOM    612  CB  GLU B  77      23.588  18.254  -8.815  1.00 54.07
ATOM    613  CG  GLU B  77      22.517  17.267  -9.278  1.00 54.07
ATOM    614  CD  GLU B  77      22.957  16.736 -10.633  1.00 54.07
ATOM    615  OE1 GLU B  77      23.181  17.572 -11.549  1.00 54.07
ATOM    616  OE2 GLU B  77      23.090  15.491 -10.768  1.00 54.07
ATOM    617  N   GLU B  78      26.065  19.329  -7.165  1.00136.33
ATOM    618  CA  GLU B  78      26.810  20.554  -7.075  1.00136.33
ATOM    619  C   GLU B  78      28.254  20.465  -7.443  1.00136.33
ATOM    620  O   GLU B  78      28.953  19.486  -7.188  1.00136.33
ATOM    621  CB  GLU B  78      26.686  21.237  -5.702  1.00136.33
ATOM    622  CG  GLU B  78      27.188  20.388  -4.535  1.00136.33
ATOM    623  CD  GLU B  78      28.214  21.222  -3.782  1.00136.33
ATOM    624  OE1 GLU B  78      27.858  22.360  -3.373  1.00136.33
ATOM    625  OE2 GLU B  78      29.359  20.731  -3.594  1.00136.33
ATOM    626  N   ASN B  79      28.696  21.554  -8.105  1.00240.41
ATOM    627  CA  ASN B  79      30.045  21.812  -8.504  1.00240.41
ATOM    628  C   ASN B  79      30.205  23.286  -8.318  1.00240.41
ATOM    629  O   ASN B  79      29.360  23.918  -7.681  1.00240.41
ATOM    630  CB  ASN B  79      30.380  21.438  -9.961  1.00240.41
ATOM    631  CG  ASN B  79      29.276  21.915 -10.889  1.00240.41
ATOM    632  OD1 ASN B  79      29.097  23.112 -11.096  1.00240.41
ATOM    633  ND2 ASN B  79      28.505  20.952 -11.459  1.00240.41
ATOM    634  N   LYS B  80      31.281  23.875  -8.877  1.00128.64
ATOM    635  CA  LYS B  80      31.542  25.267  -8.650  1.00128.64
ATOM    636  C   LYS B  80      30.351  26.052  -9.080  1.00128.64
ATOM    637  O   LYS B  80      29.888  26.928  -8.352  1.00128.64
ATOM    638  CB  LYS B  80      32.739  25.805  -9.451  1.00128.64
ATOM    639  CG  LYS B  80      34.078  25.644  -8.728  1.00128.64
ATOM    640  CD  LYS B  80      35.125  24.852  -9.518  1.00128.64
ATOM    641  CE  LYS B  80      35.578  23.559  -8.837  1.00128.64
ATOM    642  NZ  LYS B  80      35.671  22.468  -9.833  1.00128.64
ATOM    643  N   GLY B  81      29.798  25.754 -10.267  1.00 44.24
ATOM    644  CA  GLY B  81      28.638  26.504 -10.633  1.00 44.24
ATOM    645  C   GLY B  81      28.758  26.877 -12.066  1.00 44.24
ATOM    646  O   GLY B  81      29.527  26.285 -12.822  1.00 44.24
ATOM    647  N   GLY B  82      27.982  27.897 -12.468  1.00 14.96
ATOM    648  CA  GLY B  82      27.977  28.313 -13.832  1.00 14.96
ATOM    649  C   GLY B  82      26.889  27.530 -14.476  1.00 14.96
ATOM    650  O   GLY B  82      26.559  27.740 -15.642  1.00 14.96
ATOM    651  N   GLU B  83      26.303  26.589 -13.708  1.00 89.18
ATOM    652  CA  GLU B  83      25.228  25.816 -14.257  1.00 89.18
ATOM    653  C   GLU B  83      23.978  26.325 -13.642  1.00 89.18
ATOM    654  O   GLU B  83      23.918  26.586 -12.442  1.00 89.18
ATOM    655  CB  GLU B  83      25.333  24.308 -14.014  1.00 89.18
ATOM    656  CG  GLU B  83      25.502  23.902 -12.553  1.00 89.18
ATOM    657  CD  GLU B  83      25.185  22.413 -12.471  1.00 89.18
ATOM    658  OE1 GLU B  83      23.977  22.070 -12.574  1.00 89.18
ATOM    659  OE2 GLU B  83      26.135  21.604 -12.314  1.00 89.18
ATOM    660  N   ASP B  84      22.944  26.495 -14.475  1.00 93.18
ATOM    661  CA  ASP B  84      21.673  26.957 -14.022  1.00 93.18
ATOM    662  C   ASP B  84      21.124  25.923 -13.111  1.00 93.18
ATOM    663  O   ASP B  84      20.412  26.222 -12.155  1.00 93.18
ATOM    664  CB  ASP B  84      20.669  27.184 -15.176  1.00 93.18
ATOM    665  CG  ASP B  84      20.480  25.860 -15.903  1.00 93.18
ATOM    666  OD1 ASP B  84      21.346  25.513 -16.749  1.00 93.18
ATOM    667  OD2 ASP B  84      19.457  25.180 -15.620  1.00 93.18
ATOM    668  N   LYS B  85      21.464  24.651 -13.377  1.00217.91
ATOM    669  CA  LYS B  85      20.928  23.563 -12.617  1.00217.91
ATOM    670  C   LYS B  85      21.245  23.749 -11.167  1.00217.91
ATOM    671  O   LYS B  85      20.345  23.687 -10.331  1.00217.91
ATOM    672  CB  LYS B  85      21.535  22.211 -13.027  1.00217.91
ATOM    673  CG  LYS B  85      20.926  21.012 -12.300  1.00217.91
ATOM    674  CD  LYS B  85      19.406  20.930 -12.457  1.00217.91
ATOM    675  CE  LYS B  85      18.827  19.550 -12.145  1.00217.91
ATOM    676  NZ  LYS B  85      18.278  18.943 -13.380  1.00217.91
ATOM    677  N   LEU B  86      22.517  24.021 -10.820  1.00 60.41
ATOM    678  CA  LEU B  86      22.840  24.139  -9.427  1.00 60.41
ATOM    679  C   LEU B  86      22.113  25.298  -8.838  1.00 60.41
ATOM    680  O   LEU B  86      21.603  25.213  -7.722  1.00 60.41
ATOM    681  CB  LEU B  86      24.330  24.353  -9.124  1.00 60.41
ATOM    682  CG  LEU B  86      24.634  24.641  -7.649  1.00 60.41
ATOM    683  CD1 LEU B  86      24.037  23.547  -6.750  1.00 60.41
ATOM    684  CD2 LEU B  86      26.142  24.835  -7.422  1.00 60.41
ATOM    685  N   LYS B  87      22.036  26.416  -9.578  1.00134.95
ATOM    686  CA  LYS B  87      21.390  27.561  -9.015  1.00134.95
ATOM    687  C   LYS B  87      19.981  27.199  -8.694  1.00134.95
ATOM    688  O   LYS B  87      19.471  27.549  -7.631  1.00134.95
ATOM    689  CB  LYS B  87      21.339  28.777  -9.956  1.00134.95
ATOM    690  CG  LYS B  87      20.596  29.952  -9.315  1.00134.95
ATOM    691  CD  LYS B  87      19.158  30.112  -9.811  1.00134.95
ATOM    692  CE  LYS B  87      19.054  30.428 -11.306  1.00134.95
ATOM    693  NZ  LYS B  87      17.721  30.987 -11.624  1.00134.95
ATOM    694  N   MET B  88      19.312  26.476  -9.606  1.00103.16
ATOM    695  CA  MET B  88      17.939  26.143  -9.380  1.00103.16
ATOM    696  C   MET B  88      17.822  25.232  -8.196  1.00103.16
ATOM    697  O   MET B  88      16.961  25.430  -7.340  1.00103.16
ATOM    698  CB  MET B  88      17.294  25.456 -10.597  1.00103.16
ATOM    699  CG  MET B  88      15.793  25.194 -10.442  1.00103.16
ATOM    700  SD  MET B  88      15.359  23.667  -9.560  1.00103.16
ATOM    701  CE  MET B  88      16.234  22.590 -10.730  1.00103.16
ATOM    702  N   ILE B  89      18.719  24.232  -8.085  1.00 87.78
ATOM    703  CA  ILE B  89      18.577  23.263  -7.035  1.00 87.78
ATOM    704  C   ILE B  89      18.687  23.950  -5.712  1.00 87.78
ATOM    705  O   ILE B  89      17.851  23.752  -4.831  1.00 87.78
ATOM    706  CB  ILE B  89      19.643  22.206  -7.068  1.00 87.78
ATOM    707  CG1 ILE B  89      19.660  21.488  -8.429  1.00 87.78
ATOM    708  CG2 ILE B  89      19.396  21.260  -5.881  1.00 87.78
ATOM    709  CD1 ILE B  89      18.388  20.692  -8.721  1.00 87.78
ATOM    710  N   ARG B  90      19.710  24.806  -5.545  1.00152.15
ATOM    711  CA  ARG B  90      19.904  25.444  -4.276  1.00152.15
ATOM    712  C   ARG B  90      18.739  26.323  -3.965  1.00152.15
ATOM    713  O   ARG B  90      18.269  26.356  -2.829  1.00152.15
ATOM    714  CB  ARG B  90      21.179  26.303  -4.184  1.00152.15
ATOM    715  CG  ARG B  90      21.632  26.616  -2.760  1.00152.15
ATOM    716  CD  ARG B  90      22.201  28.027  -2.597  1.00152.15
ATOM    717  NE  ARG B  90      21.831  28.512  -1.239  1.00152.15
ATOM    718  CZ  ARG B  90      22.803  28.706  -0.300  1.00152.15
ATOM    719  NH1 ARG B  90      24.098  28.388  -0.588  1.00152.15
ATOM    720  NH2 ARG B  90      22.481  29.221   0.923  1.00152.15
ATOM    721  N   GLU B  91      18.226  27.050  -4.973  1.00100.76
ATOM    722  CA  GLU B  91      17.150  27.969  -4.744  1.00100.76
ATOM    723  C   GLU B  91      15.953  27.223  -4.241  1.00100.76
ATOM    724  O   GLU B  91      15.320  27.639  -3.271  1.00100.76
ATOM    725  CB  GLU B  91      16.768  28.718  -6.034  1.00100.76
ATOM    726  CG  GLU B  91      17.764  29.792  -6.467  1.00100.76
ATOM    727  CD  GLU B  91      17.646  30.937  -5.471  1.00100.76
ATOM    728  OE1 GLU B  91      16.493  31.376  -5.208  1.00100.76
ATOM    729  OE2 GLU B  91      18.703  31.395  -4.963  1.00100.76
ATOM    730  N   TYR B  92      15.625  26.080  -4.870  1.00 51.09
ATOM    731  CA  TYR B  92      14.453  25.347  -4.486  1.00 51.09
ATOM    732  C   TYR B  92      14.620  24.793  -3.103  1.00 51.09
ATOM    733  O   TYR B  92      13.671  24.773  -2.323  1.00 51.09
ATOM    734  CB  TYR B  92      14.092  24.195  -5.436  1.00 51.09
ATOM    735  CG  TYR B  92      12.678  23.835  -5.130  1.00 51.09
ATOM    736  CD1 TYR B  92      11.676  24.764  -5.301  1.00 51.09
ATOM    737  CD2 TYR B  92      12.347  22.575  -4.687  1.00 51.09
ATOM    738  CE1 TYR B  92      10.365  24.448  -5.024  1.00 51.09
ATOM    739  CE2 TYR B  92      11.040  22.253  -4.408  1.00 51.09
ATOM    740  CZ  TYR B  92      10.048  23.188  -4.576  1.00 51.09
ATOM    741  OH  TYR B  92       8.706  22.855  -4.291  1.00 51.09
ATOM    742  N   ARG B  93      15.829  24.309  -2.758  1.00121.64
ATOM    743  CA  ARG B  93      16.022  23.740  -1.454  1.00121.64
ATOM    744  C   ARG B  93      15.743  24.793  -0.424  1.00121.64
ATOM    745  O   ARG B  93      15.080  24.542   0.580  1.00121.64
ATOM    746  CB  ARG B  93      17.468  23.279  -1.219  1.00121.64
ATOM    747  CG  ARG B  93      17.701  22.693   0.174  1.00121.64
ATOM    748  CD  ARG B  93      19.176  22.719   0.567  1.00121.64
ATOM    749  NE  ARG B  93      19.428  21.448   1.302  1.00121.64
ATOM    750  CZ  ARG B  93      20.173  21.442   2.445  1.00121.64
ATOM    751  NH1 ARG B  93      20.762  22.592   2.879  1.00121.64
ATOM    752  NH2 ARG B  93      20.314  20.287   3.158  1.00121.64
ATOM    753  N   GLN B  94      16.239  26.019  -0.656  1.00 42.14
ATOM    754  CA  GLN B  94      16.071  27.088   0.286  1.00 42.14
ATOM    755  C   GLN B  94      14.613  27.412   0.417  1.00 42.14
ATOM    756  O   GLN B  94      14.143  27.730   1.508  1.00 42.14
ATOM    757  CB  GLN B  94      16.860  28.345  -0.124  1.00 42.14
ATOM    758  CG  GLN B  94      18.349  28.033  -0.318  1.00 42.14
ATOM    759  CD  GLN B  94      19.170  28.789   0.716  1.00 42.14
ATOM    760  OE1 GLN B  94      19.933  29.694   0.380  1.00 42.14
ATOM    761  NE2 GLN B  94      19.025  28.401   2.011  1.00 42.14
ATOM    762  N   MET B  95      13.852  27.355  -0.693  1.00 61.27
ATOM    763  CA  MET B  95      12.451  27.669  -0.623  1.00 61.27
ATOM    764  C   MET B  95      11.746  26.663   0.243  1.00 61.27
ATOM    765  O   MET B  95      10.910  27.025   1.068  1.00 61.27
ATOM    766  CB  MET B  95      11.774  27.672  -2.006  1.00 61.27
ATOM    767  CG  MET B  95      10.289  28.043  -1.973  1.00 61.27
ATOM    768  SD  MET B  95       9.219  26.909  -2.908  1.00 61.27
ATOM    769  CE  MET B  95       9.489  25.475  -1.828  1.00 61.27
ATOM    770  N   VAL B  96      12.064  25.363   0.086  1.00 94.37
ATOM    771  CA  VAL B  96      11.399  24.364   0.879  1.00 94.37
ATOM    772  C   VAL B  96      11.802  24.549   2.309  1.00 94.37
ATOM    773  O   VAL B  96      10.995  24.372   3.219  1.00 94.37
ATOM    774  CB  VAL B  96      11.705  22.944   0.479  1.00 94.37
ATOM    775  CG1 VAL B  96      10.855  22.004   1.349  1.00 94.37
ATOM    776  CG2 VAL B  96      11.516  22.766  -1.033  1.00 94.37
ATOM    777  N   GLU B  97      13.076  24.919   2.540  1.00 71.63
ATOM    778  CA  GLU B  97      13.589  25.085   3.868  1.00 71.63
ATOM    779  C   GLU B  97      12.820  26.163   4.562  1.00 71.63
ATOM    780  O   GLU B  97      12.462  26.015   5.729  1.00 71.63
ATOM    781  CB  GLU B  97      15.067  25.506   3.871  1.00 71.63
ATOM    782  CG  GLU B  97      16.009  24.376   3.455  1.00 71.63
ATOM    783  CD  GLU B  97      17.407  24.954   3.303  1.00 71.63
ATOM    784  OE1 GLU B  97      17.520  26.120   2.839  1.00 71.63
ATOM    785  OE2 GLU B  97      18.381  24.246   3.671  1.00 71.63
ATOM    786  N   THR B  98      12.535  27.279   3.865  1.00 92.20
ATOM    787  CA  THR B  98      11.845  28.367   4.498  1.00 92.20
ATOM    788  C   THR B  98      10.467  27.921   4.876  1.00 92.20
ATOM    789  O   THR B  98       9.964  28.297   5.933  1.00 92.20
ATOM    790  CB  THR B  98      11.723  29.595   3.640  1.00 92.20
ATOM    791  OG1 THR B  98      10.954  29.301   2.484  1.00 92.20
ATOM    792  CG2 THR B  98      13.125  30.069   3.225  1.00 92.20
ATOM    793  N   GLU B  99       9.812  27.112   4.018  1.00 36.16
ATOM    794  CA  GLU B  99       8.483  26.661   4.328  1.00 36.16
ATOM    795  C   GLU B  99       8.546  25.835   5.572  1.00 36.16
ATOM    796  O   GLU B  99       7.714  25.976   6.466  1.00 36.16
ATOM    797  CB  GLU B  99       7.867  25.727   3.266  1.00 36.16
ATOM    798  CG  GLU B  99       6.415  25.324   3.512  1.00 36.16
ATOM    799  CD  GLU B  99       5.568  25.977   2.427  1.00 36.16
ATOM    800  OE1 GLU B  99       5.631  27.229   2.297  1.00 36.16
ATOM    801  OE2 GLU B  99       4.847  25.232   1.712  1.00 36.16
ATOM    802  N   LEU B 100       9.558  24.954   5.662  1.00 54.80
ATOM    803  CA  LEU B 100       9.683  24.047   6.767  1.00 54.80
ATOM    804  C   LEU B 100       9.857  24.837   8.029  1.00 54.80
ATOM    805  O   LEU B 100       9.231  24.546   9.047  1.00 54.80
ATOM    806  CB  LEU B 100      10.935  23.163   6.650  1.00 54.80
ATOM    807  CG  LEU B 100      10.652  21.753   6.100  1.00 54.80
ATOM    808  CD1 LEU B 100      11.931  21.097   5.552  1.00 54.80
ATOM    809  CD2 LEU B 100       9.891  20.888   7.112  1.00 54.80
ATOM    810  N   LYS B 101      10.717  25.870   7.991  1.00 98.93
ATOM    811  CA  LYS B 101      10.998  26.651   9.159  1.00 98.93
ATOM    812  C   LYS B 101       9.747  27.342   9.615  1.00 98.93
ATOM    813  O   LYS B 101       9.465  27.391  10.811  1.00 98.93
ATOM    814  CB  LYS B 101      12.075  27.720   8.904  1.00 98.93
ATOM    815  CG  LYS B 101      12.473  28.520  10.144  1.00 98.93
ATOM    816  CD  LYS B 101      11.723  29.845  10.267  1.00 98.93
ATOM    817  CE  LYS B 101      12.037  30.604  11.557  1.00 98.93
ATOM    818  NZ  LYS B 101      13.458  31.013  11.570  1.00 98.93
ATOM    819  N   LEU B 102       8.949  27.885   8.674  1.00 89.49
ATOM    820  CA  LEU B 102       7.758  28.598   9.051  1.00 89.49
ATOM    821  C   LEU B 102       6.780  27.670   9.703  1.00 89.49
ATOM    822  O   LEU B 102       6.109  28.053  10.658  1.00 89.49
ATOM    823  CB  LEU B 102       7.044  29.307   7.888  1.00 89.49
ATOM    824  CG  LEU B 102       7.466  30.780   7.732  1.00 89.49
ATOM    825  CD1 LEU B 102       7.088  31.614   8.967  1.00 89.49
ATOM    826  CD2 LEU B 102       8.958  30.889   7.380  1.00 89.49
ATOM    827  N   ILE B 103       6.665  26.425   9.208  1.00 78.31
ATOM    828  CA  ILE B 103       5.725  25.504   9.785  1.00 78.31
ATOM    829  C   ILE B 103       6.116  25.272  11.214  1.00 78.31
ATOM    830  O   ILE B 103       5.271  25.261  12.108  1.00 78.31
ATOM    831  CB  ILE B 103       5.741  24.158   9.116  1.00 78.31
ATOM    832  CG1 ILE B 103       5.508  24.293   7.603  1.00 78.31
ATOM    833  CG2 ILE B 103       4.698  23.273   9.820  1.00 78.31
ATOM    834  CD1 ILE B 103       6.222  23.224   6.778  1.00 78.31
ATOM    835  N   CYS B 104       7.425  25.082  11.465  1.00 36.94
ATOM    836  CA  CYS B 104       7.909  24.803  12.788  1.00 36.94
ATOM    837  C   CYS B 104       7.630  25.974  13.674  1.00 36.94
ATOM    838  O   CYS B 104       7.198  25.821  14.814  1.00 36.94
ATOM    839  CB  CYS B 104       9.424  24.534  12.809  1.00 36.94
ATOM    840  SG  CYS B 104       9.809  22.756  12.772  1.00 36.94
ATOM    841  N   CYS B 105       7.864  27.189  13.162  1.00 70.42
ATOM    842  CA  CYS B 105       7.650  28.373  13.937  1.00 70.42
ATOM    843  C   CYS B 105       6.188  28.480  14.250  1.00 70.42
ATOM    844  O   CYS B 105       5.812  28.917  15.336  1.00 70.42
ATOM    845  CB  CYS B 105       8.061  29.645  13.180  1.00 70.42
ATOM    846  SG  CYS B 105       7.632  31.152  14.093  1.00 70.42
ATOM    847  N   ASP B 106       5.321  28.080  13.301  1.00 42.38
ATOM    848  CA  ASP B 106       3.906  28.206  13.508  1.00 42.38
ATOM    849  C   ASP B 106       3.515  27.396  14.707  1.00 42.38
ATOM    850  O   ASP B 106       2.724  27.847  15.533  1.00 42.38
ATOM    851  CB  ASP B 106       3.071  27.677  12.327  1.00 42.38
ATOM    852  CG  ASP B 106       1.636  28.171  12.491  1.00 42.38
ATOM    853  OD1 ASP B 106       1.450  29.401  12.688  1.00 42.38
ATOM    854  OD2 ASP B 106       0.707  27.324  12.426  1.00 42.38
ATOM    855  N   ILE B 107       4.031  26.156  14.812  1.00128.07
ATOM    856  CA  ILE B 107       3.709  25.300  15.921  1.00128.07
ATOM    857  C   ILE B 107       4.345  25.787  17.189  1.00128.07
ATOM    858  O   ILE B 107       3.739  25.751  18.259  1.00128.07
ATOM    859  CB  ILE B 107       4.111  23.867  15.726  1.00128.07
ATOM    860  CG1 ILE B 107       3.714  23.054  16.968  1.00128.07
ATOM    861  CG2 ILE B 107       5.612  23.809  15.407  1.00128.07
ATOM    862  CD1 ILE B 107       2.211  22.799  17.065  1.00128.07
ATOM    863  N   LEU B 108       5.605  26.250  17.115  1.00 47.66
ATOM    864  CA  LEU B 108       6.301  26.652  18.305  1.00 47.66
ATOM    865  C   LEU B 108       5.598  27.805  18.946  1.00 47.66
ATOM    866  O   LEU B 108       5.523  27.895  20.172  1.00 47.66
ATOM    867  CB  LEU B 108       7.757  27.068  18.044  1.00 47.66
ATOM    868  CG  LEU B 108       8.615  25.922  17.479  1.00 47.66
ATOM    869  CD1 LEU B 108       9.865  26.450  16.761  1.00 47.66
ATOM    870  CD2 LEU B 108       8.956  24.901  18.574  1.00 47.66
ATOM    871  N   ASP B 109       5.081  28.738  18.135  1.00102.16
ATOM    872  CA  ASP B 109       4.412  29.882  18.679  1.00102.16
ATOM    873  C   ASP B 109       3.163  29.435  19.386  1.00102.16
ATOM    874  O   ASP B 109       2.843  29.938  20.463  1.00102.16
ATOM    875  CB  ASP B 109       4.033  30.903  17.590  1.00102.16
ATOM    876  CG  ASP B 109       4.943  32.116  17.718  1.00102.16
ATOM    877  OD1 ASP B 109       6.176  31.923  17.876  1.00102.16
ATOM    878  OD2 ASP B 109       4.411  33.256  17.641  1.00102.16
ATOM    879  N   VAL B 110       2.417  28.468  18.812  1.00 87.07
ATOM    880  CA  VAL B 110       1.208  28.060  19.471  1.00 87.07
ATOM    881  C   VAL B 110       1.582  27.471  20.795  1.00 87.07
ATOM    882  O   VAL B 110       0.919  27.714  21.803  1.00 87.07
ATOM    883  CB  VAL B 110       0.379  27.055  18.708  1.00 87.07
ATOM    884  CG1 VAL B 110      -0.937  26.774  19.449  1.00 87.07
ATOM    885  CG2 VAL B 110       0.170  27.593  17.282  1.00 87.07
ATOM    886  N   LEU B 111       2.665  26.671  20.828  1.00 60.42
ATOM    887  CA  LEU B 111       3.062  26.054  22.057  1.00 60.42
ATOM    888  C   LEU B 111       3.480  27.089  23.065  1.00 60.42
ATOM    889  O   LEU B 111       3.027  27.061  24.207  1.00 60.42
ATOM    890  CB  LEU B 111       4.227  25.063  21.882  1.00 60.42
ATOM    891  CG  LEU B 111       3.915  23.914  20.903  1.00 60.42
ATOM    892  CD1 LEU B 111       5.191  23.152  20.513  1.00 60.42
ATOM    893  CD2 LEU B 111       2.813  22.987  21.443  1.00 60.42
ATOM    894  N   ASP B 112       4.353  28.039  22.675  1.00 54.30
ATOM    895  CA  ASP B 112       4.874  29.015  23.599  1.00 54.30
ATOM    896  C   ASP B 112       3.832  29.996  24.043  1.00 54.30
ATOM    897  O   ASP B 112       3.749  30.341  25.219  1.00 54.30
ATOM    898  CB  ASP B 112       6.018  29.838  22.983  1.00 54.30
ATOM    899  CG  ASP B 112       7.165  29.847  23.980  1.00 54.30
ATOM    900  OD1 ASP B 112       6.979  30.449  25.070  1.00 54.30
ATOM    901  OD2 ASP B 112       8.231  29.250  23.676  1.00 54.30
ATOM    902  N   LYS B 113       3.047  30.500  23.079  1.00173.97
ATOM    903  CA  LYS B 113       2.065  31.533  23.244  1.00173.97
ATOM    904  C   LYS B 113       0.843  31.043  23.963  1.00173.97
ATOM    905  O   LYS B 113       0.190  31.811  24.669  1.00173.97
ATOM    906  CB  LYS B 113       1.621  32.073  21.872  1.00173.97
ATOM    907  CG  LYS B 113       2.614  33.011  21.184  1.00173.97
ATOM    908  CD  LYS B 113       2.052  33.620  19.896  1.00173.97
ATOM    909  CE  LYS B 113       2.557  35.036  19.605  1.00173.97
ATOM    910  NZ  LYS B 113       2.825  35.203  18.161  1.00173.97
ATOM    911  N   HIS B 114       0.476  29.756  23.798  1.00142.09
ATOM    912  CA  HIS B 114      -0.813  29.380  24.297  1.00142.09
ATOM    913  C   HIS B 114      -0.768  28.107  25.092  1.00142.09
ATOM    914  O   HIS B 114      -1.039  28.113  26.291  1.00142.09
ATOM    915  CB  HIS B 114      -1.799  29.146  23.142  1.00142.09
ATOM    916  CG  HIS B 114      -2.233  30.438  22.513  1.00142.09
ATOM    917  ND1 HIS B 114      -1.990  31.685  23.045  1.00142.09
ATOM    918  CD2 HIS B 114      -2.896  30.657  21.345  1.00142.09
ATOM    919  CE1 HIS B 114      -2.513  32.589  22.177  1.00142.09
ATOM    920  NE2 HIS B 114      -3.073  32.011  21.131  1.00142.09
ATOM    921  N   LEU B 115      -0.451  26.973  24.434  1.00132.75
ATOM    922  CA  LEU B 115      -0.620  25.701  25.077  1.00132.75
ATOM    923  C   LEU B 115       0.268  25.507  26.266  1.00132.75
ATOM    924  O   LEU B 115      -0.208  25.130  27.335  1.00132.75
ATOM    925  CB  LEU B 115      -0.471  24.516  24.108  1.00132.75
ATOM    926  CG  LEU B 115      -1.106  24.838  22.738  1.00132.75
ATOM    927  CD1 LEU B 115      -0.648  23.843  21.666  1.00132.75
ATOM    928  CD2 LEU B 115      -2.629  24.971  22.808  1.00132.75
ATOM    929  N   ILE B 116       1.577  25.769  26.130  1.00 62.09
ATOM    930  CA  ILE B 116       2.480  25.627  27.238  1.00 62.09
ATOM    931  C   ILE B 116       2.138  26.624  28.304  1.00 62.09
ATOM    932  O   ILE B 116       2.199  26.300  29.487  1.00 62.09
ATOM    933  CB  ILE B 116       3.921  25.836  26.876  1.00 62.09
ATOM    934  CG1 ILE B 116       4.341  24.878  25.750  1.00 62.09
ATOM    935  CG2 ILE B 116       4.755  25.658  28.157  1.00 62.09
ATOM    936  CD1 ILE B 116       5.826  24.975  25.402  1.00 62.09
ATOM    937  N   PRO B 117       1.785  27.834  27.980  1.00106.34
ATOM    938  CA  PRO B 117       1.512  28.776  29.027  1.00106.34
ATOM    939  C   PRO B 117       0.282  28.490  29.854  1.00106.34
ATOM    940  O   PRO B 117       0.128  29.127  30.893  1.00106.34
ATOM    941  CB  PRO B 117       1.468  30.155  28.361  1.00106.34
ATOM    942  CG  PRO B 117       1.268  29.864  26.864  1.00106.34
ATOM    943  CD  PRO B 117       2.296  28.760  26.575  1.00106.34
ATOM    944  N   ALA B 118      -0.589  27.554  29.424  1.00100.08
ATOM    945  CA  ALA B 118      -1.917  27.350  29.966  1.00100.08
ATOM    946  C   ALA B 118      -2.130  26.909  31.411  1.00100.08
ATOM    947  O   ALA B 118      -2.989  27.513  32.049  1.00100.08
ATOM    948  CB  ALA B 118      -2.734  26.369  29.108  1.00100.08
ATOM    949  N   ALA B 119      -1.450  25.877  31.990  1.00119.61
ATOM    950  CA  ALA B 119      -1.828  25.478  33.343  1.00119.61
ATOM    951  C   ALA B 119      -0.851  24.459  33.874  1.00119.61
ATOM    952  O   ALA B 119       0.121  24.124  33.202  1.00119.61
ATOM    953  CB  ALA B 119      -3.227  24.844  33.428  1.00119.61
ATOM    954  N   ASN B 120      -1.063  23.955  35.121  1.00173.26
ATOM    955  CA  ASN B 120      -0.105  23.023  35.664  1.00173.26
ATOM    956  C   ASN B 120      -0.656  21.613  35.747  1.00173.26
ATOM    957  O   ASN B 120      -0.479  20.944  36.765  1.00173.26
ATOM    958  CB  ASN B 120       0.376  23.405  37.077  1.00173.26
ATOM    959  CG  ASN B 120      -0.850  23.622  37.956  1.00173.26
ATOM    960  OD1 ASN B 120      -1.562  24.613  37.813  1.00173.26
ATOM    961  ND2 ASN B 120      -1.102  22.666  38.893  1.00173.26
ATOM    962  N   THR B 121      -1.290  21.092  34.670  1.00169.25
ATOM    963  CA  THR B 121      -1.890  19.773  34.693  1.00169.25
ATOM    964  C   THR B 121      -0.881  18.645  34.784  1.00169.25
ATOM    965  O   THR B 121      -0.992  17.823  35.690  1.00169.25
ATOM    966  CB  THR B 121      -2.736  19.511  33.483  1.00169.25
ATOM    967  OG1 THR B 121      -2.049  19.920  32.309  1.00169.25
ATOM    968  CG2 THR B 121      -4.051  20.294  33.625  1.00169.25
ATOM    969  N   GLY B 122       0.130  18.586  33.872  1.00237.81
ATOM    970  CA  GLY B 122       1.179  17.584  33.859  1.00237.81
ATOM    971  C   GLY B 122       1.256  16.786  32.575  1.00237.81
ATOM    972  O   GLY B 122       2.282  16.820  31.896  1.00237.81
ATOM    973  N   GLU B 123       0.199  16.037  32.198  1.00 81.00
ATOM    974  CA  GLU B 123       0.260  15.218  31.011  1.00 81.00
ATOM    975  C   GLU B 123       0.308  16.087  29.795  1.00 81.00
ATOM    976  O   GLU B 123       1.073  15.842  28.861  1.00 81.00
ATOM    977  CB  GLU B 123      -0.941  14.262  30.905  1.00 81.00
ATOM    978  CG  GLU B 123      -0.677  13.128  29.909  1.00 81.00
ATOM    979  CD  GLU B 123      -1.999  12.488  29.512  1.00 81.00
ATOM    980  OE1 GLU B 123      -2.478  11.601  30.266  1.00 81.00
ATOM    981  OE2 GLU B 123      -2.552  12.883  28.449  1.00 81.00
ATOM    982  N   SER B 124      -0.519  17.144  29.779  1.00 31.96
ATOM    983  CA  SER B 124      -0.534  18.013  28.642  1.00 31.96
ATOM    984  C   SER B 124       0.800  18.682  28.577  1.00 31.96
ATOM    985  O   SER B 124       1.356  18.890  27.498  1.00 31.96
ATOM    986  CB  SER B 124      -1.604  19.113  28.746  1.00 31.96
ATOM    987  OG  SER B 124      -2.595  18.930  27.745  1.00 31.96
ATOM    988  N   LYS B 125       1.368  19.014  29.750  1.00103.04
ATOM    989  CA  LYS B 125       2.598  19.745  29.747  1.00103.04
ATOM    990  C   LYS B 125       3.669  18.931  29.095  1.00103.04
ATOM    991  O   LYS B 125       4.434  19.442  28.281  1.00103.04
ATOM    992  CB  LYS B 125       3.073  20.153  31.151  1.00103.04
ATOM    993  CG  LYS B 125       3.902  21.438  31.128  1.00103.04
ATOM    994  CD  LYS B 125       3.076  22.709  30.932  1.00103.04
ATOM    995  CE  LYS B 125       3.726  23.943  31.560  1.00103.04
ATOM    996  NZ  LYS B 125       2.679  24.899  31.984  1.00103.04
ATOM    997  N   VAL B 126       3.750  17.631  29.424  1.00 39.88
ATOM    998  CA  VAL B 126       4.780  16.803  28.865  1.00 39.88
ATOM    999  C   VAL B 126       4.568  16.676  27.385  1.00 39.88
ATOM   1000  O   VAL B 126       5.514  16.731  26.603  1.00 39.88
ATOM   1001  CB  VAL B 126       4.784  15.426  29.462  1.00 39.88
ATOM   1002  CG1 VAL B 126       5.908  14.607  28.805  1.00 39.88
ATOM   1003  CG2 VAL B 126       4.916  15.559  30.990  1.00 39.88
ATOM   1004  N   PHE B 127       3.301  16.523  26.962  1.00144.21
ATOM   1005  CA  PHE B 127       2.959  16.334  25.578  1.00144.21
ATOM   1006  C   PHE B 127       3.432  17.533  24.798  1.00144.21
ATOM   1007  O   PHE B 127       4.025  17.395  23.729  1.00144.21
ATOM   1008  CB  PHE B 127       1.431  16.220  25.423  1.00144.21
ATOM   1009  CG  PHE B 127       1.084  15.425  24.214  1.00144.21
ATOM   1010  CD1 PHE B 127       1.207  15.978  22.961  1.00144.21
ATOM   1011  CD2 PHE B 127       0.631  14.131  24.334  1.00144.21
ATOM   1012  CE1 PHE B 127       0.882  15.250  21.842  1.00144.21
ATOM   1013  CE2 PHE B 127       0.306  13.400  23.217  1.00144.21
ATOM   1014  CZ  PHE B 127       0.433  13.959  21.967  1.00144.21
ATOM   1015  N   TYR B 128       3.164  18.753  25.302  1.00 87.55
ATOM   1016  CA  TYR B 128       3.533  19.962  24.607  1.00 87.55
ATOM   1017  C   TYR B 128       5.022  20.178  24.591  1.00 87.55
ATOM   1018  O   TYR B 128       5.571  20.623  23.583  1.00 87.55
ATOM   1019  CB  TYR B 128       2.856  21.227  25.164  1.00 87.55
ATOM   1020  CG  TYR B 128       1.407  21.144  24.815  1.00 87.55
ATOM   1021  CD1 TYR B 128       1.006  20.884  23.524  1.00 87.55
ATOM   1022  CD2 TYR B 128       0.444  21.351  25.777  1.00 87.55
ATOM   1023  CE1 TYR B 128      -0.330  20.815  23.207  1.00 87.55
ATOM   1024  CE2 TYR B 128      -0.893  21.286  25.465  1.00 87.55
ATOM   1025  CZ  TYR B 128      -1.283  21.014  24.176  1.00 87.55
ATOM   1026  OH  TYR B 128      -2.654  20.945  23.848  1.00 87.55
ATOM   1027  N   TYR B 129       5.714  19.902  25.715  1.00109.21
ATOM   1028  CA  TYR B 129       7.145  20.073  25.776  1.00109.21
ATOM   1029  C   TYR B 129       7.796  19.137  24.810  1.00109.21
ATOM   1030  O   TYR B 129       8.810  19.476  24.203  1.00109.21
ATOM   1031  CB  TYR B 129       7.762  19.824  27.167  1.00109.21
ATOM   1032  CG  TYR B 129       7.686  21.084  27.966  1.00109.21
ATOM   1033  CD1 TYR B 129       8.062  22.299  27.445  1.00109.21
ATOM   1034  CD2 TYR B 129       7.219  21.039  29.260  1.00109.21
ATOM   1035  CE1 TYR B 129       7.979  23.447  28.200  1.00109.21
ATOM   1036  CE2 TYR B 129       7.131  22.181  30.022  1.00109.21
ATOM   1037  CZ  TYR B 129       7.513  23.389  29.493  1.00109.21
ATOM   1038  OH  TYR B 129       7.424  24.561  30.273  1.00109.21
ATOM   1039  N   LYS B 130       7.257  17.912  24.677  1.00 71.84
ATOM   1040  CA  LYS B 130       7.798  16.970  23.741  1.00 71.84
ATOM   1041  C   LYS B 130       7.661  17.541  22.357  1.00 71.84
ATOM   1042  O   LYS B 130       8.598  17.493  21.561  1.00 71.84
ATOM   1043  CB  LYS B 130       7.037  15.636  23.751  1.00 71.84
ATOM   1044  CG  LYS B 130       7.603  14.606  22.775  1.00 71.84
ATOM   1045  CD  LYS B 130       6.693  13.396  22.569  1.00 71.84
ATOM   1046  CE  LYS B 130       5.737  13.563  21.389  1.00 71.84
ATOM   1047  NZ  LYS B 130       6.442  13.224  20.131  1.00 71.84
ATOM   1048  N   MET B 131       6.490  18.135  22.047  1.00126.53
ATOM   1049  CA  MET B 131       6.231  18.706  20.750  1.00126.53
ATOM   1050  C   MET B 131       7.262  19.760  20.498  1.00126.53
ATOM   1051  O   MET B 131       7.830  19.840  19.408  1.00126.53
ATOM   1052  CB  MET B 131       4.893  19.465  20.719  1.00126.53
ATOM   1053  CG  MET B 131       3.642  18.594  20.755  1.00126.53
ATOM   1054  SD  MET B 131       2.112  19.503  20.413  1.00126.53
ATOM   1055  CE  MET B 131       2.502  19.798  18.662  1.00126.53
ATOM   1056  N   LYS B 132       7.537  20.594  21.519  1.00 68.36
ATOM   1057  CA  LYS B 132       8.475  21.669  21.364  1.00 68.36
ATOM   1058  C   LYS B 132       9.808  21.081  21.005  1.00 68.36
ATOM   1059  O   LYS B 132      10.495  21.581  20.117  1.00 68.36
ATOM   1060  CB  LYS B 132       8.671  22.503  22.644  1.00 68.36
ATOM   1061  CG  LYS B 132       9.246  23.894  22.360  1.00 68.36
ATOM   1062  CD  LYS B 132       8.200  24.978  22.091  1.00 68.36
ATOM   1063  CE  LYS B 132       8.748  26.400  22.000  1.00 68.36
ATOM   1064  NZ  LYS B 132       7.623  27.361  22.055  1.00 68.36
ATOM   1065  N   GLY B 133      10.210  19.989  21.681  1.00 24.04
ATOM   1066  CA  GLY B 133      11.479  19.377  21.395  1.00 24.04
ATOM   1067  C   GLY B 133      11.486  18.874  19.977  1.00 24.04
ATOM   1068  O   GLY B 133      12.485  19.012  19.270  1.00 24.04
ATOM   1069  N   ASP B 134      10.369  18.265  19.527  1.00 48.70
ATOM   1070  CA  ASP B 134      10.301  17.696  18.209  1.00 48.70
ATOM   1071  C   ASP B 134      10.466  18.755  17.153  1.00 48.70
ATOM   1072  O   ASP B 134      11.229  18.576  16.205  1.00 48.70
ATOM   1073  CB  ASP B 134       8.958  16.997  17.920  1.00 48.70
ATOM   1074  CG  ASP B 134       8.922  15.653  18.637  1.00 48.70
ATOM   1075  OD1 ASP B 134      10.000  15.013  18.760  1.00 48.70
ATOM   1076  OD2 ASP B 134       7.809  15.248  19.069  1.00 48.70
ATOM   1077  N   TYR B 135       9.757  19.892  17.281  1.00 74.16
ATOM   1078  CA  TYR B 135       9.805  20.910  16.262  1.00 74.16
ATOM   1079  C   TYR B 135      11.149  21.562  16.180  1.00 74.16
ATOM   1080  O   TYR B 135      11.609  21.893  15.088  1.00 74.16
ATOM   1081  CB  TYR B 135       8.682  21.956  16.373  1.00 74.16
ATOM   1082  CG  TYR B 135       7.457  21.208  15.966  1.00 74.16
ATOM   1083  CD1 TYR B 135       7.254  20.903  14.639  1.00 74.16
ATOM   1084  CD2 TYR B 135       6.528  20.792  16.893  1.00 74.16
ATOM   1085  CE1 TYR B 135       6.141  20.203  14.236  1.00 74.16
ATOM   1086  CE2 TYR B 135       5.413  20.093  16.497  1.00 74.16
ATOM   1087  CZ  TYR B 135       5.218  19.797  15.169  1.00 74.16
ATOM   1088  OH  TYR B 135       4.074  19.077  14.765  1.00 74.16
ATOM   1089  N   HIS B 136      11.806  21.805  17.327  1.00 87.05
ATOM   1090  CA  HIS B 136      13.125  22.369  17.280  1.00 87.05
ATOM   1091  C   HIS B 136      14.054  21.378  16.632  1.00 87.05
ATOM   1092  O   HIS B 136      15.003  21.766  15.952  1.00 87.05
ATOM   1093  CB  HIS B 136      13.691  22.784  18.651  1.00 87.05
ATOM   1094  CG  HIS B 136      13.108  24.082  19.134  1.00 87.05
ATOM   1095  ND1 HIS B 136      12.066  24.197  20.026  1.00 87.05
ATOM   1096  CD2 HIS B 136      13.450  25.357  18.799  1.00 87.05
ATOM   1097  CE1 HIS B 136      11.832  25.526  20.186  1.00 87.05
ATOM   1098  NE2 HIS B 136      12.647  26.268  19.460  1.00 87.05
ATOM   1099  N   ARG B 137      13.822  20.065  16.847  1.00140.58
ATOM   1100  CA  ARG B 137      14.649  19.051  16.248  1.00140.58
ATOM   1101  C   ARG B 137      14.490  19.125  14.754  1.00140.58
ATOM   1102  O   ARG B 137      15.452  18.952  14.007  1.00140.58
ATOM   1103  CB  ARG B 137      14.267  17.613  16.640  1.00140.58
ATOM   1104  CG  ARG B 137      15.443  16.642  16.494  1.00140.58
ATOM   1105  CD  ARG B 137      15.060  15.212  16.109  1.00140.58
ATOM   1106  NE  ARG B 137      14.057  14.693  17.079  1.00140.58
ATOM   1107  CZ  ARG B 137      13.189  13.731  16.651  1.00140.58
ATOM   1108  NH1 ARG B 137      13.234  13.307  15.353  1.00140.58
ATOM   1109  NH2 ARG B 137      12.284  13.187  17.514  1.00140.58
ATOM   1110  N   TYR B 138      13.259  19.373  14.268  1.00 73.54
ATOM   1111  CA  TYR B 138      13.036  19.439  12.850  1.00 73.54
ATOM   1112  C   TYR B 138      13.817  20.595  12.303  1.00 73.54
ATOM   1113  O   TYR B 138      14.365  20.521  11.204  1.00 73.54
ATOM   1114  CB  TYR B 138      11.562  19.644  12.456  1.00 73.54
ATOM   1115  CG  TYR B 138      10.805  18.445  12.914  1.00 73.54
ATOM   1116  CD1 TYR B 138      11.338  17.187  12.764  1.00 73.54
ATOM   1117  CD2 TYR B 138       9.551  18.577  13.463  1.00 73.54
ATOM   1118  CE1 TYR B 138      10.640  16.077  13.180  1.00 73.54
ATOM   1119  CE2 TYR B 138       8.847  17.470  13.879  1.00 73.54
ATOM   1120  CZ  TYR B 138       9.393  16.218  13.741  1.00 73.54
ATOM   1121  OH  TYR B 138       8.673  15.080  14.168  1.00 73.54
ATOM   1122  N   LEU B 139      13.857  21.714  13.050  1.00 41.32
ATOM   1123  CA  LEU B 139      14.591  22.875  12.625  1.00 41.32
ATOM   1124  C   LEU B 139      16.049  22.519  12.559  1.00 41.32
ATOM   1125  O   LEU B 139      16.762  22.933  11.648  1.00 41.32
ATOM   1126  CB  LEU B 139      14.468  24.057  13.602  1.00 41.32
ATOM   1127  CG  LEU B 139      13.153  24.844  13.468  1.00 41.32
ATOM   1128  CD1 LEU B 139      13.061  25.946  14.533  1.00 41.32
ATOM   1129  CD2 LEU B 139      12.957  25.373  12.040  1.00 41.32
ATOM   1130  N   ALA B 140      16.522  21.724  13.536  1.00 40.12
ATOM   1131  CA  ALA B 140      17.905  21.345  13.648  1.00 40.12
ATOM   1132  C   ALA B 140      18.335  20.552  12.449  1.00 40.12
ATOM   1133  O   ALA B 140      19.480  20.651  12.010  1.00 40.12
ATOM   1134  CB  ALA B 140      18.191  20.484  14.890  1.00 40.12
ATOM   1135  N   GLU B 141      17.434  19.729  11.888  1.00 62.39
ATOM   1136  CA  GLU B 141      17.793  18.885  10.782  1.00 62.39
ATOM   1137  C   GLU B 141      18.314  19.749   9.658  1.00 62.39
ATOM   1138  O   GLU B 141      19.262  19.386   8.964  1.00 62.39
ATOM   1139  CB  GLU B 141      16.575  18.118  10.224  1.00 62.39
ATOM   1140  CG  GLU B 141      16.175  16.876  11.030  1.00 62.39
ATOM   1141  CD  GLU B 141      15.211  16.038  10.193  1.00 62.39
ATOM   1142  OE1 GLU B 141      14.179  16.597   9.735  1.00 62.39
ATOM   1143  OE2 GLU B 141      15.491  14.826   9.999  1.00 62.39
ATOM   1144  N   PHE B 142      17.623  20.874   9.409  1.00203.52
ATOM   1145  CA  PHE B 142      17.872  21.892   8.415  1.00203.52
ATOM   1146  C   PHE B 142      18.961  22.880   8.723  1.00203.52
ATOM   1147  O   PHE B 142      19.676  23.310   7.819  1.00203.52
ATOM   1148  CB  PHE B 142      16.568  22.663   8.127  1.00203.52
ATOM   1149  CG  PHE B 142      16.855  24.090   7.821  1.00203.52
ATOM   1150  CD1 PHE B 142      17.302  24.507   6.591  1.00203.52
ATOM   1151  CD2 PHE B 142      16.641  25.026   8.807  1.00203.52
ATOM   1152  CE1 PHE B 142      17.543  25.844   6.372  1.00203.52
ATOM   1153  CE2 PHE B 142      16.880  26.361   8.586  1.00203.52
ATOM   1154  CZ  PHE B 142      17.336  26.773   7.360  1.00203.52
ATOM   1155  N   ALA B 143      19.091  23.291   9.998  1.00 52.24
ATOM   1156  CA  ALA B 143      19.947  24.386  10.370  1.00 52.24
ATOM   1157  C   ALA B 143      21.398  24.045  10.269  1.00 52.24
ATOM   1158  O   ALA B 143      21.797  22.882  10.279  1.00 52.24
ATOM   1159  CB  ALA B 143      19.696  24.888  11.802  1.00 52.24
ATOM   1160  N   THR B 144      22.227  25.103  10.128  1.00102.40
ATOM   1161  CA  THR B 144      23.649  24.952  10.079  1.00102.40
ATOM   1162  C   THR B 144      24.224  26.105  10.854  1.00102.40
ATOM   1163  O   THR B 144      23.515  27.051  11.195  1.00102.40
ATOM   1164  CB  THR B 144      24.181  25.032   8.676  1.00102.40
ATOM   1165  OG1 THR B 144      23.288  24.396   7.775  1.00102.40
ATOM   1166  CG2 THR B 144      25.530  24.310   8.620  1.00102.40
ATOM   1167  N   GLY B 145      25.526  26.032  11.196  1.00 21.94
ATOM   1168  CA  GLY B 145      26.198  27.129  11.831  1.00 21.94
ATOM   1169  C   GLY B 145      25.702  27.310  13.229  1.00 21.94
ATOM   1170  O   GLY B 145      25.290  26.364  13.897  1.00 21.94
ATOM   1171  N   ASN B 146      25.753  28.575  13.695  1.00 64.26
ATOM   1172  CA  ASN B 146      25.362  28.960  15.020  1.00 64.26
ATOM   1173  C   ASN B 146      23.892  28.730  15.175  1.00 64.26
ATOM   1174  O   ASN B 146      23.421  28.399  16.261  1.00 64.26
ATOM   1175  CB  ASN B 146      25.637  30.445  15.321  1.00 64.26
ATOM   1176  CG  ASN B 146      25.153  30.746  16.735  1.00 64.26
ATOM   1177  OD1 ASN B 146      24.313  31.619  16.948  1.00 64.26
ATOM   1178  ND2 ASN B 146      25.703  30.006  17.733  1.00 64.26
ATOM   1179  N   ASP B 147      23.124  28.905  14.083  1.00 63.71
ATOM   1180  CA  ASP B 147      21.696  28.766  14.137  1.00 63.71
ATOM   1181  C   ASP B 147      21.382  27.366  14.562  1.00 63.71
ATOM   1182  O   ASP B 147      20.448  27.128  15.328  1.00 63.71
ATOM   1183  CB  ASP B 147      21.036  29.019  12.770  1.00 63.71
ATOM   1184  CG  ASP B 147      19.844  29.942  12.971  1.00 63.71
ATOM   1185  OD1 ASP B 147      20.066  31.132  13.318  1.00 63.71
ATOM   1186  OD2 ASP B 147      18.692  29.466  12.778  1.00 63.71
ATOM   1187  N   ARG B 148      22.166  26.394  14.063  1.00 46.13
ATOM   1188  CA  ARG B 148      21.942  25.018  14.388  1.00 46.13
ATOM   1189  C   ARG B 148      22.171  24.818  15.859  1.00 46.13
ATOM   1190  O   ARG B 148      21.390  24.146  16.531  1.00 46.13
ATOM   1191  CB  ARG B 148      22.896  24.090  13.621  1.00 46.13
ATOM   1192  CG  ARG B 148      22.260  22.765  13.209  1.00 46.13
ATOM   1193  CD  ARG B 148      22.613  21.611  14.144  1.00 46.13
ATOM   1194  NE  ARG B 148      21.965  20.390  13.593  1.00 46.13
ATOM   1195  CZ  ARG B 148      22.292  19.159  14.080  1.00 46.13
ATOM   1196  NH1 ARG B 148      23.229  19.036  15.065  1.00 46.13
ATOM   1197  NH2 ARG B 148      21.676  18.049  13.580  1.00 46.13
ATOM   1198  N   LYS B 149      23.241  25.425  16.412  1.00 71.21
ATOM   1199  CA  LYS B 149      23.530  25.218  17.803  1.00 71.21
ATOM   1200  C   LYS B 149      22.398  25.728  18.636  1.00 71.21
ATOM   1201  O   LYS B 149      22.039  25.113  19.638  1.00 71.21
ATOM   1202  CB  LYS B 149      24.834  25.876  18.296  1.00 71.21
ATOM   1203  CG  LYS B 149      25.111  25.630  19.783  1.00 71.21
ATOM   1204  CD  LYS B 149      24.999  24.164  20.215  1.00 71.21
ATOM   1205  CE  LYS B 149      26.214  23.318  19.817  1.00 71.21
ATOM   1206  NZ  LYS B 149      27.446  23.871  20.422  1.00 71.21
ATOM   1207  N   GLU B 150      21.801  26.869  18.248  1.00 77.34
ATOM   1208  CA  GLU B 150      20.749  27.448  19.035  1.00 77.34
ATOM   1209  C   GLU B 150      19.541  26.547  19.070  1.00 77.34
ATOM   1210  O   GLU B 150      18.988  26.289  20.138  1.00 77.34
ATOM   1211  CB  GLU B 150      20.327  28.825  18.492  1.00 77.34
ATOM   1212  CG  GLU B 150      20.213  29.923  19.551  1.00 77.34
ATOM   1213  CD  GLU B 150      18.833  29.792  20.183  1.00 77.34
ATOM   1214  OE1 GLU B 150      17.832  29.861  19.420  1.00 77.34
ATOM   1215  OE2 GLU B 150      18.757  29.617  21.429  1.00 77.34
ATOM   1216  N   ALA B 151      19.107  26.026  17.903  1.00 34.42
ATOM   1217  CA  ALA B 151      17.928  25.201  17.822  1.00 34.42
ATOM   1218  C   ALA B 151      18.142  23.919  18.566  1.00 34.42
ATOM   1219  O   ALA B 151      17.227  23.404  19.211  1.00 34.42
ATOM   1220  CB  ALA B 151      17.551  24.837  16.375  1.00 34.42
ATOM   1221  N   ALA B 152      19.359  23.353  18.465  1.00 26.23
ATOM   1222  CA  ALA B 152      19.656  22.111  19.116  1.00 26.23
ATOM   1223  C   ALA B 152      19.532  22.299  20.594  1.00 26.23
ATOM   1224  O   ALA B 152      19.002  21.441  21.298  1.00 26.23
ATOM   1225  CB  ALA B 152      21.080  21.607  18.823  1.00 26.23
ATOM   1226  N   GLU B 153      20.023  23.440  21.107  1.00 64.59
ATOM   1227  CA  GLU B 153      19.984  23.692  22.518  1.00 64.59
ATOM   1228  C   GLU B 153      18.552  23.786  22.956  1.00 64.59
ATOM   1229  O   GLU B 153      18.177  23.244  23.995  1.00 64.59
ATOM   1230  CB  GLU B 153      20.705  24.998  22.885  1.00 64.59
ATOM   1231  CG  GLU B 153      22.220  24.882  22.699  1.00 64.59
ATOM   1232  CD  GLU B 153      22.914  25.393  23.951  1.00 64.59
ATOM   1233  OE1 GLU B 153      22.507  24.972  25.067  1.00 64.59
ATOM   1234  OE2 GLU B 153      23.861  26.212  23.807  1.00 64.59
ATOM   1235  N   ASN B 154      17.710  24.472  22.161  1.00 38.52
ATOM   1236  CA  ASN B 154      16.319  24.645  22.486  1.00 38.52
ATOM   1237  C   ASN B 154      15.635  23.314  22.506  1.00 38.52
ATOM   1238  O   ASN B 154      14.818  23.042  23.383  1.00 38.52
ATOM   1239  CB  ASN B 154      15.565  25.507  21.457  1.00 38.52
ATOM   1240  CG  ASN B 154      15.896  26.971  21.696  1.00 38.52
ATOM   1241  OD1 ASN B 154      15.359  27.595  22.609  1.00 38.52
ATOM   1242  ND2 ASN B 154      16.795  27.542  20.852  1.00 38.52
ATOM   1243  N   SER B 155      15.940  22.444  21.527  1.00 35.79
ATOM   1244  CA  SER B 155      15.273  21.177  21.468  1.00 35.79
ATOM   1245  C   SER B 155      15.606  20.396  22.706  1.00 35.79
ATOM   1246  O   SER B 155      14.730  19.815  23.345  1.00 35.79
ATOM   1247  CB  SER B 155      15.698  20.354  20.241  1.00 35.79
ATOM   1248  OG  SER B 155      17.069  20.002  20.335  1.00 35.79
ATOM   1249  N   LEU B 156      16.893  20.393  23.097  1.00 51.94
ATOM   1250  CA  LEU B 156      17.332  19.600  24.209  1.00 51.94
ATOM   1251  C   LEU B 156      16.681  20.120  25.458  1.00 51.94
ATOM   1252  O   LEU B 156      16.249  19.349  26.313  1.00 51.94
ATOM   1253  CB  LEU B 156      18.868  19.659  24.351  1.00 51.94
ATOM   1254  CG  LEU B 156      19.457  18.896  25.553  1.00 51.94
ATOM   1255  CD1 LEU B 156      19.249  17.382  25.404  1.00 51.94
ATOM   1256  CD2 LEU B 156      20.913  19.268  25.829  1.00 51.94
ATOM   1257  N   VAL B 157      16.578  21.455  25.595  1.00 26.15
ATOM   1258  CA  VAL B 157      16.023  22.016  26.792  1.00 26.15
ATOM   1259  C   VAL B 157      14.606  21.553  26.931  1.00 26.15
ATOM   1260  O   VAL B 157      14.182  21.156  28.016  1.00 26.15
ATOM   1261  CB  VAL B 157      16.000  23.515  26.776  1.00 26.15
ATOM   1262  CG1 VAL B 157      15.466  24.009  28.131  1.00 26.15
ATOM   1263  CG2 VAL B 157      17.410  24.021  26.428  1.00 26.15
ATOM   1264  N   ALA B 158      13.834  21.585  25.825  1.00 28.95
ATOM   1265  CA  ALA B 158      12.447  21.215  25.874  1.00 28.95
ATOM   1266  C   ALA B 158      12.321  19.774  26.264  1.00 28.95
ATOM   1267  O   ALA B 158      11.508  19.426  27.118  1.00 28.95
ATOM   1268  CB  ALA B 158      11.736  21.386  24.519  1.00 28.95
ATOM   1269  N   TYR B 159      13.145  18.891  25.664  1.00 73.86
ATOM   1270  CA  TYR B 159      13.060  17.487  25.965  1.00 73.86
ATOM   1271  C   TYR B 159      13.394  17.245  27.407  1.00 73.86
ATOM   1272  O   TYR B 159      12.739  16.440  28.070  1.00 73.86
ATOM   1273  CB  TYR B 159      14.040  16.607  25.164  1.00 73.86
ATOM   1274  CG  TYR B 159      13.615  16.456  23.739  1.00 73.86
ATOM   1275  CD1 TYR B 159      12.380  15.932  23.434  1.00 73.86
ATOM   1276  CD2 TYR B 159      14.463  16.789  22.707  1.00 73.86
ATOM   1277  CE1 TYR B 159      11.984  15.768  22.126  1.00 73.86
ATOM   1278  CE2 TYR B 159      14.073  16.626  21.397  1.00 73.86
ATOM   1279  CZ  TYR B 159      12.831  16.119  21.103  1.00 73.86
ATOM   1280  OH  TYR B 159      12.431  15.952  19.760  1.00 73.86
ATOM   1281  N   LYS B 160      14.435  17.924  27.931  1.00109.34
ATOM   1282  CA  LYS B 160      14.850  17.698  29.290  1.00109.34
ATOM   1283  C   LYS B 160      13.736  18.045  30.223  1.00109.34
ATOM   1284  O   LYS B 160      13.462  17.307  31.167  1.00109.34
ATOM   1285  CB  LYS B 160      16.025  18.578  29.749  1.00109.34
ATOM   1286  CG  LYS B 160      17.345  18.356  29.014  1.00109.34
ATOM   1287  CD  LYS B 160      18.132  19.656  28.815  1.00109.34
ATOM   1288  CE  LYS B 160      19.635  19.527  29.069  1.00109.34
ATOM   1289  NZ  LYS B 160      19.889  19.250  30.501  1.00109.34
ATOM   1290  N   ALA B 161      13.066  19.188  29.991  1.00 23.78
ATOM   1291  CA  ALA B 161      12.032  19.617  30.888  1.00 23.78
ATOM   1292  C   ALA B 161      10.924  18.615  30.882  1.00 23.78
ATOM   1293  O   ALA B 161      10.387  18.267  31.932  1.00 23.78
ATOM   1294  CB  ALA B 161      11.428  20.974  30.494  1.00 23.78
ATOM   1295  N   ALA B 162      10.559  18.113  29.689  1.00 29.50
ATOM   1296  CA  ALA B 162       9.487  17.167  29.586  1.00 29.50
ATOM   1297  C   ALA B 162       9.861  15.938  30.357  1.00 29.50
ATOM   1298  O   ALA B 162       9.035  15.344  31.051  1.00 29.50
ATOM   1299  CB  ALA B 162       9.215  16.739  28.134  1.00 29.50
ATOM   1300  N   SER B 163      11.140  15.535  30.260  1.00 69.19
ATOM   1301  CA  SER B 163      11.611  14.335  30.889  1.00 69.19
ATOM   1302  C   SER B 163      11.474  14.442  32.376  1.00 69.19
ATOM   1303  O   SER B 163      11.043  13.495  33.034  1.00 69.19
ATOM   1304  CB  SER B 163      13.096  14.062  30.587  1.00 69.19
ATOM   1305  OG  SER B 163      13.355  12.667  30.617  1.00 69.19
ATOM   1306  N   ASP B 164      11.840  15.602  32.948  1.00 71.23
ATOM   1307  CA  ASP B 164      11.819  15.757  34.373  1.00 71.23
ATOM   1308  C   ASP B 164      10.415  15.655  34.877  1.00 71.23
ATOM   1309  O   ASP B 164      10.158  14.992  35.880  1.00 71.23
ATOM   1310  CB  ASP B 164      12.373  17.116  34.826  1.00 71.23
ATOM   1311  CG  ASP B 164      13.475  16.844  35.833  1.00 71.23
ATOM   1312  OD1 ASP B 164      14.639  16.641  35.394  1.00 71.23
ATOM   1313  OD2 ASP B 164      13.170  16.839  37.054  1.00 71.23
ATOM   1314  N   ILE B 165       9.467  16.312  34.185  1.00 38.29
ATOM   1315  CA  ILE B 165       8.101  16.333  34.620  1.00 38.29
ATOM   1316  C   ILE B 165       7.528  14.951  34.547  1.00 38.29
ATOM   1317  O   ILE B 165       6.832  14.503  35.457  1.00 38.29
ATOM   1318  CB  ILE B 165       7.239  17.199  33.751  1.00 38.29
ATOM   1319  CG1 ILE B 165       7.871  18.589  33.579  1.00 38.29
ATOM   1320  CG2 ILE B 165       5.831  17.238  34.371  1.00 38.29
ATOM   1321  CD1 ILE B 165       7.474  19.278  32.274  1.00 38.29
ATOM   1322  N   ALA B 166       7.808  14.240  33.442  1.00 37.20
ATOM   1323  CA  ALA B 166       7.256  12.932  33.232  1.00 37.20
ATOM   1324  C   ALA B 166       7.734  11.988  34.288  1.00 37.20
ATOM   1325  O   ALA B 166       6.972  11.148  34.766  1.00 37.20
ATOM   1326  CB  ALA B 166       7.637  12.343  31.863  1.00 37.20
ATOM   1327  N   MET B 167       9.017  12.093  34.676  1.00104.14
ATOM   1328  CA  MET B 167       9.545  11.165  35.630  1.00104.14
ATOM   1329  C   MET B 167       8.820  11.316  36.930  1.00104.14
ATOM   1330  O   MET B 167       8.482  10.326  37.576  1.00104.14
ATOM   1331  CB  MET B 167      11.052  11.360  35.877  1.00104.14
ATOM   1332  CG  MET B 167      11.595  10.526  37.042  1.00104.14
ATOM   1333  SD  MET B 167      11.568  11.349  38.662  1.00104.14
ATOM   1334  CE  MET B 167      12.397  12.856  38.075  1.00104.14
ATOM   1335  N   THR B 168       8.584  12.561  37.378  1.00120.22
ATOM   1336  CA  THR B 168       7.914  12.714  38.636  1.00120.22
ATOM   1337  C   THR B 168       6.454  12.347  38.571  1.00120.22
ATOM   1338  O   THR B 168       5.958  11.596  39.408  1.00120.22
ATOM   1339  CB  THR B 168       8.026  14.106  39.199  1.00120.22
ATOM   1340  OG1 THR B 168       7.380  15.027  38.333  1.00120.22
ATOM   1341  CG2 THR B 168       9.507  14.487  39.387  1.00120.22
ATOM   1342  N   GLU B 169       5.733  12.912  37.582  1.00 83.39
ATOM   1343  CA  GLU B 169       4.301  12.832  37.433  1.00 83.39
ATOM   1344  C   GLU B 169       3.720  11.598  36.797  1.00 83.39
ATOM   1345  O   GLU B 169       2.574  11.269  37.097  1.00 83.39
ATOM   1346  CB  GLU B 169       3.714  14.057  36.713  1.00 83.39
ATOM   1347  CG  GLU B 169       4.144  15.366  37.381  1.00 83.39
ATOM   1348  CD  GLU B 169       3.109  15.746  38.427  1.00 83.39
ATOM   1349  OE1 GLU B 169       1.935  15.973  38.035  1.00 83.39
ATOM   1350  OE2 GLU B 169       3.477  15.813  39.632  1.00 83.39
ATOM   1351  N   LEU B 170       4.416  10.907  35.869  1.00 68.98
ATOM   1352  CA  LEU B 170       3.719   9.843  35.187  1.00 68.98
ATOM   1353  C   LEU B 170       4.376   8.512  35.403  1.00 68.98
ATOM   1354  O   LEU B 170       5.533   8.414  35.802  1.00 68.98
ATOM   1355  CB  LEU B 170       3.618  10.060  33.668  1.00 68.98
ATOM   1356  CG  LEU B 170       3.328  11.525  33.289  1.00 68.98
ATOM   1357  CD1 LEU B 170       3.363  11.732  31.766  1.00 68.98
ATOM   1358  CD2 LEU B 170       2.022  12.019  33.928  1.00 68.98
ATOM   1359  N   PRO B 171       3.618   7.468  35.150  1.00 93.93
ATOM   1360  CA  PRO B 171       4.090   6.113  35.258  1.00 93.93
ATOM   1361  C   PRO B 171       5.042   5.838  34.135  1.00 93.93
ATOM   1362  O   PRO B 171       4.940   6.489  33.097  1.00 93.93
ATOM   1363  CB  PRO B 171       2.844   5.225  35.234  1.00 93.93
ATOM   1364  CG  PRO B 171       1.880   5.948  34.274  1.00 93.93
ATOM   1365  CD  PRO B 171       1.850   7.393  34.799  1.00 93.93
ATOM   1366  N   PRO B 172       5.949   4.919  34.314  1.00148.43
ATOM   1367  CA  PRO B 172       6.919   4.622  33.295  1.00148.43
ATOM   1368  C   PRO B 172       6.286   4.029  32.077  1.00148.43
ATOM   1369  O   PRO B 172       6.900   4.055  31.014  1.00148.43
ATOM   1370  CB  PRO B 172       7.940   3.701  33.956  1.00148.43
ATOM   1371  CG  PRO B 172       7.777   3.994  35.458  1.00148.43
ATOM   1372  CD  PRO B 172       6.265   3.892  35.708  1.00148.43
ATOM   1373  N   THR B 173       5.106   3.410  32.240  1.00145.72
ATOM   1374  CA  THR B 173       4.358   2.803  31.178  1.00145.72
ATOM   1375  C   THR B 173       3.592   3.814  30.368  1.00145.72
ATOM   1376  O   THR B 173       3.181   3.513  29.248  1.00145.72
ATOM   1377  CB  THR B 173       3.410   1.756  31.681  1.00145.72
ATOM   1378  OG1 THR B 173       3.273   0.736  30.705  1.00145.72
ATOM   1379  CG2 THR B 173       2.040   2.394  31.934  1.00145.72
ATOM   1380  N   HIS B 174       3.322   5.016  30.924  1.00 74.57
ATOM   1381  CA  HIS B 174       2.482   5.986  30.258  1.00 74.57
ATOM   1382  C   HIS B 174       2.991   6.210  28.857  1.00 74.57
ATOM   1383  O   HIS B 174       4.177   6.453  28.641  1.00 74.57
ATOM   1384  CB  HIS B 174       2.453   7.337  31.000  1.00 74.57
ATOM   1385  CG  HIS B 174       1.265   8.198  30.690  1.00 74.57
ATOM   1386  ND1 HIS B 174       1.024   8.789  29.470  1.00 74.57
ATOM   1387  CD2 HIS B 174       0.233   8.576  31.495  1.00 74.57
ATOM   1388  CE1 HIS B 174      -0.132   9.490  29.596  1.00 74.57
ATOM   1389  NE2 HIS B 174      -0.648   9.391  30.808  1.00 74.57
ATOM   1390  N   PRO B 175       2.106   6.139  27.888  1.00 81.38
ATOM   1391  CA  PRO B 175       2.498   6.247  26.505  1.00 81.38
ATOM   1392  C   PRO B 175       3.154   7.550  26.176  1.00 81.38
ATOM   1393  O   PRO B 175       4.030   7.578  25.310  1.00 81.38
ATOM   1394  CB  PRO B 175       1.236   5.955  25.698  1.00 81.38
ATOM   1395  CG  PRO B 175       0.403   5.067  26.643  1.00 81.38
ATOM   1396  CD  PRO B 175       0.798   5.527  28.059  1.00 81.38
ATOM   1397  N   ILE B 176       2.735   8.644  26.833  1.00 48.20
ATOM   1398  CA  ILE B 176       3.341   9.910  26.543  1.00 48.20
ATOM   1399  C   ILE B 176       4.763   9.869  27.002  1.00 48.20
ATOM   1400  O   ILE B 176       5.661  10.351  26.314  1.00 48.20
ATOM   1401  CB  ILE B 176       2.672  11.074  27.215  1.00 48.20
ATOM   1402  CG1 ILE B 176       1.157  11.042  26.945  1.00 48.20
ATOM   1403  CG2 ILE B 176       3.356  12.362  26.724  1.00 48.20
ATOM   1404  CD1 ILE B 176       0.796  10.882  25.469  1.00 48.20
ATOM   1405  N   ARG B 177       5.001   9.294  28.196  1.00 52.34
ATOM   1406  CA  ARG B 177       6.329   9.227  28.734  1.00 52.34
ATOM   1407  C   ARG B 177       7.190   8.381  27.835  1.00 52.34
ATOM   1408  O   ARG B 177       8.345   8.715  27.571  1.00 52.34
ATOM   1409  CB  ARG B 177       6.363   8.605  30.143  1.00 52.34
ATOM   1410  CG  ARG B 177       7.744   8.661  30.803  1.00 52.34
ATOM   1411  CD  ARG B 177       8.101   7.407  31.606  1.00 52.34
ATOM   1412  NE  ARG B 177       7.809   7.696  33.040  1.00 52.34
ATOM   1413  CZ  ARG B 177       8.665   8.458  33.780  1.00 52.34
ATOM   1414  NH1 ARG B 177       9.822   8.925  33.231  1.00 52.34
ATOM   1415  NH2 ARG B 177       8.367   8.748  35.079  1.00 52.34
ATOM   1416  N   LEU B 178       6.648   7.251  27.345  1.00 58.27
ATOM   1417  CA  LEU B 178       7.399   6.361  26.499  1.00 58.27
ATOM   1418  C   LEU B 178       7.739   7.031  25.202  1.00 58.27
ATOM   1419  O   LEU B 178       8.854   6.889  24.703  1.00 58.27
ATOM   1420  CB  LEU B 178       6.652   5.052  26.171  1.00 58.27
ATOM   1421  CG  LEU B 178       7.524   3.782  26.282  1.00 58.27
ATOM   1422  CD1 LEU B 178       8.332   3.755  27.591  1.00 58.27
ATOM   1423  CD2 LEU B 178       6.674   2.512  26.109  1.00 58.27
ATOM   1424  N   GLY B 179       6.779   7.772  24.614  1.00 33.12
ATOM   1425  CA  GLY B 179       6.984   8.418  23.346  1.00 33.12
ATOM   1426  C   GLY B 179       8.044   9.467  23.479  1.00 33.12
ATOM   1427  O   GLY B 179       8.806   9.712  22.544  1.00 33.12
ATOM   1428  N   LEU B 180       8.078  10.165  24.630  1.00 51.30
ATOM   1429  CA  LEU B 180       9.067  11.182  24.849  1.00 51.30
ATOM   1430  C   LEU B 180      10.429  10.553  24.848  1.00 51.30
ATOM   1431  O   LEU B 180      11.351  11.036  24.192  1.00 51.30
ATOM   1432  CB  LEU B 180       8.886  11.919  26.188  1.00 51.30
ATOM   1433  CG  LEU B 180      10.003  12.937  26.483  1.00 51.30
ATOM   1434  CD1 LEU B 180       9.931  14.149  25.541  1.00 51.30
ATOM   1435  CD2 LEU B 180      10.013  13.339  27.966  1.00 51.30
ATOM   1436  N   ALA B 181      10.587   9.419  25.552  1.00 33.45
ATOM   1437  CA  ALA B 181      11.876   8.788  25.622  1.00 33.45
ATOM   1438  C   ALA B 181      12.301   8.416  24.233  1.00 33.45
ATOM   1439  O   ALA B 181      13.469   8.557  23.874  1.00 33.45
ATOM   1440  CB  ALA B 181      11.874   7.500  26.465  1.00 33.45
ATOM   1441  N   LEU B 182      11.356   7.936  23.404  1.00 55.31
ATOM   1442  CA  LEU B 182      11.697   7.501  22.078  1.00 55.31
ATOM   1443  C   LEU B 182      12.257   8.643  21.268  1.00 55.31
ATOM   1444  O   LEU B 182      13.297   8.493  20.631  1.00 55.31
ATOM   1445  CB  LEU B 182      10.473   6.951  21.321  1.00 55.31
ATOM   1446  CG  LEU B 182      10.814   5.991  20.169  1.00 55.31
ATOM   1447  CD1 LEU B 182      10.145   4.621  20.368  1.00 55.31
ATOM   1448  CD2 LEU B 182      10.485   6.623  18.807  1.00 55.31
ATOM   1449  N   ASN B 183      11.584   9.814  21.259  1.00 63.71
ATOM   1450  CA  ASN B 183      12.030  10.931  20.459  1.00 63.71
ATOM   1451  C   ASN B 183      13.259  11.567  21.026  1.00 63.71
ATOM   1452  O   ASN B 183      14.128  12.030  20.289  1.00 63.71
ATOM   1453  CB  ASN B 183      10.960  12.016  20.261  1.00 63.71
ATOM   1454  CG  ASN B 183       9.911  11.434  19.320  1.00 63.71
ATOM   1455  OD1 ASN B 183       9.676  10.227  19.303  1.00 63.71
ATOM   1456  ND2 ASN B 183       9.276  12.311  18.497  1.00 63.71
ATOM   1457  N   PHE B 184      13.351  11.628  22.362  1.00 97.88
ATOM   1458  CA  PHE B 184      14.472  12.242  23.008  1.00 97.88
ATOM   1459  C   PHE B 184      15.691  11.439  22.668  1.00 97.88
ATOM   1460  O   PHE B 184      16.758  11.990  22.407  1.00 97.88
ATOM   1461  CB  PHE B 184      14.236  12.321  24.527  1.00 97.88
ATOM   1462  CG  PHE B 184      15.227  13.224  25.178  1.00 97.88
ATOM   1463  CD1 PHE B 184      16.033  14.054  24.435  1.00 97.88
ATOM   1464  CD2 PHE B 184      15.283  13.305  26.549  1.00 97.88
ATOM   1465  CE1 PHE B 184      16.923  14.905  25.050  1.00 97.88
ATOM   1466  CE2 PHE B 184      16.168  14.154  27.170  1.00 97.88
ATOM   1467  CZ  PHE B 184      16.996  14.954  26.421  1.00 97.88
ATOM   1468  N   SER B 185      15.569  10.101  22.656  1.00 38.28
ATOM   1469  CA  SER B 185      16.701   9.279  22.334  1.00 38.28
ATOM   1470  C   SER B 185      17.081   9.474  20.895  1.00 38.28
ATOM   1471  O   SER B 185      18.263   9.465  20.558  1.00 38.28
ATOM   1472  CB  SER B 185      16.425   7.778  22.541  1.00 38.28
ATOM   1473  OG  SER B 185      15.477   7.315  21.590  1.00 38.28
ATOM   1474  N   VAL B 186      16.082   9.649  20.006  1.00 43.80
ATOM   1475  CA  VAL B 186      16.323   9.860  18.602  1.00 43.80
ATOM   1476  C   VAL B 186      17.086  11.136  18.462  1.00 43.80
ATOM   1477  O   VAL B 186      17.970  11.255  17.614  1.00 43.80
ATOM   1478  CB  VAL B 186      15.053  10.007  17.811  1.00 43.80
ATOM   1479  CG1 VAL B 186      15.413  10.164  16.323  1.00 43.80
ATOM   1480  CG2 VAL B 186      14.152   8.793  18.099  1.00 43.80
ATOM   1481  N   PHE B 187      16.752  12.126  19.308  1.00 53.89
ATOM   1482  CA  PHE B 187      17.406  13.401  19.278  1.00 53.89
ATOM   1483  C   PHE B 187      18.869  13.176  19.511  1.00 53.89
ATOM   1484  O   PHE B 187      19.708  13.690  18.773  1.00 53.89
ATOM   1485  CB  PHE B 187      16.881  14.321  20.392  1.00 53.89
ATOM   1486  CG  PHE B 187      17.780  15.499  20.491  1.00 53.89
ATOM   1487  CD1 PHE B 187      17.884  16.393  19.452  1.00 53.89
ATOM   1488  CD2 PHE B 187      18.509  15.714  21.637  1.00 53.89
ATOM   1489  CE1 PHE B 187      18.719  17.480  19.553  1.00 53.89
ATOM   1490  CE2 PHE B 187      19.345  16.799  21.741  1.00 53.89
ATOM   1491  CZ  PHE B 187      19.446  17.689  20.699  1.00 53.89
ATOM   1492  N   TYR B 188      19.218  12.370  20.532  1.00138.70
ATOM   1493  CA  TYR B 188      20.606  12.142  20.828  1.00138.70
ATOM   1494  C   TYR B 188      21.274  11.465  19.672  1.00138.70
ATOM   1495  O   TYR B 188      22.383  11.830  19.287  1.00138.70
ATOM   1496  CB  TYR B 188      20.851  11.172  21.995  1.00138.70
ATOM   1497  CG  TYR B 188      20.535  11.803  23.303  1.00138.70
ATOM   1498  CD1 TYR B 188      20.945  13.092  23.544  1.00138.70
ATOM   1499  CD2 TYR B 188      19.843  11.124  24.279  1.00138.70
ATOM   1500  CE1 TYR B 188      20.683  13.702  24.746  1.00138.70
ATOM   1501  CE2 TYR B 188      19.581  11.730  25.485  1.00138.70
ATOM   1502  CZ  TYR B 188      19.993  13.020  25.717  1.00138.70
ATOM   1503  OH  TYR B 188      19.721  13.640  26.955  1.00138.70
ATOM   1504  N   TYR B 189      20.628  10.426  19.112  1.00 72.18
ATOM   1505  CA  TYR B 189      21.260   9.642  18.091  1.00 72.18
ATOM   1506  C   TYR B 189      21.483  10.450  16.840  1.00 72.18
ATOM   1507  O   TYR B 189      22.611  10.540  16.355  1.00 72.18
ATOM   1508  CB  TYR B 189      20.386   8.423  17.722  1.00 72.18
ATOM   1509  CG  TYR B 189      21.203   7.343  17.093  1.00 72.18
ATOM   1510  CD1 TYR B 189      21.230   7.205  15.725  1.00 72.18
ATOM   1511  CD2 TYR B 189      21.960   6.486  17.861  1.00 72.18
ATOM   1512  CE1 TYR B 189      21.986   6.221  15.130  1.00 72.18
ATOM   1513  CE2 TYR B 189      22.718   5.500  17.274  1.00 72.18
ATOM   1514  CZ  TYR B 189      22.731   5.367  15.906  1.00 72.18
ATOM   1515  OH  TYR B 189      23.508   4.358  15.298  1.00 72.18
ATOM   1516  N   GLU B 190      20.407  11.051  16.287  1.00107.23
ATOM   1517  CA  GLU B 190      20.477  11.754  15.030  1.00107.23
ATOM   1518  C   GLU B 190      21.102  13.119  15.103  1.00107.23
ATOM   1519  O   GLU B 190      21.998  13.450  14.326  1.00107.23
ATOM   1520  CB  GLU B 190      19.083  11.961  14.412  1.00107.23
ATOM   1521  CG  GLU B 190      18.329  10.654  14.170  1.00107.23
ATOM   1522  CD  GLU B 190      18.613  10.214  12.742  1.00107.23
ATOM   1523  OE1 GLU B 190      18.470  11.065  11.824  1.00107.23
ATOM   1524  OE2 GLU B 190      18.976   9.023  12.550  1.00107.23
ATOM   1525  N   ILE B 191      20.590  13.981  16.002  1.00121.94
ATOM   1526  CA  ILE B 191      21.062  15.340  16.024  1.00121.94
ATOM   1527  C   ILE B 191      22.413  15.477  16.654  1.00121.94
ATOM   1528  O   ILE B 191      23.308  16.111  16.097  1.00121.94
ATOM   1529  CB  ILE B 191      20.109  16.261  16.721  1.00121.94
ATOM   1530  CG1 ILE B 191      18.707  16.062  16.123  1.00121.94
ATOM   1531  CG2 ILE B 191      20.634  17.700  16.583  1.00121.94
ATOM   1532  CD1 ILE B 191      18.631  16.421  14.640  1.00121.94
ATOM   1533  N   LEU B 192      22.557  14.923  17.871  1.00 76.20
ATOM   1534  CA  LEU B 192      23.756  14.933  18.664  1.00 76.20
ATOM   1535  C   LEU B 192      24.756  13.942  18.146  1.00 76.20
ATOM   1536  O   LEU B 192      25.958  14.102  18.334  1.00 76.20
ATOM   1537  CB  LEU B 192      23.498  14.574  20.136  1.00 76.20
ATOM   1538  CG  LEU B 192      23.667  15.756  21.109  1.00 76.20
ATOM   1539  CD1 LEU B 192      22.804  16.952  20.682  1.00 76.20
ATOM   1540  CD2 LEU B 192      23.416  15.333  22.565  1.00 76.20
ATOM   1541  N   ASN B 193      24.286  12.847  17.527  1.00 59.51
ATOM   1542  CA  ASN B 193      25.187  11.822  17.085  1.00 59.51
ATOM   1543  C   ASN B 193      25.901  11.273  18.283  1.00 59.51
ATOM   1544  O   ASN B 193      27.074  10.909  18.209  1.00 59.51
ATOM   1545  CB  ASN B 193      26.236  12.313  16.069  1.00 59.51
ATOM   1546  CG  ASN B 193      25.505  13.113  15.000  1.00 59.51
ATOM   1547  OD1 ASN B 193      25.781  14.294  14.793  1.00 59.51
ATOM   1548  ND2 ASN B 193      24.530  12.458  14.314  1.00 59.51
ATOM   1549  N   SER B 194      25.193  11.207  19.433  1.00102.96
ATOM   1550  CA  SER B 194      25.761  10.639  20.622  1.00102.96
ATOM   1551  C   SER B 194      24.979   9.395  20.908  1.00102.96
ATOM   1552  O   SER B 194      23.975   9.401  21.620  1.00102.96
ATOM   1553  CB  SER B 194      25.643  11.574  21.837  1.00102.96
ATOM   1554  OG  SER B 194      26.421  11.065  22.910  1.00102.96
ATOM   1555  N   PRO B 195      25.454   8.315  20.358  1.00 80.49
ATOM   1556  CA  PRO B 195      24.787   7.048  20.461  1.00 80.49
ATOM   1557  C   PRO B 195      24.720   6.457  21.832  1.00 80.49
ATOM   1558  O   PRO B 195      23.740   5.772  22.122  1.00 80.49
ATOM   1559  CB  PRO B 195      25.442   6.138  19.418  1.00 80.49
ATOM   1560  CG  PRO B 195      26.149   7.101  18.448  1.00 80.49
ATOM   1561  CD  PRO B 195      26.991   7.997  19.369  1.00 80.49
ATOM   1562  N   ASP B 196      25.736   6.676  22.686  1.00 29.71
ATOM   1563  CA  ASP B 196      25.695   6.084  23.993  1.00 29.71
ATOM   1564  C   ASP B 196      24.577   6.696  24.764  1.00 29.71
ATOM   1565  O   ASP B 196      23.826   6.001  25.448  1.00 29.71
ATOM   1566  CB  ASP B 196      26.985   6.297  24.804  1.00 29.71
ATOM   1567  CG  ASP B 196      27.452   7.733  24.606  1.00 29.71
ATOM   1568  OD1 ASP B 196      26.940   8.403  23.671  1.00 29.71
ATOM   1569  OD2 ASP B 196      28.338   8.175  25.385  1.00 29.71
ATOM   1570  N   ARG B 197      24.438   8.029  24.663  1.00 42.80
ATOM   1571  CA  ARG B 197      23.417   8.712  25.397  1.00 42.80
ATOM   1572  C   ARG B 197      22.084   8.279  24.889  1.00 42.80
ATOM   1573  O   ARG B 197      21.123   8.192  25.650  1.00 42.80
ATOM   1574  CB  ARG B 197      23.483  10.240  25.276  1.00 42.80
ATOM   1575  CG  ARG B 197      24.818  10.818  25.745  1.00 42.80
ATOM   1576  CD  ARG B 197      24.779  12.331  25.961  1.00 42.80
ATOM   1577  NE  ARG B 197      25.809  12.932  25.067  1.00 42.80
ATOM   1578  CZ  ARG B 197      26.335  14.160  25.350  1.00 42.80
ATOM   1579  NH1 ARG B 197      25.898  14.863  26.436  1.00 42.80
ATOM   1580  NH2 ARG B 197      27.300  14.687  24.542  1.00 42.80
ATOM   1581  N   ALA B 198      21.973   8.045  23.572  1.00 36.53
ATOM   1582  CA  ALA B 198      20.702   7.655  23.034  1.00 36.53
ATOM   1583  C   ALA B 198      20.294   6.313  23.569  1.00 36.53
ATOM   1584  O   ALA B 198      19.164   6.128  24.017  1.00 36.53
ATOM   1585  CB  ALA B 198      20.722   7.557  21.500  1.00 36.53
ATOM   1586  N   CYS B 199      21.225   5.341  23.558  1.00 37.35
ATOM   1587  CA  CYS B 199      20.913   4.002  23.976  1.00 37.35
ATOM   1588  C   CYS B 199      20.557   3.990  25.430  1.00 37.35
ATOM   1589  O   CYS B 199      19.623   3.306  25.849  1.00 37.35
ATOM   1590  CB  CYS B 199      22.088   3.026  23.779  1.00 37.35
ATOM   1591  SG  CYS B 199      22.752   3.058  22.086  1.00 37.35
ATOM   1592  N   ARG B 200      21.291   4.756  26.255  1.00100.40
ATOM   1593  CA  ARG B 200      21.012   4.687  27.659  1.00100.40
ATOM   1594  C   ARG B 200      19.617   5.151  27.930  1.00100.40
ATOM   1595  O   ARG B 200      18.893   4.536  28.711  1.00100.40
ATOM   1596  CB  ARG B 200      21.959   5.525  28.532  1.00100.40
ATOM   1597  CG  ARG B 200      23.324   4.852  28.681  1.00100.40
ATOM   1598  CD  ARG B 200      24.459   5.851  28.897  1.00100.40
ATOM   1599  NE  ARG B 200      25.683   5.080  29.253  1.00100.40
ATOM   1600  CZ  ARG B 200      26.387   4.401  28.302  1.00100.40
ATOM   1601  NH1 ARG B 200      25.924   4.326  27.020  1.00100.40
ATOM   1602  NH2 ARG B 200      27.552   3.779  28.645  1.00100.40
ATOM   1603  N   LEU B 201      19.195   6.253  27.287  1.00 55.01
ATOM   1604  CA  LEU B 201      17.885   6.780  27.535  1.00 55.01
ATOM   1605  C   LEU B 201      16.836   5.803  27.099  1.00 55.01
ATOM   1606  O   LEU B 201      15.868   5.557  27.817  1.00 55.01
ATOM   1607  CB  LEU B 201      17.625   8.087  26.772  1.00 55.01
ATOM   1608  CG  LEU B 201      16.206   8.644  26.983  1.00 55.01
ATOM   1609  CD1 LEU B 201      16.102   9.433  28.297  1.00 55.01
ATOM   1610  CD2 LEU B 201      15.738   9.452  25.762  1.00 55.01
ATOM   1611  N   ALA B 202      16.993   5.221  25.897  1.00 33.33
ATOM   1612  CA  ALA B 202      15.998   4.307  25.414  1.00 33.33
ATOM   1613  C   ALA B 202      15.934   3.102  26.304  1.00 33.33
ATOM   1614  O   ALA B 202      14.848   2.630  26.643  1.00 33.33
ATOM   1615  CB  ALA B 202      16.276   3.820  23.983  1.00 33.33
ATOM   1616  N   LYS B 203      17.102   2.571  26.717  1.00 41.81
ATOM   1617  CA  LYS B 203      17.118   1.382  27.525  1.00 41.81
ATOM   1618  C   LYS B 203      16.482   1.648  28.852  1.00 41.81
ATOM   1619  O   LYS B 203      15.729   0.819  29.363  1.00 41.81
ATOM   1620  CB  LYS B 203      18.527   0.840  27.816  1.00 41.81
ATOM   1621  CG  LYS B 203      19.087   0.072  26.617  1.00 41.81
ATOM   1622  CD  LYS B 203      20.592   0.227  26.393  1.00 41.81
ATOM   1623  CE  LYS B 203      21.291  -1.109  26.136  1.00 41.81
ATOM   1624  NZ  LYS B 203      22.294  -1.376  27.187  1.00 41.81
ATOM   1625  N   ALA B 204      16.773   2.815  29.455  1.00 25.17
ATOM   1626  CA  ALA B 204      16.264   3.106  30.764  1.00 25.17
ATOM   1627  C   ALA B 204      14.768   3.166  30.716  1.00 25.17
ATOM   1628  O   ALA B 204      14.089   2.637  31.596  1.00 25.17
ATOM   1629  CB  ALA B 204      16.761   4.456  31.307  1.00 25.17
ATOM   1630  N   ALA B 205      14.214   3.810  29.674  1.00 28.32
ATOM   1631  CA  ALA B 205      12.791   3.961  29.562  1.00 28.32
ATOM   1632  C   ALA B 205      12.164   2.610  29.429  1.00 28.32
ATOM   1633  O   ALA B 205      11.138   2.322  30.045  1.00 28.32
ATOM   1634  CB  ALA B 205      12.378   4.783  28.329  1.00 28.32
ATOM   1635  N   PHE B 206      12.774   1.740  28.609  1.00 56.23
ATOM   1636  CA  PHE B 206      12.242   0.427  28.390  1.00 56.23
ATOM   1637  C   PHE B 206      12.266  -0.350  29.673  1.00 56.23
ATOM   1638  O   PHE B 206      11.273  -0.963  30.062  1.00 56.23
ATOM   1639  CB  PHE B 206      13.062  -0.357  27.351  1.00 56.23
ATOM   1640  CG  PHE B 206      12.367  -1.647  27.090  1.00 56.23
ATOM   1641  CD1 PHE B 206      11.181  -1.681  26.392  1.00 56.23
ATOM   1642  CD2 PHE B 206      12.914  -2.828  27.537  1.00 56.23
ATOM   1643  CE1 PHE B 206      10.548  -2.878  26.153  1.00 56.23
ATOM   1644  CE2 PHE B 206      12.286  -4.027  27.299  1.00 56.23
ATOM   1645  CZ  PHE B 206      11.099  -4.052  26.607  1.00 56.23
ATOM   1646  N   ASP B 207      13.407  -0.318  30.384  1.00 38.35
ATOM   1647  CA  ASP B 207      13.573  -1.107  31.573  1.00 38.35
ATOM   1648  C   ASP B 207      12.591  -0.680  32.619  1.00 38.35
ATOM   1649  O   ASP B 207      12.034  -1.513  33.331  1.00 38.35
ATOM   1650  CB  ASP B 207      14.977  -0.972  32.189  1.00 38.35
ATOM   1651  CG  ASP B 207      15.760  -2.249  31.911  1.00 38.35
ATOM   1652  OD1 ASP B 207      15.236  -3.349  32.236  1.00 38.35
ATOM   1653  OD2 ASP B 207      16.896  -2.140  31.379  1.00 38.35
ATOM   1654  N   ASP B 208      12.359   0.636  32.753  1.00 37.94
ATOM   1655  CA  ASP B 208      11.482   1.109  33.784  1.00 37.94
ATOM   1656  C   ASP B 208      10.086   0.622  33.531  1.00 37.94
ATOM   1657  O   ASP B 208       9.392   0.210  34.457  1.00 37.94
ATOM   1658  CB  ASP B 208      11.420   2.645  33.860  1.00 37.94
ATOM   1659  CG  ASP B 208      12.303   3.114  35.009  1.00 37.94
ATOM   1660  OD1 ASP B 208      12.174   2.556  36.129  1.00 37.94
ATOM   1661  OD2 ASP B 208      13.118   4.047  34.776  1.00 37.94
ATOM   1662  N   ALA B 209       9.628   0.673  32.265  1.00 39.83
ATOM   1663  CA  ALA B 209       8.290   0.259  31.945  1.00 39.83
ATOM   1664  C   ALA B 209       8.123  -1.207  32.209  1.00 39.83
ATOM   1665  O   ALA B 209       7.135  -1.635  32.805  1.00 39.83
ATOM   1666  CB  ALA B 209       7.924   0.497  30.467  1.00 39.83
ATOM   1667  N   ILE B 210       9.114  -2.020  31.807  1.00 76.62
ATOM   1668  CA  ILE B 210       8.975  -3.445  31.913  1.00 76.62
ATOM   1669  C   ILE B 210       8.798  -3.827  33.344  1.00 76.62
ATOM   1670  O   ILE B 210       7.963  -4.669  33.667  1.00 76.62
ATOM   1671  CB  ILE B 210      10.143  -4.206  31.345  1.00 76.62
ATOM   1672  CG1 ILE B 210      10.101  -4.172  29.809  1.00 76.62
ATOM   1673  CG2 ILE B 210      10.142  -5.624  31.937  1.00 76.62
ATOM   1674  CD1 ILE B 210       8.819  -4.764  29.222  1.00 76.62
ATOM   1675  N   ALA B 211       9.563  -3.201  34.252  1.00 52.47
ATOM   1676  CA  ALA B 211       9.470  -3.571  35.635  1.00 52.47
ATOM   1677  C   ALA B 211       8.074  -3.310  36.128  1.00 52.47
ATOM   1678  O   ALA B 211       7.526  -4.070  36.923  1.00 52.47
ATOM   1679  CB  ALA B 211      10.429  -2.766  36.530  1.00 52.47
ATOM   1680  N   GLU B 212       7.511  -2.192  35.653  1.00166.24
ATOM   1681  CA  GLU B 212       6.281  -1.497  35.925  1.00166.24
ATOM   1682  C   GLU B 212       5.023  -2.020  35.278  1.00166.24
ATOM   1683  O   GLU B 212       4.035  -1.293  35.329  1.00166.24
ATOM   1684  CB  GLU B 212       6.379  -0.012  35.549  1.00166.24
ATOM   1685  CG  GLU B 212       7.243   0.799  36.517  1.00166.24
ATOM   1686  CD  GLU B 212       6.510   0.924  37.846  1.00166.24
ATOM   1687  OE1 GLU B 212       6.613  -0.016  38.678  1.00166.24
ATOM   1688  OE2 GLU B 212       5.828   1.965  38.042  1.00166.24
ATOM   1689  N   LEU B 213       4.981  -3.189  34.608  1.00 83.14
ATOM   1690  CA  LEU B 213       3.845  -3.598  33.802  1.00 83.14
ATOM   1691  C   LEU B 213       2.542  -3.437  34.542  1.00 83.14
ATOM   1692  O   LEU B 213       1.500  -3.223  33.922  1.00 83.14
ATOM   1693  CB  LEU B 213       3.928  -5.065  33.339  1.00 83.14
ATOM   1694  CG  LEU B 213       4.771  -5.275  32.065  1.00 83.14
ATOM   1695  CD1 LEU B 213       4.719  -6.738  31.592  1.00 83.14
ATOM   1696  CD2 LEU B 213       4.382  -4.277  30.963  1.00 83.14
ATOM   1697  N   ASP B 214       2.549  -3.524  35.881  1.00 59.22
ATOM   1698  CA  ASP B 214       1.326  -3.386  36.624  1.00 59.22
ATOM   1699  C   ASP B 214       0.700  -2.045  36.330  1.00 59.22
ATOM   1700  O   ASP B 214      -0.519  -1.900  36.394  1.00 59.22
ATOM   1701  CB  ASP B 214       1.522  -3.514  38.150  1.00 59.22
ATOM   1702  CG  ASP B 214       0.200  -3.277  38.873  1.00 59.22
ATOM   1703  OD1 ASP B 214      -0.689  -4.167  38.815  1.00 59.22
ATOM   1704  OD2 ASP B 214       0.066  -2.187  39.491  1.00 59.22
ATOM   1705  N   THR B 215       1.526  -1.034  35.997  1.00 95.68
ATOM   1706  CA  THR B 215       1.147   0.330  35.723  1.00 95.68
ATOM   1707  C   THR B 215       0.421   0.488  34.411  1.00 95.68
ATOM   1708  O   THR B 215       0.063   1.609  34.049  1.00 95.68
ATOM   1709  CB  THR B 215       2.266   1.332  35.783  1.00 95.68
ATOM   1710  OG1 THR B 215       3.210   1.113  34.750  1.00 95.68
ATOM   1711  CG2 THR B 215       2.940   1.216  37.159  1.00 95.68
ATOM   1712  N   LEU B 216       0.298  -0.581  33.598  1.00 64.72
ATOM   1713  CA  LEU B 216      -0.423  -0.497  32.348  1.00 64.72
ATOM   1714  C   LEU B 216      -1.841  -0.080  32.634  1.00 64.72
ATOM   1715  O   LEU B 216      -2.425  -0.454  33.648  1.00 64.72
ATOM   1716  CB  LEU B 216      -0.537  -1.853  31.621  1.00 64.72
ATOM   1717  CG  LEU B 216       0.738  -2.346  30.912  1.00 64.72
ATOM   1718  CD1 LEU B 216       0.764  -3.881  30.828  1.00 64.72
ATOM   1719  CD2 LEU B 216       0.885  -1.709  29.523  1.00 64.72
ATOM   1720  N   SER B 217      -2.430   0.723  31.722  1.00 39.31
ATOM   1721  CA  SER B 217      -3.781   1.188  31.871  1.00 39.31
ATOM   1722  C   SER B 217      -4.634   0.410  30.925  1.00 39.31
ATOM   1723  O   SER B 217      -4.183  -0.047  29.877  1.00 39.31
ATOM   1724  CB  SER B 217      -3.971   2.674  31.527  1.00 39.31
ATOM   1725  OG  SER B 217      -3.462   3.479  32.580  1.00 39.31
ATOM   1726  N   GLU B 218      -5.919   0.264  31.291  1.00 94.96
ATOM   1727  CA  GLU B 218      -6.859  -0.539  30.570  1.00 94.96
ATOM   1728  C   GLU B 218      -7.037  -0.005  29.188  1.00 94.96
ATOM   1729  O   GLU B 218      -7.142  -0.773  28.232  1.00 94.96
ATOM   1730  CB  GLU B 218      -8.246  -0.503  31.230  1.00 94.96
ATOM   1731  CG  GLU B 218      -8.274  -1.106  32.634  1.00 94.96
ATOM   1732  CD  GLU B 218      -8.342   0.045  33.626  1.00 94.96
ATOM   1733  OE1 GLU B 218      -7.255   0.575  33.981  1.00 94.96
ATOM   1734  OE2 GLU B 218      -9.474   0.410  34.044  1.00 94.96
ATOM   1735  N   GLU B 219      -7.160   1.325  29.052  1.00108.71
ATOM   1736  CA  GLU B 219      -7.361   1.885  27.749  1.00108.71
ATOM   1737  C   GLU B 219      -6.100   1.920  26.930  1.00108.71
ATOM   1738  O   GLU B 219      -6.121   1.608  25.741  1.00108.71
ATOM   1739  CB  GLU B 219      -7.900   3.322  27.784  1.00108.71
ATOM   1740  CG  GLU B 219      -7.212   4.168  28.855  1.00108.71
ATOM   1741  CD  GLU B 219      -7.190   5.615  28.389  1.00108.71
ATOM   1742  OE1 GLU B 219      -8.259   6.118  27.957  1.00108.71
ATOM   1743  OE2 GLU B 219      -6.095   6.235  28.464  1.00108.71
ATOM   1744  N   SER B 220      -4.986   2.348  27.561  1.00 80.90
ATOM   1745  CA  SER B 220      -3.720   2.649  26.934  1.00 80.90
ATOM   1746  C   SER B 220      -2.743   1.511  26.754  1.00 80.90
ATOM   1747  O   SER B 220      -1.655   1.742  26.230  1.00 80.90
ATOM   1748  CB  SER B 220      -2.951   3.749  27.683  1.00 80.90
ATOM   1749  OG  SER B 220      -3.687   4.963  27.660  1.00 80.90
ATOM   1750  N   TYR B 221      -3.063   0.270  27.155  1.00 69.39
ATOM   1751  CA  TYR B 221      -2.072  -0.779  27.178  1.00 69.39
ATOM   1752  C   TYR B 221      -1.457  -1.021  25.830  1.00 69.39
ATOM   1753  O   TYR B 221      -0.247  -1.222  25.729  1.00 69.39
ATOM   1754  CB  TYR B 221      -2.657  -2.119  27.672  1.00 69.39
ATOM   1755  CG  TYR B 221      -3.539  -2.659  26.595  1.00 69.39
ATOM   1756  CD1 TYR B 221      -4.768  -2.091  26.347  1.00 69.39
ATOM   1757  CD2 TYR B 221      -3.143  -3.734  25.831  1.00 69.39
ATOM   1758  CE1 TYR B 221      -5.586  -2.576  25.355  1.00 69.39
ATOM   1759  CE2 TYR B 221      -3.956  -4.226  24.836  1.00 69.39
ATOM   1760  CZ  TYR B 221      -5.180  -3.647  24.596  1.00 69.39
ATOM   1761  OH  TYR B 221      -6.014  -4.150  23.576  1.00 69.39
ATOM   1762  N   LYS B 222      -2.256  -1.027  24.753  1.00146.11
ATOM   1763  CA  LYS B 222      -1.714  -1.323  23.459  1.00146.11
ATOM   1764  C   LYS B 222      -0.699  -0.286  23.087  1.00146.11
ATOM   1765  O   LYS B 222       0.359  -0.615  22.553  1.00146.11
ATOM   1766  CB  LYS B 222      -2.800  -1.373  22.367  1.00146.11
ATOM   1767  CG  LYS B 222      -2.281  -1.784  20.986  1.00146.11
ATOM   1768  CD  LYS B 222      -1.690  -3.196  20.928  1.00146.11
ATOM   1769  CE  LYS B 222      -0.226  -3.228  20.495  1.00146.11
ATOM   1770  NZ  LYS B 222       0.313  -4.597  20.633  1.00146.11
ATOM   1771  N   ASP B 223      -0.995   0.999  23.357  1.00 32.31
ATOM   1772  CA  ASP B 223      -0.108   2.063  22.984  1.00 32.31
ATOM   1773  C   ASP B 223       1.188   1.900  23.710  1.00 32.31
ATOM   1774  O   ASP B 223       2.258   2.089  23.134  1.00 32.31
ATOM   1775  CB  ASP B 223      -0.638   3.452  23.374  1.00 32.31
ATOM   1776  CG  ASP B 223      -0.983   4.222  22.109  1.00 32.31
ATOM   1777  OD1 ASP B 223      -1.860   3.746  21.340  1.00 32.31
ATOM   1778  OD2 ASP B 223      -0.368   5.301  21.896  1.00 32.31
ATOM   1779  N   SER B 224       1.124   1.545  25.005  1.00 39.71
ATOM   1780  CA  SER B 224       2.318   1.433  25.785  1.00 39.71
ATOM   1781  C   SER B 224       3.195   0.366  25.211  1.00 39.71
ATOM   1782  O   SER B 224       4.391   0.574  25.023  1.00 39.71
ATOM   1783  CB  SER B 224       2.049   1.055  27.252  1.00 39.71
ATOM   1784  OG  SER B 224       3.248   1.144  28.008  1.00 39.71
ATOM   1785  N   THR B 225       2.614  -0.807  24.902  1.00 38.21
ATOM   1786  CA  THR B 225       3.376  -1.926  24.425  1.00 38.21
ATOM   1787  C   THR B 225       3.982  -1.616  23.092  1.00 38.21
ATOM   1788  O   THR B 225       5.109  -2.015  22.810  1.00 38.21
ATOM   1789  CB  THR B 225       2.550  -3.164  24.243  1.00 38.21
ATOM   1790  OG1 THR B 225       1.577  -2.962  23.229  1.00 38.21
ATOM   1791  CG2 THR B 225       1.864  -3.496  25.578  1.00 38.21
ATOM   1792  N   LEU B 226       3.238  -0.912  22.219  1.00 93.37
ATOM   1793  CA  LEU B 226       3.743  -0.653  20.902  1.00 93.37
ATOM   1794  C   LEU B 226       4.972   0.203  21.023  1.00 93.37
ATOM   1795  O   LEU B 226       5.981  -0.058  20.370  1.00 93.37
ATOM   1796  CB  LEU B 226       2.699   0.056  20.005  1.00 93.37
ATOM   1797  CG  LEU B 226       3.132   0.373  18.552  1.00 93.37
ATOM   1798  CD1 LEU B 226       3.685   1.805  18.453  1.00 93.37
ATOM   1799  CD2 LEU B 226       4.127  -0.647  17.975  1.00 93.37
ATOM   1800  N   ILE B 227       4.926   1.241  21.878  1.00102.61
ATOM   1801  CA  ILE B 227       6.029   2.154  22.013  1.00102.61
ATOM   1802  C   ILE B 227       7.212   1.436  22.594  1.00102.61
ATOM   1803  O   ILE B 227       8.355   1.678  22.204  1.00102.61
ATOM   1804  CB  ILE B 227       5.725   3.322  22.906  1.00102.61
ATOM   1805  CG1 ILE B 227       4.422   4.020  22.477  1.00102.61
ATOM   1806  CG2 ILE B 227       6.946   4.257  22.852  1.00102.61
ATOM   1807  CD1 ILE B 227       4.381   4.410  21.002  1.00102.61
ATOM   1808  N   MET B 228       6.972   0.535  23.566  1.00113.15
ATOM   1809  CA  MET B 228       8.077  -0.153  24.159  1.00113.15
ATOM   1810  C   MET B 228       8.776  -0.942  23.094  1.00113.15
ATOM   1811  O   MET B 228      10.004  -1.027  23.095  1.00113.15
ATOM   1812  CB  MET B 228       7.715  -1.058  25.353  1.00113.15
ATOM   1813  CG  MET B 228       7.221  -2.455  25.000  1.00113.15
ATOM   1814  SD  MET B 228       7.228  -3.610  26.401  1.00113.15
ATOM   1815  CE  MET B 228       5.780  -2.888  27.219  1.00113.15
ATOM   1816  N   GLN B 229       8.032  -1.542  22.145  1.00 96.27
ATOM   1817  CA  GLN B 229       8.722  -2.281  21.127  1.00 96.27
ATOM   1818  C   GLN B 229       9.525  -1.341  20.280  1.00 96.27
ATOM   1819  O   GLN B 229      10.610  -1.690  19.819  1.00 96.27
ATOM   1820  CB  GLN B 229       7.850  -3.089  20.165  1.00 96.27
ATOM   1821  CG  GLN B 229       8.731  -4.111  19.446  1.00 96.27
ATOM   1822  CD  GLN B 229       8.048  -4.559  18.176  1.00 96.27
ATOM   1823  OE1 GLN B 229       7.016  -5.226  18.225  1.00 96.27
ATOM   1824  NE2 GLN B 229       8.629  -4.184  17.006  1.00 96.27
ATOM   1825  N   LEU B 230       9.006  -0.121  20.035  1.00 48.05
ATOM   1826  CA  LEU B 230       9.707   0.820  19.203  1.00 48.05
ATOM   1827  C   LEU B 230      11.023   1.149  19.837  1.00 48.05
ATOM   1828  O   LEU B 230      12.025   1.302  19.139  1.00 48.05
ATOM   1829  CB  LEU B 230       8.951   2.141  18.981  1.00 48.05
ATOM   1830  CG  LEU B 230       7.508   1.938  18.489  1.00 48.05
ATOM   1831  CD1 LEU B 230       6.808   3.285  18.243  1.00 48.05
ATOM   1832  CD2 LEU B 230       7.464   0.998  17.272  1.00 48.05
ATOM   1833  N   LEU B 231      11.052   1.282  21.177  1.00 46.30
ATOM   1834  CA  LEU B 231      12.280   1.565  21.868  1.00 46.30
ATOM   1835  C   LEU B 231      13.221   0.418  21.628  1.00 46.30
ATOM   1836  O   LEU B 231      14.404   0.610  21.345  1.00 46.30
ATOM   1837  CB  LEU B 231      12.074   1.682  23.391  1.00 46.30
ATOM   1838  CG  LEU B 231      11.175   2.859  23.824  1.00 46.30
ATOM   1839  CD1 LEU B 231      10.668   2.677  25.265  1.00 46.30
ATOM   1840  CD2 LEU B 231      11.895   4.205  23.637  1.00 46.30
ATOM   1841  N   ARG B 232      12.691  -0.815  21.710  1.00181.79
ATOM   1842  CA  ARG B 232      13.433  -2.034  21.539  1.00181.79
ATOM   1843  C   ARG B 232      14.042  -2.060  20.173  1.00181.79
ATOM   1844  O   ARG B 232      15.214  -2.400  20.018  1.00181.79
ATOM   1845  CB  ARG B 232      12.495  -3.258  21.620  1.00181.79
ATOM   1846  CG  ARG B 232      13.113  -4.517  22.236  1.00181.79
ATOM   1847  CD  ARG B 232      12.868  -4.687  23.736  1.00181.79
ATOM   1848  NE  ARG B 232      13.998  -4.064  24.475  1.00181.79
ATOM   1849  CZ  ARG B 232      15.165  -4.746  24.655  1.00181.79
ATOM   1850  NH1 ARG B 232      15.317  -6.000  24.140  1.00181.79
ATOM   1851  NH2 ARG B 232      16.186  -4.160  25.344  1.00181.79
ATOM   1852  N   ASP B 233      13.261  -1.688  19.142  1.00 41.85
ATOM   1853  CA  ASP B 233      13.739  -1.761  17.791  1.00 41.85
ATOM   1854  C   ASP B 233      14.913  -0.848  17.633  1.00 41.85
ATOM   1855  O   ASP B 233      15.912  -1.215  17.017  1.00 41.85
ATOM   1856  CB  ASP B 233      12.684  -1.316  16.762  1.00 41.85
ATOM   1857  CG  ASP B 233      12.042  -2.555  16.156  1.00 41.85
ATOM   1858  OD1 ASP B 233      12.783  -3.534  15.876  1.00 41.85
ATOM   1859  OD2 ASP B 233      10.799  -2.529  15.952  1.00 41.85
ATOM   1860  N   ASN B 234      14.825   0.372  18.194  1.00 39.62
ATOM   1861  CA  ASN B 234      15.880   1.329  18.023  1.00 39.62
ATOM   1862  C   ASN B 234      17.138   0.845  18.678  1.00 39.62
ATOM   1863  O   ASN B 234      18.219   0.935  18.097  1.00 39.62
ATOM   1864  CB  ASN B 234      15.544   2.707  18.625  1.00 39.62
ATOM   1865  CG  ASN B 234      14.832   3.522  17.554  1.00 39.62
ATOM   1866  OD1 ASN B 234      15.445   4.341  16.869  1.00 39.62
ATOM   1867  ND2 ASN B 234      13.498   3.307  17.414  1.00 39.62
ATOM   1868  N   LEU B 235      17.028   0.297  19.904  1.00 53.12
ATOM   1869  CA  LEU B 235      18.193  -0.116  20.637  1.00 53.12
ATOM   1870  C   LEU B 235      18.920  -1.190  19.895  1.00 53.12
ATOM   1871  O   LEU B 235      20.143  -1.148  19.769  1.00 53.12
ATOM   1872  CB  LEU B 235      17.858  -0.642  22.046  1.00 53.12
ATOM   1873  CG  LEU B 235      17.396   0.459  23.022  1.00 53.12
ATOM   1874  CD1 LEU B 235      16.660  -0.128  24.236  1.00 53.12
ATOM   1875  CD2 LEU B 235      18.584   1.332  23.456  1.00 53.12
ATOM   1876  N   THR B 236      18.185  -2.178  19.362  1.00 99.70
ATOM   1877  CA  THR B 236      18.833  -3.266  18.693  1.00 99.70
ATOM   1878  C   THR B 236      19.555  -2.744  17.492  1.00 99.70
ATOM   1879  O   THR B 236      20.695  -3.122  17.227  1.00 99.70
ATOM   1880  CB  THR B 236      17.864  -4.324  18.257  1.00 99.70
ATOM   1881  OG1 THR B 236      16.982  -3.809  17.271  1.00 99.70
ATOM   1882  CG2 THR B 236      17.062  -4.785  19.486  1.00 99.70
ATOM   1883  N   LEU B 237      18.909  -1.835  16.741  1.00 40.55
ATOM   1884  CA  LEU B 237      19.483  -1.305  15.539  1.00 40.55
ATOM   1885  C   LEU B 237      20.736  -0.552  15.868  1.00 40.55
ATOM   1886  O   LEU B 237      21.768  -0.725  15.220  1.00 40.55
ATOM   1887  CB  LEU B 237      18.502  -0.348  14.837  1.00 40.55
ATOM   1888  CG  LEU B 237      19.115   0.523  13.729  1.00 40.55
ATOM   1889  CD1 LEU B 237      18.932  -0.111  12.340  1.00 40.55
ATOM   1890  CD2 LEU B 237      18.561   1.956  13.796  1.00 40.55
ATOM   1891  N   TRP B 238      20.672   0.290  16.911  1.00 64.62
ATOM   1892  CA  TRP B 238      21.755   1.137  17.313  1.00 64.62
ATOM   1893  C   TRP B 238      22.904   0.334  17.832  1.00 64.62
ATOM   1894  O   TRP B 238      24.058   0.703  17.622  1.00 64.62
ATOM   1895  CB  TRP B 238      21.313   2.152  18.377  1.00 64.62
ATOM   1896  CG  TRP B 238      20.327   3.152  17.820  1.00 64.62
ATOM   1897  CD1 TRP B 238      20.044   3.437  16.516  1.00 64.62
ATOM   1898  CD2 TRP B 238      19.473   3.992  18.612  1.00 64.62
ATOM   1899  NE1 TRP B 238      19.071   4.404  16.446  1.00 64.62
ATOM   1900  CE2 TRP B 238      18.709   4.753  17.728  1.00 64.62
ATOM   1901  CE3 TRP B 238      19.332   4.113  19.964  1.00 64.62
ATOM   1902  CZ2 TRP B 238      17.790   5.655  18.184  1.00 64.62
ATOM   1903  CZ3 TRP B 238      18.407   5.026  20.421  1.00 64.62
ATOM   1904  CH2 TRP B 238      17.650   5.782  19.548  1.00 64.62
ATOM   1905  N   THR B 239      22.627  -0.769  18.552  1.00 73.95
ATOM   1906  CA  THR B 239      23.701  -1.554  19.086  1.00 73.95
ATOM   1907  C   THR B 239      24.266  -2.405  17.957  1.00 73.95
ATOM   1908  O   THR B 239      23.486  -3.193  17.360  1.00 73.95
ATOM   1909  CB  THR B 239      23.267  -2.476  20.186  1.00 73.95
ATOM   1910  OG1 THR B 239      22.180  -3.279  19.750  1.00 73.95
ATOM   1911  CG2 THR B 239      22.828  -1.622  21.385  1.00 73.95
ATOM   1912  OXT THR B 239      25.489  -2.281  17.678  1.00 73.95
