# Supplementary material for: A recombinant Fasciola gigantica 14-3-3 epsilon protein (rFg14-3-3e) modulates various functions of goat peripheral blood mononuclear cells
Source: Parasit Vectors. 2018 Mar 6;11:152. doi: 10.1186/s13071-018-2745-4 (PMC5840819; doi:10.1186/s13071-018-2745-4)
Supplement: Supplementary file 1 — Dataset S1. Structure files, FoldX configuration files and associated energy calculations for complexes between YWAHE and rFg14-3-3, and the 18 human protein interactors of YWAHE. (TGZ 5273 kb) [file 13071_2018_2745_MOESM1_ESM.tgz › foldx_model_files/WT_P04637-P62258-MDL-3lw1_Repair.fxout]

./WT_P04637-P62258-MDL-3lw1.pdb
Starting Structure	-47.9082	-226.039	-66.9911	-289.101	-14.1896	388.551	-375.753	25.0068	153.918	342.5	0	0	0.38518	21.0419	260.525	-6.77542	0	0	-0.74936	0	0.287474	0
Now Optimizing Residues.
PHEA1	-48.05	-226.039	-66.9911	-289.103	-14.1842	388.55	-375.758	24.8568	153.917	342.501	0	0	0.38518	21.0527	260.524	-6.77542	0	0	-0.74936	0	0.287474	0
LYSA2	-48.0823	-226.038	-67.0101	-289.094	-14.1855	388.526	-375.757	24.8522	153.925	342.494	0	0	0.38518	21.0572	260.524	-6.77542	0	0	-0.749197	0	0.287474	0
THRA3	-48.1996	-226.043	-67.0133	-289.061	-14.185	388.459	-375.731	24.8522	153.926	342.488	0	0	0.38518	20.961	260.524	-6.77542	0	0	-0.749197	0	0.287474	0
GLUA4	-48.2144	-226.043	-67.032	-289.061	-14.1948	388.46	-375.731	24.8523	153.941	342.487	0	0	0.38518	20.9644	260.524	-6.77694	0	0	-0.752915	0	0.287474	0
PROA6	-48.2459	-226.043	-67.032	-289.073	-14.1951	388.465	-375.755	24.8521	153.941	342.488	0	0	0.38518	20.9643	260.524	-6.77694	0	0	-0.752915	0	0.287474	0
ASPA7	-48.2477	-226.043	-67.032	-289.073	-14.1993	388.463	-375.755	24.8521	153.943	342.488	0	0	0.38518	20.9685	260.524	-6.77696	0	0	-0.756017	0	0.287474	0
ASPB8	-48.2483	-226.042	-67.0312	-289.073	-14.2011	388.462	-375.755	24.8523	153.943	342.488	0	0	0.38518	20.9685	260.524	-6.77692	0	0	-0.756017	0	0.287474	0
ARGB9	-48.5672	-226.146	-67.132	-289.109	-14.1954	388.523	-375.78	24.8229	153.938	342.49	0	0	0.38518	20.9374	260.517	-6.83228	0	0	-0.756017	0	0.287474	0
GLUB10	-48.5714	-226.146	-67.132	-289.106	-14.1944	388.517	-375.776	24.8229	153.933	342.49	0	0	0.38518	20.9322	260.514	-6.82995	0	0	-0.756017	0	0.287474	0
ASPB11	-48.5793	-226.146	-67.1028	-289.106	-14.1939	388.515	-375.776	24.8229	153.918	342.49	0	0	0.38518	20.9105	260.514	-6.82992	0	0	-0.756017	0	0.287474	0
TYRB14	-48.5795	-226.145	-67.1028	-289.1	-14.1929	388.512	-375.767	24.8194	153.913	342.49	0	0	0.38518	20.9079	260.515	-6.82992	0	0	-0.756017	0	0.287474	0
GLNB15	-48.6998	-226.147	-67.3659	-289.118	-14.1928	388.54	-375.782	24.8218	154.058	342.49	0	0	0.38518	20.9078	260.514	-6.82992	0	0	-0.756017	0	0.287474	0
LYSB17	-48.7185	-226.147	-67.3659	-289.126	-14.1949	388.54	-375.798	24.8226	154.067	342.49	0	0	0.38518	20.9063	260.515	-6.82919	0	0	-0.756017	0	0.287474	0
LEUB18	-48.7185	-226.147	-67.3659	-289.126	-14.1949	388.54	-375.798	24.8226	154.067	342.49	0	0	0.38518	20.9063	260.515	-6.82919	0	0	-0.756017	0	0.287474	0
GLUB20	-48.769	-226.147	-67.3659	-289.111	-14.2	388.485	-375.791	24.8175	154.065	342.49	0	0	0.38518	20.905	260.514	-6.83337	0	0	-0.756792	0	0.287474	0
GLNB21	-48.7776	-226.135	-67.354	-289.11	-14.2	388.485	-375.788	24.8172	154.053	342.49	0	0	0.38518	20.8821	260.515	-6.83337	0	0	-0.756792	0	0.287474	0
GLUB23	-48.8082	-226.135	-67.359	-289.111	-14.2221	388.483	-375.794	24.8323	154.056	342.49	0	0	0.38518	20.8854	260.514	-6.8529	0	0	-0.754306	0	0.287474	0
ARGB24	-48.8665	-226.157	-67.3809	-289.097	-14.22	388.467	-375.78	24.8291	154.053	342.49	0	0	0.38518	20.849	260.513	-6.83816	0	0	-0.754238	0	0.287474	0
ASPB26	-48.8665	-226.157	-67.3809	-289.097	-14.22	388.467	-375.78	24.8291	154.053	342.49	0	0	0.38518	20.849	260.513	-6.83816	0	0	-0.754238	0	0.287474	0
GLUB27	-48.9285	-226.159	-67.383	-289.065	-14.2337	388.357	-375.753	24.8291	154.04	342.49	0	0	0.38518	20.8369	260.505	-6.80634	0	0	-0.75434	0	0.287474	0
VALB29	-48.9339	-226.159	-67.383	-289.058	-14.2338	388.357	-375.738	24.8239	154.04	342.49	0	0	0.38518	20.8149	260.505	-6.80634	0	0	-0.75434	0	0.287474	0
GLUB30	-48.9417	-226.159	-67.383	-289.06	-14.2462	388.362	-375.74	24.8239	154.044	342.49	0	0	0.38518	20.8149	260.505	-6.80686	0	0	-0.75434	0	0.287474	0
SERB31	-48.9417	-226.159	-67.383	-289.06	-14.2462	388.362	-375.74	24.8239	154.044	342.49	0	0	0.38518	20.8149	260.505	-6.80686	0	0	-0.75434	0	0.287474	0
LYSB33	-48.977	-226.158	-67.3771	-289.06	-14.2478	388.347	-375.753	24.8244	154.041	342.49	0	0	0.38518	20.804	260.468	-6.80647	0	0	-0.75434	0	0.287474	0
LYSB34	-48.9807	-226.159	-67.3771	-289.068	-14.2475	388.354	-375.765	24.8289	154.047	342.49	0	0	0.38518	20.804	260.468	-6.80612	0	0	-0.75434	0	0.287474	0
VALB35	-49.0012	-226.159	-67.3771	-289.066	-14.2475	388.353	-375.762	24.7419	154.059	342.491	0	0	0.38518	20.8534	260.467	-6.80612	0	0	-0.75434	0	0.287474	0
ASPB39	-49.0012	-226.159	-67.3771	-289.066	-14.2475	388.353	-375.762	24.7419	154.059	342.491	0	0	0.38518	20.8534	260.467	-6.80612	0	0	-0.75434	0	0.287474	0
VALB40	-49.0016	-226.159	-67.3771	-289.067	-14.2476	388.353	-375.763	24.7218	154.059	342.491	0	0	0.38518	20.8745	260.468	-6.80612	0	0	-0.75434	0	0.287474	0
GLUB41	-49.0466	-226.197	-67.4149	-289.062	-14.2509	388.342	-375.759	24.7218	154.098	342.491	0	0	0.38518	20.8753	260.467	-6.8088	0	0	-0.75434	0	0.287474	0
THRB43	-49.0466	-226.197	-67.4149	-289.062	-14.2509	388.342	-375.759	24.7218	154.098	342.491	0	0	0.38518	20.8753	260.467	-6.8088	0	0	-0.75434	0	0.287474	0
VALB44	-49.0466	-226.197	-67.4149	-289.062	-14.2509	388.341	-375.758	24.7096	154.098	342.491	0	0	0.38518	20.8869	260.466	-6.8088	0	0	-0.75434	0	0.287474	0
GLUB45	-49.0481	-226.197	-67.4149	-289.061	-14.2511	388.341	-375.757	24.7096	154.099	342.491	0	0	0.38518	20.8842	260.466	-6.8098	0	0	-0.754368	0	0.287474	0
GLUB46	-49.0796	-226.197	-67.4149	-289.045	-14.2475	388.275	-375.742	24.707	154.099	342.491	0	0	0.38518	20.8847	260.465	-6.80858	0	0	-0.754368	0	0.287474	0
ARGB47	-49.2029	-226.228	-67.446	-289.056	-14.2646	388.289	-375.75	24.661	154.099	342.491	0	0	0.38518	20.8856	260.468	-6.79862	0	0	-0.758012	0	0.287474	0
ASNB48	-49.2043	-226.227	-67.446	-289.053	-14.2646	388.285	-375.749	24.6603	154.098	342.491	0	0	0.38518	20.886	260.468	-6.79862	0	0	-0.758012	0	0.287474	0
SERB51	-49.2043	-226.227	-67.446	-289.053	-14.2646	388.285	-375.749	24.6603	154.098	342.491	0	0	0.38518	20.886	260.468	-6.79862	0	0	-0.758012	0	0.287474	0
VALB52	-49.2146	-226.226	-67.446	-289.052	-14.2646	388.284	-375.748	24.5317	154.098	342.491	0	0	0.38518	21.0024	260.468	-6.79862	0	0	-0.758012	0	0.287474	0
LYSB55	-49.4053	-226.194	-67.6941	-289.052	-14.2446	388.277	-375.729	24.5378	154.086	342.489	0	0	0.38518	21.0024	260.468	-6.8007	0	0	-0.754914	0	0.287474	0
ASNB56	-49.4063	-226.202	-67.701	-289.053	-14.2446	388.28	-375.729	24.5378	154.086	342.489	0	0	0.38518	21.0136	260.468	-6.8007	0	0	-0.754914	0	0.287474	0
ILEB58	-49.4652	-226.2	-67.701	-289.063	-14.2583	388.305	-375.737	24.475	154.086	342.489	0	0	0.38518	21.0231	260.467	-6.8007	0	0	-0.754914	0	0.287474	0
ARGB61	-49.5015	-226.188	-67.7227	-289.05	-14.2588	388.258	-375.736	24.461	154.107	342.489	0	0	0.38518	21.0218	260.428	-6.80027	0	0	-0.754924	0	0.287474	0
ARGB62	-49.5694	-226.188	-67.7279	-289.025	-14.2527	388.183	-375.738	24.4534	154.107	342.489	0	0	0.38518	21.0113	260.431	-6.799	0	0	-0.754636	0	0.287474	0
SERB64	-49.5708	-226.188	-67.7279	-289.025	-14.2527	388.181	-375.737	24.4534	154.106	342.489	0	0	0.38518	21.0112	260.432	-6.799	0	0	-0.754636	0	0.287474	0
ARGB66	-49.6625	-226.189	-67.9565	-289.046	-14.2516	388.216	-375.748	24.4535	154.231	342.49	0	0	0.38518	21.0188	260.434	-6.79918	0	0	-0.754975	0	0.287474	0
ILEB67	-49.6625	-226.189	-67.9565	-289.046	-14.2516	388.216	-375.748	24.4535	154.231	342.49	0	0	0.38518	21.0188	260.434	-6.79918	0	0	-0.754975	0	0.287474	0
ILEB68	-49.6625	-226.189	-67.9565	-289.046	-14.2516	388.216	-375.748	24.4535	154.231	342.49	0	0	0.38518	21.0188	260.434	-6.79918	0	0	-0.754975	0	0.287474	0
SERB69	-49.6673	-226.189	-67.9739	-289.045	-14.2516	388.214	-375.747	24.4435	154.24	342.49	0	0	0.38518	21.0331	260.434	-6.79918	0	0	-0.754975	0	0.287474	0
SERB70	-49.6673	-226.189	-67.9739	-289.045	-14.2516	388.214	-375.747	24.4435	154.24	342.49	0	0	0.38518	21.0331	260.434	-6.79918	0	0	-0.754975	0	0.287474	0
GLUB72	-49.7865	-226.189	-67.9739	-289.022	-14.2595	388.109	-375.742	24.4436	154.219	342.49	0	0	0.38518	21.0329	260.439	-6.81204	0	0	-0.754975	0	0.287474	0
GLNB73	-49.8073	-226.176	-67.9626	-288.999	-14.2595	388.054	-375.733	24.4435	154.197	342.489	0	0	0.38518	21.0329	260.412	-6.81204	0	0	-0.754975	0	0.287474	0
LYSB74	-49.8232	-226.176	-67.9626	-289.007	-14.2634	388.057	-375.75	24.4436	154.21	342.489	0	0	0.38518	21.0329	260.415	-6.81454	0	0	-0.754975	0	0.287474	0
GLUB75	-49.8518	-226.176	-67.9725	-288.997	-14.2424	388.038	-375.731	24.41	154.204	342.494	0	0	0.38518	21.0331	260.408	-6.83084	0	0	-0.754975	0	0.287474	0
GLUB76	-49.8759	-226.176	-67.9725	-288.991	-14.2425	388.013	-375.729	24.41	154.2	342.494	0	0	0.38518	21.0335	260.41	-6.83324	0	0	-0.754975	0	0.287474	0
ASNB77	-49.8759	-226.176	-67.9725	-288.991	-14.2425	388.013	-375.729	24.41	154.2	342.494	0	0	0.38518	21.0335	260.41	-6.83324	0	0	-0.754975	0	0.287474	0
LYSB78	-49.8786	-226.176	-67.9725	-288.988	-14.2423	388.006	-375.726	24.41	154.198	342.493	0	0	0.38518	21.0334	260.409	-6.83243	0	0	-0.754975	0	0.287474	0
GLUB81	-49.8799	-226.176	-67.9725	-288.988	-14.2429	388.006	-375.726	24.41	154.2	342.493	0	0	0.38518	21.0334	260.409	-6.83291	0	0	-0.754975	0	0.287474	0
ASPB82	-49.885	-226.191	-67.9868	-288.988	-14.2426	388.006	-375.727	24.41	154.214	342.493	0	0	0.38518	21.0426	260.409	-6.83305	0	0	-0.754975	0	0.287474	0
LYSB83	-49.9014	-226.191	-67.9247	-288.98	-14.2453	387.983	-375.717	24.4079	154.147	342.491	0	0	0.38518	21.0426	260.409	-6.83319	0	0	-0.754975	0	0.287474	0
LEUB84	-49.9114	-226.19	-67.9247	-288.972	-14.2453	387.975	-375.701	24.3884	154.14	342.492	0	0	0.38518	21.0426	260.405	-6.83319	0	0	-0.754975	0	0.287474	0
LYSB85	-49.9879	-226.191	-67.9247	-288.977	-14.2485	387.965	-375.716	24.3872	154.147	342.49	0	0	0.38518	20.9933	260.407	-6.83102	0	0	-0.754975	0	0.287474	0
METB86	-49.9927	-226.192	-67.9247	-288.975	-14.2485	387.965	-375.714	24.3802	154.145	342.49	0	0	0.38518	20.9934	260.407	-6.83102	0	0	-0.754975	0	0.287474	0
ARGB88	-50.0237	-226.209	-67.9247	-288.981	-14.2476	387.96	-375.726	24.3803	154.14	342.49	0	0	0.38518	21.0019	260.409	-6.82546	0	0	-0.754975	0	0.287474	0
GLUB89	-50.0531	-226.208	-67.9247	-288.969	-14.2454	387.919	-375.716	24.3802	154.126	342.49	0	0	0.38518	21.0022	260.409	-6.82458	0	0	-0.754975	0	0.287474	0
TYRB90	-50.0558	-226.208	-67.9247	-288.969	-14.2454	387.919	-375.716	24.3879	154.126	342.49	0	0	0.38518	20.9918	260.409	-6.82458	0	0	-0.754975	0	0.287474	0
ARGB91	-50.2582	-226.208	-68.112	-289.006	-14.2543	387.963	-375.758	24.3881	154.15	342.49	0	0	0.38518	20.9907	260.408	-6.81968	0	0	-0.754975	0	0.287474	0
GLNB92	-50.3085	-226.208	-68.128	-288.985	-14.2502	387.919	-375.747	24.3655	154.147	342.49	0	0	0.38518	20.9902	260.407	-6.81968	0	0	-0.754975	0	0.287474	0
METB93	-50.3303	-226.208	-68.128	-288.984	-14.2502	387.921	-375.743	24.3383	154.146	342.49	0	0	0.38518	20.9903	260.407	-6.81968	0	0	-0.754975	0	0.287474	0
GLUB95	-50.3671	-226.209	-68.1783	-288.977	-14.2553	387.919	-375.734	24.343	154.147	342.486	0	0	0.38518	20.99	260.373	-6.81769	0	0	-0.754975	0	0.287474	0
THRB96	-50.3671	-226.209	-68.1783	-288.977	-14.2553	387.919	-375.734	24.343	154.147	342.486	0	0	0.38518	20.99	260.373	-6.81769	0	0	-0.754975	0	0.287474	0
GLUB97	-50.4107	-226.209	-68.2435	-289.009	-14.2715	387.949	-375.789	24.378	154.204	342.486	0	0	0.38518	20.9946	260.374	-6.81747	0	0	-0.754975	0	0.287474	0
LYSB99	-50.4292	-226.209	-68.246	-289.02	-14.2717	387.948	-375.811	24.387	154.212	342.486	0	0	0.38518	20.9947	260.374	-6.81747	0	0	-0.754975	0	0.287474	0
LEUB100	-50.4292	-226.209	-68.246	-289.02	-14.2717	387.948	-375.811	24.387	154.212	342.486	0	0	0.38518	20.9947	260.374	-6.81747	0	0	-0.754975	0	0.287474	0
CYSB103	-50.4292	-226.209	-68.246	-289.02	-14.2717	387.948	-375.811	24.387	154.212	342.486	0	0	0.38518	20.9947	260.374	-6.81747	0	0	-0.754975	0	0.287474	0
ILEB105	-50.4712	-226.209	-68.246	-289.021	-14.2717	387.949	-375.813	24.347	154.212	342.486	0	0	0.38518	20.9947	260.376	-6.81747	0	0	-0.754975	0	0.287474	0
ASPB107	-50.4712	-226.209	-68.246	-289.021	-14.2717	387.949	-375.813	24.347	154.212	342.486	0	0	0.38518	20.9947	260.376	-6.81747	0	0	-0.754975	0	0.287474	0
ASPB110	-50.4731	-226.209	-68.25	-289.021	-14.2714	387.949	-375.813	24.347	154.213	342.486	0	0	0.38518	20.9947	260.376	-6.81743	0	0	-0.754975	0	0.287474	0
LYSB111	-50.6058	-226.212	-68.3198	-289.072	-14.2808	388.022	-375.884	24.3507	154.243	342.486	0	0	0.382269	20.9946	260.379	-6.8467	0	0	-0.754975	0	0.287474	0
H1SB112	-50.6075	-226.213	-68.3198	-289.073	-14.2808	388.021	-375.886	24.3521	154.243	342.486	0	0	0.382558	20.9938	260.38	-6.8467	0	0	-0.754975	0	0.287474	0
PROB115	-50.6075	-226.213	-68.3198	-289.073	-14.2808	388.021	-375.886	24.3521	154.243	342.486	0	0	0.382558	20.9938	260.38	-6.8467	0	0	-0.754975	0	0.287474	0
ASNB118	-50.6076	-226.213	-68.3198	-289.073	-14.2808	388.022	-375.886	24.3521	154.243	342.486	0	0	0.382558	20.9938	260.38	-6.8467	0	0	-0.754975	0	0.287474	0
THRB119	-50.632	-226.213	-68.3038	-289.073	-14.2808	388.024	-375.883	24.31	154.243	342.486	0	0	0.382558	20.9897	260.379	-6.8467	0	0	-0.754975	0	0.287474	0
GLUB121	-50.6443	-226.222	-68.2992	-289.073	-14.2836	388.023	-375.883	24.31	154.243	342.486	0	0	0.382558	20.9896	260.379	-6.84956	0	0	-0.754975	0	0.287261	0
SERB122	-50.6536	-226.222	-68.2992	-289.065	-14.2833	388.011	-375.875	24.2998	154.24	342.487	0	0	0.382558	20.9896	260.38	-6.84956	0	0	-0.754975	0	0.287261	0
LYSB123	-50.9869	-226.399	-68.4735	-289.078	-14.274	388.03	-375.911	24.3431	154.245	342.479	0	0	0.382558	20.9899	260.38	-6.85388	0	0	-0.754975	0	0.287261	0
VALB124	-50.9869	-226.399	-68.4735	-289.078	-14.274	388.03	-375.911	24.3431	154.245	342.479	0	0	0.382558	20.9899	260.38	-6.85388	0	0	-0.754975	0	0.287261	0
TYRB127	-51.0001	-226.396	-68.4735	-289.08	-14.2749	388.035	-375.91	24.3233	154.246	342.479	0	0	0.382558	20.9897	260.414	-6.85388	0	0	-0.754975	0	0.287261	0
LYSB128	-51.0146	-226.396	-68.4752	-289.077	-14.2747	388.034	-375.905	24.3034	154.247	342.479	0	0	0.382558	20.9897	260.413	-6.85412	0	0	-0.755134	0	0.287261	0
METB129	-51.0789	-226.396	-68.4752	-289.097	-14.2747	388.032	-375.938	24.2936	154.247	342.479	0	0	0.382558	20.9894	260.413	-6.85412	0	0	-0.755134	0	0.287261	0
LYSB130	-51.1265	-226.396	-68.5195	-289.122	-14.2797	388.061	-375.979	24.2942	154.29	342.479	0	0	0.382558	20.9894	260.413	-6.85883	0	0	-0.755134	0	0.287277	0
TYRB133	-51.2025	-226.396	-68.5195	-289.098	-14.2932	388.065	-375.925	24.2068	154.279	342.479	0	0	0.382558	20.9429	260.413	-6.85883	0	0	-0.755134	0	0.287277	0
H1SB134	-51.2025	-226.396	-68.5195	-289.098	-14.2932	388.065	-375.925	24.2068	154.279	342.479	0	0	0.382558	20.9429	260.413	-6.85883	0	0	-0.755134	0	0.287277	0
ARGB135	-51.3307	-226.377	-68.5119	-289.062	-14.2723	387.895	-375.911	24.1623	154.28	342.48	0	0	0.382558	20.9343	260.378	-6.86013	0	0	-0.756652	0	0.287277	0
GLUB139	-51.3528	-226.377	-68.5301	-289.071	-14.2822	387.907	-375.922	24.1673	154.281	342.48	0	0	0.382558	20.9322	260.379	-6.84997	0	0	-0.756608	0	0.287277	0
PHEB140	-51.3859	-226.377	-68.5301	-289.071	-14.2861	387.907	-375.924	24.1404	154.281	342.48	0	0	0.382558	20.9324	260.378	-6.85012	0	0	-0.756608	0	0.287277	0
THRB142	-51.3859	-226.377	-68.5301	-289.071	-14.2861	387.907	-375.924	24.1404	154.281	342.48	0	0	0.382558	20.9324	260.378	-6.85012	0	0	-0.756608	0	0.287277	0
ASNB144	-51.4361	-226.377	-68.5803	-289.071	-14.2861	387.906	-375.924	24.1404	154.281	342.48	0	0	0.382558	20.9324	260.378	-6.85012	0	0	-0.756608	0	0.287277	0
ASPB145	-51.4832	-226.377	-68.602	-289.071	-14.2899	387.905	-375.925	24.1404	154.281	342.48	0	0	0.382558	20.911	260.379	-6.84857	0	0	-0.756608	0	0.287277	0
ARGB146	-51.5176	-226.37	-68.5961	-289.018	-14.2877	387.794	-375.871	24.1405	154.235	342.48	0	0	0.382558	20.9093	260.376	-6.84701	0	0	-0.756608	0	0.287277	0
LYSB147	-51.5435	-226.369	-68.5961	-289.006	-14.2627	387.751	-375.855	24.1405	154.205	342.48	0	0	0.382558	20.9058	260.375	-6.84923	0	0	-0.756608	0	0.287277	0
GLUB148	-51.5704	-226.355	-68.5827	-288.984	-14.2579	387.677	-375.843	24.1405	154.177	342.48	0	0	0.382558	20.8937	260.361	-6.82884	0	0	-0.756608	0	0.287277	0
GLUB151	-51.5985	-226.355	-68.5827	-288.983	-14.2498	387.652	-375.846	24.1411	154.166	342.48	0	0	0.382558	20.8937	260.361	-6.82813	0	0	-0.756608	0	0.287277	0
ASNB152	-51.5994	-226.373	-68.601	-288.984	-14.2498	387.653	-375.847	24.1413	154.167	342.48	0	0	0.382558	20.9292	260.36	-6.82813	0	0	-0.756608	0	0.287296	0
SERB153	-51.5994	-226.373	-68.601	-288.984	-14.2498	387.653	-375.847	24.1413	154.167	342.48	0	0	0.382558	20.9292	260.36	-6.82813	0	0	-0.756608	0	0.287296	0
VALB155	-51.5994	-226.373	-68.601	-288.984	-14.2498	387.653	-375.847	24.1413	154.167	342.48	0	0	0.382558	20.9292	260.36	-6.82813	0	0	-0.756608	0	0.287296	0
LYSB158	-51.6037	-226.373	-68.601	-288.987	-14.2478	387.652	-375.857	24.1467	154.172	342.48	0	0	0.382558	20.9279	260.359	-6.82813	0	0	-0.756608	0	0.287296	0
SERB161	-51.6037	-226.373	-68.601	-288.987	-14.2478	387.652	-375.857	24.1467	154.172	342.48	0	0	0.382558	20.9279	260.359	-6.82813	0	0	-0.756608	0	0.287296	0
ASPB162	-51.6125	-226.374	-68.601	-288.98	-14.2454	387.63	-375.85	24.1467	154.167	342.48	0	0	0.382558	20.928	260.359	-6.82741	0	0	-0.756608	0	0.287296	0
METB165	-51.6178	-226.373	-68.601	-288.978	-14.2455	387.629	-375.846	24.143	154.165	342.48	0	0	0.382558	20.9232	260.358	-6.82741	0	0	-0.756608	0	0.287296	0
THRB166	-51.6178	-226.373	-68.601	-288.978	-14.2455	387.629	-375.846	24.143	154.165	342.48	0	0	0.382558	20.9232	260.358	-6.82741	0	0	-0.756608	0	0.287296	0
GLUB167	-51.6225	-226.373	-68.601	-288.975	-14.244	387.625	-375.841	24.1396	154.163	342.48	0	0	0.382558	20.9213	260.356	-6.83037	0	0	-0.756608	0	0.287296	0
PROB169	-51.6225	-226.373	-68.601	-288.975	-14.244	387.625	-375.841	24.1396	154.163	342.48	0	0	0.382558	20.9213	260.356	-6.83037	0	0	-0.756608	0	0.287296	0
THRB171	-51.6604	-226.373	-68.6183	-288.961	-14.244	387.601	-375.828	24.1629	154.162	342.48	0	0	0.382558	20.8761	260.356	-6.83037	0	0	-0.756608	0	0.287296	0
ARGB175	-51.8386	-226.382	-68.6227	-288.953	-14.2425	387.603	-375.809	23.9783	154.155	342.488	0	0	0.382558	20.8536	260.353	-6.82485	0	0	-0.753317	0	0.287296	0
ASNB181	-52.2137	-226.425	-69.0135	-288.952	-14.2432	387.606	-375.805	24.0709	154.153	342.488	0	0	0.382558	20.8166	260.351	-6.82485	0	0	-0.753317	0	0.287296	0
PHEB182	-52.242	-226.425	-69.0135	-288.945	-14.2431	387.605	-375.793	24.0577	154.153	342.488	0	0	0.382558	20.7825	260.351	-6.82485	0	0	-0.753317	0	0.287296	0
SERB183	-52.313	-226.462	-69.0501	-288.945	-14.2431	387.605	-375.792	24.0577	154.152	342.488	0	0	0.382558	20.7829	260.351	-6.82485	0	0	-0.753317	0	0.287296	0
PHEB185	-52.3561	-226.462	-69.0501	-288.941	-14.2436	387.582	-375.799	24.0471	154.151	342.488	0	0	0.382558	20.7801	260.32	-6.82485	0	0	-0.753317	0	0.287296	0
TYRB186	-52.4211	-226.462	-69.0501	-288.934	-14.245	387.604	-375.772	23.9112	154.148	342.493	0	0	0.382558	20.7929	260.359	-6.82485	0	0	-0.753317	0	0.287296	0
TYRB187	-52.518	-226.462	-69.0501	-288.919	-14.234	387.599	-375.746	23.7675	154.147	342.495	0	0	0.382558	20.7929	260.359	-6.82481	0	0	-0.753317	0	0.287296	0
GLUB188	-52.54	-226.461	-69.0501	-288.908	-14.2351	387.56	-375.734	23.7638	154.144	342.491	0	0	0.382558	20.7931	260.359	-6.82088	0	0	-0.751969	0	0.287296	0
ILEB189	-52.5423	-226.461	-69.0501	-288.908	-14.2349	387.559	-375.735	23.7638	154.143	342.491	0	0	0.382558	20.793	260.358	-6.82088	0	0	-0.751969	0	0.287296	0
ASNB191	-52.5427	-226.461	-69.0501	-288.908	-14.2349	387.558	-375.735	23.7638	154.143	342.491	0	0	0.382558	20.793	260.357	-6.82088	0	0	-0.751969	0	0.287296	0
SERB192	-52.558	-226.461	-69.0826	-288.908	-14.2349	387.559	-375.734	23.7633	154.16	342.491	0	0	0.382558	20.793	260.358	-6.82088	0	0	-0.751969	0	0.287296	0
PROB193	-52.5636	-226.461	-69.0826	-288.908	-14.2349	387.56	-375.735	23.758	154.16	342.491	0	0	0.382558	20.793	260.358	-6.82088	0	0	-0.751969	0	0.287296	0
ASPB194	-52.5727	-226.461	-69.0826	-288.914	-14.2362	387.561	-375.742	23.7581	154.161	342.491	0	0	0.382558	20.8047	260.359	-6.83003	0	0	-0.751969	0	0.287296	0
ARGB195	-52.6198	-226.461	-69.0763	-288.851	-14.2432	387.454	-375.705	23.7538	154.13	342.491	0	0	0.382558	20.8022	260.341	-6.83238	0	0	-0.751969	0	0.287296	0
CYSB197	-52.6198	-226.461	-69.0763	-288.851	-14.2432	387.454	-375.705	23.7538	154.13	342.491	0	0	0.382558	20.8022	260.341	-6.83238	0	0	-0.751969	0	0.287296	0
ARGB198	-52.6314	-226.442	-69.0763	-288.83	-14.241	387.405	-375.696	23.7538	154.118	342.491	0	0	0.382558	20.8018	260.34	-6.83179	0	0	-0.751969	0	0.287296	0
LYSB201	-52.6498	-226.442	-69.0763	-288.844	-14.2401	387.405	-375.72	23.7574	154.131	342.491	0	0	0.382558	20.8018	260.341	-6.8313	0	0	-0.751969	0	0.287296	0
PHEB204	-52.7402	-226.442	-69.0763	-288.853	-14.2366	387.409	-375.737	23.6757	154.142	342.491	0	0	0.382558	20.8018	260.341	-6.8313	0	0	-0.751969	0	0.287296	0
ASPB205	-52.743	-226.443	-69.0763	-288.852	-14.2318	387.402	-375.737	23.6764	154.138	342.491	0	0	0.382558	20.8017	260.341	-6.8299	0	0	-0.751969	0	0.287296	0
ASPB206	-52.7432	-226.443	-69.0763	-288.852	-14.2312	387.402	-375.737	23.6764	154.138	342.491	0	0	0.382558	20.8017	260.341	-6.82993	0	0	-0.751969	0	0.287296	0
ILEB208	-52.9108	-226.443	-69.0763	-288.863	-14.2312	387.4	-375.764	23.5372	154.149	342.491	0	0	0.382558	20.8017	260.339	-6.82993	0	0	-0.751969	0	0.287296	0
GLUB210	-52.9222	-226.44	-69.0763	-288.86	-14.2359	387.389	-375.761	23.5376	154.147	342.49	0	0	0.382558	20.8012	260.338	-6.83184	0	0	-0.751969	0	0.287296	0
ASPB212	-52.923	-226.44	-69.0763	-288.862	-14.2348	387.391	-375.764	23.5376	154.147	342.491	0	0	0.382558	20.8012	260.34	-6.83232	0	0	-0.751969	0	0.287296	0
THRB213	-52.923	-226.44	-69.0763	-288.862	-14.2348	387.391	-375.764	23.5376	154.147	342.491	0	0	0.382558	20.8012	260.34	-6.83232	0	0	-0.751969	0	0.287296	0
SERB215	-53.0664	-226.436	-69.0642	-288.86	-14.2349	387.386	-375.763	23.3846	154.143	342.491	0	0	0.382558	20.8012	260.339	-6.83232	0	0	-0.751969	0	0.287296	0
GLUB216	-53.0817	-226.443	-69.0642	-288.865	-14.2332	387.388	-375.768	23.3846	154.145	342.491	0	0	0.382558	20.7927	260.357	-6.82641	0	0	-0.751969	0	0.287296	0
GLUB217	-53.1997	-226.547	-69.0924	-288.873	-14.2241	387.397	-375.781	23.3337	154.211	342.491	0	0	0.382558	20.813	260.36	-6.84584	0	0	-0.751969	0	0.287296	0
SERB218	-53.1997	-226.547	-69.0924	-288.873	-14.2241	387.397	-375.781	23.3337	154.211	342.491	0	0	0.382558	20.813	260.36	-6.84584	0	0	-0.751969	0	0.287296	0
TYRB219	-53.2017	-226.547	-69.0924	-288.873	-14.2241	387.398	-375.781	23.3344	154.211	342.492	0	0	0.382558	20.8101	260.36	-6.84584	0	0	-0.751969	0	0.287296	0
LYSB220	-53.2105	-226.547	-69.0924	-288.866	-14.2247	387.385	-375.77	23.3343	154.203	342.492	0	0	0.382558	20.8043	260.359	-6.84551	0	0	-0.751969	0	0.287296	0
ASPB221	-53.2109	-226.547	-69.0924	-288.866	-14.2249	387.385	-375.77	23.3343	154.203	342.492	0	0	0.382558	20.8043	260.359	-6.84544	0	0	-0.752032	0	0.287296	0
SERB222	-53.2109	-226.547	-69.0924	-288.866	-14.2249	387.385	-375.77	23.3343	154.203	342.492	0	0	0.382558	20.8043	260.359	-6.84544	0	0	-0.752032	0	0.287296	0
THRB223	-53.2109	-226.547	-69.0924	-288.866	-14.2249	387.385	-375.77	23.3343	154.203	342.492	0	0	0.382558	20.8043	260.359	-6.84544	0	0	-0.752032	0	0.287296	0
LEUB224	-53.2109	-226.547	-69.0924	-288.866	-14.2249	387.385	-375.77	23.3343	154.203	342.492	0	0	0.382558	20.8043	260.359	-6.84544	0	0	-0.752032	0	0.287296	0
GLNB227	-53.2312	-226.547	-69.132	-288.865	-14.225	387.383	-375.77	23.3342	154.222	342.492	0	0	0.382558	20.8045	260.359	-6.84544	0	0	-0.752032	0	0.287296	0
ARGB230	-53.2488	-226.546	-69.132	-288.852	-14.2298	387.361	-375.761	23.3337	154.213	342.492	0	0	0.382558	20.7995	260.359	-6.84529	0	0	-0.752067	0	0.287296	0
ASNB232	-53.2603	-226.545	-69.1316	-288.853	-14.2298	387.363	-375.761	23.3338	154.213	342.492	0	0	0.382558	20.7856	260.359	-6.84529	0	0	-0.752067	0	0.287296	0
THRB234	-53.2603	-226.545	-69.1316	-288.853	-14.2298	387.363	-375.761	23.3338	154.213	342.492	0	0	0.382558	20.7856	260.359	-6.84529	0	0	-0.752067	0	0.287296	0
LEUB235	-53.2678	-226.546	-69.1316	-288.853	-14.2298	387.361	-375.764	23.3308	154.215	342.491	0	0	0.382558	20.7863	260.359	-6.84529	0	0	-0.752067	0	0.287296	0
TRPB236	-53.291	-226.547	-69.1323	-288.868	-14.2298	387.363	-375.798	23.3577	154.215	342.491	0	0	0.382558	20.7863	260.361	-6.84529	0	0	-0.752067	0	0.287296	0
THRB237	-53.291	-226.547	-69.1323	-288.868	-14.2298	387.363	-375.798	23.3577	154.215	342.491	0	0	0.382558	20.7863	260.361	-6.84529	0	0	-0.752067	0	0.287296	0
Now moving residues with bad energies
PHEA1	-53.3615	-226.548	-69.1324	-288.872	-14.2173	387.327	-375.816	23.327	154.206	342.495	0	0	0.382558	20.7978	260.362	-6.84529	0	0	-0.752067	0	0.287296	0
LYSA2	-53.3674	-226.547	-69.1412	-288.871	-14.2189	387.328	-375.814	23.3229	154.209	342.495	0	0	0.382558	20.7978	260.362	-6.84529	0	0	-0.751972	0	0.287296	0
THRA3	-53.5901	-226.281	-68.7332	-288.891	-14.2774	387.101	-376.025	23.4114	154.078	342.407	0	0	0.382558	20.5486	260.362	-6.84529	0	0	-0.751972	0	0.287296	0
GLUA4	-53.5908	-226.281	-68.7294	-288.891	-14.2766	387.101	-376.025	23.4116	154.076	342.407	0	0	0.382558	20.5455	260.362	-6.84529	0	0	-0.751942	0	0.287296	0
PROA6	-53.6132	-226.282	-68.7294	-288.902	-14.2771	387.109	-376.045	23.4113	154.075	342.409	0	0	0.382558	20.5451	260.362	-6.84529	0	0	-0.751942	0	0.287296	0
ASPA7	-53.6735	-226.282	-68.7294	-288.913	-14.3087	387.107	-376.052	23.4125	154.097	342.408	0	0	0.382558	20.5418	260.387	-6.8616	0	0	-0.764316	0	0.287296	0
ASPB8	-53.6735	-226.282	-68.7294	-288.913	-14.3087	387.107	-376.052	23.4125	154.097	342.408	0	0	0.382558	20.5418	260.387	-6.8616	0	0	-0.764316	0	0.287296	0
ARGB9	-53.8353	-226.323	-68.7675	-288.906	-14.3461	387.111	-376.047	23.3615	154.09	342.403	0	0	0.382558	20.5539	260.387	-6.8706	0	0	-0.764316	0	0.287296	0
GLUB10	-53.8353	-226.323	-68.7675	-288.906	-14.3461	387.111	-376.047	23.3615	154.09	342.403	0	0	0.382558	20.5539	260.387	-6.8706	0	0	-0.764316	0	0.287296	0
ASPB11	-53.8353	-226.323	-68.7675	-288.906	-14.3461	387.111	-376.047	23.3615	154.09	342.403	0	0	0.382558	20.5539	260.387	-6.8706	0	0	-0.764316	0	0.287296	0
TYRB14	-53.8353	-226.323	-68.7675	-288.906	-14.3461	387.111	-376.047	23.3615	154.09	342.403	0	0	0.382558	20.5539	260.387	-6.8706	0	0	-0.764316	0	0.287296	0
GLNB15	-53.8767	-226.323	-68.8935	-288.909	-14.3448	387.114	-376.048	23.3698	154.158	342.402	0	0	0.382558	20.562	260.387	-6.87037	0	0	-0.764316	0	0.287296	0
LYSB17	-53.9009	-226.323	-68.8935	-288.9	-14.3463	387.081	-376.04	23.3726	154.149	342.402	0	0	0.382558	20.562	260.387	-6.87026	0	0	-0.764316	0	0.287296	0
LEUB18	-53.9009	-226.323	-68.8935	-288.9	-14.3463	387.081	-376.04	23.3726	154.149	342.402	0	0	0.382558	20.562	260.387	-6.87026	0	0	-0.764316	0	0.287296	0
GLUB20	-53.9009	-226.323	-68.8935	-288.9	-14.3463	387.081	-376.04	23.3726	154.149	342.402	0	0	0.382558	20.562	260.387	-6.87026	0	0	-0.764316	0	0.287296	0
GLNB21	-53.9082	-226.314	-68.8838	-288.902	-14.3463	387.081	-376.044	23.3725	154.139	342.402	0	0	0.382558	20.5509	260.387	-6.87026	0	0	-0.764316	0	0.287296	0
GLUB23	-53.919	-226.314	-68.8838	-288.903	-14.3468	387.085	-376.045	23.3602	154.137	342.402	0	0	0.382558	20.5495	260.388	-6.86747	0	0	-0.763339	0	0.287296	0
ARGB24	-53.9324	-226.318	-68.8882	-288.904	-14.3528	387.087	-376.045	23.3603	154.138	342.402	0	0	0.382558	20.5496	260.388	-6.86748	0	0	-0.763398	0	0.287296	0
ASPB26	-53.9324	-226.318	-68.8882	-288.904	-14.3528	387.087	-376.045	23.3603	154.138	342.402	0	0	0.382558	20.5496	260.388	-6.86748	0	0	-0.763398	0	0.287296	0
GLUB27	-53.9658	-226.327	-68.8968	-288.911	-14.3627	387.065	-376.069	23.3603	154.158	342.402	0	0	0.382558	20.5496	260.381	-6.8413	0	0	-0.763464	0	0.287296	0
VALB29	-53.9804	-226.326	-68.8968	-288.945	-14.3629	387.064	-376.148	23.4017	154.158	342.402	0	0	0.382558	20.6077	260.381	-6.8413	0	0	-0.763464	0	0.287296	0
GLUB30	-53.9851	-226.326	-68.8968	-288.944	-14.3603	387.057	-376.148	23.4017	154.154	342.402	0	0	0.382558	20.6096	260.381	-6.84105	0	0	-0.763464	0	0.287296	0
SERB31	-53.9851	-226.326	-68.8968	-288.944	-14.3603	387.057	-376.148	23.4017	154.154	342.402	0	0	0.382558	20.6096	260.381	-6.84105	0	0	-0.763464	0	0.287296	0
LYSB33	-53.9851	-226.326	-68.8968	-288.944	-14.3603	387.057	-376.148	23.4017	154.154	342.402	0	0	0.382558	20.6096	260.381	-6.84105	0	0	-0.763464	0	0.287296	0
LYSB34	-53.9868	-226.326	-68.8968	-288.945	-14.3604	387.057	-376.15	23.4017	154.155	342.402	0	0	0.382558	20.6096	260.381	-6.84069	0	0	-0.763464	0	0.287296	0
VALB35	-53.9868	-226.326	-68.8968	-288.945	-14.3604	387.057	-376.15	23.4017	154.155	342.402	0	0	0.382558	20.6096	260.381	-6.84069	0	0	-0.763464	0	0.287296	0
ASPB39	-53.988	-226.326	-68.8968	-288.945	-14.3602	387.057	-376.15	23.4016	154.155	342.402	0	0	0.381953	20.6099	260.381	-6.84179	0	0	-0.763464	0	0.287296	0
VALB40	-53.988	-226.326	-68.8968	-288.945	-14.3602	387.057	-376.15	23.4016	154.155	342.402	0	0	0.381953	20.6099	260.381	-6.84179	0	0	-0.763464	0	0.287296	0
GLUB41	-54.1896	-226.431	-69.0026	-288.942	-14.3603	387.047	-376.147	23.4016	154.156	342.402	0	0	0.381953	20.6225	260.38	-6.8425	0	0	-0.763464	0	0.287296	0
THRB43	-54.1896	-226.431	-69.0026	-288.942	-14.3603	387.047	-376.147	23.4016	154.156	342.402	0	0	0.381953	20.6225	260.38	-6.8425	0	0	-0.763464	0	0.287296	0
VALB44	-54.1896	-226.431	-69.0026	-288.942	-14.3603	387.047	-376.147	23.4016	154.156	342.402	0	0	0.381953	20.6225	260.38	-6.8425	0	0	-0.763464	0	0.287296	0
GLUB45	-54.1896	-226.431	-69.0026	-288.942	-14.3603	387.047	-376.147	23.4016	154.156	342.402	0	0	0.381953	20.6225	260.38	-6.8425	0	0	-0.763464	0	0.287296	0
GLUB46	-54.2245	-226.431	-69.0026	-288.94	-14.3488	387	-376.163	23.4153	154.157	342.402	0	0	0.381953	20.6243	260.379	-6.84416	0	0	-0.763464	0	0.287296	0
ARGB47	-54.2845	-226.46	-69.032	-288.932	-14.3461	386.993	-376.155	23.4019	154.156	342.402	0	0	0.381953	20.6238	260.379	-6.84225	0	0	-0.763647	0	0.287296	0
ASNB48	-54.2845	-226.46	-69.032	-288.932	-14.3461	386.993	-376.155	23.4019	154.156	342.402	0	0	0.381953	20.6238	260.379	-6.84225	0	0	-0.763647	0	0.287296	0
SERB51	-54.2845	-226.46	-69.032	-288.932	-14.3461	386.993	-376.155	23.4019	154.156	342.402	0	0	0.381953	20.6238	260.379	-6.84225	0	0	-0.763647	0	0.287296	0
VALB52	-54.2845	-226.46	-69.032	-288.932	-14.3461	386.993	-376.155	23.4019	154.156	342.402	0	0	0.381953	20.6238	260.379	-6.84225	0	0	-0.763647	0	0.287296	0
LYSB55	-54.3046	-226.467	-69.0388	-288.921	-14.3464	386.973	-376.145	23.401	154.156	342.397	0	0	0.381953	20.6238	260.379	-6.84226	0	0	-0.763672	0	0.287296	0
ASNB56	-54.3046	-226.467	-69.0388	-288.921	-14.3464	386.973	-376.145	23.401	154.156	342.397	0	0	0.381953	20.6238	260.379	-6.84226	0	0	-0.763672	0	0.287296	0
ILEB58	-54.3142	-226.466	-69.0388	-288.933	-14.3463	386.999	-376.168	23.4009	154.156	342.397	0	0	0.381953	20.6235	260.379	-6.84226	0	0	-0.763672	0	0.287296	0
ARGB61	-54.3408	-226.495	-69.078	-288.936	-14.3468	387.001	-376.168	23.4337	154.165	342.397	0	0	0.381953	20.6234	260.378	-6.84216	0	0	-0.763613	0	0.287296	0
ARGB62	-54.3684	-226.495	-69.0863	-288.951	-14.3679	387.023	-376.182	23.43	154.164	342.397	0	0	0.381953	20.6351	260.385	-6.84103	0	0	-0.763232	0	0.287296	0
SERB64	-54.3692	-226.495	-69.0863	-288.951	-14.3679	387.022	-376.182	23.43	154.164	342.397	0	0	0.381953	20.6351	260.385	-6.84103	0	0	-0.763232	0	0.287296	0
ARGB66	-54.5055	-226.496	-69.482	-288.97	-14.3503	387.041	-376.177	23.4301	154.369	342.395	0	0	0.381953	20.664	260.391	-6.83653	0	0	-0.762613	0	0.287296	0
ILEB67	-54.5055	-226.496	-69.482	-288.97	-14.3503	387.041	-376.177	23.4301	154.369	342.395	0	0	0.381953	20.664	260.391	-6.83653	0	0	-0.762613	0	0.287296	0
ILEB68	-54.5055	-226.496	-69.482	-288.97	-14.3503	387.041	-376.177	23.4301	154.369	342.395	0	0	0.381953	20.664	260.391	-6.83653	0	0	-0.762613	0	0.287296	0
SERB69	-54.5055	-226.496	-69.482	-288.97	-14.3503	387.041	-376.177	23.4301	154.369	342.395	0	0	0.381953	20.664	260.391	-6.83653	0	0	-0.762613	0	0.287296	0
SERB70	-54.5055	-226.496	-69.482	-288.97	-14.3503	387.041	-376.177	23.4301	154.369	342.395	0	0	0.381953	20.664	260.391	-6.83653	0	0	-0.762613	0	0.287296	0
GLUB72	-54.521	-226.496	-69.482	-288.965	-14.3549	387.017	-376.18	23.43	154.39	342.395	0	0	0.381953	20.6639	260.395	-6.84611	0	0	-0.762613	0	0.287296	0
GLNB73	-54.5253	-226.493	-69.4802	-288.968	-14.3549	387.018	-376.185	23.43	154.391	342.395	0	0	0.381953	20.661	260.395	-6.84611	0	0	-0.762613	0	0.287296	0
LYSB74	-54.5306	-226.494	-69.4802	-288.971	-14.3557	387.02	-376.192	23.431	154.396	342.395	0	0	0.381953	20.661	260.396	-6.84685	0	0	-0.762613	0	0.287296	0
GLUB75	-54.5306	-226.494	-69.4802	-288.971	-14.3557	387.02	-376.192	23.431	154.396	342.395	0	0	0.381953	20.661	260.396	-6.84685	0	0	-0.762613	0	0.287296	0
GLUB76	-54.5388	-226.495	-69.4802	-289.005	-14.3519	387.063	-376.245	23.4316	154.433	342.395	0	0	0.381953	20.6643	260.409	-6.85578	0	0	-0.762613	0	0.287296	0
ASNB77	-54.5388	-226.495	-69.4802	-289.005	-14.3519	387.063	-376.245	23.4316	154.433	342.395	0	0	0.381953	20.6643	260.409	-6.85578	0	0	-0.762613	0	0.287296	0
LYSB78	-54.5428	-226.495	-69.4802	-289.004	-14.3481	387.059	-376.244	23.4316	154.428	342.395	0	0	0.381953	20.6635	260.409	-6.85536	0	0	-0.762613	0	0.287296	0
GLUB81	-55.2606	-227.237	-70.2423	-289.057	-14.32	387.17	-376.29	23.4316	155.18	342.363	0	0	0.381953	20.6654	260.409	-6.83067	0	0	-0.762613	0	0.287296	0
ASPB82	-55.2629	-227.223	-70.2279	-289.057	-14.3204	387.17	-376.289	23.4316	155.165	342.355	0	0	0.381953	20.6562	260.409	-6.83053	0	0	-0.762613	0	0.287296	0
LYSB83	-55.2752	-227.223	-70.26	-289.063	-14.3262	387.183	-376.296	23.4332	155.19	342.356	0	0	0.381953	20.6562	260.409	-6.8323	0	0	-0.762613	0	0.287296	0
LEUB84	-55.2752	-227.223	-70.26	-289.063	-14.3262	387.183	-376.296	23.4332	155.19	342.356	0	0	0.381953	20.6562	260.409	-6.8323	0	0	-0.762613	0	0.287296	0
LYSB85	-55.2832	-227.223	-70.26	-289.061	-14.3263	387.182	-376.293	23.4332	155.189	342.356	0	0	0.381953	20.6454	260.408	-6.83234	0	0	-0.762613	0	0.287296	0
METB86	-55.2832	-227.223	-70.26	-289.061	-14.3263	387.182	-376.293	23.4332	155.189	342.356	0	0	0.381953	20.6454	260.408	-6.83234	0	0	-0.762613	0	0.287296	0
ARGB88	-55.2832	-227.223	-70.26	-289.061	-14.3263	387.182	-376.293	23.4332	155.189	342.356	0	0	0.381953	20.6454	260.408	-6.83234	0	0	-0.762613	0	0.287296	0
GLUB89	-55.2832	-227.223	-70.26	-289.061	-14.3263	387.182	-376.293	23.4332	155.189	342.356	0	0	0.381953	20.6454	260.408	-6.83234	0	0	-0.762613	0	0.287296	0
TYRB90	-55.2832	-227.223	-70.26	-289.061	-14.3263	387.182	-376.293	23.4332	155.189	342.356	0	0	0.381953	20.6454	260.408	-6.83234	0	0	-0.762613	0	0.287296	0
ARGB91	-55.326	-227.223	-70.2666	-289.079	-14.3469	387.199	-376.315	23.4332	155.197	342.356	0	0	0.381953	20.6465	260.408	-6.83334	0	0	-0.762613	0	0.287296	0
GLNB92	-55.326	-227.223	-70.2666	-289.079	-14.3469	387.199	-376.315	23.4332	155.197	342.356	0	0	0.381953	20.6465	260.408	-6.83334	0	0	-0.762613	0	0.287296	0
METB93	-55.3597	-227.223	-70.2666	-289.072	-14.3469	387.189	-376.33	23.4252	155.189	342.356	0	0	0.381953	20.6465	260.41	-6.83334	0	0	-0.762613	0	0.287296	0
GLUB95	-55.3902	-227.224	-70.2778	-289.068	-14.3297	387.165	-376.334	23.4257	155.194	342.356	0	0	0.381953	20.6476	260.412	-6.85086	0	0	-0.762613	0	0.287296	0
THRB96	-55.3902	-227.224	-70.2778	-289.068	-14.3297	387.165	-376.334	23.4257	155.194	342.356	0	0	0.381953	20.6476	260.412	-6.85086	0	0	-0.762613	0	0.287296	0
GLUB97	-55.3907	-227.224	-70.2865	-289.069	-14.3225	387.167	-376.334	23.4257	155.193	342.356	0	0	0.381953	20.6476	260.412	-6.85081	0	0	-0.762613	0	0.287296	0
LYSB99	-55.4015	-227.224	-70.2776	-289.065	-14.322	387.16	-376.328	23.4128	155.182	342.356	0	0	0.381953	20.6475	260.412	-6.85057	0	0	-0.762613	0	0.287296	0
LEUB100	-55.4015	-227.224	-70.2776	-289.065	-14.322	387.16	-376.328	23.4128	155.182	342.356	0	0	0.381953	20.6475	260.412	-6.85057	0	0	-0.762613	0	0.287296	0
CYSB103	-55.4015	-227.224	-70.2776	-289.065	-14.322	387.16	-376.328	23.4128	155.182	342.356	0	0	0.381953	20.6475	260.412	-6.85057	0	0	-0.762613	0	0.287296	0
ILEB105	-55.4512	-227.224	-70.2776	-289.079	-14.322	387.161	-376.358	23.3319	155.183	342.356	0	0	0.381953	20.7202	260.413	-6.85057	0	0	-0.762613	0	0.287296	0
ASPB107	-55.4512	-227.224	-70.2776	-289.079	-14.322	387.161	-376.358	23.3319	155.183	342.356	0	0	0.381953	20.7202	260.413	-6.85057	0	0	-0.762613	0	0.287296	0
ASPB110	-55.4512	-227.224	-70.2776	-289.079	-14.322	387.161	-376.358	23.3319	155.183	342.356	0	0	0.381953	20.7202	260.413	-6.85057	0	0	-0.762613	0	0.287296	0
LYSB111	-55.4734	-227.225	-70.2772	-289.092	-14.3228	387.186	-376.377	23.3342	155.182	342.357	0	0	0.383738	20.721	260.415	-6.86749	0	0	-0.762613	0	0.287296	0
H1SB112	-55.4734	-227.225	-70.2772	-289.092	-14.3228	387.186	-376.377	23.3342	155.182	342.357	0	0	0.383738	20.721	260.415	-6.86749	0	0	-0.762613	0	0.287296	0
PROB115	-55.4791	-227.225	-70.2772	-289.092	-14.3228	387.184	-376.376	23.3299	155.182	342.356	0	0	0.383407	20.7203	260.414	-6.86749	0	0	-0.762613	0	0.287296	0
ASNB118	-55.4793	-227.225	-70.2772	-289.092	-14.3228	387.184	-376.377	23.3299	155.182	342.356	0	0	0.383407	20.7203	260.414	-6.86749	0	0	-0.762613	0	0.287296	0
THRB119	-55.4793	-227.225	-70.2772	-289.092	-14.3228	387.184	-376.377	23.3299	155.182	342.356	0	0	0.383407	20.7203	260.414	-6.86749	0	0	-0.762613	0	0.287296	0
GLUB121	-55.4793	-227.225	-70.2772	-289.092	-14.3228	387.184	-376.377	23.3299	155.182	342.356	0	0	0.383407	20.7203	260.414	-6.86749	0	0	-0.762613	0	0.287296	0
SERB122	-55.4817	-227.225	-70.2772	-289.092	-14.3226	387.186	-376.377	23.3255	155.183	342.357	0	0	0.383407	20.7203	260.414	-6.86749	0	0	-0.762613	0	0.287296	0
LYSB123	-55.5391	-227.236	-70.2884	-289.08	-14.319	387.11	-376.378	23.3637	155.182	342.346	0	0	0.383407	20.7202	260.414	-6.86942	0	0	-0.762613	0	0.287296	0
VALB124	-55.5533	-227.236	-70.2884	-289.086	-14.319	387.083	-376.392	23.1737	155.183	342.346	0	0	0.383407	20.942	260.412	-6.86942	0	0	-0.762613	0	0.287296	0
TYRB127	-55.5705	-227.236	-70.2884	-289.076	-14.3191	387.064	-376.386	23.1602	155.184	342.346	0	0	0.383407	20.9419	260.377	-6.86942	0	0	-0.762613	0	0.287296	0
LYSB128	-55.572	-227.236	-70.3032	-289.077	-14.318	387.068	-376.386	23.1602	155.192	342.346	0	0	0.383407	20.942	260.377	-6.86935	0	0	-0.762702	0	0.287296	0
LYSB130	-55.572	-227.236	-70.3032	-289.077	-14.318	387.068	-376.386	23.1602	155.192	342.346	0	0	0.383407	20.942	260.377	-6.86935	0	0	-0.762702	0	0.287296	0
TYRB133	-55.6344	-227.236	-70.3032	-289.075	-14.3191	387.07	-376.384	23.0894	155.192	342.346	0	0	0.383407	20.9458	260.377	-6.86935	0	0	-0.762702	0	0.287296	0
H1SB134	-55.6344	-227.236	-70.3032	-289.075	-14.3191	387.07	-376.384	23.0894	155.192	342.346	0	0	0.383407	20.9458	260.377	-6.86935	0	0	-0.762702	0	0.287296	0
ARGB135	-55.6511	-227.236	-70.2547	-289.056	-14.2936	387.011	-376.389	23.0652	155.195	342.347	0	0	0.383407	20.9364	260.377	-6.88429	0	0	-0.762445	0	0.287296	0
GLUB139	-55.6553	-227.236	-70.2507	-289.061	-14.3033	387.02	-376.396	23.0739	155.195	342.35	0	0	0.383407	20.9318	260.381	-6.888	0	0	-0.762276	0	0.287296	0
PHEB140	-55.6553	-227.236	-70.2507	-289.061	-14.3033	387.02	-376.396	23.0739	155.195	342.35	0	0	0.383407	20.9318	260.381	-6.888	0	0	-0.762276	0	0.287296	0
THRB142	-55.6553	-227.236	-70.2507	-289.061	-14.3033	387.02	-376.396	23.0739	155.195	342.35	0	0	0.383407	20.9318	260.381	-6.888	0	0	-0.762276	0	0.287296	0
ASNB144	-55.727	-227.236	-70.3314	-289.059	-14.3033	387.022	-376.39	23.0739	155.195	342.35	0	0	0.383407	20.9318	260.382	-6.888	0	0	-0.762276	0	0.287296	0
ASPB145	-55.7989	-227.236	-70.3976	-289.063	-14.3163	387.029	-376.398	23.0768	155.195	342.35	0	0	0.383407	20.9356	260.382	-6.88357	0	0	-0.762276	0	0.287296	0
ARGB146	-55.7989	-227.236	-70.3976	-289.063	-14.3163	387.029	-376.398	23.0768	155.195	342.35	0	0	0.383407	20.9356	260.382	-6.88357	0	0	-0.762276	0	0.287296	0
LYSB147	-55.8065	-227.236	-70.3976	-289.067	-14.3102	387.035	-376.407	23.0768	155.189	342.35	0	0	0.383407	20.9348	260.383	-6.88362	0	0	-0.762276	0	0.287296	0
GLUB148	-55.8224	-227.236	-70.3972	-289.057	-14.3114	387.003	-376.398	23.0768	155.179	342.35	0	0	0.383407	20.9457	260.383	-6.88597	0	0	-0.762276	0	0.287296	0
GLUB151	-55.8224	-227.236	-70.3972	-289.057	-14.3114	387.003	-376.398	23.0768	155.179	342.35	0	0	0.383407	20.9457	260.383	-6.88597	0	0	-0.762276	0	0.287296	0
ASNB152	-55.8224	-227.236	-70.3972	-289.057	-14.3114	387.003	-376.398	23.0768	155.179	342.35	0	0	0.383407	20.9457	260.383	-6.88597	0	0	-0.762276	0	0.287296	0
SERB153	-55.8224	-227.236	-70.3972	-289.057	-14.3114	387.003	-376.398	23.0768	155.179	342.35	0	0	0.383407	20.9457	260.383	-6.88597	0	0	-0.762276	0	0.287296	0
VALB155	-55.8224	-227.236	-70.3972	-289.058	-14.3114	387.003	-376.399	23.0771	155.179	342.35	0	0	0.383407	20.9466	260.383	-6.88597	0	0	-0.762276	0	0.287296	0
LYSB158	-55.823	-227.236	-70.3972	-289.056	-14.311	387.003	-376.397	23.0745	155.178	342.35	0	0	0.383407	20.9466	260.383	-6.88597	0	0	-0.762276	0	0.287296	0
SERB161	-55.823	-227.236	-70.3972	-289.056	-14.311	387.003	-376.397	23.0745	155.178	342.35	0	0	0.383407	20.9466	260.383	-6.88597	0	0	-0.762276	0	0.287296	0
ASPB162	-55.8337	-227.236	-70.3972	-289.05	-14.3085	386.981	-376.391	23.0745	155.173	342.35	0	0	0.383407	20.9467	260.383	-6.88526	0	0	-0.762276	0	0.287296	0
METB165	-55.8345	-227.235	-70.3972	-289.046	-14.3087	386.978	-376.385	23.07	155.17	342.35	0	0	0.383407	20.9467	260.382	-6.88526	0	0	-0.762276	0	0.287296	0
THRB166	-55.8345	-227.235	-70.3972	-289.046	-14.3087	386.978	-376.385	23.07	155.17	342.35	0	0	0.383407	20.9467	260.382	-6.88526	0	0	-0.762276	0	0.287296	0
GLUB167	-55.8345	-227.235	-70.3972	-289.046	-14.3087	386.978	-376.385	23.07	155.17	342.35	0	0	0.383407	20.9467	260.382	-6.88526	0	0	-0.762276	0	0.287296	0
PROB169	-55.8347	-227.236	-70.3972	-289.047	-14.3087	386.981	-376.388	23.0703	155.17	342.35	0	0	0.383407	20.9475	260.382	-6.88526	0	0	-0.762276	0	0.287344	0
THRB171	-55.8347	-227.236	-70.3972	-289.047	-14.3087	386.981	-376.388	23.0703	155.17	342.35	0	0	0.383407	20.9475	260.382	-6.88526	0	0	-0.762276	0	0.287344	0
ARGB175	-55.9067	-227.267	-70.4277	-289.058	-14.3002	386.99	-376.404	23.0758	155.169	342.35	0	0	0.383407	20.948	260.384	-6.89156	0	0	-0.762229	0	0.287344	0
ASNB181	-55.9351	-227.273	-70.4003	-289.058	-14.2998	386.988	-376.405	23.0282	155.17	342.35	0	0	0.383407	20.948	260.385	-6.89156	0	0	-0.762229	0	0.287344	0
SERB183	-55.9751	-227.307	-70.435	-289.057	-14.2998	386.988	-376.404	23.0554	155.169	342.35	0	0	0.383407	20.9483	260.385	-6.89156	0	0	-0.762229	0	0.287344	0
TYRB186	-55.9751	-227.307	-70.435	-289.057	-14.2998	386.988	-376.404	23.0554	155.169	342.35	0	0	0.383407	20.9483	260.385	-6.89156	0	0	-0.762229	0	0.287344	0
TYRB187	-55.9751	-227.307	-70.435	-289.057	-14.2998	386.988	-376.404	23.0554	155.169	342.35	0	0	0.383407	20.9483	260.385	-6.89156	0	0	-0.762229	0	0.287344	0
GLUB188	-55.9765	-227.307	-70.435	-289.056	-14.298	386.984	-376.402	23.0565	155.168	342.35	0	0	0.383407	20.9484	260.384	-6.89435	0	0	-0.761754	0	0.287344	0
ILEB189	-55.9905	-227.307	-70.435	-289.061	-14.298	386.984	-376.414	23.0544	155.168	342.35	0	0	0.383407	20.953	260.384	-6.89435	0	0	-0.761754	0	0.287344	0
ASNB191	-55.9905	-227.307	-70.435	-289.061	-14.298	386.984	-376.414	23.0544	155.168	342.35	0	0	0.383407	20.953	260.384	-6.89435	0	0	-0.761754	0	0.287344	0
SERB192	-56.0212	-227.307	-70.4939	-289.049	-14.298	386.964	-376.401	23.0535	155.192	342.349	0	0	0.383407	20.9529	260.384	-6.89435	0	0	-0.761754	0	0.287344	0
PROB193	-56.0212	-227.307	-70.4939	-289.049	-14.298	386.964	-376.401	23.0535	155.192	342.349	0	0	0.383407	20.9529	260.384	-6.89435	0	0	-0.761754	0	0.287344	0
ASPB194	-56.0222	-227.307	-70.4939	-289.049	-14.2981	386.964	-376.401	23.0535	155.192	342.349	0	0	0.383407	20.952	260.384	-6.89425	0	0	-0.761754	0	0.287344	0
ARGB195	-56.0559	-227.307	-70.5025	-289.034	-14.2991	386.928	-376.397	23.0534	155.189	342.349	0	0	0.383407	20.9508	260.369	-6.89551	0	0	-0.761754	0	0.287344	0
CYSB197	-56.0559	-227.307	-70.5025	-289.034	-14.2991	386.928	-376.397	23.0534	155.189	342.349	0	0	0.383407	20.9508	260.369	-6.89551	0	0	-0.761754	0	0.287344	0
ARGB198	-56.0595	-227.305	-70.5025	-289.029	-14.3007	386.922	-376.393	23.0534	155.186	342.349	0	0	0.383407	20.9486	260.368	-6.89623	0	0	-0.761754	0	0.287344	0
LYSB201	-56.0711	-227.305	-70.5025	-289.039	-14.295	386.922	-376.412	23.0552	155.194	342.349	0	0	0.383407	20.9486	260.368	-6.89597	0	0	-0.761754	0	0.287344	0
ASPB205	-56.1404	-227.306	-70.5025	-289.036	-14.2866	386.915	-376.407	22.9799	155.191	342.349	0	0	0.383407	20.9485	260.394	-6.89455	0	0	-0.761754	0	0.287344	0
ASPB206	-56.1422	-227.306	-70.5025	-289.036	-14.2917	386.918	-376.406	22.98	155.192	342.349	0	0	0.383407	20.9485	260.395	-6.89568	0	0	-0.761754	0	0.287344	0
ILEB208	-56.2666	-227.305	-70.5025	-289.042	-14.2917	386.91	-376.421	22.881	155.193	342.349	0	0	0.383407	20.9485	260.388	-6.89568	0	0	-0.761754	0	0.287344	0
GLUB210	-56.2666	-227.305	-70.5025	-289.042	-14.2917	386.91	-376.421	22.881	155.193	342.349	0	0	0.383407	20.9485	260.388	-6.89568	0	0	-0.761754	0	0.287344	0
ASPB212	-56.2671	-227.305	-70.5025	-289.042	-14.2917	386.91	-376.421	22.881	155.193	342.349	0	0	0.383407	20.9485	260.388	-6.89564	0	0	-0.761754	0	0.287344	0
THRB213	-56.2671	-227.305	-70.5025	-289.042	-14.2917	386.91	-376.421	22.881	155.193	342.349	0	0	0.383407	20.9485	260.388	-6.89564	0	0	-0.761754	0	0.287344	0
SERB215	-56.2671	-227.305	-70.5025	-289.042	-14.2917	386.91	-376.421	22.881	155.193	342.349	0	0	0.383407	20.9485	260.388	-6.89564	0	0	-0.761754	0	0.287344	0
GLUB216	-56.2671	-227.305	-70.5025	-289.042	-14.2917	386.91	-376.421	22.881	155.193	342.349	0	0	0.383407	20.9485	260.388	-6.89564	0	0	-0.761754	0	0.287344	0
GLUB217	-56.3872	-227.417	-70.5284	-289.06	-14.2836	386.931	-376.447	22.8334	155.27	342.349	0	0	0.383407	20.9642	260.39	-6.90778	0	0	-0.761754	0	0.287344	0
SERB218	-56.4012	-227.417	-70.5507	-289.064	-14.2836	386.941	-376.446	22.8334	155.27	342.349	0	0	0.383407	20.9641	260.387	-6.90778	0	0	-0.761754	0	0.287344	0
TYRB219	-56.4012	-227.417	-70.5507	-289.064	-14.2836	386.941	-376.446	22.8334	155.27	342.349	0	0	0.383407	20.9641	260.387	-6.90778	0	0	-0.761754	0	0.287344	0
LYSB220	-56.4015	-227.417	-70.5507	-289.065	-14.2826	386.943	-376.448	22.8335	155.272	342.349	0	0	0.383407	20.9642	260.388	-6.90826	0	0	-0.761754	0	0.287344	0
ASPB221	-56.4015	-227.417	-70.5507	-289.065	-14.2826	386.943	-376.448	22.8335	155.272	342.349	0	0	0.383407	20.9642	260.388	-6.90826	0	0	-0.761754	0	0.287344	0
SERB222	-56.4015	-227.417	-70.5507	-289.065	-14.2826	386.943	-376.448	22.8335	155.272	342.349	0	0	0.383407	20.9642	260.388	-6.90826	0	0	-0.761754	0	0.287344	0
THRB223	-56.4015	-227.417	-70.5507	-289.065	-14.2826	386.943	-376.448	22.8335	155.272	342.349	0	0	0.383407	20.9642	260.388	-6.90826	0	0	-0.761754	0	0.287344	0
LEUB224	-56.4015	-227.417	-70.5507	-289.065	-14.2826	386.943	-376.448	22.8335	155.272	342.349	0	0	0.383407	20.9642	260.388	-6.90826	0	0	-0.761754	0	0.287344	0
GLNB227	-56.4099	-227.415	-70.5507	-289.053	-14.2835	386.919	-376.443	22.8333	155.26	342.349	0	0	0.383407	20.9734	260.388	-6.90826	0	0	-0.761754	0	0.287344	0
ARGB230	-56.4285	-227.415	-70.5507	-289.049	-14.2813	386.901	-376.445	22.8333	155.255	342.349	0	0	0.383407	20.9733	260.388	-6.90854	0	0	-0.761864	0	0.287344	0
ASNB232	-56.4285	-227.415	-70.5507	-289.049	-14.2813	386.901	-376.445	22.8333	155.255	342.349	0	0	0.383407	20.9733	260.388	-6.90854	0	0	-0.761864	0	0.287344	0
THRB234	-56.4285	-227.415	-70.5507	-289.049	-14.2813	386.901	-376.445	22.8333	155.255	342.349	0	0	0.383407	20.9733	260.388	-6.90854	0	0	-0.761864	0	0.287344	0
LEUB235	-56.4445	-227.417	-70.5507	-289.061	-14.2813	386.899	-376.473	22.8535	155.262	342.348	0	0	0.383407	20.9741	260.388	-6.90854	0	0	-0.761864	0	0.287344	0
TRPB236	-56.4445	-227.417	-70.5507	-289.061	-14.2813	386.899	-376.473	22.8535	155.262	342.348	0	0	0.383407	20.9741	260.388	-6.90854	0	0	-0.761864	0	0.287344	0
THRB237	-56.4445	-227.417	-70.5507	-289.061	-14.2813	386.899	-376.473	22.8535	155.262	342.348	0	0	0.383407	20.9741	260.388	-6.90854	0	0	-0.761864	0	0.287344	0
