# Supplementary material for: A recombinant Fasciola gigantica 14-3-3 epsilon protein (rFg14-3-3e) modulates various functions of goat peripheral blood mononuclear cells
Source: Parasit Vectors. 2018 Mar 6;11:152. doi: 10.1186/s13071-018-2745-4 (PMC5840819; doi:10.1186/s13071-018-2745-4)
Supplement: Supplementary file 1 — Dataset S1. Structure files, FoldX configuration files and associated energy calculations for complexes between YWAHE and rFg14-3-3, and the 18 human protein interactors of YWAHE. (TGZ 5273 kb) [file 13071_2018_2745_MOESM1_ESM.tgz › foldx_model_files/WT_P62258-P63104-MDL-1qjb_Repair.pdb]

FoldX generated pdb file


ATOM      0  N   ASP A   1      -4.114   7.030  48.200  1.00 75.39
ATOM      1  CA  ASP A   1      -4.524   5.621  48.030  1.00 75.39
ATOM      2  C   ASP A   1      -3.409   4.806  47.472  1.00 75.39
ATOM      3  O   ASP A   1      -2.243   5.187  47.555  1.00 75.39
ATOM      4  CB  ASP A   1      -5.741   5.501  47.094  1.00 75.39
ATOM      5  CG  ASP A   1      -6.685   4.433  47.634  1.00 75.39
ATOM      6  OD1 ASP A   1      -7.338   4.697  48.678  1.00 75.39
ATOM      7  OD2 ASP A   1      -6.751   3.334  47.022  1.00 75.39
ATOM      8  N   ARG A   2      -3.757   3.657  46.871  1.00 98.82
ATOM      9  CA  ARG A   2      -2.766   2.762  46.367  1.00 98.82
ATOM     10  C   ARG A   2      -1.957   3.455  45.323  1.00 98.82
ATOM     11  O   ARG A   2      -0.729   3.389  45.336  1.00 98.82
ATOM     12  CB  ARG A   2      -3.364   1.509  45.702  1.00 98.82
ATOM     13  CG  ARG A   2      -2.299   0.527  45.208  1.00 98.82
ATOM     14  CD  ARG A   2      -2.822  -0.888  44.949  1.00 98.82
ATOM     15  NE  ARG A   2      -3.079  -1.046  43.490  1.00 98.82
ATOM     16  CZ  ARG A   2      -3.108  -2.309  42.962  1.00 98.82
ATOM     17  NH1 ARG A   2      -2.823  -3.378  43.758  1.00 98.82
ATOM     18  NH2 ARG A   2      -3.425  -2.504  41.650  1.00 98.82
ATOM     19  N   GLU A   3      -2.625   4.169  44.401  1.00 47.82
ATOM     20  CA  GLU A   3      -1.893   4.799  43.345  1.00 47.82
ATOM     21  C   GLU A   3      -0.965   5.806  43.939  1.00 47.82
ATOM     22  O   GLU A   3       0.158   5.967  43.468  1.00 47.82
ATOM     23  CB  GLU A   3      -2.749   5.574  42.327  1.00 47.82
ATOM     24  CG  GLU A   3      -3.524   4.691  41.351  1.00 47.82
ATOM     25  CD  GLU A   3      -4.936   4.520  41.901  1.00 47.82
ATOM     26  OE1 GLU A   3      -5.099   3.815  42.934  1.00 47.82
ATOM     27  OE2 GLU A   3      -5.875   5.108  41.300  1.00 47.82
ATOM     28  N   ASP A   4      -1.414   6.518  44.989  1.00 44.04
ATOM     29  CA  ASP A   4      -0.582   7.527  45.574  1.00 44.04
ATOM     30  C   ASP A   4       0.671   6.896  46.085  1.00 44.04
ATOM     31  O   ASP A   4       1.763   7.415  45.863  1.00 44.04
ATOM     32  CB  ASP A   4      -1.215   8.233  46.789  1.00 44.04
ATOM     33  CG  ASP A   4      -2.157   9.324  46.302  1.00 44.04
ATOM     34  OD1 ASP A   4      -3.081   8.993  45.513  1.00 44.04
ATOM     35  OD2 ASP A   4      -1.951  10.505  46.693  1.00 44.04
ATOM     36  N   LEU A   5       0.548   5.750  46.776  1.00 96.36
ATOM     37  CA  LEU A   5       1.703   5.132  47.359  1.00 96.36
ATOM     38  C   LEU A   5       2.676   4.680  46.317  1.00 96.36
ATOM     39  O   LEU A   5       3.884   4.783  46.523  1.00 96.36
ATOM     40  CB  LEU A   5       1.390   3.938  48.272  1.00 96.36
ATOM     41  CG  LEU A   5       1.149   4.345  49.738  1.00 96.36
ATOM     42  CD1 LEU A   5       2.260   5.256  50.271  1.00 96.36
ATOM     43  CD2 LEU A   5      -0.251   4.944  49.918  1.00 96.36
ATOM     44  N   VAL A   6       2.186   4.142  45.186  1.00 40.32
ATOM     45  CA  VAL A   6       3.057   3.654  44.153  1.00 40.32
ATOM     46  C   VAL A   6       3.848   4.782  43.565  1.00 40.32
ATOM     47  O   VAL A   6       5.055   4.656  43.364  1.00 40.32
ATOM     48  CB  VAL A   6       2.308   3.006  43.024  1.00 40.32
ATOM     49  CG1 VAL A   6       3.322   2.519  41.975  1.00 40.32
ATOM     50  CG2 VAL A   6       1.430   1.885  43.605  1.00 40.32
ATOM     51  N   TYR A   7       3.187   5.923  43.282  1.00 44.38
ATOM     52  CA  TYR A   7       3.855   7.026  42.649  1.00 44.38
ATOM     53  C   TYR A   7       4.903   7.519  43.594  1.00 44.38
ATOM     54  O   TYR A   7       6.001   7.894  43.186  1.00 44.38
ATOM     55  CB  TYR A   7       2.934   8.212  42.309  1.00 44.38
ATOM     56  CG  TYR A   7       3.658   9.072  41.323  1.00 44.38
ATOM     57  CD1 TYR A   7       3.512   8.832  39.977  1.00 44.38
ATOM     58  CD2 TYR A   7       4.474  10.106  41.723  1.00 44.38
ATOM     59  CE1 TYR A   7       4.160   9.600  39.040  1.00 44.38
ATOM     60  CE2 TYR A   7       5.126  10.882  40.789  1.00 44.38
ATOM     61  CZ  TYR A   7       4.971  10.630  39.447  1.00 44.38
ATOM     62  OH  TYR A   7       5.639  11.425  38.491  1.00 44.38
ATOM     63  N   GLN A   8       4.566   7.544  44.895  1.00 36.36
ATOM     64  CA  GLN A   8       5.463   7.992  45.919  1.00 36.36
ATOM     65  C   GLN A   8       6.649   7.066  45.955  1.00 36.36
ATOM     66  O   GLN A   8       7.789   7.507  46.083  1.00 36.36
ATOM     67  CB  GLN A   8       4.784   7.975  47.300  1.00 36.36
ATOM     68  CG  GLN A   8       5.511   8.781  48.375  1.00 36.36
ATOM     69  CD  GLN A   8       4.648   8.750  49.632  1.00 36.36
ATOM     70  OE1 GLN A   8       3.430   8.906  49.569  1.00 36.36
ATOM     71  NE2 GLN A   8       5.297   8.540  50.808  1.00 36.36
ATOM     72  N   ALA A   9       6.414   5.748  45.815  1.00 33.16
ATOM     73  CA  ALA A   9       7.473   4.780  45.874  1.00 33.16
ATOM     74  C   ALA A   9       8.444   5.044  44.760  1.00 33.16
ATOM     75  O   ALA A   9       9.653   4.911  44.944  1.00 33.16
ATOM     76  CB  ALA A   9       6.968   3.334  45.725  1.00 33.16
ATOM     77  N   LYS A  10       7.931   5.405  43.566  1.00 45.37
ATOM     78  CA  LYS A  10       8.751   5.687  42.418  1.00 45.37
ATOM     79  C   LYS A  10       9.594   6.889  42.701  1.00 45.37
ATOM     80  O   LYS A  10      10.775   6.923  42.356  1.00 45.37
ATOM     81  CB  LYS A  10       7.931   6.037  41.161  1.00 45.37
ATOM     82  CG  LYS A  10       7.040   4.906  40.648  1.00 45.37
ATOM     83  CD  LYS A  10       6.033   5.373  39.595  1.00 45.37
ATOM     84  CE  LYS A  10       5.403   4.228  38.801  1.00 45.37
ATOM     85  NZ  LYS A  10       6.145   4.016  37.537  1.00 45.37
ATOM     86  N   LEU A  11       8.999   7.924  43.325  1.00 56.18
ATOM     87  CA  LEU A  11       9.748   9.114  43.607  1.00 56.18
ATOM     88  C   LEU A  11      10.851   8.793  44.562  1.00 56.18
ATOM     89  O   LEU A  11      11.974   9.272  44.411  1.00 56.18
ATOM     90  CB  LEU A  11       8.920  10.257  44.220  1.00 56.18
ATOM     91  CG  LEU A  11       7.772  10.741  43.318  1.00 56.18
ATOM     92  CD1 LEU A  11       6.809  11.661  44.085  1.00 56.18
ATOM     93  CD2 LEU A  11       8.326  11.419  42.054  1.00 56.18
ATOM     94  N   ALA A  12      10.556   7.958  45.570  1.00 29.19
ATOM     95  CA  ALA A  12      11.520   7.603  46.571  1.00 29.19
ATOM     96  C   ALA A  12      12.663   6.897  45.913  1.00 29.19
ATOM     97  O   ALA A  12      13.821   7.122  46.262  1.00 29.19
ATOM     98  CB  ALA A  12      10.941   6.659  47.639  1.00 29.19
ATOM     99  N   GLU A  13      12.371   6.022  44.931  1.00 39.95
ATOM    100  CA  GLU A  13      13.423   5.287  44.288  1.00 39.95
ATOM    101  C   GLU A  13      14.360   6.247  43.609  1.00 39.95
ATOM    102  O   GLU A  13      15.577   6.096  43.699  1.00 39.95
ATOM    103  CB  GLU A  13      12.923   4.316  43.205  1.00 39.95
ATOM    104  CG  GLU A  13      13.646   2.968  43.248  1.00 39.95
ATOM    105  CD  GLU A  13      14.860   3.030  42.332  1.00 39.95
ATOM    106  OE1 GLU A  13      14.735   3.605  41.219  1.00 39.95
ATOM    107  OE2 GLU A  13      15.933   2.509  42.741  1.00 39.95
ATOM    108  N   GLN A  14      13.820   7.274  42.923  1.00 44.02
ATOM    109  CA  GLN A  14      14.647   8.215  42.213  1.00 44.02
ATOM    110  C   GLN A  14      15.521   8.924  43.205  1.00 44.02
ATOM    111  O   GLN A  14      16.703   9.156  42.961  1.00 44.02
ATOM    112  CB  GLN A  14      13.830   9.312  41.508  1.00 44.02
ATOM    113  CG  GLN A  14      12.582   8.798  40.791  1.00 44.02
ATOM    114  CD  GLN A  14      13.008   7.652  39.886  1.00 44.02
ATOM    115  OE1 GLN A  14      13.988   7.755  39.149  1.00 44.02
ATOM    116  NE2 GLN A  14      12.237   6.532  39.930  1.00 44.02
ATOM    117  N   ALA A  15      14.925   9.294  44.351  1.00 64.04
ATOM    118  CA  ALA A  15      15.526   9.990  45.457  1.00 64.04
ATOM    119  C   ALA A  15      16.551   9.111  46.106  1.00 64.04
ATOM    120  O   ALA A  15      17.455   9.588  46.789  1.00 64.04
ATOM    121  CB  ALA A  15      14.500  10.394  46.531  1.00 64.04
ATOM    122  N   GLU A  16      16.397   7.787  45.945  1.00 80.80
ATOM    123  CA  GLU A  16      17.238   6.807  46.572  1.00 80.80
ATOM    124  C   GLU A  16      17.040   6.844  48.053  1.00 80.80
ATOM    125  O   GLU A  16      17.981   6.721  48.837  1.00 80.80
ATOM    126  CB  GLU A  16      18.721   6.939  46.212  1.00 80.80
ATOM    127  CG  GLU A  16      19.126   5.895  45.170  1.00 80.80
ATOM    128  CD  GLU A  16      20.557   5.477  45.446  1.00 80.80
ATOM    129  OE1 GLU A  16      20.841   5.093  46.610  1.00 80.80
ATOM    130  OE2 GLU A  16      21.385   5.531  44.497  1.00 80.80
ATOM    131  N   ARG A  17      15.766   7.027  48.456  1.00167.56
ATOM    132  CA  ARG A  17      15.351   6.935  49.824  1.00167.56
ATOM    133  C   ARG A  17      14.621   5.634  49.888  1.00167.56
ATOM    134  O   ARG A  17      13.399   5.574  49.771  1.00167.56
ATOM    135  CB  ARG A  17      14.351   8.038  50.209  1.00167.56
ATOM    136  CG  ARG A  17      14.941   9.447  50.117  1.00167.56
ATOM    137  CD  ARG A  17      13.893  10.551  49.952  1.00167.56
ATOM    138  NE  ARG A  17      12.830  10.326  50.969  1.00167.56
ATOM    139  CZ  ARG A  17      12.880  11.008  52.151  1.00167.56
ATOM    140  NH1 ARG A  17      13.937  11.832  52.416  1.00167.56
ATOM    141  NH2 ARG A  17      11.894  10.852  53.078  1.00167.56
ATOM    142  N   TYR A  18      15.389   4.551  50.088  1.00 76.05
ATOM    143  CA  TYR A  18      14.898   3.204  50.062  1.00 76.05
ATOM    144  C   TYR A  18      13.988   2.900  51.205  1.00 76.05
ATOM    145  O   TYR A  18      13.052   2.116  51.058  1.00 76.05
ATOM    146  CB  TYR A  18      16.024   2.166  49.977  1.00 76.05
ATOM    147  CG  TYR A  18      16.538   2.335  48.590  1.00 76.05
ATOM    148  CD1 TYR A  18      15.751   1.950  47.529  1.00 76.05
ATOM    149  CD2 TYR A  18      17.786   2.862  48.343  1.00 76.05
ATOM    150  CE1 TYR A  18      16.195   2.096  46.236  1.00 76.05
ATOM    151  CE2 TYR A  18      18.235   3.010  47.051  1.00 76.05
ATOM    152  CZ  TYR A  18      17.439   2.628  45.997  1.00 76.05
ATOM    153  OH  TYR A  18      17.894   2.778  44.669  1.00 76.05
ATOM    154  N   ASP A  19      14.252   3.470  52.391  1.00 38.41
ATOM    155  CA  ASP A  19      13.408   3.165  53.508  1.00 38.41
ATOM    156  C   ASP A  19      12.011   3.628  53.203  1.00 38.41
ATOM    157  O   ASP A  19      11.045   2.911  53.460  1.00 38.41
ATOM    158  CB  ASP A  19      13.893   3.851  54.798  1.00 38.41
ATOM    159  CG  ASP A  19      15.392   3.588  54.926  1.00 38.41
ATOM    160  OD1 ASP A  19      16.180   4.296  54.243  1.00 38.41
ATOM    161  OD2 ASP A  19      15.768   2.687  55.722  1.00 38.41
ATOM    162  N   GLU A  20      11.863   4.837  52.628  1.00119.87
ATOM    163  CA  GLU A  20      10.554   5.351  52.337  1.00119.87
ATOM    164  C   GLU A  20       9.907   4.524  51.267  1.00119.87
ATOM    165  O   GLU A  20       8.701   4.274  51.303  1.00119.87
ATOM    166  CB  GLU A  20      10.572   6.816  51.881  1.00119.87
ATOM    167  CG  GLU A  20       9.192   7.294  51.439  1.00119.87
ATOM    168  CD  GLU A  20       8.932   8.622  52.139  1.00119.87
ATOM    169  OE1 GLU A  20       9.823   9.510  52.084  1.00119.87
ATOM    170  OE2 GLU A  20       7.835   8.763  52.744  1.00119.87
ATOM    171  N   MET A  21      10.699   4.075  50.277  1.00 44.00
ATOM    172  CA  MET A  21      10.148   3.306  49.199  1.00 44.00
ATOM    173  C   MET A  21       9.570   2.038  49.752  1.00 44.00
ATOM    174  O   MET A  21       8.476   1.625  49.368  1.00 44.00
ATOM    175  CB  MET A  21      11.187   2.922  48.133  1.00 44.00
ATOM    176  CG  MET A  21      10.577   2.141  46.966  1.00 44.00
ATOM    177  SD  MET A  21      11.776   1.479  45.772  1.00 44.00
ATOM    178  CE  MET A  21      10.684   1.723  44.342  1.00 44.00
ATOM    179  N   VAL A  22      10.291   1.386  50.682  1.00 35.77
ATOM    180  CA  VAL A  22       9.826   0.157  51.262  1.00 35.77
ATOM    181  C   VAL A  22       8.577   0.419  52.036  1.00 35.77
ATOM    182  O   VAL A  22       7.647  -0.384  52.010  1.00 35.77
ATOM    183  CB  VAL A  22      10.806  -0.459  52.221  1.00 35.77
ATOM    184  CG1 VAL A  22      10.021  -1.054  53.403  1.00 35.77
ATOM    185  CG2 VAL A  22      11.671  -1.484  51.465  1.00 35.77
ATOM    186  N   GLU A  23       8.517   1.552  52.759  1.00 78.83
ATOM    187  CA  GLU A  23       7.364   1.781  53.577  1.00 78.83
ATOM    188  C   GLU A  23       6.143   1.911  52.719  1.00 78.83
ATOM    189  O   GLU A  23       5.087   1.385  53.065  1.00 78.83
ATOM    190  CB  GLU A  23       7.498   3.011  54.493  1.00 78.83
ATOM    191  CG  GLU A  23       8.587   2.837  55.552  1.00 78.83
ATOM    192  CD  GLU A  23       8.465   3.990  56.538  1.00 78.83
ATOM    193  OE1 GLU A  23       7.324   4.225  57.016  1.00 78.83
ATOM    194  OE2 GLU A  23       9.495   4.662  56.807  1.00 78.83
ATOM    195  N   SER A  24       6.241   2.605  51.570  1.00 80.64
ATOM    196  CA  SER A  24       5.080   2.775  50.740  1.00 80.64
ATOM    197  C   SER A  24       4.632   1.459  50.169  1.00 80.64
ATOM    198  O   SER A  24       3.435   1.177  50.117  1.00 80.64
ATOM    199  CB  SER A  24       5.298   3.790  49.601  1.00 80.64
ATOM    200  OG  SER A  24       6.352   3.371  48.749  1.00 80.64
ATOM    201  N   MET A  25       5.576   0.609  49.720  1.00 62.50
ATOM    202  CA  MET A  25       5.221  -0.659  49.141  1.00 62.50
ATOM    203  C   MET A  25       4.653  -1.559  50.191  1.00 62.50
ATOM    204  O   MET A  25       3.812  -2.411  49.903  1.00 62.50
ATOM    205  CB  MET A  25       6.387  -1.354  48.426  1.00 62.50
ATOM    206  CG  MET A  25       6.904  -0.510  47.261  1.00 62.50
ATOM    207  SD  MET A  25       5.600   0.038  46.115  1.00 62.50
ATOM    208  CE  MET A  25       4.968  -1.622  45.741  1.00 62.50
ATOM    209  N   LYS A  26       5.137  -1.422  51.437  1.00 69.30
ATOM    210  CA  LYS A  26       4.639  -2.215  52.521  1.00 69.30
ATOM    211  C   LYS A  26       3.187  -1.911  52.714  1.00 69.30
ATOM    212  O   LYS A  26       2.367  -2.821  52.829  1.00 69.30
ATOM    213  CB  LYS A  26       5.336  -1.885  53.849  1.00 69.30
ATOM    214  CG  LYS A  26       5.071  -2.924  54.934  1.00 69.30
ATOM    215  CD  LYS A  26       6.106  -2.928  56.059  1.00 69.30
ATOM    216  CE  LYS A  26       5.729  -3.880  57.190  1.00 69.30
ATOM    217  NZ  LYS A  26       6.480  -3.509  58.410  1.00 69.30
ATOM    218  N   LYS A  27       2.835  -0.611  52.735  1.00135.65
ATOM    219  CA  LYS A  27       1.481  -0.195  52.964  1.00135.65
ATOM    220  C   LYS A  27       0.619  -0.652  51.828  1.00135.65
ATOM    221  O   LYS A  27      -0.548  -0.983  52.025  1.00135.65
ATOM    222  CB  LYS A  27       1.320   1.326  53.126  1.00135.65
ATOM    223  CG  LYS A  27       2.160   1.870  54.282  1.00135.65
ATOM    224  CD  LYS A  27       2.612   3.319  54.073  1.00135.65
ATOM    225  CE  LYS A  27       3.714   3.759  55.043  1.00135.65
ATOM    226  NZ  LYS A  27       3.130   4.514  56.173  1.00135.65
ATOM    227  N   VAL A  28       1.160  -0.661  50.595  1.00 37.17
ATOM    228  CA  VAL A  28       0.381  -1.111  49.478  1.00 37.17
ATOM    229  C   VAL A  28       0.017  -2.548  49.730  1.00 37.17
ATOM    230  O   VAL A  28      -1.135  -2.945  49.563  1.00 37.17
ATOM    231  CB  VAL A  28       1.146  -1.070  48.185  1.00 37.17
ATOM    232  CG1 VAL A  28       0.300  -1.742  47.091  1.00 37.17
ATOM    233  CG2 VAL A  28       1.520   0.388  47.871  1.00 37.17
ATOM    234  N   ALA A  29       1.000  -3.356  50.177  1.00 39.57
ATOM    235  CA  ALA A  29       0.829  -4.770  50.389  1.00 39.57
ATOM    236  C   ALA A  29      -0.201  -5.060  51.450  1.00 39.57
ATOM    237  O   ALA A  29      -1.001  -5.983  51.306  1.00 39.57
ATOM    238  CB  ALA A  29       2.132  -5.466  50.817  1.00 39.57
ATOM    239  N   GLY A  30      -0.213  -4.268  52.537  1.00 38.73
ATOM    240  CA  GLY A  30      -1.083  -4.428  53.676  1.00 38.73
ATOM    241  C   GLY A  30      -2.512  -4.290  53.247  1.00 38.73
ATOM    242  O   GLY A  30      -3.424  -4.803  53.894  1.00 38.73
ATOM    243  N   MET A  31      -2.728  -3.556  52.145  1.00136.79
ATOM    244  CA  MET A  31      -4.007  -3.235  51.578  1.00136.79
ATOM    245  C   MET A  31      -4.651  -4.555  51.244  1.00136.79
ATOM    246  O   MET A  31      -5.874  -4.688  51.286  1.00136.79
ATOM    247  CB  MET A  31      -3.804  -2.377  50.312  1.00136.79
ATOM    248  CG  MET A  31      -3.427  -0.915  50.553  1.00136.79
ATOM    249  SD  MET A  31      -3.034   0.000  49.026  1.00136.79
ATOM    250  CE  MET A  31      -2.280   1.445  49.836  1.00136.79
ATOM    251  N   ASP A  32      -3.814  -5.573  50.941  1.00 77.89
ATOM    252  CA  ASP A  32      -4.219  -6.934  50.705  1.00 77.89
ATOM    253  C   ASP A  32      -4.705  -7.220  49.312  1.00 77.89
ATOM    254  O   ASP A  32      -5.189  -8.323  49.059  1.00 77.89
ATOM    255  CB  ASP A  32      -5.343  -7.369  51.662  1.00 77.89
ATOM    256  CG  ASP A  32      -5.177  -8.849  51.981  1.00 77.89
ATOM    257  OD1 ASP A  32      -4.073  -9.239  52.449  1.00 77.89
ATOM    258  OD2 ASP A  32      -6.156  -9.611  51.757  1.00 77.89
ATOM    259  N   VAL A  33      -4.558  -6.289  48.354  1.00100.61
ATOM    260  CA  VAL A  33      -4.942  -6.602  47.003  1.00100.61
ATOM    261  C   VAL A  33      -3.722  -7.144  46.313  1.00100.61
ATOM    262  O   VAL A  33      -2.598  -6.792  46.669  1.00100.61
ATOM    263  CB  VAL A  33      -5.418  -5.405  46.231  1.00100.61
ATOM    264  CG1 VAL A  33      -6.822  -5.030  46.740  1.00100.61
ATOM    265  CG2 VAL A  33      -4.380  -4.281  46.384  1.00100.61
ATOM    266  N   GLU A  34      -3.912  -8.031  45.312  1.00 79.02
ATOM    267  CA  GLU A  34      -2.808  -8.612  44.597  1.00 79.02
ATOM    268  C   GLU A  34      -2.076  -7.507  43.891  1.00 79.02
ATOM    269  O   GLU A  34      -2.682  -6.542  43.427  1.00 79.02
ATOM    270  CB  GLU A  34      -3.243  -9.665  43.562  1.00 79.02
ATOM    271  CG  GLU A  34      -4.285 -10.656  44.080  1.00 79.02
ATOM    272  CD  GLU A  34      -5.652 -10.219  43.568  1.00 79.02
ATOM    273  OE1 GLU A  34      -5.964 -10.522  42.386  1.00 79.02
ATOM    274  OE2 GLU A  34      -6.397  -9.576  44.355  1.00 79.02
ATOM    275  N   LEU A  35      -0.732  -7.618  43.825  1.00 68.48
ATOM    276  CA  LEU A  35       0.096  -6.592  43.245  1.00 68.48
ATOM    277  C   LEU A  35       0.225  -6.775  41.762  1.00 68.48
ATOM    278  O   LEU A  35       0.157  -7.886  41.241  1.00 68.48
ATOM    279  CB  LEU A  35       1.537  -6.595  43.791  1.00 68.48
ATOM    280  CG  LEU A  35       1.708  -5.880  45.145  1.00 68.48
ATOM    281  CD1 LEU A  35       1.102  -6.708  46.293  1.00 68.48
ATOM    282  CD2 LEU A  35       3.169  -5.478  45.391  1.00 68.48
ATOM    283  N   THR A  36       0.433  -5.658  41.035  1.00100.23
ATOM    284  CA  THR A  36       0.675  -5.734  39.621  1.00100.23
ATOM    285  C   THR A  36       2.134  -6.015  39.456  1.00100.23
ATOM    286  O   THR A  36       2.879  -6.076  40.432  1.00100.23
ATOM    287  CB  THR A  36       0.373  -4.470  38.866  1.00100.23
ATOM    288  OG1 THR A  36       1.306  -3.455  39.204  1.00100.23
ATOM    289  CG2 THR A  36      -1.060  -4.018  39.190  1.00100.23
ATOM    290  N   VAL A  37       2.575  -6.208  38.200  1.00 23.65
ATOM    291  CA  VAL A  37       3.949  -6.520  37.934  1.00 23.65
ATOM    292  C   VAL A  37       4.804  -5.380  38.393  1.00 23.65
ATOM    293  O   VAL A  37       5.868  -5.590  38.974  1.00 23.65
ATOM    294  CB  VAL A  37       4.225  -6.751  36.477  1.00 23.65
ATOM    295  CG1 VAL A  37       5.698  -7.164  36.317  1.00 23.65
ATOM    296  CG2 VAL A  37       3.226  -7.801  35.955  1.00 23.65
ATOM    297  N   GLU A  38       4.357  -4.136  38.143  1.00 43.25
ATOM    298  CA  GLU A  38       5.122  -2.980  38.518  1.00 43.25
ATOM    299  C   GLU A  38       5.264  -2.912  40.004  1.00 43.25
ATOM    300  O   GLU A  38       6.333  -2.596  40.522  1.00 43.25
ATOM    301  CB  GLU A  38       4.469  -1.657  38.103  1.00 43.25
ATOM    302  CG  GLU A  38       3.849  -1.745  36.708  1.00 43.25
ATOM    303  CD  GLU A  38       2.381  -2.107  36.849  1.00 43.25
ATOM    304  OE1 GLU A  38       1.592  -1.264  37.350  1.00 43.25
ATOM    305  OE2 GLU A  38       2.033  -3.251  36.454  1.00 43.25
ATOM    306  N   GLU A  39       4.174  -3.197  40.731  1.00 52.87
ATOM    307  CA  GLU A  39       4.185  -3.093  42.159  1.00 52.87
ATOM    308  C   GLU A  39       5.118  -4.116  42.730  1.00 52.87
ATOM    309  O   GLU A  39       5.798  -3.849  43.719  1.00 52.87
ATOM    310  CB  GLU A  39       2.780  -3.285  42.745  1.00 52.87
ATOM    311  CG  GLU A  39       1.933  -2.022  42.560  1.00 52.87
ATOM    312  CD  GLU A  39       0.481  -2.344  42.856  1.00 52.87
ATOM    313  OE1 GLU A  39      -0.128  -3.133  42.084  1.00 52.87
ATOM    314  OE2 GLU A  39      -0.044  -1.799  43.863  1.00 52.87
ATOM    315  N   ARG A  40       5.166  -5.319  42.122  1.00 95.97
ATOM    316  CA  ARG A  40       6.019  -6.377  42.590  1.00 95.97
ATOM    317  C   ARG A  40       7.444  -5.948  42.473  1.00 95.97
ATOM    318  O   ARG A  40       8.253  -6.186  43.368  1.00 95.97
ATOM    319  CB  ARG A  40       5.885  -7.676  41.768  1.00 95.97
ATOM    320  CG  ARG A  40       4.502  -8.332  41.827  1.00 95.97
ATOM    321  CD  ARG A  40       4.166  -9.184  40.596  1.00 95.97
ATOM    322  NE  ARG A  40       2.697  -9.106  40.348  1.00 95.97
ATOM    323  CZ  ARG A  40       2.053 -10.093  39.657  1.00 95.97
ATOM    324  NH1 ARG A  40       2.767 -11.098  39.072  1.00 95.97
ATOM    325  NH2 ARG A  40       0.691 -10.075  39.555  1.00 95.97
ATOM    326  N   ASN A  41       7.780  -5.298  41.349  1.00 82.56
ATOM    327  CA  ASN A  41       9.124  -4.886  41.081  1.00 82.56
ATOM    328  C   ASN A  41       9.537  -3.880  42.115  1.00 82.56
ATOM    329  O   ASN A  41      10.634  -3.951  42.668  1.00 82.56
ATOM    330  CB  ASN A  41       9.220  -4.219  39.700  1.00 82.56
ATOM    331  CG  ASN A  41       9.604  -5.276  38.688  1.00 82.56
ATOM    332  OD1 ASN A  41      10.743  -5.309  38.225  1.00 82.56
ATOM    333  ND2 ASN A  41       8.638  -6.167  38.336  1.00 82.56
ATOM    334  N   LEU A  42       8.639  -2.926  42.418  1.00 51.33
ATOM    335  CA  LEU A  42       8.918  -1.849  43.327  1.00 51.33
ATOM    336  C   LEU A  42       9.181  -2.389  44.703  1.00 51.33
ATOM    337  O   LEU A  42      10.101  -1.942  45.387  1.00 51.33
ATOM    338  CB  LEU A  42       7.727  -0.878  43.444  1.00 51.33
ATOM    339  CG  LEU A  42       7.416  -0.065  42.170  1.00 51.33
ATOM    340  CD1 LEU A  42       6.323   0.983  42.439  1.00 51.33
ATOM    341  CD2 LEU A  42       8.689   0.567  41.580  1.00 51.33
ATOM    342  N   LEU A  43       8.370  -3.364  45.150  1.00 50.97
ATOM    343  CA  LEU A  43       8.503  -3.915  46.469  1.00 50.97
ATOM    344  C   LEU A  43       9.839  -4.583  46.572  1.00 50.97
ATOM    345  O   LEU A  43      10.557  -4.424  47.559  1.00 50.97
ATOM    346  CB  LEU A  43       7.441  -4.998  46.744  1.00 50.97
ATOM    347  CG  LEU A  43       7.439  -5.547  48.184  1.00 50.97
ATOM    348  CD1 LEU A  43       6.158  -5.136  48.930  1.00 50.97
ATOM    349  CD2 LEU A  43       7.689  -7.063  48.212  1.00 50.97
ATOM    350  N   SER A  44      10.206  -5.349  45.529  1.00 84.74
ATOM    351  CA  SER A  44      11.420  -6.110  45.549  1.00 84.74
ATOM    352  C   SER A  44      12.620  -5.219  45.564  1.00 84.74
ATOM    353  O   SER A  44      13.570  -5.470  46.304  1.00 84.74
ATOM    354  CB  SER A  44      11.550  -7.075  44.354  1.00 84.74
ATOM    355  OG  SER A  44      11.802  -6.355  43.157  1.00 84.74
ATOM    356  N   VAL A  45      12.615  -4.153  44.745  1.00 37.94
ATOM    357  CA  VAL A  45      13.741  -3.268  44.672  1.00 37.94
ATOM    358  C   VAL A  45      13.936  -2.612  46.005  1.00 37.94
ATOM    359  O   VAL A  45      15.057  -2.532  46.505  1.00 37.94
ATOM    360  CB  VAL A  45      13.534  -2.158  43.679  1.00 37.94
ATOM    361  CG1 VAL A  45      14.700  -1.162  43.794  1.00 37.94
ATOM    362  CG2 VAL A  45      13.369  -2.772  42.279  1.00 37.94
ATOM    363  N   ALA A  46      12.840  -2.128  46.621  1.00 38.98
ATOM    364  CA  ALA A  46      12.940  -1.390  47.851  1.00 38.98
ATOM    365  C   ALA A  46      13.498  -2.241  48.957  1.00 38.98
ATOM    366  O   ALA A  46      14.412  -1.828  49.668  1.00 38.98
ATOM    367  CB  ALA A  46      11.580  -0.850  48.324  1.00 38.98
ATOM    368  N   TYR A  47      12.982  -3.468  49.135  1.00 69.60
ATOM    369  CA  TYR A  47      13.485  -4.290  50.200  1.00 69.60
ATOM    370  C   TYR A  47      14.903  -4.686  49.951  1.00 69.60
ATOM    371  O   TYR A  47      15.689  -4.801  50.890  1.00 69.60
ATOM    372  CB  TYR A  47      12.672  -5.568  50.471  1.00 69.60
ATOM    373  CG  TYR A  47      11.565  -5.228  51.414  1.00 69.60
ATOM    374  CD1 TYR A  47      11.862  -4.622  52.614  1.00 69.60
ATOM    375  CD2 TYR A  47      10.251  -5.510  51.127  1.00 69.60
ATOM    376  CE1 TYR A  47      10.876  -4.299  53.514  1.00 69.60
ATOM    377  CE2 TYR A  47       9.258  -5.189  52.025  1.00 69.60
ATOM    378  CZ  TYR A  47       9.568  -4.585  53.219  1.00 69.60
ATOM    379  OH  TYR A  47       8.548  -4.260  54.138  1.00 69.60
ATOM    380  N   LYS A  48      15.269  -4.937  48.682  1.00106.20
ATOM    381  CA  LYS A  48      16.599  -5.401  48.426  1.00106.20
ATOM    382  C   LYS A  48      17.587  -4.367  48.880  1.00106.20
ATOM    383  O   LYS A  48      18.590  -4.701  49.507  1.00106.20
ATOM    384  CB  LYS A  48      16.870  -5.692  46.938  1.00106.20
ATOM    385  CG  LYS A  48      18.334  -6.048  46.664  1.00106.20
ATOM    386  CD  LYS A  48      19.030  -5.112  45.678  1.00106.20
ATOM    387  CE  LYS A  48      19.448  -3.772  46.284  1.00106.20
ATOM    388  NZ  LYS A  48      20.238  -3.005  45.296  1.00106.20
ATOM    389  N   ASN A  49      17.333  -3.078  48.582  1.00 47.30
ATOM    390  CA  ASN A  49      18.258  -2.037  48.942  1.00 47.30
ATOM    391  C   ASN A  49      18.337  -1.876  50.429  1.00 47.30
ATOM    392  O   ASN A  49      19.420  -1.676  50.976  1.00 47.30
ATOM    393  CB  ASN A  49      17.908  -0.680  48.320  1.00 47.30
ATOM    394  CG  ASN A  49      18.434  -0.726  46.896  1.00 47.30
ATOM    395  OD1 ASN A  49      19.588  -0.381  46.644  1.00 47.30
ATOM    396  ND2 ASN A  49      17.578  -1.180  45.944  1.00 47.30
ATOM    397  N   VAL A  50      17.189  -1.940  51.126  1.00 34.21
ATOM    398  CA  VAL A  50      17.191  -1.757  52.552  1.00 34.21
ATOM    399  C   VAL A  50      17.981  -2.851  53.210  1.00 34.21
ATOM    400  O   VAL A  50      18.860  -2.584  54.028  1.00 34.21
ATOM    401  CB  VAL A  50      15.806  -1.792  53.124  1.00 34.21
ATOM    402  CG1 VAL A  50      15.893  -1.731  54.657  1.00 34.21
ATOM    403  CG2 VAL A  50      14.998  -0.646  52.493  1.00 34.21
ATOM    404  N   ILE A  51      17.685  -4.118  52.856  1.00 95.65
ATOM    405  CA  ILE A  51      18.359  -5.270  53.398  1.00 95.65
ATOM    406  C   ILE A  51      19.794  -5.247  52.981  1.00 95.65
ATOM    407  O   ILE A  51      20.687  -5.553  53.771  1.00 95.65
ATOM    408  CB  ILE A  51      17.806  -6.570  52.883  1.00 95.65
ATOM    409  CG1 ILE A  51      16.713  -7.125  53.806  1.00 95.65
ATOM    410  CG2 ILE A  51      18.990  -7.533  52.704  1.00 95.65
ATOM    411  CD1 ILE A  51      17.272  -7.545  55.164  1.00 95.65
ATOM    412  N   GLY A  52      20.043  -4.863  51.716  1.00 26.64
ATOM    413  CA  GLY A  52      21.351  -4.922  51.131  1.00 26.64
ATOM    414  C   GLY A  52      22.313  -4.102  51.924  1.00 26.64
ATOM    415  O   GLY A  52      23.465  -4.494  52.093  1.00 26.64
ATOM    416  N   ALA A  53      21.881  -2.933  52.425  1.00 26.99
ATOM    417  CA  ALA A  53      22.794  -2.102  53.150  1.00 26.99
ATOM    418  C   ALA A  53      23.272  -2.858  54.349  1.00 26.99
ATOM    419  O   ALA A  53      24.461  -2.841  54.666  1.00 26.99
ATOM    420  CB  ALA A  53      22.145  -0.801  53.652  1.00 26.99
ATOM    421  N   ARG A  54      22.357  -3.555  55.049  1.00111.62
ATOM    422  CA  ARG A  54      22.744  -4.284  56.221  1.00111.62
ATOM    423  C   ARG A  54      23.703  -5.365  55.839  1.00111.62
ATOM    424  O   ARG A  54      24.710  -5.567  56.515  1.00111.62
ATOM    425  CB  ARG A  54      21.561  -4.943  56.948  1.00111.62
ATOM    426  CG  ARG A  54      20.755  -3.938  57.766  1.00111.62
ATOM    427  CD  ARG A  54      20.021  -2.914  56.902  1.00111.62
ATOM    428  NE  ARG A  54      19.375  -1.938  57.821  1.00111.62
ATOM    429  CZ  ARG A  54      18.698  -0.870  57.305  1.00111.62
ATOM    430  NH1 ARG A  54      18.591  -0.719  55.954  1.00111.62
ATOM    431  NH2 ARG A  54      18.116   0.038  58.142  1.00111.62
ATOM    432  N   ARG A  55      23.435  -6.078  54.728  1.00 97.85
ATOM    433  CA  ARG A  55      24.282  -7.179  54.363  1.00 97.85
ATOM    434  C   ARG A  55      25.669  -6.688  54.128  1.00 97.85
ATOM    435  O   ARG A  55      26.631  -7.281  54.610  1.00 97.85
ATOM    436  CB  ARG A  55      23.869  -7.880  53.055  1.00 97.85
ATOM    437  CG  ARG A  55      24.572  -9.214  52.805  1.00 97.85
ATOM    438  CD  ARG A  55      24.749  -9.544  51.319  1.00 97.85
ATOM    439  NE  ARG A  55      24.745 -11.026  51.155  1.00 97.85
ATOM    440  CZ  ARG A  55      24.903 -11.574  49.913  1.00 97.85
ATOM    441  NH1 ARG A  55      25.155 -10.764  48.845  1.00 97.85
ATOM    442  NH2 ARG A  55      24.792 -12.924  49.738  1.00 97.85
ATOM    443  N   ALA A  56      25.812  -5.580  53.385  1.00 29.96
ATOM    444  CA  ALA A  56      27.128  -5.111  53.070  1.00 29.96
ATOM    445  C   ALA A  56      27.838  -4.749  54.338  1.00 29.96
ATOM    446  O   ALA A  56      28.995  -5.114  54.537  1.00 29.96
ATOM    447  CB  ALA A  56      27.110  -3.856  52.178  1.00 29.96
ATOM    448  N   SER A  57      27.145  -4.043  55.250  1.00 34.92
ATOM    449  CA  SER A  57      27.775  -3.568  56.448  1.00 34.92
ATOM    450  C   SER A  57      28.189  -4.719  57.308  1.00 34.92
ATOM    451  O   SER A  57      29.272  -4.713  57.890  1.00 34.92
ATOM    452  CB  SER A  57      26.849  -2.677  57.291  1.00 34.92
ATOM    453  OG  SER A  57      26.566  -1.475  56.592  1.00 34.92
ATOM    454  N   TRP A  58      27.336  -5.753  57.403  1.00 85.70
ATOM    455  CA  TRP A  58      27.619  -6.839  58.291  1.00 85.70
ATOM    456  C   TRP A  58      28.851  -7.541  57.811  1.00 85.70
ATOM    457  O   TRP A  58      29.669  -7.982  58.613  1.00 85.70
ATOM    458  CB  TRP A  58      26.464  -7.851  58.413  1.00 85.70
ATOM    459  CG  TRP A  58      26.902  -9.267  58.731  1.00 85.70
ATOM    460  CD1 TRP A  58      27.134  -9.827  59.956  1.00 85.70
ATOM    461  CD2 TRP A  58      27.119 -10.310  57.766  1.00 85.70
ATOM    462  NE1 TRP A  58      27.470 -11.151  59.818  1.00 85.70
ATOM    463  CE2 TRP A  58      27.466 -11.463  58.476  1.00 85.70
ATOM    464  CE3 TRP A  58      27.028 -10.310  56.403  1.00 85.70
ATOM    465  CZ2 TRP A  58      27.731 -12.636  57.829  1.00 85.70
ATOM    466  CZ3 TRP A  58      27.302 -11.495  55.756  1.00 85.70
ATOM    467  CH2 TRP A  58      27.647 -12.634  56.453  1.00 85.70
ATOM    468  N   ARG A  59      29.034  -7.673  56.485  1.00121.76
ATOM    469  CA  ARG A  59      30.185  -8.403  56.041  1.00121.76
ATOM    470  C   ARG A  59      31.441  -7.703  56.468  1.00121.76
ATOM    471  O   ARG A  59      32.382  -8.354  56.921  1.00121.76
ATOM    472  CB  ARG A  59      30.240  -8.634  54.517  1.00121.76
ATOM    473  CG  ARG A  59      30.622 -10.045  54.075  1.00121.76
ATOM    474  CD  ARG A  59      32.048 -10.428  54.484  1.00121.76
ATOM    475  NE  ARG A  59      32.393 -11.723  53.829  1.00121.76
ATOM    476  CZ  ARG A  59      33.580 -12.358  54.052  1.00121.76
ATOM    477  NH1 ARG A  59      34.477 -11.874  54.959  1.00121.76
ATOM    478  NH2 ARG A  59      33.880 -13.483  53.339  1.00121.76
ATOM    479  N   ILE A  60      31.503  -6.360  56.345  1.00139.61
ATOM    480  CA  ILE A  60      32.726  -5.673  56.659  1.00139.61
ATOM    481  C   ILE A  60      33.005  -5.756  58.134  1.00139.61
ATOM    482  O   ILE A  60      34.126  -6.047  58.546  1.00139.61
ATOM    483  CB  ILE A  60      32.756  -4.237  56.185  1.00139.61
ATOM    484  CG1 ILE A  60      32.372  -4.156  54.693  1.00139.61
ATOM    485  CG2 ILE A  60      34.127  -3.617  56.503  1.00139.61
ATOM    486  CD1 ILE A  60      31.530  -2.941  54.315  1.00139.61
ATOM    487  N   ILE A  61      31.984  -5.520  58.977  1.00102.98
ATOM    488  CA  ILE A  61      32.141  -5.548  60.402  1.00102.98
ATOM    489  C   ILE A  61      32.476  -6.935  60.861  1.00102.98
ATOM    490  O   ILE A  61      33.333  -7.118  61.724  1.00102.98
ATOM    491  CB  ILE A  61      30.928  -5.001  61.096  1.00102.98
ATOM    492  CG1 ILE A  61      30.605  -3.585  60.592  1.00102.98
ATOM    493  CG2 ILE A  61      31.179  -5.088  62.613  1.00102.98
ATOM    494  CD1 ILE A  61      31.665  -2.550  60.966  1.00102.98
ATOM    495  N   SER A  62      31.823  -7.962  60.286  1.00 47.94
ATOM    496  CA  SER A  62      32.079  -9.313  60.691  1.00 47.94
ATOM    497  C   SER A  62      33.521  -9.634  60.443  1.00 47.94
ATOM    498  O   SER A  62      34.166 -10.285  61.263  1.00 47.94
ATOM    499  CB  SER A  62      31.255 -10.349  59.910  1.00 47.94
ATOM    500  OG  SER A  62      30.133 -10.768  60.671  1.00 47.94
ATOM    501  N   SER A  63      34.055  -9.184  59.290  1.00 89.57
ATOM    502  CA  SER A  63      35.407  -9.446  58.879  1.00 89.57
ATOM    503  C   SER A  63      36.352  -8.770  59.809  1.00 89.57
ATOM    504  O   SER A  63      37.371  -9.338  60.194  1.00 89.57
ATOM    505  CB  SER A  63      35.720  -8.880  57.484  1.00 89.57
ATOM    506  OG  SER A  63      34.833  -9.424  56.520  1.00 89.57
ATOM    507  N   ILE A  64      36.022  -7.534  60.214  1.00 57.57
ATOM    508  CA  ILE A  64      36.907  -6.780  61.045  1.00 57.57
ATOM    509  C   ILE A  64      37.097  -7.574  62.296  1.00 57.57
ATOM    510  O   ILE A  64      38.213  -7.724  62.791  1.00 57.57
ATOM    511  CB  ILE A  64      36.316  -5.462  61.456  1.00 57.57
ATOM    512  CG1 ILE A  64      36.060  -4.572  60.230  1.00 57.57
ATOM    513  CG2 ILE A  64      37.261  -4.825  62.488  1.00 57.57
ATOM    514  CD1 ILE A  64      35.095  -3.417  60.505  1.00 57.57
ATOM    515  N   GLU A  65      35.987  -8.142  62.799  1.00 79.48
ATOM    516  CA  GLU A  65      35.923  -8.863  64.034  1.00 79.48
ATOM    517  C   GLU A  65      36.846 -10.036  64.014  1.00 79.48
ATOM    518  O   GLU A  65      37.492 -10.321  65.019  1.00 79.48
ATOM    519  CB  GLU A  65      34.535  -9.452  64.323  1.00 79.48
ATOM    520  CG  GLU A  65      34.261  -9.602  65.822  1.00 79.48
ATOM    521  CD  GLU A  65      33.836 -11.040  66.083  1.00 79.48
ATOM    522  OE1 GLU A  65      32.843 -11.492  65.454  1.00 79.48
ATOM    523  OE2 GLU A  65      34.508 -11.708  66.913  1.00 79.48
ATOM    524  N   GLN A  66      36.924 -10.751  62.877  1.00 51.01
ATOM    525  CA  GLN A  66      37.723 -11.941  62.792  1.00 51.01
ATOM    526  C   GLN A  66      39.152 -11.574  63.017  1.00 51.01
ATOM    527  O   GLN A  66      39.899 -12.299  63.672  1.00 51.01
ATOM    528  CB  GLN A  66      37.687 -12.584  61.397  1.00 51.01
ATOM    529  CG  GLN A  66      36.319 -12.589  60.719  1.00 51.01
ATOM    530  CD  GLN A  66      35.457 -13.564  61.508  1.00 51.01
ATOM    531  OE1 GLN A  66      35.874 -14.688  61.785  1.00 51.01
ATOM    532  NE2 GLN A  66      34.224 -13.128  61.882  1.00 51.01
ATOM    533  N   LYS A  67      39.552 -10.420  62.462  1.00 66.61
ATOM    534  CA  LYS A  67      40.892  -9.913  62.485  1.00 66.61
ATOM    535  C   LYS A  67      41.299  -9.613  63.894  1.00 66.61
ATOM    536  O   LYS A  67      42.474  -9.667  64.232  1.00 66.61
ATOM    537  CB  LYS A  67      41.023  -8.608  61.683  1.00 66.61
ATOM    538  CG  LYS A  67      40.702  -8.752  60.197  1.00 66.61
ATOM    539  CD  LYS A  67      40.005  -7.522  59.612  1.00 66.61
ATOM    540  CE  LYS A  67      40.683  -6.975  58.357  1.00 66.61
ATOM    541  NZ  LYS A  67      40.688  -8.007  57.297  1.00 66.61
ATOM    542  N   GLU A  68      40.335  -9.283  64.759  1.00183.04
ATOM    543  CA  GLU A  68      40.555  -8.884  66.116  1.00183.04
ATOM    544  C   GLU A  68      41.170  -9.961  66.957  1.00183.04
ATOM    545  O   GLU A  68      41.717  -9.624  68.008  1.00183.04
ATOM    546  CB  GLU A  68      39.264  -8.428  66.799  1.00183.04
ATOM    547  CG  GLU A  68      38.981  -6.950  66.570  1.00183.04
ATOM    548  CD  GLU A  68      40.249  -6.157  66.842  1.00183.04
ATOM    549  OE1 GLU A  68      40.634  -6.057  68.037  1.00183.04
ATOM    550  OE2 GLU A  68      40.849  -5.642  65.862  1.00183.04
ATOM    551  N   GLU A  69      41.070 -11.248  66.538  1.00240.47
ATOM    552  CA  GLU A  69      41.497 -12.431  67.260  1.00240.47
ATOM    553  C   GLU A  69      42.652 -12.154  68.176  1.00240.47
ATOM    554  O   GLU A  69      43.623 -11.492  67.815  1.00240.47
ATOM    555  CB  GLU A  69      41.918 -13.609  66.349  1.00240.47
ATOM    556  CG  GLU A  69      42.414 -14.845  67.105  1.00240.47
ATOM    557  CD  GLU A  69      43.179 -15.744  66.138  1.00240.47
ATOM    558  OE1 GLU A  69      42.672 -15.996  65.011  1.00240.47
ATOM    559  OE2 GLU A  69      44.288 -16.199  66.525  1.00240.47
ATOM    560  N   ASN A  70      42.519 -12.674  69.415  1.00246.16
ATOM    561  CA  ASN A  70      43.427 -12.544  70.520  1.00246.16
ATOM    562  C   ASN A  70      43.340 -11.162  71.099  1.00246.16
ATOM    563  O   ASN A  70      44.140 -10.800  71.959  1.00246.16
ATOM    564  CB  ASN A  70      44.894 -12.842  70.149  1.00246.16
ATOM    565  CG  ASN A  70      44.932 -14.069  69.243  1.00246.16
ATOM    566  OD1 ASN A  70      44.677 -15.194  69.672  1.00246.16
ATOM    567  ND2 ASN A  70      45.263 -13.845  67.942  1.00246.16
ATOM    568  N   LYS A  71      42.354 -10.353  70.661  1.00206.20
ATOM    569  CA  LYS A  71      42.142  -9.067  71.272  1.00206.20
ATOM    570  C   LYS A  71      41.541  -9.353  72.611  1.00206.20
ATOM    571  O   LYS A  71      41.493  -8.493  73.489  1.00206.20
ATOM    572  CB  LYS A  71      41.230  -8.104  70.513  1.00206.20
ATOM    573  CG  LYS A  71      41.350  -6.672  71.040  1.00206.20
ATOM    574  CD  LYS A  71      42.575  -5.908  70.509  1.00206.20
ATOM    575  CE  LYS A  71      43.153  -4.861  71.469  1.00206.20
ATOM    576  NZ  LYS A  71      44.363  -4.242  70.879  1.00206.20
ATOM    577  N   GLY A  72      40.986 -10.574  72.751  1.00 19.28
ATOM    578  CA  GLY A  72      40.436 -11.038  73.990  1.00 19.28
ATOM    579  C   GLY A  72      38.954 -11.094  73.851  1.00 19.28
ATOM    580  O   GLY A  72      38.290 -11.913  74.486  1.00 19.28
ATOM    581  N   GLY A  73      38.396 -10.202  73.018  1.00 16.36
ATOM    582  CA  GLY A  73      36.986 -10.198  72.776  1.00 16.36
ATOM    583  C   GLY A  73      36.363  -9.401  73.870  1.00 16.36
ATOM    584  O   GLY A  73      35.292  -8.819  73.709  1.00 16.36
ATOM    585  N   GLU A  74      37.037  -9.377  75.032  1.00 98.86
ATOM    586  CA  GLU A  74      36.567  -8.632  76.157  1.00 98.86
ATOM    587  C   GLU A  74      36.731  -7.175  75.861  1.00 98.86
ATOM    588  O   GLU A  74      35.854  -6.368  76.163  1.00 98.86
ATOM    589  CB  GLU A  74      37.345  -8.969  77.440  1.00 98.86
ATOM    590  CG  GLU A  74      37.608 -10.461  77.646  1.00 98.86
ATOM    591  CD  GLU A  74      38.172 -10.617  79.051  1.00 98.86
ATOM    592  OE1 GLU A  74      39.415 -10.472  79.198  1.00 98.86
ATOM    593  OE2 GLU A  74      37.379 -10.884  79.993  1.00 98.86
ATOM    594  N   ASP A  75      37.864  -6.799  75.236  1.00 97.45
ATOM    595  CA  ASP A  75      38.116  -5.410  74.986  1.00 97.45
ATOM    596  C   ASP A  75      37.696  -5.026  73.603  1.00 97.45
ATOM    597  O   ASP A  75      36.510  -5.026  73.276  1.00 97.45
ATOM    598  CB  ASP A  75      39.583  -4.977  75.190  1.00 97.45
ATOM    599  CG  ASP A  75      39.969  -5.257  76.640  1.00 97.45
ATOM    600  OD1 ASP A  75      39.167  -4.913  77.549  1.00 97.45
ATOM    601  OD2 ASP A  75      41.085  -5.802  76.860  1.00 97.45
ATOM    602  N   LYS A  76      38.679  -4.687  72.747  1.00109.33
ATOM    603  CA  LYS A  76      38.390  -4.115  71.463  1.00109.33
ATOM    604  C   LYS A  76      37.603  -5.039  70.584  1.00109.33
ATOM    605  O   LYS A  76      36.746  -4.587  69.832  1.00109.33
ATOM    606  CB  LYS A  76      39.627  -3.633  70.693  1.00109.33
ATOM    607  CG  LYS A  76      39.899  -2.154  70.972  1.00109.33
ATOM    608  CD  LYS A  76      40.056  -1.809  72.451  1.00109.33
ATOM    609  CE  LYS A  76      40.189  -0.306  72.702  1.00109.33
ATOM    610  NZ  LYS A  76      40.462  -0.049  74.131  1.00109.33
ATOM    611  N   LEU A  77      37.855  -6.355  70.647  1.00110.62
ATOM    612  CA  LEU A  77      37.155  -7.302  69.825  1.00110.62
ATOM    613  C   LEU A  77      35.703  -7.190  70.128  1.00110.62
ATOM    614  O   LEU A  77      34.865  -7.274  69.231  1.00110.62
ATOM    615  CB  LEU A  77      37.597  -8.751  70.148  1.00110.62
ATOM    616  CG  LEU A  77      37.217  -9.852  69.128  1.00110.62
ATOM    617  CD1 LEU A  77      38.318 -10.915  68.969  1.00110.62
ATOM    618  CD2 LEU A  77      35.848 -10.471  69.444  1.00110.62
ATOM    619  N   LYS A  78      35.373  -6.976  71.411  1.00 50.15
ATOM    620  CA  LYS A  78      33.999  -6.938  71.807  1.00 50.15
ATOM    621  C   LYS A  78      33.288  -5.891  71.017  1.00 50.15
ATOM    622  O   LYS A  78      32.172  -6.117  70.554  1.00 50.15
ATOM    623  CB  LYS A  78      33.796  -6.555  73.286  1.00 50.15
ATOM    624  CG  LYS A  78      32.331  -6.654  73.725  1.00 50.15
ATOM    625  CD  LYS A  78      32.071  -6.273  75.185  1.00 50.15
ATOM    626  CE  LYS A  78      32.817  -7.166  76.182  1.00 50.15
ATOM    627  NZ  LYS A  78      33.212  -6.385  77.376  1.00 50.15
ATOM    628  N   MET A  79      33.925  -4.728  70.805  1.00 57.25
ATOM    629  CA  MET A  79      33.237  -3.635  70.177  1.00 57.25
ATOM    630  C   MET A  79      32.741  -4.032  68.826  1.00 57.25
ATOM    631  O   MET A  79      31.563  -3.867  68.512  1.00 57.25
ATOM    632  CB  MET A  79      34.168  -2.428  69.970  1.00 57.25
ATOM    633  CG  MET A  79      33.527  -1.243  69.249  1.00 57.25
ATOM    634  SD  MET A  79      34.435   0.317  69.460  1.00 57.25
ATOM    635  CE  MET A  79      33.455   0.841  70.896  1.00 57.25
ATOM    636  N   ILE A  80      33.619  -4.611  67.998  1.00114.32
ATOM    637  CA  ILE A  80      33.219  -4.985  66.677  1.00114.32
ATOM    638  C   ILE A  80      32.145  -6.028  66.747  1.00114.32
ATOM    639  O   ILE A  80      31.185  -5.971  65.979  1.00114.32
ATOM    640  CB  ILE A  80      34.407  -5.376  65.851  1.00114.32
ATOM    641  CG1 ILE A  80      35.367  -4.190  65.709  1.00114.32
ATOM    642  CG2 ILE A  80      33.896  -5.927  64.511  1.00114.32
ATOM    643  CD1 ILE A  80      36.645  -4.367  66.523  1.00114.32
ATOM    644  N   ARG A  81      32.251  -6.999  67.676  1.00135.17
ATOM    645  CA  ARG A  81      31.231  -8.011  67.769  1.00135.17
ATOM    646  C   ARG A  81      29.925  -7.379  68.139  1.00135.17
ATOM    647  O   ARG A  81      28.884  -7.745  67.596  1.00135.17
ATOM    648  CB  ARG A  81      31.501  -9.090  68.838  1.00135.17
ATOM    649  CG  ARG A  81      31.010 -10.499  68.456  1.00135.17
ATOM    650  CD  ARG A  81      31.387 -11.621  69.431  1.00135.17
ATOM    651  NE  ARG A  81      32.403 -12.475  68.757  1.00135.17
ATOM    652  CZ  ARG A  81      32.787 -13.677  69.281  1.00135.17
ATOM    653  NH1 ARG A  81      32.292 -14.108  70.477  1.00135.17
ATOM    654  NH2 ARG A  81      33.676 -14.451  68.596  1.00135.17
ATOM    655  N   GLU A  82      29.939  -6.411  69.077  1.00 46.13
ATOM    656  CA  GLU A  82      28.705  -5.817  69.521  1.00 46.13
ATOM    657  C   GLU A  82      28.052  -5.119  68.374  1.00 46.13
ATOM    658  O   GLU A  82      26.835  -5.170  68.212  1.00 46.13
ATOM    659  CB  GLU A  82      28.881  -4.741  70.608  1.00 46.13
ATOM    660  CG  GLU A  82      29.550  -5.220  71.896  1.00 46.13
ATOM    661  CD  GLU A  82      28.703  -4.709  73.054  1.00 46.13
ATOM    662  OE1 GLU A  82      28.550  -3.462  73.164  1.00 46.13
ATOM    663  OE2 GLU A  82      28.205  -5.552  73.848  1.00 46.13
ATOM    664  N   TYR A  83      28.858  -4.428  67.555  1.00 81.12
ATOM    665  CA  TYR A  83      28.375  -3.658  66.450  1.00 81.12
ATOM    666  C   TYR A  83      27.758  -4.585  65.444  1.00 81.12
ATOM    667  O   TYR A  83      26.693  -4.295  64.898  1.00 81.12
ATOM    668  CB  TYR A  83      29.534  -2.854  65.822  1.00 81.12
ATOM    669  CG  TYR A  83      29.002  -1.842  64.868  1.00 81.12
ATOM    670  CD1 TYR A  83      28.195  -0.821  65.316  1.00 81.12
ATOM    671  CD2 TYR A  83      29.347  -1.880  63.537  1.00 81.12
ATOM    672  CE1 TYR A  83      27.712   0.128  64.445  1.00 81.12
ATOM    673  CE2 TYR A  83      28.868  -0.933  62.661  1.00 81.12
ATOM    674  CZ  TYR A  83      28.047   0.071  63.114  1.00 81.12
ATOM    675  OH  TYR A  83      27.554   1.042  62.220  1.00 81.12
ATOM    676  N   ARG A  84      28.398  -5.743  65.177  1.00201.04
ATOM    677  CA  ARG A  84      27.852  -6.601  64.169  1.00201.04
ATOM    678  C   ARG A  84      26.538  -7.148  64.641  1.00201.04
ATOM    679  O   ARG A  84      25.655  -7.399  63.826  1.00201.04
ATOM    680  CB  ARG A  84      28.772  -7.742  63.678  1.00201.04
ATOM    681  CG  ARG A  84      29.002  -8.946  64.585  1.00201.04
ATOM    682  CD  ARG A  84      30.073  -9.873  64.009  1.00201.04
ATOM    683  NE  ARG A  84      30.126 -11.101  64.846  1.00201.04
ATOM    684  CZ  ARG A  84      29.773 -12.304  64.308  1.00201.04
ATOM    685  NH1 ARG A  84      29.405 -12.382  62.996  1.00201.04
ATOM    686  NH2 ARG A  84      29.788 -13.428  65.079  1.00201.04
ATOM    687  N   GLN A  85      26.364  -7.380  65.959  1.00108.97
ATOM    688  CA  GLN A  85      25.108  -7.906  66.431  1.00108.97
ATOM    689  C   GLN A  85      24.028  -6.878  66.261  1.00108.97
ATOM    690  O   GLN A  85      22.874  -7.209  66.004  1.00108.97
ATOM    691  CB  GLN A  85      25.091  -8.371  67.902  1.00108.97
ATOM    692  CG  GLN A  85      26.287  -9.213  68.345  1.00108.97
ATOM    693  CD  GLN A  85      25.795 -10.175  69.417  1.00108.97
ATOM    694  OE1 GLN A  85      25.309 -11.263  69.115  1.00108.97
ATOM    695  NE2 GLN A  85      25.915  -9.763  70.709  1.00108.97
ATOM    696  N   MET A  86      24.353  -5.589  66.443  1.00108.41
ATOM    697  CA  MET A  86      23.348  -4.580  66.289  1.00108.41
ATOM    698  C   MET A  86      22.883  -4.603  64.868  1.00108.41
ATOM    699  O   MET A  86      21.684  -4.551  64.598  1.00108.41
ATOM    700  CB  MET A  86      23.894  -3.170  66.593  1.00108.41
ATOM    701  CG  MET A  86      22.887  -2.029  66.417  1.00108.41
ATOM    702  SD  MET A  86      22.691  -1.415  64.716  1.00108.41
ATOM    703  CE  MET A  86      24.448  -1.026  64.470  1.00108.41
ATOM    704  N   VAL A  87      23.825  -4.694  63.909  1.00104.59
ATOM    705  CA  VAL A  87      23.432  -4.679  62.531  1.00104.59
ATOM    706  C   VAL A  87      22.651  -5.919  62.213  1.00104.59
ATOM    707  O   VAL A  87      21.689  -5.866  61.448  1.00104.59
ATOM    708  CB  VAL A  87      24.565  -4.539  61.555  1.00104.59
ATOM    709  CG1 VAL A  87      23.962  -4.260  60.168  1.00104.59
ATOM    710  CG2 VAL A  87      25.549  -3.470  62.038  1.00104.59
ATOM    711  N   GLU A  88      23.036  -7.072  62.800  1.00 98.93
ATOM    712  CA  GLU A  88      22.383  -8.312  62.487  1.00 98.93
ATOM    713  C   GLU A  88      20.933  -8.260  62.883  1.00 98.93
ATOM    714  O   GLU A  88      20.071  -8.716  62.133  1.00 98.93
ATOM    715  CB  GLU A  88      23.056  -9.548  63.131  1.00 98.93
ATOM    716  CG  GLU A  88      22.258 -10.842  63.005  1.00 98.93
ATOM    717  CD  GLU A  88      22.188 -11.564  64.340  1.00 98.93
ATOM    718  OE1 GLU A  88      23.246 -11.692  65.011  1.00 98.93
ATOM    719  OE2 GLU A  88      21.062 -11.989  64.710  1.00 98.93
ATOM    720  N   THR A  89      20.600  -7.682  64.054  1.00110.14
ATOM    721  CA  THR A  89      19.216  -7.654  64.446  1.00110.14
ATOM    722  C   THR A  89      18.462  -6.850  63.444  1.00110.14
ATOM    723  O   THR A  89      17.333  -7.186  63.089  1.00110.14
ATOM    724  CB  THR A  89      18.949  -7.052  65.797  1.00110.14
ATOM    725  OG1 THR A  89      19.418  -5.715  65.853  1.00110.14
ATOM    726  CG2 THR A  89      19.627  -7.911  66.873  1.00110.14
ATOM    727  N   GLU A  90      19.074  -5.758  62.959  1.00 94.90
ATOM    728  CA  GLU A  90      18.412  -4.904  62.020  1.00 94.90
ATOM    729  C   GLU A  90      18.130  -5.705  60.783  1.00 94.90
ATOM    730  O   GLU A  90      17.032  -5.650  60.230  1.00 94.90
ATOM    731  CB  GLU A  90      19.294  -3.700  61.652  1.00 94.90
ATOM    732  CG  GLU A  90      18.524  -2.428  61.307  1.00 94.90
ATOM    733  CD  GLU A  90      19.574  -1.342  61.111  1.00 94.90
ATOM    734  OE1 GLU A  90      20.365  -1.460  60.137  1.00 94.90
ATOM    735  OE2 GLU A  90      19.590  -0.372  61.914  1.00 94.90
ATOM    736  N   LEU A  91      19.115  -6.505  60.332  1.00 90.24
ATOM    737  CA  LEU A  91      18.933  -7.270  59.132  1.00 90.24
ATOM    738  C   LEU A  91      17.834  -8.266  59.357  1.00 90.24
ATOM    739  O   LEU A  91      16.970  -8.455  58.502  1.00 90.24
ATOM    740  CB  LEU A  91      20.229  -7.996  58.692  1.00 90.24
ATOM    741  CG  LEU A  91      20.218  -8.655  57.289  1.00 90.24
ATOM    742  CD1 LEU A  91      21.623  -8.626  56.666  1.00 90.24
ATOM    743  CD2 LEU A  91      19.671 -10.093  57.308  1.00 90.24
ATOM    744  N   LYS A  92      17.833  -8.915  60.532  1.00 50.76
ATOM    745  CA  LYS A  92      16.879  -9.941  60.845  1.00 50.76
ATOM    746  C   LYS A  92      15.505  -9.347  60.840  1.00 50.76
ATOM    747  O   LYS A  92      14.562  -9.946  60.325  1.00 50.76
ATOM    748  CB  LYS A  92      17.135 -10.514  62.245  1.00 50.76
ATOM    749  CG  LYS A  92      16.578 -11.931  62.370  1.00 50.76
ATOM    750  CD  LYS A  92      15.084 -12.001  62.677  1.00 50.76
ATOM    751  CE  LYS A  92      14.591 -13.435  62.877  1.00 50.76
ATOM    752  NZ  LYS A  92      13.600 -13.485  63.973  1.00 50.76
ATOM    753  N   LEU A  93      15.353  -8.135  61.407  1.00 42.88
ATOM    754  CA  LEU A  93      14.042  -7.556  61.482  1.00 42.88
ATOM    755  C   LEU A  93      13.510  -7.309  60.107  1.00 42.88
ATOM    756  O   LEU A  93      12.332  -7.548  59.849  1.00 42.88
ATOM    757  CB  LEU A  93      13.971  -6.211  62.229  1.00 42.88
ATOM    758  CG  LEU A  93      13.493  -6.313  63.689  1.00 42.88
ATOM    759  CD1 LEU A  93      12.155  -7.067  63.776  1.00 42.88
ATOM    760  CD2 LEU A  93      14.579  -6.911  64.599  1.00 42.88
ATOM    761  N   ILE A  94      14.360  -6.815  59.188  1.00 44.30
ATOM    762  CA  ILE A  94      13.893  -6.493  57.870  1.00 44.30
ATOM    763  C   ILE A  94      13.455  -7.757  57.186  1.00 44.30
ATOM    764  O   ILE A  94      12.408  -7.789  56.543  1.00 44.30
ATOM    765  CB  ILE A  94      14.949  -5.835  57.036  1.00 44.30
ATOM    766  CG1 ILE A  94      15.511  -4.612  57.779  1.00 44.30
ATOM    767  CG2 ILE A  94      14.302  -5.457  55.689  1.00 44.30
ATOM    768  CD1 ILE A  94      16.963  -4.297  57.427  1.00 44.30
ATOM    769  N   CYS A  95      14.247  -8.841  57.315  1.00 41.65
ATOM    770  CA  CYS A  95      13.932 -10.087  56.668  1.00 41.65
ATOM    771  C   CYS A  95      12.635 -10.622  57.194  1.00 41.65
ATOM    772  O   CYS A  95      11.793 -11.074  56.420  1.00 41.65
ATOM    773  CB  CYS A  95      15.014 -11.158  56.878  1.00 41.65
ATOM    774  SG  CYS A  95      16.511 -10.806  55.910  1.00 41.65
ATOM    775  N   CYS A  96      12.424 -10.582  58.523  1.00 82.63
ATOM    776  CA  CYS A  96      11.203 -11.122  59.056  1.00 82.63
ATOM    777  C   CYS A  96      10.056 -10.280  58.590  1.00 82.63
ATOM    778  O   CYS A  96       8.955 -10.782  58.377  1.00 82.63
ATOM    779  CB  CYS A  96      11.153 -11.207  60.592  1.00 82.63
ATOM    780  SG  CYS A  96      11.065  -9.590  61.411  1.00 82.63
ATOM    781  N   ASP A  97      10.287  -8.964  58.425  1.00 46.65
ATOM    782  CA  ASP A  97       9.251  -8.062  58.004  1.00 46.65
ATOM    783  C   ASP A  97       8.740  -8.517  56.670  1.00 46.65
ATOM    784  O   ASP A  97       7.536  -8.659  56.458  1.00 46.65
ATOM    785  CB  ASP A  97       9.817  -6.642  57.818  1.00 46.65
ATOM    786  CG  ASP A  97       8.676  -5.640  57.756  1.00 46.65
ATOM    787  OD1 ASP A  97       7.746  -5.739  58.599  1.00 46.65
ATOM    788  OD2 ASP A  97       8.720  -4.759  56.856  1.00 46.65
ATOM    789  N   ILE A  98       9.671  -8.770  55.737  1.00 55.12
ATOM    790  CA  ILE A  98       9.385  -9.176  54.394  1.00 55.12
ATOM    791  C   ILE A  98       8.787 -10.553  54.394  1.00 55.12
ATOM    792  O   ILE A  98       7.834 -10.824  53.664  1.00 55.12
ATOM    793  CB  ILE A  98      10.642  -9.168  53.601  1.00 55.12
ATOM    794  CG1 ILE A  98      11.248  -7.760  53.740  1.00 55.12
ATOM    795  CG2 ILE A  98      10.310  -9.559  52.152  1.00 55.12
ATOM    796  CD1 ILE A  98      12.755  -7.697  53.525  1.00 55.12
ATOM    797  N   LEU A  99       9.327 -11.470  55.219  1.00 47.76
ATOM    798  CA  LEU A  99       8.814 -12.813  55.230  1.00 47.76
ATOM    799  C   LEU A  99       7.379 -12.763  55.648  1.00 47.76
ATOM    800  O   LEU A  99       6.544 -13.478  55.098  1.00 47.76
ATOM    801  CB  LEU A  99       9.519 -13.744  56.233  1.00 47.76
ATOM    802  CG  LEU A  99      10.965 -14.105  55.857  1.00 47.76
ATOM    803  CD1 LEU A  99      11.557 -15.119  56.850  1.00 47.76
ATOM    804  CD2 LEU A  99      11.051 -14.584  54.398  1.00 47.76
ATOM    805  N   ASP A 100       7.056 -11.912  56.639  1.00 64.20
ATOM    806  CA  ASP A 100       5.722 -11.843  57.165  1.00 64.20
ATOM    807  C   ASP A 100       4.776 -11.394  56.095  1.00 64.20
ATOM    808  O   ASP A 100       3.695 -11.962  55.936  1.00 64.20
ATOM    809  CB  ASP A 100       5.597 -10.830  58.316  1.00 64.20
ATOM    810  CG  ASP A 100       5.318 -11.601  59.596  1.00 64.20
ATOM    811  OD1 ASP A 100       4.350 -12.407  59.604  1.00 64.20
ATOM    812  OD2 ASP A 100       6.080 -11.406  60.582  1.00 64.20
ATOM    813  N   VAL A 101       5.153 -10.360  55.321  1.00 98.49
ATOM    814  CA  VAL A 101       4.261  -9.876  54.310  1.00 98.49
ATOM    815  C   VAL A 101       4.050 -10.943  53.279  1.00 98.49
ATOM    816  O   VAL A 101       2.948 -11.089  52.750  1.00 98.49
ATOM    817  CB  VAL A 101       4.703  -8.593  53.661  1.00 98.49
ATOM    818  CG1 VAL A 101       3.538  -8.080  52.797  1.00 98.49
ATOM    819  CG2 VAL A 101       5.135  -7.589  54.738  1.00 98.49
ATOM    820  N   LEU A 102       5.104 -11.716  52.959  1.00 59.61
ATOM    821  CA  LEU A 102       5.006 -12.757  51.973  1.00 59.61
ATOM    822  C   LEU A 102       4.022 -13.796  52.430  1.00 59.61
ATOM    823  O   LEU A 102       3.114 -14.166  51.686  1.00 59.61
ATOM    824  CB  LEU A 102       6.359 -13.459  51.763  1.00 59.61
ATOM    825  CG  LEU A 102       7.387 -12.594  51.006  1.00 59.61
ATOM    826  CD1 LEU A 102       8.818 -12.839  51.511  1.00 59.61
ATOM    827  CD2 LEU A 102       7.265 -12.803  49.488  1.00 59.61
ATOM    828  N   ASP A 103       4.173 -14.289  53.677  1.00 49.38
ATOM    829  CA  ASP A 103       3.320 -15.333  54.181  1.00 49.38
ATOM    830  C   ASP A 103       1.919 -14.834  54.363  1.00 49.38
ATOM    831  O   ASP A 103       0.956 -15.518  54.021  1.00 49.38
ATOM    832  CB  ASP A 103       3.770 -15.889  55.546  1.00 49.38
ATOM    833  CG  ASP A 103       4.341 -17.292  55.368  1.00 49.38
ATOM    834  OD1 ASP A 103       3.566 -18.221  55.018  1.00 49.38
ATOM    835  OD2 ASP A 103       5.572 -17.448  55.580  1.00 49.38
ATOM    836  N   LYS A 104       1.766 -13.639  54.960  1.00116.32
ATOM    837  CA  LYS A 104       0.463 -13.114  55.252  1.00116.32
ATOM    838  C   LYS A 104      -0.300 -12.754  54.001  1.00116.32
ATOM    839  O   LYS A 104      -1.393 -13.261  53.764  1.00116.32
ATOM    840  CB  LYS A 104       0.573 -11.805  56.065  1.00116.32
ATOM    841  CG  LYS A 104       1.049 -11.926  57.517  1.00116.32
ATOM    842  CD  LYS A 104       1.092 -10.601  58.283  1.00116.32
ATOM    843  CE  LYS A 104      -0.291  -9.966  58.461  1.00116.32
ATOM    844  NZ  LYS A 104      -0.212  -8.496  58.305  1.00116.32
ATOM    845  N   HIS A 105       0.222 -11.775  53.232  1.00109.34
ATOM    846  CA  HIS A 105      -0.481 -11.245  52.092  1.00109.34
ATOM    847  C   HIS A 105      -0.235 -11.874  50.743  1.00109.34
ATOM    848  O   HIS A 105      -1.157 -12.341  50.076  1.00109.34
ATOM    849  CB  HIS A 105      -0.189  -9.743  51.986  1.00109.34
ATOM    850  CG  HIS A 105      -0.533  -9.075  53.287  1.00109.34
ATOM    851  ND1 HIS A 105      -1.800  -8.684  53.659  1.00109.34
ATOM    852  CD2 HIS A 105       0.271  -8.776  54.348  1.00109.34
ATOM    853  CE1 HIS A 105      -1.702  -8.177  54.915  1.00109.34
ATOM    854  NE2 HIS A 105      -0.464  -8.212  55.374  1.00109.34
ATOM    855  N   LEU A 106       1.050 -11.877  50.315  1.00 89.12
ATOM    856  CA  LEU A 106       1.449 -12.170  48.960  1.00 89.12
ATOM    857  C   LEU A 106       1.255 -13.587  48.504  1.00 89.12
ATOM    858  O   LEU A 106       0.571 -13.826  47.511  1.00 89.12
ATOM    859  CB  LEU A 106       2.923 -11.810  48.724  1.00 89.12
ATOM    860  CG  LEU A 106       3.256 -10.369  49.156  1.00 89.12
ATOM    861  CD1 LEU A 106       4.758 -10.196  49.435  1.00 89.12
ATOM    862  CD2 LEU A 106       2.715  -9.338  48.154  1.00 89.12
ATOM    863  N   ILE A 107       1.834 -14.572  49.214  1.00122.18
ATOM    864  CA  ILE A 107       1.764 -15.930  48.744  1.00122.18
ATOM    865  C   ILE A 107       0.355 -16.450  48.724  1.00122.18
ATOM    866  O   ILE A 107      -0.085 -16.883  47.659  1.00122.18
ATOM    867  CB  ILE A 107       2.567 -16.874  49.591  1.00122.18
ATOM    868  CG1 ILE A 107       4.001 -16.351  49.764  1.00122.18
ATOM    869  CG2 ILE A 107       2.506 -18.262  48.935  1.00122.18
ATOM    870  CD1 ILE A 107       4.933 -17.369  50.416  1.00122.18
ATOM    871  N   PRO A 108      -0.413 -16.424  49.791  1.00105.57
ATOM    872  CA  PRO A 108      -1.725 -17.015  49.782  1.00105.57
ATOM    873  C   PRO A 108      -2.596 -16.498  48.675  1.00105.57
ATOM    874  O   PRO A 108      -3.316 -17.288  48.068  1.00105.57
ATOM    875  CB  PRO A 108      -2.313 -16.753  51.169  1.00105.57
ATOM    876  CG  PRO A 108      -1.757 -15.368  51.545  1.00105.57
ATOM    877  CD  PRO A 108      -0.252 -15.489  51.259  1.00105.57
ATOM    878  N   ALA A 109      -2.567 -15.177  48.435  1.00 78.57
ATOM    879  CA  ALA A 109      -3.310 -14.450  47.443  1.00 78.57
ATOM    880  C   ALA A 109      -2.828 -14.675  46.038  1.00 78.57
ATOM    881  O   ALA A 109      -3.593 -14.452  45.103  1.00 78.57
ATOM    882  CB  ALA A 109      -3.296 -12.931  47.691  1.00 78.57
ATOM    883  N   ALA A 110      -1.539 -15.019  45.827  1.00 53.50
ATOM    884  CA  ALA A 110      -1.030 -15.065  44.480  1.00 53.50
ATOM    885  C   ALA A 110      -1.802 -16.055  43.668  1.00 53.50
ATOM    886  O   ALA A 110      -1.705 -17.264  43.872  1.00 53.50
ATOM    887  CB  ALA A 110       0.458 -15.447  44.391  1.00 53.50
ATOM    888  N   ASN A 111      -2.614 -15.530  42.727  1.00115.30
ATOM    889  CA  ASN A 111      -3.433 -16.302  41.834  1.00115.30
ATOM    890  C   ASN A 111      -2.665 -16.927  40.710  1.00115.30
ATOM    891  O   ASN A 111      -2.942 -18.064  40.328  1.00115.30
ATOM    892  CB  ASN A 111      -4.544 -15.489  41.158  1.00115.30
ATOM    893  CG  ASN A 111      -5.822 -15.828  41.912  1.00115.30
ATOM    894  OD1 ASN A 111      -6.740 -16.434  41.363  1.00115.30
ATOM    895  ND2 ASN A 111      -5.875 -15.449  43.217  1.00115.30
ATOM    896  N   THR A 112      -1.685 -16.200  40.134  1.00111.96
ATOM    897  CA  THR A 112      -1.074 -16.723  38.945  1.00111.96
ATOM    898  C   THR A 112       0.286 -17.265  39.234  1.00111.96
ATOM    899  O   THR A 112       0.911 -16.946  40.244  1.00111.96
ATOM    900  CB  THR A 112      -0.933 -15.739  37.821  1.00111.96
ATOM    901  OG1 THR A 112       0.125 -14.832  38.102  1.00111.96
ATOM    902  CG2 THR A 112      -2.259 -14.977  37.652  1.00111.96
ATOM    903  N   GLY A 113       0.763 -18.120  38.307  1.00 25.83
ATOM    904  CA  GLY A 113       2.007 -18.818  38.436  1.00 25.83
ATOM    905  C   GLY A 113       3.152 -17.856  38.491  1.00 25.83
ATOM    906  O   GLY A 113       4.084 -18.045  39.270  1.00 25.83
ATOM    907  N   GLU A 114       3.114 -16.795  37.665  1.00 47.39
ATOM    908  CA  GLU A 114       4.204 -15.863  37.609  1.00 47.39
ATOM    909  C   GLU A 114       4.385 -15.242  38.966  1.00 47.39
ATOM    910  O   GLU A 114       5.507 -15.115  39.454  1.00 47.39
ATOM    911  CB  GLU A 114       3.930 -14.729  36.602  1.00 47.39
ATOM    912  CG  GLU A 114       3.940 -15.168  35.138  1.00 47.39
ATOM    913  CD  GLU A 114       2.494 -15.273  34.678  1.00 47.39
ATOM    914  OE1 GLU A 114       1.828 -16.294  35.004  1.00 47.39
ATOM    915  OE2 GLU A 114       2.034 -14.316  34.001  1.00 47.39
ATOM    916  N   SER A 115       3.276 -14.848  39.621  1.00 38.16
ATOM    917  CA  SER A 115       3.334 -14.188  40.899  1.00 38.16
ATOM    918  C   SER A 115       3.865 -15.120  41.946  1.00 38.16
ATOM    919  O   SER A 115       4.666 -14.733  42.797  1.00 38.16
ATOM    920  CB  SER A 115       1.947 -13.731  41.381  1.00 38.16
ATOM    921  OG  SER A 115       0.931 -14.448  40.696  1.00 38.16
ATOM    922  N   LYS A 116       3.425 -16.388  41.895  1.00109.58
ATOM    923  CA  LYS A 116       3.767 -17.376  42.878  1.00109.58
ATOM    924  C   LYS A 116       5.258 -17.573  42.861  1.00109.58
ATOM    925  O   LYS A 116       5.904 -17.616  43.908  1.00109.58
ATOM    926  CB  LYS A 116       3.124 -18.730  42.529  1.00109.58
ATOM    927  CG  LYS A 116       3.595 -19.906  43.380  1.00109.58
ATOM    928  CD  LYS A 116       2.520 -20.986  43.501  1.00109.58
ATOM    929  CE  LYS A 116       2.215 -21.703  42.189  1.00109.58
ATOM    930  NZ  LYS A 116       1.289 -22.829  42.438  1.00109.58
ATOM    931  N   VAL A 117       5.837 -17.693  41.650  1.00 33.51
ATOM    932  CA  VAL A 117       7.244 -17.915  41.481  1.00 33.51
ATOM    933  C   VAL A 117       7.978 -16.729  42.025  1.00 33.51
ATOM    934  O   VAL A 117       8.972 -16.863  42.735  1.00 33.51
ATOM    935  CB  VAL A 117       7.635 -18.052  40.040  1.00 33.51
ATOM    936  CG1 VAL A 117       9.165 -18.162  39.961  1.00 33.51
ATOM    937  CG2 VAL A 117       6.883 -19.253  39.440  1.00 33.51
ATOM    938  N   PHE A 118       7.481 -15.521  41.716  1.00 82.34
ATOM    939  CA  PHE A 118       8.120 -14.306  42.128  1.00 82.34
ATOM    940  C   PHE A 118       8.164 -14.266  43.630  1.00 82.34
ATOM    941  O   PHE A 118       9.212 -13.984  44.210  1.00 82.34
ATOM    942  CB  PHE A 118       7.335 -13.087  41.586  1.00 82.34
ATOM    943  CG  PHE A 118       7.771 -11.804  42.208  1.00 82.34
ATOM    944  CD1 PHE A 118       8.898 -11.152  41.762  1.00 82.34
ATOM    945  CD2 PHE A 118       7.048 -11.246  43.237  1.00 82.34
ATOM    946  CE1 PHE A 118       9.297  -9.964  42.328  1.00 82.34
ATOM    947  CE2 PHE A 118       7.441 -10.058  43.806  1.00 82.34
ATOM    948  CZ  PHE A 118       8.569  -9.414  43.354  1.00 82.34
ATOM    949  N   TYR A 119       7.032 -14.561  44.306  1.00 87.27
ATOM    950  CA  TYR A 119       6.989 -14.488  45.743  1.00 87.27
ATOM    951  C   TYR A 119       7.823 -15.556  46.378  1.00 87.27
ATOM    952  O   TYR A 119       8.480 -15.309  47.389  1.00 87.27
ATOM    953  CB  TYR A 119       5.580 -14.579  46.359  1.00 87.27
ATOM    954  CG  TYR A 119       4.810 -13.360  45.980  1.00 87.27
ATOM    955  CD1 TYR A 119       5.360 -12.105  46.109  1.00 87.27
ATOM    956  CD2 TYR A 119       3.511 -13.472  45.544  1.00 87.27
ATOM    957  CE1 TYR A 119       4.642 -10.983  45.767  1.00 87.27
ATOM    958  CE2 TYR A 119       2.786 -12.354  45.203  1.00 87.27
ATOM    959  CZ  TYR A 119       3.351 -11.108  45.312  1.00 87.27
ATOM    960  OH  TYR A 119       2.611  -9.959  44.963  1.00 87.27
ATOM    961  N   TYR A 120       7.788 -16.787  45.832  1.00112.44
ATOM    962  CA  TYR A 120       8.569 -17.856  46.388  1.00112.44
ATOM    963  C   TYR A 120      10.027 -17.561  46.264  1.00112.44
ATOM    964  O   TYR A 120      10.801 -17.898  47.159  1.00112.44
ATOM    965  CB  TYR A 120       8.251 -19.250  45.824  1.00112.44
ATOM    966  CG  TYR A 120       7.129 -19.763  46.661  1.00112.44
ATOM    967  CD1 TYR A 120       7.233 -19.887  48.028  1.00112.44
ATOM    968  CD2 TYR A 120       5.952 -20.124  46.048  1.00112.44
ATOM    969  CE1 TYR A 120       6.175 -20.373  48.764  1.00112.44
ATOM    970  CE2 TYR A 120       4.894 -20.607  46.777  1.00112.44
ATOM    971  CZ  TYR A 120       5.004 -20.732  48.140  1.00112.44
ATOM    972  OH  TYR A 120       3.917 -21.228  48.891  1.00112.44
ATOM    973  N   LYS A 121      10.458 -16.945  45.147  1.00 88.65
ATOM    974  CA  LYS A 121      11.854 -16.637  45.029  1.00 88.65
ATOM    975  C   LYS A 121      12.229 -15.675  46.121  1.00 88.65
ATOM    976  O   LYS A 121      13.289 -15.803  46.733  1.00 88.65
ATOM    977  CB  LYS A 121      12.249 -15.972  43.700  1.00 88.65
ATOM    978  CG  LYS A 121      13.754 -15.684  43.624  1.00 88.65
ATOM    979  CD  LYS A 121      14.138 -14.517  42.713  1.00 88.65
ATOM    980  CE  LYS A 121      13.623 -13.165  43.212  1.00 88.65
ATOM    981  NZ  LYS A 121      14.747 -12.327  43.688  1.00 88.65
ATOM    982  N   MET A 122      11.362 -14.683  46.404  1.00 55.60
ATOM    983  CA  MET A 122      11.654 -13.696  47.410  1.00 55.60
ATOM    984  C   MET A 122      11.791 -14.360  48.748  1.00 55.60
ATOM    985  O   MET A 122      12.661 -13.999  49.540  1.00 55.60
ATOM    986  CB  MET A 122      10.554 -12.637  47.565  1.00 55.60
ATOM    987  CG  MET A 122      10.285 -11.831  46.296  1.00 55.60
ATOM    988  SD  MET A 122       9.990 -10.069  46.615  1.00 55.60
ATOM    989  CE  MET A 122       8.277 -10.337  47.153  1.00 55.60
ATOM    990  N   LYS A 123      10.924 -15.350  49.032  1.00165.82
ATOM    991  CA  LYS A 123      10.950 -16.083  50.268  1.00165.82
ATOM    992  C   LYS A 123      12.301 -16.722  50.362  1.00165.82
ATOM    993  O   LYS A 123      12.932 -16.758  51.417  1.00165.82
ATOM    994  CB  LYS A 123      10.016 -17.301  50.239  1.00165.82
ATOM    995  CG  LYS A 123       8.657 -17.145  50.908  1.00165.82
ATOM    996  CD  LYS A 123       8.718 -16.568  52.317  1.00165.82
ATOM    997  CE  LYS A 123       7.358 -16.612  53.007  1.00165.82
ATOM    998  NZ  LYS A 123       7.510 -16.210  54.425  1.00165.82
ATOM    999  N   GLY A 124      12.765 -17.276  49.231  1.00 27.41
ATOM   1000  CA  GLY A 124      14.018 -17.961  49.207  1.00 27.41
ATOM   1001  C   GLY A 124      15.115 -16.998  49.542  1.00 27.41
ATOM   1002  O   GLY A 124      16.016 -17.316  50.317  1.00 27.41
ATOM   1003  N   ASP A 125      15.056 -15.783  48.965  1.00 62.83
ATOM   1004  CA  ASP A 125      16.094 -14.808  49.142  1.00 62.83
ATOM   1005  C   ASP A 125      16.216 -14.395  50.583  1.00 62.83
ATOM   1006  O   ASP A 125      17.319 -14.348  51.126  1.00 62.83
ATOM   1007  CB  ASP A 125      15.831 -13.518  48.345  1.00 62.83
ATOM   1008  CG  ASP A 125      15.943 -13.836  46.862  1.00 62.83
ATOM   1009  OD1 ASP A 125      16.896 -14.568  46.487  1.00 62.83
ATOM   1010  OD2 ASP A 125      15.074 -13.358  46.084  1.00 62.83
ATOM   1011  N   TYR A 126      15.086 -14.077  51.244  1.00151.92
ATOM   1012  CA  TYR A 126      15.119 -13.583  52.594  1.00151.92
ATOM   1013  C   TYR A 126      15.579 -14.630  53.560  1.00151.92
ATOM   1014  O   TYR A 126      16.296 -14.316  54.507  1.00151.92
ATOM   1015  CB  TYR A 126      13.804 -12.934  53.042  1.00151.92
ATOM   1016  CG  TYR A 126      13.693 -11.813  52.070  1.00151.92
ATOM   1017  CD1 TYR A 126      14.517 -10.719  52.195  1.00151.92
ATOM   1018  CD2 TYR A 126      12.821 -11.875  51.010  1.00151.92
ATOM   1019  CE1 TYR A 126      14.444  -9.680  51.297  1.00151.92
ATOM   1020  CE2 TYR A 126      12.743 -10.837  50.110  1.00151.92
ATOM   1021  CZ  TYR A 126      13.554  -9.739  50.252  1.00151.92
ATOM   1022  OH  TYR A 126      13.479  -8.673  49.331  1.00151.92
ATOM   1023  N   HIS A 127      15.168 -15.898  53.375  1.00 49.28
ATOM   1024  CA  HIS A 127      15.652 -16.937  54.245  1.00 49.28
ATOM   1025  C   HIS A 127      17.133 -17.036  54.044  1.00 49.28
ATOM   1026  O   HIS A 127      17.889 -17.280  54.983  1.00 49.28
ATOM   1027  CB  HIS A 127      15.087 -18.338  53.942  1.00 49.28
ATOM   1028  CG  HIS A 127      13.672 -18.565  54.389  1.00 49.28
ATOM   1029  ND1 HIS A 127      12.576 -18.067  53.719  1.00 49.28
ATOM   1030  CD2 HIS A 127      13.180 -19.221  55.474  1.00 49.28
ATOM   1031  CE1 HIS A 127      11.481 -18.442  54.428  1.00 49.28
ATOM   1032  NE2 HIS A 127      11.796 -19.141  55.502  1.00 49.28
ATOM   1033  N   ARG A 128      17.582 -16.853  52.791  1.00117.14
ATOM   1034  CA  ARG A 128      18.970 -16.960  52.458  1.00117.14
ATOM   1035  C   ARG A 128      19.718 -15.917  53.230  1.00117.14
ATOM   1036  O   ARG A 128      20.798 -16.177  53.758  1.00117.14
ATOM   1037  CB  ARG A 128      19.196 -16.716  50.957  1.00117.14
ATOM   1038  CG  ARG A 128      20.653 -16.529  50.541  1.00117.14
ATOM   1039  CD  ARG A 128      20.841 -16.613  49.026  1.00117.14
ATOM   1040  NE  ARG A 128      19.837 -15.704  48.411  1.00117.14
ATOM   1041  CZ  ARG A 128      20.139 -14.397  48.166  1.00117.14
ATOM   1042  NH1 ARG A 128      21.389 -13.919  48.421  1.00117.14
ATOM   1043  NH2 ARG A 128      19.185 -13.562  47.654  1.00117.14
ATOM   1044  N   TYR A 129      19.153 -14.700  53.328  1.00 92.68
ATOM   1045  CA  TYR A 129      19.827 -13.651  54.041  1.00 92.68
ATOM   1046  C   TYR A 129      19.942 -14.022  55.488  1.00 92.68
ATOM   1047  O   TYR A 129      20.972 -13.771  56.111  1.00 92.68
ATOM   1048  CB  TYR A 129      19.136 -12.282  53.968  1.00 92.68
ATOM   1049  CG  TYR A 129      19.155 -11.889  52.536  1.00 92.68
ATOM   1050  CD1 TYR A 129      20.341 -11.911  51.842  1.00 92.68
ATOM   1051  CD2 TYR A 129      18.013 -11.458  51.900  1.00 92.68
ATOM   1052  CE1 TYR A 129      20.387 -11.543  50.519  1.00 92.68
ATOM   1053  CE2 TYR A 129      18.055 -11.085  50.575  1.00 92.68
ATOM   1054  CZ  TYR A 129      19.241 -11.131  49.880  1.00 92.68
ATOM   1055  OH  TYR A 129      19.286 -10.752  48.521  1.00 92.68
ATOM   1056  N   LEU A 130      18.881 -14.612  56.074  1.00 52.58
ATOM   1057  CA  LEU A 130      18.933 -14.987  57.460  1.00 52.58
ATOM   1058  C   LEU A 130      19.996 -16.028  57.650  1.00 52.58
ATOM   1059  O   LEU A 130      20.747 -15.986  58.623  1.00 52.58
ATOM   1060  CB  LEU A 130      17.617 -15.586  57.995  1.00 52.58
ATOM   1061  CG  LEU A 130      16.370 -14.699  57.787  1.00 52.58
ATOM   1062  CD1 LEU A 130      15.102 -15.556  57.647  1.00 52.58
ATOM   1063  CD2 LEU A 130      16.229 -13.636  58.888  1.00 52.58
ATOM   1064  N   ALA A 131      20.102 -16.979  56.702  1.00 46.12
ATOM   1065  CA  ALA A 131      21.021 -18.080  56.812  1.00 46.12
ATOM   1066  C   ALA A 131      22.431 -17.576  56.875  1.00 46.12
ATOM   1067  O   ALA A 131      23.266 -18.119  57.597  1.00 46.12
ATOM   1068  CB  ALA A 131      20.929 -19.050  55.620  1.00 46.12
ATOM   1069  N   GLU A 132      22.745 -16.516  56.117  1.00 89.41
ATOM   1070  CA  GLU A 132      24.095 -16.043  56.078  1.00 89.41
ATOM   1071  C   GLU A 132      24.530 -15.594  57.450  1.00 89.41
ATOM   1072  O   GLU A 132      25.709 -15.692  57.789  1.00 89.41
ATOM   1073  CB  GLU A 132      24.258 -14.936  55.016  1.00 89.41
ATOM   1074  CG  GLU A 132      23.822 -15.461  53.636  1.00 89.41
ATOM   1075  CD  GLU A 132      23.742 -14.342  52.605  1.00 89.41
ATOM   1076  OE1 GLU A 132      23.621 -13.154  53.006  1.00 89.41
ATOM   1077  OE2 GLU A 132      23.793 -14.673  51.388  1.00 89.41
ATOM   1078  N   PHE A 133      23.625 -14.982  58.238  1.00178.45
ATOM   1079  CA  PHE A 133      23.942 -14.568  59.587  1.00178.45
ATOM   1080  C   PHE A 133      23.657 -15.582  60.660  1.00178.45
ATOM   1081  O   PHE A 133      24.155 -15.429  61.775  1.00178.45
ATOM   1082  CB  PHE A 133      23.356 -13.216  60.041  1.00178.45
ATOM   1083  CG  PHE A 133      21.947 -13.378  60.466  1.00178.45
ATOM   1084  CD1 PHE A 133      21.652 -13.983  61.667  1.00178.45
ATOM   1085  CD2 PHE A 133      20.927 -12.903  59.680  1.00178.45
ATOM   1086  CE1 PHE A 133      20.351 -14.138  62.075  1.00178.45
ATOM   1087  CE2 PHE A 133      19.625 -13.053  60.085  1.00178.45
ATOM   1088  CZ  PHE A 133      19.336 -13.661  61.284  1.00178.45
ATOM   1089  N   ALA A 134      22.796 -16.586  60.383  1.00 71.51
ATOM   1090  CA  ALA A 134      22.256 -17.506  61.357  1.00 71.51
ATOM   1091  C   ALA A 134      23.280 -17.976  62.340  1.00 71.51
ATOM   1092  O   ALA A 134      24.427 -18.253  61.996  1.00 71.51
ATOM   1093  CB  ALA A 134      21.632 -18.757  60.719  1.00 71.51
ATOM   1094  N   THR A 135      22.820 -18.125  63.607  1.00120.08
ATOM   1095  CA  THR A 135      23.632 -18.455  64.744  1.00120.08
ATOM   1096  C   THR A 135      24.546 -19.578  64.394  1.00120.08
ATOM   1097  O   THR A 135      24.148 -20.565  63.778  1.00120.08
ATOM   1098  CB  THR A 135      22.826 -18.840  65.951  1.00120.08
ATOM   1099  OG1 THR A 135      21.769 -17.915  66.157  1.00120.08
ATOM   1100  CG2 THR A 135      23.755 -18.870  67.176  1.00120.08
ATOM   1101  N   GLY A 136      25.811 -19.453  64.841  1.00 36.90
ATOM   1102  CA  GLY A 136      26.861 -20.350  64.458  1.00 36.90
ATOM   1103  C   GLY A 136      27.715 -19.542  63.537  1.00 36.90
ATOM   1104  O   GLY A 136      28.812 -19.939  63.148  1.00 36.90
ATOM   1105  N   ASN A 137      27.189 -18.352  63.196  1.00107.71
ATOM   1106  CA  ASN A 137      27.767 -17.356  62.347  1.00107.71
ATOM   1107  C   ASN A 137      27.674 -17.774  60.907  1.00107.71
ATOM   1108  O   ASN A 137      27.773 -16.919  60.029  1.00107.71
ATOM   1109  CB  ASN A 137      29.257 -17.096  62.630  1.00107.71
ATOM   1110  CG  ASN A 137      29.469 -16.979  64.130  1.00107.71
ATOM   1111  OD1 ASN A 137      29.012 -16.035  64.771  1.00107.71
ATOM   1112  ND2 ASN A 137      30.188 -17.979  64.708  1.00107.71
ATOM   1113  N   ASP A 138      27.580 -19.092  60.617  1.00119.30
ATOM   1114  CA  ASP A 138      27.467 -19.552  59.256  1.00119.30
ATOM   1115  C   ASP A 138      26.077 -19.751  58.715  1.00119.30
ATOM   1116  O   ASP A 138      25.685 -19.117  57.735  1.00119.30
ATOM   1117  CB  ASP A 138      28.215 -20.886  59.056  1.00119.30
ATOM   1118  CG  ASP A 138      29.649 -20.786  59.578  1.00119.30
ATOM   1119  OD1 ASP A 138      30.353 -19.787  59.276  1.00119.30
ATOM   1120  OD2 ASP A 138      30.054 -21.731  60.304  1.00119.30
ATOM   1121  N   ARG A 139      25.293 -20.664  59.346  1.00166.15
ATOM   1122  CA  ARG A 139      24.006 -20.984  58.781  1.00166.15
ATOM   1123  C   ARG A 139      23.350 -22.080  59.580  1.00166.15
ATOM   1124  O   ARG A 139      23.991 -23.071  59.931  1.00166.15
ATOM   1125  CB  ARG A 139      24.089 -21.525  57.345  1.00166.15
ATOM   1126  CG  ARG A 139      25.174 -22.590  57.224  1.00166.15
ATOM   1127  CD  ARG A 139      24.759 -23.893  56.549  1.00166.15
ATOM   1128  NE  ARG A 139      25.601 -24.001  55.324  1.00166.15
ATOM   1129  CZ  ARG A 139      26.862 -24.517  55.385  1.00166.15
ATOM   1130  NH1 ARG A 139      27.350 -24.989  56.565  1.00166.15
ATOM   1131  NH2 ARG A 139      27.627 -24.573  54.252  1.00166.15
ATOM   1132  N   LYS A 140      22.024 -21.962  59.834  1.00187.45
ATOM   1133  CA  LYS A 140      21.356 -22.979  60.600  1.00187.45
ATOM   1134  C   LYS A 140      20.237 -23.581  59.794  1.00187.45
ATOM   1135  O   LYS A 140      20.169 -23.437  58.575  1.00187.45
ATOM   1136  CB  LYS A 140      20.792 -22.518  61.967  1.00187.45
ATOM   1137  CG  LYS A 140      19.619 -21.526  61.974  1.00187.45
ATOM   1138  CD  LYS A 140      19.068 -21.124  63.339  1.00187.45
ATOM   1139  CE  LYS A 140      17.861 -20.190  63.224  1.00187.45
ATOM   1140  NZ  LYS A 140      17.202 -20.029  64.539  1.00187.45
ATOM   1141  N   GLU A 141      19.293 -24.223  60.512  1.00105.00
ATOM   1142  CA  GLU A 141      18.197 -25.027  60.039  1.00105.00
ATOM   1143  C   GLU A 141      17.302 -24.289  59.099  1.00105.00
ATOM   1144  O   GLU A 141      16.462 -24.937  58.485  1.00105.00
ATOM   1145  CB  GLU A 141      17.272 -25.539  61.157  1.00105.00
ATOM   1146  CG  GLU A 141      16.905 -24.501  62.214  1.00105.00
ATOM   1147  CD  GLU A 141      16.741 -25.261  63.522  1.00105.00
ATOM   1148  OE1 GLU A 141      17.699 -25.984  63.905  1.00105.00
ATOM   1149  OE2 GLU A 141      15.662 -25.123  64.158  1.00105.00
ATOM   1150  N   ALA A 142      17.376 -22.942  59.066  1.00 68.55
ATOM   1151  CA  ALA A 142      16.623 -22.023  58.240  1.00 68.55
ATOM   1152  C   ALA A 142      16.947 -22.211  56.780  1.00 68.55
ATOM   1153  O   ALA A 142      16.156 -21.855  55.904  1.00 68.55
ATOM   1154  CB  ALA A 142      16.897 -20.547  58.581  1.00 68.55
ATOM   1155  N   ALA A 143      18.157 -22.709  56.473  1.00 51.48
ATOM   1156  CA  ALA A 143      18.576 -22.919  55.117  1.00 51.48
ATOM   1157  C   ALA A 143      17.594 -23.836  54.444  1.00 51.48
ATOM   1158  O   ALA A 143      17.335 -23.715  53.247  1.00 51.48
ATOM   1159  CB  ALA A 143      19.969 -23.563  55.029  1.00 51.48
ATOM   1160  N   GLU A 144      17.026 -24.800  55.185  1.00105.17
ATOM   1161  CA  GLU A 144      16.099 -25.711  54.578  1.00105.17
ATOM   1162  C   GLU A 144      14.911 -24.944  54.068  1.00105.17
ATOM   1163  O   GLU A 144      14.389 -25.260  53.001  1.00105.17
ATOM   1164  CB  GLU A 144      15.585 -26.797  55.538  1.00105.17
ATOM   1165  CG  GLU A 144      16.493 -28.030  55.590  1.00105.17
ATOM   1166  CD  GLU A 144      15.969 -29.071  54.604  1.00105.17
ATOM   1167  OE1 GLU A 144      14.769 -29.437  54.719  1.00105.17
ATOM   1168  OE2 GLU A 144      16.753 -29.498  53.716  1.00105.17
ATOM   1169  N   ASN A 145      14.444 -23.919  54.811  1.00 50.24
ATOM   1170  CA  ASN A 145      13.297 -23.151  54.400  1.00 50.24
ATOM   1171  C   ASN A 145      13.618 -22.410  53.139  1.00 50.24
ATOM   1172  O   ASN A 145      12.769 -22.263  52.262  1.00 50.24
ATOM   1173  CB  ASN A 145      12.818 -22.154  55.467  1.00 50.24
ATOM   1174  CG  ASN A 145      11.380 -22.530  55.804  1.00 50.24
ATOM   1175  OD1 ASN A 145      11.039 -23.708  55.894  1.00 50.24
ATOM   1176  ND2 ASN A 145      10.502 -21.504  55.968  1.00 50.24
ATOM   1177  N   SER A 146      14.859 -21.907  53.015  1.00 39.94
ATOM   1178  CA  SER A 146      15.228 -21.166  51.845  1.00 39.94
ATOM   1179  C   SER A 146      15.195 -22.075  50.648  1.00 39.94
ATOM   1180  O   SER A 146      14.668 -21.724  49.594  1.00 39.94
ATOM   1181  CB  SER A 146      16.638 -20.562  51.955  1.00 39.94
ATOM   1182  OG  SER A 146      17.000 -19.945  50.729  1.00 39.94
ATOM   1183  N   LEU A 147      15.741 -23.291  50.806  1.00 59.13
ATOM   1184  CA  LEU A 147      15.865 -24.297  49.788  1.00 59.13
ATOM   1185  C   LEU A 147      14.512 -24.703  49.283  1.00 59.13
ATOM   1186  O   LEU A 147      14.305 -24.800  48.074  1.00 59.13
ATOM   1187  CB  LEU A 147      16.560 -25.534  50.385  1.00 59.13
ATOM   1188  CG  LEU A 147      16.887 -26.678  49.412  1.00 59.13
ATOM   1189  CD1 LEU A 147      17.525 -26.166  48.114  1.00 59.13
ATOM   1190  CD2 LEU A 147      17.744 -27.743  50.117  1.00 59.13
ATOM   1191  N   VAL A 148      13.551 -24.940  50.195  1.00 92.08
ATOM   1192  CA  VAL A 148      12.246 -25.405  49.815  1.00 92.08
ATOM   1193  C   VAL A 148      11.532 -24.375  48.995  1.00 92.08
ATOM   1194  O   VAL A 148      10.900 -24.714  47.995  1.00 92.08
ATOM   1195  CB  VAL A 148      11.378 -25.764  50.987  1.00 92.08
ATOM   1196  CG1 VAL A 148      10.000 -26.203  50.461  1.00 92.08
ATOM   1197  CG2 VAL A 148      12.093 -26.842  51.815  1.00 92.08
ATOM   1198  N   ALA A 149      11.601 -23.092  49.402  1.00 34.59
ATOM   1199  CA  ALA A 149      10.910 -22.050  48.692  1.00 34.59
ATOM   1200  C   ALA A 149      11.478 -21.933  47.307  1.00 34.59
ATOM   1201  O   ALA A 149      10.731 -21.839  46.334  1.00 34.59
ATOM   1202  CB  ALA A 149      11.033 -20.676  49.379  1.00 34.59
ATOM   1203  N   TYR A 150      12.821 -21.956  47.172  1.00 76.98
ATOM   1204  CA  TYR A 150      13.423 -21.822  45.870  1.00 76.98
ATOM   1205  C   TYR A 150      13.055 -23.001  45.019  1.00 76.98
ATOM   1206  O   TYR A 150      12.765 -22.851  43.832  1.00 76.98
ATOM   1207  CB  TYR A 150      14.969 -21.780  45.856  1.00 76.98
ATOM   1208  CG  TYR A 150      15.544 -20.465  46.290  1.00 76.98
ATOM   1209  CD1 TYR A 150      15.228 -19.297  45.629  1.00 76.98
ATOM   1210  CD2 TYR A 150      16.448 -20.408  47.327  1.00 76.98
ATOM   1211  CE1 TYR A 150      15.777 -18.097  46.019  1.00 76.98
ATOM   1212  CE2 TYR A 150      17.001 -19.211  47.724  1.00 76.98
ATOM   1213  CZ  TYR A 150      16.664 -18.051  47.068  1.00 76.98
ATOM   1214  OH  TYR A 150      17.228 -16.822  47.468  1.00 76.98
ATOM   1215  N   LYS A 151      13.074 -24.214  45.607  1.00104.64
ATOM   1216  CA  LYS A 151      12.829 -25.408  44.846  1.00104.64
ATOM   1217  C   LYS A 151      11.447 -25.364  44.274  1.00104.64
ATOM   1218  O   LYS A 151      11.252 -25.685  43.104  1.00104.64
ATOM   1219  CB  LYS A 151      12.963 -26.696  45.687  1.00104.64
ATOM   1220  CG  LYS A 151      14.407 -27.135  45.967  1.00104.64
ATOM   1221  CD  LYS A 151      14.590 -27.952  47.251  1.00104.64
ATOM   1222  CE  LYS A 151      13.764 -29.238  47.301  1.00104.64
ATOM   1223  NZ  LYS A 151      14.247 -30.197  46.281  1.00104.64
ATOM   1224  N   ALA A 152      10.445 -24.970  45.081  1.00 24.00
ATOM   1225  CA  ALA A 152       9.091 -24.945  44.603  1.00 24.00
ATOM   1226  C   ALA A 152       8.997 -23.954  43.486  1.00 24.00
ATOM   1227  O   ALA A 152       8.352 -24.205  42.469  1.00 24.00
ATOM   1228  CB  ALA A 152       8.088 -24.519  45.688  1.00 24.00
ATOM   1229  N   ALA A 153       9.655 -22.792  43.642  1.00 27.46
ATOM   1230  CA  ALA A 153       9.586 -21.779  42.632  1.00 27.46
ATOM   1231  C   ALA A 153      10.177 -22.327  41.367  1.00 27.46
ATOM   1232  O   ALA A 153       9.644 -22.110  40.281  1.00 27.46
ATOM   1233  CB  ALA A 153      10.374 -20.510  43.004  1.00 27.46
ATOM   1234  N   SER A 154      11.292 -23.073  41.481  1.00 79.79
ATOM   1235  CA  SER A 154      11.968 -23.598  40.329  1.00 79.79
ATOM   1236  C   SER A 154      11.040 -24.491  39.559  1.00 79.79
ATOM   1237  O   SER A 154      10.880 -24.331  38.351  1.00 79.79
ATOM   1238  CB  SER A 154      13.194 -24.457  40.694  1.00 79.79
ATOM   1239  OG  SER A 154      14.046 -24.614  39.569  1.00 79.79
ATOM   1240  N   ASP A 155      10.379 -25.449  40.236  1.00 95.17
ATOM   1241  CA  ASP A 155       9.573 -26.393  39.511  1.00 95.17
ATOM   1242  C   ASP A 155       8.437 -25.686  38.839  1.00 95.17
ATOM   1243  O   ASP A 155       8.093 -25.998  37.700  1.00 95.17
ATOM   1244  CB  ASP A 155       8.987 -27.523  40.382  1.00 95.17
ATOM   1245  CG  ASP A 155       9.466 -28.874  39.871  1.00 95.17
ATOM   1246  OD1 ASP A 155      10.556 -29.320  40.320  1.00 95.17
ATOM   1247  OD2 ASP A 155       8.744 -29.487  39.040  1.00 95.17
ATOM   1248  N   ILE A 156       7.828 -24.700  39.519  1.00 37.30
ATOM   1249  CA  ILE A 156       6.700 -24.015  38.956  1.00 37.30
ATOM   1250  C   ILE A 156       7.151 -23.311  37.708  1.00 37.30
ATOM   1251  O   ILE A 156       6.492 -23.381  36.672  1.00 37.30
ATOM   1252  CB  ILE A 156       6.153 -22.965  39.886  1.00 37.30
ATOM   1253  CG1 ILE A 156       5.704 -23.595  41.219  1.00 37.30
ATOM   1254  CG2 ILE A 156       5.021 -22.223  39.155  1.00 37.30
ATOM   1255  CD1 ILE A 156       5.684 -22.611  42.393  1.00 37.30
ATOM   1256  N   ALA A 157       8.311 -22.629  37.777  1.00 32.74
ATOM   1257  CA  ALA A 157       8.815 -21.847  36.679  1.00 32.74
ATOM   1258  C   ALA A 157       9.116 -22.710  35.494  1.00 32.74
ATOM   1259  O   ALA A 157       8.832 -22.331  34.359  1.00 32.74
ATOM   1260  CB  ALA A 157      10.101 -21.079  37.033  1.00 32.74
ATOM   1261  N   MET A 158       9.715 -23.895  35.708  1.00110.55
ATOM   1262  CA  MET A 158      10.040 -24.710  34.573  1.00110.55
ATOM   1263  C   MET A 158       8.793 -25.123  33.853  1.00110.55
ATOM   1264  O   MET A 158       8.762 -25.121  32.624  1.00110.55
ATOM   1265  CB  MET A 158      10.838 -25.978  34.932  1.00110.55
ATOM   1266  CG  MET A 158      11.007 -26.964  33.770  1.00110.55
ATOM   1267  SD  MET A 158       9.690 -28.200  33.566  1.00110.55
ATOM   1268  CE  MET A 158       9.747 -28.787  35.283  1.00110.55
ATOM   1269  N   THR A 159       7.728 -25.525  34.572  1.00124.43
ATOM   1270  CA  THR A 159       6.590 -25.959  33.814  1.00124.43
ATOM   1271  C   THR A 159       5.848 -24.823  33.162  1.00124.43
ATOM   1272  O   THR A 159       5.454 -24.922  32.002  1.00124.43
ATOM   1273  CB  THR A 159       5.607 -26.794  34.578  1.00124.43
ATOM   1274  OG1 THR A 159       4.952 -25.983  35.543  1.00124.43
ATOM   1275  CG2 THR A 159       6.343 -27.947  35.277  1.00124.43
ATOM   1276  N   GLU A 160       5.604 -23.730  33.911  1.00115.03
ATOM   1277  CA  GLU A 160       4.796 -22.626  33.458  1.00115.03
ATOM   1278  C   GLU A 160       5.443 -21.662  32.501  1.00115.03
ATOM   1279  O   GLU A 160       4.760 -21.149  31.616  1.00115.03
ATOM   1280  CB  GLU A 160       4.221 -21.806  34.621  1.00115.03
ATOM   1281  CG  GLU A 160       3.521 -22.700  35.642  1.00115.03
ATOM   1282  CD  GLU A 160       2.030 -22.570  35.373  1.00115.03
ATOM   1283  OE1 GLU A 160       1.635 -22.695  34.181  1.00115.03
ATOM   1284  OE2 GLU A 160       1.262 -22.357  36.349  1.00115.03
ATOM   1285  N   LEU A 161       6.749 -21.351  32.646  1.00102.90
ATOM   1286  CA  LEU A 161       7.298 -20.280  31.850  1.00102.90
ATOM   1287  C   LEU A 161       8.364 -20.752  30.901  1.00102.90
ATOM   1288  O   LEU A 161       8.945 -21.822  31.054  1.00102.90
ATOM   1289  CB  LEU A 161       7.929 -19.160  32.693  1.00102.90
ATOM   1290  CG  LEU A 161       7.161 -18.878  33.996  1.00102.90
ATOM   1291  CD1 LEU A 161       8.018 -18.084  34.993  1.00102.90
ATOM   1292  CD2 LEU A 161       5.805 -18.214  33.711  1.00102.90
ATOM   1293  N   PRO A 162       8.612 -19.935  29.895  1.00 98.86
ATOM   1294  CA  PRO A 162       9.633 -20.195  28.911  1.00 98.86
ATOM   1295  C   PRO A 162      10.974 -19.951  29.528  1.00 98.86
ATOM   1296  O   PRO A 162      11.040 -19.235  30.525  1.00 98.86
ATOM   1297  CB  PRO A 162       9.327 -19.287  27.719  1.00 98.86
ATOM   1298  CG  PRO A 162       8.448 -18.167  28.306  1.00 98.86
ATOM   1299  CD  PRO A 162       7.559 -18.893  29.328  1.00 98.86
ATOM   1300  N   PRO A 163      12.021 -20.507  28.979  1.00119.53
ATOM   1301  CA  PRO A 163      13.331 -20.404  29.563  1.00119.53
ATOM   1302  C   PRO A 163      13.844 -19.003  29.590  1.00119.53
ATOM   1303  O   PRO A 163      14.737 -18.706  30.380  1.00119.53
ATOM   1304  CB  PRO A 163      14.224 -21.328  28.738  1.00119.53
ATOM   1305  CG  PRO A 163      13.236 -22.290  28.052  1.00119.53
ATOM   1306  CD  PRO A 163      12.130 -21.377  27.498  1.00119.53
ATOM   1307  N   THR A 164      13.359 -18.161  28.669  1.00167.69
ATOM   1308  CA  THR A 164      13.796 -16.808  28.519  1.00167.69
ATOM   1309  C   THR A 164      13.142 -15.860  29.491  1.00167.69
ATOM   1310  O   THR A 164      13.591 -14.724  29.640  1.00167.69
ATOM   1311  CB  THR A 164      13.605 -16.340  27.116  1.00167.69
ATOM   1312  OG1 THR A 164      12.384 -16.848  26.622  1.00167.69
ATOM   1313  CG2 THR A 164      14.778 -16.815  26.251  1.00167.69
ATOM   1314  N   HIS A 165      12.016 -16.251  30.122  1.00 72.71
ATOM   1315  CA  HIS A 165      11.311 -15.339  30.990  1.00 72.71
ATOM   1316  C   HIS A 165      12.222 -14.863  32.090  1.00 72.71
ATOM   1317  O   HIS A 165      12.934 -15.636  32.732  1.00 72.71
ATOM   1318  CB  HIS A 165      10.050 -15.963  31.613  1.00 72.71
ATOM   1319  CG  HIS A 165       9.071 -14.944  32.113  1.00 72.71
ATOM   1320  ND1 HIS A 165       9.399 -13.911  32.966  1.00 72.71
ATOM   1321  CD2 HIS A 165       7.742 -14.807  31.860  1.00 72.71
ATOM   1322  CE1 HIS A 165       8.260 -13.209  33.182  1.00 72.71
ATOM   1323  NE2 HIS A 165       7.226 -13.713  32.532  1.00 72.71
ATOM   1324  N   PRO A 166      12.207 -13.576  32.315  1.00 88.11
ATOM   1325  CA  PRO A 166      13.042 -12.922  33.291  1.00 88.11
ATOM   1326  C   PRO A 166      12.862 -13.402  34.704  1.00 88.11
ATOM   1327  O   PRO A 166      13.851 -13.455  35.435  1.00 88.11
ATOM   1328  CB  PRO A 166      12.792 -11.422  33.101  1.00 88.11
ATOM   1329  CG  PRO A 166      12.641 -11.238  31.579  1.00 88.11
ATOM   1330  CD  PRO A 166      11.746 -12.411  31.155  1.00 88.11
ATOM   1331  N   ILE A 167      11.629 -13.727  35.134  1.00 67.13
ATOM   1332  CA  ILE A 167      11.432 -14.196  36.480  1.00 67.13
ATOM   1333  C   ILE A 167      12.047 -15.544  36.658  1.00 67.13
ATOM   1334  O   ILE A 167      12.613 -15.842  37.709  1.00 67.13
ATOM   1335  CB  ILE A 167       9.994 -14.277  36.909  1.00 67.13
ATOM   1336  CG1 ILE A 167       9.226 -13.042  36.404  1.00 67.13
ATOM   1337  CG2 ILE A 167       9.952 -14.464  38.434  1.00 67.13
ATOM   1338  CD1 ILE A 167       7.714 -13.137  36.604  1.00 67.13
ATOM   1339  N   ARG A 168      11.906 -16.413  35.644  1.00 81.91
ATOM   1340  CA  ARG A 168      12.459 -17.732  35.718  1.00 81.91
ATOM   1341  C   ARG A 168      13.950 -17.621  35.807  1.00 81.91
ATOM   1342  O   ARG A 168      14.588 -18.314  36.597  1.00 81.91
ATOM   1343  CB  ARG A 168      12.157 -18.547  34.456  1.00 81.91
ATOM   1344  CG  ARG A 168      12.731 -19.960  34.496  1.00 81.91
ATOM   1345  CD  ARG A 168      13.310 -20.395  33.153  1.00 81.91
ATOM   1346  NE  ARG A 168      12.235 -21.105  32.411  1.00 81.91
ATOM   1347  CZ  ARG A 168      11.990 -22.415  32.697  1.00 81.91
ATOM   1348  NH1 ARG A 168      12.765 -23.058  33.618  1.00 81.91
ATOM   1349  NH2 ARG A 168      10.983 -23.079  32.059  1.00 81.91
ATOM   1350  N   LEU A 169      14.542 -16.740  34.977  1.00 60.53
ATOM   1351  CA  LEU A 169      15.968 -16.572  34.932  1.00 60.53
ATOM   1352  C   LEU A 169      16.509 -15.999  36.206  1.00 60.53
ATOM   1353  O   LEU A 169      17.564 -16.427  36.670  1.00 60.53
ATOM   1354  CB  LEU A 169      16.458 -15.685  33.776  1.00 60.53
ATOM   1355  CG  LEU A 169      16.900 -16.485  32.537  1.00 60.53
ATOM   1356  CD1 LEU A 169      16.134 -16.037  31.283  1.00 60.53
ATOM   1357  CD2 LEU A 169      18.427 -16.418  32.350  1.00 60.53
ATOM   1358  N   GLY A 170      15.818 -15.003  36.795  1.00 25.93
ATOM   1359  CA  GLY A 170      16.277 -14.382  38.008  1.00 25.93
ATOM   1360  C   GLY A 170      16.277 -15.404  39.105  1.00 25.93
ATOM   1361  O   GLY A 170      17.154 -15.414  39.969  1.00 25.93
ATOM   1362  N   LEU A 171      15.255 -16.276  39.116  1.00 52.10
ATOM   1363  CA  LEU A 171      15.133 -17.303  40.112  1.00 52.10
ATOM   1364  C   LEU A 171      16.291 -18.237  39.995  1.00 52.10
ATOM   1365  O   LEU A 171      16.919 -18.602  40.988  1.00 52.10
ATOM   1366  CB  LEU A 171      13.860 -18.141  39.903  1.00 52.10
ATOM   1367  CG  LEU A 171      13.730 -19.352  40.846  1.00 52.10
ATOM   1368  CD1 LEU A 171      13.592 -18.932  42.317  1.00 52.10
ATOM   1369  CD2 LEU A 171      12.607 -20.290  40.377  1.00 52.10
ATOM   1370  N   ALA A 172      16.620 -18.642  38.758  1.00 31.40
ATOM   1371  CA  ALA A 172      17.695 -19.568  38.569  1.00 31.40
ATOM   1372  C   ALA A 172      18.962 -18.933  39.051  1.00 31.40
ATOM   1373  O   ALA A 172      19.811 -19.597  39.642  1.00 31.40
ATOM   1374  CB  ALA A 172      17.897 -19.963  37.097  1.00 31.40
ATOM   1375  N   LEU A 173      19.130 -17.621  38.801  1.00115.79
ATOM   1376  CA  LEU A 173      20.343 -16.947  39.168  1.00115.79
ATOM   1377  C   LEU A 173      20.514 -16.978  40.666  1.00115.79
ATOM   1378  O   LEU A 173      21.573 -17.342  41.177  1.00115.79
ATOM   1379  CB  LEU A 173      20.311 -15.477  38.700  1.00115.79
ATOM   1380  CG  LEU A 173      21.527 -14.617  39.100  1.00115.79
ATOM   1381  CD1 LEU A 173      22.686 -14.746  38.110  1.00115.79
ATOM   1382  CD2 LEU A 173      21.112 -13.161  39.353  1.00115.79
ATOM   1383  N   ASN A 174      19.464 -16.618  41.426  1.00 60.27
ATOM   1384  CA  ASN A 174      19.589 -16.570  42.859  1.00 60.27
ATOM   1385  C   ASN A 174      19.728 -17.949  43.423  1.00 60.27
ATOM   1386  O   ASN A 174      20.470 -18.163  44.379  1.00 60.27
ATOM   1387  CB  ASN A 174      18.399 -15.883  43.549  1.00 60.27
ATOM   1388  CG  ASN A 174      18.640 -14.385  43.443  1.00 60.27
ATOM   1389  OD1 ASN A 174      19.411 -13.928  42.600  1.00 60.27
ATOM   1390  ND2 ASN A 174      17.985 -13.598  44.338  1.00 60.27
ATOM   1391  N   PHE A 175      19.013 -18.929  42.846  1.00102.52
ATOM   1392  CA  PHE A 175      19.031 -20.269  43.356  1.00102.52
ATOM   1393  C   PHE A 175      20.436 -20.778  43.203  1.00102.52
ATOM   1394  O   PHE A 175      20.957 -21.479  44.072  1.00102.52
ATOM   1395  CB  PHE A 175      17.998 -21.141  42.608  1.00102.52
ATOM   1396  CG  PHE A 175      17.710 -22.403  43.351  1.00102.52
ATOM   1397  CD1 PHE A 175      18.049 -22.536  44.677  1.00102.52
ATOM   1398  CD2 PHE A 175      17.009 -23.422  42.745  1.00102.52
ATOM   1399  CE1 PHE A 175      17.755 -23.689  45.367  1.00102.52
ATOM   1400  CE2 PHE A 175      16.708 -24.575  43.428  1.00102.52
ATOM   1401  CZ  PHE A 175      17.088 -24.715  44.740  1.00102.52
ATOM   1402  N   SER A 176      21.100 -20.422  42.085  1.00 85.42
ATOM   1403  CA  SER A 176      22.452 -20.853  41.866  1.00 85.42
ATOM   1404  C   SER A 176      23.345 -20.243  42.912  1.00 85.42
ATOM   1405  O   SER A 176      24.290 -20.883  43.371  1.00 85.42
ATOM   1406  CB  SER A 176      23.012 -20.503  40.470  1.00 85.42
ATOM   1407  OG  SER A 176      23.271 -19.113  40.340  1.00 85.42
ATOM   1408  N   VAL A 177      23.078 -18.984  43.321  1.00 44.73
ATOM   1409  CA  VAL A 177      23.879 -18.338  44.332  1.00 44.73
ATOM   1410  C   VAL A 177      23.695 -19.048  45.639  1.00 44.73
ATOM   1411  O   VAL A 177      24.624 -19.167  46.435  1.00 44.73
ATOM   1412  CB  VAL A 177      23.539 -16.892  44.544  1.00 44.73
ATOM   1413  CG1 VAL A 177      24.534 -16.308  45.562  1.00 44.73
ATOM   1414  CG2 VAL A 177      23.587 -16.186  43.177  1.00 44.73
ATOM   1415  N   PHE A 178      22.466 -19.528  45.894  1.00 67.48
ATOM   1416  CA  PHE A 178      22.138 -20.215  47.109  1.00 67.48
ATOM   1417  C   PHE A 178      22.978 -21.451  47.207  1.00 67.48
ATOM   1418  O   PHE A 178      23.526 -21.748  48.268  1.00 67.48
ATOM   1419  CB  PHE A 178      20.643 -20.595  47.132  1.00 67.48
ATOM   1420  CG  PHE A 178      20.245 -21.136  48.462  1.00 67.48
ATOM   1421  CD1 PHE A 178      20.239 -20.336  49.580  1.00 67.48
ATOM   1422  CD2 PHE A 178      19.836 -22.445  48.578  1.00 67.48
ATOM   1423  CE1 PHE A 178      19.857 -20.847  50.800  1.00 67.48
ATOM   1424  CE2 PHE A 178      19.450 -22.961  49.792  1.00 67.48
ATOM   1425  CZ  PHE A 178      19.467 -22.161  50.908  1.00 67.48
ATOM   1426  N   TYR A 179      23.107 -22.209  46.102  1.00 61.94
ATOM   1427  CA  TYR A 179      23.916 -23.394  46.135  1.00 61.94
ATOM   1428  C   TYR A 179      25.342 -23.030  46.402  1.00 61.94
ATOM   1429  O   TYR A 179      26.009 -23.675  47.208  1.00 61.94
ATOM   1430  CB  TYR A 179      23.892 -24.206  44.830  1.00 61.94
ATOM   1431  CG  TYR A 179      22.552 -24.846  44.723  1.00 61.94
ATOM   1432  CD1 TYR A 179      22.148 -25.715  45.708  1.00 61.94
ATOM   1433  CD2 TYR A 179      21.716 -24.602  43.658  1.00 61.94
ATOM   1434  CE1 TYR A 179      20.922 -26.329  45.647  1.00 61.94
ATOM   1435  CE2 TYR A 179      20.487 -25.214  43.589  1.00 61.94
ATOM   1436  CZ  TYR A 179      20.089 -26.076  44.584  1.00 61.94
ATOM   1437  OH  TYR A 179      18.829 -26.703  44.516  1.00 61.94
ATOM   1438  N   TYR A 180      25.859 -21.994  45.719  1.00149.35
ATOM   1439  CA  TYR A 180      27.247 -21.665  45.864  1.00149.35
ATOM   1440  C   TYR A 180      27.552 -21.172  47.257  1.00149.35
ATOM   1441  O   TYR A 180      28.453 -21.689  47.917  1.00149.35
ATOM   1442  CB  TYR A 180      27.647 -20.580  44.838  1.00149.35
ATOM   1443  CG  TYR A 180      29.127 -20.405  44.767  1.00149.35
ATOM   1444  CD1 TYR A 180      29.890 -21.272  44.017  1.00149.35
ATOM   1445  CD2 TYR A 180      29.751 -19.376  45.432  1.00149.35
ATOM   1446  CE1 TYR A 180      31.255 -21.116  43.940  1.00149.35
ATOM   1447  CE2 TYR A 180      31.114 -19.214  45.358  1.00149.35
ATOM   1448  CZ  TYR A 180      31.872 -20.087  44.611  1.00149.35
ATOM   1449  OH  TYR A 180      33.272 -19.925  44.532  1.00149.35
ATOM   1450  N   GLU A 181      26.810 -20.149  47.731  1.00119.84
ATOM   1451  CA  GLU A 181      27.064 -19.516  49.000  1.00119.84
ATOM   1452  C   GLU A 181      26.603 -20.304  50.206  1.00119.84
ATOM   1453  O   GLU A 181      27.351 -20.476  51.168  1.00119.84
ATOM   1454  CB  GLU A 181      26.360 -18.151  49.077  1.00119.84
ATOM   1455  CG  GLU A 181      26.843 -17.151  48.022  1.00119.84
ATOM   1456  CD  GLU A 181      28.138 -16.517  48.509  1.00119.84
ATOM   1457  OE1 GLU A 181      28.118 -15.941  49.629  1.00119.84
ATOM   1458  OE2 GLU A 181      29.157 -16.598  47.774  1.00119.84
ATOM   1459  N   ILE A 182      25.316 -20.720  50.235  1.00131.24
ATOM   1460  CA  ILE A 182      24.809 -21.408  51.399  1.00131.24
ATOM   1461  C   ILE A 182      25.198 -22.847  51.459  1.00131.24
ATOM   1462  O   ILE A 182      25.673 -23.326  52.486  1.00131.24
ATOM   1463  CB  ILE A 182      23.320 -21.342  51.546  1.00131.24
ATOM   1464  CG1 ILE A 182      22.859 -19.877  51.572  1.00131.24
ATOM   1465  CG2 ILE A 182      22.941 -22.117  52.822  1.00131.24
ATOM   1466  CD1 ILE A 182      23.229 -19.134  52.850  1.00131.24
ATOM   1467  N   LEU A 183      24.950 -23.585  50.363  1.00121.23
ATOM   1468  CA  LEU A 183      25.262 -24.984  50.298  1.00121.23
ATOM   1469  C   LEU A 183      26.743 -25.164  50.156  1.00121.23
ATOM   1470  O   LEU A 183      27.299 -26.181  50.561  1.00121.23
ATOM   1471  CB  LEU A 183      24.570 -25.728  49.146  1.00121.23
ATOM   1472  CG  LEU A 183      23.084 -25.989  49.433  1.00121.23
ATOM   1473  CD1 LEU A 183      22.218 -24.786  49.027  1.00121.23
ATOM   1474  CD2 LEU A 183      22.624 -27.302  48.791  1.00121.23
ATOM   1475  N   ASN A 184      27.424 -24.178  49.553  1.00 79.77
ATOM   1476  CA  ASN A 184      28.837 -24.239  49.305  1.00 79.77
ATOM   1477  C   ASN A 184      29.150 -25.347  48.340  1.00 79.77
ATOM   1478  O   ASN A 184      30.151 -26.047  48.496  1.00 79.77
ATOM   1479  CB  ASN A 184      29.675 -24.412  50.586  1.00 79.77
ATOM   1480  CG  ASN A 184      30.618 -23.220  50.690  1.00 79.77
ATOM   1481  OD1 ASN A 184      31.838 -23.347  50.590  1.00 79.77
ATOM   1482  ND2 ASN A 184      30.023 -22.011  50.878  1.00 79.77
ATOM   1483  N   SER A 185      28.295 -25.535  47.308  1.00109.21
ATOM   1484  CA  SER A 185      28.589 -26.517  46.300  1.00109.21
ATOM   1485  C   SER A 185      28.748 -25.807  44.984  1.00109.21
ATOM   1486  O   SER A 185      27.781 -25.468  44.306  1.00109.21
ATOM   1487  CB  SER A 185      27.487 -27.585  46.143  1.00109.21
ATOM   1488  OG  SER A 185      28.042 -28.831  45.750  1.00109.21
ATOM   1489  N   PRO A 186      29.969 -25.580  44.588  1.00 79.48
ATOM   1490  CA  PRO A 186      30.173 -24.893  43.344  1.00 79.48
ATOM   1491  C   PRO A 186      29.735 -25.658  42.140  1.00 79.48
ATOM   1492  O   PRO A 186      29.296 -25.036  41.174  1.00 79.48
ATOM   1493  CB  PRO A 186      31.644 -24.480  43.327  1.00 79.48
ATOM   1494  CG  PRO A 186      31.997 -24.371  44.822  1.00 79.48
ATOM   1495  CD  PRO A 186      31.087 -25.408  45.508  1.00 79.48
ATOM   1496  N   ASP A 187      29.843 -26.997  42.156  1.00 88.80
ATOM   1497  CA  ASP A 187      29.481 -27.727  40.979  1.00 88.80
ATOM   1498  C   ASP A 187      28.012 -27.588  40.739  1.00 88.80
ATOM   1499  O   ASP A 187      27.580 -27.416  39.600  1.00 88.80
ATOM   1500  CB  ASP A 187      29.847 -29.222  41.047  1.00 88.80
ATOM   1501  CG  ASP A 187      29.291 -29.820  42.330  1.00 88.80
ATOM   1502  OD1 ASP A 187      29.051 -29.035  43.286  1.00 88.80
ATOM   1503  OD2 ASP A 187      29.096 -31.064  42.372  1.00 88.80
ATOM   1504  N   ARG A 188      27.203 -27.657  41.812  1.00 88.61
ATOM   1505  CA  ARG A 188      25.779 -27.567  41.656  1.00 88.61
ATOM   1506  C   ARG A 188      25.404 -26.201  41.173  1.00 88.61
ATOM   1507  O   ARG A 188      24.514 -26.058  40.335  1.00 88.61
ATOM   1508  CB  ARG A 188      25.004 -27.866  42.951  1.00 88.61
ATOM   1509  CG  ARG A 188      24.574 -29.332  43.034  1.00 88.61
ATOM   1510  CD  ARG A 188      24.113 -29.791  44.418  1.00 88.61
ATOM   1511  NE  ARG A 188      25.346 -29.993  45.233  1.00 88.61
ATOM   1512  CZ  ARG A 188      25.295 -30.665  46.420  1.00 88.61
ATOM   1513  NH1 ARG A 188      24.123 -31.227  46.838  1.00 88.61
ATOM   1514  NH2 ARG A 188      26.416 -30.771  47.190  1.00 88.61
ATOM   1515  N   ALA A 189      26.067 -25.152  41.692  1.00 35.48
ATOM   1516  CA  ALA A 189      25.722 -23.815  41.298  1.00 35.48
ATOM   1517  C   ALA A 189      25.997 -23.626  39.836  1.00 35.48
ATOM   1518  O   ALA A 189      25.186 -23.043  39.115  1.00 35.48
ATOM   1519  CB  ALA A 189      26.532 -22.745  42.051  1.00 35.48
ATOM   1520  N   CYS A 190      27.157 -24.110  39.352  1.00 35.68
ATOM   1521  CA  CYS A 190      27.481 -23.923  37.964  1.00 35.68
ATOM   1522  C   CYS A 190      26.506 -24.674  37.119  1.00 35.68
ATOM   1523  O   CYS A 190      26.062 -24.182  36.083  1.00 35.68
ATOM   1524  CB  CYS A 190      28.890 -24.400  37.578  1.00 35.68
ATOM   1525  SG  CYS A 190      30.164 -23.743  38.694  1.00 35.68
ATOM   1526  N   ARG A 191      26.140 -25.894  37.545  1.00154.58
ATOM   1527  CA  ARG A 191      25.268 -26.700  36.742  1.00154.58
ATOM   1528  C   ARG A 191      23.952 -26.001  36.590  1.00154.58
ATOM   1529  O   ARG A 191      23.406 -25.941  35.489  1.00154.58
ATOM   1530  CB  ARG A 191      24.989 -28.078  37.360  1.00154.58
ATOM   1531  CG  ARG A 191      26.072 -29.115  37.060  1.00154.58
ATOM   1532  CD  ARG A 191      26.385 -30.020  38.254  1.00154.58
ATOM   1533  NE  ARG A 191      27.414 -31.001  37.814  1.00154.58
ATOM   1534  CZ  ARG A 191      28.722 -30.626  37.722  1.00154.58
ATOM   1535  NH1 ARG A 191      29.090 -29.343  38.005  1.00154.58
ATOM   1536  NH2 ARG A 191      29.667 -31.541  37.352  1.00154.58
ATOM   1537  N   LEU A 192      23.399 -25.450  37.692  1.00154.18
ATOM   1538  CA  LEU A 192      22.128 -24.785  37.583  1.00154.18
ATOM   1539  C   LEU A 192      22.233 -23.583  36.697  1.00154.18
ATOM   1540  O   LEU A 192      21.380 -23.364  35.839  1.00154.18
ATOM   1541  CB  LEU A 192      21.532 -24.261  38.907  1.00154.18
ATOM   1542  CG  LEU A 192      20.292 -23.352  38.790  1.00154.18
ATOM   1543  CD1 LEU A 192      19.178 -24.063  38.005  1.00154.18
ATOM   1544  CD2 LEU A 192      19.829 -22.788  40.135  1.00154.18
ATOM   1545  N   ALA A 193      23.274 -22.755  36.888  1.00 38.23
ATOM   1546  CA  ALA A 193      23.386 -21.557  36.108  1.00 38.23
ATOM   1547  C   ALA A 193      23.594 -21.879  34.656  1.00 38.23
ATOM   1548  O   ALA A 193      23.004 -21.236  33.788  1.00 38.23
ATOM   1549  CB  ALA A 193      24.539 -20.645  36.557  1.00 38.23
ATOM   1550  N   LYS A 194      24.441 -22.879  34.337  1.00 70.38
ATOM   1551  CA  LYS A 194      24.712 -23.148  32.950  1.00 70.38
ATOM   1552  C   LYS A 194      23.468 -23.613  32.258  1.00 70.38
ATOM   1553  O   LYS A 194      23.170 -23.180  31.146  1.00 70.38
ATOM   1554  CB  LYS A 194      25.787 -24.219  32.700  1.00 70.38
ATOM   1555  CG  LYS A 194      27.186 -23.668  32.983  1.00 70.38
ATOM   1556  CD  LYS A 194      28.088 -24.565  33.830  1.00 70.38
ATOM   1557  CE  LYS A 194      29.547 -24.555  33.363  1.00 70.38
ATOM   1558  NZ  LYS A 194      29.644 -25.095  31.987  1.00 70.38
ATOM   1559  N   ALA A 195      22.695 -24.505  32.903  1.00 24.24
ATOM   1560  CA  ALA A 195      21.519 -25.042  32.283  1.00 24.24
ATOM   1561  C   ALA A 195      20.580 -23.913  32.007  1.00 24.24
ATOM   1562  O   ALA A 195      19.959 -23.853  30.947  1.00 24.24
ATOM   1563  CB  ALA A 195      20.781 -26.046  33.185  1.00 24.24
ATOM   1564  N   ALA A 196      20.456 -22.974  32.963  1.00 29.11
ATOM   1565  CA  ALA A 196      19.543 -21.886  32.780  1.00 29.11
ATOM   1566  C   ALA A 196      19.969 -21.065  31.601  1.00 29.11
ATOM   1567  O   ALA A 196      19.140 -20.660  30.790  1.00 29.11
ATOM   1568  CB  ALA A 196      19.481 -20.944  33.996  1.00 29.11
ATOM   1569  N   PHE A 197      21.282 -20.796  31.477  1.00111.60
ATOM   1570  CA  PHE A 197      21.803 -19.972  30.420  1.00111.60
ATOM   1571  C   PHE A 197      21.594 -20.635  29.086  1.00111.60
ATOM   1572  O   PHE A 197      21.115 -20.012  28.138  1.00111.60
ATOM   1573  CB  PHE A 197      23.315 -19.727  30.599  1.00111.60
ATOM   1574  CG  PHE A 197      23.760 -18.748  29.570  1.00111.60
ATOM   1575  CD1 PHE A 197      24.329 -19.172  28.391  1.00111.60
ATOM   1576  CD2 PHE A 197      23.608 -17.398  29.792  1.00111.60
ATOM   1577  CE1 PHE A 197      24.741 -18.265  27.443  1.00111.60
ATOM   1578  CE2 PHE A 197      24.018 -16.488  28.847  1.00111.60
ATOM   1579  CZ  PHE A 197      24.584 -16.919  27.671  1.00111.60
ATOM   1580  N   ASP A 198      21.932 -21.934  28.988  1.00 54.89
ATOM   1581  CA  ASP A 198      21.878 -22.647  27.739  1.00 54.89
ATOM   1582  C   ASP A 198      20.476 -22.699  27.227  1.00 54.89
ATOM   1583  O   ASP A 198      20.234 -22.441  26.050  1.00 54.89
ATOM   1584  CB  ASP A 198      22.300 -24.119  27.860  1.00 54.89
ATOM   1585  CG  ASP A 198      23.689 -24.287  27.279  1.00 54.89
ATOM   1586  OD1 ASP A 198      23.968 -23.738  26.179  1.00 54.89
ATOM   1587  OD2 ASP A 198      24.493 -24.990  27.941  1.00 54.89
ATOM   1588  N   ASP A 199      19.507 -23.028  28.100  1.00 34.00
ATOM   1589  CA  ASP A 199      18.162 -23.188  27.635  1.00 34.00
ATOM   1590  C   ASP A 199      17.670 -21.884  27.092  1.00 34.00
ATOM   1591  O   ASP A 199      16.977 -21.856  26.077  1.00 34.00
ATOM   1592  CB  ASP A 199      17.176 -23.641  28.730  1.00 34.00
ATOM   1593  CG  ASP A 199      16.674 -25.042  28.389  1.00 34.00
ATOM   1594  OD1 ASP A 199      17.525 -25.941  28.161  1.00 34.00
ATOM   1595  OD2 ASP A 199      15.428 -25.226  28.347  1.00 34.00
ATOM   1596  N   ALA A 200      17.995 -20.768  27.769  1.00 39.51
ATOM   1597  CA  ALA A 200      17.537 -19.480  27.338  1.00 39.51
ATOM   1598  C   ALA A 200      18.143 -19.104  26.018  1.00 39.51
ATOM   1599  O   ALA A 200      17.453 -18.615  25.126  1.00 39.51
ATOM   1600  CB  ALA A 200      17.874 -18.359  28.337  1.00 39.51
ATOM   1601  N   ILE A 201      19.453 -19.350  25.842  1.00 52.12
ATOM   1602  CA  ILE A 201      20.134 -18.906  24.656  1.00 52.12
ATOM   1603  C   ILE A 201      19.585 -19.566  23.434  1.00 52.12
ATOM   1604  O   ILE A 201      19.540 -18.957  22.368  1.00 52.12
ATOM   1605  CB  ILE A 201      21.622 -19.103  24.686  1.00 52.12
ATOM   1606  CG1 ILE A 201      22.248 -18.401  23.468  1.00 52.12
ATOM   1607  CG2 ILE A 201      21.929 -20.606  24.788  1.00 52.12
ATOM   1608  CD1 ILE A 201      22.007 -16.893  23.429  1.00 52.12
ATOM   1609  N   ALA A 202      19.196 -20.847  23.533  1.00 50.16
ATOM   1610  CA  ALA A 202      18.689 -21.535  22.380  1.00 50.16
ATOM   1611  C   ALA A 202      17.415 -20.888  21.899  1.00 50.16
ATOM   1612  O   ALA A 202      17.175 -20.794  20.699  1.00 50.16
ATOM   1613  CB  ALA A 202      18.372 -23.012  22.670  1.00 50.16
ATOM   1614  N   GLU A 203      16.570 -20.471  22.859  1.00157.69
ATOM   1615  CA  GLU A 203      15.236 -19.920  22.826  1.00157.69
ATOM   1616  C   GLU A 203      15.104 -18.456  22.480  1.00157.69
ATOM   1617  O   GLU A 203      13.983 -17.954  22.516  1.00157.69
ATOM   1618  CB  GLU A 203      14.504 -20.129  24.162  1.00157.69
ATOM   1619  CG  GLU A 203      14.334 -21.606  24.524  1.00157.69
ATOM   1620  CD  GLU A 203      13.196 -22.178  23.693  1.00157.69
ATOM   1621  OE1 GLU A 203      12.057 -21.650  23.802  1.00157.69
ATOM   1622  OE2 GLU A 203      13.448 -23.155  22.939  1.00157.69
ATOM   1623  N   LEU A 204      16.188 -17.716  22.176  1.00 87.48
ATOM   1624  CA  LEU A 204      16.198 -16.271  22.085  1.00 87.48
ATOM   1625  C   LEU A 204      15.038 -15.758  21.273  1.00 87.48
ATOM   1626  O   LEU A 204      14.549 -14.656  21.520  1.00 87.48
ATOM   1627  CB  LEU A 204      17.473 -15.744  21.406  1.00 87.48
ATOM   1628  CG  LEU A 204      18.432 -15.023  22.369  1.00 87.48
ATOM   1629  CD1 LEU A 204      17.962 -13.588  22.662  1.00 87.48
ATOM   1630  CD2 LEU A 204      18.667 -15.858  23.638  1.00 87.48
ATOM   1631  N   ASP A 205      14.561 -16.539  20.292  1.00 59.62
ATOM   1632  CA  ASP A 205      13.480 -16.153  19.427  1.00 59.62
ATOM   1633  C   ASP A 205      12.243 -15.859  20.240  1.00 59.62
ATOM   1634  O   ASP A 205      11.421 -15.033  19.846  1.00 59.62
ATOM   1635  CB  ASP A 205      13.112 -17.270  18.437  1.00 59.62
ATOM   1636  CG  ASP A 205      12.030 -16.742  17.506  1.00 59.62
ATOM   1637  OD1 ASP A 205      12.330 -15.800  16.724  1.00 59.62
ATOM   1638  OD2 ASP A 205      10.895 -17.285  17.551  1.00 59.62
ATOM   1639  N   THR A 206      12.085 -16.542  21.389  1.00 84.49
ATOM   1640  CA  THR A 206      10.961 -16.491  22.289  1.00 84.49
ATOM   1641  C   THR A 206      10.843 -15.168  23.008  1.00 84.49
ATOM   1642  O   THR A 206       9.813 -14.903  23.621  1.00 84.49
ATOM   1643  CB  THR A 206      11.015 -17.563  23.344  1.00 84.49
ATOM   1644  OG1 THR A 206      12.150 -17.387  24.181  1.00 84.49
ATOM   1645  CG2 THR A 206      11.093 -18.930  22.644  1.00 84.49
ATOM   1646  N   LEU A 207      11.909 -14.344  23.050  1.00 84.64
ATOM   1647  CA  LEU A 207      11.898 -13.093  23.773  1.00 84.64
ATOM   1648  C   LEU A 207      10.980 -12.068  23.181  1.00 84.64
ATOM   1649  O   LEU A 207      10.837 -11.954  21.966  1.00 84.64
ATOM   1650  CB  LEU A 207      13.279 -12.421  23.843  1.00 84.64
ATOM   1651  CG  LEU A 207      14.077 -12.779  25.101  1.00 84.64
ATOM   1652  CD1 LEU A 207      15.574 -12.465  24.939  1.00 84.64
ATOM   1653  CD2 LEU A 207      13.464 -12.041  26.303  1.00 84.64
ATOM   1654  N   SER A 208      10.327 -11.293  24.077  1.00 81.58
ATOM   1655  CA  SER A 208       9.469 -10.188  23.735  1.00 81.58
ATOM   1656  C   SER A 208      10.314  -8.947  23.704  1.00 81.58
ATOM   1657  O   SER A 208      11.433  -8.931  24.214  1.00 81.58
ATOM   1658  CB  SER A 208       8.364  -9.938  24.775  1.00 81.58
ATOM   1659  OG  SER A 208       8.932  -9.641  26.042  1.00 81.58
ATOM   1660  N   GLU A 209       9.796  -7.861  23.097  1.00 47.04
ATOM   1661  CA  GLU A 209      10.550  -6.641  23.033  1.00 47.04
ATOM   1662  C   GLU A 209      10.713  -6.094  24.418  1.00 47.04
ATOM   1663  O   GLU A 209      11.780  -5.599  24.776  1.00 47.04
ATOM   1664  CB  GLU A 209       9.875  -5.532  22.208  1.00 47.04
ATOM   1665  CG  GLU A 209       8.353  -5.508  22.384  1.00 47.04
ATOM   1666  CD  GLU A 209       7.733  -6.346  21.274  1.00 47.04
ATOM   1667  OE1 GLU A 209       7.769  -5.885  20.101  1.00 47.04
ATOM   1668  OE2 GLU A 209       7.211  -7.451  21.581  1.00 47.04
ATOM   1669  N   GLU A 210       9.640  -6.157  25.229  1.00154.36
ATOM   1670  CA  GLU A 210       9.646  -5.574  26.543  1.00154.36
ATOM   1671  C   GLU A 210      10.583  -6.257  27.497  1.00154.36
ATOM   1672  O   GLU A 210      11.329  -5.580  28.201  1.00154.36
ATOM   1673  CB  GLU A 210       8.256  -5.573  27.190  1.00154.36
ATOM   1674  CG  GLU A 210       7.677  -4.167  27.302  1.00154.36
ATOM   1675  CD  GLU A 210       8.656  -3.367  28.149  1.00154.36
ATOM   1676  OE1 GLU A 210       8.541  -3.421  29.402  1.00154.36
ATOM   1677  OE2 GLU A 210       9.526  -2.677  27.552  1.00154.36
ATOM   1678  N   SER A 211      10.549  -7.605  27.572  1.00 66.42
ATOM   1679  CA  SER A 211      11.326  -8.341  28.542  1.00 66.42
ATOM   1680  C   SER A 211      12.740  -8.585  28.102  1.00 66.42
ATOM   1681  O   SER A 211      13.576  -9.004  28.902  1.00 66.42
ATOM   1682  CB  SER A 211      10.723  -9.710  28.900  1.00 66.42
ATOM   1683  OG  SER A 211      10.684 -10.547  27.755  1.00 66.42
ATOM   1684  N   TYR A 212      13.057  -8.311  26.827  1.00114.06
ATOM   1685  CA  TYR A 212      14.330  -8.660  26.263  1.00114.06
ATOM   1686  C   TYR A 212      15.477  -8.052  27.009  1.00114.06
ATOM   1687  O   TYR A 212      16.503  -8.703  27.200  1.00114.06
ATOM   1688  CB  TYR A 212      14.417  -8.278  24.778  1.00114.06
ATOM   1689  CG  TYR A 212      15.800  -8.543  24.304  1.00114.06
ATOM   1690  CD1 TYR A 212      16.248  -9.820  24.056  1.00114.06
ATOM   1691  CD2 TYR A 212      16.642  -7.480  24.082  1.00114.06
ATOM   1692  CE1 TYR A 212      17.533 -10.029  23.610  1.00114.06
ATOM   1693  CE2 TYR A 212      17.925  -7.683  23.637  1.00114.06
ATOM   1694  CZ  TYR A 212      18.374  -8.961  23.401  1.00114.06
ATOM   1695  OH  TYR A 212      19.693  -9.175  22.944  1.00114.06
ATOM   1696  N   LYS A 213      15.357  -6.788  27.434  1.00149.33
ATOM   1697  CA  LYS A 213      16.457  -6.151  28.095  1.00149.33
ATOM   1698  C   LYS A 213      16.734  -6.848  29.406  1.00149.33
ATOM   1699  O   LYS A 213      17.887  -7.126  29.731  1.00149.33
ATOM   1700  CB  LYS A 213      16.158  -4.666  28.365  1.00149.33
ATOM   1701  CG  LYS A 213      16.109  -3.806  27.101  1.00149.33
ATOM   1702  CD  LYS A 213      14.746  -3.728  26.417  1.00149.33
ATOM   1703  CE  LYS A 213      13.633  -3.258  27.358  1.00149.33
ATOM   1704  NZ  LYS A 213      12.307  -3.500  26.746  1.00149.33
ATOM   1705  N   ASP A 214      15.677  -7.157  30.192  1.00 46.78
ATOM   1706  CA  ASP A 214      15.821  -7.784  31.484  1.00 46.78
ATOM   1707  C   ASP A 214      16.374  -9.167  31.337  1.00 46.78
ATOM   1708  O   ASP A 214      17.264  -9.576  32.080  1.00 46.78
ATOM   1709  CB  ASP A 214      14.483  -7.978  32.229  1.00 46.78
ATOM   1710  CG  ASP A 214      13.810  -6.639  32.494  1.00 46.78
ATOM   1711  OD1 ASP A 214      14.538  -5.620  32.639  1.00 46.78
ATOM   1712  OD2 ASP A 214      12.553  -6.621  32.565  1.00 46.78
ATOM   1713  N   SER A 215      15.849  -9.927  30.363  1.00 85.66
ATOM   1714  CA  SER A 215      16.219 -11.300  30.202  1.00 85.66
ATOM   1715  C   SER A 215      17.681 -11.387  29.888  1.00 85.66
ATOM   1716  O   SER A 215      18.405 -12.212  30.448  1.00 85.66
ATOM   1717  CB  SER A 215      15.429 -11.950  29.052  1.00 85.66
ATOM   1718  OG  SER A 215      15.639 -13.351  29.041  1.00 85.66
ATOM   1719  N   THR A 216      18.150 -10.512  28.984  1.00106.54
ATOM   1720  CA  THR A 216      19.512 -10.519  28.543  1.00106.54
ATOM   1721  C   THR A 216      20.418 -10.132  29.674  1.00106.54
ATOM   1722  O   THR A 216      21.512 -10.678  29.799  1.00106.54
ATOM   1723  CB  THR A 216      19.761  -9.593  27.385  1.00106.54
ATOM   1724  OG1 THR A 216      18.809  -9.836  26.360  1.00106.54
ATOM   1725  CG2 THR A 216      21.182  -9.824  26.843  1.00106.54
ATOM   1726  N   LEU A 217      20.002  -9.170  30.526  1.00147.90
ATOM   1727  CA  LEU A 217      20.851  -8.766  31.614  1.00147.90
ATOM   1728  C   LEU A 217      21.072  -9.919  32.533  1.00147.90
ATOM   1729  O   LEU A 217      22.194 -10.160  32.972  1.00147.90
ATOM   1730  CB  LEU A 217      20.281  -7.667  32.522  1.00147.90
ATOM   1731  CG  LEU A 217      21.157  -7.289  33.720  1.00147.90
ATOM   1732  CD1 LEU A 217      21.487  -5.792  33.675  1.00147.90
ATOM   1733  CD2 LEU A 217      20.507  -7.703  35.052  1.00147.90
ATOM   1734  N   ILE A 218      19.999 -10.662  32.846  1.00 44.21
ATOM   1735  CA  ILE A 218      20.094 -11.754  33.773  1.00 44.21
ATOM   1736  C   ILE A 218      21.021 -12.789  33.216  1.00 44.21
ATOM   1737  O   ILE A 218      21.828 -13.366  33.944  1.00 44.21
ATOM   1738  CB  ILE A 218      18.779 -12.435  34.024  1.00 44.21
ATOM   1739  CG1 ILE A 218      17.701 -11.409  34.407  1.00 44.21
ATOM   1740  CG2 ILE A 218      19.004 -13.511  35.100  1.00 44.21
ATOM   1741  CD1 ILE A 218      16.288 -11.820  33.994  1.00 44.21
ATOM   1742  N   MET A 219      20.936 -13.046  31.898  1.00 46.21
ATOM   1743  CA  MET A 219      21.742 -14.065  31.291  1.00 46.21
ATOM   1744  C   MET A 219      23.182 -13.718  31.484  1.00 46.21
ATOM   1745  O   MET A 219      24.008 -14.595  31.731  1.00 46.21
ATOM   1746  CB  MET A 219      21.484 -14.237  29.784  1.00 46.21
ATOM   1747  CG  MET A 219      20.203 -15.012  29.469  1.00 46.21
ATOM   1748  SD  MET A 219      19.897 -15.280  27.696  1.00 46.21
ATOM   1749  CE  MET A 219      20.886 -16.797  27.549  1.00 46.21
ATOM   1750  N   GLN A 220      23.522 -12.423  31.373  1.00 46.42
ATOM   1751  CA  GLN A 220      24.877 -11.990  31.544  1.00 46.42
ATOM   1752  C   GLN A 220      25.283 -12.260  32.962  1.00 46.42
ATOM   1753  O   GLN A 220      26.427 -12.619  33.232  1.00 46.42
ATOM   1754  CB  GLN A 220      25.053 -10.486  31.297  1.00 46.42
ATOM   1755  CG  GLN A 220      26.499 -10.046  31.492  1.00 46.42
ATOM   1756  CD  GLN A 220      26.420  -8.590  31.918  1.00 46.42
ATOM   1757  OE1 GLN A 220      25.829  -7.762  31.224  1.00 46.42
ATOM   1758  NE2 GLN A 220      27.035  -8.261  33.082  1.00 46.42
ATOM   1759  N   LEU A 221      24.338 -12.083  33.906  1.00 61.00
ATOM   1760  CA  LEU A 221      24.583 -12.249  35.313  1.00 61.00
ATOM   1761  C   LEU A 221      24.984 -13.678  35.539  1.00 61.00
ATOM   1762  O   LEU A 221      25.919 -13.958  36.289  1.00 61.00
ATOM   1763  CB  LEU A 221      23.306 -12.035  36.151  1.00 61.00
ATOM   1764  CG  LEU A 221      22.636 -10.656  35.973  1.00 61.00
ATOM   1765  CD1 LEU A 221      21.492 -10.464  36.982  1.00 61.00
ATOM   1766  CD2 LEU A 221      23.659  -9.511  35.994  1.00 61.00
ATOM   1767  N   LEU A 222      24.276 -14.619  34.881  1.00 95.48
ATOM   1768  CA  LEU A 222      24.549 -16.025  34.998  1.00 95.48
ATOM   1769  C   LEU A 222      25.945 -16.257  34.518  1.00 95.48
ATOM   1770  O   LEU A 222      26.717 -16.977  35.148  1.00 95.48
ATOM   1771  CB  LEU A 222      23.654 -16.883  34.077  1.00 95.48
ATOM   1772  CG  LEU A 222      22.140 -16.921  34.379  1.00 95.48
ATOM   1773  CD1 LEU A 222      21.392 -17.847  33.413  1.00 95.48
ATOM   1774  CD2 LEU A 222      21.849 -17.276  35.840  1.00 95.48
ATOM   1775  N   ARG A 223      26.304 -15.640  33.378  1.00167.60
ATOM   1776  CA  ARG A 223      27.607 -15.832  32.813  1.00167.60
ATOM   1777  C   ARG A 223      28.657 -15.315  33.745  1.00167.60
ATOM   1778  O   ARG A 223      29.668 -15.981  33.960  1.00167.60
ATOM   1779  CB  ARG A 223      27.820 -15.097  31.480  1.00167.60
ATOM   1780  CG  ARG A 223      27.321 -15.856  30.254  1.00167.60
ATOM   1781  CD  ARG A 223      27.967 -17.235  30.129  1.00167.60
ATOM   1782  NE  ARG A 223      27.667 -17.710  28.749  1.00167.60
ATOM   1783  CZ  ARG A 223      28.161 -18.910  28.322  1.00167.60
ATOM   1784  NH1 ARG A 223      28.907 -19.675  29.171  1.00167.60
ATOM   1785  NH2 ARG A 223      27.920 -19.333  27.046  1.00167.60
ATOM   1786  N   ASP A 224      28.445 -14.123  34.337  1.00 34.94
ATOM   1787  CA  ASP A 224      29.446 -13.536  35.185  1.00 34.94
ATOM   1788  C   ASP A 224      29.691 -14.453  36.333  1.00 34.94
ATOM   1789  O   ASP A 224      30.836 -14.680  36.721  1.00 34.94
ATOM   1790  CB  ASP A 224      29.015 -12.195  35.806  1.00 34.94
ATOM   1791  CG  ASP A 224      29.342 -11.054  34.854  1.00 34.94
ATOM   1792  OD1 ASP A 224      30.425 -11.101  34.211  1.00 34.94
ATOM   1793  OD2 ASP A 224      28.510 -10.112  34.765  1.00 34.94
ATOM   1794  N   ASN A 225      28.616 -15.009  36.913  1.00 48.29
ATOM   1795  CA  ASN A 225      28.804 -15.860  38.045  1.00 48.29
ATOM   1796  C   ASN A 225      29.579 -17.063  37.614  1.00 48.29
ATOM   1797  O   ASN A 225      30.494 -17.492  38.313  1.00 48.29
ATOM   1798  CB  ASN A 225      27.478 -16.275  38.696  1.00 48.29
ATOM   1799  CG  ASN A 225      27.149 -15.158  39.677  1.00 48.29
ATOM   1800  OD1 ASN A 225      27.482 -15.245  40.859  1.00 48.29
ATOM   1801  ND2 ASN A 225      26.500 -14.071  39.179  1.00 48.29
ATOM   1802  N   LEU A 226      29.273 -17.616  36.425  1.00 64.66
ATOM   1803  CA  LEU A 226      29.967 -18.799  36.008  1.00 64.66
ATOM   1804  C   LEU A 226      31.433 -18.528  35.902  1.00 64.66
ATOM   1805  O   LEU A 226      32.239 -19.339  36.350  1.00 64.66
ATOM   1806  CB  LEU A 226      29.506 -19.360  34.655  1.00 64.66
ATOM   1807  CG  LEU A 226      28.059 -19.875  34.672  1.00 64.66
ATOM   1808  CD1 LEU A 226      27.584 -20.227  33.257  1.00 64.66
ATOM   1809  CD2 LEU A 226      27.897 -21.053  35.644  1.00 64.66
ATOM   1810  N   THR A 227      31.834 -17.387  35.313  1.00 98.14
ATOM   1811  CA  THR A 227      33.241 -17.149  35.174  1.00 98.14
ATOM   1812  C   THR A 227      33.849 -16.997  36.534  1.00 98.14
ATOM   1813  O   THR A 227      34.929 -17.521  36.797  1.00 98.14
ATOM   1814  CB  THR A 227      33.584 -15.934  34.358  1.00 98.14
ATOM   1815  OG1 THR A 227      33.094 -14.771  35.008  1.00 98.14
ATOM   1816  CG2 THR A 227      32.970 -16.054  32.953  1.00 98.14
ATOM   1817  N   LEU A 228      33.156 -16.288  37.445  1.00 97.68
ATOM   1818  CA  LEU A 228      33.692 -16.040  38.753  1.00 97.68
ATOM   1819  C   LEU A 228      33.887 -17.341  39.463  1.00 97.68
ATOM   1820  O   LEU A 228      34.927 -17.579  40.073  1.00 97.68
ATOM   1821  CB  LEU A 228      32.762 -15.149  39.603  1.00 97.68
ATOM   1822  CG  LEU A 228      32.999 -13.626  39.487  1.00 97.68
ATOM   1823  CD1 LEU A 228      33.231 -13.178  38.034  1.00 97.68
ATOM   1824  CD2 LEU A 228      31.876 -12.841  40.178  1.00 97.68
ATOM   1825  N   TRP A 229      32.883 -18.227  39.382  1.00109.68
ATOM   1826  CA  TRP A 229      32.904 -19.486  40.066  1.00109.68
ATOM   1827  C   TRP A 229      33.971 -20.360  39.485  1.00109.68
ATOM   1828  O   TRP A 229      34.517 -21.216  40.178  1.00109.68
ATOM   1829  CB  TRP A 229      31.520 -20.157  40.029  1.00109.68
ATOM   1830  CG  TRP A 229      30.555 -19.375  40.895  1.00109.68
ATOM   1831  CD1 TRP A 229      30.861 -18.463  41.864  1.00109.68
ATOM   1832  CD2 TRP A 229      29.122 -19.407  40.807  1.00109.68
ATOM   1833  NE1 TRP A 229      29.711 -17.927  42.386  1.00109.68
ATOM   1834  CE2 TRP A 229      28.629 -18.493  41.746  1.00109.68
ATOM   1835  CE3 TRP A 229      28.278 -20.124  40.006  1.00109.68
ATOM   1836  CZ2 TRP A 229      27.290 -18.286  41.894  1.00109.68
ATOM   1837  CZ3 TRP A 229      26.927 -19.916  40.168  1.00109.68
ATOM   1838  CH2 TRP A 229      26.440 -19.014  41.093  1.00109.68
ATOM   1839  N   THR A 230      34.227 -20.214  38.171  1.00 50.33
ATOM   1840  CA  THR A 230      35.263 -20.909  37.460  1.00 50.33
ATOM   1841  C   THR A 230      36.603 -20.356  37.846  1.00 50.33
ATOM   1842  O   THR A 230      37.590 -21.086  37.889  1.00 50.33
ATOM   1843  CB  THR A 230      35.150 -20.754  35.971  1.00 50.33
ATOM   1844  OG1 THR A 230      33.899 -21.247  35.515  1.00 50.33
ATOM   1845  CG2 THR A 230      36.305 -21.514  35.298  1.00 50.33
ATOM   1846  N   SER A 231      36.663 -19.047  38.151  1.00 83.83
ATOM   1847  CA  SER A 231      37.886 -18.320  38.363  1.00 83.83
ATOM   1848  C   SER A 231      38.819 -19.056  39.267  1.00 83.83
ATOM   1849  O   SER A 231      38.430 -19.662  40.264  1.00 83.83
ATOM   1850  CB  SER A 231      37.651 -16.924  38.974  1.00 83.83
ATOM   1851  OG  SER A 231      38.880 -16.342  39.381  1.00 83.83
ATOM   1852  N   ASP A 232      40.114 -19.015  38.893  1.00 69.84
ATOM   1853  CA  ASP A 232      41.149 -19.619  39.668  1.00 69.84
ATOM   1854  C   ASP A 232      41.563 -18.588  40.708  1.00 69.84
ATOM   1855  O   ASP A 232      42.790 -18.456  40.964  1.00 69.84
ATOM   1856  CB  ASP A 232      42.374 -20.019  38.821  1.00 69.84
ATOM   1857  CG  ASP A 232      43.317 -20.863  39.671  1.00 69.84
ATOM   1858  OD1 ASP A 232      42.950 -22.015  40.023  1.00 69.84
ATOM   1859  OD2 ASP A 232      44.421 -20.349  39.994  1.00 69.84
ATOM   1860  OXT ASP A 232      40.652 -17.916  41.260  1.00 69.84
TER
ATOM   1861  N   MET B 233      30.537   7.572  76.663  1.00 94.89
ATOM   1862  CA  MET B 233      31.467   6.981  77.645  1.00 94.89
ATOM   1863  C   MET B 233      32.845   7.454  77.342  1.00 94.89
ATOM   1864  O   MET B 233      33.076   8.635  77.091  1.00 94.89
ATOM   1865  CB  MET B 233      31.471   5.450  77.546  1.00 94.89
ATOM   1866  CG  MET B 233      31.122   4.931  76.154  1.00 94.89
ATOM   1867  SD  MET B 233      31.449   3.157  75.924  1.00 94.89
ATOM   1868  CE  MET B 233      30.633   3.078  74.307  1.00 94.89
ATOM   1869  N   ASP B 234      33.804   6.514  77.344  1.00 41.01
ATOM   1870  CA  ASP B 234      35.161   6.877  77.090  1.00 41.01
ATOM   1871  C   ASP B 234      35.240   7.362  75.676  1.00 41.01
ATOM   1872  O   ASP B 234      34.559   6.858  74.784  1.00 41.01
ATOM   1873  CB  ASP B 234      36.133   5.704  77.303  1.00 41.01
ATOM   1874  CG  ASP B 234      37.478   6.073  76.700  1.00 41.01
ATOM   1875  OD1 ASP B 234      38.018   7.152  77.064  1.00 41.01
ATOM   1876  OD2 ASP B 234      37.991   5.271  75.874  1.00 41.01
ATOM   1877  N   LYS B 235      36.069   8.401  75.465  1.00 82.74
ATOM   1878  CA  LYS B 235      36.250   9.064  74.205  1.00 82.74
ATOM   1879  C   LYS B 235      36.901   8.141  73.221  1.00 82.74
ATOM   1880  O   LYS B 235      36.566   8.140  72.038  1.00 82.74
ATOM   1881  CB  LYS B 235      37.131  10.317  74.360  1.00 82.74
ATOM   1882  CG  LYS B 235      37.366  11.106  73.071  1.00 82.74
ATOM   1883  CD  LYS B 235      38.835  11.119  72.636  1.00 82.74
ATOM   1884  CE  LYS B 235      39.727  12.020  73.495  1.00 82.74
ATOM   1885  NZ  LYS B 235      39.856  13.357  72.872  1.00 82.74
ATOM   1886  N   ASN B 236      37.865   7.330  73.686  1.00 64.22
ATOM   1887  CA  ASN B 236      38.586   6.454  72.807  1.00 64.22
ATOM   1888  C   ASN B 236      37.657   5.423  72.244  1.00 64.22
ATOM   1889  O   ASN B 236      37.828   4.988  71.107  1.00 64.22
ATOM   1890  CB  ASN B 236      39.749   5.752  73.516  1.00 64.22
ATOM   1891  CG  ASN B 236      40.517   6.864  74.215  1.00 64.22
ATOM   1892  OD1 ASN B 236      41.124   7.714  73.565  1.00 64.22
ATOM   1893  ND2 ASN B 236      40.518   6.849  75.576  1.00 64.22
ATOM   1894  N   GLU B 237      36.672   4.965  73.038  1.00 59.76
ATOM   1895  CA  GLU B 237      35.754   3.979  72.545  1.00 59.76
ATOM   1896  C   GLU B 237      34.885   4.578  71.476  1.00 59.76
ATOM   1897  O   GLU B 237      34.637   3.953  70.446  1.00 59.76
ATOM   1898  CB  GLU B 237      34.835   3.409  73.642  1.00 59.76
ATOM   1899  CG  GLU B 237      35.603   2.597  74.690  1.00 59.76
ATOM   1900  CD  GLU B 237      34.702   1.499  75.238  1.00 59.76
ATOM   1901  OE1 GLU B 237      34.489   0.500  74.501  1.00 59.76
ATOM   1902  OE2 GLU B 237      34.224   1.633  76.397  1.00 59.76
ATOM   1903  N   LEU B 238      34.427   5.828  71.686  1.00 60.62
ATOM   1904  CA  LEU B 238      33.514   6.491  70.792  1.00 60.62
ATOM   1905  C   LEU B 238      34.146   6.633  69.443  1.00 60.62
ATOM   1906  O   LEU B 238      33.500   6.423  68.417  1.00 60.62
ATOM   1907  CB  LEU B 238      33.200   7.932  71.234  1.00 60.62
ATOM   1908  CG  LEU B 238      31.918   8.079  72.068  1.00 60.62
ATOM   1909  CD1 LEU B 238      30.669   8.035  71.172  1.00 60.62
ATOM   1910  CD2 LEU B 238      31.880   7.048  73.207  1.00 60.62
ATOM   1911  N   VAL B 239      35.430   7.031  69.422  1.00 44.96
ATOM   1912  CA  VAL B 239      36.150   7.219  68.195  1.00 44.96
ATOM   1913  C   VAL B 239      36.306   5.903  67.504  1.00 44.96
ATOM   1914  O   VAL B 239      36.233   5.840  66.278  1.00 44.96
ATOM   1915  CB  VAL B 239      37.534   7.772  68.384  1.00 44.96
ATOM   1916  CG1 VAL B 239      38.158   7.998  66.995  1.00 44.96
ATOM   1917  CG2 VAL B 239      37.446   9.059  69.226  1.00 44.96
ATOM   1918  N   GLN B 240      36.548   4.822  68.275  1.00 58.93
ATOM   1919  CA  GLN B 240      36.755   3.525  67.688  1.00 58.93
ATOM   1920  C   GLN B 240      35.502   3.156  66.968  1.00 58.93
ATOM   1921  O   GLN B 240      35.530   2.676  65.836  1.00 58.93
ATOM   1922  CB  GLN B 240      36.929   2.395  68.719  1.00 58.93
ATOM   1923  CG  GLN B 240      37.463   1.072  68.178  1.00 58.93
ATOM   1924  CD  GLN B 240      38.841   1.372  67.605  1.00 58.93
ATOM   1925  OE1 GLN B 240      39.674   1.992  68.264  1.00 58.93
ATOM   1926  NE2 GLN B 240      39.090   0.941  66.341  1.00 58.93
ATOM   1927  N   LYS B 241      34.360   3.385  67.634  1.00122.49
ATOM   1928  CA  LYS B 241      33.075   3.016  67.129  1.00122.49
ATOM   1929  C   LYS B 241      32.779   3.834  65.903  1.00122.49
ATOM   1930  O   LYS B 241      32.190   3.330  64.950  1.00122.49
ATOM   1931  CB  LYS B 241      31.991   3.220  68.204  1.00122.49
ATOM   1932  CG  LYS B 241      31.208   1.965  68.591  1.00122.49
ATOM   1933  CD  LYS B 241      30.393   2.034  69.884  1.00122.49
ATOM   1934  CE  LYS B 241      29.349   0.915  69.949  1.00122.49
ATOM   1935  NZ  LYS B 241      28.345   1.190  70.999  1.00122.49
ATOM   1936  N   ALA B 242      33.190   5.119  65.888  1.00 30.96
ATOM   1937  CA  ALA B 242      32.938   5.982  64.764  1.00 30.96
ATOM   1938  C   ALA B 242      33.636   5.422  63.564  1.00 30.96
ATOM   1939  O   ALA B 242      33.094   5.438  62.460  1.00 30.96
ATOM   1940  CB  ALA B 242      33.468   7.411  64.974  1.00 30.96
ATOM   1941  N   LYS B 243      34.871   4.926  63.762  1.00153.45
ATOM   1942  CA  LYS B 243      35.684   4.386  62.710  1.00153.45
ATOM   1943  C   LYS B 243      35.022   3.152  62.163  1.00153.45
ATOM   1944  O   LYS B 243      35.025   2.936  60.951  1.00153.45
ATOM   1945  CB  LYS B 243      37.074   3.965  63.214  1.00153.45
ATOM   1946  CG  LYS B 243      37.876   5.125  63.812  1.00153.45
ATOM   1947  CD  LYS B 243      39.258   5.331  63.189  1.00153.45
ATOM   1948  CE  LYS B 243      39.569   6.785  62.842  1.00153.45
ATOM   1949  NZ  LYS B 243      40.826   6.854  62.067  1.00153.45
ATOM   1950  N   LEU B 244      34.453   2.297  63.044  1.00104.35
ATOM   1951  CA  LEU B 244      33.792   1.106  62.578  1.00104.35
ATOM   1952  C   LEU B 244      32.627   1.513  61.744  1.00104.35
ATOM   1953  O   LEU B 244      32.378   0.938  60.686  1.00104.35
ATOM   1954  CB  LEU B 244      33.158   0.193  63.652  1.00104.35
ATOM   1955  CG  LEU B 244      34.103  -0.457  64.678  1.00104.35
ATOM   1956  CD1 LEU B 244      33.362  -1.376  65.653  1.00104.35
ATOM   1957  CD2 LEU B 244      35.282  -1.144  63.965  1.00104.35
ATOM   1958  N   ALA B 245      31.884   2.531  62.212  1.00 28.66
ATOM   1959  CA  ALA B 245      30.705   2.982  61.535  1.00 28.66
ATOM   1960  C   ALA B 245      31.101   3.451  60.173  1.00 28.66
ATOM   1961  O   ALA B 245      30.407   3.195  59.190  1.00 28.66
ATOM   1962  CB  ALA B 245      30.009   4.150  62.256  1.00 28.66
ATOM   1963  N   GLU B 246      32.249   4.142  60.082  1.00 45.80
ATOM   1964  CA  GLU B 246      32.698   4.660  58.826  1.00 45.80
ATOM   1965  C   GLU B 246      32.957   3.509  57.893  1.00 45.80
ATOM   1966  O   GLU B 246      32.625   3.581  56.711  1.00 45.80
ATOM   1967  CB  GLU B 246      33.990   5.485  58.962  1.00 45.80
ATOM   1968  CG  GLU B 246      34.180   6.529  57.860  1.00 45.80
ATOM   1969  CD  GLU B 246      35.676   6.673  57.609  1.00 45.80
ATOM   1970  OE1 GLU B 246      36.295   5.688  57.126  1.00 45.80
ATOM   1971  OE2 GLU B 246      36.221   7.771  57.895  1.00 45.80
ATOM   1972  N   GLN B 247      33.544   2.406  58.399  1.00 48.61
ATOM   1973  CA  GLN B 247      33.869   1.271  57.569  1.00 48.61
ATOM   1974  C   GLN B 247      32.608   0.663  57.020  1.00 48.61
ATOM   1975  O   GLN B 247      32.544   0.261  55.859  1.00 48.61
ATOM   1976  CB  GLN B 247      34.570   0.142  58.345  1.00 48.61
ATOM   1977  CG  GLN B 247      35.796   0.593  59.137  1.00 48.61
ATOM   1978  CD  GLN B 247      36.631   1.484  58.235  1.00 48.61
ATOM   1979  OE1 GLN B 247      37.027   1.088  57.140  1.00 48.61
ATOM   1980  NE2 GLN B 247      36.912   2.725  58.709  1.00 48.61
ATOM   1981  N   ALA B 248      31.582   0.566  57.880  1.00 69.13
ATOM   1982  CA  ALA B 248      30.277   0.017  57.627  1.00 69.13
ATOM   1983  C   ALA B 248      29.540   0.874  56.638  1.00 69.13
ATOM   1984  O   ALA B 248      28.598   0.416  55.997  1.00 69.13
ATOM   1985  CB  ALA B 248      29.413  -0.068  58.896  1.00 69.13
ATOM   1986  N   GLU B 249      29.917   2.162  56.526  1.00 76.08
ATOM   1987  CA  GLU B 249      29.225   3.121  55.705  1.00 76.08
ATOM   1988  C   GLU B 249      27.908   3.429  56.333  1.00 76.08
ATOM   1989  O   GLU B 249      26.922   3.711  55.650  1.00 76.08
ATOM   1990  CB  GLU B 249      28.999   2.667  54.251  1.00 76.08
ATOM   1991  CG  GLU B 249      29.588   3.647  53.234  1.00 76.08
ATOM   1992  CD  GLU B 249      28.698   3.681  51.999  1.00 76.08
ATOM   1993  OE1 GLU B 249      28.623   2.647  51.283  1.00 76.08
ATOM   1994  OE2 GLU B 249      28.082   4.752  51.759  1.00 76.08
ATOM   1995  N   ARG B 250      27.875   3.386  57.678  1.00168.04
ATOM   1996  CA  ARG B 250      26.700   3.750  58.407  1.00168.04
ATOM   1997  C   ARG B 250      27.014   5.073  59.031  1.00168.04
ATOM   1998  O   ARG B 250      27.486   5.172  60.162  1.00168.04
ATOM   1999  CB  ARG B 250      26.353   2.696  59.467  1.00168.04
ATOM   2000  CG  ARG B 250      25.573   1.541  58.828  1.00168.04
ATOM   2001  CD  ARG B 250      25.410   0.306  59.713  1.00168.04
ATOM   2002  NE  ARG B 250      24.490   0.685  60.815  1.00168.04
ATOM   2003  CZ  ARG B 250      23.244   0.131  60.891  1.00168.04
ATOM   2004  NH1 ARG B 250      22.842  -0.806  59.982  1.00168.04
ATOM   2005  NH2 ARG B 250      22.392   0.531  61.878  1.00168.04
ATOM   2006  N   TYR B 251      26.729   6.137  58.261  1.00 83.41
ATOM   2007  CA  TYR B 251      27.052   7.495  58.592  1.00 83.41
ATOM   2008  C   TYR B 251      26.256   8.010  59.747  1.00 83.41
ATOM   2009  O   TYR B 251      26.723   8.880  60.480  1.00 83.41
ATOM   2010  CB  TYR B 251      26.956   8.450  57.394  1.00 83.41
ATOM   2011  CG  TYR B 251      27.986   7.931  56.448  1.00 83.41
ATOM   2012  CD1 TYR B 251      29.323   7.993  56.772  1.00 83.41
ATOM   2013  CD2 TYR B 251      27.618   7.383  55.241  1.00 83.41
ATOM   2014  CE1 TYR B 251      30.278   7.511  55.909  1.00 83.41
ATOM   2015  CE2 TYR B 251      28.567   6.900  54.372  1.00 83.41
ATOM   2016  CZ  TYR B 251      29.899   6.963  54.705  1.00 83.41
ATOM   2017  OH  TYR B 251      30.873   6.465  53.814  1.00 83.41
ATOM   2018  N   ASP B 252      25.004   7.549  59.905  1.00 51.01
ATOM   2019  CA  ASP B 252      24.189   8.013  60.991  1.00 51.01
ATOM   2020  C   ASP B 252      24.851   7.607  62.280  1.00 51.01
ATOM   2021  O   ASP B 252      24.896   8.378  63.237  1.00 51.01
ATOM   2022  CB  ASP B 252      22.809   7.334  60.992  1.00 51.01
ATOM   2023  CG  ASP B 252      22.116   7.632  59.669  1.00 51.01
ATOM   2024  OD1 ASP B 252      22.303   6.846  58.702  1.00 51.01
ATOM   2025  OD2 ASP B 252      21.372   8.649  59.617  1.00 51.01
ATOM   2026  N   ASP B 253      25.367   6.362  62.344  1.00 49.14
ATOM   2027  CA  ASP B 253      25.992   5.871  63.541  1.00 49.14
ATOM   2028  C   ASP B 253      27.245   6.644  63.798  1.00 49.14
ATOM   2029  O   ASP B 253      27.559   6.979  64.940  1.00 49.14
ATOM   2030  CB  ASP B 253      26.390   4.384  63.443  1.00 49.14
ATOM   2031  CG  ASP B 253      25.140   3.549  63.184  1.00 49.14
ATOM   2032  OD1 ASP B 253      24.079   3.868  63.781  1.00 49.14
ATOM   2033  OD2 ASP B 253      25.232   2.582  62.382  1.00 49.14
ATOM   2034  N   MET B 254      27.998   6.940  62.725  1.00 39.35
ATOM   2035  CA  MET B 254      29.244   7.640  62.840  1.00 39.35
ATOM   2036  C   MET B 254      28.990   9.012  63.386  1.00 39.35
ATOM   2037  O   MET B 254      29.735   9.498  64.236  1.00 39.35
ATOM   2038  CB  MET B 254      29.939   7.778  61.475  1.00 39.35
ATOM   2039  CG  MET B 254      31.321   8.426  61.519  1.00 39.35
ATOM   2040  SD  MET B 254      32.130   8.527  59.893  1.00 39.35
ATOM   2041  CE  MET B 254      33.644   9.311  60.513  1.00 39.35
ATOM   2042  N   ALA B 255      27.919   9.672  62.902  1.00 34.30
ATOM   2043  CA  ALA B 255      27.594  11.007  63.318  1.00 34.30
ATOM   2044  C   ALA B 255      27.254  11.035  64.777  1.00 34.30
ATOM   2045  O   ALA B 255      27.719  11.906  65.511  1.00 34.30
ATOM   2046  CB  ALA B 255      26.386  11.584  62.561  1.00 34.30
ATOM   2047  N   ALA B 256      26.443  10.065  65.240  1.00 29.53
ATOM   2048  CA  ALA B 256      26.003  10.033  66.605  1.00 29.53
ATOM   2049  C   ALA B 256      27.193   9.885  67.501  1.00 29.53
ATOM   2050  O   ALA B 256      27.269  10.528  68.547  1.00 29.53
ATOM   2051  CB  ALA B 256      25.068   8.848  66.894  1.00 29.53
ATOM   2052  N   CYS B 257      28.155   9.027  67.110  1.00 38.12
ATOM   2053  CA  CYS B 257      29.318   8.789  67.919  1.00 38.12
ATOM   2054  C   CYS B 257      30.100  10.056  68.071  1.00 38.12
ATOM   2055  O   CYS B 257      30.519  10.402  69.173  1.00 38.12
ATOM   2056  CB  CYS B 257      30.273   7.742  67.319  1.00 38.12
ATOM   2057  SG  CYS B 257      29.483   6.124  67.078  1.00 38.12
ATOM   2058  N   MET B 258      30.334  10.775  66.959  1.00 99.23
ATOM   2059  CA  MET B 258      31.084  11.997  67.007  1.00 99.23
ATOM   2060  C   MET B 258      30.327  13.085  67.709  1.00 99.23
ATOM   2061  O   MET B 258      30.925  13.964  68.327  1.00 99.23
ATOM   2062  CB  MET B 258      31.586  12.464  65.637  1.00 99.23
ATOM   2063  CG  MET B 258      32.696  11.525  65.168  1.00 99.23
ATOM   2064  SD  MET B 258      34.333  12.083  65.737  1.00 99.23
ATOM   2065  CE  MET B 258      34.810  10.548  66.571  1.00 99.23
ATOM   2066  N   LYS B 259      28.988  13.092  67.609  1.00 82.35
ATOM   2067  CA  LYS B 259      28.249  14.111  68.296  1.00 82.35
ATOM   2068  C   LYS B 259      28.521  13.936  69.761  1.00 82.35
ATOM   2069  O   LYS B 259      28.720  14.907  70.487  1.00 82.35
ATOM   2070  CB  LYS B 259      26.731  13.982  68.091  1.00 82.35
ATOM   2071  CG  LYS B 259      25.916  15.163  68.625  1.00 82.35
ATOM   2072  CD  LYS B 259      24.516  15.284  68.022  1.00 82.35
ATOM   2073  CE  LYS B 259      23.497  15.894  68.985  1.00 82.35
ATOM   2074  NZ  LYS B 259      22.123  15.656  68.485  1.00 82.35
ATOM   2075  N   SER B 260      28.548  12.673  70.231  1.00 35.57
ATOM   2076  CA  SER B 260      28.768  12.381  71.620  1.00 35.57
ATOM   2077  C   SER B 260      30.130  12.858  72.018  1.00 35.57
ATOM   2078  O   SER B 260      30.285  13.479  73.068  1.00 35.57
ATOM   2079  CB  SER B 260      28.725  10.873  71.932  1.00 35.57
ATOM   2080  OG  SER B 260      27.834  10.616  73.007  1.00 35.57
ATOM   2081  N   VAL B 261      31.162  12.593  71.190  1.00126.50
ATOM   2082  CA  VAL B 261      32.484  12.990  71.586  1.00126.50
ATOM   2083  C   VAL B 261      32.529  14.483  71.733  1.00126.50
ATOM   2084  O   VAL B 261      33.078  14.995  72.707  1.00126.50
ATOM   2085  CB  VAL B 261      33.601  12.602  70.642  1.00126.50
ATOM   2086  CG1 VAL B 261      34.955  12.837  71.320  1.00126.50
ATOM   2087  CG2 VAL B 261      33.403  11.166  70.149  1.00126.50
ATOM   2088  N   THR B 262      31.935  15.237  70.790  1.00139.98
ATOM   2089  CA  THR B 262      32.025  16.668  70.887  1.00139.98
ATOM   2090  C   THR B 262      31.313  17.164  72.114  1.00139.98
ATOM   2091  O   THR B 262      31.749  18.124  72.742  1.00139.98
ATOM   2092  CB  THR B 262      31.514  17.405  69.679  1.00139.98
ATOM   2093  OG1 THR B 262      30.105  17.256  69.570  1.00139.98
ATOM   2094  CG2 THR B 262      32.211  16.875  68.426  1.00139.98
ATOM   2095  N   GLU B 263      30.209  16.509  72.510  1.00 78.06
ATOM   2096  CA  GLU B 263      29.413  16.913  73.638  1.00 78.06
ATOM   2097  C   GLU B 263      30.220  16.811  74.904  1.00 78.06
ATOM   2098  O   GLU B 263      29.836  17.371  75.930  1.00 78.06
ATOM   2099  CB  GLU B 263      28.114  16.107  73.772  1.00 78.06
ATOM   2100  CG  GLU B 263      26.939  16.859  73.144  1.00 78.06
ATOM   2101  CD  GLU B 263      25.896  17.128  74.215  1.00 78.06
ATOM   2102  OE1 GLU B 263      25.420  16.147  74.847  1.00 78.06
ATOM   2103  OE2 GLU B 263      25.562  18.326  74.416  1.00 78.06
ATOM   2104  N   GLN B 264      31.340  16.061  74.876  1.00 97.35
ATOM   2105  CA  GLN B 264      32.193  15.892  76.026  1.00 97.35
ATOM   2106  C   GLN B 264      32.603  17.268  76.459  1.00 97.35
ATOM   2107  O   GLN B 264      32.683  17.547  77.655  1.00 97.35
ATOM   2108  CB  GLN B 264      33.515  15.176  75.679  1.00 97.35
ATOM   2109  CG  GLN B 264      33.406  13.673  75.409  1.00 97.35
ATOM   2110  CD  GLN B 264      32.357  13.081  76.336  1.00 97.35
ATOM   2111  OE1 GLN B 264      32.588  12.918  77.535  1.00 97.35
ATOM   2112  NE2 GLN B 264      31.172  12.742  75.767  1.00 97.35
ATOM   2113  N   GLY B 265      32.877  18.169  75.492  1.00 33.38
ATOM   2114  CA  GLY B 265      33.209  19.516  75.857  1.00 33.38
ATOM   2115  C   GLY B 265      34.673  19.805  75.682  1.00 33.38
ATOM   2116  O   GLY B 265      35.100  20.936  75.909  1.00 33.38
ATOM   2117  N   ALA B 266      35.488  18.815  75.267  1.00 39.32
ATOM   2118  CA  ALA B 266      36.895  19.062  75.104  1.00 39.32
ATOM   2119  C   ALA B 266      37.165  19.287  73.646  1.00 39.32
ATOM   2120  O   ALA B 266      36.507  18.709  72.782  1.00 39.32
ATOM   2121  CB  ALA B 266      37.784  17.895  75.564  1.00 39.32
ATOM   2122  N   GLU B 267      38.158  20.148  73.335  1.00 90.37
ATOM   2123  CA  GLU B 267      38.432  20.451  71.960  1.00 90.37
ATOM   2124  C   GLU B 267      38.782  19.187  71.255  1.00 90.37
ATOM   2125  O   GLU B 267      39.471  18.323  71.795  1.00 90.37
ATOM   2126  CB  GLU B 267      39.552  21.483  71.730  1.00 90.37
ATOM   2127  CG  GLU B 267      40.865  21.177  72.449  1.00 90.37
ATOM   2128  CD  GLU B 267      40.883  21.997  73.733  1.00 90.37
ATOM   2129  OE1 GLU B 267      39.847  21.998  74.449  1.00 90.37
ATOM   2130  OE2 GLU B 267      41.932  22.637  74.013  1.00 90.37
ATOM   2131  N   LEU B 268      38.280  19.041  70.014  1.00110.65
ATOM   2132  CA  LEU B 268      38.519  17.814  69.316  1.00110.65
ATOM   2133  C   LEU B 268      39.877  17.838  68.709  1.00110.65
ATOM   2134  O   LEU B 268      40.432  18.897  68.425  1.00110.65
ATOM   2135  CB  LEU B 268      37.493  17.485  68.214  1.00110.65
ATOM   2136  CG  LEU B 268      36.260  16.733  68.752  1.00110.65
ATOM   2137  CD1 LEU B 268      35.446  17.602  69.720  1.00110.65
ATOM   2138  CD2 LEU B 268      35.420  16.122  67.629  1.00110.65
ATOM   2139  N   SER B 269      40.461  16.637  68.534  1.00 38.39
ATOM   2140  CA  SER B 269      41.737  16.525  67.893  1.00 38.39
ATOM   2141  C   SER B 269      41.459  16.642  66.431  1.00 38.39
ATOM   2142  O   SER B 269      40.301  16.686  66.018  1.00 38.39
ATOM   2143  CB  SER B 269      42.442  15.177  68.117  1.00 38.39
ATOM   2144  OG  SER B 269      41.681  14.125  67.543  1.00 38.39
ATOM   2145  N   ASN B 270      42.519  16.713  65.607  1.00 39.15
ATOM   2146  CA  ASN B 270      42.315  16.855  64.196  1.00 39.15
ATOM   2147  C   ASN B 270      41.589  15.648  63.692  1.00 39.15
ATOM   2148  O   ASN B 270      40.659  15.756  62.894  1.00 39.15
ATOM   2149  CB  ASN B 270      43.620  16.976  63.390  1.00 39.15
ATOM   2150  CG  ASN B 270      44.020  18.446  63.399  1.00 39.15
ATOM   2151  OD1 ASN B 270      43.186  19.329  63.203  1.00 39.15
ATOM   2152  ND2 ASN B 270      45.329  18.723  63.633  1.00 39.15
ATOM   2153  N   GLU B 271      41.983  14.457  64.175  1.00 37.56
ATOM   2154  CA  GLU B 271      41.400  13.230  63.719  1.00 37.56
ATOM   2155  C   GLU B 271      39.943  13.254  64.042  1.00 37.56
ATOM   2156  O   GLU B 271      39.107  12.876  63.222  1.00 37.56
ATOM   2157  CB  GLU B 271      42.023  12.020  64.432  1.00 37.56
ATOM   2158  CG  GLU B 271      43.542  11.917  64.318  1.00 37.56
ATOM   2159  CD  GLU B 271      44.105  12.590  65.562  1.00 37.56
ATOM   2160  OE1 GLU B 271      44.256  13.841  65.529  1.00 37.56
ATOM   2161  OE2 GLU B 271      44.404  11.871  66.553  1.00 37.56
ATOM   2162  N   GLU B 272      39.604  13.717  65.257  1.00 64.87
ATOM   2163  CA  GLU B 272      38.240  13.752  65.688  1.00 64.87
ATOM   2164  C   GLU B 272      37.467  14.729  64.851  1.00 64.87
ATOM   2165  O   GLU B 272      36.344  14.429  64.447  1.00 64.87
ATOM   2166  CB  GLU B 272      38.123  14.155  67.166  1.00 64.87
ATOM   2167  CG  GLU B 272      38.497  12.998  68.096  1.00 64.87
ATOM   2168  CD  GLU B 272      38.846  13.566  69.461  1.00 64.87
ATOM   2169  OE1 GLU B 272      37.910  14.013  70.174  1.00 64.87
ATOM   2170  OE2 GLU B 272      40.058  13.561  69.810  1.00 64.87
ATOM   2171  N   ARG B 273      38.035  15.920  64.554  1.00122.41
ATOM   2172  CA  ARG B 273      37.269  16.869  63.790  1.00122.41
ATOM   2173  C   ARG B 273      37.025  16.340  62.410  1.00122.41
ATOM   2174  O   ARG B 273      35.937  16.513  61.865  1.00122.41
ATOM   2175  CB  ARG B 273      37.845  18.302  63.693  1.00122.41
ATOM   2176  CG  ARG B 273      39.219  18.497  63.044  1.00122.41
ATOM   2177  CD  ARG B 273      39.375  19.920  62.488  1.00122.41
ATOM   2178  NE  ARG B 273      40.810  20.171  62.172  1.00122.41
ATOM   2179  CZ  ARG B 273      41.203  20.462  60.897  1.00122.41
ATOM   2180  NH1 ARG B 273      40.325  20.310  59.862  1.00122.41
ATOM   2181  NH2 ARG B 273      42.471  20.908  60.655  1.00122.41
ATOM   2182  N   ASN B 274      38.025  15.671  61.805  1.00 41.47
ATOM   2183  CA  ASN B 274      37.844  15.162  60.473  1.00 41.47
ATOM   2184  C   ASN B 274      36.756  14.126  60.461  1.00 41.47
ATOM   2185  O   ASN B 274      35.954  14.087  59.531  1.00 41.47
ATOM   2186  CB  ASN B 274      39.110  14.527  59.877  1.00 41.47
ATOM   2187  CG  ASN B 274      39.910  15.642  59.224  1.00 41.47
ATOM   2188  OD1 ASN B 274      39.877  15.814  58.006  1.00 41.47
ATOM   2189  ND2 ASN B 274      40.656  16.420  60.053  1.00 41.47
ATOM   2190  N   LEU B 275      36.700  13.256  61.489  1.00 50.16
ATOM   2191  CA  LEU B 275      35.725  12.194  61.551  1.00 50.16
ATOM   2192  C   LEU B 275      34.342  12.776  61.663  1.00 50.16
ATOM   2193  O   LEU B 275      33.394  12.270  61.063  1.00 50.16
ATOM   2194  CB  LEU B 275      35.963  11.273  62.762  1.00 50.16
ATOM   2195  CG  LEU B 275      37.266  10.453  62.653  1.00 50.16
ATOM   2196  CD1 LEU B 275      37.548   9.661  63.940  1.00 50.16
ATOM   2197  CD2 LEU B 275      37.259   9.563  61.398  1.00 50.16
ATOM   2198  N   LEU B 276      34.194  13.856  62.452  1.00 60.67
ATOM   2199  CA  LEU B 276      32.933  14.509  62.684  1.00 60.67
ATOM   2200  C   LEU B 276      32.435  15.077  61.384  1.00 60.67
ATOM   2201  O   LEU B 276      31.254  14.969  61.053  1.00 60.67
ATOM   2202  CB  LEU B 276      33.097  15.680  63.678  1.00 60.67
ATOM   2203  CG  LEU B 276      31.815  16.476  63.991  1.00 60.67
ATOM   2204  CD1 LEU B 276      31.158  15.974  65.286  1.00 60.67
ATOM   2205  CD2 LEU B 276      32.083  17.990  64.016  1.00 60.67
ATOM   2206  N   SER B 277      33.350  15.699  60.617  1.00 42.56
ATOM   2207  CA  SER B 277      33.069  16.358  59.370  1.00 42.56
ATOM   2208  C   SER B 277      32.608  15.379  58.333  1.00 42.56
ATOM   2209  O   SER B 277      31.655  15.648  57.603  1.00 42.56
ATOM   2210  CB  SER B 277      34.311  17.060  58.795  1.00 42.56
ATOM   2211  OG  SER B 277      35.194  16.111  58.217  1.00 42.56
ATOM   2212  N   VAL B 278      33.294  14.225  58.226  1.00 37.51
ATOM   2213  CA  VAL B 278      32.962  13.237  57.240  1.00 37.51
ATOM   2214  C   VAL B 278      31.593  12.699  57.518  1.00 37.51
ATOM   2215  O   VAL B 278      30.771  12.574  56.612  1.00 37.51
ATOM   2216  CB  VAL B 278      33.900  12.065  57.254  1.00 37.51
ATOM   2217  CG1 VAL B 278      33.408  11.029  56.229  1.00 37.51
ATOM   2218  CG2 VAL B 278      35.329  12.573  56.995  1.00 37.51
ATOM   2219  N   ALA B 279      31.304  12.382  58.795  1.00 38.27
ATOM   2220  CA  ALA B 279      30.052  11.761  59.124  1.00 38.27
ATOM   2221  C   ALA B 279      28.906  12.661  58.762  1.00 38.27
ATOM   2222  O   ALA B 279      27.948  12.224  58.129  1.00 38.27
ATOM   2223  CB  ALA B 279      29.923  11.440  60.623  1.00 38.27
ATOM   2224  N   TYR B 280      28.976  13.951  59.143  1.00 84.83
ATOM   2225  CA  TYR B 280      27.904  14.875  58.884  1.00 84.83
ATOM   2226  C   TYR B 280      27.768  15.168  57.422  1.00 84.83
ATOM   2227  O   TYR B 280      26.656  15.322  56.916  1.00 84.83
ATOM   2228  CB  TYR B 280      28.025  16.205  59.656  1.00 84.83
ATOM   2229  CG  TYR B 280      27.624  15.941  61.072  1.00 84.83
ATOM   2230  CD1 TYR B 280      26.294  15.784  61.387  1.00 84.83
ATOM   2231  CD2 TYR B 280      28.552  15.864  62.087  1.00 84.83
ATOM   2232  CE1 TYR B 280      25.890  15.540  62.679  1.00 84.83
ATOM   2233  CE2 TYR B 280      28.156  15.620  63.383  1.00 84.83
ATOM   2234  CZ  TYR B 280      26.824  15.464  63.682  1.00 84.83
ATOM   2235  OH  TYR B 280      26.415  15.216  65.009  1.00 84.83
ATOM   2236  N   LYS B 281      28.891  15.275  56.693  1.00 72.56
ATOM   2237  CA  LYS B 281      28.759  15.612  55.307  1.00 72.56
ATOM   2238  C   LYS B 281      27.957  14.543  54.629  1.00 72.56
ATOM   2239  O   LYS B 281      27.121  14.846  53.779  1.00 72.56
ATOM   2240  CB  LYS B 281      30.082  15.729  54.545  1.00 72.56
ATOM   2241  CG  LYS B 281      30.802  17.020  54.926  1.00 72.56
ATOM   2242  CD  LYS B 281      30.291  18.269  54.218  1.00 72.56
ATOM   2243  CE  LYS B 281      30.887  19.555  54.791  1.00 72.56
ATOM   2244  NZ  LYS B 281      31.007  20.580  53.733  1.00 72.56
ATOM   2245  N   ASN B 282      28.201  13.262  54.975  1.00 69.96
ATOM   2246  CA  ASN B 282      27.488  12.168  54.372  1.00 69.96
ATOM   2247  C   ASN B 282      26.034  12.190  54.745  1.00 69.96
ATOM   2248  O   ASN B 282      25.180  11.928  53.901  1.00 69.96
ATOM   2249  CB  ASN B 282      28.030  10.781  54.751  1.00 69.96
ATOM   2250  CG  ASN B 282      29.198  10.467  53.830  1.00 69.96
ATOM   2251  OD1 ASN B 282      29.040   9.812  52.801  1.00 69.96
ATOM   2252  ND2 ASN B 282      30.409  10.959  54.200  1.00 69.96
ATOM   2253  N   VAL B 283      25.703  12.476  56.019  1.00 40.59
ATOM   2254  CA  VAL B 283      24.321  12.473  56.419  1.00 40.59
ATOM   2255  C   VAL B 283      23.575  13.541  55.671  1.00 40.59
ATOM   2256  O   VAL B 283      22.508  13.289  55.111  1.00 40.59
ATOM   2257  CB  VAL B 283      24.144  12.748  57.886  1.00 40.59
ATOM   2258  CG1 VAL B 283      22.641  12.825  58.202  1.00 40.59
ATOM   2259  CG2 VAL B 283      24.892  11.660  58.677  1.00 40.59
ATOM   2260  N   VAL B 284      24.128  14.771  55.652  1.00105.53
ATOM   2261  CA  VAL B 284      23.514  15.897  55.001  1.00105.53
ATOM   2262  C   VAL B 284      23.527  15.688  53.519  1.00105.53
ATOM   2263  O   VAL B 284      22.574  16.043  52.826  1.00105.53
ATOM   2264  CB  VAL B 284      24.208  17.198  55.305  1.00105.53
ATOM   2265  CG1 VAL B 284      25.622  17.173  54.697  1.00105.53
ATOM   2266  CG2 VAL B 284      23.324  18.347  54.789  1.00105.53
ATOM   2267  N   GLY B 285      24.610  15.082  53.000  1.00 25.55
ATOM   2268  CA  GLY B 285      24.791  14.911  51.585  1.00 25.55
ATOM   2269  C   GLY B 285      23.674  14.096  51.014  1.00 25.55
ATOM   2270  O   GLY B 285      23.197  14.374  49.914  1.00 25.55
ATOM   2271  N   ALA B 286      23.224  13.059  51.740  1.00 30.92
ATOM   2272  CA  ALA B 286      22.200  12.214  51.204  1.00 30.92
ATOM   2273  C   ALA B 286      20.975  13.038  50.942  1.00 30.92
ATOM   2274  O   ALA B 286      20.347  12.903  49.893  1.00 30.92
ATOM   2275  CB  ALA B 286      21.795  11.093  52.175  1.00 30.92
ATOM   2276  N   ARG B 287      20.600  13.917  51.891  1.00139.52
ATOM   2277  CA  ARG B 287      19.424  14.730  51.752  1.00139.52
ATOM   2278  C   ARG B 287      19.564  15.753  50.657  1.00139.52
ATOM   2279  O   ARG B 287      18.612  15.995  49.916  1.00139.52
ATOM   2280  CB  ARG B 287      18.994  15.402  53.072  1.00139.52
ATOM   2281  CG  ARG B 287      18.304  14.427  54.038  1.00139.52
ATOM   2282  CD  ARG B 287      19.100  14.145  55.313  1.00139.52
ATOM   2283  NE  ARG B 287      19.829  12.856  55.145  1.00139.52
ATOM   2284  CZ  ARG B 287      19.135  11.689  55.290  1.00139.52
ATOM   2285  NH1 ARG B 287      17.814  11.734  55.623  1.00139.52
ATOM   2286  NH2 ARG B 287      19.744  10.483  55.102  1.00139.52
ATOM   2287  N   ARG B 288      20.746  16.386  50.510  1.00110.49
ATOM   2288  CA  ARG B 288      20.900  17.384  49.486  1.00110.49
ATOM   2289  C   ARG B 288      20.696  16.730  48.157  1.00110.49
ATOM   2290  O   ARG B 288      20.015  17.262  47.282  1.00110.49
ATOM   2291  CB  ARG B 288      22.304  18.006  49.449  1.00110.49
ATOM   2292  CG  ARG B 288      22.732  18.632  50.773  1.00110.49
ATOM   2293  CD  ARG B 288      24.168  19.155  50.746  1.00110.49
ATOM   2294  NE  ARG B 288      24.235  20.235  49.721  1.00110.49
ATOM   2295  CZ  ARG B 288      25.082  20.105  48.659  1.00110.49
ATOM   2296  NH1 ARG B 288      25.861  18.989  48.546  1.00110.49
ATOM   2297  NH2 ARG B 288      25.146  21.082  47.709  1.00110.49
ATOM   2298  N   SER B 289      21.280  15.534  47.977  1.00 34.03
ATOM   2299  CA  SER B 289      21.201  14.851  46.720  1.00 34.03
ATOM   2300  C   SER B 289      19.769  14.551  46.403  1.00 34.03
ATOM   2301  O   SER B 289      19.306  14.806  45.292  1.00 34.03
ATOM   2302  CB  SER B 289      21.958  13.512  46.739  1.00 34.03
ATOM   2303  OG  SER B 289      23.281  13.703  47.217  1.00 34.03
ATOM   2304  N   SER B 290      19.018  14.011  47.379  1.00 70.13
ATOM   2305  CA  SER B 290      17.657  13.645  47.116  1.00 70.13
ATOM   2306  C   SER B 290      16.855  14.873  46.832  1.00 70.13
ATOM   2307  O   SER B 290      15.944  14.854  46.005  1.00 70.13
ATOM   2308  CB  SER B 290      16.981  12.921  48.291  1.00 70.13
ATOM   2309  OG  SER B 290      17.598  11.659  48.491  1.00 70.13
ATOM   2310  N   TRP B 291      17.178  15.986  47.512  1.00 65.32
ATOM   2311  CA  TRP B 291      16.404  17.180  47.347  1.00 65.32
ATOM   2312  C   TRP B 291      16.532  17.645  45.927  1.00 65.32
ATOM   2313  O   TRP B 291      15.537  17.995  45.296  1.00 65.32
ATOM   2314  CB  TRP B 291      16.860  18.321  48.274  1.00 65.32
ATOM   2315  CG  TRP B 291      16.045  19.589  48.165  1.00 65.32
ATOM   2316  CD1 TRP B 291      14.971  19.974  48.916  1.00 65.32
ATOM   2317  CD2 TRP B 291      16.283  20.656  47.229  1.00 65.32
ATOM   2318  NE1 TRP B 291      14.526  21.205  48.508  1.00 65.32
ATOM   2319  CE2 TRP B 291      15.324  21.640  47.471  1.00 65.32
ATOM   2320  CE3 TRP B 291      17.224  20.803  46.250  1.00 65.32
ATOM   2321  CZ2 TRP B 291      15.292  22.793  46.738  1.00 65.32
ATOM   2322  CZ3 TRP B 291      17.186  21.968  45.514  1.00 65.32
ATOM   2323  CH2 TRP B 291      16.241  22.944  45.752  1.00 65.32
ATOM   2324  N   ARG B 292      17.762  17.646  45.373  1.00116.16
ATOM   2325  CA  ARG B 292      17.942  18.129  44.032  1.00116.16
ATOM   2326  C   ARG B 292      17.178  17.285  43.065  1.00116.16
ATOM   2327  O   ARG B 292      16.555  17.812  42.146  1.00116.16
ATOM   2328  CB  ARG B 292      19.402  18.151  43.538  1.00116.16
ATOM   2329  CG  ARG B 292      20.394  18.890  44.444  1.00116.16
ATOM   2330  CD  ARG B 292      20.315  20.415  44.385  1.00116.16
ATOM   2331  NE  ARG B 292      20.846  20.837  43.055  1.00116.16
ATOM   2332  CZ  ARG B 292      20.620  22.102  42.594  1.00116.16
ATOM   2333  NH1 ARG B 292      19.953  23.009  43.366  1.00116.16
ATOM   2334  NH2 ARG B 292      21.063  22.461  41.354  1.00116.16
ATOM   2335  N   VAL B 293      17.206  15.949  43.231  1.00 95.06
ATOM   2336  CA  VAL B 293      16.541  15.118  42.271  1.00 95.06
ATOM   2337  C   VAL B 293      15.059  15.374  42.308  1.00 95.06
ATOM   2338  O   VAL B 293      14.429  15.534  41.265  1.00 95.06
ATOM   2339  CB  VAL B 293      16.831  13.653  42.457  1.00 95.06
ATOM   2340  CG1 VAL B 293      16.082  12.826  41.401  1.00 95.06
ATOM   2341  CG2 VAL B 293      18.354  13.462  42.476  1.00 95.06
ATOM   2342  N   VAL B 294      14.461  15.455  43.514  1.00 46.58
ATOM   2343  CA  VAL B 294      13.044  15.661  43.638  1.00 46.58
ATOM   2344  C   VAL B 294      12.673  17.018  43.122  1.00 46.58
ATOM   2345  O   VAL B 294      11.594  17.195  42.562  1.00 46.58
ATOM   2346  CB  VAL B 294      12.549  15.525  45.046  1.00 46.58
ATOM   2347  CG1 VAL B 294      11.018  15.668  45.034  1.00 46.58
ATOM   2348  CG2 VAL B 294      13.028  14.169  45.594  1.00 46.58
ATOM   2349  N   SER B 295      13.541  18.027  43.326  1.00 34.96
ATOM   2350  CA  SER B 295      13.250  19.355  42.863  1.00 34.96
ATOM   2351  C   SER B 295      13.203  19.368  41.364  1.00 34.96
ATOM   2352  O   SER B 295      12.386  20.074  40.773  1.00 34.96
ATOM   2353  CB  SER B 295      14.300  20.382  43.316  1.00 34.96
ATOM   2354  OG  SER B 295      15.510  20.170  42.605  1.00 34.96
ATOM   2355  N   SER B 296      14.077  18.586  40.702  1.00 27.20
ATOM   2356  CA  SER B 296      14.110  18.577  39.267  1.00 27.20
ATOM   2357  C   SER B 296      12.810  18.047  38.760  1.00 27.20
ATOM   2358  O   SER B 296      12.256  18.559  37.789  1.00 27.20
ATOM   2359  CB  SER B 296      15.210  17.670  38.689  1.00 27.20
ATOM   2360  OG  SER B 296      15.166  17.694  37.269  1.00 27.20
ATOM   2361  N   ILE B 297      12.292  17.003  39.427  1.00 41.61
ATOM   2362  CA  ILE B 297      11.076  16.351  39.043  1.00 41.61
ATOM   2363  C   ILE B 297       9.958  17.339  39.144  1.00 41.61
ATOM   2364  O   ILE B 297       9.128  17.450  38.244  1.00 41.61
ATOM   2365  CB  ILE B 297      10.742  15.234  39.987  1.00 41.61
ATOM   2366  CG1 ILE B 297      11.891  14.214  40.033  1.00 41.61
ATOM   2367  CG2 ILE B 297       9.384  14.640  39.582  1.00 41.61
ATOM   2368  CD1 ILE B 297      11.782  13.227  41.194  1.00 41.61
ATOM   2369  N   GLU B 298       9.936  18.108  40.247  1.00 57.28
ATOM   2370  CA  GLU B 298       8.892  19.048  40.523  1.00 57.28
ATOM   2371  C   GLU B 298       8.850  20.044  39.405  1.00 57.28
ATOM   2372  O   GLU B 298       7.775  20.432  38.951  1.00 57.28
ATOM   2373  CB  GLU B 298       9.155  19.798  41.846  1.00 57.28
ATOM   2374  CG  GLU B 298       8.066  20.788  42.271  1.00 57.28
ATOM   2375  CD  GLU B 298       8.433  21.321  43.654  1.00 57.28
ATOM   2376  OE1 GLU B 298       9.638  21.246  44.017  1.00 57.28
ATOM   2377  OE2 GLU B 298       7.515  21.810  44.367  1.00 57.28
ATOM   2378  N   GLN B 299      10.025  20.489  38.927  1.00 44.07
ATOM   2379  CA  GLN B 299      10.061  21.451  37.861  1.00 44.07
ATOM   2380  C   GLN B 299       9.497  20.856  36.604  1.00 44.07
ATOM   2381  O   GLN B 299       8.666  21.469  35.936  1.00 44.07
ATOM   2382  CB  GLN B 299      11.489  21.891  37.511  1.00 44.07
ATOM   2383  CG  GLN B 299      11.548  22.870  36.338  1.00 44.07
ATOM   2384  CD  GLN B 299      10.761  24.105  36.745  1.00 44.07
ATOM   2385  OE1 GLN B 299      11.299  25.023  37.362  1.00 44.07
ATOM   2386  NE2 GLN B 299       9.455  24.141  36.368  1.00 44.07
ATOM   2387  N   LYS B 300       9.918  19.622  36.272  1.00 52.66
ATOM   2388  CA  LYS B 300       9.554  18.969  35.043  1.00 52.66
ATOM   2389  C   LYS B 300       8.079  18.741  34.991  1.00 52.66
ATOM   2390  O   LYS B 300       7.467  18.840  33.931  1.00 52.66
ATOM   2391  CB  LYS B 300      10.222  17.590  34.892  1.00 52.66
ATOM   2392  CG  LYS B 300      11.719  17.648  34.585  1.00 52.66
ATOM   2393  CD  LYS B 300      12.467  16.377  34.991  1.00 52.66
ATOM   2394  CE  LYS B 300      13.939  16.368  34.575  1.00 52.66
ATOM   2395  NZ  LYS B 300      14.704  15.458  35.456  1.00 52.66
ATOM   2396  N   THR B 301       7.481  18.434  36.150  1.00 84.99
ATOM   2397  CA  THR B 301       6.110  18.049  36.320  1.00 84.99
ATOM   2398  C   THR B 301       5.150  19.168  36.097  1.00 84.99
ATOM   2399  O   THR B 301       3.951  18.908  36.104  1.00 84.99
ATOM   2400  CB  THR B 301       5.828  17.426  37.656  1.00 84.99
ATOM   2401  OG1 THR B 301       5.991  18.374  38.699  1.00 84.99
ATOM   2402  CG2 THR B 301       6.794  16.244  37.842  1.00 84.99
ATOM   2403  N   GLU B 302       5.624  20.431  36.008  1.00 92.99
ATOM   2404  CA  GLU B 302       4.759  21.561  35.782  1.00 92.99
ATOM   2405  C   GLU B 302       3.799  21.233  34.680  1.00 92.99
ATOM   2406  O   GLU B 302       4.179  20.742  33.618  1.00 92.99
ATOM   2407  CB  GLU B 302       5.534  22.831  35.378  1.00 92.99
ATOM   2408  CG  GLU B 302       4.955  24.138  35.932  1.00 92.99
ATOM   2409  CD  GLU B 302       3.816  24.606  35.042  1.00 92.99
ATOM   2410  OE1 GLU B 302       3.989  24.574  33.794  1.00 92.99
ATOM   2411  OE2 GLU B 302       2.759  25.009  35.595  1.00 92.99
ATOM   2412  N   GLY B 303       2.502  21.498  34.935  1.00 23.45
ATOM   2413  CA  GLY B 303       1.475  21.206  33.981  1.00 23.45
ATOM   2414  C   GLY B 303       0.822  19.933  34.400  1.00 23.45
ATOM   2415  O   GLY B 303      -0.258  19.593  33.919  1.00 23.45
ATOM   2416  N   ALA B 304       1.477  19.187  35.308  1.00 45.24
ATOM   2417  CA  ALA B 304       0.916  17.971  35.814  1.00 45.24
ATOM   2418  C   ALA B 304       0.637  18.222  37.263  1.00 45.24
ATOM   2419  O   ALA B 304       1.548  18.326  38.083  1.00 45.24
ATOM   2420  CB  ALA B 304       1.885  16.781  35.734  1.00 45.24
ATOM   2421  N   GLU B 305      -0.659  18.311  37.602  1.00 53.33
ATOM   2422  CA  GLU B 305      -1.103  18.637  38.925  1.00 53.33
ATOM   2423  C   GLU B 305      -0.770  17.555  39.906  1.00 53.33
ATOM   2424  O   GLU B 305      -0.164  17.820  40.942  1.00 53.33
ATOM   2425  CB  GLU B 305      -2.631  18.845  38.953  1.00 53.33
ATOM   2426  CG  GLU B 305      -3.234  19.529  37.725  1.00 53.33
ATOM   2427  CD  GLU B 305      -3.679  18.432  36.762  1.00 53.33
ATOM   2428  OE1 GLU B 305      -4.664  17.717  37.085  1.00 53.33
ATOM   2429  OE2 GLU B 305      -3.030  18.290  35.690  1.00 53.33
ATOM   2430  N   LYS B 306      -1.137  16.297  39.596  1.00106.32
ATOM   2431  CA  LYS B 306      -0.949  15.236  40.547  1.00106.32
ATOM   2432  C   LYS B 306       0.504  14.996  40.803  1.00106.32
ATOM   2433  O   LYS B 306       0.946  14.960  41.951  1.00106.32
ATOM   2434  CB  LYS B 306      -1.615  13.919  40.099  1.00106.32
ATOM   2435  CG  LYS B 306      -1.518  12.762  41.099  1.00106.32
ATOM   2436  CD  LYS B 306      -0.422  11.751  40.742  1.00106.32
ATOM   2437  CE  LYS B 306      -0.653  11.019  39.416  1.00106.32
ATOM   2438  NZ  LYS B 306      -1.847  10.150  39.497  1.00106.32
ATOM   2439  N   LYS B 307       1.296  14.864  39.728  1.00 89.34
ATOM   2440  CA  LYS B 307       2.687  14.550  39.864  1.00 89.34
ATOM   2441  C   LYS B 307       3.381  15.664  40.586  1.00 89.34
ATOM   2442  O   LYS B 307       4.166  15.422  41.502  1.00 89.34
ATOM   2443  CB  LYS B 307       3.377  14.399  38.497  1.00 89.34
ATOM   2444  CG  LYS B 307       2.776  13.284  37.639  1.00 89.34
ATOM   2445  CD  LYS B 307       3.319  13.244  36.209  1.00 89.34
ATOM   2446  CE  LYS B 307       3.684  11.836  35.738  1.00 89.34
ATOM   2447  NZ  LYS B 307       5.154  11.711  35.626  1.00 89.34
ATOM   2448  N   GLN B 308       3.094  16.925  40.207  1.00 50.62
ATOM   2449  CA  GLN B 308       3.804  18.023  40.800  1.00 50.62
ATOM   2450  C   GLN B 308       3.502  18.117  42.258  1.00 50.62
ATOM   2451  O   GLN B 308       4.396  18.393  43.054  1.00 50.62
ATOM   2452  CB  GLN B 308       3.491  19.398  40.182  1.00 50.62
ATOM   2453  CG  GLN B 308       4.295  20.522  40.847  1.00 50.62
ATOM   2454  CD  GLN B 308       4.308  21.738  39.931  1.00 50.62
ATOM   2455  OE1 GLN B 308       3.482  22.639  40.055  1.00 50.62
ATOM   2456  NE2 GLN B 308       5.286  21.769  38.986  1.00 50.62
ATOM   2457  N   GLN B 309       2.237  17.888  42.649  1.00 56.96
ATOM   2458  CA  GLN B 309       1.861  18.010  44.031  1.00 56.96
ATOM   2459  C   GLN B 309       2.624  17.019  44.844  1.00 56.96
ATOM   2460  O   GLN B 309       3.129  17.341  45.917  1.00 56.96
ATOM   2461  CB  GLN B 309       0.375  17.673  44.284  1.00 56.96
ATOM   2462  CG  GLN B 309      -0.010  17.706  45.769  1.00 56.96
ATOM   2463  CD  GLN B 309       0.199  19.117  46.307  1.00 56.96
ATOM   2464  OE1 GLN B 309      -0.662  19.983  46.159  1.00 56.96
ATOM   2465  NE2 GLN B 309       1.373  19.356  46.954  1.00 56.96
ATOM   2466  N   MET B 310       2.727  15.775  44.352  1.00 44.40
ATOM   2467  CA  MET B 310       3.364  14.758  45.133  1.00 44.40
ATOM   2468  C   MET B 310       4.808  15.100  45.302  1.00 44.40
ATOM   2469  O   MET B 310       5.377  14.920  46.378  1.00 44.40
ATOM   2470  CB  MET B 310       3.247  13.362  44.495  1.00 44.40
ATOM   2471  CG  MET B 310       3.608  12.216  45.443  1.00 44.40
ATOM   2472  SD  MET B 310       3.165  10.560  44.832  1.00 44.40
ATOM   2473  CE  MET B 310       1.374  10.781  45.049  1.00 44.40
ATOM   2474  N   ALA B 311       5.439  15.608  44.228  1.00 34.53
ATOM   2475  CA  ALA B 311       6.828  15.956  44.258  1.00 34.53
ATOM   2476  C   ALA B 311       7.045  17.063  45.242  1.00 34.53
ATOM   2477  O   ALA B 311       8.026  17.049  45.986  1.00 34.53
ATOM   2478  CB  ALA B 311       7.348  16.439  42.894  1.00 34.53
ATOM   2479  N   ARG B 312       6.134  18.059  45.273  1.00141.28
ATOM   2480  CA  ARG B 312       6.362  19.178  46.145  1.00141.28
ATOM   2481  C   ARG B 312       6.344  18.713  47.571  1.00141.28
ATOM   2482  O   ARG B 312       7.201  19.100  48.361  1.00141.28
ATOM   2483  CB  ARG B 312       5.320  20.311  46.080  1.00141.28
ATOM   2484  CG  ARG B 312       5.627  21.492  46.996  1.00141.28
ATOM   2485  CD  ARG B 312       4.928  22.786  46.582  1.00141.28
ATOM   2486  NE  ARG B 312       5.397  23.104  45.203  1.00141.28
ATOM   2487  CZ  ARG B 312       4.907  24.191  44.537  1.00141.28
ATOM   2488  NH1 ARG B 312       4.025  25.029  45.158  1.00141.28
ATOM   2489  NH2 ARG B 312       5.296  24.440  43.253  1.00141.28
ATOM   2490  N   GLU B 313       5.367  17.860  47.934  1.00 92.71
ATOM   2491  CA  GLU B 313       5.198  17.424  49.290  1.00 92.71
ATOM   2492  C   GLU B 313       6.384  16.618  49.718  1.00 92.71
ATOM   2493  O   GLU B 313       6.840  16.715  50.855  1.00 92.71
ATOM   2494  CB  GLU B 313       3.891  16.620  49.482  1.00 92.71
ATOM   2495  CG  GLU B 313       2.594  17.385  49.191  1.00 92.71
ATOM   2496  CD  GLU B 313       1.565  16.976  50.244  1.00 92.71
ATOM   2497  OE1 GLU B 313       1.495  17.663  51.298  1.00 92.71
ATOM   2498  OE2 GLU B 313       0.830  15.979  50.009  1.00 92.71
ATOM   2499  N   TYR B 314       6.918  15.794  48.806  1.00 83.28
ATOM   2500  CA  TYR B 314       8.037  14.947  49.091  1.00 83.28
ATOM   2501  C   TYR B 314       9.233  15.831  49.329  1.00 83.28
ATOM   2502  O   TYR B 314      10.019  15.617  50.252  1.00 83.28
ATOM   2503  CB  TYR B 314       8.289  14.017  47.883  1.00 83.28
ATOM   2504  CG  TYR B 314       8.952  12.752  48.304  1.00 83.28
ATOM   2505  CD1 TYR B 314       8.231  11.821  49.017  1.00 83.28
ATOM   2506  CD2 TYR B 314      10.251  12.463  47.956  1.00 83.28
ATOM   2507  CE1 TYR B 314       8.801  10.634  49.410  1.00 83.28
ATOM   2508  CE2 TYR B 314      10.826  11.274  48.346  1.00 83.28
ATOM   2509  CZ  TYR B 314      10.105  10.359  49.076  1.00 83.28
ATOM   2510  OH  TYR B 314      10.695   9.141  49.476  1.00 83.28
ATOM   2511  N   ARG B 315       9.387  16.878  48.498  1.00114.46
ATOM   2512  CA  ARG B 315      10.496  17.786  48.584  1.00114.46
ATOM   2513  C   ARG B 315      10.475  18.469  49.918  1.00114.46
ATOM   2514  O   ARG B 315      11.507  18.590  50.577  1.00114.46
ATOM   2515  CB  ARG B 315      10.404  18.878  47.503  1.00114.46
ATOM   2516  CG  ARG B 315      11.675  19.707  47.334  1.00114.46
ATOM   2517  CD  ARG B 315      11.497  21.187  47.686  1.00114.46
ATOM   2518  NE  ARG B 315      10.268  21.660  46.989  1.00114.46
ATOM   2519  CZ  ARG B 315       9.506  22.680  47.481  1.00114.46
ATOM   2520  NH1 ARG B 315       9.744  23.203  48.720  1.00114.46
ATOM   2521  NH2 ARG B 315       8.487  23.170  46.716  1.00114.46
ATOM   2522  N   GLU B 316       9.289  18.923  50.362  1.00 97.25
ATOM   2523  CA  GLU B 316       9.182  19.648  51.596  1.00 97.25
ATOM   2524  C   GLU B 316       9.542  18.762  52.747  1.00 97.25
ATOM   2525  O   GLU B 316      10.184  19.206  53.698  1.00 97.25
ATOM   2526  CB  GLU B 316       7.792  20.292  51.789  1.00 97.25
ATOM   2527  CG  GLU B 316       7.398  21.293  50.705  1.00 97.25
ATOM   2528  CD  GLU B 316       6.529  22.378  51.330  1.00 97.25
ATOM   2529  OE1 GLU B 316       5.593  22.017  52.094  1.00 97.25
ATOM   2530  OE2 GLU B 316       6.793  23.580  51.062  1.00 97.25
ATOM   2531  N   LYS B 317       9.152  17.475  52.699  1.00 65.95
ATOM   2532  CA  LYS B 317       9.482  16.601  53.788  1.00 65.95
ATOM   2533  C   LYS B 317      10.972  16.465  53.875  1.00 65.95
ATOM   2534  O   LYS B 317      11.551  16.531  54.958  1.00 65.95
ATOM   2535  CB  LYS B 317       8.936  15.180  53.622  1.00 65.95
ATOM   2536  CG  LYS B 317       7.413  15.181  53.518  1.00 65.95
ATOM   2537  CD  LYS B 317       6.850  14.026  52.697  1.00 65.95
ATOM   2538  CE  LYS B 317       5.676  13.334  53.388  1.00 65.95
ATOM   2539  NZ  LYS B 317       6.160  12.541  54.537  1.00 65.95
ATOM   2540  N   ILE B 318      11.637  16.286  52.720  1.00 54.21
ATOM   2541  CA  ILE B 318      13.056  16.076  52.676  1.00 54.21
ATOM   2542  C   ILE B 318      13.744  17.294  53.206  1.00 54.21
ATOM   2543  O   ILE B 318      14.751  17.191  53.904  1.00 54.21
ATOM   2544  CB  ILE B 318      13.531  15.793  51.282  1.00 54.21
ATOM   2545  CG1 ILE B 318      12.756  14.592  50.704  1.00 54.21
ATOM   2546  CG2 ILE B 318      15.047  15.550  51.332  1.00 54.21
ATOM   2547  CD1 ILE B 318      12.741  14.538  49.177  1.00 54.21
ATOM   2548  N   GLU B 319      13.208  18.485  52.885  1.00105.23
ATOM   2549  CA  GLU B 319      13.787  19.736  53.288  1.00105.23
ATOM   2550  C   GLU B 319      13.802  19.806  54.785  1.00105.23
ATOM   2551  O   GLU B 319      14.751  20.310  55.385  1.00105.23
ATOM   2552  CB  GLU B 319      12.967  20.919  52.742  1.00105.23
ATOM   2553  CG  GLU B 319      13.543  21.598  51.501  1.00105.23
ATOM   2554  CD  GLU B 319      12.669  22.821  51.243  1.00105.23
ATOM   2555  OE1 GLU B 319      12.702  23.755  52.087  1.00105.23
ATOM   2556  OE2 GLU B 319      11.948  22.834  50.209  1.00105.23
ATOM   2557  N   THR B 320      12.746  19.288  55.435  1.00 30.48
ATOM   2558  CA  THR B 320      12.644  19.323  56.867  1.00 30.48
ATOM   2559  C   THR B 320      13.792  18.558  57.452  1.00 30.48
ATOM   2560  O   THR B 320      14.414  19.004  58.415  1.00 30.48
ATOM   2561  CB  THR B 320      11.378  18.678  57.346  1.00 30.48
ATOM   2562  OG1 THR B 320      10.257  19.257  56.694  1.00 30.48
ATOM   2563  CG2 THR B 320      11.265  18.870  58.866  1.00 30.48
ATOM   2564  N   GLU B 321      14.102  17.376  56.883  1.00 44.63
ATOM   2565  CA  GLU B 321      15.172  16.563  57.393  1.00 44.63
ATOM   2566  C   GLU B 321      16.471  17.283  57.206  1.00 44.63
ATOM   2567  O   GLU B 321      17.321  17.271  58.096  1.00 44.63
ATOM   2568  CB  GLU B 321      15.338  15.218  56.663  1.00 44.63
ATOM   2569  CG  GLU B 321      14.061  14.383  56.543  1.00 44.63
ATOM   2570  CD  GLU B 321      14.405  13.146  55.718  1.00 44.63
ATOM   2571  OE1 GLU B 321      15.415  12.471  56.050  1.00 44.63
ATOM   2572  OE2 GLU B 321      13.657  12.859  54.746  1.00 44.63
ATOM   2573  N   LEU B 322      16.666  17.934  56.042  1.00119.33
ATOM   2574  CA  LEU B 322      17.929  18.584  55.832  1.00119.33
ATOM   2575  C   LEU B 322      18.114  19.649  56.854  1.00119.33
ATOM   2576  O   LEU B 322      19.199  19.792  57.411  1.00119.33
ATOM   2577  CB  LEU B 322      18.110  19.335  54.500  1.00119.33
ATOM   2578  CG  LEU B 322      19.533  19.786  54.137  1.00119.33
ATOM   2579  CD1 LEU B 322      20.242  18.816  53.183  1.00119.33
ATOM   2580  CD2 LEU B 322      19.514  21.238  53.646  1.00119.33
ATOM   2581  N   ARG B 323      17.056  20.434  57.123  1.00101.15
ATOM   2582  CA  ARG B 323      17.195  21.508  58.061  1.00101.15
ATOM   2583  C   ARG B 323      17.526  20.958  59.412  1.00101.15
ATOM   2584  O   ARG B 323      18.297  21.570  60.147  1.00101.15
ATOM   2585  CB  ARG B 323      15.956  22.411  58.197  1.00101.15
ATOM   2586  CG  ARG B 323      15.591  23.099  56.880  1.00101.15
ATOM   2587  CD  ARG B 323      14.418  24.079  56.983  1.00101.15
ATOM   2588  NE  ARG B 323      13.874  24.296  55.616  1.00101.15
ATOM   2589  CZ  ARG B 323      12.693  24.962  55.466  1.00101.15
ATOM   2590  NH1 ARG B 323      12.049  25.455  56.565  1.00101.15
ATOM   2591  NH2 ARG B 323      12.159  25.139  54.222  1.00101.15
ATOM   2592  N   ASP B 324      16.952  19.797  59.780  1.00 44.51
ATOM   2593  CA  ASP B 324      17.209  19.219  61.072  1.00 44.51
ATOM   2594  C   ASP B 324      18.675  18.939  61.174  1.00 44.51
ATOM   2595  O   ASP B 324      19.308  19.244  62.182  1.00 44.51
ATOM   2596  CB  ASP B 324      16.571  17.825  61.262  1.00 44.51
ATOM   2597  CG  ASP B 324      16.795  17.296  62.670  1.00 44.51
ATOM   2598  OD1 ASP B 324      16.707  18.103  63.632  1.00 44.51
ATOM   2599  OD2 ASP B 324      17.058  16.070  62.797  1.00 44.51
ATOM   2600  N   ILE B 325      19.250  18.354  60.108  1.00107.65
ATOM   2601  CA  ILE B 325      20.620  17.927  60.124  1.00107.65
ATOM   2602  C   ILE B 325      21.503  19.123  60.300  1.00107.65
ATOM   2603  O   ILE B 325      22.418  19.118  61.123  1.00107.65
ATOM   2604  CB  ILE B 325      21.056  17.336  58.809  1.00107.65
ATOM   2605  CG1 ILE B 325      20.103  16.235  58.306  1.00107.65
ATOM   2606  CG2 ILE B 325      22.513  16.867  58.985  1.00107.65
ATOM   2607  CD1 ILE B 325      20.063  14.983  59.175  1.00107.65
ATOM   2608  N   CYS B 326      21.242  20.187  59.516  1.00 40.24
ATOM   2609  CA  CYS B 326      22.072  21.357  59.526  1.00 40.24
ATOM   2610  C   CYS B 326      22.014  22.035  60.860  1.00 40.24
ATOM   2611  O   CYS B 326      23.041  22.479  61.369  1.00 40.24
ATOM   2612  CB  CYS B 326      21.691  22.366  58.430  1.00 40.24
ATOM   2613  SG  CYS B 326      21.554  21.576  56.793  1.00 40.24
ATOM   2614  N   ASN B 327      20.818  22.130  61.467  1.00 43.34
ATOM   2615  CA  ASN B 327      20.685  22.787  62.739  1.00 43.34
ATOM   2616  C   ASN B 327      21.469  22.022  63.755  1.00 43.34
ATOM   2617  O   ASN B 327      22.072  22.609  64.652  1.00 43.34
ATOM   2618  CB  ASN B 327      19.232  22.881  63.232  1.00 43.34
ATOM   2619  CG  ASN B 327      18.647  24.179  62.696  1.00 43.34
ATOM   2620  OD1 ASN B 327      18.683  25.214  63.358  1.00 43.34
ATOM   2621  ND2 ASN B 327      18.076  24.120  61.462  1.00 43.34
ATOM   2622  N   ASP B 328      21.485  20.683  63.644  1.00 53.15
ATOM   2623  CA  ASP B 328      22.188  19.901  64.618  1.00 53.15
ATOM   2624  C   ASP B 328      23.631  20.302  64.595  1.00 53.15
ATOM   2625  O   ASP B 328      24.228  20.569  65.637  1.00 53.15
ATOM   2626  CB  ASP B 328      22.136  18.391  64.305  1.00 53.15
ATOM   2627  CG  ASP B 328      22.871  17.621  65.396  1.00 53.15
ATOM   2628  OD1 ASP B 328      22.720  17.989  66.592  1.00 53.15
ATOM   2629  OD2 ASP B 328      23.606  16.658  65.046  1.00 53.15
ATOM   2630  N   VAL B 329      24.221  20.381  63.390  1.00126.52
ATOM   2631  CA  VAL B 329      25.622  20.659  63.251  1.00126.52
ATOM   2632  C   VAL B 329      25.911  22.049  63.720  1.00126.52
ATOM   2633  O   VAL B 329      26.904  22.286  64.402  1.00126.52
ATOM   2634  CB  VAL B 329      26.067  20.614  61.819  1.00126.52
ATOM   2635  CG1 VAL B 329      27.588  20.787  61.775  1.00126.52
ATOM   2636  CG2 VAL B 329      25.554  19.337  61.153  1.00126.52
ATOM   2637  N   LEU B 330      25.037  23.005  63.354  1.00 50.71
ATOM   2638  CA  LEU B 330      25.235  24.392  63.659  1.00 50.71
ATOM   2639  C   LEU B 330      25.256  24.569  65.146  1.00 50.71
ATOM   2640  O   LEU B 330      26.051  25.346  65.670  1.00 50.71
ATOM   2641  CB  LEU B 330      24.100  25.266  63.099  1.00 50.71
ATOM   2642  CG  LEU B 330      24.101  25.341  61.559  1.00 50.71
ATOM   2643  CD1 LEU B 330      22.915  26.168  61.035  1.00 50.71
ATOM   2644  CD2 LEU B 330      25.456  25.827  61.020  1.00 50.71
ATOM   2645  N   SER B 331      24.373  23.859  65.870  1.00 24.01
ATOM   2646  CA  SER B 331      24.318  23.996  67.297  1.00 24.01
ATOM   2647  C   SER B 331      25.613  23.507  67.866  1.00 24.01
ATOM   2648  O   SER B 331      26.168  24.103  68.788  1.00 24.01
ATOM   2649  CB  SER B 331      23.184  23.163  67.922  1.00 24.01
ATOM   2650  OG  SER B 331      23.432  21.778  67.732  1.00 24.01
ATOM   2651  N   LEU B 332      26.142  22.411  67.298  1.00135.55
ATOM   2652  CA  LEU B 332      27.339  21.811  67.799  1.00135.55
ATOM   2653  C   LEU B 332      28.456  22.806  67.634  1.00135.55
ATOM   2654  O   LEU B 332      29.300  22.959  68.518  1.00135.55
ATOM   2655  CB  LEU B 332      27.661  20.516  67.039  1.00135.55
ATOM   2656  CG  LEU B 332      26.813  19.328  67.498  1.00135.55
ATOM   2657  CD1 LEU B 332      27.045  18.137  66.551  1.00135.55
ATOM   2658  CD2 LEU B 332      27.104  18.972  68.963  1.00135.55
ATOM   2659  N   LEU B 333      28.494  23.519  66.488  1.00104.26
ATOM   2660  CA  LEU B 333      29.528  24.497  66.290  1.00104.26
ATOM   2661  C   LEU B 333      29.389  25.640  67.249  1.00104.26
ATOM   2662  O   LEU B 333      30.382  26.113  67.799  1.00104.26
ATOM   2663  CB  LEU B 333      29.614  25.094  64.872  1.00104.26
ATOM   2664  CG  LEU B 333      30.099  24.097  63.802  1.00104.26
ATOM   2665  CD1 LEU B 333      29.171  24.044  62.583  1.00104.26
ATOM   2666  CD2 LEU B 333      31.572  24.340  63.447  1.00104.26
ATOM   2667  N   GLU B 334      28.155  26.122  67.476  1.00 84.99
ATOM   2668  CA  GLU B 334      27.982  27.274  68.311  1.00 84.99
ATOM   2669  C   GLU B 334      28.429  26.970  69.701  1.00 84.99
ATOM   2670  O   GLU B 334      29.183  27.738  70.297  1.00 84.99
ATOM   2671  CB  GLU B 334      26.508  27.711  68.427  1.00 84.99
ATOM   2672  CG  GLU B 334      25.840  28.065  67.097  1.00 84.99
ATOM   2673  CD  GLU B 334      24.939  29.271  67.320  1.00 84.99
ATOM   2674  OE1 GLU B 334      23.830  29.086  67.885  1.00 84.99
ATOM   2675  OE2 GLU B 334      25.354  30.395  66.928  1.00 84.99
ATOM   2676  N   LYS B 335      27.941  25.858  70.277  1.00100.09
ATOM   2677  CA  LYS B 335      28.283  25.620  71.645  1.00100.09
ATOM   2678  C   LYS B 335      29.695  25.161  71.870  1.00100.09
ATOM   2679  O   LYS B 335      30.405  25.734  72.693  1.00100.09
ATOM   2680  CB  LYS B 335      27.365  24.611  72.344  1.00100.09
ATOM   2681  CG  LYS B 335      25.898  24.933  72.073  1.00100.09
ATOM   2682  CD  LYS B 335      24.968  23.736  72.229  1.00100.09
ATOM   2683  CE  LYS B 335      24.957  23.181  73.652  1.00100.09
ATOM   2684  NZ  LYS B 335      24.513  24.231  74.594  1.00100.09
ATOM   2685  N   PHE B 336      30.093  24.030  71.251  1.00109.69
ATOM   2686  CA  PHE B 336      31.399  23.478  71.517  1.00109.69
ATOM   2687  C   PHE B 336      32.548  23.877  70.647  1.00109.69
ATOM   2688  O   PHE B 336      33.583  24.344  71.123  1.00109.69
ATOM   2689  CB  PHE B 336      31.374  21.946  71.519  1.00109.69
ATOM   2690  CG  PHE B 336      30.301  21.591  72.481  1.00109.69
ATOM   2691  CD1 PHE B 336      30.402  21.962  73.802  1.00109.69
ATOM   2692  CD2 PHE B 336      29.188  20.904  72.061  1.00109.69
ATOM   2693  CE1 PHE B 336      29.410  21.636  74.695  1.00109.69
ATOM   2694  CE2 PHE B 336      28.193  20.577  72.950  1.00109.69
ATOM   2695  CZ  PHE B 336      28.301  20.946  74.269  1.00109.69
ATOM   2696  N   LEU B 337      32.371  23.694  69.324  1.00 84.22
ATOM   2697  CA  LEU B 337      33.470  23.769  68.408  1.00 84.22
ATOM   2698  C   LEU B 337      34.060  25.139  68.341  1.00 84.22
ATOM   2699  O   LEU B 337      35.263  25.307  68.526  1.00 84.22
ATOM   2700  CB  LEU B 337      33.063  23.384  66.974  1.00 84.22
ATOM   2701  CG  LEU B 337      32.489  21.960  66.852  1.00 84.22
ATOM   2702  CD1 LEU B 337      32.177  21.609  65.389  1.00 84.22
ATOM   2703  CD2 LEU B 337      33.406  20.926  67.523  1.00 84.22
ATOM   2704  N   ILE B 338      33.227  26.165  68.105  1.00 64.98
ATOM   2705  CA  ILE B 338      33.757  27.482  67.926  1.00 64.98
ATOM   2706  C   ILE B 338      34.410  27.973  69.189  1.00 64.98
ATOM   2707  O   ILE B 338      35.544  28.431  69.134  1.00 64.98
ATOM   2708  CB  ILE B 338      32.704  28.473  67.504  1.00 64.98
ATOM   2709  CG1 ILE B 338      32.059  28.033  66.179  1.00 64.98
ATOM   2710  CG2 ILE B 338      33.331  29.877  67.468  1.00 64.98
ATOM   2711  CD1 ILE B 338      30.649  28.586  65.961  1.00 64.98
ATOM   2712  N   PRO B 339      33.793  27.879  70.338  1.00 87.17
ATOM   2713  CA  PRO B 339      34.426  28.435  71.506  1.00 87.17
ATOM   2714  C   PRO B 339      35.696  27.754  71.924  1.00 87.17
ATOM   2715  O   PRO B 339      36.508  28.382  72.598  1.00 87.17
ATOM   2716  CB  PRO B 339      33.354  28.461  72.592  1.00 87.17
ATOM   2717  CG  PRO B 339      32.039  28.505  71.793  1.00 87.17
ATOM   2718  CD  PRO B 339      32.171  27.356  70.778  1.00 87.17
ATOM   2719  N   ASN B 340      35.848  26.462  71.600  1.00104.07
ATOM   2720  CA  ASN B 340      36.963  25.635  71.972  1.00104.07
ATOM   2721  C   ASN B 340      38.180  25.765  71.105  1.00104.07
ATOM   2722  O   ASN B 340      39.247  25.347  71.551  1.00104.07
ATOM   2723  CB  ASN B 340      36.625  24.133  71.980  1.00104.07
ATOM   2724  CG  ASN B 340      36.038  23.762  73.334  1.00104.07
ATOM   2725  OD1 ASN B 340      36.767  23.572  74.308  1.00104.07
ATOM   2726  ND2 ASN B 340      34.684  23.663  73.402  1.00104.07
ATOM   2727  N   ALA B 341      38.083  26.311  69.869  1.00 83.32
ATOM   2728  CA  ALA B 341      39.147  26.102  68.909  1.00 83.32
ATOM   2729  C   ALA B 341      40.515  26.477  69.427  1.00 83.32
ATOM   2730  O   ALA B 341      41.374  25.603  69.513  1.00 83.32
ATOM   2731  CB  ALA B 341      38.917  26.876  67.599  1.00 83.32
ATOM   2732  N   SER B 342      40.755  27.731  69.853  1.00124.87
ATOM   2733  CA  SER B 342      42.016  28.079  70.466  1.00124.87
ATOM   2734  C   SER B 342      43.204  27.922  69.554  1.00124.87
ATOM   2735  O   SER B 342      44.342  27.952  70.020  1.00124.87
ATOM   2736  CB  SER B 342      42.314  27.241  71.722  1.00124.87
ATOM   2737  OG  SER B 342      41.607  27.753  72.841  1.00124.87
ATOM   2738  N   GLN B 343      43.000  27.770  68.236  1.00134.60
ATOM   2739  CA  GLN B 343      44.104  27.672  67.325  1.00134.60
ATOM   2740  C   GLN B 343      43.563  28.181  66.031  1.00134.60
ATOM   2741  O   GLN B 343      42.406  27.933  65.705  1.00134.60
ATOM   2742  CB  GLN B 343      44.631  26.230  67.194  1.00134.60
ATOM   2743  CG  GLN B 343      46.153  26.115  67.096  1.00134.60
ATOM   2744  CD  GLN B 343      46.497  25.974  65.617  1.00134.60
ATOM   2745  OE1 GLN B 343      46.078  26.772  64.782  1.00134.60
ATOM   2746  NE2 GLN B 343      47.285  24.916  65.283  1.00134.60
ATOM   2747  N   ALA B 344      44.380  28.921  65.259  1.00 36.65
ATOM   2748  CA  ALA B 344      43.866  29.567  64.086  1.00 36.65
ATOM   2749  C   ALA B 344      43.358  28.570  63.088  1.00 36.65
ATOM   2750  O   ALA B 344      42.291  28.761  62.505  1.00 36.65
ATOM   2751  CB  ALA B 344      44.921  30.441  63.390  1.00 36.65
ATOM   2752  N   GLU B 345      44.092  27.465  62.872  1.00 45.97
ATOM   2753  CA  GLU B 345      43.695  26.535  61.853  1.00 45.97
ATOM   2754  C   GLU B 345      42.354  25.956  62.175  1.00 45.97
ATOM   2755  O   GLU B 345      41.504  25.824  61.294  1.00 45.97
ATOM   2756  CB  GLU B 345      44.700  25.389  61.663  1.00 45.97
ATOM   2757  CG  GLU B 345      46.053  25.870  61.133  1.00 45.97
ATOM   2758  CD  GLU B 345      47.060  24.750  61.335  1.00 45.97
ATOM   2759  OE1 GLU B 345      47.618  24.661  62.462  1.00 45.97
ATOM   2760  OE2 GLU B 345      47.282  23.970  60.370  1.00 45.97
ATOM   2761  N   SER B 346      42.133  25.593  63.452  1.00 85.00
ATOM   2762  CA  SER B 346      40.889  25.010  63.876  1.00 85.00
ATOM   2763  C   SER B 346      39.801  26.033  63.800  1.00 85.00
ATOM   2764  O   SER B 346      38.655  25.707  63.494  1.00 85.00
ATOM   2765  CB  SER B 346      40.918  24.503  65.329  1.00 85.00
ATOM   2766  OG  SER B 346      41.190  25.574  66.219  1.00 85.00
ATOM   2767  N   LYS B 347      40.121  27.304  64.104  1.00 51.96
ATOM   2768  CA  LYS B 347      39.095  28.305  64.086  1.00 51.96
ATOM   2769  C   LYS B 347      38.606  28.502  62.681  1.00 51.96
ATOM   2770  O   LYS B 347      37.407  28.645  62.446  1.00 51.96
ATOM   2771  CB  LYS B 347      39.548  29.662  64.650  1.00 51.96
ATOM   2772  CG  LYS B 347      38.441  30.711  64.555  1.00 51.96
ATOM   2773  CD  LYS B 347      38.775  32.036  65.237  1.00 51.96
ATOM   2774  CE  LYS B 347      38.357  32.061  66.708  1.00 51.96
ATOM   2775  NZ  LYS B 347      38.506  33.427  67.257  1.00 51.96
ATOM   2776  N   VAL B 348      39.530  28.517  61.703  1.00 36.06
ATOM   2777  CA  VAL B 348      39.148  28.708  60.332  1.00 36.06
ATOM   2778  C   VAL B 348      38.311  27.540  59.910  1.00 36.06
ATOM   2779  O   VAL B 348      37.281  27.701  59.261  1.00 36.06
ATOM   2780  CB  VAL B 348      40.333  28.809  59.411  1.00 36.06
ATOM   2781  CG1 VAL B 348      39.834  28.948  57.963  1.00 36.06
ATOM   2782  CG2 VAL B 348      41.203  29.992  59.874  1.00 36.06
ATOM   2783  N   PHE B 349      38.713  26.323  60.317  1.00 85.11
ATOM   2784  CA  PHE B 349      38.030  25.127  59.915  1.00 85.11
ATOM   2785  C   PHE B 349      36.590  25.183  60.340  1.00 85.11
ATOM   2786  O   PHE B 349      35.696  24.918  59.537  1.00 85.11
ATOM   2787  CB  PHE B 349      38.677  23.877  60.541  1.00 85.11
ATOM   2788  CG  PHE B 349      37.898  22.680  60.126  1.00 85.11
ATOM   2789  CD1 PHE B 349      37.999  22.182  58.847  1.00 85.11
ATOM   2790  CD2 PHE B 349      37.057  22.060  61.020  1.00 85.11
ATOM   2791  CE1 PHE B 349      37.276  21.074  58.470  1.00 85.11
ATOM   2792  CE2 PHE B 349      36.333  20.952  60.649  1.00 85.11
ATOM   2793  CZ  PHE B 349      36.440  20.460  59.371  1.00 85.11
ATOM   2794  N   TYR B 350      36.325  25.532  61.613  1.00 92.85
ATOM   2795  CA  TYR B 350      34.987  25.547  62.137  1.00 92.85
ATOM   2796  C   TYR B 350      34.144  26.627  61.539  1.00 92.85
ATOM   2797  O   TYR B 350      32.950  26.417  61.343  1.00 92.85
ATOM   2798  CB  TYR B 350      34.921  25.651  63.672  1.00 92.85
ATOM   2799  CG  TYR B 350      35.441  24.340  64.146  1.00 92.85
ATOM   2800  CD1 TYR B 350      34.858  23.178  63.693  1.00 92.85
ATOM   2801  CD2 TYR B 350      36.478  24.261  65.046  1.00 92.85
ATOM   2802  CE1 TYR B 350      35.318  21.953  64.111  1.00 92.85
ATOM   2803  CE2 TYR B 350      36.942  23.036  65.467  1.00 92.85
ATOM   2804  CZ  TYR B 350      36.365  21.880  64.997  1.00 92.85
ATOM   2805  OH  TYR B 350      36.840  20.622  65.425  1.00 92.85
ATOM   2806  N   LEU B 351      34.715  27.823  61.291  1.00 55.85
ATOM   2807  CA  LEU B 351      33.945  28.907  60.737  1.00 55.85
ATOM   2808  C   LEU B 351      33.533  28.561  59.339  1.00 55.85
ATOM   2809  O   LEU B 351      32.430  28.890  58.904  1.00 55.85
ATOM   2810  CB  LEU B 351      34.709  30.240  60.717  1.00 55.85
ATOM   2811  CG  LEU B 351      35.126  30.690  62.128  1.00 55.85
ATOM   2812  CD1 LEU B 351      35.999  31.952  62.082  1.00 55.85
ATOM   2813  CD2 LEU B 351      33.904  30.840  63.051  1.00 55.85
ATOM   2814  N   LYS B 352      34.423  27.891  58.588  1.00 57.04
ATOM   2815  CA  LYS B 352      34.115  27.488  57.248  1.00 57.04
ATOM   2816  C   LYS B 352      32.926  26.578  57.305  1.00 57.04
ATOM   2817  O   LYS B 352      31.973  26.726  56.539  1.00 57.04
ATOM   2818  CB  LYS B 352      35.246  26.662  56.625  1.00 57.04
ATOM   2819  CG  LYS B 352      35.004  26.364  55.150  1.00 57.04
ATOM   2820  CD  LYS B 352      36.179  25.691  54.450  1.00 57.04
ATOM   2821  CE  LYS B 352      36.302  24.215  54.821  1.00 57.04
ATOM   2822  NZ  LYS B 352      35.161  23.454  54.281  1.00 57.04
ATOM   2823  N   MET B 353      32.951  25.629  58.259  1.00 55.98
ATOM   2824  CA  MET B 353      31.935  24.624  58.407  1.00 55.98
ATOM   2825  C   MET B 353      30.623  25.291  58.689  1.00 55.98
ATOM   2826  O   MET B 353      29.587  24.900  58.153  1.00 55.98
ATOM   2827  CB  MET B 353      32.270  23.661  59.560  1.00 55.98
ATOM   2828  CG  MET B 353      31.404  22.403  59.623  1.00 55.98
ATOM   2829  SD  MET B 353      32.036  21.154  60.783  1.00 55.98
ATOM   2830  CE  MET B 353      30.716  19.947  60.478  1.00 55.98
ATOM   2831  N   LYS B 354      30.633  26.328  59.542  1.00 48.92
ATOM   2832  CA  LYS B 354      29.426  27.038  59.844  1.00 48.92
ATOM   2833  C   LYS B 354      28.928  27.686  58.581  1.00 48.92
ATOM   2834  O   LYS B 354      27.725  27.742  58.333  1.00 48.92
ATOM   2835  CB  LYS B 354      29.643  28.127  60.906  1.00 48.92
ATOM   2836  CG  LYS B 354      28.365  28.835  61.353  1.00 48.92
ATOM   2837  CD  LYS B 354      28.446  29.350  62.791  1.00 48.92
ATOM   2838  CE  LYS B 354      29.428  30.508  62.965  1.00 48.92
ATOM   2839  NZ  LYS B 354      29.117  31.252  64.203  1.00 48.92
ATOM   2840  N   GLY B 355      29.837  28.217  57.742  1.00 26.43
ATOM   2841  CA  GLY B 355      29.401  28.850  56.526  1.00 26.43
ATOM   2842  C   GLY B 355      28.766  27.830  55.619  1.00 26.43
ATOM   2843  O   GLY B 355      27.733  28.096  55.003  1.00 26.43
ATOM   2844  N   ASP B 356      29.378  26.631  55.512  1.00 61.60
ATOM   2845  CA  ASP B 356      28.904  25.590  54.632  1.00 61.60
ATOM   2846  C   ASP B 356      27.521  25.148  55.012  1.00 61.60
ATOM   2847  O   ASP B 356      26.645  25.043  54.154  1.00 61.60
ATOM   2848  CB  ASP B 356      29.761  24.307  54.667  1.00 61.60
ATOM   2849  CG  ASP B 356      31.088  24.515  53.947  1.00 61.60
ATOM   2850  OD1 ASP B 356      31.241  25.543  53.236  1.00 61.60
ATOM   2851  OD2 ASP B 356      31.969  23.625  54.094  1.00 61.60
ATOM   2852  N   TYR B 357      27.282  24.869  56.309  1.00 87.12
ATOM   2853  CA  TYR B 357      25.995  24.390  56.735  1.00 87.12
ATOM   2854  C   TYR B 357      24.950  25.437  56.541  1.00 87.12
ATOM   2855  O   TYR B 357      23.814  25.110  56.207  1.00 87.12
ATOM   2856  CB  TYR B 357      25.967  23.844  58.168  1.00 87.12
ATOM   2857  CG  TYR B 357      26.426  22.441  57.988  1.00 87.12
ATOM   2858  CD1 TYR B 357      27.759  22.138  57.850  1.00 87.12
ATOM   2859  CD2 TYR B 357      25.498  21.427  57.924  1.00 87.12
ATOM   2860  CE1 TYR B 357      28.162  20.834  57.672  1.00 87.12
ATOM   2861  CE2 TYR B 357      25.894  20.124  57.746  1.00 87.12
ATOM   2862  CZ  TYR B 357      27.228  19.827  57.619  1.00 87.12
ATOM   2863  OH  TYR B 357      27.638  18.488  57.436  1.00 87.12
ATOM   2864  N   TYR B 358      25.282  26.718  56.789  1.00 73.53
ATOM   2865  CA  TYR B 358      24.332  27.762  56.520  1.00 73.53
ATOM   2866  C   TYR B 358      24.085  27.825  55.044  1.00 73.53
ATOM   2867  O   TYR B 358      22.972  28.106  54.608  1.00 73.53
ATOM   2868  CB  TYR B 358      24.754  29.163  57.001  1.00 73.53
ATOM   2869  CG  TYR B 358      24.389  29.275  58.441  1.00 73.53
ATOM   2870  CD1 TYR B 358      23.060  29.318  58.799  1.00 73.53
ATOM   2871  CD2 TYR B 358      25.343  29.341  59.429  1.00 73.53
ATOM   2872  CE1 TYR B 358      22.684  29.425  60.116  1.00 73.53
ATOM   2873  CE2 TYR B 358      24.973  29.446  60.750  1.00 73.53
ATOM   2874  CZ  TYR B 358      23.644  29.488  61.096  1.00 73.53
ATOM   2875  OH  TYR B 358      23.264  29.596  62.449  1.00 73.53
ATOM   2876  N   ARG B 359      25.128  27.594  54.228  1.00120.94
ATOM   2877  CA  ARG B 359      24.960  27.633  52.805  1.00120.94
ATOM   2878  C   ARG B 359      23.968  26.565  52.420  1.00120.94
ATOM   2879  O   ARG B 359      23.104  26.795  51.575  1.00120.94
ATOM   2880  CB  ARG B 359      26.281  27.379  52.057  1.00120.94
ATOM   2881  CG  ARG B 359      26.204  27.551  50.539  1.00120.94
ATOM   2882  CD  ARG B 359      27.528  28.025  49.936  1.00120.94
ATOM   2883  NE  ARG B 359      28.590  27.120  50.457  1.00120.94
ATOM   2884  CZ  ARG B 359      28.820  25.902  49.890  1.00120.94
ATOM   2885  NH1 ARG B 359      28.163  25.532  48.752  1.00120.94
ATOM   2886  NH2 ARG B 359      29.707  25.044  50.474  1.00120.94
ATOM   2887  N   TYR B 360      24.040  25.370  53.046  1.00 90.36
ATOM   2888  CA  TYR B 360      23.141  24.299  52.695  1.00 90.36
ATOM   2889  C   TYR B 360      21.731  24.709  53.016  1.00 90.36
ATOM   2890  O   TYR B 360      20.802  24.395  52.273  1.00 90.36
ATOM   2891  CB  TYR B 360      23.416  22.954  53.404  1.00 90.36
ATOM   2892  CG  TYR B 360      24.791  22.464  53.070  1.00 90.36
ATOM   2893  CD1 TYR B 360      25.226  22.380  51.767  1.00 90.36
ATOM   2894  CD2 TYR B 360      25.631  22.026  54.069  1.00 90.36
ATOM   2895  CE1 TYR B 360      26.488  21.911  51.475  1.00 90.36
ATOM   2896  CE2 TYR B 360      26.892  21.554  53.783  1.00 90.36
ATOM   2897  CZ  TYR B 360      27.326  21.499  52.482  1.00 90.36
ATOM   2898  OH  TYR B 360      28.621  21.016  52.188  1.00 90.36
ATOM   2899  N   LEU B 361      21.522  25.399  54.155  1.00 52.21
ATOM   2900  CA  LEU B 361      20.207  25.837  54.530  1.00 52.21
ATOM   2901  C   LEU B 361      19.716  26.824  53.512  1.00 52.21
ATOM   2902  O   LEU B 361      18.552  26.795  53.114  1.00 52.21
ATOM   2903  CB  LEU B 361      20.173  26.494  55.919  1.00 52.21
ATOM   2904  CG  LEU B 361      20.391  25.484  57.061  1.00 52.21
ATOM   2905  CD1 LEU B 361      20.576  26.191  58.414  1.00 52.21
ATOM   2906  CD2 LEU B 361      19.270  24.431  57.083  1.00 52.21
ATOM   2907  N   ALA B 362      20.616  27.706  53.041  1.00 40.74
ATOM   2908  CA  ALA B 362      20.284  28.738  52.100  1.00 40.74
ATOM   2909  C   ALA B 362      19.784  28.120  50.829  1.00 40.74
ATOM   2910  O   ALA B 362      18.894  28.659  50.173  1.00 40.74
ATOM   2911  CB  ALA B 362      21.488  29.624  51.742  1.00 40.74
ATOM   2912  N   GLU B 363      20.345  26.965  50.436  1.00 69.68
ATOM   2913  CA  GLU B 363      19.962  26.367  49.190  1.00 69.68
ATOM   2914  C   GLU B 363      18.484  26.074  49.178  1.00 69.68
ATOM   2915  O   GLU B 363      17.838  26.188  48.139  1.00 69.68
ATOM   2916  CB  GLU B 363      20.721  25.056  48.925  1.00 69.68
ATOM   2917  CG  GLU B 363      22.210  25.287  48.655  1.00 69.68
ATOM   2918  CD  GLU B 363      22.880  23.941  48.437  1.00 69.68
ATOM   2919  OE1 GLU B 363      22.598  23.003  49.229  1.00 69.68
ATOM   2920  OE2 GLU B 363      23.688  23.834  47.475  1.00 69.68
ATOM   2921  N   VAL B 364      17.938  25.568  50.298  1.00108.50
ATOM   2922  CA  VAL B 364      16.538  25.252  50.466  1.00108.50
ATOM   2923  C   VAL B 364      15.676  26.371  50.982  1.00108.50
ATOM   2924  O   VAL B 364      14.452  26.274  50.894  1.00108.50
ATOM   2925  CB  VAL B 364      16.304  24.044  51.328  1.00108.50
ATOM   2926  CG1 VAL B 364      16.890  22.818  50.602  1.00108.50
ATOM   2927  CG2 VAL B 364      16.894  24.298  52.725  1.00108.50
ATOM   2928  N   ALA B 365      16.274  27.427  51.572  1.00 66.31
ATOM   2929  CA  ALA B 365      15.566  28.435  52.324  1.00 66.31
ATOM   2930  C   ALA B 365      14.309  28.904  51.656  1.00 66.31
ATOM   2931  O   ALA B 365      14.232  29.038  50.436  1.00 66.31
ATOM   2932  CB  ALA B 365      16.423  29.676  52.621  1.00 66.31
ATOM   2933  N   ALA B 366      13.285  29.180  52.498  1.00 50.14
ATOM   2934  CA  ALA B 366      11.976  29.595  52.074  1.00 50.14
ATOM   2935  C   ALA B 366      12.118  30.830  51.250  1.00 50.14
ATOM   2936  O   ALA B 366      12.812  31.774  51.621  1.00 50.14
ATOM   2937  CB  ALA B 366      11.031  29.924  53.245  1.00 50.14
ATOM   2938  N   GLY B 367      11.358  30.891  50.143  1.00 37.01
ATOM   2939  CA  GLY B 367      11.540  31.928  49.174  1.00 37.01
ATOM   2940  C   GLY B 367      12.025  31.209  47.962  1.00 37.01
ATOM   2941  O   GLY B 367      12.303  31.801  46.921  1.00 37.01
ATOM   2942  N   ASP B 368      12.131  29.876  48.111  1.00 79.02
ATOM   2943  CA  ASP B 368      12.529  28.960  47.087  1.00 79.02
ATOM   2944  C   ASP B 368      13.789  29.393  46.419  1.00 79.02
ATOM   2945  O   ASP B 368      13.873  29.437  45.192  1.00 79.02
ATOM   2946  CB  ASP B 368      11.445  28.661  46.040  1.00 79.02
ATOM   2947  CG  ASP B 368      10.276  28.033  46.791  1.00 79.02
ATOM   2948  OD1 ASP B 368       9.582  28.783  47.528  1.00 79.02
ATOM   2949  OD2 ASP B 368      10.067  26.801  46.645  1.00 79.02
ATOM   2950  N   ASP B 369      14.805  29.747  47.225  1.00118.95
ATOM   2951  CA  ASP B 369      16.085  30.029  46.660  1.00118.95
ATOM   2952  C   ASP B 369      16.976  30.509  47.761  1.00118.95
ATOM   2953  O   ASP B 369      18.026  29.919  48.010  1.00118.95
ATOM   2954  CB  ASP B 369      16.074  31.126  45.581  1.00118.95
ATOM   2955  CG  ASP B 369      17.127  30.752  44.542  1.00118.95
ATOM   2956  OD1 ASP B 369      18.251  30.361  44.955  1.00118.95
ATOM   2957  OD2 ASP B 369      16.819  30.851  43.324  1.00118.95
ATOM   2958  N   LYS B 370      16.577  31.598  48.456  1.00120.95
ATOM   2959  CA  LYS B 370      17.445  32.136  49.467  1.00120.95
ATOM   2960  C   LYS B 370      16.628  32.791  50.548  1.00120.95
ATOM   2961  O   LYS B 370      15.411  32.913  50.426  1.00120.95
ATOM   2962  CB  LYS B 370      18.402  33.167  48.867  1.00120.95
ATOM   2963  CG  LYS B 370      19.048  32.574  47.618  1.00120.95
ATOM   2964  CD  LYS B 370      19.500  33.594  46.583  1.00120.95
ATOM   2965  CE  LYS B 370      19.709  32.960  45.206  1.00120.95
ATOM   2966  NZ  LYS B 370      20.711  31.874  45.281  1.00120.95
ATOM   2967  N   LYS B 371      17.289  33.176  51.669  1.00135.56
ATOM   2968  CA  LYS B 371      16.637  33.865  52.752  1.00135.56
ATOM   2969  C   LYS B 371      17.697  34.398  53.676  1.00135.56
ATOM   2970  O   LYS B 371      18.886  34.243  53.417  1.00135.56
ATOM   2971  CB  LYS B 371      15.695  33.009  53.614  1.00135.56
ATOM   2972  CG  LYS B 371      14.388  33.697  54.001  1.00135.56
ATOM   2973  CD  LYS B 371      13.382  32.718  54.605  1.00135.56
ATOM   2974  CE  LYS B 371      12.000  33.317  54.861  1.00135.56
ATOM   2975  NZ  LYS B 371      11.118  32.303  55.482  1.00135.56
ATOM   2976  N   GLY B 372      17.261  34.944  54.837  1.00 77.52
ATOM   2977  CA  GLY B 372      18.024  35.673  55.823  1.00 77.52
ATOM   2978  C   GLY B 372      19.203  34.893  56.318  1.00 77.52
ATOM   2979  O   GLY B 372      20.140  35.487  56.847  1.00 77.52
ATOM   2980  N   ILE B 373      19.155  33.554  56.242  1.00103.45
ATOM   2981  CA  ILE B 373      20.209  32.664  56.652  1.00103.45
ATOM   2982  C   ILE B 373      21.439  32.930  55.842  1.00103.45
ATOM   2983  O   ILE B 373      22.549  32.579  56.245  1.00103.45
ATOM   2984  CB  ILE B 373      19.812  31.231  56.545  1.00103.45
ATOM   2985  CG1 ILE B 373      19.459  30.905  55.087  1.00103.45
ATOM   2986  CG2 ILE B 373      18.706  30.984  57.580  1.00103.45
ATOM   2987  CD1 ILE B 373      18.572  29.681  54.925  1.00103.45
ATOM   2988  N   VAL B 374      21.261  33.503  54.641  1.00 62.40
ATOM   2989  CA  VAL B 374      22.353  33.792  53.762  1.00 62.40
ATOM   2990  C   VAL B 374      23.364  34.669  54.451  1.00 62.40
ATOM   2991  O   VAL B 374      24.566  34.491  54.264  1.00 62.40
ATOM   2992  CB  VAL B 374      21.909  34.468  52.493  1.00 62.40
ATOM   2993  CG1 VAL B 374      21.210  33.435  51.595  1.00 62.40
ATOM   2994  CG2 VAL B 374      21.012  35.664  52.871  1.00 62.40
ATOM   2995  N   ASP B 375      22.927  35.654  55.257  1.00 51.56
ATOM   2996  CA  ASP B 375      23.873  36.518  55.911  1.00 51.56
ATOM   2997  C   ASP B 375      24.700  35.752  56.899  1.00 51.56
ATOM   2998  O   ASP B 375      25.891  36.020  57.048  1.00 51.56
ATOM   2999  CB  ASP B 375      23.224  37.711  56.629  1.00 51.56
ATOM   3000  CG  ASP B 375      22.880  38.743  55.564  1.00 51.56
ATOM   3001  OD1 ASP B 375      23.804  39.164  54.819  1.00 51.56
ATOM   3002  OD2 ASP B 375      21.687  39.146  55.499  1.00 51.56
ATOM   3003  N   GLN B 376      24.098  34.778  57.607  1.00114.42
ATOM   3004  CA  GLN B 376      24.815  34.036  58.608  1.00114.42
ATOM   3005  C   GLN B 376      25.905  33.268  57.922  1.00114.42
ATOM   3006  O   GLN B 376      27.021  33.152  58.428  1.00114.42
ATOM   3007  CB  GLN B 376      23.913  33.033  59.342  1.00114.42
ATOM   3008  CG  GLN B 376      22.646  33.666  59.909  1.00114.42
ATOM   3009  CD  GLN B 376      22.887  33.831  61.403  1.00114.42
ATOM   3010  OE1 GLN B 376      22.258  33.166  62.224  1.00114.42
ATOM   3011  NE2 GLN B 376      23.835  34.736  61.766  1.00114.42
ATOM   3012  N   SER B 377      25.602  32.710  56.735  1.00 35.93
ATOM   3013  CA  SER B 377      26.588  31.970  56.006  1.00 35.93
ATOM   3014  C   SER B 377      27.718  32.893  55.660  1.00 35.93
ATOM   3015  O   SER B 377      28.886  32.591  55.900  1.00 35.93
ATOM   3016  CB  SER B 377      26.025  31.405  54.692  1.00 35.93
ATOM   3017  OG  SER B 377      27.024  30.662  54.013  1.00 35.93
ATOM   3018  N   GLN B 378      27.391  34.077  55.118  1.00 60.44
ATOM   3019  CA  GLN B 378      28.413  34.981  54.679  1.00 60.44
ATOM   3020  C   GLN B 378      29.270  35.444  55.814  1.00 60.44
ATOM   3021  O   GLN B 378      30.480  35.590  55.649  1.00 60.44
ATOM   3022  CB  GLN B 378      27.888  36.247  53.989  1.00 60.44
ATOM   3023  CG  GLN B 378      29.041  37.041  53.373  1.00 60.44
ATOM   3024  CD  GLN B 378      28.533  38.391  52.905  1.00 60.44
ATOM   3025  OE1 GLN B 378      27.648  38.990  53.514  1.00 60.44
ATOM   3026  NE2 GLN B 378      29.104  38.878  51.770  1.00 60.44
ATOM   3027  N   GLN B 379      28.675  35.710  56.989  1.00 37.97
ATOM   3028  CA  GLN B 379      29.416  36.242  58.097  1.00 37.97
ATOM   3029  C   GLN B 379      30.434  35.245  58.544  1.00 37.97
ATOM   3030  O   GLN B 379      31.578  35.602  58.822  1.00 37.97
ATOM   3031  CB  GLN B 379      28.508  36.526  59.303  1.00 37.97
ATOM   3032  CG  GLN B 379      29.270  37.000  60.541  1.00 37.97
ATOM   3033  CD  GLN B 379      29.944  38.319  60.191  1.00 37.97
ATOM   3034  OE1 GLN B 379      29.349  39.388  60.326  1.00 37.97
ATOM   3035  NE2 GLN B 379      31.216  38.246  59.720  1.00 37.97
ATOM   3036  N   ALA B 380      30.042  33.960  58.625  1.00 29.18
ATOM   3037  CA  ALA B 380      30.952  32.952  59.090  1.00 29.18
ATOM   3038  C   ALA B 380      32.106  32.841  58.139  1.00 29.18
ATOM   3039  O   ALA B 380      33.256  32.724  58.559  1.00 29.18
ATOM   3040  CB  ALA B 380      30.306  31.560  59.191  1.00 29.18
ATOM   3041  N   TYR B 381      31.828  32.874  56.821  1.00 79.19
ATOM   3042  CA  TYR B 381      32.874  32.757  55.842  1.00 79.19
ATOM   3043  C   TYR B 381      33.819  33.915  55.931  1.00 79.19
ATOM   3044  O   TYR B 381      35.030  33.727  55.829  1.00 79.19
ATOM   3045  CB  TYR B 381      32.403  32.763  54.376  1.00 79.19
ATOM   3046  CG  TYR B 381      31.813  31.453  53.991  1.00 79.19
ATOM   3047  CD1 TYR B 381      32.519  30.289  54.200  1.00 79.19
ATOM   3048  CD2 TYR B 381      30.580  31.389  53.385  1.00 79.19
ATOM   3049  CE1 TYR B 381      31.991  29.074  53.832  1.00 79.19
ATOM   3050  CE2 TYR B 381      30.049  30.177  53.014  1.00 79.19
ATOM   3051  CZ  TYR B 381      30.751  29.018  53.239  1.00 79.19
ATOM   3052  OH  TYR B 381      30.193  27.783  52.850  1.00 79.19
ATOM   3053  N   GLN B 382      33.295  35.146  56.099  1.00 44.62
ATOM   3054  CA  GLN B 382      34.130  36.316  56.087  1.00 44.62
ATOM   3055  C   GLN B 382      35.106  36.263  57.219  1.00 44.62
ATOM   3056  O   GLN B 382      36.287  36.559  57.041  1.00 44.62
ATOM   3057  CB  GLN B 382      33.338  37.628  56.232  1.00 44.62
ATOM   3058  CG  GLN B 382      34.229  38.860  56.418  1.00 44.62
ATOM   3059  CD  GLN B 382      35.013  39.060  55.130  1.00 44.62
ATOM   3060  OE1 GLN B 382      34.567  39.753  54.216  1.00 44.62
ATOM   3061  NE2 GLN B 382      36.216  38.428  55.050  1.00 44.62
ATOM   3062  N   GLU B 383      34.644  35.871  58.417  1.00 32.37
ATOM   3063  CA  GLU B 383      35.523  35.843  59.549  1.00 32.37
ATOM   3064  C   GLU B 383      36.600  34.836  59.287  1.00 32.37
ATOM   3065  O   GLU B 383      37.773  35.074  59.573  1.00 32.37
ATOM   3066  CB  GLU B 383      34.790  35.439  60.839  1.00 32.37
ATOM   3067  CG  GLU B 383      35.625  35.594  62.109  1.00 32.37
ATOM   3068  CD  GLU B 383      34.681  36.025  63.222  1.00 32.37
ATOM   3069  OE1 GLU B 383      34.158  37.168  63.139  1.00 32.37
ATOM   3070  OE2 GLU B 383      34.471  35.222  64.170  1.00 32.37
ATOM   3071  N   ALA B 384      36.226  33.677  58.717  1.00 25.95
ATOM   3072  CA  ALA B 384      37.187  32.650  58.442  1.00 25.95
ATOM   3073  C   ALA B 384      38.182  33.173  57.454  1.00 25.95
ATOM   3074  O   ALA B 384      39.381  32.924  57.574  1.00 25.95
ATOM   3075  CB  ALA B 384      36.555  31.394  57.819  1.00 25.95
ATOM   3076  N   PHE B 385      37.702  33.926  56.448  1.00 63.07
ATOM   3077  CA  PHE B 385      38.560  34.395  55.397  1.00 63.07
ATOM   3078  C   PHE B 385      39.612  35.313  55.946  1.00 63.07
ATOM   3079  O   PHE B 385      40.791  35.176  55.621  1.00 63.07
ATOM   3080  CB  PHE B 385      37.778  35.115  54.277  1.00 63.07
ATOM   3081  CG  PHE B 385      38.643  35.236  53.065  1.00 63.07
ATOM   3082  CD1 PHE B 385      39.316  34.145  52.565  1.00 63.07
ATOM   3083  CD2 PHE B 385      38.756  36.441  52.409  1.00 63.07
ATOM   3084  CE1 PHE B 385      40.103  34.260  51.441  1.00 63.07
ATOM   3085  CE2 PHE B 385      39.540  36.562  51.285  1.00 63.07
ATOM   3086  CZ  PHE B 385      40.222  35.471  50.802  1.00 63.07
ATOM   3087  N   GLU B 386      39.230  36.266  56.814  1.00 41.43
ATOM   3088  CA  GLU B 386      40.191  37.214  57.303  1.00 41.43
ATOM   3089  C   GLU B 386      41.249  36.503  58.094  1.00 41.43
ATOM   3090  O   GLU B 386      42.440  36.764  57.927  1.00 41.43
ATOM   3091  CB  GLU B 386      39.543  38.285  58.199  1.00 41.43
ATOM   3092  CG  GLU B 386      38.297  38.904  57.559  1.00 41.43
ATOM   3093  CD  GLU B 386      38.355  40.415  57.713  1.00 41.43
ATOM   3094  OE1 GLU B 386      39.296  41.035  57.148  1.00 41.43
ATOM   3095  OE2 GLU B 386      37.459  40.966  58.405  1.00 41.43
ATOM   3096  N   ILE B 387      40.844  35.559  58.962  1.00 41.51
ATOM   3097  CA  ILE B 387      41.770  34.876  59.823  1.00 41.51
ATOM   3098  C   ILE B 387      42.744  34.070  59.013  1.00 41.51
ATOM   3099  O   ILE B 387      43.953  34.147  59.226  1.00 41.51
ATOM   3100  CB  ILE B 387      41.073  33.899  60.724  1.00 41.51
ATOM   3101  CG1 ILE B 387      40.008  34.609  61.575  1.00 41.51
ATOM   3102  CG2 ILE B 387      42.139  33.164  61.551  1.00 41.51
ATOM   3103  CD1 ILE B 387      38.996  33.648  62.193  1.00 41.51
ATOM   3104  N   SER B 388      42.243  33.293  58.035  1.00 32.76
ATOM   3105  CA  SER B 388      43.102  32.404  57.302  1.00 32.76
ATOM   3106  C   SER B 388      44.140  33.199  56.577  1.00 32.76
ATOM   3107  O   SER B 388      45.288  32.777  56.449  1.00 32.76
ATOM   3108  CB  SER B 388      42.349  31.555  56.265  1.00 32.76
ATOM   3109  OG  SER B 388      41.749  32.394  55.289  1.00 32.76
ATOM   3110  N   LYS B 389      43.755  34.388  56.089  1.00 77.43
ATOM   3111  CA  LYS B 389      44.640  35.221  55.330  1.00 77.43
ATOM   3112  C   LYS B 389      45.785  35.623  56.213  1.00 77.43
ATOM   3113  O   LYS B 389      46.937  35.657  55.785  1.00 77.43
ATOM   3114  CB  LYS B 389      43.895  36.478  54.848  1.00 77.43
ATOM   3115  CG  LYS B 389      42.929  36.279  53.682  1.00 77.43
ATOM   3116  CD  LYS B 389      42.984  37.456  52.703  1.00 77.43
ATOM   3117  CE  LYS B 389      41.994  38.582  53.006  1.00 77.43
ATOM   3118  NZ  LYS B 389      42.486  39.866  52.456  1.00 77.43
ATOM   3119  N   LYS B 390      45.492  35.992  57.472  1.00109.40
ATOM   3120  CA  LYS B 390      46.544  36.373  58.370  1.00109.40
ATOM   3121  C   LYS B 390      47.385  35.200  58.781  1.00109.40
ATOM   3122  O   LYS B 390      48.604  35.203  58.629  1.00109.40
ATOM   3123  CB  LYS B 390      45.989  36.983  59.668  1.00109.40
ATOM   3124  CG  LYS B 390      45.154  38.250  59.476  1.00109.40
ATOM   3125  CD  LYS B 390      43.852  38.222  60.279  1.00109.40
ATOM   3126  CE  LYS B 390      43.023  39.500  60.126  1.00109.40
ATOM   3127  NZ  LYS B 390      43.642  40.610  60.885  1.00109.40
ATOM   3128  N   GLU B 391      46.731  34.165  59.331  1.00171.08
ATOM   3129  CA  GLU B 391      47.413  33.058  59.939  1.00171.08
ATOM   3130  C   GLU B 391      47.953  31.985  59.027  1.00171.08
ATOM   3131  O   GLU B 391      48.876  31.281  59.431  1.00171.08
ATOM   3132  CB  GLU B 391      46.632  32.462  61.126  1.00171.08
ATOM   3133  CG  GLU B 391      46.265  33.461  62.214  1.00171.08
ATOM   3134  CD  GLU B 391      47.210  33.219  63.367  1.00171.08
ATOM   3135  OE1 GLU B 391      48.434  33.453  63.182  1.00171.08
ATOM   3136  OE2 GLU B 391      46.720  32.809  64.451  1.00171.08
ATOM   3137  N   MET B 392      47.415  31.780  57.805  1.00 76.48
ATOM   3138  CA  MET B 392      47.854  30.622  57.061  1.00 76.48
ATOM   3139  C   MET B 392      48.537  30.990  55.773  1.00 76.48
ATOM   3140  O   MET B 392      48.359  32.082  55.237  1.00 76.48
ATOM   3141  CB  MET B 392      46.678  29.719  56.642  1.00 76.48
ATOM   3142  CG  MET B 392      45.569  29.534  57.683  1.00 76.48
ATOM   3143  SD  MET B 392      44.216  28.460  57.104  1.00 76.48
ATOM   3144  CE  MET B 392      44.296  27.235  58.443  1.00 76.48
ATOM   3145  N   GLN B 393      49.356  30.044  55.252  1.00 95.32
ATOM   3146  CA  GLN B 393      50.031  30.180  53.990  1.00 95.32
ATOM   3147  C   GLN B 393      49.013  29.909  52.921  1.00 95.32
ATOM   3148  O   GLN B 393      48.053  29.167  53.132  1.00 95.32
ATOM   3149  CB  GLN B 393      51.173  29.166  53.792  1.00 95.32
ATOM   3150  CG  GLN B 393      52.244  29.600  52.791  1.00 95.32
ATOM   3151  CD  GLN B 393      53.018  30.745  53.428  1.00 95.32
ATOM   3152  OE1 GLN B 393      53.329  30.716  54.617  1.00 95.32
ATOM   3153  NE2 GLN B 393      53.354  31.779  52.612  1.00 95.32
ATOM   3154  N   PRO B 394      49.206  30.493  51.770  1.00124.30
ATOM   3155  CA  PRO B 394      48.243  30.368  50.704  1.00124.30
ATOM   3156  C   PRO B 394      48.047  28.983  50.156  1.00124.30
ATOM   3157  O   PRO B 394      47.034  28.755  49.497  1.00124.30
ATOM   3158  CB  PRO B 394      48.647  31.407  49.663  1.00124.30
ATOM   3159  CG  PRO B 394      49.331  32.506  50.497  1.00124.30
ATOM   3160  CD  PRO B 394      49.918  31.760  51.707  1.00124.30
ATOM   3161  N   THR B 395      49.029  28.082  50.326  1.00 86.52
ATOM   3162  CA  THR B 395      48.955  26.709  49.895  1.00 86.52
ATOM   3163  C   THR B 395      48.181  25.854  50.860  1.00 86.52
ATOM   3164  O   THR B 395      47.830  24.716  50.545  1.00 86.52
ATOM   3165  CB  THR B 395      50.302  26.089  49.674  1.00 86.52
ATOM   3166  OG1 THR B 395      51.183  26.401  50.744  1.00 86.52
ATOM   3167  CG2 THR B 395      50.858  26.618  48.343  1.00 86.52
ATOM   3168  N   HIS B 396      47.978  26.340  52.098  1.00 74.22
ATOM   3169  CA  HIS B 396      47.321  25.584  53.133  1.00 74.22
ATOM   3170  C   HIS B 396      45.961  25.141  52.662  1.00 74.22
ATOM   3171  O   HIS B 396      45.135  25.938  52.229  1.00 74.22
ATOM   3172  CB  HIS B 396      47.130  26.422  54.409  1.00 74.22
ATOM   3173  CG  HIS B 396      46.823  25.609  55.625  1.00 74.22
ATOM   3174  ND1 HIS B 396      45.641  24.934  55.826  1.00 74.22
ATOM   3175  CD2 HIS B 396      47.581  25.365  56.730  1.00 74.22
ATOM   3176  CE1 HIS B 396      45.739  24.320  57.031  1.00 74.22
ATOM   3177  NE2 HIS B 396      46.900  24.553  57.619  1.00 74.22
ATOM   3178  N   PRO B 397      45.726  23.855  52.766  1.00108.55
ATOM   3179  CA  PRO B 397      44.502  23.228  52.325  1.00108.55
ATOM   3180  C   PRO B 397      43.258  23.802  52.938  1.00108.55
ATOM   3181  O   PRO B 397      42.254  23.893  52.234  1.00108.55
ATOM   3182  CB  PRO B 397      44.669  21.748  52.673  1.00108.55
ATOM   3183  CG  PRO B 397      45.643  21.760  53.866  1.00108.55
ATOM   3184  CD  PRO B 397      46.548  22.975  53.591  1.00108.55
ATOM   3185  N   ILE B 398      43.267  24.152  54.241  1.00 63.14
ATOM   3186  CA  ILE B 398      42.070  24.690  54.833  1.00 63.14
ATOM   3187  C   ILE B 398      41.786  26.039  54.252  1.00 63.14
ATOM   3188  O   ILE B 398      40.634  26.383  54.000  1.00 63.14
ATOM   3189  CB  ILE B 398      42.107  24.873  56.322  1.00 63.14
ATOM   3190  CG1 ILE B 398      42.545  23.586  57.038  1.00 63.14
ATOM   3191  CG2 ILE B 398      40.701  25.331  56.750  1.00 63.14
ATOM   3192  CD1 ILE B 398      42.501  23.698  58.562  1.00 63.14
ATOM   3193  N   ARG B 399      42.833  26.862  54.071  1.00 60.07
ATOM   3194  CA  ARG B 399      42.673  28.190  53.549  1.00 60.07
ATOM   3195  C   ARG B 399      42.159  28.126  52.137  1.00 60.07
ATOM   3196  O   ARG B 399      41.255  28.870  51.755  1.00 60.07
ATOM   3197  CB  ARG B 399      44.014  28.940  53.539  1.00 60.07
ATOM   3198  CG  ARG B 399      43.961  30.336  52.924  1.00 60.07
ATOM   3199  CD  ARG B 399      45.308  31.059  53.008  1.00 60.07
ATOM   3200  NE  ARG B 399      45.405  31.987  51.847  1.00 60.07
ATOM   3201  CZ  ARG B 399      46.190  33.096  51.933  1.00 60.07
ATOM   3202  NH1 ARG B 399      46.877  33.350  53.085  1.00 60.07
ATOM   3203  NH2 ARG B 399      46.283  33.956  50.878  1.00 60.07
ATOM   3204  N   LEU B 400      42.728  27.231  51.308  1.00 63.66
ATOM   3205  CA  LEU B 400      42.307  27.118  49.936  1.00 63.66
ATOM   3206  C   LEU B 400      40.900  26.610  49.865  1.00 63.66
ATOM   3207  O   LEU B 400      40.132  27.032  49.004  1.00 63.66
ATOM   3208  CB  LEU B 400      43.177  26.179  49.093  1.00 63.66
ATOM   3209  CG  LEU B 400      44.335  26.860  48.346  1.00 63.66
ATOM   3210  CD1 LEU B 400      45.602  25.991  48.392  1.00 63.66
ATOM   3211  CD2 LEU B 400      43.928  27.207  46.904  1.00 63.66
ATOM   3212  N   GLY B 401      40.538  25.664  50.753  1.00 28.60
ATOM   3213  CA  GLY B 401      39.226  25.070  50.759  1.00 28.60
ATOM   3214  C   GLY B 401      38.186  26.099  51.094  1.00 28.60
ATOM   3215  O   GLY B 401      37.079  26.077  50.559  1.00 28.60
ATOM   3216  N   LEU B 402      38.505  27.003  52.035  1.00 57.26
ATOM   3217  CA  LEU B 402      37.605  28.037  52.466  1.00 57.26
ATOM   3218  C   LEU B 402      37.327  28.953  51.311  1.00 57.26
ATOM   3219  O   LEU B 402      36.178  29.308  51.050  1.00 57.26
ATOM   3220  CB  LEU B 402      38.267  28.879  53.575  1.00 57.26
ATOM   3221  CG  LEU B 402      37.454  30.068  54.115  1.00 57.26
ATOM   3222  CD1 LEU B 402      36.208  29.605  54.885  1.00 57.26
ATOM   3223  CD2 LEU B 402      38.352  31.013  54.930  1.00 57.26
ATOM   3224  N   ALA B 403      38.384  29.348  50.576  1.00 30.24
ATOM   3225  CA  ALA B 403      38.256  30.268  49.480  1.00 30.24
ATOM   3226  C   ALA B 403      37.389  29.652  48.434  1.00 30.24
ATOM   3227  O   ALA B 403      36.523  30.311  47.860  1.00 30.24
ATOM   3228  CB  ALA B 403      39.604  30.609  48.825  1.00 30.24
ATOM   3229  N   LEU B 404      37.598  28.352  48.165  1.00 59.70
ATOM   3230  CA  LEU B 404      36.827  27.705  47.151  1.00 59.70
ATOM   3231  C   LEU B 404      35.373  27.736  47.546  1.00 59.70
ATOM   3232  O   LEU B 404      34.528  28.123  46.741  1.00 59.70
ATOM   3233  CB  LEU B 404      37.261  26.243  46.942  1.00 59.70
ATOM   3234  CG  LEU B 404      36.508  25.507  45.819  1.00 59.70
ATOM   3235  CD1 LEU B 404      36.780  26.142  44.444  1.00 59.70
ATOM   3236  CD2 LEU B 404      36.818  24.002  45.846  1.00 59.70
ATOM   3237  N   ASN B 405      35.041  27.367  48.804  1.00 59.90
ATOM   3238  CA  ASN B 405      33.663  27.314  49.234  1.00 59.90
ATOM   3239  C   ASN B 405      33.040  28.677  49.299  1.00 59.90
ATOM   3240  O   ASN B 405      31.858  28.843  49.000  1.00 59.90
ATOM   3241  CB  ASN B 405      33.457  26.664  50.613  1.00 59.90
ATOM   3242  CG  ASN B 405      33.573  25.157  50.443  1.00 59.90
ATOM   3243  OD1 ASN B 405      34.042  24.668  49.416  1.00 59.90
ATOM   3244  ND2 ASN B 405      33.107  24.396  51.468  1.00 59.90
ATOM   3245  N   PHE B 406      33.807  29.687  49.736  1.00 97.58
ATOM   3246  CA  PHE B 406      33.305  31.021  49.877  1.00 97.58
ATOM   3247  C   PHE B 406      32.965  31.561  48.517  1.00 97.58
ATOM   3248  O   PHE B 406      31.942  32.225  48.350  1.00 97.58
ATOM   3249  CB  PHE B 406      34.334  31.899  50.618  1.00 97.58
ATOM   3250  CG  PHE B 406      33.709  33.170  51.078  1.00 97.58
ATOM   3251  CD1 PHE B 406      32.342  33.307  51.106  1.00 97.58
ATOM   3252  CD2 PHE B 406      34.495  34.190  51.567  1.00 97.58
ATOM   3253  CE1 PHE B 406      31.768  34.473  51.552  1.00 97.58
ATOM   3254  CE2 PHE B 406      33.929  35.358  52.018  1.00 97.58
ATOM   3255  CZ  PHE B 406      32.562  35.501  52.005  1.00 97.58
ATOM   3256  N   SER B 407      33.808  31.284  47.500  1.00 40.13
ATOM   3257  CA  SER B 407      33.552  31.760  46.165  1.00 40.13
ATOM   3258  C   SER B 407      32.317  31.094  45.630  1.00 40.13
ATOM   3259  O   SER B 407      31.543  31.705  44.895  1.00 40.13
ATOM   3260  CB  SER B 407      34.724  31.514  45.190  1.00 40.13
ATOM   3261  OG  SER B 407      34.899  30.129  44.932  1.00 40.13
ATOM   3262  N   VAL B 408      32.099  29.816  45.992  1.00 40.45
ATOM   3263  CA  VAL B 408      30.936  29.082  45.573  1.00 40.45
ATOM   3264  C   VAL B 408      29.750  29.766  46.174  1.00 40.45
ATOM   3265  O   VAL B 408      28.691  29.867  45.556  1.00 40.45
ATOM   3266  CB  VAL B 408      30.969  27.662  46.061  1.00 40.45
ATOM   3267  CG1 VAL B 408      29.595  27.009  45.830  1.00 40.45
ATOM   3268  CG2 VAL B 408      32.129  26.942  45.353  1.00 40.45
ATOM   3269  N   PHE B 409      29.904  30.262  47.414  1.00 60.66
ATOM   3270  CA  PHE B 409      28.831  30.945  48.069  1.00 60.66
ATOM   3271  C   PHE B 409      28.456  32.138  47.243  1.00 60.66
ATOM   3272  O   PHE B 409      27.278  32.364  46.971  1.00 60.66
ATOM   3273  CB  PHE B 409      29.234  31.426  49.479  1.00 60.66
ATOM   3274  CG  PHE B 409      28.110  32.173  50.120  1.00 60.66
ATOM   3275  CD1 PHE B 409      27.008  31.518  50.624  1.00 60.66
ATOM   3276  CD2 PHE B 409      28.176  33.543  50.240  1.00 60.66
ATOM   3277  CE1 PHE B 409      25.985  32.222  51.218  1.00 60.66
ATOM   3278  CE2 PHE B 409      27.159  34.253  50.833  1.00 60.66
ATOM   3279  CZ  PHE B 409      26.059  33.593  51.322  1.00 60.66
ATOM   3280  N   TYR B 410      29.447  32.928  46.791  1.00 69.01
ATOM   3281  CA  TYR B 410      29.105  34.098  46.034  1.00 69.01
ATOM   3282  C   TYR B 410      28.404  33.717  44.771  1.00 69.01
ATOM   3283  O   TYR B 410      27.373  34.295  44.430  1.00 69.01
ATOM   3284  CB  TYR B 410      30.319  34.958  45.641  1.00 69.01
ATOM   3285  CG  TYR B 410      30.735  35.738  46.837  1.00 69.01
ATOM   3286  CD1 TYR B 410      29.845  36.614  47.409  1.00 69.01
ATOM   3287  CD2 TYR B 410      31.994  35.618  47.377  1.00 69.01
ATOM   3288  CE1 TYR B 410      30.191  37.358  48.509  1.00 69.01
ATOM   3289  CE2 TYR B 410      32.350  36.361  48.479  1.00 69.01
ATOM   3290  CZ  TYR B 410      31.447  37.231  49.047  1.00 69.01
ATOM   3291  OH  TYR B 410      31.805  37.997  50.176  1.00 69.01
ATOM   3292  N   TYR B 411      28.936  32.728  44.035  1.00 79.66
ATOM   3293  CA  TYR B 411      28.364  32.434  42.756  1.00 79.66
ATOM   3294  C   TYR B 411      26.964  31.892  42.896  1.00 79.66
ATOM   3295  O   TYR B 411      26.030  32.432  42.307  1.00 79.66
ATOM   3296  CB  TYR B 411      29.211  31.389  42.006  1.00 79.66
ATOM   3297  CG  TYR B 411      28.715  31.233  40.609  1.00 79.66
ATOM   3298  CD1 TYR B 411      29.117  32.118  39.635  1.00 79.66
ATOM   3299  CD2 TYR B 411      27.868  30.207  40.265  1.00 79.66
ATOM   3300  CE1 TYR B 411      28.681  31.989  38.338  1.00 79.66
ATOM   3301  CE2 TYR B 411      27.426  30.071  38.969  1.00 79.66
ATOM   3302  CZ  TYR B 411      27.831  30.962  38.004  1.00 79.66
ATOM   3303  OH  TYR B 411      27.381  30.826  36.674  1.00 79.66
ATOM   3304  N   GLU B 412      26.775  30.808  43.677  1.00111.31
ATOM   3305  CA  GLU B 412      25.487  30.162  43.775  1.00111.31
ATOM   3306  C   GLU B 412      24.470  30.871  44.637  1.00111.31
ATOM   3307  O   GLU B 412      23.308  31.016  44.257  1.00111.31
ATOM   3308  CB  GLU B 412      25.615  28.723  44.300  1.00111.31
ATOM   3309  CG  GLU B 412      26.789  27.948  43.701  1.00111.31
ATOM   3310  CD  GLU B 412      26.293  26.539  43.421  1.00111.31
ATOM   3311  OE1 GLU B 412      25.318  26.414  42.633  1.00111.31
ATOM   3312  OE2 GLU B 412      26.879  25.572  43.975  1.00111.31
ATOM   3313  N   ILE B 413      24.848  31.253  45.871  1.00133.70
ATOM   3314  CA  ILE B 413      23.885  31.859  46.752  1.00133.70
ATOM   3315  C   ILE B 413      23.626  33.298  46.429  1.00133.70
ATOM   3316  O   ILE B 413      22.478  33.735  46.381  1.00133.70
ATOM   3317  CB  ILE B 413      24.280  31.764  48.192  1.00133.70
ATOM   3318  CG1 ILE B 413      24.675  30.314  48.520  1.00133.70
ATOM   3319  CG2 ILE B 413      23.105  32.279  49.039  1.00133.70
ATOM   3320  CD1 ILE B 413      23.516  29.326  48.394  1.00133.70
ATOM   3321  N   LEU B 414      24.704  34.087  46.273  1.00200.01
ATOM   3322  CA  LEU B 414      24.626  35.493  45.986  1.00200.01
ATOM   3323  C   LEU B 414      24.313  35.744  44.548  1.00200.01
ATOM   3324  O   LEU B 414      23.830  36.816  44.189  1.00200.01
ATOM   3325  CB  LEU B 414      25.898  36.275  46.344  1.00200.01
ATOM   3326  CG  LEU B 414      25.701  37.232  47.534  1.00200.01
ATOM   3327  CD1 LEU B 414      24.855  38.438  47.131  1.00200.01
ATOM   3328  CD2 LEU B 414      25.121  36.518  48.761  1.00200.01
ATOM   3329  N   ASN B 415      24.633  34.783  43.668  1.00 73.45
ATOM   3330  CA  ASN B 415      24.440  35.014  42.268  1.00 73.45
ATOM   3331  C   ASN B 415      25.312  36.161  41.848  1.00 73.45
ATOM   3332  O   ASN B 415      24.881  37.028  41.088  1.00 73.45
ATOM   3333  CB  ASN B 415      22.984  35.345  41.910  1.00 73.45
ATOM   3334  CG  ASN B 415      22.810  35.083  40.423  1.00 73.45
ATOM   3335  OD1 ASN B 415      22.873  33.941  39.972  1.00 73.45
ATOM   3336  ND2 ASN B 415      22.575  36.163  39.634  1.00 73.45
ATOM   3337  N   SER B 416      26.569  36.205  42.349  1.00 65.44
ATOM   3338  CA  SER B 416      27.466  37.252  41.942  1.00 65.44
ATOM   3339  C   SER B 416      28.737  36.629  41.434  1.00 65.44
ATOM   3340  O   SER B 416      29.712  36.456  42.170  1.00 65.44
ATOM   3341  CB  SER B 416      27.852  38.184  43.103  1.00 65.44
ATOM   3342  OG  SER B 416      26.707  38.879  43.574  1.00 65.44
ATOM   3343  N   PRO B 417      28.760  36.322  40.167  1.00 74.86
ATOM   3344  CA  PRO B 417      29.873  35.690  39.514  1.00 74.86
ATOM   3345  C   PRO B 417      31.137  36.498  39.511  1.00 74.86
ATOM   3346  O   PRO B 417      32.212  35.899  39.537  1.00 74.86
ATOM   3347  CB  PRO B 417      29.385  35.373  38.099  1.00 74.86
ATOM   3348  CG  PRO B 417      27.850  35.346  38.229  1.00 74.86
ATOM   3349  CD  PRO B 417      27.557  36.386  39.323  1.00 74.86
ATOM   3350  N   GLU B 418      31.047  37.841  39.464  1.00 84.10
ATOM   3351  CA  GLU B 418      32.227  38.659  39.368  1.00 84.10
ATOM   3352  C   GLU B 418      33.039  38.449  40.597  1.00 84.10
ATOM   3353  O   GLU B 418      34.243  38.194  40.546  1.00 84.10
ATOM   3354  CB  GLU B 418      31.891  40.161  39.367  1.00 84.10
ATOM   3355  CG  GLU B 418      30.919  40.584  38.266  1.00 84.10
ATOM   3356  CD  GLU B 418      29.511  40.565  38.830  1.00 84.10
ATOM   3357  OE1 GLU B 418      28.921  39.455  38.913  1.00 84.10
ATOM   3358  OE2 GLU B 418      29.005  41.664  39.183  1.00 84.10
ATOM   3359  N   LYS B 419      32.359  38.547  41.748  1.00 97.81
ATOM   3360  CA  LYS B 419      32.995  38.438  43.020  1.00 97.81
ATOM   3361  C   LYS B 419      33.508  37.044  43.177  1.00 97.81
ATOM   3362  O   LYS B 419      34.609  36.831  43.683  1.00 97.81
ATOM   3363  CB  LYS B 419      32.022  38.727  44.176  1.00 97.81
ATOM   3364  CG  LYS B 419      31.405  40.123  44.138  1.00 97.81
ATOM   3365  CD  LYS B 419      30.138  40.238  44.986  1.00 97.81
ATOM   3366  CE  LYS B 419      29.244  41.416  44.595  1.00 97.81
ATOM   3367  NZ  LYS B 419      27.931  41.283  45.260  1.00 97.81
ATOM   3368  N   ALA B 420      32.723  36.048  42.725  1.00 31.39
ATOM   3369  CA  ALA B 420      33.126  34.687  42.927  1.00 31.39
ATOM   3370  C   ALA B 420      34.420  34.436  42.218  1.00 31.39
ATOM   3371  O   ALA B 420      35.329  33.819  42.774  1.00 31.39
ATOM   3372  CB  ALA B 420      32.100  33.675  42.392  1.00 31.39
ATOM   3373  N   CYS B 421      34.538  34.924  40.970  1.00 36.55
ATOM   3374  CA  CYS B 421      35.716  34.706  40.178  1.00 36.55
ATOM   3375  C   CYS B 421      36.893  35.387  40.806  1.00 36.55
ATOM   3376  O   CYS B 421      37.993  34.836  40.848  1.00 36.55
ATOM   3377  CB  CYS B 421      35.586  35.276  38.754  1.00 36.55
ATOM   3378  SG  CYS B 421      34.164  34.598  37.846  1.00 36.55
ATOM   3379  N   SER B 422      36.694  36.613  41.318  1.00 30.75
ATOM   3380  CA  SER B 422      37.802  37.350  41.858  1.00 30.75
ATOM   3381  C   SER B 422      38.406  36.586  42.988  1.00 30.75
ATOM   3382  O   SER B 422      39.623  36.427  43.066  1.00 30.75
ATOM   3383  CB  SER B 422      37.399  38.719  42.426  1.00 30.75
ATOM   3384  OG  SER B 422      36.459  38.542  43.476  1.00 30.75
ATOM   3385  N   LEU B 423      37.553  36.085  43.894  1.00 57.87
ATOM   3386  CA  LEU B 423      38.023  35.394  45.056  1.00 57.87
ATOM   3387  C   LEU B 423      38.770  34.158  44.655  1.00 57.87
ATOM   3388  O   LEU B 423      39.883  33.916  45.122  1.00 57.87
ATOM   3389  CB  LEU B 423      36.846  34.957  45.947  1.00 57.87
ATOM   3390  CG  LEU B 423      37.233  34.121  47.179  1.00 57.87
ATOM   3391  CD1 LEU B 423      38.147  34.901  48.136  1.00 57.87
ATOM   3392  CD2 LEU B 423      35.975  33.569  47.871  1.00 57.87
ATOM   3393  N   ALA B 424      38.184  33.348  43.756  1.00 34.26
ATOM   3394  CA  ALA B 424      38.795  32.102  43.391  1.00 34.26
ATOM   3395  C   ALA B 424      40.105  32.345  42.710  1.00 34.26
ATOM   3396  O   ALA B 424      41.092  31.660  42.977  1.00 34.26
ATOM   3397  CB  ALA B 424      37.930  31.268  42.431  1.00 34.26
ATOM   3398  N   LYS B 425      40.145  33.342  41.809  1.00 79.26
ATOM   3399  CA  LYS B 425      41.320  33.602  41.027  1.00 79.26
ATOM   3400  C   LYS B 425      42.454  34.015  41.910  1.00 79.26
ATOM   3401  O   LYS B 425      43.588  33.573  41.727  1.00 79.26
ATOM   3402  CB  LYS B 425      41.096  34.713  39.988  1.00 79.26
ATOM   3403  CG  LYS B 425      42.325  35.024  39.131  1.00 79.26
ATOM   3404  CD  LYS B 425      42.741  33.885  38.193  1.00 79.26
ATOM   3405  CE  LYS B 425      43.437  34.380  36.922  1.00 79.26
ATOM   3406  NZ  LYS B 425      44.619  35.202  37.264  1.00 79.26
ATOM   3407  N   THR B 426      42.183  34.878  42.903  1.00103.86
ATOM   3408  CA  THR B 426      43.247  35.350  43.738  1.00103.86
ATOM   3409  C   THR B 426      43.833  34.203  44.512  1.00103.86
ATOM   3410  O   THR B 426      45.053  34.079  44.626  1.00103.86
ATOM   3411  CB  THR B 426      42.800  36.419  44.694  1.00103.86
ATOM   3412  OG1 THR B 426      41.807  35.905  45.566  1.00103.86
ATOM   3413  CG2 THR B 426      42.247  37.619  43.909  1.00103.86
ATOM   3414  N   ALA B 427      42.978  33.314  45.051  1.00 31.10
ATOM   3415  CA  ALA B 427      43.462  32.220  45.846  1.00 31.10
ATOM   3416  C   ALA B 427      44.326  31.340  44.999  1.00 31.10
ATOM   3417  O   ALA B 427      45.380  30.884  45.441  1.00 31.10
ATOM   3418  CB  ALA B 427      42.329  31.345  46.408  1.00 31.10
ATOM   3419  N   PHE B 428      43.900  31.071  43.753  1.00 56.62
ATOM   3420  CA  PHE B 428      44.657  30.195  42.902  1.00 56.62
ATOM   3421  C   PHE B 428      45.987  30.804  42.590  1.00 56.62
ATOM   3422  O   PHE B 428      47.026  30.155  42.701  1.00 56.62
ATOM   3423  CB  PHE B 428      43.962  29.897  41.562  1.00 56.62
ATOM   3424  CG  PHE B 428      44.823  28.933  40.813  1.00 56.62
ATOM   3425  CD1 PHE B 428      44.865  27.604  41.165  1.00 56.62
ATOM   3426  CD2 PHE B 428      45.590  29.357  39.750  1.00 56.62
ATOM   3427  CE1 PHE B 428      45.659  26.719  40.470  1.00 56.62
ATOM   3428  CE2 PHE B 428      46.386  28.480  39.051  1.00 56.62
ATOM   3429  CZ  PHE B 428      46.421  27.155  39.413  1.00 56.62
ATOM   3430  N   ASP B 429      45.983  32.095  42.217  1.00 39.50
ATOM   3431  CA  ASP B 429      47.167  32.775  41.777  1.00 39.50
ATOM   3432  C   ASP B 429      48.177  32.817  42.882  1.00 39.50
ATOM   3433  O   ASP B 429      49.369  32.632  42.643  1.00 39.50
ATOM   3434  CB  ASP B 429      46.861  34.219  41.349  1.00 39.50
ATOM   3435  CG  ASP B 429      46.666  34.210  39.837  1.00 39.50
ATOM   3436  OD1 ASP B 429      45.799  33.438  39.347  1.00 39.50
ATOM   3437  OD2 ASP B 429      47.377  34.989  39.148  1.00 39.50
ATOM   3438  N   GLU B 430      47.725  33.073  44.122  1.00 46.05
ATOM   3439  CA  GLU B 430      48.605  33.193  45.250  1.00 46.05
ATOM   3440  C   GLU B 430      49.256  31.877  45.561  1.00 46.05
ATOM   3441  O   GLU B 430      50.444  31.826  45.872  1.00 46.05
ATOM   3442  CB  GLU B 430      47.859  33.631  46.518  1.00 46.05
ATOM   3443  CG  GLU B 430      47.349  35.072  46.484  1.00 46.05
ATOM   3444  CD  GLU B 430      46.760  35.347  47.859  1.00 46.05
ATOM   3445  OE1 GLU B 430      45.863  34.565  48.271  1.00 46.05
ATOM   3446  OE2 GLU B 430      47.189  36.335  48.515  1.00 46.05
ATOM   3447  N   ALA B 431      48.486  30.775  45.520  1.00 38.30
ATOM   3448  CA  ALA B 431      49.023  29.483  45.847  1.00 38.30
ATOM   3449  C   ALA B 431      50.045  29.060  44.833  1.00 38.30
ATOM   3450  O   ALA B 431      51.099  28.529  45.181  1.00 38.30
ATOM   3451  CB  ALA B 431      47.948  28.383  45.905  1.00 38.30
ATOM   3452  N   ILE B 432      49.764  29.313  43.543  1.00 92.58
ATOM   3453  CA  ILE B 432      50.587  28.837  42.466  1.00 92.58
ATOM   3454  C   ILE B 432      51.955  29.422  42.542  1.00 92.58
ATOM   3455  O   ILE B 432      52.931  28.774  42.169  1.00 92.58
ATOM   3456  CB  ILE B 432      50.029  29.120  41.103  1.00 92.58
ATOM   3457  CG1 ILE B 432      50.911  28.438  40.045  1.00 92.58
ATOM   3458  CG2 ILE B 432      49.904  30.642  40.924  1.00 92.58
ATOM   3459  CD1 ILE B 432      50.947  26.916  40.172  1.00 92.58
ATOM   3460  N   ALA B 433      52.063  30.688  42.970  1.00 49.37
ATOM   3461  CA  ALA B 433      53.356  31.298  43.057  1.00 49.37
ATOM   3462  C   ALA B 433      54.187  30.568  44.078  1.00 49.37
ATOM   3463  O   ALA B 433      55.392  30.400  43.911  1.00 49.37
ATOM   3464  CB  ALA B 433      53.290  32.776  43.480  1.00 49.37
ATOM   3465  N   GLU B 434      53.529  30.158  45.174  1.00137.04
ATOM   3466  CA  GLU B 434      53.979  29.544  46.396  1.00137.04
ATOM   3467  C   GLU B 434      54.221  28.052  46.366  1.00137.04
ATOM   3468  O   GLU B 434      54.325  27.455  47.437  1.00137.04
ATOM   3469  CB  GLU B 434      53.081  29.935  47.573  1.00137.04
ATOM   3470  CG  GLU B 434      53.184  31.448  47.777  1.00137.04
ATOM   3471  CD  GLU B 434      52.597  31.838  49.118  1.00137.04
ATOM   3472  OE1 GLU B 434      52.595  30.983  50.042  1.00137.04
ATOM   3473  OE2 GLU B 434      52.152  33.011  49.237  1.00137.04
ATOM   3474  N   LEU B 435      54.250  27.381  45.195  1.00 94.79
ATOM   3475  CA  LEU B 435      54.294  25.936  45.139  1.00 94.79
ATOM   3476  C   LEU B 435      55.362  25.357  46.020  1.00 94.79
ATOM   3477  O   LEU B 435      55.209  24.243  46.521  1.00 94.79
ATOM   3478  CB  LEU B 435      54.546  25.340  43.742  1.00 94.79
ATOM   3479  CG  LEU B 435      53.386  25.504  42.749  1.00 94.79
ATOM   3480  CD1 LEU B 435      53.693  24.770  41.434  1.00 94.79
ATOM   3481  CD2 LEU B 435      52.050  25.063  43.371  1.00 94.79
ATOM   3482  N   ASP B 436      56.475  26.066  46.240  1.00100.23
ATOM   3483  CA  ASP B 436      57.511  25.496  47.049  1.00100.23
ATOM   3484  C   ASP B 436      56.982  25.168  48.421  1.00100.23
ATOM   3485  O   ASP B 436      57.420  24.195  49.032  1.00100.23
ATOM   3486  CB  ASP B 436      58.718  26.426  47.240  1.00100.23
ATOM   3487  CG  ASP B 436      59.778  25.621  47.982  1.00100.23
ATOM   3488  OD1 ASP B 436      60.349  24.682  47.366  1.00100.23
ATOM   3489  OD2 ASP B 436      60.033  25.938  49.174  1.00100.23
ATOM   3490  N   THR B 437      56.022  25.964  48.933  1.00 76.61
ATOM   3491  CA  THR B 437      55.467  25.850  50.257  1.00 76.61
ATOM   3492  C   THR B 437      54.671  24.583  50.427  1.00 76.61
ATOM   3493  O   THR B 437      54.351  24.206  51.552  1.00 76.61
ATOM   3494  CB  THR B 437      54.609  27.022  50.657  1.00 76.61
ATOM   3495  OG1 THR B 437      53.475  27.123  49.811  1.00 76.61
ATOM   3496  CG2 THR B 437      55.450  28.307  50.554  1.00 76.61
ATOM   3497  N   LEU B 438      54.257  23.913  49.335  1.00 60.83
ATOM   3498  CA  LEU B 438      53.474  22.712  49.490  1.00 60.83
ATOM   3499  C   LEU B 438      54.240  21.726  50.324  1.00 60.83
ATOM   3500  O   LEU B 438      55.450  21.567  50.169  1.00 60.83
ATOM   3501  CB  LEU B 438      53.112  22.053  48.145  1.00 60.83
ATOM   3502  CG  LEU B 438      52.261  22.956  47.227  1.00 60.83
ATOM   3503  CD1 LEU B 438      52.592  22.731  45.743  1.00 60.83
ATOM   3504  CD2 LEU B 438      50.759  22.776  47.505  1.00 60.83
ATOM   3505  N   SER B 439      53.532  21.032  51.247  1.00 43.78
ATOM   3506  CA  SER B 439      54.185  20.115  52.143  1.00 43.78
ATOM   3507  C   SER B 439      53.838  18.713  51.755  1.00 43.78
ATOM   3508  O   SER B 439      52.933  18.466  50.960  1.00 43.78
ATOM   3509  CB  SER B 439      53.797  20.275  53.626  1.00 43.78
ATOM   3510  OG  SER B 439      52.475  19.802  53.850  1.00 43.78
ATOM   3511  N   GLU B 440      54.577  17.744  52.326  1.00 80.33
ATOM   3512  CA  GLU B 440      54.400  16.366  51.981  1.00 80.33
ATOM   3513  C   GLU B 440      53.000  15.946  52.290  1.00 80.33
ATOM   3514  O   GLU B 440      52.340  15.323  51.461  1.00 80.33
ATOM   3515  CB  GLU B 440      55.325  15.440  52.791  1.00 80.33
ATOM   3516  CG  GLU B 440      56.813  15.743  52.577  1.00 80.33
ATOM   3517  CD  GLU B 440      57.359  16.451  53.808  1.00 80.33
ATOM   3518  OE1 GLU B 440      57.300  17.710  53.850  1.00 80.33
ATOM   3519  OE2 GLU B 440      57.846  15.739  54.726  1.00 80.33
ATOM   3520  N   GLU B 441      52.507  16.277  53.496  1.00 55.53
ATOM   3521  CA  GLU B 441      51.211  15.818  53.894  1.00 55.53
ATOM   3522  C   GLU B 441      50.135  16.475  53.089  1.00 55.53
ATOM   3523  O   GLU B 441      49.211  15.814  52.621  1.00 55.53
ATOM   3524  CB  GLU B 441      50.911  16.129  55.364  1.00 55.53
ATOM   3525  CG  GLU B 441      49.450  15.881  55.732  1.00 55.53
ATOM   3526  CD  GLU B 441      48.987  17.046  56.591  1.00 55.53
ATOM   3527  OE1 GLU B 441      49.195  16.971  57.830  1.00 55.53
ATOM   3528  OE2 GLU B 441      48.423  18.020  56.026  1.00 55.53
ATOM   3529  N   SER B 442      50.233  17.808  52.933  1.00 60.43
ATOM   3530  CA  SER B 442      49.213  18.611  52.318  1.00 60.43
ATOM   3531  C   SER B 442      49.246  18.613  50.816  1.00 60.43
ATOM   3532  O   SER B 442      48.305  19.117  50.205  1.00 60.43
ATOM   3533  CB  SER B 442      49.269  20.082  52.769  1.00 60.43
ATOM   3534  OG  SER B 442      48.910  20.184  54.140  1.00 60.43
ATOM   3535  N   TYR B 443      50.286  18.048  50.169  1.00 62.53
ATOM   3536  CA  TYR B 443      50.417  18.246  48.747  1.00 62.53
ATOM   3537  C   TYR B 443      49.205  17.776  48.000  1.00 62.53
ATOM   3538  O   TYR B 443      48.669  18.517  47.177  1.00 62.53
ATOM   3539  CB  TYR B 443      51.618  17.525  48.110  1.00 62.53
ATOM   3540  CG  TYR B 443      51.618  17.884  46.658  1.00 62.53
ATOM   3541  CD1 TYR B 443      51.547  19.203  46.270  1.00 62.53
ATOM   3542  CD2 TYR B 443      51.689  16.914  45.681  1.00 62.53
ATOM   3543  CE1 TYR B 443      51.543  19.555  44.941  1.00 62.53
ATOM   3544  CE2 TYR B 443      51.687  17.259  44.348  1.00 62.53
ATOM   3545  CZ  TYR B 443      51.613  18.580  43.975  1.00 62.53
ATOM   3546  OH  TYR B 443      51.611  18.937  42.609  1.00 62.53
ATOM   3547  N   LYS B 444      48.706  16.560  48.283  1.00106.41
ATOM   3548  CA  LYS B 444      47.601  16.058  47.514  1.00106.41
ATOM   3549  C   LYS B 444      46.397  16.941  47.671  1.00106.41
ATOM   3550  O   LYS B 444      45.757  17.306  46.685  1.00106.41
ATOM   3551  CB  LYS B 444      47.143  14.646  47.937  1.00106.41
ATOM   3552  CG  LYS B 444      46.259  13.884  46.941  1.00106.41
ATOM   3553  CD  LYS B 444      44.758  14.140  47.086  1.00106.41
ATOM   3554  CE  LYS B 444      43.932  13.673  45.881  1.00106.41
ATOM   3555  NZ  LYS B 444      43.907  12.195  45.800  1.00106.41
ATOM   3556  N   ASP B 445      46.055  17.317  48.917  1.00 39.57
ATOM   3557  CA  ASP B 445      44.851  18.067  49.151  1.00 39.57
ATOM   3558  C   ASP B 445      44.929  19.421  48.509  1.00 39.57
ATOM   3559  O   ASP B 445      43.980  19.863  47.863  1.00 39.57
ATOM   3560  CB  ASP B 445      44.558  18.278  50.646  1.00 39.57
ATOM   3561  CG  ASP B 445      43.563  17.214  51.095  1.00 39.57
ATOM   3562  OD1 ASP B 445      42.340  17.393  50.855  1.00 39.57
ATOM   3563  OD2 ASP B 445      44.020  16.204  51.695  1.00 39.57
ATOM   3564  N   SER B 446      46.073  20.114  48.662  1.00 43.03
ATOM   3565  CA  SER B 446      46.215  21.453  48.163  1.00 43.03
ATOM   3566  C   SER B 446      46.131  21.457  46.667  1.00 43.03
ATOM   3567  O   SER B 446      45.514  22.333  46.063  1.00 43.03
ATOM   3568  CB  SER B 446      47.565  22.078  48.555  1.00 43.03
ATOM   3569  OG  SER B 446      47.630  22.236  49.964  1.00 43.03
ATOM   3570  N   THR B 447      46.763  20.468  46.022  1.00112.04
ATOM   3571  CA  THR B 447      46.783  20.419  44.594  1.00112.04
ATOM   3572  C   THR B 447      45.404  20.182  44.055  1.00112.04
ATOM   3573  O   THR B 447      45.023  20.775  43.046  1.00112.04
ATOM   3574  CB  THR B 447      47.712  19.364  44.075  1.00112.04
ATOM   3575  OG1 THR B 447      47.757  19.413  42.659  1.00112.04
ATOM   3576  CG2 THR B 447      47.235  17.985  44.553  1.00112.04
ATOM   3577  N   LEU B 448      44.612  19.299  44.695  1.00 52.95
ATOM   3578  CA  LEU B 448      43.295  19.047  44.183  1.00 52.95
ATOM   3579  C   LEU B 448      42.451  20.278  44.290  1.00 52.95
ATOM   3580  O   LEU B 448      41.784  20.659  43.331  1.00 52.95
ATOM   3581  CB  LEU B 448      42.554  17.903  44.893  1.00 52.95
ATOM   3582  CG  LEU B 448      41.082  17.787  44.447  1.00 52.95
ATOM   3583  CD1 LEU B 448      40.972  17.565  42.932  1.00 52.95
ATOM   3584  CD2 LEU B 448      40.337  16.710  45.254  1.00 52.95
ATOM   3585  N   ILE B 449      42.486  20.962  45.447  1.00118.33
ATOM   3586  CA  ILE B 449      41.669  22.123  45.664  1.00118.33
ATOM   3587  C   ILE B 449      42.034  23.177  44.667  1.00118.33
ATOM   3588  O   ILE B 449      41.162  23.849  44.119  1.00118.33
ATOM   3589  CB  ILE B 449      41.774  22.619  47.081  1.00118.33
ATOM   3590  CG1 ILE B 449      41.452  21.496  48.071  1.00118.33
ATOM   3591  CG2 ILE B 449      40.877  23.852  47.232  1.00118.33
ATOM   3592  CD1 ILE B 449      42.006  21.712  49.475  1.00118.33
ATOM   3593  N   MET B 450      43.334  23.328  44.370  1.00 50.70
ATOM   3594  CA  MET B 450      43.758  24.326  43.433  1.00 50.70
ATOM   3595  C   MET B 450      43.106  24.024  42.111  1.00 50.70
ATOM   3596  O   MET B 450      42.673  24.930  41.401  1.00 50.70
ATOM   3597  CB  MET B 450      45.288  24.323  43.266  1.00 50.70
ATOM   3598  CG  MET B 450      45.960  25.418  44.108  1.00 50.70
ATOM   3599  SD  MET B 450      47.600  25.963  43.539  1.00 50.70
ATOM   3600  CE  MET B 450      48.543  24.710  44.455  1.00 50.70
ATOM   3601  N   GLN B 451      43.009  22.733  41.739  1.00 44.40
ATOM   3602  CA  GLN B 451      42.381  22.378  40.495  1.00 44.40
ATOM   3603  C   GLN B 451      40.930  22.748  40.539  1.00 44.40
ATOM   3604  O   GLN B 451      40.374  23.203  39.540  1.00 44.40
ATOM   3605  CB  GLN B 451      42.453  20.876  40.168  1.00 44.40
ATOM   3606  CG  GLN B 451      41.817  20.526  38.819  1.00 44.40
ATOM   3607  CD  GLN B 451      42.649  21.150  37.708  1.00 44.40
ATOM   3608  OE1 GLN B 451      43.871  21.010  37.680  1.00 44.40
ATOM   3609  NE2 GLN B 451      41.971  21.869  36.772  1.00 44.40
ATOM   3610  N   LEU B 452      40.270  22.554  41.699  1.00 84.79
ATOM   3611  CA  LEU B 452      38.871  22.862  41.817  1.00 84.79
ATOM   3612  C   LEU B 452      38.669  24.322  41.584  1.00 84.79
ATOM   3613  O   LEU B 452      37.719  24.719  40.910  1.00 84.79
ATOM   3614  CB  LEU B 452      38.282  22.544  43.206  1.00 84.79
ATOM   3615  CG  LEU B 452      38.699  21.182  43.796  1.00 84.79
ATOM   3616  CD1 LEU B 452      37.964  20.913  45.116  1.00 84.79
ATOM   3617  CD2 LEU B 452      38.513  20.032  42.800  1.00 84.79
ATOM   3618  N   LEU B 453      39.557  25.173  42.131  1.00 93.22
ATOM   3619  CA  LEU B 453      39.344  26.573  41.925  1.00 93.22
ATOM   3620  C   LEU B 453      39.431  26.883  40.463  1.00 93.22
ATOM   3621  O   LEU B 453      38.618  27.645  39.944  1.00 93.22
ATOM   3622  CB  LEU B 453      40.322  27.511  42.659  1.00 93.22
ATOM   3623  CG  LEU B 453      39.984  27.747  44.147  1.00 93.22
ATOM   3624  CD1 LEU B 453      40.607  26.692  45.068  1.00 93.22
ATOM   3625  CD2 LEU B 453      40.302  29.186  44.569  1.00 93.22
ATOM   3626  N   ARG B 454      40.410  26.294  39.750  1.00126.61
ATOM   3627  CA  ARG B 454      40.568  26.591  38.353  1.00126.61
ATOM   3628  C   ARG B 454      39.356  26.122  37.602  1.00126.61
ATOM   3629  O   ARG B 454      38.903  26.788  36.672  1.00126.61
ATOM   3630  CB  ARG B 454      41.807  25.935  37.708  1.00126.61
ATOM   3631  CG  ARG B 454      43.130  26.570  38.160  1.00126.61
ATOM   3632  CD  ARG B 454      43.494  27.831  37.367  1.00126.61
ATOM   3633  NE  ARG B 454      44.129  27.427  36.078  1.00126.61
ATOM   3634  CZ  ARG B 454      44.277  28.342  35.074  1.00126.61
ATOM   3635  NH1 ARG B 454      43.746  29.592  35.209  1.00126.61
ATOM   3636  NH2 ARG B 454      44.958  28.011  33.937  1.00126.61
ATOM   3637  N   ASP B 455      38.790  24.960  37.982  1.00 37.39
ATOM   3638  CA  ASP B 455      37.656  24.436  37.271  1.00 37.39
ATOM   3639  C   ASP B 455      36.518  25.401  37.385  1.00 37.39
ATOM   3640  O   ASP B 455      35.818  25.649  36.404  1.00 37.39
ATOM   3641  CB  ASP B 455      37.155  23.087  37.825  1.00 37.39
ATOM   3642  CG  ASP B 455      37.985  21.963  37.219  1.00 37.39
ATOM   3643  OD1 ASP B 455      39.096  22.256  36.702  1.00 37.39
ATOM   3644  OD2 ASP B 455      37.515  20.796  37.258  1.00 37.39
ATOM   3645  N   ASN B 456      36.302  25.979  38.583  1.00 47.28
ATOM   3646  CA  ASN B 456      35.197  26.881  38.746  1.00 47.28
ATOM   3647  C   ASN B 456      35.378  28.076  37.869  1.00 47.28
ATOM   3648  O   ASN B 456      34.427  28.529  37.236  1.00 47.28
ATOM   3649  CB  ASN B 456      34.981  27.384  40.184  1.00 47.28
ATOM   3650  CG  ASN B 456      34.181  26.325  40.929  1.00 47.28
ATOM   3651  OD1 ASN B 456      32.977  26.476  41.133  1.00 47.28
ATOM   3652  ND2 ASN B 456      34.865  25.232  41.359  1.00 47.28
ATOM   3653  N   LEU B 457      36.607  28.611  37.788  1.00 45.89
ATOM   3654  CA  LEU B 457      36.822  29.779  36.987  1.00 45.89
ATOM   3655  C   LEU B 457      36.491  29.451  35.567  1.00 45.89
ATOM   3656  O   LEU B 457      35.873  30.256  34.873  1.00 45.89
ATOM   3657  CB  LEU B 457      38.278  30.277  37.026  1.00 45.89
ATOM   3658  CG  LEU B 457      38.707  30.841  38.394  1.00 45.89
ATOM   3659  CD1 LEU B 457      40.167  31.323  38.370  1.00 45.89
ATOM   3660  CD2 LEU B 457      37.740  31.939  38.870  1.00 45.89
ATOM   3661  N   THR B 458      36.881  28.252  35.098  1.00 33.63
ATOM   3662  CA  THR B 458      36.634  27.888  33.735  1.00 33.63
ATOM   3663  C   THR B 458      35.161  27.910  33.487  1.00 33.63
ATOM   3664  O   THR B 458      34.698  28.524  32.526  1.00 33.63
ATOM   3665  CB  THR B 458      37.112  26.499  33.419  1.00 33.63
ATOM   3666  OG1 THR B 458      38.490  26.366  33.734  1.00 33.63
ATOM   3667  CG2 THR B 458      36.874  26.217  31.926  1.00 33.63
ATOM   3668  N   LEU B 459      34.375  27.258  34.364  1.00150.50
ATOM   3669  CA  LEU B 459      32.963  27.193  34.127  1.00150.50
ATOM   3670  C   LEU B 459      32.336  28.547  34.192  1.00150.50
ATOM   3671  O   LEU B 459      31.571  28.930  33.310  1.00150.50
ATOM   3672  CB  LEU B 459      32.210  26.285  35.112  1.00150.50
ATOM   3673  CG  LEU B 459      32.947  24.968  35.398  1.00150.50
ATOM   3674  CD1 LEU B 459      32.874  24.599  36.887  1.00150.50
ATOM   3675  CD2 LEU B 459      32.420  23.846  34.489  1.00150.50
ATOM   3676  N   TRP B 460      32.674  29.315  35.236  1.00 95.90
ATOM   3677  CA  TRP B 460      32.089  30.596  35.507  1.00 95.90
ATOM   3678  C   TRP B 460      32.461  31.619  34.476  1.00 95.90
ATOM   3679  O   TRP B 460      31.710  32.572  34.273  1.00 95.90
ATOM   3680  CB  TRP B 460      32.525  31.143  36.874  1.00 95.90
ATOM   3681  CG  TRP B 460      31.993  30.342  38.039  1.00 95.90
ATOM   3682  CD1 TRP B 460      30.939  29.478  38.085  1.00 95.90
ATOM   3683  CD2 TRP B 460      32.560  30.366  39.356  1.00 95.90
ATOM   3684  NE1 TRP B 460      30.807  28.966  39.355  1.00 95.90
ATOM   3685  CE2 TRP B 460      31.801  29.503  40.146  1.00 95.90
ATOM   3686  CE3 TRP B 460      33.628  31.047  39.868  1.00 95.90
ATOM   3687  CZ2 TRP B 460      32.098  29.310  41.466  1.00 95.90
ATOM   3688  CZ3 TRP B 460      33.924  30.852  41.198  1.00 95.90
ATOM   3689  CH2 TRP B 460      33.174  29.999  41.981  1.00 95.90
ATOM   3690  N   THR B 461      33.681  31.514  33.911  1.00137.95
ATOM   3691  CA  THR B 461      34.254  32.436  32.964  1.00137.95
ATOM   3692  C   THR B 461      33.769  32.297  31.559  1.00137.95
ATOM   3693  O   THR B 461      33.715  33.301  30.850  1.00137.95
ATOM   3694  CB  THR B 461      35.750  32.354  32.916  1.00137.95
ATOM   3695  OG1 THR B 461      36.272  32.298  34.234  1.00137.95
ATOM   3696  CG2 THR B 461      36.290  33.595  32.187  1.00137.95
ATOM   3697  N   SER B 462      33.423  31.064  31.129  1.00100.52
ATOM   3698  CA  SER B 462      33.184  30.736  29.747  1.00100.52
ATOM   3699  C   SER B 462      32.365  31.780  29.054  1.00100.52
ATOM   3700  O   SER B 462      31.150  31.874  29.225  1.00100.52
ATOM   3701  CB  SER B 462      32.495  29.372  29.559  1.00100.52
ATOM   3702  OG  SER B 462      31.535  29.163  30.583  1.00100.52
ATOM   3703  N   ASP B 463      33.060  32.618  28.254  1.00 86.70
ATOM   3704  CA  ASP B 463      32.425  33.646  27.485  1.00 86.70
ATOM   3705  C   ASP B 463      31.644  32.989  26.406  1.00 86.70
ATOM   3706  O   ASP B 463      30.542  33.421  26.069  1.00 86.70
ATOM   3707  CB  ASP B 463      33.410  34.670  26.883  1.00 86.70
ATOM   3708  CG  ASP B 463      34.392  33.980  25.944  1.00 86.70
ATOM   3709  OD1 ASP B 463      34.725  32.792  26.195  1.00 86.70
ATOM   3710  OD2 ASP B 463      34.833  34.643  24.967  1.00 86.70
ATOM   3711  N   THR B 464      32.202  31.906  25.839  1.00 86.16
ATOM   3712  CA  THR B 464      31.503  31.205  24.810  1.00 86.16
ATOM   3713  C   THR B 464      30.234  30.633  25.427  1.00 86.16
ATOM   3714  O   THR B 464      30.254  30.324  26.648  1.00 86.16
ATOM   3715  CB  THR B 464      32.280  30.063  24.229  1.00 86.16
ATOM   3716  OG1 THR B 464      33.567  30.510  23.827  1.00 86.16
ATOM   3717  CG2 THR B 464      31.503  29.495  23.030  1.00 86.16
ATOM   3718  OXT THR B 464      29.225  30.502  24.683  1.00 86.16
