# Supplementary material for: A recombinant Fasciola gigantica 14-3-3 epsilon protein (rFg14-3-3e) modulates various functions of goat peripheral blood mononuclear cells
Source: Parasit Vectors. 2018 Mar 6;11:152. doi: 10.1186/s13071-018-2745-4 (PMC5840819; doi:10.1186/s13071-018-2745-4)
Supplement: Supplementary file 1 — Dataset S1. Structure files, FoldX configuration files and associated energy calculations for complexes between YWAHE and rFg14-3-3, and the 18 human protein interactors of YWAHE. (TGZ 5273 kb) [file 13071_2018_2745_MOESM1_ESM.tgz › foldx_model_files/WT_P62258-Q9UQC2-MDL-5ewz_Repair.fxout]

./WT_P62258-Q9UQC2-MDL-5ewz.pdb
Starting Structure	-20.4234	-208.564	-67.5798	-278.794	-10.6263	378.057	-358.073	18.8674	149.808	345.518	0	0	1.12406	16.9585	255.583	-7.38441	0	0	-0.0801875	0	0.345766	0
Now Optimizing Residues.
ASPA1	-20.4234	-208.564	-67.5798	-278.794	-10.6263	378.057	-358.073	18.8674	149.808	345.518	0	0	1.12406	16.9585	255.583	-7.38441	0	0	-0.0801875	0	0.345766	0
ARGA2	-20.5501	-208.549	-67.5632	-278.776	-10.6454	377.997	-358.058	18.7453	149.807	345.517	0	0	1.12406	16.9577	255.575	-7.37291	0	0	-0.0801875	0	0.345766	0
GLUA3	-20.5546	-208.549	-67.5632	-278.774	-10.6499	377.995	-358.055	18.7454	149.807	345.517	0	0	1.12406	16.9622	255.575	-7.37995	0	0	-0.0801875	0	0.345766	0
ASPA4	-20.5588	-208.549	-67.5632	-278.777	-10.65	378.001	-358.058	18.7454	149.808	345.517	0	0	1.12406	16.9622	255.577	-7.38607	0	0	-0.0801875	0	0.345766	0
VALA6	-20.5588	-208.549	-67.5632	-278.777	-10.65	378.001	-358.058	18.7454	149.808	345.517	0	0	1.12406	16.9622	255.577	-7.38607	0	0	-0.0801875	0	0.345766	0
TYRA7	-20.5588	-208.549	-67.5632	-278.777	-10.65	378.001	-358.058	18.7454	149.808	345.517	0	0	1.12406	16.9622	255.577	-7.38607	0	0	-0.0801875	0	0.345766	0
GLNA8	-20.5653	-208.549	-67.5654	-278.761	-10.65	377.973	-358.048	18.7454	149.8	345.517	0	0	1.12406	16.9701	255.576	-7.38607	0	0	-0.0801875	0	0.345766	0
LYSA10	-20.6623	-208.537	-67.5654	-278.741	-10.654	377.887	-358.038	18.7113	149.787	345.517	0	0	1.12406	16.9701	255.527	-7.38906	0	0	-0.0801875	0	0.345766	0
GLUA13	-20.6816	-208.537	-67.5654	-278.737	-10.654	377.872	-358.045	18.7118	149.793	345.517	0	0	1.12406	16.9713	255.523	-7.39907	0	0	-0.0796814	0	0.345766	0
GLNA14	-20.7286	-208.599	-67.627	-278.761	-10.654	377.911	-358.062	18.7119	149.873	345.517	0	0	1.12406	16.9715	255.529	-7.39907	0	0	-0.0796814	0	0.345766	0
GLUA16	-20.8271	-208.598	-67.6048	-278.752	-10.6522	377.908	-358.042	18.571	149.857	345.515	0	0	1.12406	16.9749	255.53	-7.39568	0	0	-0.079241	0	0.345766	0
ARGA17	-20.9308	-208.826	-67.8282	-278.794	-10.6545	377.983	-358.072	18.6003	149.844	345.838	0	0	1.12406	16.9972	255.591	-7.4069	0	0	-0.0825595	0	0.345766	0
ASPA19	-20.9308	-208.826	-67.8282	-278.794	-10.6545	377.983	-358.072	18.6003	149.844	345.838	0	0	1.12406	16.9972	255.591	-7.4069	0	0	-0.0825595	0	0.345766	0
GLUA20	-20.982	-208.81	-67.8132	-278.777	-10.6447	377.967	-358.042	18.5226	149.82	345.838	0	0	1.12406	16.9685	255.588	-7.39709	0	0	-0.0825595	0	0.345766	0
META21	-21.5038	-208.806	-67.8132	-278.799	-10.6447	377.962	-358.09	18.0628	149.829	345.838	0	0	1.12406	16.968	255.583	-7.39709	0	0	-0.0825595	0	0.345766	0
VALA22	-21.5038	-208.806	-67.8132	-278.799	-10.6447	377.962	-358.09	18.0628	149.829	345.838	0	0	1.12406	16.968	255.583	-7.39709	0	0	-0.0825595	0	0.345766	0
GLUA23	-21.5067	-208.806	-67.8132	-278.802	-10.6442	377.96	-358.092	18.0614	149.833	345.838	0	0	1.12406	16.9669	255.581	-7.39699	0	0	-0.0825595	0	0.345766	0
SERA24	-21.5067	-208.806	-67.8132	-278.802	-10.6442	377.96	-358.092	18.0614	149.833	345.838	0	0	1.12406	16.9669	255.581	-7.39699	0	0	-0.0825595	0	0.345766	0
LYSA26	-21.5177	-208.806	-67.8407	-278.813	-10.6445	377.978	-358.107	18.0667	149.854	345.838	0	0	1.12406	16.9676	255.583	-7.39762	0	0	-0.0825595	0	0.345766	0
LYSA27	-21.5275	-208.808	-67.8407	-278.821	-10.6453	377.982	-358.121	18.0666	149.863	345.838	0	0	1.12406	16.9676	255.588	-7.39669	0	0	-0.0825595	0	0.345766	0
ASPA32	-21.5485	-208.808	-67.8282	-278.829	-10.6473	378	-358.128	18.0673	149.864	345.838	0	0	1.12406	16.9314	255.588	-7.39564	0	0	-0.0825595	0	0.345923	0
VALA33	-21.5485	-208.808	-67.8282	-278.829	-10.6473	378	-358.128	18.0673	149.864	345.838	0	0	1.12406	16.9314	255.588	-7.39564	0	0	-0.0825595	0	0.345923	0
GLUA34	-21.5669	-208.807	-67.8265	-278.808	-10.6415	377.947	-358.11	18.0674	149.849	345.838	0	0	1.12406	16.9313	255.588	-7.39508	0	0	-0.0825595	0	0.345923	0
LEUA35	-21.6856	-208.807	-67.8255	-278.777	-10.6431	377.954	-358.038	17.8403	149.849	345.838	0	0	1.12406	16.9313	255.59	-7.39508	0	0	-0.0825595	0	0.345923	0
THRA36	-21.6856	-208.807	-67.8255	-278.777	-10.6431	377.954	-358.038	17.8403	149.849	345.838	0	0	1.12406	16.9313	255.59	-7.39508	0	0	-0.0825595	0	0.345923	0
VALA37	-21.6856	-208.807	-67.8255	-278.777	-10.6431	377.954	-358.038	17.8403	149.849	345.838	0	0	1.12406	16.9313	255.59	-7.39508	0	0	-0.0825595	0	0.345923	0
GLUA38	-21.719	-208.812	-67.8308	-278.795	-10.6382	377.964	-358.068	17.8406	149.863	345.838	0	0	1.12406	16.9313	255.591	-7.39912	0	0	-0.0825595	0	0.345923	0
GLUA39	-21.7303	-208.807	-67.8255	-278.795	-10.6378	377.956	-358.068	17.8406	149.863	345.838	0	0	1.12406	16.9178	255.591	-7.39976	0	0	-0.0825595	0	0.345923	0
ARGA40	-21.9186	-208.768	-67.8301	-278.792	-10.6383	377.92	-358.067	17.7385	149.863	345.838	0	0	1.12406	16.8361	255.59	-7.40568	0	0	-0.0825595	0	0.345923	0
ASNA41	-21.919	-208.768	-67.8301	-278.792	-10.6383	377.919	-358.067	17.7385	149.863	345.838	0	0	1.12406	16.8358	255.59	-7.40568	0	0	-0.0825595	0	0.345923	0
SERA44	-21.919	-208.768	-67.8301	-278.792	-10.6383	377.919	-358.067	17.7385	149.863	345.838	0	0	1.12406	16.8358	255.59	-7.40568	0	0	-0.0825595	0	0.345923	0
VALA45	-21.919	-208.768	-67.8301	-278.792	-10.6383	377.919	-358.067	17.7385	149.863	345.838	0	0	1.12406	16.8358	255.59	-7.40568	0	0	-0.0825595	0	0.345923	0
LYSA48	-21.9684	-208.768	-67.8303	-278.778	-10.6054	377.84	-358.066	17.73	149.862	345.83	0	0	1.12406	16.8358	255.588	-7.40678	0	0	-0.0821292	0	0.345923	0
ASNA49	-22.0515	-208.794	-67.8525	-278.766	-10.6054	377.805	-358.068	17.7299	149.862	345.809	0	0	1.12406	16.8471	255.588	-7.40678	0	0	-0.0821292	0	0.345923	0
ILEA51	-22.0515	-208.794	-67.8525	-278.766	-10.6054	377.805	-358.068	17.7299	149.862	345.809	0	0	1.12406	16.8471	255.588	-7.40678	0	0	-0.0821292	0	0.345923	0
ARGA54	-22.6763	-209.074	-68.1297	-278.858	-10.6402	378	-358.128	17.6864	149.848	345.809	0	0	1.12406	16.8433	255.657	-7.41898	0	0	-0.0834061	0	0.345923	0
ARGA55	-22.7841	-209.074	-68.0891	-278.85	-10.6242	377.899	-358.151	17.6478	149.855	345.809	0	0	1.12406	16.8235	255.701	-7.41604	0	0	-0.0836932	0	0.345923	0
SERA57	-22.7841	-209.074	-68.0891	-278.85	-10.6242	377.899	-358.151	17.6478	149.855	345.809	0	0	1.12406	16.8235	255.701	-7.41604	0	0	-0.0836932	0	0.345923	0
ARGA59	-22.8152	-209.074	-68.0891	-278.855	-10.651	377.897	-358.161	17.6592	149.858	345.809	0	0	1.12406	16.8235	255.703	-7.41788	0	0	-0.0839194	0	0.345923	0
ILEA60	-22.8237	-209.074	-68.0891	-278.86	-10.651	377.9	-358.169	17.6592	149.86	345.809	0	0	1.12406	16.8236	255.706	-7.41788	0	0	-0.0839194	0	0.345923	0
ILEA61	-22.8373	-209.075	-68.0891	-278.861	-10.651	377.9	-358.171	17.6474	149.86	345.809	0	0	1.12406	16.8236	255.707	-7.41788	0	0	-0.0839194	0	0.345923	0
SERA62	-22.8373	-209.075	-68.0891	-278.861	-10.651	377.9	-358.171	17.6474	149.86	345.809	0	0	1.12406	16.8236	255.707	-7.41788	0	0	-0.0839194	0	0.345923	0
SERA63	-22.8373	-209.075	-68.0891	-278.861	-10.651	377.9	-358.171	17.6474	149.86	345.809	0	0	1.12406	16.8236	255.707	-7.41788	0	0	-0.0839194	0	0.345923	0
GLNA66	-22.8405	-209.083	-68.0977	-278.861	-10.651	377.901	-358.171	17.6474	149.869	345.809	0	0	1.12406	16.8295	255.707	-7.41788	0	0	-0.0839194	0	0.345923	0
LYSA67	-22.8588	-209.084	-68.0977	-278.868	-10.6551	377.904	-358.18	17.6406	149.875	345.809	0	0	1.12406	16.8297	255.711	-7.41922	0	0	-0.0839194	0	0.345923	0
GLUA68	-22.8895	-209.084	-68.0977	-278.881	-10.6676	377.895	-358.202	17.6394	149.896	345.809	0	0	1.12406	16.8394	255.712	-7.42223	0	0	-0.0839194	0	0.345923	0
GLUA69	-22.9011	-209.084	-68.0977	-278.889	-10.6672	377.899	-358.217	17.6394	149.898	345.817	0	0	1.12406	16.8393	255.712	-7.42425	0	0	-0.0839194	0	0.345923	0
ASNA70	-22.9126	-209.095	-68.1086	-278.89	-10.6672	377.9	-358.22	17.6397	149.91	345.817	0	0	1.12406	16.8393	255.713	-7.42425	0	0	-0.0839194	0	0.345923	0
LYSA71	-22.93	-209.095	-68.1086	-278.902	-10.6687	377.906	-358.243	17.6412	149.92	345.819	0	0	1.12406	16.8393	255.713	-7.42509	0	0	-0.0839194	0	0.345923	0
GLUA74	-22.9537	-209.113	-68.1264	-278.904	-10.6643	377.912	-358.244	17.6412	149.938	345.819	0	0	1.12406	16.8331	255.713	-7.43236	0	0	-0.0839194	0	0.345923	0
ASPA75	-22.9653	-209.113	-68.1264	-278.906	-10.6583	377.915	-358.247	17.6412	149.938	345.819	0	0	1.12406	16.8331	255.717	-7.44774	0	0	-0.0839194	0	0.345923	0
LYSA76	-23.0138	-209.113	-68.1264	-278.918	-10.6399	377.894	-358.275	17.6359	149.935	345.819	0	0	1.12406	16.8354	255.717	-7.44669	0	0	-0.0839194	0	0.345923	0
LEUA77	-23.0505	-209.112	-68.1223	-278.931	-10.6301	377.88	-358.307	17.6293	149.948	345.819	0	0	1.12406	16.8358	255.72	-7.44669	0	0	-0.0839194	0	0.345923	0
LYSA78	-23.0808	-209.112	-68.1223	-278.941	-10.6472	377.89	-358.324	17.6293	149.977	345.819	0	0	1.12406	16.8136	255.719	-7.44769	0	0	-0.0839194	0	0.345923	0
META79	-23.1016	-209.111	-68.1223	-278.937	-10.6472	377.887	-358.314	17.6092	149.973	345.819	0	0	1.12406	16.8028	255.716	-7.44769	0	0	-0.0839194	0	0.345923	0
ILEA80	-23.122	-209.111	-68.1225	-278.959	-10.6482	377.921	-358.341	17.6082	149.972	345.819	0	0	1.12406	16.8003	255.716	-7.44769	0	0	-0.0839194	0	0.345923	0
ARGA81	-23.134	-209.111	-68.1538	-279.001	-10.6957	378.011	-358.359	17.6085	150.012	345.819	0	0	1.12406	16.8018	255.716	-7.45202	0	0	-0.0839194	0	0.345923	0
GLUA82	-23.1366	-209.111	-68.1538	-279.004	-10.7046	378.014	-358.364	17.6085	150.024	345.819	0	0	1.12406	16.8019	255.716	-7.45235	0	0	-0.0839194	0	0.345923	0
TYRA83	-23.1366	-209.111	-68.1538	-279.004	-10.7046	378.014	-358.364	17.6085	150.024	345.819	0	0	1.12406	16.8019	255.716	-7.45235	0	0	-0.0839194	0	0.345923	0
ARGA84	-23.1662	-209.111	-68.1739	-279.041	-10.7326	378.074	-358.387	17.5936	150.036	345.819	0	0	1.12406	16.822	255.716	-7.45143	0	0	-0.0839194	0	0.345923	0
GLNA85	-23.2811	-209.111	-68.422	-279.051	-10.7371	378.092	-358.394	17.6006	150.166	345.819	0	0	1.12406	16.8221	255.716	-7.45143	0	0	-0.0839194	0	0.345923	0
META86	-23.2991	-209.112	-68.422	-279.07	-10.7371	378.095	-358.429	17.6177	150.183	345.819	0	0	1.12406	16.8222	255.716	-7.45143	0	0	-0.0839194	0	0.345923	0
GLUA88	-23.5763	-209.112	-68.4166	-279.055	-10.72	378.055	-358.415	17.3804	150.172	345.818	0	0	1.12406	16.7822	255.717	-7.45201	0	0	-0.0839194	0	0.345923	0
THRA89	-23.5763	-209.112	-68.4166	-279.055	-10.72	378.055	-358.415	17.3804	150.172	345.818	0	0	1.12406	16.7822	255.717	-7.45201	0	0	-0.0839194	0	0.345923	0
GLUA90	-23.6025	-209.103	-68.4166	-279.044	-10.709	378.01	-358.416	17.3762	150.165	345.818	0	0	1.12406	16.7819	255.718	-7.45183	0	0	-0.0839194	0	0.345923	0
LYSA92	-23.6834	-209.103	-68.4166	-279.018	-10.7485	377.942	-358.377	17.3727	150.137	345.818	0	0	1.12406	16.7737	255.716	-7.45051	0	0	-0.0839194	0	0.345923	0
LEUA93	-23.6834	-209.103	-68.4166	-279.018	-10.7485	377.942	-358.377	17.3727	150.137	345.818	0	0	1.12406	16.7737	255.716	-7.45051	0	0	-0.0839194	0	0.345923	0
CYSA96	-23.6834	-209.103	-68.4166	-279.018	-10.7485	377.942	-358.377	17.3727	150.137	345.818	0	0	1.12406	16.7737	255.716	-7.45051	0	0	-0.0839194	0	0.345923	0
ASPA97	-23.6834	-209.103	-68.4166	-279.018	-10.7485	377.942	-358.377	17.3727	150.137	345.818	0	0	1.12406	16.7737	255.716	-7.45051	0	0	-0.0839194	0	0.345923	0
ILEA98	-23.6953	-209.103	-68.4166	-279.021	-10.7485	377.943	-358.386	17.373	150.136	345.818	0	0	1.12406	16.774	255.718	-7.45051	0	0	-0.0839194	0	0.345923	0
ASPA100	-23.6956	-209.103	-68.4166	-279.021	-10.7471	377.943	-358.386	17.373	150.135	345.818	0	0	1.12406	16.774	255.718	-7.45075	0	0	-0.0839194	0	0.345923	0
VALA101	-23.6978	-209.103	-68.4166	-279.027	-10.7471	377.941	-358.402	17.4226	150.136	345.818	0	0	1.12406	16.7453	255.716	-7.45075	0	0	-0.0839194	0	0.345911	0
ASPA103	-23.6981	-209.103	-68.4166	-279.027	-10.7492	377.942	-358.402	17.4225	150.137	345.818	0	0	1.12406	16.7453	255.717	-7.45075	0	0	-0.0839194	0	0.345911	0
LYSA104	-23.7523	-209.103	-68.471	-279.029	-10.7494	377.952	-358.402	17.3816	150.165	345.818	0	0	1.12406	16.751	255.717	-7.4518	0	0	-0.0839194	0	0.345926	0
LEUA106	-23.8383	-209.102	-68.4716	-279.039	-10.7495	377.954	-358.425	17.3027	150.165	345.818	0	0	1.12406	16.774	255.715	-7.4518	0	0	-0.0839194	0	0.345926	0
PROA108	-23.9038	-209.103	-68.4716	-279.04	-10.7495	377.955	-358.425	17.2381	150.165	345.818	0	0	1.12406	16.7739	255.716	-7.4518	0	0	-0.0839194	0	0.345926	0
ASNA111	-23.9347	-209.132	-68.5005	-279.047	-10.7495	377.961	-358.435	17.2381	150.199	345.818	0	0	1.12406	16.7779	255.717	-7.4518	0	0	-0.0839194	0	0.345926	0
THRA112	-23.9347	-209.132	-68.5005	-279.047	-10.7495	377.961	-358.435	17.2381	150.199	345.818	0	0	1.12406	16.7779	255.717	-7.4518	0	0	-0.0839194	0	0.345926	0
GLUA114	-23.9379	-209.132	-68.5005	-279.051	-10.7478	377.975	-358.438	17.2381	150.201	345.818	0	0	1.12406	16.778	255.719	-7.46586	0	0	-0.0839194	0	0.345915	0
SERA115	-23.9379	-209.132	-68.5005	-279.051	-10.7478	377.975	-358.438	17.2381	150.201	345.818	0	0	1.12406	16.778	255.719	-7.46586	0	0	-0.0839194	0	0.345915	0
LYSA116	-23.9659	-209.132	-68.5007	-279.095	-10.749	378.008	-358.494	17.2611	150.208	345.828	0	0	1.12406	16.7799	255.723	-7.46611	0	0	-0.0839194	0	0.345915	0
VALA117	-23.9659	-209.132	-68.5007	-279.095	-10.749	378.008	-358.494	17.2611	150.208	345.828	0	0	1.12406	16.7799	255.723	-7.46611	0	0	-0.0839194	0	0.345915	0
PHEA118	-23.9674	-209.133	-68.5008	-279.096	-10.7485	378.01	-358.496	17.2611	150.208	345.828	0	0	1.12406	16.78	255.724	-7.46611	0	0	-0.0839194	0	0.345915	0
TYRA120	-23.983	-209.132	-68.5008	-279.108	-10.7485	378.012	-358.514	17.2794	150.201	345.828	0	0	1.12406	16.7801	255.723	-7.46611	0	0	-0.0839194	0	0.345915	0
LYSA121	-24.045	-209.167	-68.5359	-279.091	-10.7462	377.963	-358.503	17.2759	150.228	345.827	0	0	1.12406	16.7802	255.684	-7.46195	0	0	-0.0838718	0	0.345915	0
LYSA123	-24.0587	-209.167	-68.5359	-279.077	-10.757	377.961	-358.485	17.2478	150.221	345.827	0	0	1.12406	16.7802	255.685	-7.46186	0	0	-0.0838718	0	0.345915	0
TYRA126	-24.0652	-209.167	-68.5359	-279.08	-10.7568	377.962	-358.49	17.2497	150.221	345.827	0	0	1.12406	16.7802	255.685	-7.46186	0	0	-0.0838718	0	0.345915	0
H1SA127	-24.0674	-209.155	-68.5212	-279.08	-10.7568	377.961	-358.49	17.2207	150.221	345.827	0	0	1.12406	16.7802	255.685	-7.46186	0	0	-0.0838718	0	0.345915	0
ARGA128	-24.1286	-209.154	-68.5984	-279.057	-10.7596	377.939	-358.466	17.2135	150.221	345.827	0	0	1.12406	16.7712	255.681	-7.45185	0	0	-0.0824016	0	0.345915	0
PHEA133	-24.1612	-209.148	-68.6029	-279.025	-10.7916	377.924	-358.412	17.2596	150.206	345.822	0	0	1.12406	16.6707	255.634	-7.45159	0	0	-0.0824016	0	0.345915	0
THRA135	-24.174	-209.148	-68.6029	-279.034	-10.7916	377.923	-358.431	17.2481	150.213	345.823	0	0	1.12406	16.69	255.634	-7.45159	0	0	-0.0824016	0	0.345915	0
ASNA137	-24.1755	-209.148	-68.6029	-279.037	-10.7916	377.927	-358.434	17.2481	150.213	345.823	0	0	1.12406	16.69	255.636	-7.45159	0	0	-0.0824016	0	0.345915	0
ASPA138	-24.1778	-209.148	-68.6029	-279.037	-10.7943	377.926	-358.435	17.2481	150.214	345.823	0	0	1.12406	16.69	255.637	-7.44845	0	0	-0.0824016	0	0.345915	0
ARGA139	-24.3898	-209.278	-68.7323	-279.078	-10.8082	378.035	-358.442	17.248	150.214	345.841	0	0	1.12406	16.6772	255.696	-7.45457	0	0	-0.082601	0	0.345915	0
LYSA140	-24.3967	-209.279	-68.7323	-279.084	-10.8218	378.04	-358.452	17.248	150.232	345.841	0	0	1.12406	16.6792	255.7	-7.45479	0	0	-0.082601	0	0.345915	0
GLUA141	-24.4417	-209.299	-68.7516	-279.077	-10.8347	378.026	-358.442	17.248	150.248	345.837	0	0	1.12406	16.6615	255.696	-7.44559	0	0	-0.082601	0	0.345915	0
GLUA144	-24.4461	-209.299	-68.7516	-279.077	-10.8332	378.026	-358.442	17.248	150.247	345.837	0	0	1.12406	16.6572	255.696	-7.44563	0	0	-0.082601	0	0.345915	0
ASNA145	-24.4683	-209.298	-68.7643	-279.082	-10.8332	378.036	-358.447	17.2381	150.246	345.837	0	0	1.12406	16.6571	255.722	-7.44563	0	0	-0.082601	0	0.345915	0
SERA146	-24.4683	-209.298	-68.7643	-279.082	-10.8332	378.036	-358.447	17.2381	150.246	345.837	0	0	1.12406	16.6571	255.722	-7.44563	0	0	-0.082601	0	0.345915	0
VALA148	-24.5041	-209.298	-68.7643	-279.107	-10.8332	378.037	-358.502	17.3063	150.26	345.837	0	0	1.12406	16.6186	255.723	-7.44563	0	0	-0.082601	0	0.345915	0
LYSA151	-24.5332	-209.298	-68.7398	-279.089	-10.828	378.006	-358.482	17.2693	150.233	345.837	0	0	1.12406	16.6168	255.722	-7.44543	0	0	-0.082601	0	0.345915	0
SERA154	-24.5332	-209.298	-68.7398	-279.089	-10.828	378.006	-358.482	17.2693	150.233	345.837	0	0	1.12406	16.6168	255.722	-7.44543	0	0	-0.082601	0	0.345915	0
ASPA155	-24.5377	-209.298	-68.7398	-279.087	-10.8288	377.999	-358.48	17.2693	150.233	345.837	0	0	1.12406	16.6168	255.721	-7.44585	0	0	-0.082601	0	0.345915	0
META158	-24.5496	-209.298	-68.7398	-279.089	-10.8279	377.998	-358.485	17.2642	150.234	345.837	0	0	1.12406	16.6158	255.723	-7.44585	0	0	-0.082601	0	0.345915	0
THRA159	-24.5496	-209.298	-68.7398	-279.089	-10.8279	377.998	-358.485	17.2642	150.234	345.837	0	0	1.12406	16.6158	255.723	-7.44585	0	0	-0.082601	0	0.345915	0
GLUA160	-24.5648	-209.298	-68.7398	-279.096	-10.8286	378.001	-358.501	17.2671	150.241	345.837	0	0	1.12406	16.616	255.723	-7.44951	0	0	-0.082601	0	0.345915	0
PROA162	-24.6093	-209.298	-68.7398	-279.11	-10.8285	378.004	-358.531	17.2624	150.241	345.838	0	0	1.12406	16.616	255.724	-7.44951	0	0	-0.082601	0	0.345961	0
THRA164	-24.6154	-209.298	-68.7395	-279.111	-10.8284	378.004	-358.534	17.2698	150.24	345.838	0	0	1.12406	16.6047	255.725	-7.44951	0	0	-0.082601	0	0.345961	0
H2SA165	-24.6154	-209.298	-68.7395	-279.111	-10.8284	378.004	-358.534	17.2698	150.24	345.838	0	0	1.12406	16.6047	255.725	-7.44951	0	0	-0.082601	0	0.345961	0
ARGA168	-24.7667	-209.325	-68.772	-279.121	-10.835	378.029	-358.55	17.2178	150.241	345.838	0	0	1.12406	16.5795	255.727	-7.45579	0	0	-0.082601	0	0.345961	0
LEUA173	-24.9073	-209.325	-68.7732	-279.105	-10.835	378.043	-358.492	17.0623	150.233	345.82	0	0	1.12406	16.5327	255.717	-7.45579	0	0	-0.082601	0	0.345961	0
SERA176	-24.9073	-209.325	-68.7732	-279.105	-10.835	378.043	-358.492	17.0623	150.233	345.82	0	0	1.12406	16.5327	255.717	-7.45579	0	0	-0.082601	0	0.345961	0
VALA177	-24.9073	-209.325	-68.7732	-279.105	-10.835	378.043	-358.492	17.0623	150.233	345.82	0	0	1.12406	16.5327	255.717	-7.45579	0	0	-0.082601	0	0.345961	0
PHEA178	-25.0079	-209.324	-68.7732	-279.109	-10.8354	378.043	-358.501	16.974	150.234	345.82	0	0	1.12406	16.5324	255.715	-7.45579	0	0	-0.082601	0	0.345961	0
TYRA180	-25.0295	-209.324	-68.7732	-279.123	-10.8373	378.043	-358.526	16.9937	150.233	345.82	0	0	1.12406	16.5324	255.715	-7.45574	0	0	-0.082601	0	0.345961	0
GLUA181	-25.0474	-209.324	-68.7615	-279.123	-10.8369	378.041	-358.526	16.9757	150.23	345.82	0	0	1.12406	16.5255	255.715	-7.45583	0	0	-0.082699	0	0.345961	0
ASNA184	-25.0561	-209.313	-68.7503	-279.115	-10.8369	378.034	-358.525	16.9756	150.216	345.82	0	0	1.12406	16.5076	255.716	-7.45583	0	0	-0.082699	0	0.345961	0
SERA185	-25.0564	-209.317	-68.7566	-279.116	-10.8369	378.038	-358.526	16.9756	150.217	345.822	0	0	1.12406	16.5134	255.717	-7.45583	0	0	-0.082699	0	0.345961	0
PROA186	-25.0564	-209.317	-68.7566	-279.116	-10.8369	378.038	-358.526	16.9756	150.217	345.822	0	0	1.12406	16.5134	255.717	-7.45583	0	0	-0.082699	0	0.345961	0
ASPA187	-25.0577	-209.317	-68.7566	-279.115	-10.8387	378.036	-358.525	16.9756	150.219	345.822	0	0	1.12406	16.5028	255.716	-7.44797	0	0	-0.0826647	0	0.345961	0
ARGA188	-25.0937	-209.317	-68.7981	-279.106	-10.8399	378.023	-358.517	16.9771	150.233	345.822	0	0	1.12406	16.4925	255.714	-7.45028	0	0	-0.0826647	0	0.345961	0
CYSA190	-25.0937	-209.317	-68.7981	-279.106	-10.8399	378.023	-358.517	16.9771	150.233	345.822	0	0	1.12406	16.4925	255.714	-7.45028	0	0	-0.0826647	0	0.345961	0
ARGA191	-25.1408	-209.357	-68.8371	-279.13	-10.8554	378.057	-358.535	16.989	150.301	345.822	0	0	1.12406	16.4559	255.734	-7.43934	0	0	-0.0826647	0	0.345961	0
LYSA194	-25.1641	-209.357	-68.8371	-279.139	-10.8541	378.057	-358.555	16.9816	150.315	345.822	0	0	1.12406	16.4559	255.733	-7.43983	0	0	-0.0826647	0	0.345961	0
ASPA198	-25.1773	-209.356	-68.8371	-279.135	-10.8464	378.044	-358.552	16.9816	150.308	345.822	0	0	1.12406	16.4436	255.731	-7.43774	0	0	-0.0826647	0	0.345961	0
ASPA199	-25.1798	-209.356	-68.8371	-279.124	-10.8442	378.028	-358.539	16.9814	150.302	345.82	0	0	1.12406	16.4436	255.732	-7.44142	0	0	-0.0826647	0	0.345961	0
ILEA201	-25.1798	-209.356	-68.8371	-279.124	-10.8442	378.028	-358.539	16.9814	150.302	345.82	0	0	1.12406	16.4436	255.732	-7.44142	0	0	-0.0826647	0	0.345961	0
GLUA203	-25.206	-209.37	-68.8513	-279.124	-10.8447	378.03	-358.54	16.9827	150.302	345.821	0	0	1.12406	16.4455	255.731	-7.4449	0	0	-0.0826647	0	0.345961	0
LEUA204	-25.206	-209.37	-68.8513	-279.124	-10.8447	378.03	-358.54	16.9827	150.302	345.821	0	0	1.12406	16.4455	255.731	-7.4449	0	0	-0.0826647	0	0.345961	0
ASPA205	-25.2544	-209.37	-68.8513	-279.122	-10.848	378.026	-358.538	16.9395	150.301	345.82	0	0	1.12406	16.4455	255.731	-7.44476	0	0	-0.0826647	0	0.345961	0
THRA206	-25.2763	-209.37	-68.8513	-279.122	-10.8479	378.027	-358.537	16.8865	150.302	345.819	0	0	1.12406	16.475	255.731	-7.44476	0	0	-0.0826647	0	0.345961	0
SERA208	-25.2773	-209.37	-68.8513	-279.122	-10.8479	378.025	-358.537	16.8865	150.302	345.819	0	0	1.12406	16.475	255.731	-7.44476	0	0	-0.0826647	0	0.345961	0
GLUA209	-25.3133	-209.37	-68.8513	-279.112	-10.8477	378	-358.531	16.8868	150.297	345.819	0	0	1.12406	16.4523	255.731	-7.44404	0	0	-0.0826647	0	0.345961	0
GLUA210	-25.3238	-209.37	-68.8513	-279.12	-10.8459	378.004	-358.54	16.8867	150.302	345.82	0	0	1.12406	16.4528	255.734	-7.44894	0	0	-0.0826647	0	0.345961	0
SERA211	-25.3248	-209.394	-68.847	-279.13	-10.8459	378.036	-358.54	16.885	150.302	345.82	0	0	1.12406	16.4514	255.737	-7.44894	0	0	-0.0826647	0	0.345961	0
TYRA212	-25.3276	-209.394	-68.8613	-279.131	-10.8456	378.037	-358.541	16.8799	150.309	345.82	0	0	1.12406	16.4625	255.737	-7.44901	0	0	-0.0826647	0	0.345961	0
LYSA213	-25.3669	-209.395	-68.9642	-279.134	-10.8391	378.049	-358.544	16.8762	150.361	345.82	0	0	1.12406	16.4624	255.738	-7.44698	0	0	-0.0826647	0	0.345961	0
ASPA214	-25.4027	-209.394	-68.9642	-279.122	-10.8374	378.004	-358.54	16.8762	150.355	345.82	0	0	1.12406	16.4624	255.74	-7.44931	0	0	-0.08277	0	0.345961	0
SERA215	-25.4027	-209.394	-68.9642	-279.122	-10.8374	378.004	-358.54	16.8762	150.355	345.82	0	0	1.12406	16.4624	255.74	-7.44931	0	0	-0.08277	0	0.345961	0
THRA216	-25.4027	-209.394	-68.9642	-279.122	-10.8374	378.004	-358.54	16.8762	150.355	345.82	0	0	1.12406	16.4624	255.74	-7.44931	0	0	-0.08277	0	0.345961	0
LEUA217	-25.4494	-209.395	-68.9642	-279.146	-10.8374	378.001	-358.597	16.8762	150.374	345.82	0	0	1.12406	16.481	255.74	-7.44931	0	0	-0.08277	0	0.345961	0
ILEA218	-25.4903	-209.397	-68.9642	-279.141	-10.8374	378.003	-358.582	16.8763	150.368	345.82	0	0	1.12406	16.4264	255.741	-7.44931	0	0	-0.08277	0	0.345961	0
META219	-25.5571	-209.397	-68.9642	-279.139	-10.8374	378.002	-358.58	16.8075	150.368	345.82	0	0	1.12406	16.4264	255.741	-7.44931	0	0	-0.08277	0	0.345961	0
GLNA220	-25.5753	-209.428	-68.9917	-279.136	-10.8374	377.998	-358.576	16.8257	150.393	345.82	0	0	1.12406	16.4203	255.741	-7.44931	0	0	-0.08277	0	0.345961	0
ARGA223	-25.5934	-209.428	-68.9917	-279.152	-10.833	378.008	-358.595	16.8257	150.398	345.82	0	0	1.12406	16.4169	255.74	-7.44949	0	0	-0.08277	0	0.345961	0
ASPA224	-25.5934	-209.428	-68.9917	-279.152	-10.833	378.008	-358.595	16.8257	150.398	345.82	0	0	1.12406	16.4169	255.74	-7.44949	0	0	-0.08277	0	0.345961	0
ASNA225	-25.6137	-209.427	-68.987	-279.159	-10.833	378.007	-358.608	16.8149	150.404	345.82	0	0	1.12406	16.4174	255.739	-7.44949	0	0	-0.08277	0	0.345961	0
THRA227	-25.6137	-209.427	-68.987	-279.159	-10.833	378.007	-358.608	16.8149	150.404	345.82	0	0	1.12406	16.4174	255.739	-7.44949	0	0	-0.08277	0	0.345961	0
LEUA228	-25.6168	-209.429	-68.987	-279.172	-10.8332	378.013	-358.634	16.8366	150.414	345.82	0	0	1.12406	16.4175	255.74	-7.44949	0	0	-0.08277	0	0.345961	0
THRA230	-25.6168	-209.429	-68.987	-279.172	-10.8332	378.013	-358.634	16.8366	150.414	345.82	0	0	1.12406	16.4175	255.74	-7.44949	0	0	-0.08277	0	0.345961	0
SERA231	-25.6168	-209.429	-68.987	-279.172	-10.8332	378.013	-358.634	16.8366	150.414	345.82	0	0	1.12406	16.4175	255.74	-7.44949	0	0	-0.08277	0	0.345961	0
PROB232	-25.6177	-209.429	-68.987	-279.173	-10.8332	378.014	-358.635	16.8366	150.414	345.82	0	0	1.12406	16.4175	255.74	-7.44949	0	0	-0.08277	0	0.345961	0
ARGB233	-25.6279	-209.429	-68.987	-279.166	-10.8377	378.001	-358.63	16.8356	150.414	345.814	0	0	1.12406	16.4175	255.739	-7.44949	0	0	-0.0807039	0	0.345961	0
ARGB234	-25.6893	-209.429	-69.0862	-279.159	-10.8659	378.017	-358.63	16.8372	150.459	345.813	0	0	1.12406	16.4184	255.739	-7.45767	0	0	-0.0760198	0	0.345961	0
THRB236	-25.7061	-209.43	-69.0872	-279.162	-10.867	378.026	-358.63	16.8371	150.459	345.814	0	0	1.12406	16.3967	255.74	-7.45767	0	0	-0.0760198	0	0.345961	0
PROB238	-25.7098	-209.43	-69.0872	-279.165	-10.8674	378.03	-358.635	16.8372	150.461	345.814	0	0	1.12406	16.3967	255.74	-7.45767	0	0	-0.0760198	0	0.345961	0
METB240	-25.7197	-209.43	-69.0872	-279.169	-10.8672	378.03	-358.643	16.8371	150.464	345.813	0	0	1.12406	16.3969	255.74	-7.45767	0	0	-0.0760198	0	0.345961	0
Now moving residues with bad energies
ASPA1	-25.7209	-209.441	-69.0975	-279.169	-10.868	378.029	-358.643	16.8571	150.464	345.813	0	0	1.12406	16.3969	255.74	-7.45643	0	0	-0.0760198	0	0.345961	0
ARGA2	-25.7876	-209.416	-69.0699	-279.152	-10.9069	378	-358.633	16.7774	150.461	345.812	0	0	1.12406	16.3973	255.734	-7.45163	0	0	-0.0760198	0	0.345961	0
GLUA3	-25.7876	-209.416	-69.0699	-279.152	-10.9069	378	-358.633	16.7774	150.461	345.812	0	0	1.12406	16.3973	255.734	-7.45163	0	0	-0.0760198	0	0.345961	0
ASPA4	-25.7913	-209.416	-69.0699	-279.152	-10.9077	377.998	-358.633	16.7774	150.46	345.812	0	0	1.12406	16.3956	255.734	-7.45063	0	0	-0.0760198	0	0.345961	0
VALA6	-25.7913	-209.416	-69.0699	-279.152	-10.9077	377.998	-358.633	16.7774	150.46	345.812	0	0	1.12406	16.3956	255.734	-7.45063	0	0	-0.0760198	0	0.345961	0
TYRA7	-25.7913	-209.416	-69.0699	-279.152	-10.9077	377.998	-358.633	16.7774	150.46	345.812	0	0	1.12406	16.3956	255.734	-7.45063	0	0	-0.0760198	0	0.345961	0
GLNA8	-25.8067	-209.439	-69.0897	-279.19	-10.9077	378.031	-358.682	16.7774	150.516	345.812	0	0	1.12406	16.4212	255.735	-7.45063	0	0	-0.0760198	0	0.345961	0
LYSA10	-25.8274	-209.44	-69.0897	-279.204	-10.9065	378.032	-358.704	16.7753	150.533	345.812	0	0	1.12406	16.4212	255.737	-7.45125	0	0	-0.0760198	0	0.345961	0
GLUA13	-25.8418	-209.44	-69.0897	-279.217	-10.9049	378.038	-358.721	16.7754	150.544	345.812	0	0	1.12406	16.423	255.735	-7.45749	0	0	-0.0745646	0	0.345961	0
GLNA14	-25.8928	-209.46	-69.0988	-279.262	-10.9049	378.077	-358.788	16.785	150.586	345.812	0	0	1.12406	16.4232	255.765	-7.45749	0	0	-0.0745646	0	0.345961	0
GLUA16	-25.8928	-209.46	-69.0988	-279.262	-10.9049	378.077	-358.788	16.785	150.586	345.812	0	0	1.12406	16.4232	255.765	-7.45749	0	0	-0.0745646	0	0.345961	0
ARGA17	-26.0083	-209.57	-69.1961	-279.283	-10.9055	378.119	-358.802	16.8185	150.586	345.863	0	0	1.12406	16.4302	255.776	-7.46356	0	0	-0.0745649	0	0.345961	0
ASPA19	-26.0199	-209.57	-69.1961	-279.279	-10.9071	378.103	-358.801	16.8185	150.583	345.863	0	0	1.12406	16.4302	255.775	-7.45959	0	0	-0.0745597	0	0.345961	0
GLUA20	-26.0749	-209.558	-69.1844	-279.263	-10.9065	378.053	-358.787	16.8165	150.563	345.863	0	0	1.12406	16.3735	255.771	-7.44024	0	0	-0.0745597	0	0.345961	0
VALA22	-26.0749	-209.558	-69.1844	-279.263	-10.9065	378.053	-358.787	16.8165	150.563	345.863	0	0	1.12406	16.3735	255.771	-7.44024	0	0	-0.0745597	0	0.345961	0
GLUA23	-26.0769	-209.558	-69.1844	-279.263	-10.9123	378.053	-358.788	16.8172	150.566	345.863	0	0	1.12406	16.3743	255.771	-7.43885	0	0	-0.0745597	0	0.345961	0
SERA24	-26.0769	-209.558	-69.1844	-279.263	-10.9123	378.053	-358.788	16.8172	150.566	345.863	0	0	1.12406	16.3743	255.771	-7.43885	0	0	-0.0745597	0	0.345961	0
LYSA26	-26.0769	-209.558	-69.1844	-279.263	-10.9123	378.053	-358.788	16.8172	150.566	345.863	0	0	1.12406	16.3743	255.771	-7.43885	0	0	-0.0745597	0	0.345961	0
LYSA27	-26.0981	-209.559	-69.1844	-279.273	-10.9108	378.054	-358.809	16.8185	150.572	345.863	0	0	1.12406	16.3743	255.772	-7.43891	0	0	-0.0745597	0	0.345961	0
ASPA32	-26.0981	-209.559	-69.1844	-279.273	-10.9108	378.054	-358.809	16.8185	150.572	345.863	0	0	1.12406	16.3743	255.772	-7.43891	0	0	-0.0745597	0	0.345961	0
VALA33	-26.0981	-209.559	-69.1844	-279.273	-10.9108	378.054	-358.809	16.8185	150.572	345.863	0	0	1.12406	16.3743	255.772	-7.43891	0	0	-0.0745597	0	0.345961	0
GLUA34	-26.0981	-209.559	-69.1844	-279.273	-10.9108	378.054	-358.809	16.8185	150.572	345.863	0	0	1.12406	16.3743	255.772	-7.43891	0	0	-0.0745597	0	0.345961	0
THRA36	-26.1041	-209.585	-69.2079	-279.291	-10.9115	378.101	-358.817	16.8131	150.573	345.863	0	0	1.12406	16.402	255.774	-7.43891	0	0	-0.0745597	0	0.345961	0
VALA37	-26.11	-209.585	-69.2079	-279.29	-10.9115	378.101	-358.815	16.8131	150.572	345.863	0	0	1.12406	16.3931	255.774	-7.43891	0	0	-0.0745597	0	0.345961	0
GLUA38	-26.11	-209.585	-69.2079	-279.29	-10.9115	378.101	-358.815	16.8131	150.572	345.863	0	0	1.12406	16.3931	255.774	-7.43891	0	0	-0.0745597	0	0.345961	0
GLUA39	-26.11	-209.585	-69.2079	-279.29	-10.9115	378.101	-358.815	16.8131	150.572	345.863	0	0	1.12406	16.3931	255.774	-7.43891	0	0	-0.0745597	0	0.345961	0
ARGA40	-26.232	-209.585	-69.256	-279.286	-10.9196	378.099	-358.811	16.7685	150.572	345.863	0	0	1.12406	16.3693	255.773	-7.44261	0	0	-0.0745597	0	0.345961	0
ASNA41	-26.232	-209.585	-69.256	-279.286	-10.9196	378.099	-358.811	16.7685	150.572	345.863	0	0	1.12406	16.3693	255.773	-7.44261	0	0	-0.0745597	0	0.345961	0
SERA44	-26.232	-209.585	-69.256	-279.286	-10.9196	378.099	-358.811	16.7685	150.572	345.863	0	0	1.12406	16.3693	255.773	-7.44261	0	0	-0.0745597	0	0.345961	0
VALA45	-26.232	-209.585	-69.256	-279.286	-10.9196	378.099	-358.811	16.7685	150.572	345.863	0	0	1.12406	16.3693	255.773	-7.44261	0	0	-0.0745597	0	0.345961	0
LYSA48	-26.2395	-209.585	-69.2562	-279.286	-10.9225	378.099	-358.811	16.765	150.572	345.863	0	0	1.12406	16.3693	255.773	-7.44245	0	0	-0.0746744	0	0.345961	0
ASNA49	-26.2395	-209.585	-69.2562	-279.286	-10.9225	378.099	-358.811	16.765	150.572	345.863	0	0	1.12406	16.3693	255.773	-7.44245	0	0	-0.0746744	0	0.345961	0
ILEA51	-26.2395	-209.585	-69.2562	-279.286	-10.9225	378.099	-358.811	16.765	150.572	345.863	0	0	1.12406	16.3693	255.773	-7.44245	0	0	-0.0746744	0	0.345961	0
ARGA54	-26.5366	-209.729	-69.4132	-279.344	-10.9275	378.213	-358.86	16.7706	150.571	345.863	0	0	1.12406	16.3665	255.752	-7.44229	0	0	-0.0753006	0	0.345961	0
ARGA55	-26.5545	-209.729	-69.3898	-279.351	-10.9305	378.217	-358.876	16.7694	150.571	345.863	0	0	1.12406	16.3467	255.762	-7.4406	0	0	-0.0752819	0	0.345961	0
SERA57	-26.5545	-209.729	-69.3898	-279.351	-10.9305	378.217	-358.876	16.7694	150.571	345.863	0	0	1.12406	16.3467	255.762	-7.4406	0	0	-0.0752819	0	0.345961	0
ARGA59	-26.5594	-209.729	-69.3898	-279.349	-10.9273	378.213	-358.873	16.7621	150.57	345.863	0	0	1.12406	16.3467	255.76	-7.44076	0	0	-0.0758961	0	0.345961	0
ILEA60	-26.5594	-209.729	-69.3898	-279.349	-10.9273	378.213	-358.873	16.7621	150.57	345.863	0	0	1.12406	16.3467	255.76	-7.44076	0	0	-0.0758961	0	0.345961	0
ILEA61	-26.5594	-209.729	-69.3898	-279.349	-10.9273	378.213	-358.873	16.7621	150.57	345.863	0	0	1.12406	16.3467	255.76	-7.44076	0	0	-0.0758961	0	0.345961	0
SERA62	-26.5594	-209.729	-69.3898	-279.349	-10.9273	378.213	-358.873	16.7621	150.57	345.863	0	0	1.12406	16.3467	255.76	-7.44076	0	0	-0.0758961	0	0.345961	0
SERA63	-26.5594	-209.729	-69.3898	-279.349	-10.9273	378.213	-358.873	16.7621	150.57	345.863	0	0	1.12406	16.3467	255.76	-7.44076	0	0	-0.0758961	0	0.345961	0
GLNA66	-26.5594	-209.729	-69.3898	-279.349	-10.9273	378.213	-358.873	16.7621	150.57	345.863	0	0	1.12406	16.3467	255.76	-7.44076	0	0	-0.0758961	0	0.345961	0
LYSA67	-26.5682	-209.729	-69.3898	-279.354	-10.9291	378.215	-358.881	16.7621	150.574	345.863	0	0	1.12406	16.3467	255.761	-7.44141	0	0	-0.0758961	0	0.345961	0
GLUA68	-26.5985	-209.729	-69.3898	-279.34	-10.9275	378.158	-358.873	16.7614	150.56	345.858	0	0	1.12406	16.3534	255.763	-7.42411	0	0	-0.0758961	0	0.345961	0
GLUA69	-26.6003	-209.729	-69.3898	-279.342	-10.927	378.16	-358.875	16.7614	150.56	345.858	0	0	1.12406	16.3532	255.763	-7.4257	0	0	-0.0758961	0	0.345961	0
ASNA70	-26.6505	-209.735	-69.3957	-279.351	-10.927	378.163	-358.893	16.764	150.572	345.864	0	0	1.12406	16.3197	255.764	-7.4257	0	0	-0.0758961	0	0.345961	0
LYSA71	-26.6529	-209.735	-69.3957	-279.353	-10.9279	378.164	-358.896	16.7648	150.574	345.864	0	0	1.12406	16.3197	255.765	-7.42614	0	0	-0.0758961	0	0.345961	0
GLUA74	-26.6609	-209.743	-69.4038	-279.352	-10.9202	378.165	-358.895	16.7648	150.579	345.863	0	0	1.12406	16.3145	255.763	-7.42717	0	0	-0.0758961	0	0.345961	0
ASPA75	-26.6629	-209.743	-69.4038	-279.353	-10.919	378.166	-358.896	16.7648	150.579	345.863	0	0	1.12406	16.3145	255.764	-7.42987	0	0	-0.0758961	0	0.345961	0
LYSA76	-26.7255	-209.743	-69.4038	-279.177	-10.7608	377.779	-358.646	16.7346	150.36	345.863	0	0	1.12406	16.2997	255.762	-7.42664	0	0	-0.0758961	0	0.345961	0
LEUA77	-26.7421	-209.743	-69.4064	-279.185	-10.7667	377.789	-358.66	16.7332	150.366	345.863	0	0	1.12406	16.2998	255.762	-7.42664	0	0	-0.0758961	0	0.345961	0
LYSA78	-26.752	-209.743	-69.4064	-279.186	-10.7677	377.791	-358.664	16.7332	150.369	345.863	0	0	1.12406	16.2909	255.762	-7.4266	0	0	-0.0758961	0	0.345961	0
META79	-26.7615	-209.743	-69.4064	-279.199	-10.7677	377.795	-358.686	16.733	150.379	345.863	0	0	1.12406	16.3036	255.765	-7.4266	0	0	-0.0758961	0	0.345961	0
ILEA80	-26.7801	-209.743	-69.4064	-279.219	-10.7687	377.795	-358.732	16.7477	150.39	345.863	0	0	1.12406	16.3248	255.764	-7.4266	0	0	-0.0758961	0	0.345961	0
ARGA81	-26.7801	-209.743	-69.4064	-279.219	-10.7687	377.795	-358.732	16.7477	150.39	345.863	0	0	1.12406	16.3248	255.764	-7.4266	0	0	-0.0758961	0	0.345961	0
GLUA82	-26.7832	-209.743	-69.4064	-279.217	-10.7737	377.793	-358.73	16.7478	150.392	345.863	0	0	1.12406	16.325	255.764	-7.4263	0	0	-0.0758961	0	0.345961	0
TYRA83	-26.7832	-209.743	-69.4064	-279.217	-10.7737	377.793	-358.73	16.7478	150.392	345.863	0	0	1.12406	16.325	255.764	-7.4263	0	0	-0.0758961	0	0.345961	0
ARGA84	-26.7832	-209.743	-69.4064	-279.217	-10.7737	377.793	-358.73	16.7478	150.392	345.863	0	0	1.12406	16.325	255.764	-7.4263	0	0	-0.0758961	0	0.345961	0
GLNA85	-26.7994	-209.736	-69.4108	-279.218	-10.7754	377.785	-358.738	16.7431	150.396	345.863	0	0	1.12406	16.3249	255.764	-7.4263	0	0	-0.0758961	0	0.345961	0
META86	-26.804	-209.737	-69.4108	-279.221	-10.7754	377.787	-358.74	16.7399	150.398	345.863	0	0	1.12406	16.3249	255.764	-7.4263	0	0	-0.0758961	0	0.345961	0
GLUA88	-27.0637	-209.737	-69.3754	-279.173	-10.7252	377.72	-358.685	16.3705	150.383	345.857	0	0	1.12406	16.3353	255.766	-7.42723	0	0	-0.0758961	0	0.345961	0
THRA89	-27.0638	-209.734	-69.3739	-279.174	-10.7252	377.719	-358.686	16.3704	150.381	345.857	0	0	1.12406	16.3348	255.766	-7.42723	0	0	-0.0758961	0	0.345961	0
GLUA90	-27.0726	-209.734	-69.3729	-279.173	-10.7102	377.715	-358.688	16.3576	150.373	345.857	0	0	1.12406	16.3351	255.769	-7.42675	0	0	-0.0758961	0	0.345961	0
LYSA92	-27.1726	-209.697	-69.3729	-279.19	-10.7135	377.643	-358.747	16.354	150.454	345.857	0	0	1.12406	16.2735	255.671	-7.42657	0	0	-0.0758961	0	0.345961	0
LEUA93	-27.1726	-209.697	-69.3729	-279.19	-10.7135	377.643	-358.747	16.354	150.454	345.857	0	0	1.12406	16.2735	255.671	-7.42657	0	0	-0.0758961	0	0.345961	0
CYSA96	-27.1726	-209.697	-69.3729	-279.19	-10.7135	377.643	-358.747	16.354	150.454	345.857	0	0	1.12406	16.2735	255.671	-7.42657	0	0	-0.0758961	0	0.345961	0
ASPA97	-27.1726	-209.697	-69.3729	-279.19	-10.7135	377.643	-358.747	16.354	150.454	345.857	0	0	1.12406	16.2735	255.671	-7.42657	0	0	-0.0758961	0	0.345961	0
ILEA98	-27.1731	-209.697	-69.3729	-279.191	-10.7135	377.643	-358.748	16.3541	150.454	345.857	0	0	1.12406	16.2736	255.671	-7.42657	0	0	-0.0758961	0	0.345961	0
ASPA100	-27.1731	-209.697	-69.3729	-279.191	-10.7135	377.643	-358.748	16.3541	150.454	345.857	0	0	1.12406	16.2736	255.671	-7.42657	0	0	-0.0758961	0	0.345961	0
VALA101	-27.1731	-209.697	-69.3729	-279.191	-10.7135	377.643	-358.748	16.3541	150.454	345.857	0	0	1.12406	16.2736	255.671	-7.42657	0	0	-0.0758961	0	0.345961	0
ASPA103	-27.1734	-209.697	-69.3729	-279.191	-10.7155	377.644	-358.748	16.354	150.455	345.857	0	0	1.12406	16.2736	255.672	-7.42657	0	0	-0.0758961	0	0.345961	0
LYSA104	-27.1944	-209.697	-69.3755	-279.19	-10.7151	377.644	-358.748	16.335	150.456	345.857	0	0	1.12406	16.2728	255.671	-7.42662	0	0	-0.0758961	0	0.345956	0
PROA108	-27.301	-209.696	-69.3768	-279.213	-10.7152	377.652	-358.795	16.234	150.455	345.857	0	0	1.12406	16.3295	255.668	-7.42662	0	0	-0.0758961	0	0.345956	0
ASNA111	-27.3013	-209.701	-69.3815	-279.213	-10.7152	377.652	-358.795	16.234	150.46	345.857	0	0	1.12406	16.3333	255.668	-7.42662	0	0	-0.0758961	0	0.345956	0
THRA112	-27.3013	-209.701	-69.3815	-279.213	-10.7152	377.652	-358.795	16.234	150.46	345.857	0	0	1.12406	16.3333	255.668	-7.42662	0	0	-0.0758961	0	0.345956	0
GLUA114	-27.3039	-209.701	-69.3815	-279.219	-10.7136	377.673	-358.798	16.2341	150.463	345.857	0	0	1.12406	16.3334	255.67	-7.44605	0	0	-0.0758961	0	0.345945	0
SERA115	-27.3039	-209.701	-69.3815	-279.219	-10.7136	377.673	-358.798	16.2341	150.463	345.857	0	0	1.12406	16.3334	255.67	-7.44605	0	0	-0.0758961	0	0.345945	0
LYSA116	-27.304	-209.698	-69.3783	-279.217	-10.7133	377.665	-358.797	16.2341	150.463	345.857	0	0	1.12406	16.3334	255.67	-7.44665	0	0	-0.0758961	0	0.345945	0
VALA117	-27.304	-209.698	-69.3783	-279.217	-10.7133	377.665	-358.797	16.2341	150.463	345.857	0	0	1.12406	16.3334	255.67	-7.44665	0	0	-0.0758961	0	0.345945	0
PHEA118	-27.3608	-209.715	-69.3793	-279.259	-10.7039	377.693	-358.854	16.2402	150.466	345.857	0	0	1.12406	16.348	255.716	-7.44665	0	0	-0.0758961	0	0.345945	0
TYRA120	-27.3608	-209.715	-69.3793	-279.259	-10.7039	377.693	-358.854	16.2402	150.466	345.857	0	0	1.12406	16.348	255.716	-7.44665	0	0	-0.0758961	0	0.345945	0
LYSA121	-27.3632	-209.702	-69.367	-279.253	-10.7018	377.669	-358.856	16.2413	150.453	345.857	0	0	1.12406	16.348	255.715	-7.44475	0	0	-0.0758912	0	0.345945	0
LYSA123	-27.3655	-209.702	-69.367	-279.253	-10.7025	377.668	-358.855	16.2394	150.453	345.857	0	0	1.12406	16.348	255.715	-7.44475	0	0	-0.0758912	0	0.345945	0
TYRA126	-27.3655	-209.702	-69.367	-279.253	-10.7025	377.668	-358.855	16.2394	150.453	345.857	0	0	1.12406	16.348	255.715	-7.44475	0	0	-0.0758912	0	0.345945	0
H1SA127	-27.3655	-209.702	-69.367	-279.253	-10.7025	377.668	-358.855	16.2394	150.453	345.857	0	0	1.12406	16.348	255.715	-7.44475	0	0	-0.0758912	0	0.345945	0
ARGA128	-27.3993	-209.701	-69.3844	-279.243	-10.7077	377.633	-358.845	16.2418	150.452	345.857	0	0	1.12406	16.3466	255.714	-7.44263	0	0	-0.0748862	0	0.345945	0
PHEA133	-27.4115	-209.702	-69.3867	-279.272	-10.7509	377.687	-358.873	16.2904	150.45	345.855	0	0	1.12406	16.338	255.749	-7.44251	0	0	-0.0748862	0	0.345945	0
THRA135	-27.4241	-209.702	-69.3867	-279.289	-10.7509	377.685	-358.911	16.2746	150.458	345.856	0	0	1.12406	16.3888	255.75	-7.44251	0	0	-0.0748862	0	0.345945	0
ASNA137	-27.462	-209.702	-69.3867	-279.286	-10.7579	377.658	-358.914	16.2746	150.455	345.856	0	0	1.12406	16.3888	255.752	-7.44251	0	0	-0.0748862	0	0.345945	0
ASPA138	-27.4663	-209.702	-69.3867	-279.285	-10.7541	377.65	-358.915	16.2746	150.455	345.856	0	0	1.12406	16.3889	255.751	-7.44289	0	0	-0.0748862	0	0.345945	0
ARGA139	-27.4847	-209.708	-69.393	-279.292	-10.7587	377.655	-358.923	16.2745	150.455	345.864	0	0	1.12406	16.3887	255.755	-7.44267	0	0	-0.0749703	0	0.345945	0
LYSA140	-27.4847	-209.708	-69.393	-279.292	-10.7587	377.655	-358.923	16.2745	150.455	345.864	0	0	1.12406	16.3887	255.755	-7.44267	0	0	-0.0749703	0	0.345945	0
GLUA141	-27.5181	-209.688	-69.3719	-279.277	-10.7717	377.638	-358.899	16.2745	150.427	345.863	0	0	1.12406	16.3392	255.751	-7.44745	0	0	-0.0749703	0	0.345945	0
GLUA144	-27.5181	-209.688	-69.3719	-279.277	-10.7717	377.638	-358.899	16.2745	150.427	345.863	0	0	1.12406	16.3392	255.751	-7.44745	0	0	-0.0749703	0	0.345945	0
ASNA145	-27.5416	-209.687	-69.3882	-279.279	-10.7717	377.639	-358.903	16.2637	150.426	345.863	0	0	1.12406	16.3469	255.754	-7.44745	0	0	-0.0749703	0	0.345945	0
SERA146	-27.5416	-209.687	-69.3882	-279.279	-10.7717	377.639	-358.903	16.2637	150.426	345.863	0	0	1.12406	16.3469	255.754	-7.44745	0	0	-0.0749703	0	0.345945	0
VALA148	-27.5416	-209.687	-69.3882	-279.279	-10.7717	377.639	-358.903	16.2637	150.426	345.863	0	0	1.12406	16.3469	255.754	-7.44745	0	0	-0.0749703	0	0.345945	0
LYSA151	-27.5427	-209.687	-69.3956	-279.276	-10.7717	377.637	-358.899	16.263	150.428	345.863	0	0	1.12406	16.3469	255.754	-7.44743	0	0	-0.0749703	0	0.345945	0
SERA154	-27.5427	-209.687	-69.3956	-279.276	-10.7717	377.637	-358.899	16.263	150.428	345.863	0	0	1.12406	16.3469	255.754	-7.44743	0	0	-0.0749703	0	0.345945	0
ASPA155	-27.5434	-209.687	-69.3956	-279.276	-10.7714	377.638	-358.9	16.263	150.428	345.863	0	0	1.12406	16.3469	255.755	-7.44726	0	0	-0.0749703	0	0.345945	0
META158	-27.5859	-209.686	-69.3956	-279.318	-10.7759	377.693	-358.948	16.2345	150.448	345.863	0	0	1.12406	16.3507	255.82	-7.44726	0	0	-0.0749703	0	0.345945	0
THRA159	-27.5859	-209.686	-69.3956	-279.318	-10.7759	377.693	-358.948	16.2345	150.448	345.863	0	0	1.12406	16.3507	255.82	-7.44726	0	0	-0.0749703	0	0.345945	0
GLUA160	-27.5859	-209.686	-69.3956	-279.318	-10.7759	377.693	-358.948	16.2345	150.448	345.863	0	0	1.12406	16.3507	255.82	-7.44726	0	0	-0.0749703	0	0.345945	0
PROA162	-27.5887	-209.686	-69.3956	-279.322	-10.776	377.698	-358.955	16.2362	150.448	345.864	0	0	1.12406	16.3507	255.821	-7.44726	0	0	-0.0749703	0	0.345998	0
THRA164	-27.5887	-209.686	-69.3956	-279.322	-10.776	377.698	-358.955	16.2362	150.448	345.864	0	0	1.12406	16.3507	255.821	-7.44726	0	0	-0.0749703	0	0.345998	0
H2SA165	-27.5887	-209.686	-69.3956	-279.322	-10.776	377.698	-358.955	16.2362	150.448	345.864	0	0	1.12406	16.3507	255.821	-7.44726	0	0	-0.0749703	0	0.345998	0
ARGA168	-27.7285	-209.694	-69.428	-279.342	-10.7821	377.716	-358.993	16.2118	150.454	345.865	0	0	1.12406	16.3179	255.822	-7.44894	0	0	-0.0749703	0	0.345998	0
SERA176	-27.7285	-209.694	-69.428	-279.342	-10.7821	377.716	-358.993	16.2118	150.454	345.865	0	0	1.12406	16.3179	255.822	-7.44894	0	0	-0.0749703	0	0.345998	0
VALA177	-27.7285	-209.694	-69.428	-279.342	-10.7821	377.716	-358.993	16.2118	150.454	345.865	0	0	1.12406	16.3179	255.822	-7.44894	0	0	-0.0749703	0	0.345998	0
PHEA178	-27.7413	-209.693	-69.428	-279.342	-10.7823	377.716	-358.995	16.2005	150.454	345.865	0	0	1.12406	16.3178	255.822	-7.44894	0	0	-0.0749703	0	0.345998	0
TYRA180	-27.7413	-209.693	-69.428	-279.342	-10.7823	377.716	-358.995	16.2005	150.454	345.865	0	0	1.12406	16.3178	255.822	-7.44894	0	0	-0.0749703	0	0.345998	0
GLUA181	-27.7484	-209.693	-69.4029	-279.342	-10.7825	377.716	-358.993	16.1913	150.443	345.865	0	0	1.12406	16.3041	255.821	-7.44913	0	0	-0.0750207	0	0.345998	0
ASNA184	-27.7484	-209.693	-69.4029	-279.342	-10.7825	377.716	-358.993	16.1913	150.443	345.865	0	0	1.12406	16.3041	255.821	-7.44913	0	0	-0.0750207	0	0.345998	0
SERA185	-27.7484	-209.693	-69.4029	-279.342	-10.7825	377.716	-358.993	16.1913	150.443	345.865	0	0	1.12406	16.3041	255.821	-7.44913	0	0	-0.0750207	0	0.345998	0
PROA186	-27.7503	-209.693	-69.4029	-279.338	-10.7825	377.715	-358.985	16.1775	150.443	345.865	0	0	1.12406	16.3041	255.821	-7.44913	0	0	-0.0750207	0	0.345998	0
ASPA187	-27.7503	-209.693	-69.4029	-279.338	-10.7825	377.715	-358.985	16.1775	150.443	345.865	0	0	1.12406	16.3041	255.821	-7.44913	0	0	-0.0750207	0	0.345998	0
ARGA188	-27.7509	-209.693	-69.3908	-279.338	-10.7813	377.716	-358.986	16.1765	150.437	345.865	0	0	1.12406	16.2992	255.82	-7.45027	0	0	-0.0750207	0	0.345998	0
CYSA190	-27.7509	-209.693	-69.3908	-279.338	-10.7813	377.716	-358.986	16.1765	150.437	345.865	0	0	1.12406	16.2992	255.82	-7.45027	0	0	-0.0750207	0	0.345998	0
ARGA191	-27.7668	-209.696	-69.3932	-279.357	-10.781	377.726	-359.009	16.1761	150.455	345.865	0	0	1.12406	16.2992	255.826	-7.44625	0	0	-0.0750207	0	0.345998	0
LYSA194	-27.7673	-209.696	-69.3932	-279.358	-10.781	377.726	-359.009	16.1761	150.455	345.865	0	0	1.12406	16.2992	255.826	-7.44633	0	0	-0.0750207	0	0.345998	0
ASPA198	-27.7825	-209.696	-69.3932	-279.352	-10.7774	377.71	-359.003	16.1761	150.45	345.865	0	0	1.12406	16.2889	255.825	-7.4456	0	0	-0.0750207	0	0.345998	0
ASPA199	-27.785	-209.696	-69.3932	-279.351	-10.7772	377.708	-359.002	16.1761	150.449	345.865	0	0	1.12406	16.2889	255.826	-7.44737	0	0	-0.0750207	0	0.345998	0
ILEA201	-27.785	-209.696	-69.3932	-279.351	-10.7772	377.708	-359.002	16.1761	150.449	345.865	0	0	1.12406	16.2889	255.826	-7.44737	0	0	-0.0750207	0	0.345998	0
GLUA203	-27.7886	-209.704	-69.4009	-279.345	-10.7854	377.705	-358.991	16.1893	150.449	345.856	0	0	1.12406	16.2916	255.826	-7.44938	0	0	-0.0750207	0	0.345998	0
LEUA204	-27.7886	-209.704	-69.4009	-279.345	-10.7854	377.705	-358.991	16.1893	150.449	345.856	0	0	1.12406	16.2916	255.826	-7.44938	0	0	-0.0750207	0	0.345998	0
ASPA205	-27.7887	-209.704	-69.4009	-279.345	-10.7852	377.705	-358.991	16.1891	150.449	345.856	0	0	1.12406	16.2916	255.826	-7.44936	0	0	-0.0750207	0	0.345998	0
THRA206	-27.7887	-209.704	-69.4009	-279.345	-10.7852	377.705	-358.991	16.1891	150.449	345.856	0	0	1.12406	16.2916	255.826	-7.44936	0	0	-0.0750207	0	0.345998	0
SERA208	-27.7887	-209.704	-69.4009	-279.345	-10.7852	377.705	-358.991	16.1891	150.449	345.856	0	0	1.12406	16.2916	255.826	-7.44936	0	0	-0.0750207	0	0.345998	0
GLUA209	-27.8308	-209.704	-69.4009	-279.335	-10.7902	377.679	-358.984	16.1924	150.446	345.852	0	0	1.12406	16.267	255.827	-7.44858	0	0	-0.0750207	0	0.345998	0
GLUA210	-28.0134	-209.704	-69.4009	-279.356	-10.772	377.669	-359.055	16.1961	150.516	345.539	0	0	1.12406	16.265	255.761	-7.30615	0	0	-0.0750207	0	0.345998	0
SERA211	-28.0134	-209.704	-69.4009	-279.356	-10.772	377.669	-359.055	16.1961	150.516	345.539	0	0	1.12406	16.265	255.761	-7.30615	0	0	-0.0750207	0	0.345998	0
TYRA212	-28.0134	-209.704	-69.4009	-279.356	-10.772	377.669	-359.055	16.1961	150.516	345.539	0	0	1.12406	16.265	255.761	-7.30615	0	0	-0.0750207	0	0.345998	0
LYSA213	-28.0275	-209.704	-69.4387	-279.357	-10.7702	377.672	-359.057	16.1985	150.536	345.539	0	0	1.12406	16.265	255.762	-7.3057	0	0	-0.0750207	0	0.345998	0
ASPA214	-28.0321	-209.704	-69.4387	-279.356	-10.7698	377.672	-359.054	16.1985	150.535	345.539	0	0	1.12406	16.2586	255.762	-7.30733	0	0	-0.0750781	0	0.345998	0
SERA215	-28.0321	-209.704	-69.4387	-279.356	-10.7698	377.672	-359.054	16.1985	150.535	345.539	0	0	1.12406	16.2586	255.762	-7.30733	0	0	-0.0750781	0	0.345998	0
THRA216	-28.0321	-209.704	-69.4387	-279.356	-10.7698	377.672	-359.054	16.1985	150.535	345.539	0	0	1.12406	16.2586	255.762	-7.30733	0	0	-0.0750781	0	0.345998	0
LEUA217	-28.0333	-209.703	-69.4387	-279.353	-10.7698	377.672	-359.047	16.1985	150.533	345.539	0	0	1.12406	16.2484	255.762	-7.30733	0	0	-0.0750781	0	0.345998	0
GLNA220	-28.0959	-210.088	-69.8476	-279.146	-10.7698	377.695	-358.738	16.1053	150.79	345.539	0	0	1.12406	16.2758	255.681	-7.30733	0	0	-0.0750781	0	0.345998	0
ARGA223	-28.0959	-210.088	-69.8476	-279.146	-10.7698	377.695	-358.738	16.1053	150.79	345.539	0	0	1.12406	16.2758	255.681	-7.30733	0	0	-0.0750781	0	0.345998	0
ASPA224	-28.0959	-210.088	-69.8476	-279.146	-10.7698	377.695	-358.738	16.1053	150.79	345.539	0	0	1.12406	16.2758	255.681	-7.30733	0	0	-0.0750781	0	0.345998	0
ASNA225	-28.0959	-210.088	-69.8476	-279.146	-10.7698	377.695	-358.738	16.1053	150.79	345.539	0	0	1.12406	16.2758	255.681	-7.30733	0	0	-0.0750781	0	0.345998	0
THRA227	-28.0959	-210.088	-69.8476	-279.146	-10.7698	377.695	-358.738	16.1053	150.79	345.539	0	0	1.12406	16.2758	255.681	-7.30733	0	0	-0.0750781	0	0.345998	0
LEUA228	-28.0959	-210.088	-69.8476	-279.146	-10.7698	377.695	-358.738	16.1053	150.79	345.539	0	0	1.12406	16.2758	255.681	-7.30733	0	0	-0.0750781	0	0.345998	0
THRA230	-28.0959	-210.088	-69.8476	-279.146	-10.7698	377.695	-358.738	16.1053	150.79	345.539	0	0	1.12406	16.2758	255.681	-7.30733	0	0	-0.0750781	0	0.345998	0
SERA231	-28.0959	-210.088	-69.8476	-279.146	-10.7698	377.695	-358.738	16.1053	150.79	345.539	0	0	1.12406	16.2758	255.681	-7.30733	0	0	-0.0750781	0	0.345998	0
PROB232	-28.096	-210.088	-69.8476	-279.146	-10.7698	377.695	-358.738	16.1053	150.791	345.539	0	0	1.12406	16.2758	255.681	-7.30733	0	0	-0.0750781	0	0.345998	0
ARGB233	-28.0965	-210.088	-69.8476	-279.147	-10.7712	377.697	-358.739	16.1055	150.791	345.54	0	0	1.12406	16.2759	255.681	-7.30733	0	0	-0.0752916	0	0.345998	0
ARGB234	-28.1028	-210.088	-69.8591	-279.149	-10.7711	377.7	-358.741	16.1055	150.799	345.539	0	0	1.12406	16.276	255.681	-7.30816	0	0	-0.0754214	0	0.345998	0
THRB236	-28.1028	-210.088	-69.8591	-279.149	-10.7711	377.7	-358.741	16.1055	150.799	345.539	0	0	1.12406	16.276	255.681	-7.30816	0	0	-0.0754214	0	0.345998	0
PROB238	-28.1066	-210.088	-69.8591	-279.152	-10.7715	377.704	-358.747	16.1055	150.8	345.539	0	0	1.12406	16.276	255.681	-7.30816	0	0	-0.0754214	0	0.345998	0
METB240	-28.1139	-210.088	-69.8591	-279.159	-10.7715	377.706	-358.757	16.1081	150.804	345.539	0	0	1.12406	16.2765	255.681	-7.30816	0	0	-0.0754214	0	0.345998	0
