# Supplementary material for: A recombinant Fasciola gigantica 14-3-3 epsilon protein (rFg14-3-3e) modulates various functions of goat peripheral blood mononuclear cells
Source: Parasit Vectors. 2018 Mar 6;11:152. doi: 10.1186/s13071-018-2745-4 (PMC5840819; doi:10.1186/s13071-018-2745-4)
Supplement: Supplementary file 1 — Dataset S1. Structure files, FoldX configuration files and associated energy calculations for complexes between YWAHE and rFg14-3-3, and the 18 human protein interactors of YWAHE. (TGZ 5273 kb) [file 13071_2018_2745_MOESM1_ESM.tgz › foldx_model_files/P62258-P62258-EXP-2br9.pdb]

FoldX generated pdb file

Output generated by <BuildModel>
ATOM      0  N   GLU A   3     -11.380 -17.161  44.850  1.00 36.55
ATOM      1  CA  GLU A   3     -10.861 -17.534  43.496  1.00 35.06
ATOM      2  C   GLU A   3     -11.465 -16.737  42.339  1.00 33.73
ATOM      3  O   GLU A   3     -10.752 -16.368  41.464  1.00 32.38
ATOM      4  CB  GLU A   3     -11.003 -19.002  43.232  1.00 36.51
ATOM      5  CG  GLU A   3     -12.436 -19.482  42.973  1.00 36.51
ATOM      6  CD  GLU A   3     -13.384 -19.214  44.126  1.00 36.51
ATOM      7  OE1 GLU A   3     -13.139 -19.739  45.233  1.00 36.51
ATOM      8  OE2 GLU A   3     -14.373 -18.478  43.923  1.00 36.51
ATOM      9  N   ARG A   4     -12.770 -16.482  42.345  1.00 31.38
ATOM     10  CA  ARG A   4     -13.327 -15.421  41.532  1.00 29.67
ATOM     11  C   ARG A   4     -12.530 -14.095  41.687  1.00 28.64
ATOM     12  O   ARG A   4     -12.207 -13.436  40.707  1.00 27.63
ATOM     13  CB  ARG A   4     -14.802 -15.230  41.896  1.00 30.17
ATOM     14  CG  ARG A   4     -15.545 -14.242  41.087  1.00 30.17
ATOM     15  CD  ARG A   4     -17.049 -14.298  41.400  1.00 30.17
ATOM     16  NE  ARG A   4     -17.796 -13.285  40.661  1.00 30.17
ATOM     17  CZ  ARG A   4     -19.115 -13.313  40.454  1.00 30.17
ATOM     18  NH1 ARG A   4     -19.850 -14.324  40.937  1.00 30.17
ATOM     19  NH2 ARG A   4     -19.687 -12.353  39.756  1.00 30.17
ATOM     20  N   LYS A   5     -12.203 -13.713  42.921  1.00 27.94
ATOM     21  CA  LYS A   5     -11.427 -12.464  43.160  1.00 27.35
ATOM     22  C   LYS A   5     -10.014 -12.573  42.585  1.00 26.39
ATOM     23  O   LYS A   5      -9.502 -11.616  41.973  1.00 27.05
ATOM     24  CB  LYS A   5     -11.368 -12.147  44.664  1.00 27.57
ATOM     25  CG  LYS A   5     -12.717 -12.198  45.354  1.00 27.57
ATOM     26  CD  LYS A   5     -13.688 -11.211  44.728  1.00 27.57
ATOM     27  CE  LYS A   5     -15.094 -11.396  45.274  1.00 27.57
ATOM     28  NZ  LYS A   5     -16.058 -10.440  44.662  1.00 27.57
ATOM     29  N   LYS A   6      -9.454 -13.766  42.711  1.00 25.01
ATOM     30  CA  LYS A   6      -8.136 -14.136  42.146  1.00 25.00
ATOM     31  C   LYS A   6      -8.157 -14.046  40.632  1.00 24.57
ATOM     32  O   LYS A   6      -7.245 -13.476  40.034  1.00 23.85
ATOM     33  CB  LYS A   6      -7.724 -15.570  42.496  1.00 26.44
ATOM     34  CG  LYS A   6      -7.871 -15.913  43.968  1.00 26.44
ATOM     35  CD  LYS A   6      -6.700 -15.381  44.777  1.00 26.44
ATOM     36  CE  LYS A   6      -6.718 -15.921  46.198  1.00 26.44
ATOM     37  NZ  LYS A   6      -5.482 -15.560  46.945  1.00 26.44
ATOM     38  N   LYS A   7      -9.209 -14.559  39.992  1.00 23.45
ATOM     39  CA  LYS A   7      -9.270 -14.448  38.519  1.00 21.93
ATOM     40  C   LYS A   7      -9.375 -13.007  38.039  1.00 22.04
ATOM     41  O   LYS A   7      -8.796 -12.618  36.988  1.00 22.22
ATOM     42  CB  LYS A   7     -10.464 -15.236  37.989  1.00 22.80
ATOM     43  CG  LYS A   7     -10.416 -16.725  38.297  1.00 22.80
ATOM     44  CD  LYS A   7      -9.116 -17.350  37.820  1.00 22.80
ATOM     45  CE  LYS A   7      -9.106 -18.852  38.053  1.00 22.80
ATOM     46  NZ  LYS A   7      -7.809 -19.467  37.657  1.00 22.80
ATOM     47  N   SER A   8     -10.178 -12.227  38.743  1.00 20.67
ATOM     48  CA  SER A   8     -10.349 -10.804  38.390  1.00 21.51
ATOM     49  C   SER A   8      -9.003 -10.075  38.545  1.00 20.74
ATOM     50  O   SER A   8      -8.648  -9.219  37.699  1.00 22.22
ATOM     51  CB  SER A   8     -11.454 -10.127  39.215  1.00 21.60
ATOM     52  OG  SER A   8     -10.972  -9.754  40.492  1.00 21.60
ATOM     53  N   ASP A   9      -8.305 -10.367  39.620  1.00 21.74
ATOM     54  CA  ASP A   9      -6.984  -9.755  39.816  1.00 22.12
ATOM     55  C   ASP A   9      -6.030 -10.171  38.696  1.00 21.65
ATOM     56  O   ASP A   9      -5.317  -9.318  38.136  1.00 22.22
ATOM     57  CB  ASP A   9      -6.385 -10.094  41.140  1.00 22.62
ATOM     58  CG  ASP A   9      -6.806  -9.152  42.271  1.00 22.62
ATOM     59  OD1 ASP A   9      -6.530  -7.941  42.137  1.00 22.62
ATOM     60  OD2 ASP A   9      -7.403  -9.610  43.267  1.00 22.62
ATOM     61  N   PHE A  10      -5.995 -11.470  38.369  1.00 21.39
ATOM     62  CA  PHE A  10      -5.195 -11.918  37.154  1.00 21.16
ATOM     63  C   PHE A  10      -5.601 -11.217  35.861  1.00 22.01
ATOM     64  O   PHE A  10      -4.717 -10.867  35.032  1.00 21.49
ATOM     65  CB  PHE A  10      -5.276 -13.434  37.013  1.00 26.60
ATOM     66  CG  PHE A  10      -4.068 -14.053  36.367  1.00 26.60
ATOM     67  CD1 PHE A  10      -3.728 -13.743  35.061  1.00 26.60
ATOM     68  CD2 PHE A  10      -3.268 -14.941  37.065  1.00 26.60
ATOM     69  CE1 PHE A  10      -2.615 -14.307  34.468  1.00 26.60
ATOM     70  CE2 PHE A  10      -2.155 -15.507  36.474  1.00 26.60
ATOM     71  CZ  PHE A  10      -1.828 -15.190  35.174  1.00 26.60
ATOM     72  N   ALA A  11      -6.901 -10.970  35.668  1.00 21.50
ATOM     73  CA  ALA A  11      -7.362 -10.245  34.488  1.00 22.01
ATOM     74  C   ALA A  11      -6.816  -8.799  34.454  1.00 22.32
ATOM     75  O   ALA A  11      -6.328  -8.297  33.382  1.00 22.86
ATOM     76  CB  ALA A  11      -8.869 -10.255  34.395  1.00 22.27
ATOM     77  N   LYS A  12      -6.859  -8.163  35.599  1.00 22.47
ATOM     78  CA  LYS A  12      -6.347  -6.773  35.736  1.00 22.71
ATOM     79  C   LYS A  12      -4.833  -6.700  35.533  1.00 22.77
ATOM     80  O   LYS A  12      -4.330  -5.745  34.945  1.00 23.88
ATOM     81  CB  LYS A  12      -6.698  -6.255  37.120  1.00 25.23
ATOM     82  CG  LYS A  12      -8.186  -6.158  37.334  1.00 25.23
ATOM     83  CD  LYS A  12      -8.458  -6.073  38.810  1.00 25.23
ATOM     84  CE  LYS A  12      -9.909  -5.745  39.060  1.00 25.23
ATOM     85  NZ  LYS A  12      -9.927  -4.597  40.066  1.00 25.23
ATOM     86  N   ILE A  13      -4.107  -7.725  35.963  1.00 20.78
ATOM     87  CA  ILE A  13      -2.644  -7.753  35.775  1.00 22.24
ATOM     88  C   ILE A  13      -2.378  -7.900  34.292  1.00 21.56
ATOM     89  O   ILE A  13      -1.523  -7.232  33.740  1.00 21.89
ATOM     90  CB  ILE A  13      -1.953  -8.905  36.528  1.00 23.51
ATOM     91  CG1 ILE A  13      -2.571  -9.082  37.916  1.00 23.51
ATOM     92  CG2 ILE A  13      -0.469  -8.618  36.694  1.00 23.51
ATOM     93  CD1 ILE A  13      -2.165 -10.364  38.606  1.00 23.51
ATOM     94  N   ALA A  14      -3.107  -8.813  33.653  1.00 22.18
ATOM     95  CA  ALA A  14      -2.955  -9.006  32.217  1.00 21.59
ATOM     96  C   ALA A  14      -3.295  -7.717  31.461  1.00 23.42
ATOM     97  O   ALA A  14      -2.607  -7.351  30.489  1.00 22.80
ATOM     98  CB  ALA A  14      -3.827 -10.167  31.731  1.00 22.77
ATOM     99  N   GLU A  15      -4.303  -6.997  31.913  1.00 22.54
ATOM    100  CA  GLU A  15      -4.717  -5.758  31.222  1.00 23.38
ATOM    101  C   GLU A  15      -3.570  -4.720  31.330  1.00 22.41
ATOM    102  O   GLU A  15      -3.239  -4.061  30.343  1.00 24.09
ATOM    103  CB  GLU A  15      -5.984  -5.197  31.855  1.00 26.20
ATOM    104  CG  GLU A  15      -6.702  -4.233  30.879  1.00 26.20
ATOM    105  CD  GLU A  15      -6.519  -2.789  31.265  1.00 26.20
ATOM    106  OE1 GLU A  15      -6.369  -2.505  32.479  1.00 26.20
ATOM    107  OE2 GLU A  15      -6.525  -1.968  30.314  1.00 26.20
ATOM    108  N   GLN A  16      -3.013  -4.573  32.522  1.00 22.16
ATOM    109  CA  GLN A  16      -1.886  -3.689  32.808  1.00 22.34
ATOM    110  C   GLN A  16      -0.679  -4.007  31.897  1.00 23.04
ATOM    111  O   GLN A  16      -0.034  -3.100  31.345  1.00 23.73
ATOM    112  CB  GLN A  16      -1.468  -3.799  34.280  1.00 25.79
ATOM    113  CG  GLN A  16      -0.694  -2.599  34.812  1.00 25.79
ATOM    114  CD  GLN A  16      -1.223  -1.268  34.308  1.00 25.79
ATOM    115  OE1 GLN A  16      -2.145  -0.693  34.882  1.00 25.79
ATOM    116  NE2 GLN A  16      -0.637  -0.780  33.234  1.00 25.79
ATOM    117  N   SER A  17      -0.435  -5.302  31.715  1.00 22.40
ATOM    118  CA  SER A  17       0.670  -5.825  30.877  1.00 22.19
ATOM    119  C   SER A  17       0.370  -5.812  29.373  1.00 22.83
ATOM    120  O   SER A  17       1.276  -6.080  28.560  1.00 23.90
ATOM    121  CB  SER A  17       1.052  -7.246  31.351  1.00 22.64
ATOM    122  OG  SER A  17       1.071  -7.308  32.761  1.00 22.64
ATOM    123  N   GLU A  18      -0.875  -5.493  29.017  1.00 23.00
ATOM    124  CA  GLU A  18      -1.402  -5.546  27.649  1.00 25.05
ATOM    125  C   GLU A  18      -1.266  -6.912  27.032  1.00 25.91
ATOM    126  O   GLU A  18      -0.892  -7.069  25.847  1.00 24.98
ATOM    127  CB  GLU A  18      -0.818  -4.431  26.778  1.00 33.14
ATOM    128  CG  GLU A  18      -1.843  -4.152  25.663  1.00 33.14
ATOM    129  CD  GLU A  18      -1.503  -2.985  24.784  1.00 33.14
ATOM    130  OE1 GLU A  18      -1.472  -1.844  25.315  1.00 33.14
ATOM    131  OE2 GLU A  18      -1.296  -3.206  23.571  1.00 33.14
ATOM    132  N   ARG A  19      -1.539  -7.907  27.868  1.00 24.05
ATOM    133  CA  ARG A  19      -1.590  -9.269  27.391  1.00 23.94
ATOM    134  C   ARG A  19      -3.026  -9.747  27.334  1.00 23.74
ATOM    135  O   ARG A  19      -3.543 -10.421  28.227  1.00 24.35
ATOM    136  CB  ARG A  19      -0.680 -10.130  28.233  1.00 24.81
ATOM    137  CG  ARG A  19       0.815  -9.564  28.244  1.00 24.81
ATOM    138  CD  ARG A  19       1.659 -10.453  29.058  1.00 24.81
ATOM    139  NE  ARG A  19       1.504 -11.886  28.748  1.00 24.81
ATOM    140  CZ  ARG A  19       2.436 -12.656  28.204  1.00 24.81
ATOM    141  NH1 ARG A  19       3.612 -12.136  27.863  1.00 24.81
ATOM    142  NH2 ARG A  19       2.186 -13.959  27.998  1.00 24.81
ATOM    143  N   TYR A  20      -3.753  -9.279  26.314  1.00 25.16
ATOM    144  CA  TYR A  20      -5.206  -9.452  26.282  1.00 24.47
ATOM    145  C   TYR A  20      -5.687 -10.890  26.081  1.00 26.13
ATOM    146  O   TYR A  20      -6.800 -11.239  26.548  1.00 26.48
ATOM    147  CB  TYR A  20      -5.805  -8.495  25.250  1.00 28.58
ATOM    148  CG  TYR A  20      -5.906  -7.111  25.774  1.00 28.58
ATOM    149  CD1 TYR A  20      -6.861  -6.804  26.703  1.00 28.58
ATOM    150  CD2 TYR A  20      -5.042  -6.082  25.328  1.00 28.58
ATOM    151  CE1 TYR A  20      -6.964  -5.534  27.212  1.00 28.58
ATOM    152  CE2 TYR A  20      -5.166  -4.791  25.837  1.00 28.58
ATOM    153  CZ  TYR A  20      -6.149  -4.554  26.773  1.00 28.58
ATOM    154  OH  TYR A  20      -6.341  -3.307  27.290  1.00 28.58
ATOM    155  N   ASP A  21      -4.813 -11.744  25.527  1.00 27.56
ATOM    156  CA  ASP A  21      -5.104 -13.191  25.401  1.00 29.52
ATOM    157  C   ASP A  21      -5.302 -13.780  26.783  1.00 28.53
ATOM    158  O   ASP A  21      -6.256 -14.534  27.024  1.00 28.72
ATOM    159  CB  ASP A  21      -3.943 -13.947  24.758  1.00 33.49
ATOM    160  CG  ASP A  21      -3.511 -13.362  23.460  1.00 33.49
ATOM    161  OD1 ASP A  21      -2.719 -12.392  23.447  1.00 33.49
ATOM    162  OD2 ASP A  21      -3.974 -13.894  22.415  1.00 33.49
ATOM    163  N   GLU A  22      -4.384 -13.442  27.691  1.00 28.13
ATOM    164  CA  GLU A  22      -4.481 -13.951  29.047  1.00 26.49
ATOM    165  C   GLU A  22      -5.647 -13.348  29.789  1.00 26.08
ATOM    166  O   GLU A  22      -6.253 -14.023  30.614  1.00 26.00
ATOM    167  CB  GLU A  22      -3.179 -13.728  29.838  1.00 29.75
ATOM    168  CG  GLU A  22      -2.174 -14.781  29.493  1.00 29.75
ATOM    169  CD  GLU A  22      -0.768 -14.287  29.443  1.00 29.75
ATOM    170  OE1 GLU A  22       0.057 -15.079  28.958  1.00 29.75
ATOM    171  OE2 GLU A  22      -0.475 -13.138  29.866  1.00 29.75
ATOM    172  N   MET A  23      -5.906 -12.070  29.531  1.00 23.96
ATOM    173  CA  MET A  23      -7.061 -11.399  30.079  1.00 24.48
ATOM    174  C   MET A  23      -8.383 -12.128  29.735  1.00 23.93
ATOM    175  O   MET A  23      -9.260 -12.347  30.598  1.00 24.56
ATOM    176  CB  MET A  23      -7.090  -9.942  29.577  1.00 24.93
ATOM    177  CG  MET A  23      -8.179  -9.127  30.308  1.00 24.93
ATOM    178  SD  MET A  23      -7.952  -7.366  29.876  1.00 24.93
ATOM    179  CE  MET A  23      -9.431  -6.706  30.702  1.00 24.93
ATOM    180  N   VAL A  24      -8.510 -12.529  28.475  1.00 23.69
ATOM    181  CA  VAL A  24      -9.658 -13.317  28.018  1.00 24.54
ATOM    182  C   VAL A  24      -9.759 -14.626  28.782  1.00 24.50
ATOM    183  O   VAL A  24     -10.844 -14.986  29.219  1.00 24.36
ATOM    184  CB  VAL A  24      -9.579 -13.554  26.428  1.00 25.07
ATOM    185  CG1 VAL A  24     -10.717 -14.465  25.949  1.00 25.07
ATOM    186  CG2 VAL A  24      -9.617 -12.235  25.663  1.00 25.07
ATOM    187  N   LYS A  25      -8.634 -15.329  28.970  1.00 24.83
ATOM    188  CA  LYS A  25      -8.621 -16.659  29.618  1.00 25.08
ATOM    189  C   LYS A  25      -9.139 -16.510  31.027  1.00 25.72
ATOM    190  O   LYS A  25      -9.949 -17.322  31.453  1.00 25.06
ATOM    191  CB  LYS A  25      -7.202 -17.252  29.640  1.00 33.56
ATOM    192  CG  LYS A  25      -7.054 -18.451  30.556  1.00 33.56
ATOM    193  CD  LYS A  25      -5.590 -18.806  30.758  1.00 33.56
ATOM    194  CE  LYS A  25      -5.107 -18.394  32.139  1.00 33.56
ATOM    195  NZ  LYS A  25      -3.938 -19.204  32.583  1.00 33.56
ATOM    196  N   VAL A  26      -8.702 -15.452  31.731  1.00 24.16
ATOM    197  CA  VAL A  26      -9.108 -15.275  33.122  1.00 24.09
ATOM    198  C   VAL A  26     -10.588 -14.956  33.236  1.00 23.77
ATOM    199  O   VAL A  26     -11.292 -15.504  34.115  1.00 24.48
ATOM    200  CB  VAL A  26      -8.298 -14.157  33.802  1.00 24.48
ATOM    201  CG1 VAL A  26      -8.793 -13.927  35.222  1.00 24.48
ATOM    202  CG2 VAL A  26      -6.824 -14.528  33.863  1.00 24.48
ATOM    203  N   MET A  27     -11.065 -14.078  32.376  1.00 22.84
ATOM    204  CA  MET A  27     -12.467 -13.645  32.370  1.00 24.71
ATOM    205  C   MET A  27     -13.396 -14.738  31.821  1.00 24.60
ATOM    206  O   MET A  27     -14.514 -14.840  32.281  1.00 25.40
ATOM    207  CB  MET A  27     -12.680 -12.318  31.595  1.00 25.10
ATOM    208  CG  MET A  27     -11.856 -11.125  32.076  1.00 25.10
ATOM    209  SD  MET A  27     -12.217 -10.731  33.858  1.00 25.10
ATOM    210  CE  MET A  27     -14.001 -10.623  33.872  1.00 25.10
ATOM    211  N   ASN A  28     -12.950 -15.537  30.834  1.00 25.10
ATOM    212  CA  ASN A  28     -13.718 -16.741  30.494  1.00 27.24
ATOM    213  C   ASN A  28     -13.990 -17.678  31.674  1.00 27.08
ATOM    214  O   ASN A  28     -15.098 -18.192  31.816  1.00 28.15
ATOM    215  CB  ASN A  28     -13.093 -17.555  29.351  1.00 32.15
ATOM    216  CG  ASN A  28     -13.515 -17.053  27.987  1.00 32.15
ATOM    217  OD1 ASN A  28     -14.249 -17.726  27.263  1.00 32.15
ATOM    218  ND2 ASN A  28     -13.049 -15.863  27.631  1.00 32.15
ATOM    219  N   GLU A  29     -12.985 -17.928  32.511  1.00 26.50
ATOM    220  CA  GLU A  29     -13.176 -18.680  33.744  1.00 26.51
ATOM    221  C   GLU A  29     -14.256 -18.120  34.687  1.00 26.50
ATOM    222  O   GLU A  29     -15.022 -18.884  35.266  1.00 26.78
ATOM    223  CB  GLU A  29     -11.849 -18.805  34.482  1.00 29.52
ATOM    224  CG  GLU A  29     -10.707 -19.344  33.631  1.00 29.52
ATOM    225  CD  GLU A  29     -10.507 -20.838  33.795  1.00 29.52
ATOM    226  OE1 GLU A  29     -10.203 -21.277  34.924  1.00 29.52
ATOM    227  OE2 GLU A  29     -10.656 -21.571  32.794  1.00 29.52
ATOM    228  N   VAL A  30     -14.303 -16.802  34.834  1.00 26.40
ATOM    229  CA  VAL A  30     -15.315 -16.143  35.659  1.00 26.15
ATOM    230  C   VAL A  30     -16.694 -16.382  35.016  1.00 26.19
ATOM    231  O   VAL A  30     -17.646 -16.766  35.679  1.00 26.71
ATOM    232  CB  VAL A  30     -15.016 -14.606  35.771  1.00 26.92
ATOM    233  CG1 VAL A  30     -16.066 -13.918  36.592  1.00 26.92
ATOM    234  CG2 VAL A  30     -13.707 -14.391  36.480  1.00 26.92
ATOM    235  N   ALA A  31     -16.765 -16.212  33.700  1.00 26.15
ATOM    236  CA  ALA A  31     -18.038 -16.350  32.987  1.00 26.53
ATOM    237  C   ALA A  31     -18.491 -17.824  33.166  1.00 27.55
ATOM    238  O   ALA A  31     -19.682 -18.077  33.319  1.00 28.31
ATOM    239  CB  ALA A  31     -17.903 -16.017  31.533  1.00 26.99
ATOM    240  N   LYS A  32     -17.532 -18.738  33.176  1.00 26.70
ATOM    241  CA  LYS A  32     -17.771 -20.188  33.363  1.00 27.67
ATOM    242  C   LYS A  32     -18.445 -20.566  34.674  1.00 28.99
ATOM    243  O   LYS A  32     -19.006 -21.657  34.801  1.00 30.17
ATOM    244  CB  LYS A  32     -16.434 -20.919  33.229  1.00 28.38
ATOM    245  CG  LYS A  32     -15.970 -21.107  31.794  1.00 28.38
ATOM    246  CD  LYS A  32     -16.718 -22.243  31.116  1.00 28.38
ATOM    247  CE  LYS A  32     -16.421 -22.289  29.626  1.00 28.38
ATOM    248  NZ  LYS A  32     -17.040 -23.475  28.973  1.00 28.38
ATOM    249  N   MET A  33     -18.422 -19.672  35.654  1.00 29.11
ATOM    250  CA  MET A  33     -19.017 -19.954  36.987  1.00 30.47
ATOM    251  C   MET A  33     -20.553 -19.903  36.999  1.00 29.37
ATOM    252  O   MET A  33     -21.195 -20.216  38.017  1.00 28.08
ATOM    253  CB  MET A  33     -18.463 -18.964  38.004  1.00 31.20
ATOM    254  CG  MET A  33     -16.966 -18.891  37.983  1.00 31.20
ATOM    255  SD  MET A  33     -16.311 -17.505  38.950  1.00 31.20
ATOM    256  CE  MET A  33     -14.574 -17.871  38.819  1.00 31.20
ATOM    257  N   PRO A  34     -21.149 -19.436  35.905  1.00 29.61
ATOM    258  CA  PRO A  34     -22.618 -19.393  35.706  1.00 30.32
ATOM    259  C   PRO A  34     -23.352 -18.544  36.740  1.00 30.93
ATOM    260  O   PRO A  34     -24.402 -18.937  37.275  1.00 30.57
ATOM    261  CB  PRO A  34     -22.996 -20.873  35.799  1.00 31.20
ATOM    262  CG  PRO A  34     -21.907 -21.581  35.024  1.00 31.20
ATOM    263  CD  PRO A  34     -20.705 -20.675  35.222  1.00 31.20
ATOM    264  N   GLY A  35     -22.781 -17.376  37.009  1.00 30.28
ATOM    265  CA  GLY A  35     -23.345 -16.452  37.964  1.00 31.15
ATOM    266  C   GLY A  35     -23.362 -15.083  37.309  1.00 29.70
ATOM    267  O   GLY A  35     -22.659 -14.833  36.302  1.00 31.11
ATOM    268  N   GLU A  36     -24.195 -14.214  37.860  1.00 28.83
ATOM    269  CA  GLU A  36     -24.248 -12.822  37.416  1.00 28.44
ATOM    270  C   GLU A  36     -22.893 -12.142  37.644  1.00 27.04
ATOM    271  O   GLU A  36     -22.362 -12.146  38.762  1.00 25.59
ATOM    272  CB  GLU A  36     -25.334 -12.073  38.172  1.00 31.36
ATOM    273  CG  GLU A  36     -25.442 -10.583  37.789  1.00 31.36
ATOM    274  CD  GLU A  36     -25.632  -9.689  38.996  1.00 31.36
ATOM    275  OE1 GLU A  36     -26.022 -10.168  40.084  1.00 31.36
ATOM    276  OE2 GLU A  36     -25.422  -8.488  38.820  1.00 31.36
ATOM    277  N   MET A  37     -22.333 -11.588  36.564  1.00 25.96
ATOM    278  CA  MET A  37     -21.071 -10.907  36.686  1.00 24.88
ATOM    279  C   MET A  37     -21.316  -9.530  37.268  1.00 25.36
ATOM    280  O   MET A  37     -22.371  -8.937  37.063  1.00 24.58
ATOM    281  CB  MET A  37     -20.369 -10.768  35.331  1.00 26.29
ATOM    282  CG  MET A  37     -19.829 -12.076  34.778  1.00 26.29
ATOM    283  SD  MET A  37     -18.681 -11.833  33.411  1.00 26.29
ATOM    284  CE  MET A  37     -19.705 -10.903  32.271  1.00 26.29
ATOM    285  N   SER A  38     -20.356  -9.036  38.039  1.00 24.99
ATOM    286  CA  SER A  38     -20.423  -7.615  38.460  1.00 26.13
ATOM    287  C   SER A  38     -20.227  -6.640  37.270  1.00 26.93
ATOM    288  O   SER A  38     -19.825  -7.028  36.165  1.00 26.76
ATOM    289  CB  SER A  38     -19.370  -7.318  39.523  1.00 25.72
ATOM    290  OG  SER A  38     -18.077  -7.209  38.949  1.00 25.72
ATOM    291  N   VAL A  39     -20.482  -5.344  37.472  1.00 27.28
ATOM    292  CA  VAL A  39     -20.232  -4.376  36.387  1.00 27.29
ATOM    293  C   VAL A  39     -18.753  -4.397  36.024  1.00 28.06
ATOM    294  O   VAL A  39     -18.390  -4.353  34.846  1.00 28.01
ATOM    295  CB  VAL A  39     -20.621  -2.905  36.817  1.00 28.11
ATOM    296  CG1 VAL A  39     -20.423  -1.907  35.683  1.00 28.11
ATOM    297  CG2 VAL A  39     -22.074  -2.869  37.287  1.00 28.11
ATOM    298  N   GLU A  40     -17.907  -4.451  37.041  1.00 27.78
ATOM    299  CA  GLU A  40     -16.455  -4.512  36.794  1.00 27.41
ATOM    300  C   GLU A  40     -16.083  -5.722  35.949  1.00 27.87
ATOM    301  O   GLU A  40     -15.343  -5.576  34.991  1.00 26.92
ATOM    302  CB  GLU A  40     -15.683  -4.477  38.112  1.00 33.08
ATOM    303  CG  GLU A  40     -16.198  -3.418  39.062  1.00 33.08
ATOM    304  CD  GLU A  40     -17.304  -3.951  39.955  1.00 33.08
ATOM    305  OE1 GLU A  40     -16.954  -4.493  41.019  1.00 33.08
ATOM    306  OE2 GLU A  40     -18.515  -3.823  39.611  1.00 33.08
ATOM    307  N   GLU A  41     -16.613  -6.897  36.302  1.00 26.40
ATOM    308  CA  GLU A  41     -16.336  -8.137  35.554  1.00 26.12
ATOM    309  C   GLU A  41     -16.884  -8.095  34.115  1.00 27.06
ATOM    310  O   GLU A  41     -16.148  -8.474  33.152  1.00 24.88
ATOM    311  CB  GLU A  41     -16.894  -9.341  36.296  1.00 26.17
ATOM    312  CG  GLU A  41     -16.322  -9.503  37.703  1.00 26.17
ATOM    313  CD  GLU A  41     -16.983 -10.700  38.409  1.00 26.17
ATOM    314  OE1 GLU A  41     -18.222 -10.868  38.213  1.00 26.17
ATOM    315  OE2 GLU A  41     -16.277 -11.425  39.140  1.00 26.17
ATOM    316  N   ARG A  42     -18.110  -7.598  33.918  1.00 25.65
ATOM    317  CA  ARG A  42     -18.606  -7.448  32.543  1.00 29.01
ATOM    318  C   ARG A  42     -17.700  -6.545  31.721  1.00 28.89
ATOM    319  O   ARG A  42     -17.431  -6.793  30.515  1.00 29.04
ATOM    320  CB  ARG A  42     -20.022  -6.800  32.517  1.00 37.77
ATOM    321  CG  ARG A  42     -21.093  -7.713  32.982  1.00 37.77
ATOM    322  CD  ARG A  42     -22.421  -6.972  33.184  1.00 37.77
ATOM    323  NE  ARG A  42     -23.038  -7.220  34.483  1.00 37.77
ATOM    324  CZ  ARG A  42     -24.071  -6.535  34.955  1.00 37.77
ATOM    325  NH1 ARG A  42     -24.568  -5.547  34.242  1.00 37.77
ATOM    326  NH2 ARG A  42     -24.598  -6.836  36.133  1.00 37.77
ATOM    327  N   ASN A  43     -17.276  -5.439  32.312  1.00 28.27
ATOM    328  CA  ASN A  43     -16.425  -4.537  31.573  1.00 29.86
ATOM    329  C   ASN A  43     -15.025  -5.122  31.250  1.00 27.76
ATOM    330  O   ASN A  43     -14.523  -4.938  30.107  1.00 28.68
ATOM    331  CB  ASN A  43     -16.328  -3.191  32.282  1.00 32.21
ATOM    332  CG  ASN A  43     -17.499  -2.258  31.921  1.00 32.21
ATOM    333  OD1 ASN A  43     -17.425  -1.503  30.949  1.00 32.21
ATOM    334  ND2 ASN A  43     -18.558  -2.278  32.739  1.00 32.21
ATOM    335  N   LEU A  44     -14.453  -5.894  32.167  1.00 26.03
ATOM    336  CA  LEU A  44     -13.151  -6.545  31.944  1.00 25.98
ATOM    337  C   LEU A  44     -13.310  -7.600  30.866  1.00 26.34
ATOM    338  O   LEU A  44     -12.497  -7.674  29.968  1.00 24.96
ATOM    339  CB  LEU A  44     -12.636  -7.168  33.230  1.00 27.06
ATOM    340  CG  LEU A  44     -12.041  -6.198  34.248  1.00 27.06
ATOM    341  CD1 LEU A  44     -11.483  -7.012  35.398  1.00 27.06
ATOM    342  CD2 LEU A  44     -10.917  -5.358  33.649  1.00 27.06
ATOM    343  N   LEU A  45     -14.393  -8.385  30.929  1.00 26.46
ATOM    344  CA  LEU A  45     -14.646  -9.397  29.881  1.00 27.01
ATOM    345  C   LEU A  45     -14.789  -8.681  28.516  1.00 27.47
ATOM    346  O   LEU A  45     -14.151  -9.046  27.526  1.00 25.39
ATOM    347  CB  LEU A  45     -15.898 -10.238  30.263  1.00 29.52
ATOM    348  CG  LEU A  45     -16.295 -11.175  29.123  1.00 29.52
ATOM    349  CD1 LEU A  45     -15.167 -12.237  29.119  1.00 29.52
ATOM    350  CD2 LEU A  45     -17.581 -11.721  29.596  1.00 29.52
ATOM    351  N   SER A  46     -15.563  -7.601  28.471  1.00 28.56
ATOM    352  CA  SER A  46     -15.763  -6.839  27.222  1.00 29.79
ATOM    353  C   SER A  46     -14.443  -6.247  26.701  1.00 29.24
ATOM    354  O   SER A  46     -14.103  -6.350  25.502  1.00 28.88
ATOM    355  CB  SER A  46     -16.721  -5.689  27.441  1.00 30.93
ATOM    356  OG  SER A  46     -17.414  -5.422  26.239  1.00 30.93
ATOM    357  N   VAL A  47     -13.669  -5.649  27.593  1.00 27.79
ATOM    358  CA  VAL A  47     -12.391  -5.057  27.180  1.00 28.29
ATOM    359  C   VAL A  47     -11.459  -6.098  26.595  1.00 27.24
ATOM    360  O   VAL A  47     -10.775  -5.840  25.566  1.00 27.30
ATOM    361  CB  VAL A  47     -11.758  -4.319  28.362  1.00 29.27
ATOM    362  CG1 VAL A  47     -10.265  -4.007  28.095  1.00 29.27
ATOM    363  CG2 VAL A  47     -12.566  -3.068  28.639  1.00 29.27
ATOM    364  N   ALA A  48     -11.428  -7.282  27.224  1.00 25.41
ATOM    365  CA  ALA A  48     -10.463  -8.321  26.849  1.00 25.22
ATOM    366  C   ALA A  48     -10.770  -8.748  25.419  1.00 26.07
ATOM    367  O   ALA A  48      -9.882  -8.763  24.566  1.00 25.67
ATOM    368  CB  ALA A  48     -10.578  -9.504  27.839  1.00 25.38
ATOM    369  N   TYR A  49     -12.031  -9.076  25.143  1.00 24.77
ATOM    370  CA  TYR A  49     -12.382  -9.553  23.816  1.00 26.13
ATOM    371  C   TYR A  49     -12.316  -8.427  22.808  1.00 25.64
ATOM    372  O   TYR A  49     -11.960  -8.651  21.628  1.00 26.32
ATOM    373  CB  TYR A  49     -13.768 -10.188  23.805  1.00 27.08
ATOM    374  CG  TYR A  49     -13.723 -11.703  23.976  1.00 27.08
ATOM    375  CD1 TYR A  49     -13.172 -12.535  22.987  1.00 27.08
ATOM    376  CD2 TYR A  49     -14.256 -12.293  25.123  1.00 27.08
ATOM    377  CE1 TYR A  49     -13.122 -13.926  23.145  1.00 27.08
ATOM    378  CE2 TYR A  49     -14.243 -13.721  25.279  1.00 27.08
ATOM    379  CZ  TYR A  49     -13.668 -14.510  24.281  1.00 27.08
ATOM    380  OH  TYR A  49     -13.635 -15.889  24.426  1.00 27.08
ATOM    381  N   LYS A  50     -12.602  -7.184  23.251  1.00 25.55
ATOM    382  CA  LYS A  50     -12.618  -6.058  22.299  1.00 25.94
ATOM    383  C   LYS A  50     -11.185  -5.892  21.765  1.00 25.92
ATOM    384  O   LYS A  50     -10.997  -5.615  20.579  1.00 24.61
ATOM    385  CB  LYS A  50     -12.959  -4.734  22.994  1.00 28.76
ATOM    386  CG  LYS A  50     -12.998  -3.539  22.059  1.00 28.76
ATOM    387  CD  LYS A  50     -11.801  -2.629  22.279  1.00 28.76
ATOM    388  CE  LYS A  50     -11.839  -1.989  23.658  1.00 28.76
ATOM    389  NZ  LYS A  50     -12.531  -0.671  23.638  1.00 28.76
ATOM    390  N   ASN A  51     -10.181  -6.008  22.649  1.00 24.89
ATOM    391  CA  ASN A  51      -8.776  -5.889  22.228  1.00 26.17
ATOM    392  C   ASN A  51      -8.293  -7.081  21.417  1.00 26.56
ATOM    393  O   ASN A  51      -7.549  -6.929  20.425  1.00 26.77
ATOM    394  CB  ASN A  51      -7.960  -5.703  23.485  1.00 27.95
ATOM    395  CG  ASN A  51      -7.908  -4.268  23.908  1.00 27.95
ATOM    396  OD1 ASN A  51      -7.049  -3.522  23.430  1.00 27.95
ATOM    397  ND2 ASN A  51      -8.787  -3.866  24.805  1.00 27.95
ATOM    398  N   VAL A  52      -8.706  -8.295  21.795  1.00 24.98
ATOM    399  CA  VAL A  52      -8.275  -9.464  21.054  1.00 27.28
ATOM    400  C   VAL A  52      -8.843  -9.484  19.615  1.00 27.78
ATOM    401  O   VAL A  52      -8.108  -9.689  18.643  1.00 26.66
ATOM    402  CB  VAL A  52      -8.622 -10.772  21.852  1.00 26.97
ATOM    403  CG1 VAL A  52      -8.413 -12.022  20.984  1.00 26.97
ATOM    404  CG2 VAL A  52      -7.724 -10.819  23.102  1.00 26.97
ATOM    405  N   ILE A  53     -10.128  -9.192  19.472  1.00 27.57
ATOM    406  CA  ILE A  53     -10.725  -9.177  18.146  1.00 26.66
ATOM    407  C   ILE A  53     -10.312  -7.895  17.398  1.00 26.41
ATOM    408  O   ILE A  53     -10.128  -7.962  16.169  1.00 26.57
ATOM    409  CB  ILE A  53     -12.272  -9.268  18.239  1.00 28.12
ATOM    410  CG1 ILE A  53     -12.878  -9.492  16.831  1.00 28.12
ATOM    411  CG2 ILE A  53     -12.800  -7.945  18.805  1.00 28.12
ATOM    412  CD1 ILE A  53     -12.831 -10.914  16.335  1.00 28.12
ATOM    413  N   GLY A  54     -10.153  -6.767  18.110  1.00 24.28
ATOM    414  CA  GLY A  54      -9.847  -5.462  17.524  1.00 25.21
ATOM    415  C   GLY A  54      -8.539  -5.560  16.774  1.00 25.92
ATOM    416  O   GLY A  54      -8.399  -5.030  15.691  1.00 26.93
ATOM    417  N   ALA A  55      -7.578  -6.284  17.340  1.00 25.23
ATOM    418  CA  ALA A  55      -6.275  -6.386  16.682  1.00 27.50
ATOM    419  C   ALA A  55      -6.434  -7.104  15.332  1.00 26.49
ATOM    420  O   ALA A  55      -5.789  -6.703  14.322  1.00 27.18
ATOM    421  CB  ALA A  55      -5.245  -7.178  17.620  1.00 26.73
ATOM    422  N   ARG A  56      -7.244  -8.158  15.295  1.00 26.16
ATOM    423  CA  ARG A  56      -7.411  -8.898  14.059  1.00 27.32
ATOM    424  C   ARG A  56      -8.249  -8.116  13.066  1.00 25.55
ATOM    425  O   ARG A  56      -7.993  -8.158  11.852  1.00 25.04
ATOM    426  CB  ARG A  56      -8.047 -10.261  14.262  1.00 28.56
ATOM    427  CG  ARG A  56      -7.033 -11.343  14.600  1.00 28.56
ATOM    428  CD  ARG A  56      -6.568 -11.171  16.005  1.00 28.56
ATOM    429  NE  ARG A  56      -5.894 -12.391  16.454  1.00 28.56
ATOM    430  CZ  ARG A  56      -5.723 -12.702  17.721  1.00 28.56
ATOM    431  NH1 ARG A  56      -5.054 -13.808  18.019  1.00 28.56
ATOM    432  NH2 ARG A  56      -6.235 -11.933  18.682  1.00 28.56
ATOM    433  N   ARG A  57      -9.241  -7.351  13.560  1.00 25.89
ATOM    434  CA  ARG A  57     -10.091  -6.601  12.606  1.00 24.91
ATOM    435  C   ARG A  57      -9.209  -5.507  11.972  1.00 24.88
ATOM    436  O   ARG A  57      -9.354  -5.182  10.796  1.00 26.21
ATOM    437  CB  ARG A  57     -11.278  -5.969  13.375  1.00 26.69
ATOM    438  CG  ARG A  57     -12.339  -6.996  13.682  1.00 26.69
ATOM    439  CD  ARG A  57     -13.456  -6.313  14.562  1.00 26.69
ATOM    440  NE  ARG A  57     -14.297  -5.373  13.799  1.00 26.69
ATOM    441  CZ  ARG A  57     -14.247  -4.031  13.934  1.00 26.69
ATOM    442  NH1 ARG A  57     -13.420  -3.431  14.772  1.00 26.69
ATOM    443  NH2 ARG A  57     -15.057  -3.275  13.213  1.00 26.69
ATOM    444  N   SER A  58      -8.305  -4.923  12.767  1.00 25.06
ATOM    445  CA  SER A  58      -7.442  -3.857  12.213  1.00 25.88
ATOM    446  C   SER A  58      -6.531  -4.485  11.174  1.00 25.84
ATOM    447  O   SER A  58      -6.353  -3.920  10.095  1.00 25.54
ATOM    448  CB  SER A  58      -6.630  -3.158  13.309  1.00 25.85
ATOM    449  OG  SER A  58      -7.459  -2.786  14.395  1.00 25.85
ATOM    450  N   SER A  59      -5.960  -5.651  11.520  1.00 24.49
ATOM    451  CA  SER A  59      -5.111  -6.401  10.550  1.00 23.13
ATOM    452  C   SER A  59      -5.880  -6.688   9.246  1.00 22.44
ATOM    453  O   SER A  59      -5.361  -6.478   8.150  1.00 22.07
ATOM    454  CB  SER A  59      -4.672  -7.692  11.202  1.00 23.06
ATOM    455  OG  SER A  59      -3.254  -7.624  11.385  1.00 23.06
ATOM    456  N   TRP A  60      -7.138  -7.121   9.363  1.00 22.24
ATOM    457  CA  TRP A  60      -7.928  -7.542   8.230  1.00 24.13
ATOM    458  C   TRP A  60      -8.201  -6.315   7.345  1.00 22.65
ATOM    459  O   TRP A  60      -8.145  -6.430   6.137  1.00 25.74
ATOM    460  CB  TRP A  60      -9.253  -8.130   8.709  1.00 25.68
ATOM    461  CG  TRP A  60      -9.914  -9.056   7.704  1.00 25.68
ATOM    462  CD1 TRP A  60      -9.751 -10.388   7.617  1.00 25.68
ATOM    463  CD2 TRP A  60     -10.777  -8.672   6.622  1.00 25.68
ATOM    464  NE1 TRP A  60     -10.501 -10.880   6.584  1.00 25.68
ATOM    465  CE2 TRP A  60     -11.132  -9.839   5.951  1.00 25.68
ATOM    466  CE3 TRP A  60     -11.315  -7.437   6.182  1.00 25.68
ATOM    467  CZ2 TRP A  60     -12.024  -9.840   4.852  1.00 25.68
ATOM    468  CZ3 TRP A  60     -12.204  -7.429   5.113  1.00 25.68
ATOM    469  CH2 TRP A  60     -12.527  -8.627   4.438  1.00 25.68
ATOM    470  N   ARG A  61      -8.537  -5.173   7.939  1.00 24.73
ATOM    471  CA  ARG A  61      -8.816  -3.986   7.136  1.00 23.99
ATOM    472  C   ARG A  61      -7.571  -3.533   6.420  1.00 24.19
ATOM    473  O   ARG A  61      -7.652  -3.063   5.291  1.00 24.30
ATOM    474  CB  ARG A  61      -9.360  -2.836   7.989  1.00 34.20
ATOM    475  CG  ARG A  61     -10.844  -3.034   8.422  1.00 34.20
ATOM    476  CD  ARG A  61     -11.732  -3.120   7.107  1.00 34.20
ATOM    477  NE  ARG A  61     -13.182  -3.290   7.445  1.00 34.20
ATOM    478  CZ  ARG A  61     -14.162  -3.315   6.541  1.00 34.20
ATOM    479  NH1 ARG A  61     -13.893  -3.209   5.236  1.00 34.20
ATOM    480  NH2 ARG A  61     -15.420  -3.469   6.929  1.00 34.20
ATOM    481  N   MET A  62      -6.423  -3.549   7.109  1.00 20.88
ATOM    482  CA  MET A  62      -5.157  -3.219   6.419  1.00 21.99
ATOM    483  C   MET A  62      -4.898  -4.155   5.233  1.00 21.32
ATOM    484  O   MET A  62      -4.572  -3.710   4.135  1.00 21.27
ATOM    485  CB  MET A  62      -3.979  -3.131   7.428  1.00 21.74
ATOM    486  CG  MET A  62      -2.643  -3.483   6.818  1.00 21.74
ATOM    487  SD  MET A  62      -2.119  -2.321   5.545  1.00 21.74
ATOM    488  CE  MET A  62      -1.751  -0.875   6.539  1.00 21.74
ATOM    489  N   LEU A  63      -4.986  -5.479   5.466  1.00 21.02
ATOM    490  CA  LEU A  63      -4.653  -6.425   4.455  1.00 21.38
ATOM    491  C   LEU A  63      -5.628  -6.243   3.292  1.00 22.57
ATOM    492  O   LEU A  63      -5.232  -6.263   2.132  1.00 21.18
ATOM    493  CB  LEU A  63      -4.756  -7.818   5.028  1.00 22.24
ATOM    494  CG  LEU A  63      -3.466  -8.656   5.062  1.00 22.24
ATOM    495  CD1 LEU A  63      -2.878  -8.825   3.669  1.00 22.24
ATOM    496  CD2 LEU A  63      -2.421  -7.985   5.940  1.00 22.24
ATOM    497  N   ASN A  64      -6.889  -6.012   3.624  1.00 22.92
ATOM    498  CA  ASN A  64      -7.905  -5.801   2.580  1.00 24.29
ATOM    499  C   ASN A  64      -7.617  -4.552   1.775  1.00 23.44
ATOM    500  O   ASN A  64      -7.936  -4.523   0.592  1.00 23.01
ATOM    501  CB  ASN A  64      -9.333  -5.732   3.183  1.00 24.66
ATOM    502  CG  ASN A  64     -10.396  -5.942   2.135  1.00 24.66
ATOM    503  OD1 ASN A  64     -11.139  -5.027   1.780  1.00 24.66
ATOM    504  ND2 ASN A  64     -10.475  -7.168   1.633  1.00 24.66
ATOM    505  N   SER A  65      -7.100  -3.488   2.407  1.00 23.62
ATOM    506  CA  SER A  65      -6.821  -2.281   1.623  1.00 22.24
ATOM    507  C   SER A  65      -5.669  -2.557   0.654  1.00 20.95
ATOM    508  O   SER A  65      -5.646  -2.091  -0.445  1.00 20.24
ATOM    509  CB  SER A  65      -6.498  -1.106   2.546  1.00 22.87
ATOM    510  OG  SER A  65      -5.223  -1.287   3.164  1.00 22.87
ATOM    511  N   ILE A  66      -4.704  -3.371   1.093  1.00 21.09
ATOM    512  CA  ILE A  66      -3.553  -3.692   0.267  1.00 20.60
ATOM    513  C   ILE A  66      -4.047  -4.539  -0.937  1.00 20.26
ATOM    514  O   ILE A  66      -3.568  -4.360  -2.062  1.00 21.18
ATOM    515  CB  ILE A  66      -2.466  -4.459   1.099  1.00 20.91
ATOM    516  CG1 ILE A  66      -2.093  -3.622   2.353  1.00 20.91
ATOM    517  CG2 ILE A  66      -1.217  -4.667   0.224  1.00 20.91
ATOM    518  CD1 ILE A  66      -1.711  -2.136   2.100  1.00 20.91
ATOM    519  N   GLU A  67      -4.976  -5.463  -0.642  1.00 21.77
ATOM    520  CA  GLU A  67      -5.606  -6.309  -1.642  1.00 22.42
ATOM    521  C   GLU A  67      -6.329  -5.420  -2.669  1.00 21.47
ATOM    522  O   GLU A  67      -6.212  -5.650  -3.874  1.00 20.93
ATOM    523  CB  GLU A  67      -6.609  -7.255  -0.954  1.00 25.76
ATOM    524  CG  GLU A  67      -7.422  -8.085  -1.981  1.00 25.76
ATOM    525  CD  GLU A  67      -8.363  -9.079  -1.310  1.00 25.76
ATOM    526  OE1 GLU A  67      -8.476  -9.058  -0.076  1.00 25.76
ATOM    527  OE2 GLU A  67      -8.943  -9.926  -1.999  1.00 25.76
ATOM    528  N   GLN A  68      -7.055  -4.397  -2.207  1.00 21.52
ATOM    529  CA  GLN A  68      -7.781  -3.514  -3.164  1.00 23.52
ATOM    530  C   GLN A  68      -6.818  -2.716  -4.012  1.00 21.91
ATOM    531  O   GLN A  68      -7.063  -2.480  -5.186  1.00 20.16
ATOM    532  CB  GLN A  68      -8.728  -2.573  -2.405  1.00 26.91
ATOM    533  CG  GLN A  68      -9.862  -3.263  -1.586  1.00 26.91
ATOM    534  CD  GLN A  68     -10.689  -2.172  -0.844  1.00 26.91
ATOM    535  OE1 GLN A  68     -10.876  -1.075  -1.368  1.00 26.91
ATOM    536  NE2 GLN A  68     -11.190  -2.490   0.356  1.00 26.91
ATOM    537  N   LYS A  69      -5.716  -2.263  -3.398  1.00 21.12
ATOM    538  CA  LYS A  69      -4.666  -1.576  -4.121  1.00 21.13
ATOM    539  C   LYS A  69      -4.090  -2.475  -5.216  1.00 19.94
ATOM    540  O   LYS A  69      -3.983  -2.066  -6.374  1.00 20.00
ATOM    541  CB  LYS A  69      -3.576  -1.081  -3.150  1.00 27.74
ATOM    542  CG  LYS A  69      -4.117  -0.062  -2.191  1.00 27.74
ATOM    543  CD  LYS A  69      -3.251  -0.002  -0.938  1.00 27.74
ATOM    544  CE  LYS A  69      -1.856   0.529  -1.233  1.00 27.74
ATOM    545  NZ  LYS A  69      -1.896   1.998  -1.498  1.00 27.74
ATOM    546  N   ASP A  70      -3.772  -3.733  -4.892  1.00 20.16
ATOM    547  CA  ASP A  70      -3.181  -4.576  -5.934  1.00 19.99
ATOM    548  C   ASP A  70      -4.160  -5.021  -7.038  1.00 18.95
ATOM    549  O   ASP A  70      -3.732  -5.240  -8.188  1.00 18.92
ATOM    550  CB  ASP A  70      -2.397  -5.760  -5.375  1.00 22.89
ATOM    551  CG  ASP A  70      -1.063  -5.351  -4.778  1.00 22.89
ATOM    552  OD1 ASP A  70      -0.967  -4.215  -4.266  1.00 22.89
ATOM    553  OD2 ASP A  70      -0.116  -6.163  -4.821  1.00 22.89
ATOM    554  N   GLU A  71      -5.423  -5.207  -6.685  1.00 19.61
ATOM    555  CA  GLU A  71      -6.493  -5.544  -7.648  1.00 21.46
ATOM    556  C   GLU A  71      -6.548  -4.408  -8.670  1.00 22.05
ATOM    557  O   GLU A  71      -6.669  -4.627  -9.861  1.00 21.92
ATOM    558  CB  GLU A  71      -7.854  -5.710  -6.928  1.00 26.90
ATOM    559  CG  GLU A  71      -8.064  -7.104  -6.281  1.00 26.90
ATOM    560  CD  GLU A  71      -9.277  -7.838  -6.846  1.00 26.90
ATOM    561  OE1 GLU A  71      -9.147  -8.445  -7.931  1.00 26.90
ATOM    562  OE2 GLU A  71     -10.385  -7.811  -6.225  1.00 26.90
ATOM    563  N   ASN A  72      -6.408  -3.181  -8.205  1.00 21.07
ATOM    564  CA  ASN A  72      -6.413  -2.034  -9.109  1.00 22.76
ATOM    565  C   ASN A  72      -5.142  -1.883  -9.933  1.00 23.72
ATOM    566  O   ASN A  72      -5.148  -1.345 -11.059  1.00 25.48
ATOM    567  CB  ASN A  72      -6.741  -0.778  -8.298  1.00 24.13
ATOM    568  CG  ASN A  72      -8.228  -0.597  -8.147  1.00 24.13
ATOM    569  OD1 ASN A  72      -8.893  -0.033  -9.017  1.00 24.13
ATOM    570  ND2 ASN A  72      -8.741  -1.052  -7.085  1.00 24.13
ATOM    571  N   SER A  73      -4.023  -2.372  -9.413  1.00 24.66
ATOM    572  CA  SER A  73      -2.739  -2.280 -10.126  1.00 25.90
ATOM    573  C   SER A  73      -2.503  -3.474 -11.035  1.00 25.64
ATOM    574  O   SER A  73      -1.629  -3.447 -11.884  1.00 26.74
ATOM    575  CB  SER A  73      -1.578  -2.213  -9.120  1.00 27.74
ATOM    576  OG  SER A  73      -1.859  -1.285  -8.090  1.00 27.74
ATOM    577  N   ALA A  74      -3.271  -4.537 -10.826  1.00 26.00
ATOM    578  CA  ALA A  74      -3.080  -5.768 -11.570  1.00 26.46
ATOM    579  C   ALA A  74      -1.990  -6.662 -11.020  1.00 26.90
ATOM    580  O   ALA A  74      -1.380  -7.413 -11.771  1.00 26.81
ATOM    581  CB  ALA A  74      -2.790  -5.423 -13.032  1.00 26.54
ATOM    582  N   LYS A  75      -1.773  -6.617  -9.706  1.00 27.99
ATOM    583  CA  LYS A  75      -0.648  -7.317  -9.076  1.00 27.64
ATOM    584  C   LYS A  75      -0.948  -8.779  -8.749  1.00 28.18
ATOM    585  O   LYS A  75      -1.048  -9.136  -7.585  1.00 27.23
ATOM    586  CB  LYS A  75      -0.234  -6.569  -7.808  1.00 27.76
ATOM    587  CG  LYS A  75       1.268  -6.402  -7.648  1.00 27.76
ATOM    588  CD  LYS A  75       1.717  -5.011  -8.065  1.00 27.76
ATOM    589  CE  LYS A  75       3.204  -4.983  -8.384  1.00 27.76
ATOM    590  NZ  LYS A  75       3.648  -3.636  -8.838  1.00 27.76
ATOM    591  N   GLN A  76      -1.088  -9.612  -9.781  1.00 27.66
ATOM    592  CA  GLN A  76      -1.583 -10.998  -9.623  1.00 27.95
ATOM    593  C   GLN A  76      -0.762 -11.901  -8.673  1.00 27.91
ATOM    594  O   GLN A  76      -1.327 -12.654  -7.867  1.00 28.59
ATOM    595  CB  GLN A  76      -1.721 -11.678 -11.007  1.00 27.97
ATOM    596  CG  GLN A  76      -2.365 -13.046 -10.944  1.00 27.97
ATOM    597  CD  GLN A  76      -3.745 -12.993 -10.318  1.00 27.97
ATOM    598  OE1 GLN A  76      -4.760 -12.904 -11.173  1.00 27.97
ATOM    599  NE2 GLN A  76      -3.800 -13.139  -8.998  1.00 27.97
ATOM    600  N   GLN A  77       0.558 -11.834  -8.784  1.00 28.28
ATOM    601  CA  GLN A  77       1.443 -12.626  -7.940  1.00 27.76
ATOM    602  C   GLN A  77       1.338 -12.205  -6.476  1.00 26.89
ATOM    603  O   GLN A  77       1.252 -13.056  -5.572  1.00 27.78
ATOM    604  CB  GLN A  77       2.893 -12.514  -8.438  1.00 31.46
ATOM    605  CG  GLN A  77       3.382 -11.085  -8.583  1.00 31.46
ATOM    606  CD  GLN A  77       4.837 -11.016  -9.006  1.00 31.46
ATOM    607  OE1 GLN A  77       5.206 -11.889  -9.939  1.00 31.46
ATOM    608  NE2 GLN A  77       5.559 -10.034  -8.476  1.00 31.46
ATOM    609  N   ALA A  78       1.305 -10.893  -6.222  1.00 23.28
ATOM    610  CA  ALA A  78       1.138 -10.458  -4.834  1.00 22.18
ATOM    611  C   ALA A  78      -0.234 -10.831  -4.346  1.00 21.72
ATOM    612  O   ALA A  78      -0.397 -11.158  -3.174  1.00 20.05
ATOM    613  CB  ALA A  78       1.324  -8.950  -4.696  1.00 25.28
ATOM    614  N   LEU A  79      -1.236 -10.761  -5.225  1.00 21.91
ATOM    615  CA  LEU A  79      -2.596 -11.075  -4.773  1.00 22.12
ATOM    616  C   LEU A  79      -2.768 -12.500  -4.246  1.00 22.52
ATOM    617  O   LEU A  79      -3.540 -12.691  -3.308  1.00 21.97
ATOM    618  CB  LEU A  79      -3.660 -10.728  -5.809  1.00 23.08
ATOM    619  CG  LEU A  79      -3.923  -9.235  -6.065  1.00 23.08
ATOM    620  CD1 LEU A  79      -4.832  -9.118  -7.228  1.00 23.08
ATOM    621  CD2 LEU A  79      -4.544  -8.563  -4.861  1.00 23.08
ATOM    622  N   LYS A  80      -2.079 -13.478  -4.831  1.00 23.01
ATOM    623  CA  LYS A  80      -2.090 -14.861  -4.270  1.00 23.98
ATOM    624  C   LYS A  80      -1.652 -14.872  -2.799  1.00 24.53
ATOM    625  O   LYS A  80      -2.378 -15.421  -1.941  1.00 23.75
ATOM    626  CB  LYS A  80      -1.276 -15.827  -5.135  1.00 26.38
ATOM    627  CG  LYS A  80      -1.244 -17.266  -4.506  1.00 26.38
ATOM    628  CD  LYS A  80      -0.005 -17.516  -3.676  1.00 26.38
ATOM    629  CE  LYS A  80       1.141 -17.975  -4.629  1.00 26.38
ATOM    630  NZ  LYS A  80       2.349 -18.576  -3.992  1.00 26.38
ATOM    631  N   LEU A  81      -0.551 -14.176  -2.485  1.00 23.36
ATOM    632  CA  LEU A  81      -0.110 -14.071  -1.070  1.00 24.40
ATOM    633  C   LEU A  81      -1.018 -13.241  -0.211  1.00 23.27
ATOM    634  O   LEU A  81      -1.261 -13.557   0.976  1.00 22.57
ATOM    635  CB  LEU A  81       1.309 -13.525  -0.981  1.00 24.38
ATOM    636  CG  LEU A  81       2.275 -14.275  -0.056  1.00 24.38
ATOM    637  CD1 LEU A  81       3.636 -13.598  -0.028  1.00 24.38
ATOM    638  CD2 LEU A  81       1.733 -14.312   1.364  1.00 24.38
ATOM    639  N   MET A  82      -1.508 -12.136  -0.765  1.00 22.13
ATOM    640  CA  MET A  82      -2.409 -11.287   0.033  1.00 21.06
ATOM    641  C   MET A  82      -3.694 -12.008   0.440  1.00 21.34
ATOM    642  O   MET A  82      -4.132 -11.933   1.582  1.00 22.42
ATOM    643  CB  MET A  82      -2.744  -9.975  -0.774  1.00 21.12
ATOM    644  CG  MET A  82      -2.230  -8.737  -0.097  1.00 21.12
ATOM    645  SD  MET A  82      -0.805  -8.008  -0.924  1.00 21.12
ATOM    646  CE  MET A  82      -1.468  -7.741  -2.567  1.00 21.12
ATOM    647  N   GLN A  83      -4.290 -12.736  -0.511  1.00 22.19
ATOM    648  CA  GLN A  83      -5.541 -13.425  -0.268  1.00 24.42
ATOM    649  C   GLN A  83      -5.354 -14.549   0.737  1.00 24.21
ATOM    650  O   GLN A  83      -6.209 -14.727   1.606  1.00 23.26
ATOM    651  CB  GLN A  83      -6.150 -13.918  -1.574  1.00 30.44
ATOM    652  CG  GLN A  83      -6.645 -12.809  -2.493  1.00 30.44
ATOM    653  CD  GLN A  83      -7.792 -13.251  -3.381  1.00 30.44
ATOM    654  OE1 GLN A  83      -7.715 -14.497  -3.839  1.00 30.44
ATOM    655  NE2 GLN A  83      -8.792 -12.388  -3.527  1.00 30.44
ATOM    656  N   GLU A  84      -4.245 -15.274   0.659  1.00 23.58
ATOM    657  CA  GLU A  84      -4.006 -16.378   1.615  1.00 25.68
ATOM    658  C   GLU A  84      -3.837 -15.795   3.003  1.00 25.27
ATOM    659  O   GLU A  84      -4.272 -16.368   4.019  1.00 27.76
ATOM    660  CB  GLU A  84      -2.745 -17.158   1.261  1.00 32.54
ATOM    661  CG  GLU A  84      -2.878 -17.853  -0.040  1.00 32.54
ATOM    662  CD  GLU A  84      -3.960 -18.935  -0.044  1.00 32.54
ATOM    663  OE1 GLU A  84      -4.315 -19.477   1.032  1.00 32.54
ATOM    664  OE2 GLU A  84      -4.448 -19.250  -1.147  1.00 32.54
ATOM    665  N   HIS A  85      -3.238 -14.622   3.037  1.00 23.53
ATOM    666  CA  HIS A  85      -2.962 -13.971   4.311  1.00 24.38
ATOM    667  C   HIS A  85      -4.270 -13.495   4.955  1.00 24.27
ATOM    668  O   HIS A  85      -4.550 -13.755   6.135  1.00 22.74
ATOM    669  CB  HIS A  85      -2.028 -12.791   4.126  1.00 28.60
ATOM    670  CG  HIS A  85      -1.550 -12.173   5.410  1.00 28.60
ATOM    671  ND1 HIS A  85      -0.228 -12.202   5.799  1.00 28.60
ATOM    672  CD2 HIS A  85      -2.212 -11.503   6.382  1.00 28.60
ATOM    673  CE1 HIS A  85      -0.100 -11.577   6.955  1.00 28.60
ATOM    674  NE2 HIS A  85      -1.286 -11.143   7.330  1.00 28.60
ATOM    675  N   ARG A  86      -5.092 -12.847   4.140  1.00 23.25
ATOM    676  CA  ARG A  86      -6.407 -12.409   4.595  1.00 25.99
ATOM    677  C   ARG A  86      -7.216 -13.593   5.141  1.00 25.17
ATOM    678  O   ARG A  86      -7.869 -13.490   6.202  1.00 25.67
ATOM    679  CB  ARG A  86      -7.168 -11.688   3.478  1.00 29.17
ATOM    680  CG  ARG A  86      -8.562 -11.164   3.946  1.00 29.17
ATOM    681  CD  ARG A  86      -9.327 -10.362   2.853  1.00 29.17
ATOM    682  NE  ARG A  86      -9.190 -10.904   1.518  1.00 29.17
ATOM    683  CZ  ARG A  86      -9.737 -12.046   1.111  1.00 29.17
ATOM    684  NH1 ARG A  86     -10.444 -12.795   1.958  1.00 29.17
ATOM    685  NH2 ARG A  86      -9.565 -12.437  -0.144  1.00 29.17
ATOM    686  N   GLN A  87      -7.183 -14.694   4.413  1.00 25.65
ATOM    687  CA  GLN A  87      -7.988 -15.868   4.745  1.00 28.69
ATOM    688  C   GLN A  87      -7.523 -16.443   6.089  1.00 27.77
ATOM    689  O   GLN A  87      -8.348 -16.885   6.926  1.00 26.69
ATOM    690  CB  GLN A  87      -7.922 -16.907   3.605  1.00 32.39
ATOM    691  CG  GLN A  87      -8.772 -16.491   2.370  1.00 32.39
ATOM    692  CD  GLN A  87     -10.244 -16.138   2.668  1.00 32.39
ATOM    693  OE1 GLN A  87     -10.884 -15.356   1.955  1.00 32.39
ATOM    694  NE2 GLN A  87     -10.780 -16.719   3.743  1.00 32.39
ATOM    695  N   MET A  88      -6.218 -16.418   6.334  1.00 27.61
ATOM    696  CA  MET A  88      -5.708 -16.820   7.655  1.00 31.47
ATOM    697  C   MET A  88      -6.270 -15.920   8.807  1.00 27.32
ATOM    698  O   MET A  88      -6.673 -16.418   9.890  1.00 25.41
ATOM    699  CB  MET A  88      -4.170 -16.859   7.656  1.00 34.25
ATOM    700  CG  MET A  88      -3.620 -17.521   8.917  1.00 34.25
ATOM    701  SD  MET A  88      -3.538 -16.466  10.350  1.00 34.25
ATOM    702  CE  MET A  88      -2.629 -15.107   9.612  1.00 34.25
ATOM    703  N   ILE A  89      -6.321 -14.612   8.558  1.00 24.56
ATOM    704  CA  ILE A  89      -6.770 -13.696   9.594  1.00 25.01
ATOM    705  C   ILE A  89      -8.263 -13.894   9.812  1.00 24.99
ATOM    706  O   ILE A  89      -8.767 -13.808  10.958  1.00 26.28
ATOM    707  CB  ILE A  89      -6.504 -12.222   9.240  1.00 24.29
ATOM    708  CG1 ILE A  89      -5.006 -11.984   9.038  1.00 24.29
ATOM    709  CG2 ILE A  89      -6.990 -11.309  10.355  1.00 24.29
ATOM    710  CD1 ILE A  89      -4.661 -10.568   8.631  1.00 24.29
ATOM    711  N   GLU A  90      -9.013 -14.155   8.742  1.00 23.82
ATOM    712  CA  GLU A  90     -10.463 -14.447   8.867  1.00 25.50
ATOM    713  C   GLU A  90     -10.713 -15.714   9.686  1.00 24.88
ATOM    714  O   GLU A  90     -11.688 -15.779  10.439  1.00 26.75
ATOM    715  CB  GLU A  90     -11.073 -14.627   7.473  1.00 26.26
ATOM    716  CG  GLU A  90     -12.577 -14.986   7.607  1.00 26.26
ATOM    717  CD  GLU A  90     -12.903 -16.344   7.016  1.00 26.26
ATOM    718  OE1 GLU A  90     -12.629 -16.599   5.797  1.00 26.26
ATOM    719  OE2 GLU A  90     -13.448 -17.153   7.787  1.00 26.26
ATOM    720  N   LYS A  91      -9.863 -16.724   9.537  1.00 24.81
ATOM    721  CA  LYS A  91     -10.008 -17.942  10.390  1.00 25.45
ATOM    722  C   LYS A  91      -9.850 -17.617  11.882  1.00 25.27
ATOM    723  O   LYS A  91     -10.668 -18.065  12.749  1.00 24.31
ATOM    724  CB  LYS A  91      -9.013 -19.003   9.960  1.00 25.47
ATOM    725  CG  LYS A  91      -9.175 -19.477   8.520  1.00 25.47
ATOM    726  CD  LYS A  91      -7.904 -20.122   7.992  1.00 25.47
ATOM    727  CE  LYS A  91      -7.997 -20.386   6.498  1.00 25.47
ATOM    728  NZ  LYS A  91      -8.072 -21.842   6.195  1.00 25.47
ATOM    729  N   GLU A  92      -8.844 -16.784  12.177  1.00 24.56
ATOM    730  CA  GLU A  92      -8.657 -16.271  13.530  1.00 26.05
ATOM    731  C   GLU A  92      -9.858 -15.477  13.982  1.00 26.41
ATOM    732  O   GLU A  92     -10.347 -15.655  15.104  1.00 24.71
ATOM    733  CB  GLU A  92      -7.430 -15.383  13.590  1.00 27.57
ATOM    734  CG  GLU A  92      -6.246 -16.042  14.271  1.00 27.57
ATOM    735  CD  GLU A  92      -4.964 -15.219  14.176  1.00 27.57
ATOM    736  OE1 GLU A  92      -5.026 -13.998  14.445  1.00 27.57
ATOM    737  OE2 GLU A  92      -3.872 -15.771  13.926  1.00 27.57
ATOM    738  N   LEU A  93     -10.346 -14.580  13.129  1.00 25.17
ATOM    739  CA  LEU A  93     -11.585 -13.831  13.485  1.00 24.86
ATOM    740  C   LEU A  93     -12.757 -14.752  13.775  1.00 25.78
ATOM    741  O   LEU A  93     -13.473 -14.504  14.771  1.00 25.24
ATOM    742  CB  LEU A  93     -12.012 -12.872  12.367  1.00 25.84
ATOM    743  CG  LEU A  93     -11.118 -11.676  12.130  1.00 25.84
ATOM    744  CD1 LEU A  93     -11.131 -11.252  10.609  1.00 25.84
ATOM    745  CD2 LEU A  93     -11.482 -10.484  13.071  1.00 25.84
ATOM    746  N   GLU A  94     -12.987 -15.745  12.916  1.00 25.66
ATOM    747  CA  GLU A  94     -14.129 -16.646  13.103  1.00 26.56
ATOM    748  C   GLU A  94     -13.993 -17.368  14.456  1.00 26.85
ATOM    749  O   GLU A  94     -15.000 -17.474  15.206  1.00 25.42
ATOM    750  CB  GLU A  94     -14.199 -17.643  11.960  1.00 26.65
ATOM    751  CG  GLU A  94     -15.413 -18.565  12.000  1.00 26.65
ATOM    752  CD  GLU A  94     -15.040 -20.035  11.967  1.00 26.65
ATOM    753  OE1 GLU A  94     -14.243 -20.427  11.088  1.00 26.65
ATOM    754  OE2 GLU A  94     -15.543 -20.795  12.821  1.00 26.65
ATOM    755  N   GLU A  95     -12.778 -17.848  14.769  1.00 25.56
ATOM    756  CA  GLU A  95     -12.538 -18.582  16.046  1.00 25.47
ATOM    757  C   GLU A  95     -12.778 -17.679  17.239  1.00 25.02
ATOM    758  O   GLU A  95     -13.472 -18.119  18.187  1.00 26.52
ATOM    759  CB  GLU A  95     -11.130 -19.179  16.149  1.00 26.63
ATOM    760  CG  GLU A  95     -10.841 -19.852  17.480  1.00 26.63
ATOM    761  CD  GLU A  95      -9.463 -19.512  18.013  1.00 26.63
ATOM    762  OE1 GLU A  95      -8.465 -19.839  17.336  1.00 26.63
ATOM    763  OE2 GLU A  95      -9.380 -18.917  19.109  1.00 26.63
ATOM    764  N   ILE A  96     -12.260 -16.459  17.194  1.00 24.60
ATOM    765  CA  ILE A  96     -12.481 -15.524  18.321  1.00 25.53
ATOM    766  C   ILE A  96     -13.967 -15.215  18.529  1.00 25.36
ATOM    767  O   ILE A  96     -14.510 -15.285  19.673  1.00 24.02
ATOM    768  CB  ILE A  96     -11.669 -14.204  18.217  1.00 25.83
ATOM    769  CG1 ILE A  96     -10.182 -14.482  17.896  1.00 25.83
ATOM    770  CG2 ILE A  96     -11.828 -13.384  19.556  1.00 25.83
ATOM    771  CD1 ILE A  96      -9.530 -13.263  17.095  1.00 25.83
ATOM    772  N   CYS A  97     -14.663 -14.880  17.448  1.00 24.95
ATOM    773  CA  CYS A  97     -16.119 -14.668  17.558  1.00 25.69
ATOM    774  C   CYS A  97     -16.882 -15.872  18.093  1.00 25.83
ATOM    775  O   CYS A  97     -17.757 -15.714  18.953  1.00 26.83
ATOM    776  CB  CYS A  97     -16.677 -14.284  16.213  1.00 26.11
ATOM    777  SG  CYS A  97     -16.353 -12.558  15.720  1.00 26.11
ATOM    778  N   SER A  98     -16.614 -17.090  17.569  1.00 25.17
ATOM    779  CA  SER A  98     -17.247 -18.312  18.031  1.00 26.51
ATOM    780  C   SER A  98     -16.983 -18.555  19.497  1.00 25.89
ATOM    781  O   SER A  98     -17.842 -19.075  20.189  1.00 27.36
ATOM    782  CB  SER A  98     -16.746 -19.475  17.214  1.00 28.01
ATOM    783  OG  SER A  98     -15.425 -19.860  17.589  1.00 28.01
ATOM    784  N   SER A  99     -15.795 -18.205  19.945  1.00 24.22
ATOM    785  CA  SER A  99     -15.427 -18.376  21.348  1.00 25.92
ATOM    786  C   SER A  99     -16.358 -17.585  22.228  1.00 24.05
ATOM    787  O   SER A  99     -17.050 -18.156  23.108  1.00 26.22
ATOM    788  CB  SER A  99     -13.972 -17.974  21.561  1.00 27.40
ATOM    789  OG  SER A  99     -13.554 -18.237  22.892  1.00 27.40
ATOM    790  N   ILE A 100     -16.418 -16.273  22.007  1.00 23.98
ATOM    791  CA  ILE A 100     -17.270 -15.447  22.872  1.00 24.83
ATOM    792  C   ILE A 100     -18.771 -15.736  22.664  1.00 24.71
ATOM    793  O   ILE A 100     -19.557 -15.689  23.627  1.00 24.45
ATOM    794  CB  ILE A 100     -16.940 -13.937  22.729  1.00 24.76
ATOM    795  CG1 ILE A 100     -17.925 -13.082  23.523  1.00 24.76
ATOM    796  CG2 ILE A 100     -16.892 -13.466  21.283  1.00 24.76
ATOM    797  CD1 ILE A 100     -17.709 -13.022  25.050  1.00 24.76
ATOM    798  N   LEU A 101     -19.165 -16.065  21.443  1.00 24.73
ATOM    799  CA  LEU A 101     -20.544 -16.387  21.191  1.00 25.41
ATOM    800  C   LEU A 101     -20.967 -17.640  21.968  1.00 25.67
ATOM    801  O   LEU A 101     -22.119 -17.699  22.458  1.00 25.78
ATOM    802  CB  LEU A 101     -20.819 -16.473  19.676  1.00 25.95
ATOM    803  CG  LEU A 101     -20.914 -15.111  19.013  1.00 25.95
ATOM    804  CD1 LEU A 101     -20.835 -15.415  17.499  1.00 25.95
ATOM    805  CD2 LEU A 101     -22.189 -14.306  19.403  1.00 25.95
ATOM    806  N   SER A 102     -20.050 -18.609  22.143  1.00 24.91
ATOM    807  CA  SER A 102     -20.331 -19.804  22.935  1.00 27.08
ATOM    808  C   SER A 102     -20.443 -19.534  24.435  1.00 26.70
ATOM    809  O   SER A 102     -21.362 -19.995  25.088  1.00 28.09
ATOM    810  CB  SER A 102     -19.315 -20.907  22.679  1.00 29.41
ATOM    811  OG  SER A 102     -19.081 -21.084  21.289  1.00 29.41
ATOM    812  N   LEU A 103     -19.550 -18.701  24.945  1.00 26.76
ATOM    813  CA  LEU A 103     -19.611 -18.234  26.322  1.00 25.63
ATOM    814  C   LEU A 103     -20.916 -17.450  26.563  1.00 25.09
ATOM    815  O   LEU A 103     -21.562 -17.637  27.616  1.00 25.53
ATOM    816  CB  LEU A 103     -18.385 -17.337  26.612  1.00 25.85
ATOM    817  CG  LEU A 103     -18.196 -16.925  28.066  1.00 25.85
ATOM    818  CD1 LEU A 103     -17.036 -17.693  28.680  1.00 25.85
ATOM    819  CD2 LEU A 103     -17.892 -15.440  28.173  1.00 25.85
ATOM    820  N   LEU A 104     -21.304 -16.562  25.634  1.00 24.14
ATOM    821  CA  LEU A 104     -22.596 -15.820  25.813  1.00 25.03
ATOM    822  C   LEU A 104     -23.784 -16.791  25.846  1.00 25.23
ATOM    823  O   LEU A 104     -24.707 -16.723  26.704  1.00 24.34
ATOM    824  CB  LEU A 104     -22.798 -14.856  24.658  1.00 25.35
ATOM    825  CG  LEU A 104     -21.805 -13.711  24.612  1.00 25.35
ATOM    826  CD1 LEU A 104     -21.914 -12.910  23.323  1.00 25.35
ATOM    827  CD2 LEU A 104     -21.898 -12.791  25.872  1.00 25.35
ATOM    828  N   ASP A 105     -23.773 -17.736  24.915  1.00 26.28
ATOM    829  CA  ASP A 105     -24.910 -18.674  24.790  1.00 27.61
ATOM    830  C   ASP A 105     -25.058 -19.681  25.959  1.00 28.40
ATOM    831  O   ASP A 105     -26.176 -19.906  26.478  1.00 27.59
ATOM    832  CB  ASP A 105     -24.983 -19.292  23.384  1.00 31.13
ATOM    833  CG  ASP A 105     -26.407 -19.219  22.761  1.00 31.13
ATOM    834  OD1 ASP A 105     -26.806 -18.225  22.067  1.00 31.13
ATOM    835  OD2 ASP A 105     -27.151 -20.204  22.959  1.00 31.13
ATOM    836  N   GLU A 106     -23.945 -20.262  26.385  1.00 27.77
ATOM    837  CA  GLU A 106     -23.953 -21.306  27.413  1.00 29.11
ATOM    838  C   GLU A 106     -23.909 -20.744  28.827  1.00 29.12
ATOM    839  O   GLU A 106     -24.274 -21.455  29.764  1.00 30.11
ATOM    840  CB  GLU A 106     -22.747 -22.242  27.284  1.00 32.92
ATOM    841  CG  GLU A 106     -22.627 -22.912  25.925  1.00 32.92
ATOM    842  CD  GLU A 106     -22.333 -24.395  26.035  1.00 32.92
ATOM    843  OE1 GLU A 106     -22.919 -25.055  26.919  1.00 32.92
ATOM    844  OE2 GLU A 106     -21.517 -24.899  25.234  1.00 32.92
ATOM    845  N   HIS A 107     -23.409 -19.516  29.003  1.00 27.38
ATOM    846  CA  HIS A 107     -23.025 -19.068  30.346  1.00 26.94
ATOM    847  C   HIS A 107     -23.641 -17.718  30.729  1.00 26.42
ATOM    848  O   HIS A 107     -24.430 -17.629  31.694  1.00 26.65
ATOM    849  CB  HIS A 107     -21.505 -19.034  30.485  1.00 28.31
ATOM    850  CG  HIS A 107     -20.846 -20.320  30.054  1.00 28.31
ATOM    851  ND1 HIS A 107     -21.290 -21.545  30.487  1.00 28.31
ATOM    852  CD2 HIS A 107     -19.778 -20.559  29.265  1.00 28.31
ATOM    853  CE1 HIS A 107     -20.549 -22.498  29.945  1.00 28.31
ATOM    854  NE2 HIS A 107     -19.612 -21.922  29.210  1.00 28.31
ATOM    855  N   LEU A 108     -23.291 -16.705  29.961  1.00 25.53
ATOM    856  CA  LEU A 108     -23.641 -15.327  30.341  1.00 26.20
ATOM    857  C   LEU A 108     -25.127 -15.043  30.176  1.00 25.52
ATOM    858  O   LEU A 108     -25.798 -14.612  31.115  1.00 26.20
ATOM    859  CB  LEU A 108     -22.844 -14.334  29.516  1.00 26.56
ATOM    860  CG  LEU A 108     -21.318 -14.405  29.781  1.00 26.56
ATOM    861  CD1 LEU A 108     -20.649 -13.313  29.070  1.00 26.56
ATOM    862  CD2 LEU A 108     -20.991 -14.312  31.297  1.00 26.56
ATOM    863  N   ILE A 109     -25.668 -15.316  28.991  1.00 25.45
ATOM    864  CA  ILE A 109     -27.104 -15.056  28.795  1.00 25.66
ATOM    865  C   ILE A 109     -27.980 -15.866  29.792  1.00 27.12
ATOM    866  O   ILE A 109     -28.786 -15.281  30.506  1.00 26.88
ATOM    867  CB  ILE A 109     -27.519 -15.118  27.287  1.00 25.92
ATOM    868  CG1 ILE A 109     -26.877 -13.929  26.523  1.00 25.92
ATOM    869  CG2 ILE A 109     -29.056 -15.045  27.132  1.00 25.92
ATOM    870  CD1 ILE A 109     -26.756 -14.180  24.992  1.00 25.92
ATOM    871  N   PRO A 110     -27.808 -17.194  29.879  1.00 26.84
ATOM    872  CA  PRO A 110     -28.636 -17.937  30.860  1.00 29.03
ATOM    873  C   PRO A 110     -28.565 -17.433  32.313  1.00 29.40
ATOM    874  O   PRO A 110     -29.578 -17.469  33.008  1.00 29.60
ATOM    875  CB  PRO A 110     -28.090 -19.358  30.781  1.00 28.70
ATOM    876  CG  PRO A 110     -26.731 -19.213  30.222  1.00 28.70
ATOM    877  CD  PRO A 110     -26.808 -18.253  29.065  1.00 28.70
ATOM    878  N   SER A 111     -27.405 -16.955  32.755  1.00 29.57
ATOM    879  CA  SER A 111     -27.205 -16.524  34.130  1.00 29.87
ATOM    880  C   SER A 111     -27.594 -15.060  34.369  1.00 30.30
ATOM    881  O   SER A 111     -27.695 -14.614  35.518  1.00 31.78
ATOM    882  CB  SER A 111     -25.733 -16.781  34.560  1.00 30.43
ATOM    883  OG  SER A 111     -25.321 -18.060  34.138  1.00 30.43
ATOM    884  N   SER A 112     -27.880 -14.323  33.302  1.00 28.36
ATOM    885  CA  SER A 112     -28.180 -12.896  33.401  1.00 29.60
ATOM    886  C   SER A 112     -29.527 -12.655  34.070  1.00 30.93
ATOM    887  O   SER A 112     -30.515 -13.265  33.694  1.00 31.41
ATOM    888  CB  SER A 112     -28.186 -12.287  32.011  1.00 30.01
ATOM    889  OG  SER A 112     -29.199 -12.860  31.194  1.00 30.01
ATOM    890  N   VAL A 113     -29.561 -11.795  35.077  1.00 31.65
ATOM    891  CA  VAL A 113     -30.825 -11.568  35.784  1.00 33.74
ATOM    892  C   VAL A 113     -31.124 -10.099  36.112  1.00 33.56
ATOM    893  O   VAL A 113     -31.944  -9.814  37.014  1.00 35.23
ATOM    894  CB  VAL A 113     -30.841 -12.389  37.087  1.00 37.02
ATOM    895  CG1 VAL A 113     -30.860 -13.878  36.779  1.00 37.02
ATOM    896  CG2 VAL A 113     -29.606 -12.087  37.921  1.00 37.02
ATOM    897  N   SER A 114     -30.492  -9.175  35.389  1.00 32.93
ATOM    898  CA  SER A 114     -30.850  -7.743  35.463  1.00 32.42
ATOM    899  C   SER A 114     -31.108  -7.216  34.055  1.00 32.40
ATOM    900  O   SER A 114     -30.597  -7.761  33.049  1.00 30.18
ATOM    901  CB  SER A 114     -29.745  -6.828  36.113  1.00 32.25
ATOM    902  OG  SER A 114     -30.360  -5.757  36.777  1.00 32.25
ATOM    903  N   ALA A 115     -31.844  -6.118  33.974  1.00 31.34
ATOM    904  CA  ALA A 115     -32.054  -5.450  32.697  1.00 31.02
ATOM    905  C   ALA A 115     -30.735  -5.048  32.046  1.00 30.64
ATOM    906  O   ALA A 115     -30.515  -5.351  30.863  1.00 28.43
ATOM    907  CB  ALA A 115     -32.945  -4.220  32.884  1.00 30.36
ATOM    908  N   GLU A 116     -29.862  -4.347  32.793  1.00 29.76
ATOM    909  CA  GLU A 116     -28.543  -3.951  32.293  1.00 30.75
ATOM    910  C   GLU A 116     -27.758  -5.154  31.752  1.00 27.98
ATOM    911  O   GLU A 116     -27.178  -5.071  30.656  1.00 26.21
ATOM    912  CB  GLU A 116     -27.672  -3.290  33.399  1.00 34.88
ATOM    913  CG  GLU A 116     -28.347  -2.257  34.341  1.00 34.88
ATOM    914  CD  GLU A 116     -29.077  -2.905  35.561  1.00 34.88
ATOM    915  OE1 GLU A 116     -30.224  -3.422  35.395  1.00 34.88
ATOM    916  OE2 GLU A 116     -28.497  -2.923  36.706  1.00 34.88
ATOM    917  N   CYS A 117     -27.677  -6.254  32.512  1.00 26.24
ATOM    918  CA  CYS A 117     -26.753  -7.314  32.084  1.00 27.40
ATOM    919  C   CYS A 117     -27.356  -8.032  30.876  1.00 26.32
ATOM    920  O   CYS A 117     -26.646  -8.322  29.909  1.00 26.48
ATOM    921  CB  CYS A 117     -26.420  -8.261  33.241  1.00 27.81
ATOM    922  SG  CYS A 117     -27.835  -9.237  33.844  1.00 27.81
ATOM    923  N   LYS A 118     -28.686  -8.214  30.863  1.00 23.79
ATOM    924  CA  LYS A 118     -29.344  -8.817  29.688  1.00 24.82
ATOM    925  C   LYS A 118     -29.092  -7.958  28.446  1.00 23.69
ATOM    926  O   LYS A 118     -28.765  -8.470  27.336  1.00 25.41
ATOM    927  CB  LYS A 118     -30.866  -8.941  29.920  1.00 24.70
ATOM    928  CG  LYS A 118     -31.528  -9.990  29.052  1.00 24.70
ATOM    929  CD  LYS A 118     -32.960 -10.233  29.497  1.00 24.70
ATOM    930  CE  LYS A 118     -33.518 -11.510  28.889  1.00 24.70
ATOM    931  NZ  LYS A 118     -34.876 -11.827  29.413  1.00 24.70
ATOM    932  N   VAL A 119     -29.261  -6.642  28.569  1.00 23.70
ATOM    933  CA  VAL A 119     -29.055  -5.823  27.333  1.00 22.35
ATOM    934  C   VAL A 119     -27.575  -5.871  26.921  1.00 24.27
ATOM    935  O   VAL A 119     -27.224  -5.902  25.728  1.00 23.17
ATOM    936  CB  VAL A 119     -29.435  -4.341  27.589  1.00 23.26
ATOM    937  CG1 VAL A 119     -29.108  -3.459  26.359  1.00 23.26
ATOM    938  CG2 VAL A 119     -30.911  -4.207  27.925  1.00 23.26
ATOM    939  N   PHE A 120     -26.687  -5.843  27.916  1.00 22.20
ATOM    940  CA  PHE A 120     -25.234  -5.878  27.641  1.00 23.31
ATOM    941  C   PHE A 120     -24.890  -7.120  26.838  1.00 22.87
ATOM    942  O   PHE A 120     -24.157  -6.998  25.850  1.00 24.61
ATOM    943  CB  PHE A 120     -24.466  -5.883  28.968  1.00 27.06
ATOM    944  CG  PHE A 120     -22.966  -6.094  28.806  1.00 27.06
ATOM    945  CD1 PHE A 120     -22.204  -5.249  28.002  1.00 27.06
ATOM    946  CD2 PHE A 120     -22.351  -7.169  29.440  1.00 27.06
ATOM    947  CE1 PHE A 120     -20.828  -5.458  27.822  1.00 27.06
ATOM    948  CE2 PHE A 120     -20.958  -7.406  29.255  1.00 27.06
ATOM    949  CZ  PHE A 120     -20.215  -6.518  28.459  1.00 27.06
ATOM    950  N   PHE A 121     -25.381  -8.284  27.244  1.00 23.59
ATOM    951  CA  PHE A 121     -24.962  -9.516  26.595  1.00 23.64
ATOM    952  C   PHE A 121     -25.638  -9.702  25.236  1.00 24.98
ATOM    953  O   PHE A 121     -24.997 -10.197  24.306  1.00 26.16
ATOM    954  CB  PHE A 121     -25.169 -10.765  27.454  1.00 26.26
ATOM    955  CG  PHE A 121     -24.417 -10.739  28.753  1.00 26.26
ATOM    956  CD1 PHE A 121     -23.050 -10.514  28.775  1.00 26.26
ATOM    957  CD2 PHE A 121     -25.073 -10.936  29.955  1.00 26.26
ATOM    958  CE1 PHE A 121     -22.358 -10.489  29.969  1.00 26.26
ATOM    959  CE2 PHE A 121     -24.383 -10.912  31.152  1.00 26.26
ATOM    960  CZ  PHE A 121     -23.024 -10.688  31.159  1.00 26.26
ATOM    961  N   TYR A 122     -26.907  -9.323  25.091  1.00 23.45
ATOM    962  CA  TYR A 122     -27.528  -9.396  23.732  1.00 23.68
ATOM    963  C   TYR A 122     -26.852  -8.408  22.756  1.00 23.07
ATOM    964  O   TYR A 122     -26.668  -8.714  21.580  1.00 22.80
ATOM    965  CB  TYR A 122     -29.030  -9.191  23.793  1.00 27.87
ATOM    966  CG  TYR A 122     -29.767 -10.414  24.243  1.00 27.87
ATOM    967  CD1 TYR A 122     -29.725 -11.577  23.482  1.00 27.87
ATOM    968  CD2 TYR A 122     -30.527 -10.409  25.430  1.00 27.87
ATOM    969  CE1 TYR A 122     -30.391 -12.750  23.924  1.00 27.87
ATOM    970  CE2 TYR A 122     -31.216 -11.537  25.840  1.00 27.87
ATOM    971  CZ  TYR A 122     -31.134 -12.696  25.099  1.00 27.87
ATOM    972  OH  TYR A 122     -31.806 -13.832  25.502  1.00 27.87
ATOM    973  N   LYS A 123     -26.523  -7.211  23.235  1.00 23.78
ATOM    974  CA  LYS A 123     -25.724  -6.272  22.443  1.00 23.74
ATOM    975  C   LYS A 123     -24.360  -6.915  22.017  1.00 25.22
ATOM    976  O   LYS A 123     -23.935  -6.822  20.845  1.00 25.12
ATOM    977  CB  LYS A 123     -25.443  -5.001  23.239  1.00 25.72
ATOM    978  CG  LYS A 123     -24.656  -3.990  22.456  1.00 25.72
ATOM    979  CD  LYS A 123     -23.767  -3.099  23.378  1.00 25.72
ATOM    980  CE  LYS A 123     -22.835  -2.100  22.606  1.00 25.72
ATOM    981  NZ  LYS A 123     -21.439  -2.769  22.435  1.00 25.72
ATOM    982  N   MET A 124     -23.692  -7.574  22.959  1.00 25.18
ATOM    983  CA  MET A 124     -22.394  -8.209  22.646  1.00 27.32
ATOM    984  C   MET A 124     -22.619  -9.308  21.606  1.00 25.49
ATOM    985  O   MET A 124     -21.836  -9.491  20.663  1.00 24.51
ATOM    986  CB  MET A 124     -21.824  -8.828  23.957  1.00 28.91
ATOM    987  CG  MET A 124     -20.764  -7.985  24.598  1.00 28.91
ATOM    988  SD  MET A 124     -19.310  -9.084  24.953  1.00 28.91
ATOM    989  CE  MET A 124     -19.736  -9.482  26.610  1.00 28.91
ATOM    990  N   LYS A 125     -23.712 -10.030  21.748  1.00 24.58
ATOM    991  CA  LYS A 125     -24.055 -11.115  20.835  1.00 23.89
ATOM    992  C   LYS A 125     -24.267 -10.526  19.417  1.00 23.72
ATOM    993  O   LYS A 125     -23.719 -11.045  18.397  1.00 24.53
ATOM    994  CB  LYS A 125     -25.259 -11.876  21.352  1.00 26.95
ATOM    995  CG  LYS A 125     -25.438 -13.218  20.654  1.00 26.95
ATOM    996  CD  LYS A 125     -24.977 -14.364  21.538  1.00 26.95
ATOM    997  CE  LYS A 125     -25.117 -15.663  20.764  1.00 26.95
ATOM    998  NZ  LYS A 125     -24.617 -16.807  21.525  1.00 26.95
ATOM    999  N   ALA A 126     -24.993  -9.396  19.345  1.00 23.19
ATOM   1000  CA  ALA A 126     -25.176  -8.662  18.071  1.00 23.99
ATOM   1001  C   ALA A 126     -23.813  -8.218  17.504  1.00 23.86
ATOM   1002  O   ALA A 126     -23.579  -8.365  16.285  1.00 24.41
ATOM   1003  CB  ALA A 126     -26.085  -7.447  18.267  1.00 23.86
ATOM   1004  N   ASP A 127     -22.959  -7.646  18.371  1.00 24.12
ATOM   1005  CA  ASP A 127     -21.631  -7.192  17.965  1.00 24.00
ATOM   1006  C   ASP A 127     -20.813  -8.305  17.326  1.00 24.97
ATOM   1007  O   ASP A 127     -20.203  -8.064  16.301  1.00 23.72
ATOM   1008  CB  ASP A 127     -20.841  -6.620  19.127  1.00 25.14
ATOM   1009  CG  ASP A 127     -20.943  -5.089  19.232  1.00 25.14
ATOM   1010  OD1 ASP A 127     -21.550  -4.428  18.333  1.00 25.14
ATOM   1011  OD2 ASP A 127     -20.369  -4.570  20.214  1.00 25.14
ATOM   1012  N   TYR A 128     -20.672  -9.446  18.011  1.00 23.89
ATOM   1013  CA  TYR A 128     -19.781 -10.542  17.480  1.00 24.22
ATOM   1014  C   TYR A 128     -20.359 -11.235  16.242  1.00 24.89
ATOM   1015  O   TYR A 128     -19.591 -11.596  15.324  1.00 24.32
ATOM   1016  CB  TYR A 128     -19.341 -11.509  18.612  1.00 25.78
ATOM   1017  CG  TYR A 128     -18.248 -10.837  19.374  1.00 25.78
ATOM   1018  CD1 TYR A 128     -18.530  -9.978  20.445  1.00 25.78
ATOM   1019  CD2 TYR A 128     -16.878 -10.950  18.951  1.00 25.78
ATOM   1020  CE1 TYR A 128     -17.499  -9.260  21.095  1.00 25.78
ATOM   1021  CE2 TYR A 128     -15.862 -10.261  19.589  1.00 25.78
ATOM   1022  CZ  TYR A 128     -16.150  -9.427  20.649  1.00 25.78
ATOM   1023  OH  TYR A 128     -15.101  -8.726  21.223  1.00 25.78
ATOM   1024  N   TYR A 129     -21.677 -11.332  16.129  1.00 23.66
ATOM   1025  CA  TYR A 129     -22.245 -11.725  14.824  1.00 24.00
ATOM   1026  C   TYR A 129     -22.005 -10.675  13.760  1.00 23.44
ATOM   1027  O   TYR A 129     -21.794 -11.001  12.549  1.00 23.69
ATOM   1028  CB  TYR A 129     -23.742 -12.068  14.949  1.00 24.56
ATOM   1029  CG  TYR A 129     -24.003 -13.517  15.275  1.00 24.56
ATOM   1030  CD1 TYR A 129     -23.608 -14.525  14.404  1.00 24.56
ATOM   1031  CD2 TYR A 129     -24.651 -13.876  16.449  1.00 24.56
ATOM   1032  CE1 TYR A 129     -23.851 -15.854  14.691  1.00 24.56
ATOM   1033  CE2 TYR A 129     -24.902 -15.201  16.754  1.00 24.56
ATOM   1034  CZ  TYR A 129     -24.501 -16.188  15.873  1.00 24.56
ATOM   1035  OH  TYR A 129     -24.745 -17.509  16.165  1.00 24.56
ATOM   1036  N   ARG A 130     -22.060  -9.404  14.157  1.00 23.60
ATOM   1037  CA  ARG A 130     -21.723  -8.336  13.206  1.00 24.33
ATOM   1038  C   ARG A 130     -20.253  -8.450  12.742  1.00 24.70
ATOM   1039  O   ARG A 130     -19.935  -8.274  11.576  1.00 23.86
ATOM   1040  CB  ARG A 130     -22.009  -6.965  13.832  1.00 24.65
ATOM   1041  CG  ARG A 130     -21.905  -5.813  12.827  1.00 24.65
ATOM   1042  CD  ARG A 130     -22.510  -4.484  13.322  1.00 24.65
ATOM   1043  NE  ARG A 130     -21.981  -4.090  14.631  1.00 24.65
ATOM   1044  CZ  ARG A 130     -20.842  -3.424  14.799  1.00 24.65
ATOM   1045  NH1 ARG A 130     -20.109  -3.006  13.742  1.00 24.65
ATOM   1046  NH2 ARG A 130     -20.440  -3.091  16.051  1.00 24.65
ATOM   1047  N   TYR A 131     -19.357  -8.774  13.652  1.00 24.13
ATOM   1048  CA  TYR A 131     -17.946  -8.909  13.231  1.00 24.80
ATOM   1049  C   TYR A 131     -17.776 -10.081  12.244  1.00 26.50
ATOM   1050  O   TYR A 131     -16.987  -9.989  11.290  1.00 26.66
ATOM   1051  CB  TYR A 131     -17.051  -9.022  14.438  1.00 24.82
ATOM   1052  CG  TYR A 131     -17.164  -7.863  15.436  1.00 24.82
ATOM   1053  CD1 TYR A 131     -17.286  -6.551  14.954  1.00 24.82
ATOM   1054  CD2 TYR A 131     -17.187  -8.073  16.825  1.00 24.82
ATOM   1055  CE1 TYR A 131     -17.348  -5.487  15.796  1.00 24.82
ATOM   1056  CE2 TYR A 131     -17.287  -6.986  17.699  1.00 24.82
ATOM   1057  CZ  TYR A 131     -17.387  -5.697  17.158  1.00 24.82
ATOM   1058  OH  TYR A 131     -17.426  -4.556  17.987  1.00 24.82
ATOM   1059  N   LEU A 132     -18.515 -11.167  12.481  1.00 26.62
ATOM   1060  CA  LEU A 132     -18.555 -12.269  11.544  1.00 26.19
ATOM   1061  C   LEU A 132     -19.034 -11.795  10.164  1.00 28.26
ATOM   1062  O   LEU A 132     -18.476 -12.214   9.147  1.00 27.79
ATOM   1063  CB  LEU A 132     -19.446 -13.417  12.054  1.00 27.38
ATOM   1064  CG  LEU A 132     -18.908 -14.173  13.276  1.00 27.38
ATOM   1065  CD1 LEU A 132     -20.102 -14.565  14.093  1.00 27.38
ATOM   1066  CD2 LEU A 132     -17.986 -15.384  12.898  1.00 27.38
ATOM   1067  N   ALA A 133     -20.061 -10.933  10.152  1.00 27.50
ATOM   1068  CA  ALA A 133     -20.671 -10.467   8.912  1.00 27.93
ATOM   1069  C   ALA A 133     -19.725  -9.509   8.143  1.00 27.67
ATOM   1070  O   ALA A 133     -19.848  -9.387   6.940  1.00 27.67
ATOM   1071  CB  ALA A 133     -22.051  -9.745   9.189  1.00 27.74
ATOM   1072  N   GLU A 134     -18.807  -8.833   8.831  1.00 29.54
ATOM   1073  CA  GLU A 134     -17.915  -7.834   8.200  1.00 29.81
ATOM   1074  C   GLU A 134     -17.095  -8.476   7.079  1.00 30.57
ATOM   1075  O   GLU A 134     -16.859  -7.839   6.062  1.00 31.29
ATOM   1076  CB  GLU A 134     -16.963  -7.209   9.205  1.00 31.08
ATOM   1077  CG  GLU A 134     -17.689  -6.409  10.332  1.00 31.08
ATOM   1078  CD  GLU A 134     -16.715  -5.912  11.433  1.00 31.08
ATOM   1079  OE1 GLU A 134     -15.986  -6.796  11.975  1.00 31.08
ATOM   1080  OE2 GLU A 134     -16.677  -4.686  11.763  1.00 31.08
ATOM   1081  N   PHE A 135     -16.622  -9.700   7.290  1.00 30.45
ATOM   1082  CA  PHE A 135     -15.771 -10.405   6.292  1.00 30.62
ATOM   1083  C   PHE A 135     -16.456 -11.569   5.599  1.00 30.99
ATOM   1084  O   PHE A 135     -15.886 -12.155   4.674  1.00 30.26
ATOM   1085  CB  PHE A 135     -14.451 -10.871   6.946  1.00 30.36
ATOM   1086  CG  PHE A 135     -14.615 -11.563   8.266  1.00 30.36
ATOM   1087  CD1 PHE A 135     -15.068 -12.895   8.321  1.00 30.36
ATOM   1088  CD2 PHE A 135     -14.349 -10.892   9.460  1.00 30.36
ATOM   1089  CE1 PHE A 135     -15.230 -13.548   9.546  1.00 30.36
ATOM   1090  CE2 PHE A 135     -14.527 -11.514  10.691  1.00 30.36
ATOM   1091  CZ  PHE A 135     -14.943 -12.851  10.741  1.00 30.36
ATOM   1092  N   GLN A 136     -17.684 -11.896   6.004  1.00 30.47
ATOM   1093  CA  GLN A 136     -18.371 -13.055   5.460  1.00 32.49
ATOM   1094  C   GLN A 136     -18.859 -12.661   4.090  1.00 32.23
ATOM   1095  O   GLN A 136     -19.046 -11.455   3.817  1.00 31.50
ATOM   1096  CB  GLN A 136     -19.553 -13.481   6.325  1.00 31.77
ATOM   1097  CG  GLN A 136     -19.643 -14.982   6.564  1.00 31.77
ATOM   1098  CD  GLN A 136     -18.320 -15.587   6.989  1.00 31.77
ATOM   1099  OE1 GLN A 136     -17.922 -16.646   6.289  1.00 31.77
ATOM   1100  NE2 GLN A 136     -17.655 -14.943   7.942  1.00 31.77
ATOM   1101  N   VAL A 137     -19.013 -13.678   3.247  1.00 34.11
ATOM   1102  CA  VAL A 137     -19.559 -13.528   1.908  1.00 36.13
ATOM   1103  C   VAL A 137     -20.786 -14.429   1.717  1.00 36.65
ATOM   1104  O   VAL A 137     -20.953 -15.419   2.432  1.00 37.72
ATOM   1105  CB  VAL A 137     -18.515 -13.862   0.827  1.00 36.16
ATOM   1106  CG1 VAL A 137     -18.285 -15.364   0.753  1.00 36.16
ATOM   1107  CG2 VAL A 137     -18.989 -13.383  -0.537  1.00 36.16
ATOM   1108  N   GLY A 138     -21.649 -14.055   0.775  1.00 37.79
ATOM   1109  CA  GLY A 138     -22.762 -14.915   0.333  1.00 38.26
ATOM   1110  C   GLY A 138     -23.637 -15.338   1.499  1.00 38.79
ATOM   1111  O   GLY A 138     -23.928 -14.525   2.373  1.00 38.97
ATOM   1112  N   GLU A 139     -24.030 -16.607   1.524  1.00 38.55
ATOM   1113  CA  GLU A 139     -24.950 -17.114   2.560  1.00 38.39
ATOM   1114  C   GLU A 139     -24.439 -16.933   3.989  1.00 37.45
ATOM   1115  O   GLU A 139     -25.248 -16.676   4.888  1.00 36.48
ATOM   1116  CB  GLU A 139     -25.336 -18.587   2.337  1.00 39.26
ATOM   1117  CG  GLU A 139     -24.198 -19.445   1.819  1.00 39.26
ATOM   1118  CD  GLU A 139     -24.218 -19.573   0.308  1.00 39.26
ATOM   1119  OE1 GLU A 139     -25.070 -20.322  -0.215  1.00 39.26
ATOM   1120  OE2 GLU A 139     -23.382 -18.922  -0.355  1.00 39.26
ATOM   1121  N   LYS A 140     -23.119 -17.081   4.202  1.00 36.28
ATOM   1122  CA  LYS A 140     -22.553 -16.934   5.552  1.00 35.39
ATOM   1123  C   LYS A 140     -22.813 -15.520   6.053  1.00 33.59
ATOM   1124  O   LYS A 140     -23.034 -15.322   7.246  1.00 33.27
ATOM   1125  CB  LYS A 140     -21.047 -17.169   5.582  1.00 38.04
ATOM   1126  CG  LYS A 140     -20.593 -18.417   4.839  1.00 38.04
ATOM   1127  CD  LYS A 140     -20.551 -19.627   5.757  1.00 38.04
ATOM   1128  CE  LYS A 140     -19.210 -20.338   5.674  1.00 38.04
ATOM   1129  NZ  LYS A 140     -18.128 -19.561   6.339  1.00 38.04
ATOM   1130  N   ARG A 141     -22.741 -14.557   5.148  1.00 31.46
ATOM   1131  CA  ARG A 141     -22.954 -13.155   5.527  1.00 31.94
ATOM   1132  C   ARG A 141     -24.435 -12.955   5.869  1.00 31.00
ATOM   1133  O   ARG A 141     -24.764 -12.283   6.831  1.00 30.59
ATOM   1134  CB  ARG A 141     -22.531 -12.222   4.388  1.00 35.25
ATOM   1135  CG  ARG A 141     -23.166 -10.817   4.420  1.00 35.25
ATOM   1136  CD  ARG A 141     -22.067  -9.710   4.587  1.00 35.25
ATOM   1137  NE  ARG A 141     -22.578  -8.348   4.397  1.00 35.25
ATOM   1138  CZ  ARG A 141     -21.964  -7.244   4.818  1.00 35.25
ATOM   1139  NH1 ARG A 141     -20.770  -7.310   5.422  1.00 35.25
ATOM   1140  NH2 ARG A 141     -22.525  -6.066   4.598  1.00 35.25
ATOM   1141  N   ASN A 142     -25.324 -13.526   5.042  1.00 30.75
ATOM   1142  CA  ASN A 142     -26.740 -13.432   5.317  1.00 30.89
ATOM   1143  C   ASN A 142     -27.019 -14.022   6.687  1.00 30.62
ATOM   1144  O   ASN A 142     -27.713 -13.366   7.491  1.00 30.87
ATOM   1145  CB  ASN A 142     -27.551 -14.156   4.235  1.00 35.37
ATOM   1146  CG  ASN A 142     -29.042 -14.093   4.490  1.00 35.37
ATOM   1147  OD1 ASN A 142     -29.729 -15.115   4.479  1.00 35.37
ATOM   1148  ND2 ASN A 142     -29.549 -12.889   4.719  1.00 35.37
ATOM   1149  N   LYS A 143     -26.479 -15.220   6.972  1.00 28.69
ATOM   1150  CA  LYS A 143     -26.702 -15.865   8.286  1.00 29.85
ATOM   1151  C   LYS A 143     -26.183 -15.021   9.450  1.00 29.15
ATOM   1152  O   LYS A 143     -26.885 -14.855  10.468  1.00 28.55
ATOM   1153  CB  LYS A 143     -26.124 -17.292   8.370  1.00 29.35
ATOM   1154  CG  LYS A 143     -26.232 -17.912   9.747  1.00 29.35
ATOM   1155  CD  LYS A 143     -24.913 -17.808  10.495  1.00 29.35
ATOM   1156  CE  LYS A 143     -24.982 -18.514  11.839  1.00 29.35
ATOM   1157  NZ  LYS A 143     -24.806 -19.987  11.702  1.00 29.35
ATOM   1158  N   THR A 144     -24.973 -14.472   9.313  1.00 28.91
ATOM   1159  CA  THR A 144     -24.398 -13.713  10.419  1.00 28.87
ATOM   1160  C   THR A 144     -25.235 -12.442  10.586  1.00 27.61
ATOM   1161  O   THR A 144     -25.539 -12.018  11.709  1.00 26.07
ATOM   1162  CB  THR A 144     -22.926 -13.321  10.194  1.00 28.15
ATOM   1163  OG1 THR A 144     -22.811 -12.561   8.984  1.00 28.15
ATOM   1164  CG2 THR A 144     -22.055 -14.563  10.079  1.00 28.15
ATOM   1165  N   ALA A 145     -25.713 -11.884   9.476  1.00 26.76
ATOM   1166  CA  ALA A 145     -26.487 -10.617   9.580  1.00 26.56
ATOM   1167  C   ALA A 145     -27.830 -10.881  10.257  1.00 26.00
ATOM   1168  O   ALA A 145     -28.302 -10.046  11.031  1.00 25.97
ATOM   1169  CB  ALA A 145     -26.750 -10.036   8.187  1.00 26.52
ATOM   1170  N   GLU A 146     -28.484 -12.005   9.896  1.00 26.99
ATOM   1171  CA  GLU A 146     -29.766 -12.417  10.547  1.00 26.27
ATOM   1172  C   GLU A 146     -29.567 -12.650  12.072  1.00 27.52
ATOM   1173  O   GLU A 146     -30.366 -12.174  12.902  1.00 27.12
ATOM   1174  CB  GLU A 146     -30.374 -13.681   9.847  1.00 27.26
ATOM   1175  CG  GLU A 146     -31.497 -13.341   8.905  1.00 27.26
ATOM   1176  CD  GLU A 146     -32.844 -13.688   9.508  1.00 27.26
ATOM   1177  OE1 GLU A 146     -33.021 -14.845   9.944  1.00 27.26
ATOM   1178  OE2 GLU A 146     -33.724 -12.802   9.546  1.00 27.26
ATOM   1179  N   GLN A 147     -28.504 -13.369  12.447  1.00 26.72
ATOM   1180  CA  GLN A 147     -28.242 -13.606  13.851  1.00 26.62
ATOM   1181  C   GLN A 147     -27.948 -12.275  14.576  1.00 25.95
ATOM   1182  O   GLN A 147     -28.320 -12.107  15.734  1.00 25.46
ATOM   1183  CB  GLN A 147     -27.054 -14.565  13.998  1.00 28.12
ATOM   1184  CG  GLN A 147     -27.441 -16.033  13.972  1.00 28.12
ATOM   1185  CD  GLN A 147     -28.326 -16.419  15.141  1.00 28.12
ATOM   1186  OE1 GLN A 147     -29.607 -16.079  15.028  1.00 28.12
ATOM   1187  NE2 GLN A 147     -27.754 -17.135  16.103  1.00 28.12
ATOM   1188  N   SER A 148     -27.134 -11.406  13.971  1.00 25.14
ATOM   1189  CA  SER A 148     -26.803 -10.080  14.583  1.00 24.80
ATOM   1190  C   SER A 148     -28.111  -9.293  14.737  1.00 26.39
ATOM   1191  O   SER A 148     -28.392  -8.708  15.799  1.00 25.92
ATOM   1192  CB  SER A 148     -25.849  -9.328  13.694  1.00 25.52
ATOM   1193  OG  SER A 148     -25.479  -8.057  14.199  1.00 25.52
ATOM   1194  N   LEU A 149     -28.923  -9.262  13.686  1.00 25.77
ATOM   1195  CA  LEU A 149     -30.196  -8.505  13.760  1.00 26.16
ATOM   1196  C   LEU A 149     -31.090  -9.015  14.890  1.00 26.05
ATOM   1197  O   LEU A 149     -31.591  -8.226  15.686  1.00 26.98
ATOM   1198  CB  LEU A 149     -30.975  -8.590  12.442  1.00 26.77
ATOM   1199  CG  LEU A 149     -32.195  -7.653  12.327  1.00 26.77
ATOM   1200  CD1 LEU A 149     -31.789  -6.134  12.422  1.00 26.77
ATOM   1201  CD2 LEU A 149     -32.855  -7.973  10.986  1.00 26.77
ATOM   1202  N   VAL A 150     -31.316 -10.325  14.953  1.00 25.89
ATOM   1203  CA  VAL A 150     -32.103 -10.891  16.040  1.00 24.64
ATOM   1204  C   VAL A 150     -31.590 -10.498  17.408  1.00 24.98
ATOM   1205  O   VAL A 150     -32.380 -10.078  18.291  1.00 23.87
ATOM   1206  CB  VAL A 150     -32.166 -12.423  15.901  1.00 25.68
ATOM   1207  CG1 VAL A 150     -32.863 -13.072  17.152  1.00 25.68
ATOM   1208  CG2 VAL A 150     -32.941 -12.743  14.624  1.00 25.68
ATOM   1209  N   ALA A 151     -30.253 -10.523  17.551  1.00 23.29
ATOM   1210  CA  ALA A 151     -29.646 -10.217  18.867  1.00 22.90
ATOM   1211  C   ALA A 151     -29.834  -8.720  19.203  1.00 22.76
ATOM   1212  O   ALA A 151     -30.265  -8.347  20.342  1.00 23.65
ATOM   1213  CB  ALA A 151     -28.180 -10.589  18.882  1.00 23.08
ATOM   1214  N   TYR A 152     -29.583  -7.858  18.226  1.00 21.99
ATOM   1215  CA  TYR A 152     -29.740  -6.419  18.498  1.00 22.92
ATOM   1216  C   TYR A 152     -31.227  -6.072  18.794  1.00 24.44
ATOM   1217  O   TYR A 152     -31.522  -5.176  19.584  1.00 22.97
ATOM   1218  CB  TYR A 152     -29.279  -5.649  17.303  1.00 23.40
ATOM   1219  CG  TYR A 152     -27.782  -5.354  17.281  1.00 23.40
ATOM   1220  CD1 TYR A 152     -27.036  -5.215  18.473  1.00 23.40
ATOM   1221  CD2 TYR A 152     -27.154  -5.094  16.076  1.00 23.40
ATOM   1222  CE1 TYR A 152     -25.643  -4.925  18.412  1.00 23.40
ATOM   1223  CE2 TYR A 152     -25.804  -4.781  15.999  1.00 23.40
ATOM   1224  CZ  TYR A 152     -25.046  -4.734  17.161  1.00 23.40
ATOM   1225  OH  TYR A 152     -23.738  -4.385  17.072  1.00 23.40
ATOM   1226  N   LYS A 153     -32.146  -6.761  18.115  1.00 23.90
ATOM   1227  CA  LYS A 153     -33.584  -6.540  18.428  1.00 24.18
ATOM   1228  C   LYS A 153     -33.948  -6.959  19.840  1.00 24.66
ATOM   1229  O   LYS A 153     -34.713  -6.242  20.486  1.00 24.13
ATOM   1230  CB  LYS A 153     -34.477  -7.175  17.394  1.00 28.07
ATOM   1231  CG  LYS A 153     -34.638  -6.297  16.158  1.00 28.07
ATOM   1232  CD  LYS A 153     -34.508  -7.214  14.926  1.00 28.07
ATOM   1233  CE  LYS A 153     -35.823  -7.909  14.642  1.00 28.07
ATOM   1234  NZ  LYS A 153     -36.889  -6.926  14.365  1.00 28.07
ATOM   1235  N   THR A 154     -33.387  -8.076  20.320  1.00 25.09
ATOM   1236  CA  THR A 154     -33.726  -8.632  21.659  1.00 24.75
ATOM   1237  C   THR A 154     -33.157  -7.664  22.686  1.00 24.33
ATOM   1238  O   THR A 154     -33.844  -7.278  23.643  1.00 23.44
ATOM   1239  CB  THR A 154     -33.149 -10.036  21.916  1.00 24.59
ATOM   1240  OG1 THR A 154     -31.721  -9.999  21.793  1.00 24.59
ATOM   1241  CG2 THR A 154     -33.704 -11.033  20.910  1.00 24.59
ATOM   1242  N   ALA A 155     -31.947  -7.176  22.436  1.00 23.20
ATOM   1243  CA  ALA A 155     -31.326  -6.212  23.337  1.00 21.83
ATOM   1244  C   ALA A 155     -32.143  -4.904  23.340  1.00 23.33
ATOM   1245  O   ALA A 155     -32.287  -4.251  24.380  1.00 23.76
ATOM   1246  CB  ALA A 155     -29.863  -5.881  22.853  1.00 23.00
ATOM   1247  N   SER A 156     -32.667  -4.524  22.174  1.00 23.00
ATOM   1248  CA  SER A 156     -33.354  -3.178  22.051  1.00 23.36
ATOM   1249  C   SER A 156     -34.713  -3.253  22.788  1.00 22.97
ATOM   1250  O   SER A 156     -35.123  -2.291  23.433  1.00 23.02
ATOM   1251  CB  SER A 156     -33.566  -2.822  20.579  1.00 23.60
ATOM   1252  OG  SER A 156     -34.664  -3.512  19.996  1.00 23.60
ATOM   1253  N   ASP A 157     -35.373  -4.397  22.705  1.00 23.30
ATOM   1254  CA  ASP A 157     -36.669  -4.667  23.428  1.00 24.81
ATOM   1255  C   ASP A 157     -36.452  -4.460  24.919  1.00 25.76
ATOM   1256  O   ASP A 157     -37.158  -3.629  25.555  1.00 27.01
ATOM   1257  CB  ASP A 157     -37.119  -6.095  23.122  1.00 28.48
ATOM   1258  CG  ASP A 157     -38.104  -6.669  24.146  1.00 28.48
ATOM   1259  OD1 ASP A 157     -39.056  -5.971  24.581  1.00 28.48
ATOM   1260  OD2 ASP A 157     -37.945  -7.874  24.473  1.00 28.48
ATOM   1261  N   ILE A 158     -35.447  -5.136  25.480  1.00 24.45
ATOM   1262  CA  ILE A 158     -35.194  -5.025  26.918  1.00 25.73
ATOM   1263  C   ILE A 158     -34.758  -3.629  27.278  1.00 25.44
ATOM   1264  O   ILE A 158     -35.177  -3.122  28.348  1.00 24.20
ATOM   1265  CB  ILE A 158     -34.131  -6.040  27.405  1.00 25.78
ATOM   1266  CG1 ILE A 158     -34.614  -7.470  27.136  1.00 25.78
ATOM   1267  CG2 ILE A 158     -33.855  -5.912  28.916  1.00 25.78
ATOM   1268  CD1 ILE A 158     -33.459  -8.373  26.617  1.00 25.78
ATOM   1269  N   ALA A 159     -33.918  -3.020  26.420  1.00 24.73
ATOM   1270  CA  ALA A 159     -33.377  -1.651  26.692  1.00 23.59
ATOM   1271  C   ALA A 159     -34.524  -0.648  26.798  1.00 24.38
ATOM   1272  O   ALA A 159     -34.503   0.224  27.644  1.00 23.00
ATOM   1273  CB  ALA A 159     -32.373  -1.214  25.632  1.00 24.11
ATOM   1274  N   THR A 160     -35.504  -0.748  25.899  1.00 23.85
ATOM   1275  CA  THR A 160     -36.564   0.254  25.833  1.00 26.28
ATOM   1276  C   THR A 160     -37.476   0.127  27.036  1.00 25.65
ATOM   1277  O   THR A 160     -38.075   1.111  27.442  1.00 26.86
ATOM   1278  CB  THR A 160     -37.403   0.124  24.549  1.00 27.89
ATOM   1279  OG1 THR A 160     -36.537   0.121  23.407  1.00 27.89
ATOM   1280  CG2 THR A 160     -38.374   1.288  24.426  1.00 27.89
ATOM   1281  N   ALA A 161     -37.590  -1.071  27.584  1.00 25.06
ATOM   1282  CA  ALA A 161     -38.462  -1.256  28.743  1.00 27.02
ATOM   1283  C   ALA A 161     -37.757  -1.064  30.087  1.00 27.59
ATOM   1284  O   ALA A 161     -38.425  -0.646  31.040  1.00 28.39
ATOM   1285  CB  ALA A 161     -39.229  -2.588  28.697  1.00 27.79
ATOM   1286  N   ASP A 162     -36.455  -1.350  30.154  1.00 25.88
ATOM   1287  CA  ASP A 162     -35.720  -1.406  31.420  1.00 27.39
ATOM   1288  C   ASP A 162     -34.689  -0.319  31.652  1.00 27.09
ATOM   1289  O   ASP A 162     -34.298  -0.125  32.800  1.00 26.38
ATOM   1290  CB  ASP A 162     -35.010  -2.777  31.605  1.00 35.27
ATOM   1291  CG  ASP A 162     -35.995  -3.882  31.883  1.00 35.27
ATOM   1292  OD1 ASP A 162     -37.049  -3.620  32.501  1.00 35.27
ATOM   1293  OD2 ASP A 162     -35.706  -5.029  31.481  1.00 35.27
ATOM   1294  N   LEU A 163     -34.182   0.350  30.595  1.00 24.58
ATOM   1295  CA  LEU A 163     -33.117   1.313  30.783  1.00 23.27
ATOM   1296  C   LEU A 163     -33.541   2.686  30.305  1.00 23.46
ATOM   1297  O   LEU A 163     -34.291   2.770  29.345  1.00 23.24
ATOM   1298  CB  LEU A 163     -31.883   0.901  29.984  1.00 24.18
ATOM   1299  CG  LEU A 163     -31.632  -0.627  29.910  1.00 24.18
ATOM   1300  CD1 LEU A 163     -30.571  -0.827  28.863  1.00 24.18
ATOM   1301  CD2 LEU A 163     -31.096  -1.124  31.245  1.00 24.18
ATOM   1302  N   PRO A 164     -33.097   3.759  30.990  1.00 24.27
ATOM   1303  CA  PRO A 164     -33.434   5.087  30.468  1.00 23.66
ATOM   1304  C   PRO A 164     -32.697   5.360  29.169  1.00 23.82
ATOM   1305  O   PRO A 164     -31.656   4.741  28.896  1.00 23.21
ATOM   1306  CB  PRO A 164     -32.988   6.048  31.583  1.00 24.11
ATOM   1307  CG  PRO A 164     -31.774   5.455  32.137  1.00 24.11
ATOM   1308  CD  PRO A 164     -31.912   3.932  32.018  1.00 24.11
ATOM   1309  N   ALA A 165     -33.235   6.275  28.342  1.00 24.74
ATOM   1310  CA  ALA A 165     -32.590   6.554  27.031  1.00 25.81
ATOM   1311  C   ALA A 165     -31.197   7.124  27.128  1.00 25.55
ATOM   1312  O   ALA A 165     -30.459   7.072  26.138  1.00 26.72
ATOM   1313  CB  ALA A 165     -33.544   7.553  26.358  1.00 26.24
ATOM   1314  N   THR A 166     -30.801   7.644  28.301  1.00 25.49
ATOM   1315  CA  THR A 166     -29.430   8.098  28.536  1.00 26.24
ATOM   1316  C   THR A 166     -28.448   7.022  29.001  1.00 26.78
ATOM   1317  O   THR A 166     -27.227   7.298  29.090  1.00 26.56
ATOM   1318  CB  THR A 166     -29.380   9.224  29.602  1.00 26.74
ATOM   1319  OG1 THR A 166     -29.825   8.667  30.850  1.00 26.74
ATOM   1320  CG2 THR A 166     -30.287  10.420  29.188  1.00 26.74
ATOM   1321  N   ASN A 167     -28.928   5.798  29.297  1.00 25.74
ATOM   1322  CA  ASN A 167     -28.051   4.780  29.827  1.00 24.82
ATOM   1323  C   ASN A 167     -26.945   4.415  28.806  1.00 25.52
ATOM   1324  O   ASN A 167     -27.254   4.213  27.673  1.00 23.02
ATOM   1325  CB  ASN A 167     -28.872   3.520  30.131  1.00 26.57
ATOM   1326  CG  ASN A 167     -28.141   2.559  31.045  1.00 26.57
ATOM   1327  OD1 ASN A 167     -26.917   2.440  30.988  1.00 26.57
ATOM   1328  ND2 ASN A 167     -28.892   1.868  31.893  1.00 26.57
ATOM   1329  N   PRO A 168     -25.660   4.342  29.218  1.00 25.50
ATOM   1330  CA  PRO A 168     -24.608   4.117  28.248  1.00 25.60
ATOM   1331  C   PRO A 168     -24.769   2.792  27.537  1.00 24.33
ATOM   1332  O   PRO A 168     -24.279   2.603  26.402  1.00 26.17
ATOM   1333  CB  PRO A 168     -23.293   4.081  29.118  1.00 26.37
ATOM   1334  CG  PRO A 168     -23.719   3.810  30.499  1.00 26.37
ATOM   1335  CD  PRO A 168     -24.901   4.759  30.777  1.00 26.37
ATOM   1336  N   ILE A 169     -25.343   1.788  28.205  1.00 24.76
ATOM   1337  CA  ILE A 169     -25.456   0.516  27.523  1.00 24.67
ATOM   1338  C   ILE A 169     -26.500   0.650  26.419  1.00 24.36
ATOM   1339  O   ILE A 169     -26.328   0.154  25.317  1.00 25.84
ATOM   1340  CB  ILE A 169     -25.844  -0.630  28.493  1.00 26.30
ATOM   1341  CG1 ILE A 169     -26.164  -1.919  27.691  1.00 26.30
ATOM   1342  CG2 ILE A 169     -27.080  -0.200  29.395  1.00 26.30
ATOM   1343  CD1 ILE A 169     -24.953  -2.477  26.857  1.00 26.30
ATOM   1344  N   ARG A 170     -27.614   1.298  26.759  1.00 25.30
ATOM   1345  CA  ARG A 170     -28.645   1.613  25.743  1.00 23.66
ATOM   1346  C   ARG A 170     -28.172   2.493  24.567  1.00 23.61
ATOM   1347  O   ARG A 170     -28.466   2.184  23.379  1.00 24.51
ATOM   1348  CB  ARG A 170     -29.847   2.262  26.463  1.00 23.60
ATOM   1349  CG  ARG A 170     -30.955   2.520  25.463  1.00 23.60
ATOM   1350  CD  ARG A 170     -32.267   2.841  26.136  1.00 23.60
ATOM   1351  NE  ARG A 170     -33.305   3.196  25.138  1.00 23.60
ATOM   1352  CZ  ARG A 170     -34.529   3.616  25.460  1.00 23.60
ATOM   1353  NH1 ARG A 170     -34.873   3.757  26.756  1.00 23.60
ATOM   1354  NH2 ARG A 170     -35.418   3.949  24.499  1.00 23.60
ATOM   1355  N   LEU A 171     -27.469   3.580  24.865  1.00 23.34
ATOM   1356  CA  LEU A 171     -26.863   4.386  23.841  1.00 23.78
ATOM   1357  C   LEU A 171     -25.812   3.632  22.992  1.00 24.68
ATOM   1358  O   LEU A 171     -25.808   3.773  21.780  1.00 23.74
ATOM   1359  CB  LEU A 171     -26.246   5.642  24.440  1.00 24.07
ATOM   1360  CG  LEU A 171     -26.942   6.963  24.092  1.00 24.07
ATOM   1361  CD1 LEU A 171     -26.642   8.048  25.126  1.00 24.07
ATOM   1362  CD2 LEU A 171     -26.405   7.487  22.700  1.00 24.07
ATOM   1363  N   GLY A 172     -24.915   2.886  23.632  1.00 24.36
ATOM   1364  CA  GLY A 172     -23.933   2.036  22.901  1.00 24.96
ATOM   1365  C   GLY A 172     -24.609   1.023  22.000  1.00 25.35
ATOM   1366  O   GLY A 172     -24.181   0.804  20.856  1.00 25.62
ATOM   1367  N   LEU A 173     -25.720   0.443  22.487  1.00 24.56
ATOM   1368  CA  LEU A 173     -26.529  -0.489  21.721  1.00 23.69
ATOM   1369  C   LEU A 173     -27.062   0.275  20.484  1.00 24.57
ATOM   1370  O   LEU A 173     -26.882  -0.182  19.371  1.00 25.31
ATOM   1371  CB  LEU A 173     -27.732  -1.052  22.543  1.00 24.54
ATOM   1372  CG  LEU A 173     -28.744  -1.918  21.737  1.00 24.54
ATOM   1373  CD1 LEU A 173     -28.008  -3.106  21.154  1.00 24.54
ATOM   1374  CD2 LEU A 173     -29.813  -2.373  22.735  1.00 24.54
ATOM   1375  N   SER A 174     -27.631   1.469  20.677  1.00 23.53
ATOM   1376  CA  SER A 174     -28.154   2.266  19.534  1.00 23.52
ATOM   1377  C   SER A 174     -27.057   2.586  18.504  1.00 23.62
ATOM   1378  O   SER A 174     -27.297   2.459  17.302  1.00 23.03
ATOM   1379  CB  SER A 174     -28.703   3.604  20.015  1.00 23.53
ATOM   1380  OG  SER A 174     -27.658   4.537  20.246  1.00 23.53
ATOM   1381  N   LEU A 175     -25.876   2.954  19.002  1.00 22.70
ATOM   1382  CA  LEU A 175     -24.742   3.293  18.152  1.00 22.47
ATOM   1383  C   LEU A 175     -24.349   2.070  17.318  1.00 23.88
ATOM   1384  O   LEU A 175     -24.187   2.163  16.131  1.00 24.93
ATOM   1385  CB  LEU A 175     -23.552   3.738  19.039  1.00 23.57
ATOM   1386  CG  LEU A 175     -23.325   5.283  19.101  1.00 23.57
ATOM   1387  CD1 LEU A 175     -22.962   5.802  17.713  1.00 23.57
ATOM   1388  CD2 LEU A 175     -24.723   5.909  19.430  1.00 23.57
ATOM   1389  N   ASN A 176     -24.193   0.927  17.968  1.00 22.46
ATOM   1390  CA  ASN A 176     -23.728  -0.288  17.279  1.00 23.75
ATOM   1391  C   ASN A 176     -24.773  -0.830  16.288  1.00 22.97
ATOM   1392  O   ASN A 176     -24.444  -1.312  15.197  1.00 24.04
ATOM   1393  CB  ASN A 176     -23.282  -1.320  18.314  1.00 24.35
ATOM   1394  CG  ASN A 176     -21.893  -1.002  18.866  1.00 24.35
ATOM   1395  OD1 ASN A 176     -20.863  -1.451  18.313  1.00 24.35
ATOM   1396  ND2 ASN A 176     -21.849  -0.222  19.978  1.00 24.35
ATOM   1397  N   PHE A 177     -26.045  -0.736  16.653  1.00 24.57
ATOM   1398  CA  PHE A 177     -27.135  -1.206  15.819  1.00 22.53
ATOM   1399  C   PHE A 177     -27.241  -0.288  14.593  1.00 22.33
ATOM   1400  O   PHE A 177     -27.487  -0.739  13.481  1.00 21.61
ATOM   1401  CB  PHE A 177     -28.411  -1.241  16.703  1.00 23.49
ATOM   1402  CG  PHE A 177     -29.522  -2.121  16.209  1.00 23.49
ATOM   1403  CD1 PHE A 177     -29.477  -2.793  14.983  1.00 23.49
ATOM   1404  CD2 PHE A 177     -30.672  -2.305  17.031  1.00 23.49
ATOM   1405  CE1 PHE A 177     -30.590  -3.613  14.579  1.00 23.49
ATOM   1406  CE2 PHE A 177     -31.730  -3.090  16.623  1.00 23.49
ATOM   1407  CZ  PHE A 177     -31.686  -3.764  15.401  1.00 23.49
ATOM   1408  N   SER A 178     -27.044   1.009  14.778  1.00 22.42
ATOM   1409  CA  SER A 178     -27.050   1.914  13.625  1.00 24.17
ATOM   1410  C   SER A 178     -25.863   1.601  12.716  1.00 23.82
ATOM   1411  O   SER A 178     -26.042   1.540  11.492  1.00 24.51
ATOM   1412  CB  SER A 178     -27.052   3.388  14.048  1.00 25.17
ATOM   1413  OG  SER A 178     -25.763   3.679  14.575  1.00 25.17
ATOM   1414  N   VAL A 179     -24.683   1.315  13.272  1.00 24.41
ATOM   1415  CA  VAL A 179     -23.517   0.873  12.443  1.00 24.18
ATOM   1416  C   VAL A 179     -23.850  -0.417  11.728  1.00 24.57
ATOM   1417  O   VAL A 179     -23.515  -0.585  10.537  1.00 25.63
ATOM   1418  CB  VAL A 179     -22.174   0.742  13.304  1.00 24.98
ATOM   1419  CG1 VAL A 179     -20.999   0.247  12.379  1.00 24.98
ATOM   1420  CG2 VAL A 179     -21.874   2.222  13.910  1.00 24.98
ATOM   1421  N   PHE A 180     -24.511  -1.320  12.433  1.00 23.28
ATOM   1422  CA  PHE A 180     -25.008  -2.532  11.761  1.00 22.94
ATOM   1423  C   PHE A 180     -25.858  -2.246  10.493  1.00 24.66
ATOM   1424  O   PHE A 180     -25.582  -2.794   9.414  1.00 26.62
ATOM   1425  CB  PHE A 180     -25.744  -3.399  12.748  1.00 25.17
ATOM   1426  CG  PHE A 180     -26.302  -4.660  12.136  1.00 25.17
ATOM   1427  CD1 PHE A 180     -25.473  -5.595  11.590  1.00 25.17
ATOM   1428  CD2 PHE A 180     -27.681  -4.929  12.213  1.00 25.17
ATOM   1429  CE1 PHE A 180     -26.017  -6.835  11.020  1.00 25.17
ATOM   1430  CE2 PHE A 180     -28.221  -6.122  11.689  1.00 25.17
ATOM   1431  CZ  PHE A 180     -27.391  -7.076  11.096  1.00 25.17
ATOM   1432  N   TYR A 181     -26.888  -1.404  10.625  1.00 25.21
ATOM   1433  CA  TYR A 181     -27.768  -1.049   9.479  1.00 27.48
ATOM   1434  C   TYR A 181     -26.925  -0.454   8.349  1.00 28.23
ATOM   1435  O   TYR A 181     -27.199  -0.728   7.184  1.00 29.93
ATOM   1436  CB  TYR A 181     -28.818  -0.044   9.908  1.00 29.69
ATOM   1437  CG  TYR A 181     -29.988  -0.677  10.607  1.00 29.69
ATOM   1438  CD1 TYR A 181     -30.876  -1.498   9.911  1.00 29.69
ATOM   1439  CD2 TYR A 181     -30.222  -0.434  11.953  1.00 29.69
ATOM   1440  CE1 TYR A 181     -31.952  -2.078  10.562  1.00 29.69
ATOM   1441  CE2 TYR A 181     -31.313  -0.978  12.607  1.00 29.69
ATOM   1442  CZ  TYR A 181     -32.151  -1.817  11.916  1.00 29.69
ATOM   1443  OH  TYR A 181     -33.237  -2.376  12.535  1.00 29.69
ATOM   1444  N   TYR A 182     -25.946   0.395   8.706  1.00 28.23
ATOM   1445  CA  TYR A 182     -25.152   1.099   7.707  1.00 30.05
ATOM   1446  C   TYR A 182     -24.169   0.165   6.978  1.00 30.18
ATOM   1447  O   TYR A 182     -24.206   0.066   5.750  1.00 31.99
ATOM   1448  CB  TYR A 182     -24.419   2.301   8.317  1.00 33.32
ATOM   1449  CG  TYR A 182     -24.002   3.296   7.262  1.00 33.32
ATOM   1450  CD1 TYR A 182     -22.724   3.226   6.684  1.00 33.32
ATOM   1451  CD2 TYR A 182     -24.867   4.319   6.861  1.00 33.32
ATOM   1452  CE1 TYR A 182     -22.308   4.126   5.716  1.00 33.32
ATOM   1453  CE2 TYR A 182     -24.439   5.261   5.859  1.00 33.32
ATOM   1454  CZ  TYR A 182     -23.161   5.137   5.308  1.00 33.32
ATOM   1455  OH  TYR A 182     -22.718   6.030   4.335  1.00 33.32
ATOM   1456  N   GLU A 183     -23.379  -0.589   7.738  1.00 29.30
ATOM   1457  CA  GLU A 183     -22.252  -1.342   7.193  1.00 30.89
ATOM   1458  C   GLU A 183     -22.649  -2.725   6.755  1.00 29.92
ATOM   1459  O   GLU A 183     -22.058  -3.223   5.807  1.00 30.77
ATOM   1460  CB  GLU A 183     -21.102  -1.452   8.200  1.00 36.02
ATOM   1461  CG  GLU A 183     -20.817  -0.184   8.968  1.00 36.02
ATOM   1462  CD  GLU A 183     -19.323   0.117   9.033  1.00 36.02
ATOM   1463  OE1 GLU A 183     -18.636  -0.015   7.979  1.00 36.02
ATOM   1464  OE2 GLU A 183     -18.828   0.475  10.138  1.00 36.02
ATOM   1465  N   ILE A 184     -23.568  -3.373   7.464  1.00 29.83
ATOM   1466  CA  ILE A 184     -23.977  -4.742   7.079  1.00 30.04
ATOM   1467  C   ILE A 184     -25.231  -4.771   6.232  1.00 31.61
ATOM   1468  O   ILE A 184     -25.295  -5.504   5.231  1.00 31.57
ATOM   1469  CB  ILE A 184     -24.152  -5.677   8.301  1.00 29.79
ATOM   1470  CG1 ILE A 184     -22.870  -5.743   9.121  1.00 29.79
ATOM   1471  CG2 ILE A 184     -24.568  -7.079   7.848  1.00 29.79
ATOM   1472  CD1 ILE A 184     -21.633  -6.084   8.315  1.00 29.79
ATOM   1473  N   LEU A 185     -26.273  -4.037   6.627  1.00 31.50
ATOM   1474  CA  LEU A 185     -27.520  -4.138   5.890  1.00 32.62
ATOM   1475  C   LEU A 185     -27.605  -3.127   4.741  1.00 33.55
ATOM   1476  O   LEU A 185     -28.592  -3.084   4.019  1.00 33.56
ATOM   1477  CB  LEU A 185     -28.730  -4.042   6.826  1.00 33.55
ATOM   1478  CG  LEU A 185     -28.642  -4.829   8.148  1.00 33.55
ATOM   1479  CD1 LEU A 185     -29.944  -4.675   8.986  1.00 33.55
ATOM   1480  CD2 LEU A 185     -28.326  -6.346   7.880  1.00 33.55
ATOM   1481  N   ASN A 186     -26.559  -2.309   4.603  1.00 34.50
ATOM   1482  CA  ASN A 186     -26.479  -1.365   3.528  1.00 35.77
ATOM   1483  C   ASN A 186     -27.678  -0.396   3.540  1.00 35.65
ATOM   1484  O   ASN A 186     -28.312  -0.102   2.506  1.00 34.12
ATOM   1485  CB  ASN A 186     -26.386  -2.151   2.215  1.00 38.78
ATOM   1486  CG  ASN A 186     -26.041  -1.282   1.084  1.00 38.78
ATOM   1487  OD1 ASN A 186     -25.157  -0.427   1.225  1.00 38.78
ATOM   1488  ND2 ASN A 186     -26.739  -1.438  -0.042  1.00 38.78
ATOM   1489  N   THR A 187     -28.035   0.080   4.724  1.00 32.85
ATOM   1490  CA  THR A 187     -29.262   0.826   4.842  1.00 33.49
ATOM   1491  C   THR A 187     -29.008   2.171   5.559  1.00 33.97
ATOM   1492  O   THR A 187     -29.327   2.283   6.730  1.00 32.85
ATOM   1493  CB  THR A 187     -30.340   0.040   5.611  1.00 33.76
ATOM   1494  OG1 THR A 187     -30.429  -1.291   5.089  1.00 33.76
ATOM   1495  CG2 THR A 187     -31.695   0.716   5.470  1.00 33.76
ATOM   1496  N   PRO A 188     -28.418   3.180   4.867  1.00 34.61
ATOM   1497  CA  PRO A 188     -28.133   4.482   5.540  1.00 34.40
ATOM   1498  C   PRO A 188     -29.366   5.177   6.113  1.00 33.66
ATOM   1499  O   PRO A 188     -29.277   5.849   7.152  1.00 33.51
ATOM   1500  CB  PRO A 188     -27.516   5.337   4.425  1.00 34.58
ATOM   1501  CG  PRO A 188     -26.759   4.339   3.539  1.00 34.58
ATOM   1502  CD  PRO A 188     -27.530   3.060   3.667  1.00 34.58
ATOM   1503  N   GLU A 189     -30.506   5.053   5.440  1.00 32.78
ATOM   1504  CA  GLU A 189     -31.761   5.596   5.946  1.00 31.35
ATOM   1505  C   GLU A 189     -32.074   5.088   7.353  1.00 30.70
ATOM   1506  O   GLU A 189     -32.285   5.884   8.298  1.00 30.13
ATOM   1507  CB  GLU A 189     -32.914   5.222   5.006  1.00 31.47
ATOM   1508  CG  GLU A 189     -32.618   5.474   3.538  1.00 31.47
ATOM   1509  CD  GLU A 189     -32.246   4.205   2.797  1.00 31.47
ATOM   1510  OE1 GLU A 189     -31.037   3.903   2.702  1.00 31.47
ATOM   1511  OE2 GLU A 189     -33.164   3.510   2.311  1.00 31.47
ATOM   1512  N   ARG A 190     -32.098   3.764   7.501  1.00 29.36
ATOM   1513  CA  ARG A 190     -32.415   3.140   8.786  1.00 28.87
ATOM   1514  C   ARG A 190     -31.326   3.446   9.798  1.00 28.45
ATOM   1515  O   ARG A 190     -31.635   3.739  10.946  1.00 25.93
ATOM   1516  CB  ARG A 190     -32.600   1.615   8.645  1.00 35.61
ATOM   1517  CG  ARG A 190     -34.023   1.254   8.287  1.00 35.61
ATOM   1518  CD  ARG A 190     -34.947   1.137   9.530  1.00 35.61
ATOM   1519  NE  ARG A 190     -34.833  -0.157  10.214  1.00 35.61
ATOM   1520  CZ  ARG A 190     -35.516  -1.257   9.858  1.00 35.61
ATOM   1521  NH1 ARG A 190     -36.381  -1.220   8.849  1.00 35.61
ATOM   1522  NH2 ARG A 190     -35.349  -2.398  10.516  1.00 35.61
ATOM   1523  N   ALA A 191     -30.078   3.465   9.347  1.00 26.25
ATOM   1524  CA  ALA A 191     -28.981   3.776  10.279  1.00 26.04
ATOM   1525  C   ALA A 191     -29.137   5.190  10.829  1.00 26.50
ATOM   1526  O   ALA A 191     -28.984   5.416  12.046  1.00 25.70
ATOM   1527  CB  ALA A 191     -27.690   3.665   9.582  1.00 26.01
ATOM   1528  N   CYS A 192     -29.363   6.165   9.955  1.00 26.40
ATOM   1529  CA  CYS A 192     -29.460   7.554  10.426  1.00 27.38
ATOM   1530  C   CYS A 192     -30.686   7.720  11.310  1.00 26.90
ATOM   1531  O   CYS A 192     -30.645   8.479  12.315  1.00 27.71
ATOM   1532  CB  CYS A 192     -29.527   8.536   9.258  1.00 27.78
ATOM   1533  SG  CYS A 192     -27.944   8.950   8.615  1.00 27.78
ATOM   1534  N   LYS A 193     -31.782   7.040  10.975  1.00 24.85
ATOM   1535  CA  LYS A 193     -33.019   7.206  11.757  1.00 25.40
ATOM   1536  C   LYS A 193     -32.806   6.692  13.204  1.00 24.84
ATOM   1537  O   LYS A 193     -33.259   7.330  14.171  1.00 25.23
ATOM   1538  CB  LYS A 193     -34.188   6.458  11.104  1.00 25.31
ATOM   1539  CG  LYS A 193     -34.671   7.080   9.807  1.00 25.31
ATOM   1540  CD  LYS A 193     -35.354   6.050   8.924  1.00 25.31
ATOM   1541  CE  LYS A 193     -35.251   6.425   7.454  1.00 25.31
ATOM   1542  NZ  LYS A 193     -36.312   7.390   7.052  1.00 25.31
ATOM   1543  N   LEU A 194     -32.172   5.521  13.324  1.00 24.43
ATOM   1544  CA  LEU A 194     -31.966   4.925  14.643  1.00 25.11
ATOM   1545  C   LEU A 194     -31.029   5.797  15.460  1.00 25.63
ATOM   1546  O   LEU A 194     -31.318   6.095  16.613  1.00 25.38
ATOM   1547  CB  LEU A 194     -31.425   3.476  14.486  1.00 26.12
ATOM   1548  CG  LEU A 194     -30.618   2.932  15.668  1.00 26.12
ATOM   1549  CD1 LEU A 194     -31.480   2.890  16.882  1.00 26.12
ATOM   1550  CD2 LEU A 194     -30.159   1.532  15.298  1.00 26.12
ATOM   1551  N   ALA A 195     -29.915   6.221  14.851  1.00 24.47
ATOM   1552  CA  ALA A 195     -28.909   7.001  15.556  1.00 24.69
ATOM   1553  C   ALA A 195     -29.544   8.342  15.953  1.00 23.68
ATOM   1554  O   ALA A 195     -29.422   8.772  17.117  1.00 24.06
ATOM   1555  CB  ALA A 195     -27.674   7.245  14.633  1.00 24.15
ATOM   1556  N   ASN A 196     -30.264   8.995  15.045  1.00 23.91
ATOM   1557  CA  ASN A 196     -30.904  10.281  15.413  1.00 23.92
ATOM   1558  C   ASN A 196     -31.973  10.113  16.499  1.00 24.36
ATOM   1559  O   ASN A 196     -32.041  10.909  17.430  1.00 23.27
ATOM   1560  CB  ASN A 196     -31.549  10.937  14.177  1.00 27.20
ATOM   1561  CG  ASN A 196     -30.826  12.196  13.754  1.00 27.20
ATOM   1562  OD1 ASN A 196     -30.540  13.071  14.572  1.00 27.20
ATOM   1563  ND2 ASN A 196     -30.529  12.292  12.465  1.00 27.20
ATOM   1564  N   ASP A 197     -32.756   9.027  16.440  1.00 24.37
ATOM   1565  CA  ASP A 197     -33.825   8.776  17.410  1.00 23.40
ATOM   1566  C   ASP A 197     -33.192   8.588  18.797  1.00 24.10
ATOM   1567  O   ASP A 197     -33.704   9.172  19.775  1.00 23.23
ATOM   1568  CB  ASP A 197     -34.576   7.506  17.033  1.00 23.82
ATOM   1569  CG  ASP A 197     -35.592   7.088  18.082  1.00 23.82
ATOM   1570  OD1 ASP A 197     -36.337   7.968  18.565  1.00 23.82
ATOM   1571  OD2 ASP A 197     -35.645   5.888  18.420  1.00 23.82
ATOM   1572  N   ALA A 198     -32.146   7.756  18.856  1.00 22.63
ATOM   1573  CA  ALA A 198     -31.458   7.450  20.158  1.00 22.41
ATOM   1574  C   ALA A 198     -30.895   8.737  20.772  1.00 23.89
ATOM   1575  O   ALA A 198     -31.008   8.955  21.992  1.00 22.96
ATOM   1576  CB  ALA A 198     -30.388   6.414  19.992  1.00 23.10
ATOM   1577  N   PHE A 199     -30.236   9.539  19.928  1.00 22.76
ATOM   1578  CA  PHE A 199     -29.702  10.847  20.357  1.00 23.85
ATOM   1579  C   PHE A 199     -30.780  11.787  20.894  1.00 22.60
ATOM   1580  O   PHE A 199     -30.701  12.306  22.000  1.00 22.68
ATOM   1581  CB  PHE A 199     -28.945  11.451  19.172  1.00 23.84
ATOM   1582  CG  PHE A 199     -27.915  12.486  19.568  1.00 23.84
ATOM   1583  CD1 PHE A 199     -27.546  12.630  20.920  1.00 23.84
ATOM   1584  CD2 PHE A 199     -27.326  13.291  18.595  1.00 23.84
ATOM   1585  CE1 PHE A 199     -26.577  13.594  21.303  1.00 23.84
ATOM   1586  CE2 PHE A 199     -26.374  14.264  18.974  1.00 23.84
ATOM   1587  CZ  PHE A 199     -26.009  14.381  20.352  1.00 23.84
ATOM   1588  N   HIS A 200     -31.856  11.974  20.127  1.00 21.46
ATOM   1589  CA  HIS A 200     -32.920  12.887  20.522  1.00 22.55
ATOM   1590  C   HIS A 200     -33.610  12.395  21.781  1.00 21.30
ATOM   1591  O   HIS A 200     -34.043  13.209  22.547  1.00 21.07
ATOM   1592  CB  HIS A 200     -33.929  12.952  19.377  1.00 24.96
ATOM   1593  CG  HIS A 200     -33.544  13.898  18.281  1.00 24.96
ATOM   1594  ND1 HIS A 200     -32.792  13.511  17.194  1.00 24.96
ATOM   1595  CD2 HIS A 200     -33.810  15.214  18.103  1.00 24.96
ATOM   1596  CE1 HIS A 200     -32.611  14.548  16.397  1.00 24.96
ATOM   1597  NE2 HIS A 200     -33.218  15.592  16.923  1.00 24.96
ATOM   1598  N   SER A 201     -33.722  11.068  21.968  1.00 21.75
ATOM   1599  CA  SER A 201     -34.437  10.528  23.145  1.00 21.47
ATOM   1600  C   SER A 201     -33.608  10.826  24.376  1.00 21.59
ATOM   1601  O   SER A 201     -34.158  11.129  25.421  1.00 21.65
ATOM   1602  CB  SER A 201     -34.613   8.999  23.029  1.00 24.68
ATOM   1603  OG  SER A 201     -33.365   8.346  23.138  1.00 24.68
ATOM   1604  N   ALA A 202     -32.290  10.720  24.248  1.00 20.71
ATOM   1605  CA  ALA A 202     -31.387  11.096  25.373  1.00 20.61
ATOM   1606  C   ALA A 202     -31.436  12.572  25.675  1.00 21.46
ATOM   1607  O   ALA A 202     -31.532  12.960  26.843  1.00 22.28
ATOM   1608  CB  ALA A 202     -29.965  10.674  25.076  1.00 21.00
ATOM   1609  N   THR A 203     -31.389  13.418  24.637  1.00 20.51
ATOM   1610  CA  THR A 203     -31.459  14.888  24.849  1.00 22.34
ATOM   1611  C   THR A 203     -32.735  15.232  25.663  1.00 22.32
ATOM   1612  O   THR A 203     -32.719  16.077  26.594  1.00 23.77
ATOM   1613  CB  THR A 203     -31.480  15.672  23.524  1.00 24.04
ATOM   1614  OG1 THR A 203     -32.709  15.415  22.833  1.00 24.04
ATOM   1615  CG2 THR A 203     -30.319  15.250  22.637  1.00 24.04
ATOM   1616  N   ALA A 204     -33.846  14.553  25.339  1.00 22.45
ATOM   1617  CA  ALA A 204     -35.150  14.846  25.938  1.00 23.86
ATOM   1618  C   ALA A 204     -35.224  14.485  27.411  1.00 24.90
ATOM   1619  O   ALA A 204     -36.095  14.975  28.112  1.00 25.03
ATOM   1620  CB  ALA A 204     -36.249  14.079  25.191  1.00 24.15
ATOM   1621  N   GLU A 205     -34.315  13.640  27.881  1.00 26.21
ATOM   1622  CA  GLU A 205     -34.419  13.099  29.251  1.00 29.11
ATOM   1623  C   GLU A 205     -33.068  13.162  29.934  1.00 29.46
ATOM   1624  O   GLU A 205     -32.616  12.189  30.569  1.00 28.90
ATOM   1625  CB  GLU A 205     -34.950  11.652  29.218  1.00 31.83
ATOM   1626  CG  GLU A 205     -36.344  11.503  28.595  1.00 31.83
ATOM   1627  CD  GLU A 205     -37.246  10.556  29.422  1.00 31.83
ATOM   1628  OE1 GLU A 205     -37.145  10.538  30.680  1.00 31.83
ATOM   1629  OE2 GLU A 205     -38.055   9.826  28.797  1.00 31.83
ATOM   1630  N   LEU A 206     -32.398  14.289  29.757  1.00 28.70
ATOM   1631  CA  LEU A 206     -31.048  14.376  30.242  1.00 31.84
ATOM   1632  C   LEU A 206     -30.978  14.221  31.757  1.00 33.19
ATOM   1633  O   LEU A 206     -29.950  13.793  32.266  1.00 34.31
ATOM   1634  CB  LEU A 206     -30.397  15.672  29.808  1.00 32.19
ATOM   1635  CG  LEU A 206     -29.758  15.657  28.425  1.00 32.19
ATOM   1636  CD1 LEU A 206     -28.927  16.928  28.336  1.00 32.19
ATOM   1637  CD2 LEU A 206     -28.938  14.421  28.101  1.00 32.19
ATOM   1638  N   ASP A 207     -32.075  14.526  32.455  1.00 34.68
ATOM   1639  CA  ASP A 207     -32.183  14.314  33.924  1.00 35.90
ATOM   1640  C   ASP A 207     -32.097  12.843  34.376  1.00 35.01
ATOM   1641  O   ASP A 207     -32.025  12.573  35.591  1.00 34.09
ATOM   1642  CB  ASP A 207     -33.457  14.917  34.475  1.00 38.97
ATOM   1643  CG  ASP A 207     -33.472  16.445  34.411  1.00 38.97
ATOM   1644  OD1 ASP A 207     -32.626  17.048  35.112  1.00 38.97
ATOM   1645  OD2 ASP A 207     -34.281  17.050  33.656  1.00 38.97
ATOM   1646  N   THR A 208     -32.090  11.905  33.426  1.00 33.40
ATOM   1647  CA  THR A 208     -31.881  10.496  33.758  1.00 32.63
ATOM   1648  C   THR A 208     -30.383  10.084  33.735  1.00 33.62
ATOM   1649  O   THR A 208     -30.029   8.925  34.067  1.00 33.76
ATOM   1650  CB  THR A 208     -32.690   9.536  32.832  1.00 32.60
ATOM   1651  OG1 THR A 208     -32.140   9.552  31.510  1.00 32.60
ATOM   1652  CG2 THR A 208     -34.128   9.937  32.754  1.00 32.60
ATOM   1653  N   LEU A 209     -29.506  11.005  33.342  1.00 32.85
ATOM   1654  CA  LEU A 209     -28.058  10.704  33.340  1.00 34.09
ATOM   1655  C   LEU A 209     -27.630  10.254  34.732  1.00 34.56
ATOM   1656  O   LEU A 209     -28.129  10.777  35.748  1.00 34.93
ATOM   1657  CB  LEU A 209     -27.253  11.960  32.978  1.00 34.64
ATOM   1658  CG  LEU A 209     -27.304  12.424  31.525  1.00 34.64
ATOM   1659  CD1 LEU A 209     -26.548  13.763  31.469  1.00 34.64
ATOM   1660  CD2 LEU A 209     -26.665  11.428  30.542  1.00 34.64
ATOM   1661  N   ALA A 210     -26.717   9.293  34.781  1.00 34.37
ATOM   1662  CA  ALA A 210     -26.286   8.753  36.077  1.00 34.57
ATOM   1663  C   ALA A 210     -24.920   9.283  36.459  1.00 34.22
ATOM   1664  O   ALA A 210     -24.037   9.426  35.605  1.00 34.67
ATOM   1665  CB  ALA A 210     -26.261   7.215  36.028  1.00 34.70
ATOM   1666  N   ASN A 211     -24.720   9.559  37.754  1.00 34.79
ATOM   1667  CA  ASN A 211     -23.383   9.894  38.263  1.00 34.68
ATOM   1668  C   ASN A 211     -22.311   8.868  37.849  1.00 34.87
ATOM   1669  O   ASN A 211     -21.154   9.239  37.538  1.00 35.21
ATOM   1670  CB  ASN A 211     -23.446  10.074  39.809  1.00 37.43
ATOM   1671  CG  ASN A 211     -24.175   8.936  40.471  1.00 37.43
ATOM   1672  OD1 ASN A 211     -25.405   8.906  40.537  1.00 37.43
ATOM   1673  ND2 ASN A 211     -23.405   7.983  40.980  1.00 37.43
ATOM   1674  N   ASP A 212     -22.698   7.590  37.774  1.00 35.02
ATOM   1675  CA  ASP A 212     -21.752   6.515  37.449  1.00 34.66
ATOM   1676  C   ASP A 212     -21.216   6.564  36.030  1.00 35.53
ATOM   1677  O   ASP A 212     -20.105   6.054  35.753  1.00 36.03
ATOM   1678  CB  ASP A 212     -22.396   5.139  37.662  1.00 32.90
ATOM   1679  CG  ASP A 212     -21.498   4.005  37.214  1.00 32.90
ATOM   1680  OD1 ASP A 212     -20.482   3.744  37.892  1.00 32.90
ATOM   1681  OD2 ASP A 212     -21.810   3.376  36.182  1.00 32.90
ATOM   1682  N   SER A 213     -22.000   7.147  35.116  1.00 35.94
ATOM   1683  CA  SER A 213     -21.751   6.918  33.688  1.00 35.68
ATOM   1684  C   SER A 213     -21.958   8.153  32.814  1.00 35.82
ATOM   1685  O   SER A 213     -21.920   8.039  31.576  1.00 34.74
ATOM   1686  CB  SER A 213     -22.704   5.806  33.175  1.00 35.99
ATOM   1687  OG  SER A 213     -22.296   4.515  33.634  1.00 35.99
ATOM   1688  N   PHE A 214     -22.180   9.324  33.399  1.00 35.91
ATOM   1689  CA  PHE A 214     -22.472  10.452  32.498  1.00 36.66
ATOM   1690  C   PHE A 214     -21.369  10.752  31.487  1.00 35.73
ATOM   1691  O   PHE A 214     -21.654  11.245  30.411  1.00 36.42
ATOM   1692  CB  PHE A 214     -22.893  11.688  33.228  1.00 39.22
ATOM   1693  CG  PHE A 214     -21.783  12.687  33.488  1.00 39.22
ATOM   1694  CD1 PHE A 214     -20.895  12.498  34.533  1.00 39.22
ATOM   1695  CD2 PHE A 214     -21.616  13.791  32.670  1.00 39.22
ATOM   1696  CE1 PHE A 214     -19.866  13.391  34.755  1.00 39.22
ATOM   1697  CE2 PHE A 214     -20.587  14.687  32.890  1.00 39.22
ATOM   1698  CZ  PHE A 214     -19.711  14.487  33.934  1.00 39.22
ATOM   1699  N   LYS A 215     -20.111  10.505  31.832  1.00 35.37
ATOM   1700  CA  LYS A 215     -19.056  10.746  30.848  1.00 35.29
ATOM   1701  C   LYS A 215     -19.142   9.741  29.723  1.00 35.07
ATOM   1702  O   LYS A 215     -18.919  10.091  28.572  1.00 35.80
ATOM   1703  CB  LYS A 215     -17.667  10.776  31.495  1.00 35.66
ATOM   1704  CG  LYS A 215     -17.414  11.999  32.359  1.00 35.66
ATOM   1705  CD  LYS A 215     -17.423  13.271  31.527  1.00 35.66
ATOM   1706  CE  LYS A 215     -16.111  13.453  30.780  1.00 35.66
ATOM   1707  NZ  LYS A 215     -15.986  14.820  30.203  1.00 35.66
ATOM   1708  N   ASP A 216     -19.487   8.499  30.059  1.00 34.24
ATOM   1709  CA  ASP A 216     -19.668   7.464  29.061  1.00 34.86
ATOM   1710  C   ASP A 216     -20.850   7.783  28.165  1.00 33.05
ATOM   1711  O   ASP A 216     -20.742   7.585  26.959  1.00 34.73
ATOM   1712  CB  ASP A 216     -19.844   6.107  29.716  1.00 38.80
ATOM   1713  CG  ASP A 216     -18.666   5.147  29.402  1.00 38.80
ATOM   1714  OD1 ASP A 216     -17.524   5.643  29.227  1.00 38.80
ATOM   1715  OD2 ASP A 216     -18.893   3.906  29.338  1.00 38.80
ATOM   1716  N   SER A 217     -21.958   8.273  28.735  1.00 30.89
ATOM   1717  CA  SER A 217     -23.123   8.684  27.921  1.00 31.94
ATOM   1718  C   SER A 217     -22.763   9.825  26.976  1.00 32.42
ATOM   1719  O   SER A 217     -23.149   9.821  25.811  1.00 31.84
ATOM   1720  CB  SER A 217     -24.268   9.133  28.825  1.00 32.08
ATOM   1721  OG  SER A 217     -24.778   7.922  29.416  1.00 32.08
ATOM   1722  N   THR A 218     -22.004  10.790  27.492  1.00 31.38
ATOM   1723  CA  THR A 218     -21.642  11.964  26.708  1.00 32.06
ATOM   1724  C   THR A 218     -20.811  11.563  25.540  1.00 31.48
ATOM   1725  O   THR A 218     -21.045  12.039  24.395  1.00 31.14
ATOM   1726  CB  THR A 218     -20.897  12.989  27.597  1.00 32.99
ATOM   1727  OG1 THR A 218     -21.774  13.336  28.670  1.00 32.99
ATOM   1728  CG2 THR A 218     -20.620  14.246  26.850  1.00 32.99
ATOM   1729  N   LEU A 219     -19.867  10.672  25.805  1.00 30.63
ATOM   1730  CA  LEU A 219     -18.981  10.216  24.774  1.00 31.49
ATOM   1731  C   LEU A 219     -19.836   9.549  23.738  1.00 29.96
ATOM   1732  O   LEU A 219     -19.616   9.779  22.560  1.00 28.31
ATOM   1733  CB  LEU A 219     -17.931   9.235  25.312  1.00 32.71
ATOM   1734  CG  LEU A 219     -16.937   8.608  24.324  1.00 32.71
ATOM   1735  CD1 LEU A 219     -17.436   7.276  23.759  1.00 32.71
ATOM   1736  CD2 LEU A 219     -16.581   9.635  23.184  1.00 32.71
ATOM   1737  N   ILE A 220     -20.769   8.681  24.157  1.00 27.52
ATOM   1738  CA  ILE A 220     -21.527   7.910  23.146  1.00 28.06
ATOM   1739  C   ILE A 220     -22.392   8.818  22.304  1.00 25.56
ATOM   1740  O   ILE A 220     -22.500   8.601  21.108  1.00 27.55
ATOM   1741  CB  ILE A 220     -22.302   6.703  23.727  1.00 28.58
ATOM   1742  CG1 ILE A 220     -21.341   5.821  24.538  1.00 28.58
ATOM   1743  CG2 ILE A 220     -22.941   5.837  22.611  1.00 28.58
ATOM   1744  CD1 ILE A 220     -22.011   5.017  25.622  1.00 28.58
ATOM   1745  N   MET A 221     -23.010   9.807  22.931  1.00 25.07
ATOM   1746  CA  MET A 221     -23.828  10.806  22.240  1.00 24.43
ATOM   1747  C   MET A 221     -22.974  11.526  21.202  1.00 24.02
ATOM   1748  O   MET A 221     -23.450  11.783  20.087  1.00 22.51
ATOM   1749  CB  MET A 221     -24.416  11.803  23.214  1.00 24.65
ATOM   1750  CG  MET A 221     -25.674  11.149  23.900  1.00 24.65
ATOM   1751  SD  MET A 221     -26.957  12.254  24.481  1.00 24.65
ATOM   1752  CE  MET A 221     -26.284  12.787  26.026  1.00 24.65
ATOM   1753  N   GLN A 222     -21.742  11.863  21.566  1.00 24.05
ATOM   1754  CA  GLN A 222     -20.783  12.457  20.574  1.00 25.10
ATOM   1755  C   GLN A 222     -20.496  11.514  19.411  1.00 25.08
ATOM   1756  O   GLN A 222     -20.441  11.940  18.243  1.00 24.76
ATOM   1757  CB  GLN A 222     -19.489  12.908  21.278  1.00 29.20
ATOM   1758  CG  GLN A 222     -18.352  13.177  20.328  1.00 29.20
ATOM   1759  CD  GLN A 222     -18.561  14.457  19.492  1.00 29.20
ATOM   1760  OE1 GLN A 222     -18.165  15.557  19.903  1.00 29.20
ATOM   1761  NE2 GLN A 222     -19.171  14.312  18.313  1.00 29.20
ATOM   1762  N   LEU A 223     -20.377  10.232  19.710  1.00 23.16
ATOM   1763  CA  LEU A 223     -20.108   9.253  18.651  1.00 22.84
ATOM   1764  C   LEU A 223     -21.314   9.086  17.697  1.00 23.16
ATOM   1765  O   LEU A 223     -21.132   8.996  16.476  1.00 22.84
ATOM   1766  CB  LEU A 223     -19.768   7.921  19.250  1.00 25.07
ATOM   1767  CG  LEU A 223     -18.562   7.919  20.197  1.00 25.07
ATOM   1768  CD1 LEU A 223     -18.307   6.469  20.513  1.00 25.07
ATOM   1769  CD2 LEU A 223     -17.376   8.533  19.548  1.00 25.07
ATOM   1770  N   LEU A 224     -22.530   9.085  18.248  1.00 22.35
ATOM   1771  CA  LEU A 224     -23.763   9.125  17.433  1.00 22.02
ATOM   1772  C   LEU A 224     -23.759  10.355  16.515  1.00 22.26
ATOM   1773  O   LEU A 224     -24.013  10.216  15.287  1.00 23.00
ATOM   1774  CB  LEU A 224     -24.994   9.160  18.375  1.00 23.05
ATOM   1775  CG  LEU A 224     -26.282   8.717  17.725  1.00 23.05
ATOM   1776  CD1 LEU A 224     -27.301   8.302  18.811  1.00 23.05
ATOM   1777  CD2 LEU A 224     -26.918   9.887  16.950  1.00 23.05
ATOM   1778  N   ARG A 225     -23.435  11.536  17.063  1.00 20.48
ATOM   1779  CA  ARG A 225     -23.446  12.748  16.297  1.00 21.15
ATOM   1780  C   ARG A 225     -22.374  12.696  15.191  1.00 22.50
ATOM   1781  O   ARG A 225     -22.621  13.112  14.061  1.00 23.28
ATOM   1782  CB  ARG A 225     -23.216  13.957  17.212  1.00 23.10
ATOM   1783  CG  ARG A 225     -23.687  15.226  16.582  1.00 23.10
ATOM   1784  CD  ARG A 225     -23.803  16.275  17.688  1.00 23.10
ATOM   1785  NE  ARG A 225     -24.409  17.439  17.108  1.00 23.10
ATOM   1786  CZ  ARG A 225     -24.728  18.555  17.750  1.00 23.10
ATOM   1787  NH1 ARG A 225     -24.454  18.714  19.040  1.00 23.10
ATOM   1788  NH2 ARG A 225     -25.284  19.537  17.082  1.00 23.10
ATOM   1789  N   ASP A 226     -21.192  12.190  15.533  1.00 23.29
ATOM   1790  CA  ASP A 226     -20.072  12.067  14.558  1.00 25.80
ATOM   1791  C   ASP A 226     -20.467  11.154  13.400  1.00 25.75
ATOM   1792  O   ASP A 226     -20.264  11.517  12.238  1.00 25.92
ATOM   1793  CB  ASP A 226     -18.863  11.463  15.234  1.00 27.99
ATOM   1794  CG  ASP A 226     -17.604  11.527  14.368  1.00 27.99
ATOM   1795  OD1 ASP A 226     -17.204  12.630  13.953  1.00 27.99
ATOM   1796  OD2 ASP A 226     -17.043  10.439  14.081  1.00 27.99
ATOM   1797  N   ASN A 227     -21.026   9.981  13.701  1.00 25.21
ATOM   1798  CA  ASN A 227     -21.492   9.104  12.612  1.00 26.22
ATOM   1799  C   ASN A 227     -22.549   9.738  11.744  1.00 26.88
ATOM   1800  O   ASN A 227     -22.480   9.657  10.500  1.00 27.19
ATOM   1801  CB  ASN A 227     -22.052   7.795  13.171  1.00 27.14
ATOM   1802  CG  ASN A 227     -21.004   6.758  13.435  1.00 27.14
ATOM   1803  OD1 ASN A 227     -20.789   5.803  12.657  1.00 27.14
ATOM   1804  ND2 ASN A 227     -20.304   6.951  14.560  1.00 27.14
ATOM   1805  N   LEU A 228     -23.545  10.369  12.376  1.00 24.62
ATOM   1806  CA  LEU A 228     -24.568  11.108  11.636  1.00 27.17
ATOM   1807  C   LEU A 228     -23.963  12.171  10.740  1.00 27.78
ATOM   1808  O   LEU A 228     -24.443  12.393   9.593  1.00 27.41
ATOM   1809  CB  LEU A 228     -25.570  11.793  12.594  1.00 27.81
ATOM   1810  CG  LEU A 228     -26.644  10.822  13.114  1.00 27.81
ATOM   1811  CD1 LEU A 228     -27.650  11.555  13.995  1.00 27.81
ATOM   1812  CD2 LEU A 228     -27.333  10.180  11.920  1.00 27.81
ATOM   1813  N   THR A 229     -22.908  12.830  11.240  1.00 28.82
ATOM   1814  CA  THR A 229     -22.191  13.815  10.422  1.00 30.10
ATOM   1815  C   THR A 229     -21.595  13.137   9.176  1.00 32.06
ATOM   1816  O   THR A 229     -21.762  13.641   8.028  1.00 33.12
ATOM   1817  CB  THR A 229     -21.098  14.575  11.225  1.00 31.05
ATOM   1818  OG1 THR A 229     -21.729  15.543  12.075  1.00 31.05
ATOM   1819  CG2 THR A 229     -20.184  15.350  10.297  1.00 31.05
ATOM   1820  N   LEU A 230     -20.905  12.029   9.398  1.00 33.10
ATOM   1821  CA  LEU A 230     -20.292  11.237   8.312  1.00 33.77
ATOM   1822  C   LEU A 230     -21.374  10.819   7.315  1.00 34.05
ATOM   1823  O   LEU A 230     -21.223  11.019   6.114  1.00 33.01
ATOM   1824  CB  LEU A 230     -19.576  10.006   8.915  1.00 34.77
ATOM   1825  CG  LEU A 230     -19.410   8.742   8.064  1.00 34.77
ATOM   1826  CD1 LEU A 230     -18.251   8.893   7.090  1.00 34.77
ATOM   1827  CD2 LEU A 230     -19.169   7.545   8.955  1.00 34.77
ATOM   1828  N   TRP A 231     -22.480  10.261   7.809  1.00 33.46
ATOM   1829  CA  TRP A 231     -23.519   9.689   6.918  1.00 33.51
ATOM   1830  C   TRP A 231     -24.453  10.669   6.162  1.00 35.28
ATOM   1831  O   TRP A 231     -25.131  10.265   5.183  1.00 35.07
ATOM   1832  CB  TRP A 231     -24.378   8.709   7.718  1.00 30.74
ATOM   1833  CG  TRP A 231     -23.614   7.581   8.295  1.00 30.74
ATOM   1834  CD1 TRP A 231     -22.402   7.128   7.915  1.00 30.74
ATOM   1835  CD2 TRP A 231     -24.054   6.721   9.349  1.00 30.74
ATOM   1836  NE1 TRP A 231     -22.033   6.029   8.663  1.00 30.74
ATOM   1837  CE2 TRP A 231     -23.040   5.767   9.558  1.00 30.74
ATOM   1838  CE3 TRP A 231     -25.196   6.687  10.149  1.00 30.74
ATOM   1839  CZ2 TRP A 231     -23.145   4.757  10.517  1.00 30.74
ATOM   1840  CZ3 TRP A 231     -25.286   5.690  11.152  1.00 30.74
ATOM   1841  CH2 TRP A 231     -24.254   4.747  11.309  1.00 30.74
ATOM   1842  N   THR A 232     -24.529  11.920   6.620  1.00 35.08
ATOM   1843  CA  THR A 232     -25.521  12.865   6.091  1.00 36.58
ATOM   1844  C   THR A 232     -24.801  14.077   5.497  1.00 37.17
ATOM   1845  O   THR A 232     -25.444  14.961   4.896  1.00 39.10
ATOM   1846  CB  THR A 232     -26.509  13.364   7.174  1.00 37.32
ATOM   1847  OG1 THR A 232     -25.802  14.208   8.094  1.00 37.32
ATOM   1848  CG2 THR A 232     -27.167  12.227   7.924  1.00 37.32
ATOM   1849  OXT THR A 232     -23.553  14.128   5.612  1.00 39.10
TER
ATOM   1850  N   ASP B   3      11.380 -17.161  -4.367  1.00 36.55
ATOM   1851  CA  ASP B   3      10.861 -17.534  -3.013  1.00 35.06
ATOM   1852  C   ASP B   3      11.465 -16.737  -1.856  1.00 33.73
ATOM   1853  O   ASP B   3      10.752 -16.368  -0.981  1.00 32.38
ATOM   1854  CB  ASP B   3      11.003 -19.002  -2.749  1.00 36.20
ATOM   1855  CG  ASP B   3      10.469 -19.411  -1.407  1.00 37.08
ATOM   1856  OD1 ASP B   3       9.242 -19.639  -1.265  1.00 43.59
ATOM   1857  OD2 ASP B   3      11.290 -19.554  -0.481  1.00 37.52
ATOM   1858  N   ARG B   4      12.770 -16.482  -1.862  1.00 31.38
ATOM   1859  CA  ARG B   4      13.327 -15.421  -1.049  1.00 29.67
ATOM   1860  C   ARG B   4      12.530 -14.095  -1.204  1.00 28.64
ATOM   1861  O   ARG B   4      12.207 -13.436  -0.224  1.00 27.63
ATOM   1862  CB  ARG B   4      14.802 -15.230  -1.413  1.00 30.13
ATOM   1863  CG  ARG B   4      15.531 -14.204  -0.640  1.00 28.25
ATOM   1864  CD  ARG B   4      16.992 -14.101  -1.107  1.00 32.30
ATOM   1865  NE  ARG B   4      17.766 -13.184  -0.276  1.00 31.54
ATOM   1866  CZ  ARG B   4      19.099 -13.144  -0.226  1.00 30.64
ATOM   1867  NH1 ARG B   4      19.826 -13.988  -0.972  1.00 30.18
ATOM   1868  NH2 ARG B   4      19.698 -12.285   0.574  1.00 31.51
ATOM   1869  N   GLU B   5      12.203 -13.713  -2.438  1.00 27.94
ATOM   1870  CA  GLU B   5      11.427 -12.464  -2.677  1.00 27.35
ATOM   1871  C   GLU B   5      10.014 -12.573  -2.102  1.00 26.39
ATOM   1872  O   GLU B   5       9.502 -11.616  -1.490  1.00 27.05
ATOM   1873  CB  GLU B   5      11.368 -12.147  -4.181  1.00 27.57
ATOM   1874  CG  GLU B   5      12.685 -12.359  -4.903  1.00 27.57
ATOM   1875  CD  GLU B   5      12.795 -13.748  -5.501  1.00 27.57
ATOM   1876  OE1 GLU B   5      13.157 -14.688  -4.761  1.00 27.57
ATOM   1877  OE2 GLU B   5      12.517 -13.898  -6.710  1.00 27.57
ATOM   1878  N   ASP B   6       9.454 -13.766  -2.228  1.00 25.01
ATOM   1879  CA  ASP B   6       8.136 -14.136  -1.663  1.00 25.00
ATOM   1880  C   ASP B   6       8.157 -14.046  -0.149  1.00 24.57
ATOM   1881  O   ASP B   6       7.245 -13.476   0.449  1.00 23.85
ATOM   1882  CB  ASP B   6       7.724 -15.570  -2.013  1.00 26.44
ATOM   1883  CG  ASP B   6       7.224 -15.745  -3.448  1.00 26.44
ATOM   1884  OD1 ASP B   6       6.978 -14.738  -4.150  1.00 26.44
ATOM   1885  OD2 ASP B   6       7.083 -16.922  -3.870  1.00 26.44
ATOM   1886  N   LEU B   7       9.209 -14.559   0.491  1.00 23.45
ATOM   1887  CA  LEU B   7       9.270 -14.448   1.964  1.00 21.93
ATOM   1888  C   LEU B   7       9.375 -13.007   2.444  1.00 22.04
ATOM   1889  O   LEU B   7       8.796 -12.618   3.495  1.00 22.22
ATOM   1890  CB  LEU B   7      10.464 -15.236   2.494  1.00 22.41
ATOM   1891  CG  LEU B   7      10.267 -16.762   2.389  1.00 21.13
ATOM   1892  CD1 LEU B   7      11.694 -17.350   2.563  1.00 24.01
ATOM   1893  CD2 LEU B   7       9.276 -17.233   3.413  1.00 25.23
ATOM   1894  N   VAL B   8      10.178 -12.227   1.740  1.00 20.67
ATOM   1895  CA  VAL B   8      10.349 -10.804   2.093  1.00 21.51
ATOM   1896  C   VAL B   8       9.003 -10.075   1.938  1.00 20.74
ATOM   1897  O   VAL B   8       8.648  -9.219   2.784  1.00 22.22
ATOM   1898  CB  VAL B   8      11.454 -10.127   1.268  1.00 20.78
ATOM   1899  CG1 VAL B   8      11.520  -8.630   1.560  1.00 22.62
ATOM   1900  CG2 VAL B   8      12.826 -10.723   1.718  1.00 22.67
ATOM   1901  N   TYR B   9       8.305 -10.367   0.863  1.00 21.74
ATOM   1902  CA  TYR B   9       6.984  -9.755   0.667  1.00 22.12
ATOM   1903  C   TYR B   9       6.030 -10.171   1.787  1.00 21.65
ATOM   1904  O   TYR B   9       5.317  -9.318   2.347  1.00 22.22
ATOM   1905  CB  TYR B   9       6.385 -10.094  -0.657  1.00 22.62
ATOM   1906  CG  TYR B   9       5.109  -9.335  -0.948  1.00 22.62
ATOM   1907  CD1 TYR B   9       5.160  -8.055  -1.440  1.00 22.62
ATOM   1908  CD2 TYR B   9       3.845  -9.931  -0.742  1.00 22.62
ATOM   1909  CE1 TYR B   9       3.985  -7.336  -1.687  1.00 22.62
ATOM   1910  CE2 TYR B   9       2.685  -9.233  -0.983  1.00 22.62
ATOM   1911  CZ  TYR B   9       2.754  -7.951  -1.463  1.00 22.62
ATOM   1912  OH  TYR B   9       1.599  -7.262  -1.761  1.00 22.62
ATOM   1913  N   GLN B  10       5.995 -11.470   2.114  1.00 21.39
ATOM   1914  CA  GLN B  10       5.195 -11.918   3.329  1.00 21.16
ATOM   1915  C   GLN B  10       5.601 -11.217   4.622  1.00 22.01
ATOM   1916  O   GLN B  10       4.717 -10.867   5.451  1.00 21.49
ATOM   1917  CB  GLN B  10       5.276 -13.434   3.470  1.00 26.60
ATOM   1918  CG  GLN B  10       4.617 -13.971   4.763  1.00 26.60
ATOM   1919  CD  GLN B  10       3.094 -13.806   4.725  1.00 26.60
ATOM   1920  OE1 GLN B  10       2.373 -14.756   4.393  1.00 26.60
ATOM   1921  NE2 GLN B  10       2.605 -12.603   5.044  1.00 26.60
ATOM   1922  N   ALA B  11       6.901 -10.970   4.815  1.00 21.50
ATOM   1923  CA  ALA B  11       7.362 -10.245   5.995  1.00 22.01
ATOM   1924  C   ALA B  11       6.816  -8.799   6.029  1.00 22.32
ATOM   1925  O   ALA B  11       6.328  -8.297   7.101  1.00 22.86
ATOM   1926  CB  ALA B  11       8.869 -10.255   6.088  1.00 22.68
ATOM   1927  N   LYS B  12       6.859  -8.163   4.884  1.00 22.47
ATOM   1928  CA  LYS B  12       6.347  -6.773   4.747  1.00 22.71
ATOM   1929  C   LYS B  12       4.833  -6.700   4.950  1.00 22.77
ATOM   1930  O   LYS B  12       4.330  -5.745   5.538  1.00 23.88
ATOM   1931  CB  LYS B  12       6.698  -6.255   3.363  1.00 25.23
ATOM   1932  CG  LYS B  12       8.140  -5.830   3.260  1.00 25.23
ATOM   1933  CD  LYS B  12       8.425  -5.429   1.840  1.00 25.23
ATOM   1934  CE  LYS B  12       9.808  -4.836   1.728  1.00 25.23
ATOM   1935  NZ  LYS B  12       9.992  -4.439   0.266  1.00 25.23
ATOM   1936  N   LEU B  13       4.107  -7.725   4.520  1.00 20.78
ATOM   1937  CA  LEU B  13       2.644  -7.753   4.708  1.00 22.24
ATOM   1938  C   LEU B  13       2.378  -7.900   6.191  1.00 21.56
ATOM   1939  O   LEU B  13       1.523  -7.232   6.743  1.00 21.89
ATOM   1940  CB  LEU B  13       1.969  -8.927   3.991  1.00 20.44
ATOM   1941  CG  LEU B  13       1.793  -8.967   2.471  1.00 25.71
ATOM   1942  CD1 LEU B  13       0.987 -10.225   2.115  1.00 25.72
ATOM   1943  CD2 LEU B  13       1.066  -7.698   1.927  1.00 29.75
ATOM   1944  N   ALA B  14       3.107  -8.813   6.830  1.00 22.18
ATOM   1945  CA  ALA B  14       2.955  -9.006   8.266  1.00 21.59
ATOM   1946  C   ALA B  14       3.295  -7.717   9.022  1.00 23.42
ATOM   1947  O   ALA B  14       2.607  -7.351   9.994  1.00 22.80
ATOM   1948  CB  ALA B  14       3.827 -10.167   8.752  1.00 23.84
ATOM   1949  N   GLU B  15       4.303  -6.997   8.570  1.00 22.54
ATOM   1950  CA  GLU B  15       4.717  -5.758   9.261  1.00 23.38
ATOM   1951  C   GLU B  15       3.570  -4.720   9.153  1.00 22.41
ATOM   1952  O   GLU B  15       3.239  -4.061  10.140  1.00 24.09
ATOM   1953  CB  GLU B  15       5.984  -5.197   8.628  1.00 22.40
ATOM   1954  CG  GLU B  15       6.506  -3.982   9.434  1.00 24.37
ATOM   1955  CD  GLU B  15       7.671  -3.308   8.758  1.00 31.39
ATOM   1956  OE1 GLU B  15       7.780  -3.401   7.511  1.00 33.51
ATOM   1957  OE2 GLU B  15       8.454  -2.686   9.519  1.00 31.69
ATOM   1958  N   GLN B  16       3.013  -4.573   7.961  1.00 22.16
ATOM   1959  CA  GLN B  16       1.886  -3.689   7.675  1.00 22.34
ATOM   1960  C   GLN B  16       0.679  -4.007   8.586  1.00 23.04
ATOM   1961  O   GLN B  16       0.034  -3.100   9.138  1.00 23.73
ATOM   1962  CB  GLN B  16       1.468  -3.799   6.203  1.00 25.79
ATOM   1963  CG  GLN B  16       2.484  -3.245   5.211  1.00 25.79
ATOM   1964  CD  GLN B  16       1.865  -2.357   4.146  1.00 25.79
ATOM   1965  OE1 GLN B  16       1.767  -1.143   4.312  1.00 25.79
ATOM   1966  NE2 GLN B  16       1.452  -2.964   3.054  1.00 25.79
ATOM   1967  N   ALA B  17       0.435  -5.302   8.768  1.00 22.40
ATOM   1968  CA  ALA B  17      -0.670  -5.825   9.606  1.00 22.19
ATOM   1969  C   ALA B  17      -0.370  -5.812  11.110  1.00 22.83
ATOM   1970  O   ALA B  17      -1.276  -6.080  11.923  1.00 23.90
ATOM   1971  CB  ALA B  17      -1.052  -7.246   9.132  1.00 21.89
ATOM   1972  N   GLU B  18       0.875  -5.493  11.466  1.00 23.00
ATOM   1973  CA  GLU B  18       1.402  -5.546  12.834  1.00 25.05
ATOM   1974  C   GLU B  18       1.266  -6.912  13.451  1.00 25.91
ATOM   1975  O   GLU B  18       0.892  -7.069  14.636  1.00 24.98
ATOM   1976  CB  GLU B  18       0.818  -4.431  13.705  1.00 33.14
ATOM   1977  CG  GLU B  18       1.713  -3.194  13.506  1.00 33.14
ATOM   1978  CD  GLU B  18       1.947  -2.390  14.751  1.00 33.14
ATOM   1979  OE1 GLU B  18       1.056  -2.414  15.638  1.00 33.14
ATOM   1980  OE2 GLU B  18       3.001  -1.721  14.827  1.00 33.14
ATOM   1981  N   ARG B  19       1.539  -7.907  12.615  1.00 24.05
ATOM   1982  CA  ARG B  19       1.590  -9.269  13.092  1.00 23.94
ATOM   1983  C   ARG B  19       3.026  -9.747  13.149  1.00 23.74
ATOM   1984  O   ARG B  19       3.543 -10.421  12.256  1.00 24.35
ATOM   1985  CB  ARG B  19       0.680 -10.130  12.250  1.00 24.81
ATOM   1986  CG  ARG B  19      -0.856  -9.751  12.475  1.00 24.81
ATOM   1987  CD  ARG B  19      -1.693 -10.614  11.627  1.00 24.81
ATOM   1988  NE  ARG B  19      -1.542 -12.056  11.897  1.00 24.81
ATOM   1989  CZ  ARG B  19      -2.459 -12.829  12.463  1.00 24.81
ATOM   1990  NH1 ARG B  19      -3.612 -12.305  12.867  1.00 24.81
ATOM   1991  NH2 ARG B  19      -2.214 -14.139  12.628  1.00 24.81
ATOM   1992  N   TYR B  20       3.753  -9.279  14.169  1.00 25.16
ATOM   1993  CA  TYR B  20       5.206  -9.452  14.201  1.00 24.47
ATOM   1994  C   TYR B  20       5.687 -10.890  14.402  1.00 26.13
ATOM   1995  O   TYR B  20       6.800 -11.239  13.935  1.00 26.48
ATOM   1996  CB  TYR B  20       5.805  -8.495  15.233  1.00 28.58
ATOM   1997  CG  TYR B  20       5.537  -7.077  14.892  1.00 28.58
ATOM   1998  CD1 TYR B  20       6.233  -6.478  13.879  1.00 28.58
ATOM   1999  CD2 TYR B  20       4.579  -6.310  15.598  1.00 28.58
ATOM   2000  CE1 TYR B  20       5.991  -5.171  13.536  1.00 28.58
ATOM   2001  CE2 TYR B  20       4.354  -4.978  15.256  1.00 28.58
ATOM   2002  CZ  TYR B  20       5.089  -4.441  14.222  1.00 28.58
ATOM   2003  OH  TYR B  20       4.937  -3.137  13.855  1.00 28.58
ATOM   2004  N   ASP B  21       4.813 -11.744  14.956  1.00 27.56
ATOM   2005  CA  ASP B  21       5.104 -13.191  15.082  1.00 29.52
ATOM   2006  C   ASP B  21       5.302 -13.780  13.700  1.00 28.53
ATOM   2007  O   ASP B  21       6.256 -14.534  13.459  1.00 28.72
ATOM   2008  CB  ASP B  21       3.943 -13.947  15.725  1.00 33.49
ATOM   2009  CG  ASP B  21       3.471 -13.326  16.992  1.00 33.49
ATOM   2010  OD1 ASP B  21       2.778 -12.283  16.953  1.00 33.49
ATOM   2011  OD2 ASP B  21       3.797 -13.903  18.064  1.00 33.49
ATOM   2012  N   GLU B  22       4.384 -13.442  12.792  1.00 28.13
ATOM   2013  CA  GLU B  22       4.481 -13.951  11.436  1.00 26.49
ATOM   2014  C   GLU B  22       5.647 -13.348  10.694  1.00 26.08
ATOM   2015  O   GLU B  22       6.253 -14.023   9.869  1.00 26.00
ATOM   2016  CB  GLU B  22       3.179 -13.728  10.645  1.00 29.75
ATOM   2017  CG  GLU B  22       2.191 -14.809  10.953  1.00 29.75
ATOM   2018  CD  GLU B  22       0.779 -14.337  11.034  1.00 29.75
ATOM   2019  OE1 GLU B  22      -0.037 -15.173  11.455  1.00 29.75
ATOM   2020  OE2 GLU B  22       0.473 -13.164  10.696  1.00 29.75
ATOM   2021  N   MET B  23       5.906 -12.070  10.952  1.00 23.96
ATOM   2022  CA  MET B  23       7.061 -11.399  10.404  1.00 24.48
ATOM   2023  C   MET B  23       8.383 -12.128  10.748  1.00 23.93
ATOM   2024  O   MET B  23       9.260 -12.347   9.885  1.00 24.56
ATOM   2025  CB  MET B  23       7.090  -9.942  10.906  1.00 24.10
ATOM   2026  CG  MET B  23       7.899  -9.043   9.946  1.00 24.59
ATOM   2027  SD  MET B  23       8.062  -7.395  10.719  1.00 27.55
ATOM   2028  CE  MET B  23       9.287  -6.693   9.573  1.00 26.28
ATOM   2029  N   VAL B  24       8.510 -12.529  12.008  1.00 23.69
ATOM   2030  CA  VAL B  24       9.658 -13.317  12.465  1.00 24.54
ATOM   2031  C   VAL B  24       9.759 -14.626  11.701  1.00 24.50
ATOM   2032  O   VAL B  24      10.844 -14.986  11.264  1.00 24.36
ATOM   2033  CB  VAL B  24       9.579 -13.554  14.055  1.00 23.59
ATOM   2034  CG1 VAL B  24      10.510 -14.694  14.490  1.00 28.89
ATOM   2035  CG2 VAL B  24       9.922 -12.284  14.828  1.00 25.92
ATOM   2036  N   GLU B  25       8.634 -15.329  11.513  1.00 24.83
ATOM   2037  CA  GLU B  25       8.621 -16.659  10.865  1.00 25.08
ATOM   2038  C   GLU B  25       9.139 -16.510   9.456  1.00 25.72
ATOM   2039  O   GLU B  25       9.949 -17.322   9.030  1.00 25.06
ATOM   2040  CB  GLU B  25       7.202 -17.252  10.843  1.00 33.56
ATOM   2041  CG  GLU B  25       6.648 -17.348  12.265  1.00 33.56
ATOM   2042  CD  GLU B  25       5.642 -18.467  12.469  1.00 33.56
ATOM   2043  OE1 GLU B  25       4.815 -18.754  11.553  1.00 33.56
ATOM   2044  OE2 GLU B  25       5.672 -19.047  13.591  1.00 33.56
ATOM   2045  N   SER B  26       8.702 -15.452   8.752  1.00 24.16
ATOM   2046  CA  SER B  26       9.108 -15.275   7.361  1.00 24.09
ATOM   2047  C   SER B  26      10.588 -14.956   7.247  1.00 23.77
ATOM   2048  O   SER B  26      11.292 -15.504   6.368  1.00 24.48
ATOM   2049  CB  SER B  26       8.271 -14.162   6.668  1.00 24.48
ATOM   2050  OG  SER B  26       8.396 -12.951   7.373  1.00 24.48
ATOM   2051  N   MET B  27      11.065 -14.078   8.107  1.00 22.84
ATOM   2052  CA  MET B  27      12.467 -13.645   8.113  1.00 24.71
ATOM   2053  C   MET B  27      13.396 -14.738   8.662  1.00 24.60
ATOM   2054  O   MET B  27      14.514 -14.840   8.202  1.00 25.40
ATOM   2055  CB  MET B  27      12.680 -12.318   8.888  1.00 24.18
ATOM   2056  CG  MET B  27      12.007 -11.082   8.293  1.00 23.65
ATOM   2057  SD  MET B  27      12.221 -11.022   6.446  1.00 27.62
ATOM   2058  CE  MET B  27      13.991 -10.837   6.272  1.00 27.83
ATOM   2059  N   LYS B  28      12.950 -15.537   9.649  1.00 25.10
ATOM   2060  CA  LYS B  28      13.718 -16.741   9.989  1.00 27.24
ATOM   2061  C   LYS B  28      13.990 -17.678   8.809  1.00 27.08
ATOM   2062  O   LYS B  28      15.098 -18.192   8.667  1.00 28.15
ATOM   2063  CB  LYS B  28      13.093 -17.555  11.132  1.00 32.15
ATOM   2064  CG  LYS B  28      13.205 -16.914  12.432  1.00 32.15
ATOM   2065  CD  LYS B  28      12.197 -17.579  13.416  1.00 32.15
ATOM   2066  CE  LYS B  28      12.720 -18.865  13.901  1.00 32.15
ATOM   2067  NZ  LYS B  28      11.783 -19.486  14.917  1.00 32.15
ATOM   2068  N   LYS B  29      12.985 -17.928   7.972  1.00 26.50
ATOM   2069  CA  LYS B  29      13.176 -18.680   6.739  1.00 26.51
ATOM   2070  C   LYS B  29      14.256 -18.120   5.796  1.00 26.50
ATOM   2071  O   LYS B  29      15.022 -18.884   5.217  1.00 26.78
ATOM   2072  CB  LYS B  29      11.849 -18.805   6.001  1.00 29.52
ATOM   2073  CG  LYS B  29      10.869 -19.674   6.727  1.00 29.52
ATOM   2074  CD  LYS B  29       9.598 -20.041   5.920  1.00 29.52
ATOM   2075  CE  LYS B  29       8.414 -20.200   6.950  1.00 29.52
ATOM   2076  NZ  LYS B  29       7.098 -20.529   6.301  1.00 29.52
ATOM   2077  N   VAL B  30      14.303 -16.802   5.649  1.00 26.40
ATOM   2078  CA  VAL B  30      15.315 -16.143   4.824  1.00 26.15
ATOM   2079  C   VAL B  30      16.694 -16.382   5.467  1.00 26.19
ATOM   2080  O   VAL B  30      17.646 -16.766   4.804  1.00 26.71
ATOM   2081  CB  VAL B  30      15.016 -14.606   4.712  1.00 26.75
ATOM   2082  CG1 VAL B  30      16.105 -13.906   3.955  1.00 28.59
ATOM   2083  CG2 VAL B  30      13.746 -14.388   3.937  1.00 27.63
ATOM   2084  N   ALA B  31      16.765 -16.212   6.783  1.00 26.15
ATOM   2085  CA  ALA B  31      18.038 -16.350   7.496  1.00 26.53
ATOM   2086  C   ALA B  31      18.491 -17.824   7.317  1.00 27.55
ATOM   2087  O   ALA B  31      19.682 -18.077   7.164  1.00 28.31
ATOM   2088  CB  ALA B  31      17.903 -16.017   8.950  1.00 26.41
ATOM   2089  N   GLY B  32      17.532 -18.738   7.307  1.00 26.70
ATOM   2090  CA  GLY B  32      17.771 -20.188   7.120  1.00 27.67
ATOM   2091  C   GLY B  32      18.445 -20.566   5.809  1.00 28.99
ATOM   2092  O   GLY B  32      19.006 -21.657   5.682  1.00 30.17
ATOM   2093  N   MET B  33      18.422 -19.672   4.829  1.00 29.11
ATOM   2094  CA  MET B  33      19.017 -19.954   3.496  1.00 30.47
ATOM   2095  C   MET B  33      20.553 -19.903   3.484  1.00 29.37
ATOM   2096  O   MET B  33      21.195 -20.216   2.466  1.00 28.08
ATOM   2097  CB  MET B  33      18.463 -18.964   2.479  1.00 30.52
ATOM   2098  CG  MET B  33      16.984 -19.106   2.281  1.00 32.30
ATOM   2099  SD  MET B  33      16.299 -17.867   1.149  1.00 34.93
ATOM   2100  CE  MET B  33      14.689 -18.583   0.895  1.00 34.81
ATOM   2101  N   ASP B  34      21.149 -19.436   4.578  1.00 29.61
ATOM   2102  CA  ASP B  34      22.618 -19.393   4.777  1.00 30.32
ATOM   2103  C   ASP B  34      23.352 -18.544   3.743  1.00 30.93
ATOM   2104  O   ASP B  34      24.402 -18.937   3.208  1.00 30.57
ATOM   2105  CB  ASP B  34      23.216 -20.816   4.819  1.00 30.81
ATOM   2106  CG  ASP B  34      22.730 -21.613   6.022  1.00 32.66
ATOM   2107  OD1 ASP B  34      22.656 -21.035   7.120  1.00 31.39
ATOM   2108  OD2 ASP B  34      22.414 -22.809   5.858  1.00 33.34
ATOM   2109  N   VAL B  35      22.781 -17.376   3.474  1.00 30.28
ATOM   2110  CA  VAL B  35      23.345 -16.452   2.519  1.00 31.15
ATOM   2111  C   VAL B  35      23.362 -15.083   3.174  1.00 29.70
ATOM   2112  O   VAL B  35      22.659 -14.833   4.181  1.00 31.11
ATOM   2113  CB  VAL B  35      22.505 -16.399   1.222  1.00 31.99
ATOM   2114  CG1 VAL B  35      22.527 -17.756   0.520  1.00 33.32
ATOM   2115  CG2 VAL B  35      21.096 -15.919   1.552  1.00 31.94
ATOM   2116  N   GLU B  36      24.195 -14.214   2.623  1.00 28.83
ATOM   2117  CA  GLU B  36      24.248 -12.822   3.067  1.00 28.44
ATOM   2118  C   GLU B  36      22.893 -12.142   2.839  1.00 27.04
ATOM   2119  O   GLU B  36      22.362 -12.146   1.721  1.00 25.59
ATOM   2120  CB  GLU B  36      25.334 -12.073   2.311  1.00 29.18
ATOM   2121  CG  GLU B  36      25.610 -10.659   2.860  1.00 30.62
ATOM   2122  CD  GLU B  36      26.662 -10.657   3.948  1.00 36.65
ATOM   2123  OE1 GLU B  36      27.871 -10.809   3.661  1.00 39.25
ATOM   2124  OE2 GLU B  36      26.249 -10.542   5.103  1.00 36.60
ATOM   2125  N   LEU B  37      22.333 -11.588   3.919  1.00 25.96
ATOM   2126  CA  LEU B  37      21.071 -10.907   3.797  1.00 24.88
ATOM   2127  C   LEU B  37      21.316  -9.530   3.215  1.00 25.36
ATOM   2128  O   LEU B  37      22.371  -8.937   3.420  1.00 24.58
ATOM   2129  CB  LEU B  37      20.369 -10.768   5.152  1.00 25.84
ATOM   2130  CG  LEU B  37      19.836 -12.077   5.716  1.00 24.89
ATOM   2131  CD1 LEU B  37      19.166 -11.596   7.030  1.00 27.92
ATOM   2132  CD2 LEU B  37      18.832 -12.706   4.912  1.00 30.92
ATOM   2133  N   THR B  38      20.356  -9.036   2.444  1.00 24.99
ATOM   2134  CA  THR B  38      20.423  -7.615   2.023  1.00 26.13
ATOM   2135  C   THR B  38      20.227  -6.640   3.213  1.00 26.93
ATOM   2136  O   THR B  38      19.825  -7.028   4.318  1.00 26.76
ATOM   2137  CB  THR B  38      19.370  -7.318   0.960  1.00 25.68
ATOM   2138  OG1 THR B  38      18.084  -7.438   1.602  1.00 26.68
ATOM   2139  CG2 THR B  38      19.405  -8.301  -0.198  1.00 22.85
ATOM   2140  N   VAL B  39      20.482  -5.344   3.011  1.00 27.28
ATOM   2141  CA  VAL B  39      20.232  -4.376   4.096  1.00 27.29
ATOM   2142  C   VAL B  39      18.753  -4.397   4.459  1.00 28.06
ATOM   2143  O   VAL B  39      18.390  -4.353   5.637  1.00 28.01
ATOM   2144  CB  VAL B  39      20.621  -2.905   3.666  1.00 29.01
ATOM   2145  CG1 VAL B  39      20.283  -1.886   4.747  1.00 28.08
ATOM   2146  CG2 VAL B  39      22.112  -2.837   3.342  1.00 29.05
ATOM   2147  N   GLU B  40      17.907  -4.451   3.442  1.00 27.78
ATOM   2148  CA  GLU B  40      16.455  -4.512   3.689  1.00 27.41
ATOM   2149  C   GLU B  40      16.083  -5.722   4.534  1.00 27.87
ATOM   2150  O   GLU B  40      15.343  -5.576   5.492  1.00 26.92
ATOM   2151  CB  GLU B  40      15.683  -4.477   2.371  1.00 27.89
ATOM   2152  CG  GLU B  40      14.196  -4.682   2.560  1.00 32.04
ATOM   2153  CD  GLU B  40      13.453  -4.677   1.236  1.00 40.41
ATOM   2154  OE1 GLU B  40      12.589  -3.796   1.081  1.00 44.18
ATOM   2155  OE2 GLU B  40      13.733  -5.535   0.348  1.00 43.18
ATOM   2156  N   GLU B  41      16.613  -6.897   4.181  1.00 26.40
ATOM   2157  CA  GLU B  41      16.336  -8.137   4.929  1.00 26.12
ATOM   2158  C   GLU B  41      16.884  -8.095   6.368  1.00 27.06
ATOM   2159  O   GLU B  41      16.148  -8.474   7.331  1.00 24.88
ATOM   2160  CB  GLU B  41      16.894  -9.341   4.187  1.00 25.58
ATOM   2161  CG  GLU B  41      16.119  -9.680   2.915  1.00 24.05
ATOM   2162  CD  GLU B  41      16.936 -10.648   2.040  1.00 27.13
ATOM   2163  OE1 GLU B  41      18.147 -10.825   2.359  1.00 26.84
ATOM   2164  OE2 GLU B  41      16.374 -11.188   1.065  1.00 27.43
ATOM   2165  N   ARG B  42      18.110  -7.598   6.565  1.00 25.65
ATOM   2166  CA  ARG B  42      18.606  -7.448   7.940  1.00 29.01
ATOM   2167  C   ARG B  42      17.700  -6.545   8.762  1.00 28.89
ATOM   2168  O   ARG B  42      17.431  -6.793   9.968  1.00 29.04
ATOM   2169  CB  ARG B  42      20.022  -6.800   7.966  1.00 28.76
ATOM   2170  CG  ARG B  42      21.110  -7.756   7.649  1.00 37.30
ATOM   2171  CD  ARG B  42      22.467  -7.260   8.163  1.00 41.57
ATOM   2172  NE  ARG B  42      23.189  -6.430   7.205  1.00 48.17
ATOM   2173  CZ  ARG B  42      23.141  -5.105   7.187  1.00 48.81
ATOM   2174  NH1 ARG B  42      22.378  -4.477   8.057  1.00 49.96
ATOM   2175  NH2 ARG B  42      23.848  -4.416   6.304  1.00 48.31
ATOM   2176  N   ASN B  43      17.276  -5.439   8.171  1.00 28.27
ATOM   2177  CA  ASN B  43      16.425  -4.537   8.910  1.00 29.86
ATOM   2178  C   ASN B  43      15.025  -5.122   9.233  1.00 27.76
ATOM   2179  O   ASN B  43      14.523  -4.938  10.376  1.00 28.68
ATOM   2180  CB  ASN B  43      16.328  -3.191   8.201  1.00 30.74
ATOM   2181  CG  ASN B  43      17.664  -2.425   8.222  1.00 35.26
ATOM   2182  OD1 ASN B  43      18.493  -2.631   9.111  1.00 37.11
ATOM   2183  ND2 ASN B  43      17.845  -1.505   7.267  1.00 40.01
ATOM   2184  N   LEU B  44      14.453  -5.894   8.316  1.00 26.03
ATOM   2185  CA  LEU B  44      13.151  -6.545   8.539  1.00 25.98
ATOM   2186  C   LEU B  44      13.310  -7.600   9.617  1.00 26.34
ATOM   2187  O   LEU B  44      12.497  -7.674  10.515  1.00 24.96
ATOM   2188  CB  LEU B  44      12.636  -7.168   7.253  1.00 26.13
ATOM   2189  CG  LEU B  44      12.094  -6.192   6.211  1.00 28.50
ATOM   2190  CD1 LEU B  44      11.967  -6.936   4.897  1.00 28.97
ATOM   2191  CD2 LEU B  44      10.725  -5.642   6.599  1.00 29.56
ATOM   2192  N   LEU B  45      14.393  -8.385   9.554  1.00 26.46
ATOM   2193  CA  LEU B  45      14.646  -9.397  10.602  1.00 27.01
ATOM   2194  C   LEU B  45      14.789  -8.681  11.967  1.00 27.47
ATOM   2195  O   LEU B  45      14.151  -9.046  12.957  1.00 25.39
ATOM   2196  CB  LEU B  45      15.898 -10.238  10.220  1.00 27.58
ATOM   2197  CG  LEU B  45      16.070 -11.423  11.169  1.00 30.31
ATOM   2198  CD1 LEU B  45      16.434 -12.594  10.222  1.00 35.97
ATOM   2199  CD2 LEU B  45      17.210 -10.997  12.003  1.00 35.93
ATOM   2200  N   SER B  46      15.563  -7.601  12.012  1.00 28.56
ATOM   2201  CA  SER B  46      15.763  -6.839  13.261  1.00 29.79
ATOM   2202  C   SER B  46      14.443  -6.247  13.782  1.00 29.24
ATOM   2203  O   SER B  46      14.103  -6.350  14.981  1.00 28.88
ATOM   2204  CB  SER B  46      16.721  -5.689  13.042  1.00 32.05
ATOM   2205  OG  SER B  46      17.072  -5.128  14.290  1.00 37.06
ATOM   2206  N   VAL B  47      13.669  -5.649  12.890  1.00 27.79
ATOM   2207  CA  VAL B  47      12.391  -5.057  13.303  1.00 28.29
ATOM   2208  C   VAL B  47      11.459  -6.098  13.888  1.00 27.24
ATOM   2209  O   VAL B  47      10.775  -5.840  14.917  1.00 27.30
ATOM   2210  CB  VAL B  47      11.758  -4.319  12.121  1.00 29.64
ATOM   2211  CG1 VAL B  47      10.229  -4.161  12.311  1.00 31.88
ATOM   2212  CG2 VAL B  47      12.457  -2.986  11.953  1.00 32.78
ATOM   2213  N   ALA B  48      11.428  -7.282  13.259  1.00 25.41
ATOM   2214  CA  ALA B  48      10.463  -8.321  13.634  1.00 25.22
ATOM   2215  C   ALA B  48      10.770  -8.748  15.064  1.00 26.07
ATOM   2216  O   ALA B  48       9.882  -8.763  15.917  1.00 25.67
ATOM   2217  CB  ALA B  48      10.578  -9.504  12.644  1.00 24.53
ATOM   2218  N   TYR B  49      12.031  -9.076  15.340  1.00 24.77
ATOM   2219  CA  TYR B  49      12.382  -9.553  16.667  1.00 26.13
ATOM   2220  C   TYR B  49      12.316  -8.427  17.675  1.00 25.64
ATOM   2221  O   TYR B  49      11.960  -8.651  18.855  1.00 26.32
ATOM   2222  CB  TYR B  49      13.768 -10.188  16.678  1.00 26.79
ATOM   2223  CG  TYR B  49      13.743 -11.664  16.294  1.00 27.48
ATOM   2224  CD1 TYR B  49      13.418 -12.659  17.232  1.00 26.84
ATOM   2225  CD2 TYR B  49      14.067 -12.054  14.994  1.00 25.21
ATOM   2226  CE1 TYR B  49      13.386 -14.014  16.880  1.00 29.38
ATOM   2227  CE2 TYR B  49      14.073 -13.444  14.631  1.00 27.35
ATOM   2228  CZ  TYR B  49      13.726 -14.398  15.589  1.00 28.01
ATOM   2229  OH  TYR B  49      13.712 -15.743  15.248  1.00 31.00
ATOM   2230  N   LYS B  50      12.602  -7.184  17.232  1.00 25.55
ATOM   2231  CA  LYS B  50      12.618  -6.058  18.184  1.00 25.94
ATOM   2232  C   LYS B  50      11.185  -5.892  18.718  1.00 25.92
ATOM   2233  O   LYS B  50      10.997  -5.615  19.904  1.00 24.61
ATOM   2234  CB  LYS B  50      12.959  -4.734  17.489  1.00 28.76
ATOM   2235  CG  LYS B  50      12.953  -3.532  18.415  1.00 28.76
ATOM   2236  CD  LYS B  50      13.139  -2.239  17.639  1.00 28.76
ATOM   2237  CE  LYS B  50      11.848  -1.810  16.961  1.00 28.76
ATOM   2238  NZ  LYS B  50      11.821  -0.346  16.693  1.00 28.76
ATOM   2239  N   ASN B  51      10.181  -6.008  17.834  1.00 24.89
ATOM   2240  CA  ASN B  51       8.776  -5.889  18.255  1.00 26.17
ATOM   2241  C   ASN B  51       8.293  -7.081  19.066  1.00 26.56
ATOM   2242  O   ASN B  51       7.549  -6.929  20.058  1.00 26.77
ATOM   2243  CB  ASN B  51       7.960  -5.703  16.998  1.00 25.47
ATOM   2244  CG  ASN B  51       7.921  -4.270  16.567  1.00 31.36
ATOM   2245  OD1 ASN B  51       7.136  -3.490  17.113  1.00 32.73
ATOM   2246  ND2 ASN B  51       8.727  -3.907  15.589  1.00 29.63
ATOM   2247  N   VAL B  52       8.706  -8.295  18.688  1.00 24.98
ATOM   2248  CA  VAL B  52       8.275  -9.464  19.429  1.00 27.28
ATOM   2249  C   VAL B  52       8.843  -9.484  20.868  1.00 27.78
ATOM   2250  O   VAL B  52       8.108  -9.689  21.840  1.00 26.66
ATOM   2251  CB  VAL B  52       8.622 -10.772  18.631  1.00 26.71
ATOM   2252  CG1 VAL B  52       8.487 -12.016  19.522  1.00 30.23
ATOM   2253  CG2 VAL B  52       7.670 -10.859  17.424  1.00 25.17
ATOM   2254  N   ILE B  53      10.128  -9.192  21.011  1.00 27.57
ATOM   2255  CA  ILE B  53      10.725  -9.177  22.337  1.00 26.66
ATOM   2256  C   ILE B  53      10.312  -7.895  23.085  1.00 26.41
ATOM   2257  O   ILE B  53      10.128  -7.962  24.314  1.00 26.57
ATOM   2258  CB  ILE B  53      12.272  -9.268  22.244  1.00 27.58
ATOM   2259  CG1 ILE B  53      12.871  -9.601  23.634  1.00 28.46
ATOM   2260  CG2 ILE B  53      12.808  -7.909  21.782  1.00 27.50
ATOM   2261  CD1 ILE B  53      13.069 -11.069  23.908  1.00 34.23
ATOM   2262  N   GLY B  54      10.153  -6.767  22.373  1.00 24.28
ATOM   2263  CA  GLY B  54       9.847  -5.462  22.959  1.00 25.21
ATOM   2264  C   GLY B  54       8.539  -5.560  23.709  1.00 25.92
ATOM   2265  O   GLY B  54       8.399  -5.030  24.792  1.00 26.93
ATOM   2266  N   ALA B  55       7.578  -6.284  23.143  1.00 25.23
ATOM   2267  CA  ALA B  55       6.275  -6.386  23.801  1.00 27.50
ATOM   2268  C   ALA B  55       6.434  -7.104  25.151  1.00 26.49
ATOM   2269  O   ALA B  55       5.789  -6.703  26.161  1.00 27.18
ATOM   2270  CB  ALA B  55       5.245  -7.178  22.863  1.00 27.25
ATOM   2271  N   ARG B  56       7.244  -8.158  25.188  1.00 26.16
ATOM   2272  CA  ARG B  56       7.411  -8.898  26.424  1.00 27.32
ATOM   2273  C   ARG B  56       8.249  -8.116  27.417  1.00 25.55
ATOM   2274  O   ARG B  56       7.993  -8.158  28.631  1.00 25.04
ATOM   2275  CB  ARG B  56       8.047 -10.261  26.221  1.00 28.56
ATOM   2276  CG  ARG B  56       7.029 -11.350  25.918  1.00 28.56
ATOM   2277  CD  ARG B  56       6.401 -11.091  24.591  1.00 28.56
ATOM   2278  NE  ARG B  56       5.673 -12.282  24.150  1.00 28.56
ATOM   2279  CZ  ARG B  56       5.529 -12.620  22.886  1.00 28.56
ATOM   2280  NH1 ARG B  56       4.808 -13.693  22.593  1.00 28.56
ATOM   2281  NH2 ARG B  56       6.121 -11.910  21.925  1.00 28.56
ATOM   2282  N   ARG B  57       9.241  -7.351  26.923  1.00 25.89
ATOM   2283  CA  ARG B  57      10.091  -6.601  27.877  1.00 24.91
ATOM   2284  C   ARG B  57       9.209  -5.507  28.511  1.00 24.88
ATOM   2285  O   ARG B  57       9.354  -5.182  29.687  1.00 26.21
ATOM   2286  CB  ARG B  57      11.278  -5.969  27.108  1.00 24.97
ATOM   2287  CG  ARG B  57      12.233  -7.026  26.612  1.00 24.86
ATOM   2288  CD  ARG B  57      13.299  -6.337  25.675  1.00 30.54
ATOM   2289  NE  ARG B  57      14.222  -5.450  26.407  1.00 29.23
ATOM   2290  CZ  ARG B  57      14.729  -4.305  25.905  1.00 29.37
ATOM   2291  NH1 ARG B  57      14.431  -3.865  24.695  1.00 26.67
ATOM   2292  NH2 ARG B  57      15.564  -3.588  26.637  1.00 26.01
ATOM   2293  N   ALA B  58       8.305  -4.923  27.716  1.00 25.06
ATOM   2294  CA  ALA B  58       7.442  -3.857  28.270  1.00 25.88
ATOM   2295  C   ALA B  58       6.531  -4.485  29.309  1.00 25.84
ATOM   2296  O   ALA B  58       6.353  -3.920  30.388  1.00 25.54
ATOM   2297  CB  ALA B  58       6.630  -3.158  27.174  1.00 26.92
ATOM   2298  N   SER B  59       5.960  -5.651  28.963  1.00 24.49
ATOM   2299  CA  SER B  59       5.111  -6.401  29.933  1.00 23.13
ATOM   2300  C   SER B  59       5.880  -6.688  31.237  1.00 22.44
ATOM   2301  O   SER B  59       5.361  -6.478  32.333  1.00 22.07
ATOM   2302  CB  SER B  59       4.672  -7.692  29.281  1.00 23.06
ATOM   2303  OG  SER B  59       3.405  -7.454  28.660  1.00 23.06
ATOM   2304  N   TRP B  60       7.138  -7.121  31.120  1.00 22.24
ATOM   2305  CA  TRP B  60       7.928  -7.542  32.253  1.00 24.13
ATOM   2306  C   TRP B  60       8.201  -6.315  33.138  1.00 22.65
ATOM   2307  O   TRP B  60       8.145  -6.430  34.346  1.00 25.74
ATOM   2308  CB  TRP B  60       9.253  -8.130  31.774  1.00 24.88
ATOM   2309  CG  TRP B  60      10.120  -8.682  32.891  1.00 24.39
ATOM   2310  CD1 TRP B  60      10.076  -9.928  33.395  1.00 23.67
ATOM   2311  CD2 TRP B  60      11.095  -7.959  33.658  1.00 26.90
ATOM   2312  NE1 TRP B  60      11.001 -10.056  34.395  1.00 24.31
ATOM   2313  CE2 TRP B  60      11.632  -8.852  34.581  1.00 25.67
ATOM   2314  CE3 TRP B  60      11.592  -6.632  33.619  1.00 29.48
ATOM   2315  CZ2 TRP B  60      12.668  -8.489  35.474  1.00 28.80
ATOM   2316  CZ3 TRP B  60      12.620  -6.269  34.481  1.00 28.76
ATOM   2317  CH2 TRP B  60      13.128  -7.192  35.422  1.00 27.90
ATOM   2318  N   ARG B  61       8.537  -5.173  32.544  1.00 24.73
ATOM   2319  CA  ARG B  61       8.816  -3.986  33.347  1.00 23.99
ATOM   2320  C   ARG B  61       7.571  -3.533  34.063  1.00 24.19
ATOM   2321  O   ARG B  61       7.652  -3.063  35.192  1.00 24.30
ATOM   2322  CB  ARG B  61       9.360  -2.836  32.494  1.00 23.83
ATOM   2323  CG  ARG B  61      10.752  -3.139  31.861  1.00 27.17
ATOM   2324  CD  ARG B  61      11.162  -1.897  30.959  1.00 30.19
ATOM   2325  NE  ARG B  61      11.909  -2.340  29.738  1.00 46.17
ATOM   2326  CZ  ARG B  61      11.503  -2.108  28.489  1.00 47.78
ATOM   2327  NH1 ARG B  61      10.381  -1.423  28.249  1.00 51.06
ATOM   2328  NH2 ARG B  61      12.227  -2.538  27.465  1.00 52.83
ATOM   2329  N   ILE B  62       6.423  -3.549  33.374  1.00 20.88
ATOM   2330  CA  ILE B  62       5.157  -3.219  34.064  1.00 21.99
ATOM   2331  C   ILE B  62       4.898  -4.155  35.250  1.00 21.32
ATOM   2332  O   ILE B  62       4.572  -3.710  36.348  1.00 21.27
ATOM   2333  CB  ILE B  62       3.979  -3.131  33.055  1.00 21.74
ATOM   2334  CG1 ILE B  62       4.195  -1.969  32.067  1.00 21.74
ATOM   2335  CG2 ILE B  62       2.628  -3.014  33.818  1.00 21.74
ATOM   2336  CD1 ILE B  62       3.729  -2.298  30.585  1.00 21.74
ATOM   2337  N   ILE B  63       4.986  -5.479  35.017  1.00 21.02
ATOM   2338  CA  ILE B  63       4.653  -6.425  36.028  1.00 21.38
ATOM   2339  C   ILE B  63       5.628  -6.243  37.191  1.00 22.57
ATOM   2340  O   ILE B  63       5.232  -6.263  38.351  1.00 21.18
ATOM   2341  CB  ILE B  63       4.756  -7.818  35.455  1.00 22.19
ATOM   2342  CG1 ILE B  63       3.563  -8.052  34.534  1.00 22.61
ATOM   2343  CG2 ILE B  63       4.691  -8.886  36.604  1.00 22.13
ATOM   2344  CD1 ILE B  63       3.769  -9.335  33.646  1.00 24.88
ATOM   2345  N   SER B  64       6.889  -6.012  36.859  1.00 22.92
ATOM   2346  CA  SER B  64       7.905  -5.801  37.903  1.00 24.29
ATOM   2347  C   SER B  64       7.617  -4.552  38.708  1.00 23.44
ATOM   2348  O   SER B  64       7.936  -4.523  39.891  1.00 23.01
ATOM   2349  CB  SER B  64       9.333  -5.732  37.300  1.00 24.66
ATOM   2350  OG  SER B  64       9.678  -7.025  36.730  1.00 24.66
ATOM   2351  N   SER B  65       7.100  -3.488  38.076  1.00 23.62
ATOM   2352  CA  SER B  65       6.821  -2.281  38.860  1.00 22.24
ATOM   2353  C   SER B  65       5.669  -2.557  39.829  1.00 20.95
ATOM   2354  O   SER B  65       5.646  -2.091  40.928  1.00 20.24
ATOM   2355  CB  SER B  65       6.498  -1.106  37.937  1.00 22.87
ATOM   2356  OG  SER B  65       7.517  -0.947  36.949  1.00 22.87
ATOM   2357  N   ILE B  66       4.704  -3.371  39.390  1.00 21.09
ATOM   2358  CA  ILE B  66       3.553  -3.692  40.216  1.00 20.60
ATOM   2359  C   ILE B  66       4.047  -4.539  41.420  1.00 20.26
ATOM   2360  O   ILE B  66       3.568  -4.360  42.545  1.00 21.18
ATOM   2361  CB  ILE B  66       2.466  -4.459  39.384  1.00 20.91
ATOM   2362  CG1 ILE B  66       2.001  -3.568  38.200  1.00 20.91
ATOM   2363  CG2 ILE B  66       1.267  -4.778  40.295  1.00 20.91
ATOM   2364  CD1 ILE B  66       1.559  -4.315  36.909  1.00 20.91
ATOM   2365  N   GLU B  67       4.976  -5.463  41.125  1.00 21.77
ATOM   2366  CA  GLU B  67       5.606  -6.309  42.125  1.00 22.42
ATOM   2367  C   GLU B  67       6.329  -5.420  43.152  1.00 21.47
ATOM   2368  O   GLU B  67       6.212  -5.650  44.357  1.00 20.93
ATOM   2369  CB  GLU B  67       6.609  -7.255  41.437  1.00 23.09
ATOM   2370  CG  GLU B  67       7.160  -8.326  42.414  1.00 26.25
ATOM   2371  CD  GLU B  67       8.052  -9.346  41.715  1.00 27.79
ATOM   2372  OE1 GLU B  67       8.517 -10.287  42.375  1.00 34.56
ATOM   2373  OE2 GLU B  67       8.346  -9.182  40.526  1.00 33.55
ATOM   2374  N   GLN B  68       7.055  -4.397  42.690  1.00 21.52
ATOM   2375  CA  GLN B  68       7.781  -3.514  43.647  1.00 23.52
ATOM   2376  C   GLN B  68       6.818  -2.716  44.495  1.00 21.91
ATOM   2377  O   GLN B  68       7.063  -2.480  45.669  1.00 20.16
ATOM   2378  CB  GLN B  68       8.728  -2.573  42.888  1.00 24.07
ATOM   2379  CG  GLN B  68       9.626  -1.652  43.771  1.00 24.21
ATOM   2380  CD  GLN B  68      10.603  -0.862  42.851  1.00 31.88
ATOM   2381  OE1 GLN B  68      11.607  -1.410  42.401  1.00 39.43
ATOM   2382  NE2 GLN B  68      10.288   0.408  42.568  1.00 35.51
ATOM   2383  N   LYS B  69       5.716  -2.263  43.881  1.00 21.12
ATOM   2384  CA  LYS B  69       4.666  -1.576  44.604  1.00 21.13
ATOM   2385  C   LYS B  69       4.090  -2.475  45.699  1.00 19.94
ATOM   2386  O   LYS B  69       3.983  -2.066  46.857  1.00 20.00
ATOM   2387  CB  LYS B  69       3.576  -1.081  43.633  1.00 27.74
ATOM   2388  CG  LYS B  69       4.122  -0.079  42.658  1.00 27.74
ATOM   2389  CD  LYS B  69       3.226   0.007  41.430  1.00 27.74
ATOM   2390  CE  LYS B  69       1.872   0.624  41.753  1.00 27.74
ATOM   2391  NZ  LYS B  69       1.042   0.747  40.517  1.00 27.74
ATOM   2392  N   GLU B  70       3.772  -3.733  45.375  1.00 20.16
ATOM   2393  CA  GLU B  70       3.181  -4.576  46.417  1.00 19.99
ATOM   2394  C   GLU B  70       4.160  -5.021  47.521  1.00 18.95
ATOM   2395  O   GLU B  70       3.732  -5.240  48.671  1.00 18.92
ATOM   2396  CB  GLU B  70       2.397  -5.760  45.858  1.00 22.89
ATOM   2397  CG  GLU B  70       0.913  -5.791  46.306  1.00 22.89
ATOM   2398  CD  GLU B  70       0.027  -4.820  45.485  1.00 22.89
ATOM   2399  OE1 GLU B  70      -0.334  -5.110  44.315  1.00 22.89
ATOM   2400  OE2 GLU B  70      -0.294  -3.719  45.995  1.00 22.89
ATOM   2401  N   GLU B  71       5.423  -5.207  47.168  1.00 19.61
ATOM   2402  CA  GLU B  71       6.493  -5.544  48.131  1.00 21.46
ATOM   2403  C   GLU B  71       6.548  -4.408  49.153  1.00 22.05
ATOM   2404  O   GLU B  71       6.669  -4.627  50.344  1.00 21.92
ATOM   2405  CB  GLU B  71       7.854  -5.710  47.411  1.00 22.72
ATOM   2406  CG  GLU B  71       8.048  -7.090  46.731  1.00 26.96
ATOM   2407  CD  GLU B  71       9.367  -7.190  45.969  1.00 28.67
ATOM   2408  OE1 GLU B  71      10.294  -6.415  46.290  1.00 38.38
ATOM   2409  OE2 GLU B  71       9.498  -8.034  45.029  1.00 40.34
ATOM   2410  N   ASN B  72       6.408  -3.181  48.688  1.00 21.07
ATOM   2411  CA  ASN B  72       6.413  -2.034  49.592  1.00 22.76
ATOM   2412  C   ASN B  72       5.142  -1.883  50.416  1.00 23.72
ATOM   2413  O   ASN B  72       5.148  -1.345  51.542  1.00 25.48
ATOM   2414  CB  ASN B  72       6.741  -0.778  48.781  1.00 21.93
ATOM   2415  CG  ASN B  72       8.219  -0.667  48.518  1.00 25.26
ATOM   2416  OD1 ASN B  72       9.024  -0.550  49.444  1.00 28.74
ATOM   2417  ND2 ASN B  72       8.575  -0.698  47.306  1.00 24.09
ATOM   2418  N   LYS B  73       4.023  -2.372  49.896  1.00 24.66
ATOM   2419  CA  LYS B  73       2.739  -2.280  50.609  1.00 25.90
ATOM   2420  C   LYS B  73       2.503  -3.474  51.518  1.00 25.64
ATOM   2421  O   LYS B  73       1.629  -3.447  52.367  1.00 26.74
ATOM   2422  CB  LYS B  73       1.578  -2.213  49.603  1.00 27.74
ATOM   2423  CG  LYS B  73       1.571  -0.971  48.692  1.00 27.74
ATOM   2424  CD  LYS B  73       0.485  -1.057  47.604  1.00 27.74
ATOM   2425  CE  LYS B  73      -0.907  -1.235  48.195  1.00 27.74
ATOM   2426  NZ  LYS B  73      -1.875  -1.582  47.098  1.00 27.74
ATOM   2427  N   GLY B  74       3.271  -4.537  51.309  1.00 26.00
ATOM   2428  CA  GLY B  74       3.080  -5.768  52.053  1.00 26.46
ATOM   2429  C   GLY B  74       1.990  -6.662  51.503  1.00 26.90
ATOM   2430  O   GLY B  74       1.380  -7.413  52.254  1.00 26.81
ATOM   2431  N   GLY B  75       1.773  -6.617  50.189  1.00 27.99
ATOM   2432  CA  GLY B  75       0.648  -7.317  49.559  1.00 27.64
ATOM   2433  C   GLY B  75       0.948  -8.779  49.232  1.00 28.18
ATOM   2434  O   GLY B  75       1.048  -9.136  48.068  1.00 27.23
ATOM   2435  N   GLU B  76       1.088  -9.612  50.264  1.00 27.66
ATOM   2436  CA  GLU B  76       1.583 -10.998  50.106  1.00 27.95
ATOM   2437  C   GLU B  76       0.762 -11.901  49.156  1.00 27.91
ATOM   2438  O   GLU B  76       1.327 -12.654  48.350  1.00 28.59
ATOM   2439  CB  GLU B  76       1.721 -11.678  51.490  1.00 27.97
ATOM   2440  CG  GLU B  76       2.709 -10.987  52.404  1.00 27.97
ATOM   2441  CD  GLU B  76       4.136 -11.415  52.122  1.00 27.97
ATOM   2442  OE1 GLU B  76       4.356 -12.615  51.854  1.00 27.97
ATOM   2443  OE2 GLU B  76       5.036 -10.549  52.168  1.00 27.97
ATOM   2444  N   ASP B  77      -0.558 -11.834  49.267  1.00 28.28
ATOM   2445  CA  ASP B  77      -1.443 -12.626  48.423  1.00 27.76
ATOM   2446  C   ASP B  77      -1.338 -12.205  46.959  1.00 26.89
ATOM   2447  O   ASP B  77      -1.252 -13.056  46.055  1.00 27.78
ATOM   2448  CB  ASP B  77      -2.893 -12.514  48.921  1.00 31.46
ATOM   2449  CG  ASP B  77      -3.414 -11.088  48.864  1.00 31.46
ATOM   2450  OD1 ASP B  77      -2.570 -10.161  48.965  1.00 31.46
ATOM   2451  OD2 ASP B  77      -4.650 -10.883  48.719  1.00 31.46
ATOM   2452  N   LYS B  78      -1.305 -10.893  46.705  1.00 23.28
ATOM   2453  CA  LYS B  78      -1.138 -10.458  45.317  1.00 22.18
ATOM   2454  C   LYS B  78       0.234 -10.831  44.829  1.00 21.72
ATOM   2455  O   LYS B  78       0.397 -11.158  43.657  1.00 20.05
ATOM   2456  CB  LYS B  78      -1.324  -8.950  45.179  1.00 25.28
ATOM   2457  CG  LYS B  78      -2.649  -8.486  45.751  1.00 25.28
ATOM   2458  CD  LYS B  78      -3.814  -9.285  45.169  1.00 25.28
ATOM   2459  CE  LYS B  78      -5.133  -8.619  45.559  1.00 25.28
ATOM   2460  NZ  LYS B  78      -5.375  -8.696  47.025  1.00 25.28
ATOM   2461  N   LEU B  79       1.236 -10.761  45.708  1.00 21.91
ATOM   2462  CA  LEU B  79       2.596 -11.075  45.256  1.00 22.12
ATOM   2463  C   LEU B  79       2.768 -12.500  44.729  1.00 22.52
ATOM   2464  O   LEU B  79       3.540 -12.691  43.791  1.00 21.97
ATOM   2465  CB  LEU B  79       3.660 -10.728  46.292  1.00 23.34
ATOM   2466  CG  LEU B  79       4.027  -9.243  46.444  1.00 24.14
ATOM   2467  CD1 LEU B  79       4.762  -9.076  47.718  1.00 25.16
ATOM   2468  CD2 LEU B  79       4.881  -8.758  45.294  1.00 23.50
ATOM   2469  N   LYS B  80       2.079 -13.478  45.314  1.00 23.01
ATOM   2470  CA  LYS B  80       2.090 -14.861  44.753  1.00 23.98
ATOM   2471  C   LYS B  80       1.652 -14.872  43.282  1.00 24.53
ATOM   2472  O   LYS B  80       2.378 -15.421  42.424  1.00 23.75
ATOM   2473  CB  LYS B  80       1.276 -15.827  45.618  1.00 26.38
ATOM   2474  CG  LYS B  80       1.164 -17.240  44.942  1.00 26.38
ATOM   2475  CD  LYS B  80      -0.245 -17.574  44.507  1.00 26.38
ATOM   2476  CE  LYS B  80      -0.183 -18.769  43.509  1.00 26.38
ATOM   2477  NZ  LYS B  80      -1.484 -19.297  43.003  1.00 26.38
ATOM   2478  N   MET B  81       0.551 -14.176  42.968  1.00 23.36
ATOM   2479  CA  MET B  81       0.110 -14.071  41.553  1.00 24.40
ATOM   2480  C   MET B  81       1.018 -13.241  40.694  1.00 23.27
ATOM   2481  O   MET B  81       1.261 -13.557  39.507  1.00 22.57
ATOM   2482  CB  MET B  81      -1.309 -13.525  41.464  1.00 24.38
ATOM   2483  CG  MET B  81      -2.367 -14.631  41.507  1.00 24.38
ATOM   2484  SD  MET B  81      -4.042 -14.021  41.313  1.00 24.38
ATOM   2485  CE  MET B  81      -4.275 -13.109  42.834  1.00 24.38
ATOM   2486  N   ILE B  82       1.508 -12.136  41.248  1.00 22.13
ATOM   2487  CA  ILE B  82       2.409 -11.287  40.450  1.00 21.06
ATOM   2488  C   ILE B  82       3.694 -12.008  40.043  1.00 21.34
ATOM   2489  O   ILE B  82       4.132 -11.933  38.901  1.00 22.42
ATOM   2490  CB  ILE B  82       2.744  -9.975  41.257  1.00 18.59
ATOM   2491  CG1 ILE B  82       1.472  -9.147  41.472  1.00 21.04
ATOM   2492  CG2 ILE B  82       3.694  -9.143  40.364  1.00 21.35
ATOM   2493  CD1 ILE B  82       1.666  -7.978  42.511  1.00 21.01
ATOM   2494  N   ARG B  83       4.290 -12.736  40.994  1.00 22.19
ATOM   2495  CA  ARG B  83       5.541 -13.425  40.751  1.00 24.42
ATOM   2496  C   ARG B  83       5.354 -14.549  39.746  1.00 24.21
ATOM   2497  O   ARG B  83       6.209 -14.727  38.877  1.00 23.26
ATOM   2498  CB  ARG B  83       6.150 -13.918  42.057  1.00 25.37
ATOM   2499  CG  ARG B  83       6.718 -12.708  42.798  1.00 27.24
ATOM   2500  CD  ARG B  83       7.141 -13.050  44.211  1.00 32.73
ATOM   2501  NE  ARG B  83       7.728 -11.864  44.843  1.00 38.25
ATOM   2502  CZ  ARG B  83       7.820 -11.699  46.156  1.00 39.19
ATOM   2503  NH1 ARG B  83       7.332 -12.630  46.974  1.00 36.27
ATOM   2504  NH2 ARG B  83       8.383 -10.593  46.637  1.00 41.69
ATOM   2505  N   GLU B  84       4.245 -15.274  39.824  1.00 23.58
ATOM   2506  CA  GLU B  84       4.006 -16.378  38.868  1.00 25.68
ATOM   2507  C   GLU B  84       3.837 -15.795  37.480  1.00 25.27
ATOM   2508  O   GLU B  84       4.272 -16.368  36.464  1.00 27.76
ATOM   2509  CB  GLU B  84       2.745 -17.158  39.222  1.00 32.54
ATOM   2510  CG  GLU B  84       2.890 -17.879  40.508  1.00 32.54
ATOM   2511  CD  GLU B  84       3.903 -19.024  40.453  1.00 32.54
ATOM   2512  OE1 GLU B  84       4.046 -19.691  39.397  1.00 32.54
ATOM   2513  OE2 GLU B  84       4.555 -19.260  41.489  1.00 32.54
ATOM   2514  N   TYR B  85       3.238 -14.622  37.446  1.00 23.53
ATOM   2515  CA  TYR B  85       2.962 -13.971  36.172  1.00 24.38
ATOM   2516  C   TYR B  85       4.270 -13.495  35.528  1.00 24.27
ATOM   2517  O   TYR B  85       4.550 -13.755  34.348  1.00 22.74
ATOM   2518  CB  TYR B  85       2.028 -12.791  36.357  1.00 28.60
ATOM   2519  CG  TYR B  85       1.435 -12.388  35.055  1.00 28.60
ATOM   2520  CD1 TYR B  85       1.256 -13.319  34.028  1.00 28.60
ATOM   2521  CD2 TYR B  85       1.080 -11.077  34.815  1.00 28.60
ATOM   2522  CE1 TYR B  85       0.725 -12.906  32.769  1.00 28.60
ATOM   2523  CE2 TYR B  85       0.532 -10.685  33.610  1.00 28.60
ATOM   2524  CZ  TYR B  85       0.363 -11.598  32.608  1.00 28.60
ATOM   2525  OH  TYR B  85      -0.204 -11.171  31.446  1.00 28.60
ATOM   2526  N   ARG B  86       5.092 -12.847  36.343  1.00 23.25
ATOM   2527  CA  ARG B  86       6.407 -12.409  35.888  1.00 25.99
ATOM   2528  C   ARG B  86       7.216 -13.593  35.342  1.00 25.17
ATOM   2529  O   ARG B  86       7.869 -13.490  34.281  1.00 25.67
ATOM   2530  CB  ARG B  86       7.168 -11.688  37.005  1.00 25.62
ATOM   2531  CG  ARG B  86       8.562 -11.164  36.537  1.00 27.21
ATOM   2532  CD  ARG B  86       9.327 -10.362  37.630  1.00 28.70
ATOM   2533  NE  ARG B  86       9.190 -10.904  38.965  1.00 32.38
ATOM   2534  CZ  ARG B  86       9.737 -12.046  39.372  1.00 34.11
ATOM   2535  NH1 ARG B  86      10.444 -12.795  38.525  1.00 37.35
ATOM   2536  NH2 ARG B  86       9.565 -12.437  40.627  1.00 35.42
ATOM   2537  N   GLN B  87       7.183 -14.694  36.070  1.00 25.65
ATOM   2538  CA  GLN B  87       7.988 -15.868  35.738  1.00 28.69
ATOM   2539  C   GLN B  87       7.523 -16.443  34.394  1.00 27.77
ATOM   2540  O   GLN B  87       8.348 -16.885  33.557  1.00 26.69
ATOM   2541  CB  GLN B  87       7.922 -16.907  36.878  1.00 32.39
ATOM   2542  CG  GLN B  87       8.790 -16.502  38.105  1.00 32.39
ATOM   2543  CD  GLN B  87      10.247 -16.110  37.784  1.00 32.39
ATOM   2544  OE1 GLN B  87      10.887 -15.335  38.504  1.00 32.39
ATOM   2545  NE2 GLN B  87      10.771 -16.651  36.681  1.00 32.39
ATOM   2546  N   MET B  88       6.218 -16.418  34.149  1.00 27.61
ATOM   2547  CA  MET B  88       5.708 -16.820  32.828  1.00 31.47
ATOM   2548  C   MET B  88       6.270 -15.920  31.676  1.00 27.32
ATOM   2549  O   MET B  88       6.673 -16.418  30.593  1.00 25.41
ATOM   2550  CB  MET B  88       4.170 -16.859  32.827  1.00 34.25
ATOM   2551  CG  MET B  88       3.614 -17.282  31.469  1.00 34.25
ATOM   2552  SD  MET B  88       2.234 -16.318  30.886  1.00 34.25
ATOM   2553  CE  MET B  88       1.254 -16.343  32.388  1.00 34.25
ATOM   2554  N   VAL B  89       6.321 -14.612  31.925  1.00 24.56
ATOM   2555  CA  VAL B  89       6.770 -13.696  30.889  1.00 25.01
ATOM   2556  C   VAL B  89       8.263 -13.894  30.671  1.00 24.99
ATOM   2557  O   VAL B  89       8.767 -13.808  29.525  1.00 26.28
ATOM   2558  CB  VAL B  89       6.371 -12.193  31.208  1.00 24.24
ATOM   2559  CG1 VAL B  89       6.891 -11.266  30.132  1.00 22.31
ATOM   2560  CG2 VAL B  89       4.857 -12.042  31.223  1.00 22.61
ATOM   2561  N   GLU B  90       9.013 -14.155  31.741  1.00 23.82
ATOM   2562  CA  GLU B  90      10.463 -14.447  31.616  1.00 25.50
ATOM   2563  C   GLU B  90      10.713 -15.714  30.797  1.00 24.88
ATOM   2564  O   GLU B  90      11.688 -15.779  30.044  1.00 26.75
ATOM   2565  CB  GLU B  90      11.073 -14.627  33.010  1.00 24.24
ATOM   2566  CG  GLU B  90      11.081 -13.264  33.753  1.00 24.50
ATOM   2567  CD  GLU B  90      11.591 -13.384  35.176  1.00 31.57
ATOM   2568  OE1 GLU B  90      11.947 -14.518  35.640  1.00 30.45
ATOM   2569  OE2 GLU B  90      11.621 -12.328  35.831  1.00 24.63
ATOM   2570  N   THR B  91       9.863 -16.724  30.946  1.00 24.81
ATOM   2571  CA  THR B  91      10.008 -17.942  30.093  1.00 25.45
ATOM   2572  C   THR B  91       9.850 -17.617  28.601  1.00 25.27
ATOM   2573  O   THR B  91      10.668 -18.065  27.734  1.00 24.31
ATOM   2574  CB  THR B  91       9.013 -19.003  30.523  1.00 25.47
ATOM   2575  OG1 THR B  91       9.270 -19.390  31.885  1.00 25.47
ATOM   2576  CG2 THR B  91       9.139 -20.282  29.598  1.00 25.47
ATOM   2577  N   GLU B  92       8.844 -16.784  28.306  1.00 24.56
ATOM   2578  CA  GLU B  92       8.657 -16.271  26.953  1.00 26.05
ATOM   2579  C   GLU B  92       9.858 -15.477  26.501  1.00 26.41
ATOM   2580  O   GLU B  92      10.347 -15.655  25.379  1.00 24.71
ATOM   2581  CB  GLU B  92       7.430 -15.383  26.893  1.00 27.57
ATOM   2582  CG  GLU B  92       6.178 -16.119  26.455  1.00 27.57
ATOM   2583  CD  GLU B  92       4.927 -15.247  26.488  1.00 27.57
ATOM   2584  OE1 GLU B  92       5.038 -14.044  26.158  1.00 27.57
ATOM   2585  OE2 GLU B  92       3.811 -15.745  26.746  1.00 27.57
ATOM   2586  N   LEU B  93      10.346 -14.580  27.354  1.00 25.17
ATOM   2587  CA  LEU B  93      11.585 -13.831  26.998  1.00 24.86
ATOM   2588  C   LEU B  93      12.757 -14.752  26.708  1.00 25.78
ATOM   2589  O   LEU B  93      13.473 -14.504  25.712  1.00 25.24
ATOM   2590  CB  LEU B  93      12.012 -12.872  28.116  1.00 25.45
ATOM   2591  CG  LEU B  93      11.173 -11.627  28.290  1.00 26.16
ATOM   2592  CD1 LEU B  93      11.369 -11.008  29.729  1.00 25.55
ATOM   2593  CD2 LEU B  93      11.446 -10.581  27.163  1.00 28.49
ATOM   2594  N   LYS B  94      12.987 -15.745  27.567  1.00 25.66
ATOM   2595  CA  LYS B  94      14.129 -16.646  27.380  1.00 26.56
ATOM   2596  C   LYS B  94      13.993 -17.368  26.027  1.00 26.85
ATOM   2597  O   LYS B  94      15.000 -17.474  25.277  1.00 25.42
ATOM   2598  CB  LYS B  94      14.199 -17.643  28.523  1.00 26.65
ATOM   2599  CG  LYS B  94      15.176 -18.792  28.301  1.00 26.65
ATOM   2600  CD  LYS B  94      16.619 -18.341  28.456  1.00 26.65
ATOM   2601  CE  LYS B  94      17.562 -19.529  28.556  1.00 26.65
ATOM   2602  NZ  LYS B  94      18.074 -19.716  29.942  1.00 26.65
ATOM   2603  N   LEU B  95      12.778 -17.848  25.714  1.00 25.56
ATOM   2604  CA  LEU B  95      12.538 -18.582  24.437  1.00 25.47
ATOM   2605  C   LEU B  95      12.778 -17.679  23.244  1.00 25.02
ATOM   2606  O   LEU B  95      13.472 -18.119  22.296  1.00 26.52
ATOM   2607  CB  LEU B  95      11.130 -19.179  24.334  1.00 26.52
ATOM   2608  CG  LEU B  95      10.951 -20.333  25.337  1.00 27.39
ATOM   2609  CD1 LEU B  95       9.461 -20.645  25.406  1.00 28.11
ATOM   2610  CD2 LEU B  95      11.728 -21.614  24.987  1.00 28.43
ATOM   2611  N   ILE B  96      12.260 -16.459  23.289  1.00 24.60
ATOM   2612  CA  ILE B  96      12.481 -15.524  22.162  1.00 25.53
ATOM   2613  C   ILE B  96      13.967 -15.215  21.954  1.00 25.36
ATOM   2614  O   ILE B  96      14.510 -15.285  20.810  1.00 24.02
ATOM   2615  CB  ILE B  96      11.669 -14.204  22.266  1.00 25.84
ATOM   2616  CG1 ILE B  96      10.148 -14.480  22.294  1.00 27.20
ATOM   2617  CG2 ILE B  96      12.062 -13.251  21.071  1.00 27.33
ATOM   2618  CD1 ILE B  96       9.351 -13.242  22.914  1.00 26.74
ATOM   2619  N   CYS B  97      14.663 -14.880  23.035  1.00 24.95
ATOM   2620  CA  CYS B  97      16.119 -14.668  22.925  1.00 25.69
ATOM   2621  C   CYS B  97      16.882 -15.872  22.390  1.00 25.83
ATOM   2622  O   CYS B  97      17.757 -15.714  21.530  1.00 26.83
ATOM   2623  CB  CYS B  97      16.677 -14.284  24.270  1.00 25.07
ATOM   2624  SG  CYS B  97      16.136 -12.652  24.880  1.00 28.30
ATOM   2625  N   CYS B  98      16.614 -17.090  22.914  1.00 25.17
ATOM   2626  CA  CYS B  98      17.247 -18.312  22.452  1.00 26.51
ATOM   2627  C   CYS B  98      16.983 -18.555  20.986  1.00 25.89
ATOM   2628  O   CYS B  98      17.842 -19.075  20.294  1.00 27.36
ATOM   2629  CB  CYS B  98      16.746 -19.475  23.269  1.00 27.34
ATOM   2630  SG  CYS B  98      17.534 -19.412  24.923  1.00 35.78
ATOM   2631  N   ASP B  99      15.795 -18.205  20.538  1.00 24.22
ATOM   2632  CA  ASP B  99      15.427 -18.376  19.135  1.00 25.92
ATOM   2633  C   ASP B  99      16.358 -17.585  18.255  1.00 24.05
ATOM   2634  O   ASP B  99      17.050 -18.156  17.375  1.00 26.22
ATOM   2635  CB  ASP B  99      13.972 -17.974  18.922  1.00 24.98
ATOM   2636  CG  ASP B  99      13.446 -18.333  17.507  1.00 29.38
ATOM   2637  OD1 ASP B  99      13.791 -19.408  16.913  1.00 30.65
ATOM   2638  OD2 ASP B  99      12.668 -17.509  16.960  1.00 33.78
ATOM   2639  N   ILE B 100      16.418 -16.273  18.476  1.00 23.98
ATOM   2640  CA  ILE B 100      17.270 -15.447  17.611  1.00 24.83
ATOM   2641  C   ILE B 100      18.771 -15.736  17.819  1.00 24.71
ATOM   2642  O   ILE B 100      19.557 -15.689  16.856  1.00 24.45
ATOM   2643  CB  ILE B 100      16.940 -13.937  17.754  1.00 24.58
ATOM   2644  CG1 ILE B 100      17.799 -13.096  16.813  1.00 23.52
ATOM   2645  CG2 ILE B 100      17.076 -13.424  19.180  1.00 24.09
ATOM   2646  CD1 ILE B 100      17.722 -13.445  15.312  1.00 27.92
ATOM   2647  N   LEU B 101      19.165 -16.065  19.040  1.00 24.73
ATOM   2648  CA  LEU B 101      20.544 -16.387  19.292  1.00 25.41
ATOM   2649  C   LEU B 101      20.967 -17.640  18.515  1.00 25.67
ATOM   2650  O   LEU B 101      22.119 -17.699  18.025  1.00 25.78
ATOM   2651  CB  LEU B 101      20.819 -16.473  20.807  1.00 26.15
ATOM   2652  CG  LEU B 101      20.829 -15.115  21.485  1.00 25.46
ATOM   2653  CD1 LEU B 101      20.905 -15.441  22.995  1.00 28.63
ATOM   2654  CD2 LEU B 101      21.980 -14.180  21.009  1.00 25.77
ATOM   2655  N   ASP B 102      20.050 -18.609  18.340  1.00 24.91
ATOM   2656  CA  ASP B 102      20.331 -19.804  17.548  1.00 27.08
ATOM   2657  C   ASP B 102      20.443 -19.534  16.048  1.00 26.70
ATOM   2658  O   ASP B 102      21.362 -19.995  15.395  1.00 28.09
ATOM   2659  CB  ASP B 102      19.315 -20.907  17.804  1.00 27.76
ATOM   2660  CG  ASP B 102      19.795 -22.230  17.234  1.00 30.51
ATOM   2661  OD1 ASP B 102      19.158 -22.772  16.295  1.00 36.40
ATOM   2662  OD2 ASP B 102      20.857 -22.678  17.717  1.00 33.82
ATOM   2663  N   VAL B 103      19.550 -18.701  15.538  1.00 26.76
ATOM   2664  CA  VAL B 103      19.611 -18.234  14.161  1.00 25.63
ATOM   2665  C   VAL B 103      20.916 -17.450  13.920  1.00 25.09
ATOM   2666  O   VAL B 103      21.562 -17.637  12.867  1.00 25.53
ATOM   2667  CB  VAL B 103      18.385 -17.337  13.871  1.00 25.32
ATOM   2668  CG1 VAL B 103      18.462 -16.752  12.469  1.00 27.35
ATOM   2669  CG2 VAL B 103      17.097 -18.158  14.060  1.00 25.27
ATOM   2670  N   LEU B 104      21.304 -16.562  14.849  1.00 24.14
ATOM   2671  CA  LEU B 104      22.596 -15.820  14.670  1.00 25.03
ATOM   2672  C   LEU B 104      23.784 -16.791  14.637  1.00 25.23
ATOM   2673  O   LEU B 104      24.707 -16.723  13.779  1.00 24.34
ATOM   2674  CB  LEU B 104      22.798 -14.856  15.825  1.00 25.07
ATOM   2675  CG  LEU B 104      21.929 -13.614  15.769  1.00 24.99
ATOM   2676  CD1 LEU B 104      21.808 -12.938  17.126  1.00 27.13
ATOM   2677  CD2 LEU B 104      22.396 -12.611  14.665  1.00 26.84
ATOM   2678  N   ASP B 105      23.773 -17.736  15.568  1.00 26.28
ATOM   2679  CA  ASP B 105      24.910 -18.674  15.693  1.00 27.61
ATOM   2680  C   ASP B 105      25.058 -19.681  14.524  1.00 28.40
ATOM   2681  O   ASP B 105      26.176 -19.906  14.005  1.00 27.59
ATOM   2682  CB  ASP B 105      24.983 -19.292  17.099  1.00 30.05
ATOM   2683  CG  ASP B 105      25.978 -18.550  18.038  1.00 34.07
ATOM   2684  OD1 ASP B 105      26.473 -17.409  17.754  1.00 35.54
ATOM   2685  OD2 ASP B 105      26.261 -19.124  19.112  1.00 39.49
ATOM   2686  N   LYS B 106      23.945 -20.262  14.098  1.00 27.77
ATOM   2687  CA  LYS B 106      23.953 -21.306  13.070  1.00 29.11
ATOM   2688  C   LYS B 106      23.909 -20.744  11.656  1.00 29.12
ATOM   2689  O   LYS B 106      24.274 -21.455  10.719  1.00 30.11
ATOM   2690  CB  LYS B 106      22.747 -22.242  13.199  1.00 30.53
ATOM   2691  CG  LYS B 106      22.469 -22.831  14.555  1.00 32.15
ATOM   2692  CD  LYS B 106      23.483 -23.840  14.992  1.00 36.63
ATOM   2693  CE  LYS B 106      23.126 -24.409  16.377  1.00 36.17
ATOM   2694  NZ  LYS B 106      23.996 -25.564  16.644  1.00 44.71
ATOM   2695  N   HIS B 107      23.409 -19.516  11.480  1.00 27.38
ATOM   2696  CA  HIS B 107      23.025 -19.068  10.137  1.00 26.94
ATOM   2697  C   HIS B 107      23.641 -17.718   9.754  1.00 26.42
ATOM   2698  O   HIS B 107      24.430 -17.629   8.789  1.00 26.65
ATOM   2699  CB  HIS B 107      21.505 -19.034   9.998  1.00 26.42
ATOM   2700  CG  HIS B 107      20.871 -20.394  10.142  1.00 26.69
ATOM   2701  ND1 HIS B 107      21.163 -21.427   9.285  1.00 27.57
ATOM   2702  CD2 HIS B 107      19.955 -20.869  11.012  1.00 30.85
ATOM   2703  CE1 HIS B 107      20.486 -22.504   9.648  1.00 32.27
ATOM   2704  NE2 HIS B 107      19.731 -22.185  10.687  1.00 31.94
ATOM   2705  N   LEU B 108      23.291 -16.705  10.522  1.00 25.53
ATOM   2706  CA  LEU B 108      23.641 -15.327  10.142  1.00 26.20
ATOM   2707  C   LEU B 108      25.127 -15.043  10.307  1.00 25.52
ATOM   2708  O   LEU B 108      25.798 -14.612   9.368  1.00 26.20
ATOM   2709  CB  LEU B 108      22.844 -14.334  10.967  1.00 25.34
ATOM   2710  CG  LEU B 108      21.312 -14.465  10.768  1.00 28.37
ATOM   2711  CD1 LEU B 108      20.619 -13.716  11.819  1.00 27.49
ATOM   2712  CD2 LEU B 108      20.864 -13.938   9.377  1.00 27.80
ATOM   2713  N   ILE B 109      25.668 -15.316  11.492  1.00 25.45
ATOM   2714  CA  ILE B 109      27.104 -15.056  11.688  1.00 25.66
ATOM   2715  C   ILE B 109      27.980 -15.866  10.691  1.00 27.12
ATOM   2716  O   ILE B 109      28.786 -15.281   9.977  1.00 26.88
ATOM   2717  CB  ILE B 109      27.519 -15.118  13.196  1.00 25.22
ATOM   2718  CG1 ILE B 109      26.826 -13.966  13.972  1.00 23.24
ATOM   2719  CG2 ILE B 109      29.051 -14.982  13.355  1.00 26.30
ATOM   2720  CD1 ILE B 109      26.889 -14.145  15.517  1.00 27.52
ATOM   2721  N   PRO B 110      27.808 -17.194  10.604  1.00 26.84
ATOM   2722  CA  PRO B 110      28.636 -17.937   9.623  1.00 29.03
ATOM   2723  C   PRO B 110      28.565 -17.433   8.170  1.00 29.40
ATOM   2724  O   PRO B 110      29.578 -17.469   7.475  1.00 29.60
ATOM   2725  CB  PRO B 110      28.090 -19.358   9.702  1.00 29.08
ATOM   2726  CG  PRO B 110      27.489 -19.461  11.047  1.00 28.76
ATOM   2727  CD  PRO B 110      26.983 -18.096  11.431  1.00 28.16
ATOM   2728  N   ALA B 111      27.405 -16.955   7.728  1.00 29.57
ATOM   2729  CA  ALA B 111      27.205 -16.524   6.353  1.00 29.87
ATOM   2730  C   ALA B 111      27.594 -15.060   6.114  1.00 30.30
ATOM   2731  O   ALA B 111      27.695 -14.614   4.965  1.00 31.78
ATOM   2732  CB  ALA B 111      25.733 -16.781   5.923  1.00 30.62
ATOM   2733  N   ALA B 112      27.880 -14.323   7.181  1.00 28.36
ATOM   2734  CA  ALA B 112      28.180 -12.896   7.082  1.00 29.60
ATOM   2735  C   ALA B 112      29.527 -12.655   6.413  1.00 30.93
ATOM   2736  O   ALA B 112      30.515 -13.265   6.789  1.00 31.41
ATOM   2737  CB  ALA B 112      28.186 -12.287   8.472  1.00 29.74
ATOM   2738  N   ASN B 113      29.561 -11.795   5.406  1.00 31.65
ATOM   2739  CA  ASN B 113      30.825 -11.568   4.699  1.00 33.74
ATOM   2740  C   ASN B 113      31.124 -10.099   4.371  1.00 33.56
ATOM   2741  O   ASN B 113      31.944  -9.814   3.469  1.00 35.23
ATOM   2742  CB  ASN B 113      30.904 -12.464   3.458  1.00 34.69
ATOM   2743  CG  ASN B 113      32.355 -12.671   2.972  1.00 39.64
ATOM   2744  OD1 ASN B 113      33.302 -12.759   3.779  1.00 44.50
ATOM   2745  ND2 ASN B 113      32.533 -12.738   1.652  1.00 43.11
ATOM   2746  N   THR B 114      30.492  -9.175   5.094  1.00 32.93
ATOM   2747  CA  THR B 114      30.850  -7.743   5.020  1.00 32.42
ATOM   2748  C   THR B 114      31.108  -7.216   6.428  1.00 32.40
ATOM   2749  O   THR B 114      30.597  -7.761   7.434  1.00 30.18
ATOM   2750  CB  THR B 114      29.745  -6.828   4.370  1.00 32.31
ATOM   2751  OG1 THR B 114      28.571  -6.752   5.204  1.00 32.55
ATOM   2752  CG2 THR B 114      29.339  -7.296   2.975  1.00 32.96
ATOM   2753  N   GLY B 115      31.844  -6.118   6.509  1.00 31.34
ATOM   2754  CA  GLY B 115      32.054  -5.450   7.786  1.00 31.02
ATOM   2755  C   GLY B 115      30.735  -5.048   8.437  1.00 30.64
ATOM   2756  O   GLY B 115      30.515  -5.351   9.620  1.00 28.43
ATOM   2757  N   GLU B 116      29.862  -4.347   7.690  1.00 29.76
ATOM   2758  CA  GLU B 116      28.543  -3.951   8.190  1.00 30.75
ATOM   2759  C   GLU B 116      27.758  -5.154   8.731  1.00 27.98
ATOM   2760  O   GLU B 116      27.178  -5.071   9.827  1.00 26.21
ATOM   2761  CB  GLU B 116      27.672  -3.290   7.084  1.00 29.90
ATOM   2762  CG  GLU B 116      28.013  -1.837   6.656  1.00 36.55
ATOM   2763  CD  GLU B 116      26.888  -1.151   5.817  1.00 37.68
ATOM   2764  OE1 GLU B 116      25.791  -1.762   5.632  1.00 47.82
ATOM   2765  OE2 GLU B 116      27.083   0.027   5.345  1.00 47.24
ATOM   2766  N   SER B 117      27.677  -6.254   7.971  1.00 26.24
ATOM   2767  CA  SER B 117      26.753  -7.314   8.399  1.00 27.40
ATOM   2768  C   SER B 117      27.356  -8.032   9.607  1.00 26.32
ATOM   2769  O   SER B 117      26.646  -8.322  10.574  1.00 26.48
ATOM   2770  CB  SER B 117      26.420  -8.261   7.242  1.00 27.77
ATOM   2771  OG  SER B 117      27.531  -9.021   6.934  1.00 32.62
ATOM   2772  N   LYS B 118      28.686  -8.214   9.620  1.00 23.79
ATOM   2773  CA  LYS B 118      29.344  -8.817  10.795  1.00 24.82
ATOM   2774  C   LYS B 118      29.092  -7.958  12.037  1.00 23.69
ATOM   2775  O   LYS B 118      28.765  -8.470  13.147  1.00 25.41
ATOM   2776  CB  LYS B 118      30.866  -8.941  10.563  1.00 24.70
ATOM   2777  CG  LYS B 118      31.243 -10.032   9.584  1.00 24.70
ATOM   2778  CD  LYS B 118      32.742 -10.279   9.601  1.00 24.70
ATOM   2779  CE  LYS B 118      33.119 -11.322  10.641  1.00 24.70
ATOM   2780  NZ  LYS B 118      34.545 -11.736  10.520  1.00 24.70
ATOM   2781  N   VAL B 119      29.261  -6.642  11.914  1.00 23.70
ATOM   2782  CA  VAL B 119      29.055  -5.823  13.150  1.00 22.35
ATOM   2783  C   VAL B 119      27.575  -5.871  13.562  1.00 24.27
ATOM   2784  O   VAL B 119      27.224  -5.902  14.755  1.00 23.17
ATOM   2785  CB  VAL B 119      29.435  -4.341  12.894  1.00 24.56
ATOM   2786  CG1 VAL B 119      29.089  -3.456  14.116  1.00 22.21
ATOM   2787  CG2 VAL B 119      30.915  -4.205  12.577  1.00 22.54
ATOM   2788  N   PHE B 120      26.687  -5.843  12.567  1.00 22.20
ATOM   2789  CA  PHE B 120      25.234  -5.878  12.842  1.00 23.31
ATOM   2790  C   PHE B 120      24.890  -7.120  13.645  1.00 22.87
ATOM   2791  O   PHE B 120      24.157  -6.998  14.633  1.00 24.61
ATOM   2792  CB  PHE B 120      24.466  -5.883  11.515  1.00 22.98
ATOM   2793  CG  PHE B 120      22.965  -5.678  11.676  1.00 25.99
ATOM   2794  CD1 PHE B 120      22.102  -6.763  11.816  1.00 30.86
ATOM   2795  CD2 PHE B 120      22.440  -4.390  11.646  1.00 32.06
ATOM   2796  CE1 PHE B 120      20.715  -6.583  11.931  1.00 29.29
ATOM   2797  CE2 PHE B 120      21.033  -4.189  11.745  1.00 32.81
ATOM   2798  CZ  PHE B 120      20.195  -5.304  11.912  1.00 30.64
ATOM   2799  N   TYR B 121      25.381  -8.284  13.239  1.00 23.59
ATOM   2800  CA  TYR B 121      24.962  -9.516  13.888  1.00 23.64
ATOM   2801  C   TYR B 121      25.638  -9.702  15.247  1.00 24.98
ATOM   2802  O   TYR B 121      24.997 -10.197  16.177  1.00 26.16
ATOM   2803  CB  TYR B 121      25.169 -10.765  13.029  1.00 24.82
ATOM   2804  CG  TYR B 121      24.475 -10.703  11.684  1.00 25.81
ATOM   2805  CD1 TYR B 121      23.137 -10.434  11.592  1.00 24.31
ATOM   2806  CD2 TYR B 121      25.164 -11.041  10.508  1.00 27.76
ATOM   2807  CE1 TYR B 121      22.521 -10.360  10.397  1.00 27.44
ATOM   2808  CE2 TYR B 121      24.528 -10.995   9.277  1.00 28.64
ATOM   2809  CZ  TYR B 121      23.215 -10.650   9.245  1.00 29.17
ATOM   2810  OH  TYR B 121      22.510 -10.590   8.074  1.00 28.75
ATOM   2811  N   TYR B 122      26.907  -9.323  15.392  1.00 23.45
ATOM   2812  CA  TYR B 122      27.528  -9.396  16.751  1.00 23.68
ATOM   2813  C   TYR B 122      26.852  -8.408  17.727  1.00 23.07
ATOM   2814  O   TYR B 122      26.668  -8.714  18.903  1.00 22.80
ATOM   2815  CB  TYR B 122      29.030  -9.191  16.690  1.00 26.42
ATOM   2816  CG  TYR B 122      29.772 -10.433  16.307  1.00 27.18
ATOM   2817  CD1 TYR B 122      30.372 -10.534  15.056  1.00 30.90
ATOM   2818  CD2 TYR B 122      29.865 -11.527  17.191  1.00 29.00
ATOM   2819  CE1 TYR B 122      31.109 -11.695  14.703  1.00 29.30
ATOM   2820  CE2 TYR B 122      30.542 -12.679  16.832  1.00 32.21
ATOM   2821  CZ  TYR B 122      31.167 -12.751  15.606  1.00 31.82
ATOM   2822  OH  TYR B 122      31.857 -13.889  15.239  1.00 34.56
ATOM   2823  N   LYS B 123      26.523  -7.211  17.248  1.00 23.78
ATOM   2824  CA  LYS B 123      25.724  -6.272  18.040  1.00 23.74
ATOM   2825  C   LYS B 123      24.360  -6.915  18.466  1.00 25.22
ATOM   2826  O   LYS B 123      23.935  -6.822  19.638  1.00 25.12
ATOM   2827  CB  LYS B 123      25.443  -5.001  17.244  1.00 25.70
ATOM   2828  CG  LYS B 123      24.495  -4.074  17.949  1.00 23.98
ATOM   2829  CD  LYS B 123      24.118  -2.842  17.069  1.00 24.43
ATOM   2830  CE  LYS B 123      22.840  -2.070  17.553  1.00 30.44
ATOM   2831  NZ  LYS B 123      21.626  -3.042  17.474  1.00 29.05
ATOM   2832  N   MET B 124      23.692  -7.574  17.524  1.00 25.18
ATOM   2833  CA  MET B 124      22.394  -8.209  17.837  1.00 27.32
ATOM   2834  C   MET B 124      22.619  -9.308  18.877  1.00 25.49
ATOM   2835  O   MET B 124      21.836  -9.491  19.820  1.00 24.51
ATOM   2836  CB  MET B 124      21.824  -8.828  16.526  1.00 25.66
ATOM   2837  CG  MET B 124      20.383  -9.224  16.636  1.00 33.82
ATOM   2838  SD  MET B 124      19.728  -9.443  14.912  1.00 35.83
ATOM   2839  CE  MET B 124      18.027  -9.554  15.336  1.00 33.44
ATOM   2840  N   LYS B 125      23.712 -10.030  18.735  1.00 24.58
ATOM   2841  CA  LYS B 125      24.055 -11.115  19.648  1.00 23.89
ATOM   2842  C   LYS B 125      24.267 -10.526  21.066  1.00 23.72
ATOM   2843  O   LYS B 125      23.719 -11.045  22.086  1.00 24.53
ATOM   2844  CB  LYS B 125      25.259 -11.876  19.131  1.00 22.97
ATOM   2845  CG  LYS B 125      25.601 -13.078  20.002  1.00 24.63
ATOM   2846  CD  LYS B 125      26.756 -13.871  19.417  1.00 30.24
ATOM   2847  CE  LYS B 125      27.166 -14.942  20.413  1.00 31.68
ATOM   2848  NZ  LYS B 125      28.329 -15.699  19.951  1.00 36.35
ATOM   2849  N   GLY B 126      24.993  -9.396  21.138  1.00 23.19
ATOM   2850  CA  GLY B 126      25.176  -8.662  22.412  1.00 23.99
ATOM   2851  C   GLY B 126      23.813  -8.218  22.979  1.00 23.86
ATOM   2852  O   GLY B 126      23.579  -8.365  24.198  1.00 24.41
ATOM   2853  N   ASP B 127      22.959  -7.646  22.112  1.00 24.12
ATOM   2854  CA  ASP B 127      21.631  -7.192  22.518  1.00 24.00
ATOM   2855  C   ASP B 127      20.813  -8.305  23.157  1.00 24.97
ATOM   2856  O   ASP B 127      20.203  -8.064  24.182  1.00 23.72
ATOM   2857  CB  ASP B 127      20.841  -6.620  21.356  1.00 24.70
ATOM   2858  CG  ASP B 127      21.424  -5.302  20.819  1.00 26.64
ATOM   2859  OD1 ASP B 127      22.169  -4.587  21.559  1.00 26.88
ATOM   2860  OD2 ASP B 127      21.086  -4.989  19.657  1.00 26.13
ATOM   2861  N   TYR B 128      20.672  -9.446  22.472  1.00 23.89
ATOM   2862  CA  TYR B 128      19.781 -10.542  23.003  1.00 24.22
ATOM   2863  C   TYR B 128      20.359 -11.235  24.241  1.00 24.89
ATOM   2864  O   TYR B 128      19.591 -11.596  25.159  1.00 24.32
ATOM   2865  CB  TYR B 128      19.341 -11.509  21.871  1.00 24.97
ATOM   2866  CG  TYR B 128      18.320 -10.798  21.048  1.00 25.04
ATOM   2867  CD1 TYR B 128      18.694  -9.976  19.976  1.00 25.88
ATOM   2868  CD2 TYR B 128      16.928 -10.833  21.409  1.00 26.43
ATOM   2869  CE1 TYR B 128      17.732  -9.219  19.266  1.00 26.45
ATOM   2870  CE2 TYR B 128      15.979 -10.106  20.713  1.00 28.10
ATOM   2871  CZ  TYR B 128      16.357  -9.309  19.652  1.00 27.06
ATOM   2872  OH  TYR B 128      15.373  -8.567  19.018  1.00 28.07
ATOM   2873  N   HIS B 129      21.677 -11.332  24.354  1.00 23.66
ATOM   2874  CA  HIS B 129      22.245 -11.725  25.659  1.00 24.00
ATOM   2875  C   HIS B 129      22.005 -10.675  26.723  1.00 23.44
ATOM   2876  O   HIS B 129      21.794 -11.001  27.934  1.00 23.69
ATOM   2877  CB  HIS B 129      23.742 -12.068  25.534  1.00 23.67
ATOM   2878  CG  HIS B 129      24.001 -13.413  24.936  1.00 23.73
ATOM   2879  ND1 HIS B 129      23.743 -14.589  25.605  1.00 25.48
ATOM   2880  CD2 HIS B 129      24.508 -13.763  23.738  1.00 24.68
ATOM   2881  CE1 HIS B 129      24.084 -15.617  24.841  1.00 26.73
ATOM   2882  NE2 HIS B 129      24.586 -15.146  23.715  1.00 26.55
ATOM   2883  N   ARG B 130      22.060  -9.404  26.326  1.00 23.60
ATOM   2884  CA  ARG B 130      21.723  -8.336  27.277  1.00 24.33
ATOM   2885  C   ARG B 130      20.253  -8.450  27.741  1.00 24.70
ATOM   2886  O   ARG B 130      19.935  -8.274  28.907  1.00 23.86
ATOM   2887  CB  ARG B 130      22.009  -6.965  26.651  1.00 23.49
ATOM   2888  CG  ARG B 130      21.508  -5.798  27.508  1.00 24.09
ATOM   2889  CD  ARG B 130      22.023  -4.416  27.059  1.00 25.05
ATOM   2890  NE  ARG B 130      21.785  -4.174  25.633  1.00 24.04
ATOM   2891  CZ  ARG B 130      20.720  -3.534  25.158  1.00 26.25
ATOM   2892  NH1 ARG B 130      19.794  -3.000  25.986  1.00 24.49
ATOM   2893  NH2 ARG B 130      20.594  -3.346  23.821  1.00 27.24
ATOM   2894  N   TYR B 131      19.357  -8.774  26.831  1.00 24.13
ATOM   2895  CA  TYR B 131      17.946  -8.909  27.252  1.00 24.80
ATOM   2896  C   TYR B 131      17.776 -10.081  28.239  1.00 26.50
ATOM   2897  O   TYR B 131      16.987  -9.989  29.193  1.00 26.66
ATOM   2898  CB  TYR B 131      17.051  -9.022  26.045  1.00 24.82
ATOM   2899  CG  TYR B 131      17.159  -7.860  25.050  1.00 24.82
ATOM   2900  CD1 TYR B 131      16.890  -8.091  23.692  1.00 24.82
ATOM   2901  CD2 TYR B 131      17.483  -6.555  25.457  1.00 24.82
ATOM   2902  CE1 TYR B 131      17.011  -7.106  22.766  1.00 24.82
ATOM   2903  CE2 TYR B 131      17.575  -5.526  24.515  1.00 24.82
ATOM   2904  CZ  TYR B 131      17.313  -5.823  23.170  1.00 24.82
ATOM   2905  OH  TYR B 131      17.451  -4.843  22.164  1.00 24.82
ATOM   2906  N   LEU B 132      18.515 -11.167  28.002  1.00 26.62
ATOM   2907  CA  LEU B 132      18.555 -12.269  28.939  1.00 26.19
ATOM   2908  C   LEU B 132      19.034 -11.795  30.319  1.00 28.26
ATOM   2909  O   LEU B 132      18.476 -12.214  31.336  1.00 27.79
ATOM   2910  CB  LEU B 132      19.446 -13.417  28.429  1.00 26.22
ATOM   2911  CG  LEU B 132      18.826 -14.293  27.333  1.00 28.25
ATOM   2912  CD1 LEU B 132      19.906 -15.222  26.869  1.00 24.32
ATOM   2913  CD2 LEU B 132      17.522 -15.032  27.794  1.00 31.37
ATOM   2914  N   ALA B 133      20.061 -10.933  30.331  1.00 27.50
ATOM   2915  CA  ALA B 133      20.671 -10.467  31.571  1.00 27.93
ATOM   2916  C   ALA B 133      19.725  -9.509  32.340  1.00 27.67
ATOM   2917  O   ALA B 133      19.848  -9.387  33.543  1.00 27.67
ATOM   2918  CB  ALA B 133      22.051  -9.745  31.294  1.00 27.91
ATOM   2919  N   GLU B 134      18.807  -8.833  31.652  1.00 29.54
ATOM   2920  CA  GLU B 134      17.915  -7.834  32.283  1.00 29.81
ATOM   2921  C   GLU B 134      17.095  -8.476  33.404  1.00 30.57
ATOM   2922  O   GLU B 134      16.859  -7.839  34.421  1.00 31.29
ATOM   2923  CB  GLU B 134      16.963  -7.209  31.278  1.00 29.68
ATOM   2924  CG  GLU B 134      17.669  -6.247  30.271  1.00 30.57
ATOM   2925  CD  GLU B 134      16.674  -5.587  29.280  1.00 31.81
ATOM   2926  OE1 GLU B 134      17.029  -4.473  28.790  1.00 35.85
ATOM   2927  OE2 GLU B 134      15.568  -6.145  29.000  1.00 30.59
ATOM   2928  N   PHE B 135      16.622  -9.700  33.193  1.00 30.45
ATOM   2929  CA  PHE B 135      15.771 -10.405  34.191  1.00 30.62
ATOM   2930  C   PHE B 135      16.456 -11.569  34.884  1.00 30.99
ATOM   2931  O   PHE B 135      15.886 -12.155  35.809  1.00 30.26
ATOM   2932  CB  PHE B 135      14.451 -10.871  33.537  1.00 29.34
ATOM   2933  CG  PHE B 135      14.616 -11.885  32.444  1.00 28.83
ATOM   2934  CD1 PHE B 135      14.761 -11.473  31.106  1.00 30.18
ATOM   2935  CD2 PHE B 135      14.601 -13.250  32.732  1.00 30.26
ATOM   2936  CE1 PHE B 135      14.910 -12.409  30.079  1.00 33.40
ATOM   2937  CE2 PHE B 135      14.722 -14.200  31.723  1.00 30.40
ATOM   2938  CZ  PHE B 135      14.903 -13.786  30.396  1.00 29.25
ATOM   2939  N   ALA B 136      17.684 -11.896  34.479  1.00 30.47
ATOM   2940  CA  ALA B 136      18.371 -13.055  35.023  1.00 32.49
ATOM   2941  C   ALA B 136      18.859 -12.661  36.393  1.00 32.23
ATOM   2942  O   ALA B 136      19.046 -11.455  36.666  1.00 31.50
ATOM   2943  CB  ALA B 136      19.553 -13.481  34.158  1.00 32.15
ATOM   2944  N   THR B 137      19.013 -13.678  37.236  1.00 34.11
ATOM   2945  CA  THR B 137      19.559 -13.528  38.575  1.00 36.13
ATOM   2946  C   THR B 137      20.786 -14.429  38.766  1.00 36.65
ATOM   2947  O   THR B 137      20.953 -15.419  38.051  1.00 37.72
ATOM   2948  CB  THR B 137      18.497 -13.830  39.676  1.00 35.93
ATOM   2949  OG1 THR B 137      17.985 -15.164  39.517  1.00 35.57
ATOM   2950  CG2 THR B 137      17.356 -12.845  39.575  1.00 37.00
ATOM   2951  N   GLY B 138      21.649 -14.055  39.708  1.00 37.79
ATOM   2952  CA  GLY B 138      22.762 -14.915  40.150  1.00 38.26
ATOM   2953  C   GLY B 138      23.637 -15.338  38.984  1.00 38.79
ATOM   2954  O   GLY B 138      23.928 -14.525  38.110  1.00 38.97
ATOM   2955  N   ASN B 139      24.030 -16.607  38.959  1.00 38.55
ATOM   2956  CA  ASN B 139      24.950 -17.114  37.923  1.00 38.39
ATOM   2957  C   ASN B 139      24.439 -16.933  36.494  1.00 37.45
ATOM   2958  O   ASN B 139      25.248 -16.676  35.595  1.00 36.48
ATOM   2959  CB  ASN B 139      25.336 -18.587  38.146  1.00 38.52
ATOM   2960  CG  ASN B 139      26.319 -19.098  37.085  1.00 40.88
ATOM   2961  OD1 ASN B 139      27.530 -18.921  37.224  1.00 43.10
ATOM   2962  ND2 ASN B 139      25.792 -19.696  35.996  1.00 40.67
ATOM   2963  N   ASP B 140      23.119 -17.081  36.281  1.00 36.28
ATOM   2964  CA  ASP B 140      22.553 -16.934  34.931  1.00 35.39
ATOM   2965  C   ASP B 140      22.813 -15.520  34.430  1.00 33.59
ATOM   2966  O   ASP B 140      23.034 -15.322  33.237  1.00 33.27
ATOM   2967  CB  ASP B 140      21.047 -17.169  34.901  1.00 36.45
ATOM   2968  CG  ASP B 140      20.671 -18.515  35.443  1.00 40.84
ATOM   2969  OD1 ASP B 140      21.300 -19.498  34.997  1.00 42.62
ATOM   2970  OD2 ASP B 140      19.784 -18.574  36.330  1.00 45.86
ATOM   2971  N   ARG B 141      22.741 -14.557  35.335  1.00 31.46
ATOM   2972  CA  ARG B 141      22.954 -13.155  34.956  1.00 31.94
ATOM   2973  C   ARG B 141      24.435 -12.955  34.614  1.00 31.00
ATOM   2974  O   ARG B 141      24.764 -12.283  33.652  1.00 30.59
ATOM   2975  CB  ARG B 141      22.531 -12.222  36.095  1.00 30.09
ATOM   2976  CG  ARG B 141      22.439 -10.729  35.721  1.00 31.30
ATOM   2977  CD  ARG B 141      22.026  -9.865  36.963  1.00 34.61
ATOM   2978  NE  ARG B 141      22.050  -8.421  36.703  1.00 38.80
ATOM   2979  CZ  ARG B 141      21.015  -7.717  36.248  1.00 42.41
ATOM   2980  NH1 ARG B 141      19.827  -8.300  36.038  1.00 41.93
ATOM   2981  NH2 ARG B 141      21.156  -6.418  36.040  1.00 43.61
ATOM   2982  N   LYS B 142      25.324 -13.526  35.441  1.00 30.75
ATOM   2983  CA  LYS B 142      26.740 -13.432  35.166  1.00 30.89
ATOM   2984  C   LYS B 142      27.019 -14.022  33.796  1.00 30.62
ATOM   2985  O   LYS B 142      27.713 -13.366  32.992  1.00 30.87
ATOM   2986  CB  LYS B 142      27.551 -14.156  36.248  1.00 31.12
ATOM   2987  CG  LYS B 142      29.036 -14.334  35.866  1.00 33.97
ATOM   2988  CD  LYS B 142      29.724 -15.240  36.871  1.00 38.41
ATOM   2989  CE  LYS B 142      31.160 -15.594  36.461  1.00 43.86
ATOM   2990  NZ  LYS B 142      31.189 -16.881  35.698  1.00 47.88
ATOM   2991  N   GLU B 143      26.479 -15.220  33.511  1.00 28.69
ATOM   2992  CA  GLU B 143      26.702 -15.865  32.197  1.00 29.85
ATOM   2993  C   GLU B 143      26.183 -15.021  31.033  1.00 29.15
ATOM   2994  O   GLU B 143      26.885 -14.855  30.015  1.00 28.55
ATOM   2995  CB  GLU B 143      26.124 -17.292  32.113  1.00 29.35
ATOM   2996  CG  GLU B 143      26.567 -18.195  33.247  1.00 29.35
ATOM   2997  CD  GLU B 143      26.677 -19.644  32.813  1.00 29.35
ATOM   2998  OE1 GLU B 143      26.196 -19.973  31.708  1.00 29.35
ATOM   2999  OE2 GLU B 143      27.247 -20.451  33.578  1.00 29.35
ATOM   3000  N   ALA B 144      24.973 -14.472  31.170  1.00 28.91
ATOM   3001  CA  ALA B 144      24.398 -13.713  30.064  1.00 28.87
ATOM   3002  C   ALA B 144      25.235 -12.442  29.897  1.00 27.61
ATOM   3003  O   ALA B 144      25.539 -12.018  28.774  1.00 26.07
ATOM   3004  CB  ALA B 144      22.925 -13.363  30.357  1.00 29.27
ATOM   3005  N   ALA B 145      25.713 -11.884  31.007  1.00 26.76
ATOM   3006  CA  ALA B 145      26.487 -10.617  30.903  1.00 26.56
ATOM   3007  C   ALA B 145      27.830 -10.881  30.226  1.00 26.00
ATOM   3008  O   ALA B 145      28.302 -10.046  29.452  1.00 25.97
ATOM   3009  CB  ALA B 145      26.750 -10.036  32.296  1.00 27.33
ATOM   3010  N   GLU B 146      28.484 -12.005  30.587  1.00 26.99
ATOM   3011  CA  GLU B 146      29.766 -12.417  29.936  1.00 26.27
ATOM   3012  C   GLU B 146      29.567 -12.650  28.411  1.00 27.52
ATOM   3013  O   GLU B 146      30.366 -12.174  27.581  1.00 27.12
ATOM   3014  CB  GLU B 146      30.374 -13.681  30.636  1.00 27.26
ATOM   3015  CG  GLU B 146      31.199 -13.336  31.847  1.00 27.26
ATOM   3016  CD  GLU B 146      32.555 -12.785  31.448  1.00 27.26
ATOM   3017  OE1 GLU B 146      33.247 -13.436  30.637  1.00 27.26
ATOM   3018  OE2 GLU B 146      32.926 -11.702  31.947  1.00 27.26
ATOM   3019  N   ASN B 147      28.504 -13.369  28.036  1.00 26.72
ATOM   3020  CA  ASN B 147      28.242 -13.606  26.632  1.00 26.62
ATOM   3021  C   ASN B 147      27.948 -12.275  25.907  1.00 25.95
ATOM   3022  O   ASN B 147      28.320 -12.107  24.749  1.00 25.46
ATOM   3023  CB  ASN B 147      27.054 -14.565  26.485  1.00 27.23
ATOM   3024  CG  ASN B 147      27.432 -16.027  26.874  1.00 29.55
ATOM   3025  OD1 ASN B 147      28.541 -16.460  26.600  1.00 31.79
ATOM   3026  ND2 ASN B 147      26.495 -16.778  27.471  1.00 31.65
ATOM   3027  N   SER B 148      27.134 -11.406  26.512  1.00 25.14
ATOM   3028  CA  SER B 148      26.803 -10.080  25.900  1.00 24.80
ATOM   3029  C   SER B 148      28.111  -9.293  25.746  1.00 26.39
ATOM   3030  O   SER B 148      28.392  -8.708  24.684  1.00 25.92
ATOM   3031  CB  SER B 148      25.849  -9.328  26.789  1.00 24.75
ATOM   3032  OG  SER B 148      25.473  -8.060  26.280  1.00 26.12
ATOM   3033  N   LEU B 149      28.923  -9.262  26.797  1.00 25.77
ATOM   3034  CA  LEU B 149      30.196  -8.505  26.723  1.00 26.16
ATOM   3035  C   LEU B 149      31.090  -9.015  25.593  1.00 26.05
ATOM   3036  O   LEU B 149      31.591  -8.226  24.797  1.00 26.98
ATOM   3037  CB  LEU B 149      30.975  -8.590  28.041  1.00 26.85
ATOM   3038  CG  LEU B 149      32.329  -7.852  28.064  1.00 26.43
ATOM   3039  CD1 LEU B 149      32.184  -6.332  27.674  1.00 25.94
ATOM   3040  CD2 LEU B 149      32.882  -8.016  29.479  1.00 30.01
ATOM   3041  N   VAL B 150      31.316 -10.325  25.530  1.00 25.89
ATOM   3042  CA  VAL B 150      32.103 -10.891  24.443  1.00 24.64
ATOM   3043  C   VAL B 150      31.590 -10.498  23.075  1.00 24.98
ATOM   3044  O   VAL B 150      32.380 -10.078  22.192  1.00 23.87
ATOM   3045  CB  VAL B 150      32.166 -12.423  24.582  1.00 24.97
ATOM   3046  CG1 VAL B 150      32.733 -13.083  23.272  1.00 29.74
ATOM   3047  CG2 VAL B 150      33.058 -12.745  25.780  1.00 25.67
ATOM   3048  N   ALA B 151      30.253 -10.523  22.932  1.00 23.29
ATOM   3049  CA  ALA B 151      29.646 -10.217  21.616  1.00 22.90
ATOM   3050  C   ALA B 151      29.834  -8.720  21.280  1.00 22.76
ATOM   3051  O   ALA B 151      30.265  -8.347  20.141  1.00 23.65
ATOM   3052  CB  ALA B 151      28.180 -10.589  21.601  1.00 22.82
ATOM   3053  N   TYR B 152      29.583  -7.858  22.257  1.00 21.99
ATOM   3054  CA  TYR B 152      29.740  -6.419  21.985  1.00 22.92
ATOM   3055  C   TYR B 152      31.227  -6.072  21.689  1.00 24.44
ATOM   3056  O   TYR B 152      31.522  -5.176  20.899  1.00 22.97
ATOM   3057  CB  TYR B 152      29.279  -5.649  23.180  1.00 23.97
ATOM   3058  CG  TYR B 152      27.766  -5.468  23.270  1.00 21.66
ATOM   3059  CD1 TYR B 152      26.994  -5.113  22.141  1.00 20.03
ATOM   3060  CD2 TYR B 152      27.142  -5.531  24.503  1.00 25.18
ATOM   3061  CE1 TYR B 152      25.586  -4.939  22.267  1.00 21.51
ATOM   3062  CE2 TYR B 152      25.776  -5.335  24.650  1.00 24.44
ATOM   3063  CZ  TYR B 152      24.998  -5.077  23.529  1.00 26.17
ATOM   3064  OH  TYR B 152      23.672  -4.846  23.696  1.00 25.53
ATOM   3065  N   LYS B 153      32.146  -6.761  22.368  1.00 23.90
ATOM   3066  CA  LYS B 153      33.584  -6.540  22.055  1.00 24.18
ATOM   3067  C   LYS B 153      33.948  -6.959  20.643  1.00 24.66
ATOM   3068  O   LYS B 153      34.713  -6.242  19.997  1.00 24.13
ATOM   3069  CB  LYS B 153      34.477  -7.175  23.089  1.00 23.92
ATOM   3070  CG  LYS B 153      34.371  -6.481  24.443  1.00 25.76
ATOM   3071  CD  LYS B 153      35.377  -7.167  25.388  1.00 32.77
ATOM   3072  CE  LYS B 153      36.079  -6.138  26.250  1.00 35.86
ATOM   3073  NZ  LYS B 153      36.802  -6.787  27.361  1.00 37.42
ATOM   3074  N   ALA B 154      33.387  -8.076  20.163  1.00 25.09
ATOM   3075  CA  ALA B 154      33.726  -8.632  18.824  1.00 24.75
ATOM   3076  C   ALA B 154      33.157  -7.664  17.797  1.00 24.33
ATOM   3077  O   ALA B 154      33.844  -7.278  16.840  1.00 23.44
ATOM   3078  CB  ALA B 154      33.116  -9.984  18.661  1.00 25.32
ATOM   3079  N   ALA B 155      31.947  -7.176  18.047  1.00 23.20
ATOM   3080  CA  ALA B 155      31.326  -6.212  17.146  1.00 21.83
ATOM   3081  C   ALA B 155      32.143  -4.904  17.143  1.00 23.33
ATOM   3082  O   ALA B 155      32.287  -4.251  16.103  1.00 23.76
ATOM   3083  CB  ALA B 155      29.863  -5.881  17.630  1.00 22.87
ATOM   3084  N   SER B 156      32.667  -4.524  18.309  1.00 23.00
ATOM   3085  CA  SER B 156      33.354  -3.178  18.432  1.00 23.36
ATOM   3086  C   SER B 156      34.713  -3.253  17.695  1.00 22.97
ATOM   3087  O   SER B 156      35.123  -2.291  17.050  1.00 23.02
ATOM   3088  CB  SER B 156      33.566  -2.822  19.904  1.00 22.67
ATOM   3089  OG  SER B 156      32.368  -2.414  20.552  1.00 26.58
ATOM   3090  N   ASP B 157      35.373  -4.397  17.778  1.00 23.30
ATOM   3091  CA  ASP B 157      36.669  -4.667  17.055  1.00 24.81
ATOM   3092  C   ASP B 157      36.452  -4.460  15.564  1.00 25.76
ATOM   3093  O   ASP B 157      37.158  -3.629  14.928  1.00 27.01
ATOM   3094  CB  ASP B 157      37.119  -6.095  17.361  1.00 26.45
ATOM   3095  CG  ASP B 157      38.390  -6.519  16.617  1.00 29.79
ATOM   3096  OD1 ASP B 157      39.041  -5.687  15.934  1.00 34.61
ATOM   3097  OD2 ASP B 157      38.770  -7.708  16.776  1.00 36.08
ATOM   3098  N   ILE B 158      35.447  -5.136  15.003  1.00 24.45
ATOM   3099  CA  ILE B 158      35.194  -5.025  13.565  1.00 25.73
ATOM   3100  C   ILE B 158      34.758  -3.629  13.205  1.00 25.44
ATOM   3101  O   ILE B 158      35.177  -3.122  12.135  1.00 24.20
ATOM   3102  CB  ILE B 158      34.131  -6.040  13.078  1.00 25.87
ATOM   3103  CG1 ILE B 158      34.658  -7.469  13.250  1.00 27.79
ATOM   3104  CG2 ILE B 158      33.778  -5.843  11.591  1.00 24.36
ATOM   3105  CD1 ILE B 158      33.525  -8.520  13.071  1.00 28.38
ATOM   3106  N   ALA B 159      33.918  -3.020  14.063  1.00 24.73
ATOM   3107  CA  ALA B 159      33.377  -1.651  13.791  1.00 23.59
ATOM   3108  C   ALA B 159      34.524  -0.648  13.685  1.00 24.38
ATOM   3109  O   ALA B 159      34.503   0.224  12.839  1.00 23.00
ATOM   3110  CB  ALA B 159      32.373  -1.214  14.851  1.00 24.84
ATOM   3111  N   MET B 160      35.504  -0.748  14.584  1.00 23.85
ATOM   3112  CA  MET B 160      36.564   0.254  14.650  1.00 26.28
ATOM   3113  C   MET B 160      37.476   0.127  13.447  1.00 25.65
ATOM   3114  O   MET B 160      38.075   1.111  13.041  1.00 26.86
ATOM   3115  CB  MET B 160      37.350   0.132  15.958  1.00 24.15
ATOM   3116  CG  MET B 160      36.498   0.501  17.162  1.00 27.20
ATOM   3117  SD  MET B 160      37.476   0.473  18.699  1.00 35.15
ATOM   3118  CE  MET B 160      38.821   1.540  18.294  1.00 33.98
ATOM   3119  N   THR B 161      37.590  -1.071  12.899  1.00 25.06
ATOM   3120  CA  THR B 161      38.462  -1.256  11.740  1.00 27.02
ATOM   3121  C   THR B 161      37.757  -1.064  10.396  1.00 27.59
ATOM   3122  O   THR B 161      38.425  -0.646   9.443  1.00 28.39
ATOM   3123  CB  THR B 161      39.229  -2.588  11.786  1.00 27.50
ATOM   3124  OG1 THR B 161      38.288  -3.643  11.700  1.00 29.94
ATOM   3125  CG2 THR B 161      39.954  -2.725  13.142  1.00 29.04
ATOM   3126  N   GLU B 162      36.455  -1.350  10.329  1.00 25.88
ATOM   3127  CA  GLU B 162      35.720  -1.406   9.063  1.00 27.39
ATOM   3128  C   GLU B 162      34.689  -0.319   8.831  1.00 27.09
ATOM   3129  O   GLU B 162      34.298  -0.125   7.683  1.00 26.38
ATOM   3130  CB  GLU B 162      35.010  -2.777   8.878  1.00 29.49
ATOM   3131  CG  GLU B 162      35.887  -3.964   9.264  1.00 35.01
ATOM   3132  CD  GLU B 162      35.742  -5.168   8.343  1.00 45.98
ATOM   3133  OE1 GLU B 162      36.349  -6.224   8.670  1.00 50.01
ATOM   3134  OE2 GLU B 162      35.069  -5.073   7.281  1.00 50.20
ATOM   3135  N   LEU B 163      34.182   0.350   9.888  1.00 24.58
ATOM   3136  CA  LEU B 163      33.117   1.313   9.700  1.00 23.27
ATOM   3137  C   LEU B 163      33.541   2.686  10.178  1.00 23.46
ATOM   3138  O   LEU B 163      34.291   2.770  11.138  1.00 23.24
ATOM   3139  CB  LEU B 163      31.883   0.901  10.499  1.00 22.94
ATOM   3140  CG  LEU B 163      31.342  -0.517  10.182  1.00 22.61
ATOM   3141  CD1 LEU B 163      30.097  -0.684  11.009  1.00 25.72
ATOM   3142  CD2 LEU B 163      30.964  -0.605   8.711  1.00 27.60
ATOM   3143  N   PRO B 164      33.097   3.759   9.493  1.00 24.27
ATOM   3144  CA  PRO B 164      33.434   5.087  10.015  1.00 23.66
ATOM   3145  C   PRO B 164      32.697   5.360  11.314  1.00 23.82
ATOM   3146  O   PRO B 164      31.656   4.741  11.587  1.00 23.21
ATOM   3147  CB  PRO B 164      32.988   6.048   8.900  1.00 24.27
ATOM   3148  CG  PRO B 164      31.945   5.332   8.171  1.00 24.64
ATOM   3149  CD  PRO B 164      32.244   3.833   8.298  1.00 24.88
ATOM   3150  N   PRO B 165      33.235   6.275  12.141  1.00 24.74
ATOM   3151  CA  PRO B 165      32.590   6.554  13.452  1.00 25.81
ATOM   3152  C   PRO B 165      31.197   7.124  13.355  1.00 25.55
ATOM   3153  O   PRO B 165      30.459   7.072  14.345  1.00 26.72
ATOM   3154  CB  PRO B 165      33.544   7.553  14.125  1.00 25.31
ATOM   3155  CG  PRO B 165      34.391   8.081  13.058  1.00 28.06
ATOM   3156  CD  PRO B 165      34.468   7.042  11.941  1.00 27.50
ATOM   3157  N   THR B 166      30.801   7.644  12.182  1.00 25.49
ATOM   3158  CA  THR B 166      29.430   8.098  11.947  1.00 26.24
ATOM   3159  C   THR B 166      28.448   7.022  11.482  1.00 26.78
ATOM   3160  O   THR B 166      27.227   7.298  11.393  1.00 26.56
ATOM   3161  CB  THR B 166      29.380   9.224  10.881  1.00 26.05
ATOM   3162  OG1 THR B 166      30.040   8.740   9.700  1.00 30.15
ATOM   3163  CG2 THR B 166      30.080  10.513  11.403  1.00 25.90
ATOM   3164  N   HIS B 167      28.928   5.798  11.186  1.00 25.74
ATOM   3165  CA  HIS B 167      28.051   4.780  10.656  1.00 24.82
ATOM   3166  C   HIS B 167      26.945   4.415  11.677  1.00 25.52
ATOM   3167  O   HIS B 167      27.254   4.213  12.810  1.00 23.02
ATOM   3168  CB  HIS B 167      28.872   3.520  10.352  1.00 25.61
ATOM   3169  CG  HIS B 167      28.180   2.602   9.407  1.00 28.86
ATOM   3170  ND1 HIS B 167      27.111   1.826   9.797  1.00 27.05
ATOM   3171  CD2 HIS B 167      28.350   2.393   8.081  1.00 27.99
ATOM   3172  CE1 HIS B 167      26.662   1.149   8.745  1.00 28.37
ATOM   3173  NE2 HIS B 167      27.401   1.476   7.696  1.00 28.74
ATOM   3174  N   PRO B 168      25.660   4.342  11.265  1.00 25.50
ATOM   3175  CA  PRO B 168      24.608   4.117  12.235  1.00 25.60
ATOM   3176  C   PRO B 168      24.769   2.792  12.946  1.00 24.33
ATOM   3177  O   PRO B 168      24.279   2.603  14.081  1.00 26.17
ATOM   3178  CB  PRO B 168      23.293   4.081  11.365  1.00 26.28
ATOM   3179  CG  PRO B 168      23.726   3.914   9.970  1.00 28.43
ATOM   3180  CD  PRO B 168      25.146   4.507   9.888  1.00 28.29
ATOM   3181  N   ILE B 169      25.343   1.788  12.278  1.00 24.76
ATOM   3182  CA  ILE B 169      25.456   0.516  12.960  1.00 24.67
ATOM   3183  C   ILE B 169      26.500   0.650  14.064  1.00 24.36
ATOM   3184  O   ILE B 169      26.328   0.154  15.166  1.00 25.84
ATOM   3185  CB  ILE B 169      25.844  -0.630  11.990  1.00 25.61
ATOM   3186  CG1 ILE B 169      24.756  -0.791  10.896  1.00 26.63
ATOM   3187  CG2 ILE B 169      26.052  -1.988  12.789  1.00 27.62
ATOM   3188  CD1 ILE B 169      25.088  -1.881   9.812  1.00 30.92
ATOM   3189  N   ARG B 170      27.614   1.298  13.724  1.00 25.30
ATOM   3190  CA  ARG B 170      28.645   1.613  14.740  1.00 23.66
ATOM   3191  C   ARG B 170      28.172   2.493  15.916  1.00 23.61
ATOM   3192  O   ARG B 170      28.466   2.184  17.104  1.00 24.51
ATOM   3193  CB  ARG B 170      29.847   2.262  14.020  1.00 22.82
ATOM   3194  CG  ARG B 170      30.956   2.516  15.019  1.00 22.87
ATOM   3195  CD  ARG B 170      32.270   2.827  14.345  1.00 21.53
ATOM   3196  NE  ARG B 170      33.261   3.344  15.321  1.00 20.93
ATOM   3197  CZ  ARG B 170      34.502   3.705  14.995  1.00 24.35
ATOM   3198  NH1 ARG B 170      34.911   3.628  13.713  1.00 22.62
ATOM   3199  NH2 ARG B 170      35.346   4.193  15.931  1.00 27.43
ATOM   3200  N   LEU B 171      27.469   3.580  15.618  1.00 23.34
ATOM   3201  CA  LEU B 171      26.863   4.386  16.642  1.00 23.78
ATOM   3202  C   LEU B 171      25.812   3.632  17.491  1.00 24.68
ATOM   3203  O   LEU B 171      25.808   3.773  18.703  1.00 23.74
ATOM   3204  CB  LEU B 171      26.246   5.642  16.043  1.00 24.57
ATOM   3205  CG  LEU B 171      27.234   6.683  15.503  1.00 23.68
ATOM   3206  CD1 LEU B 171      26.523   7.772  14.701  1.00 25.26
ATOM   3207  CD2 LEU B 171      27.957   7.396  16.715  1.00 23.51
ATOM   3208  N   GLY B 172      24.915   2.886  16.851  1.00 24.36
ATOM   3209  CA  GLY B 172      23.933   2.036  17.582  1.00 24.96
ATOM   3210  C   GLY B 172      24.609   1.023  18.483  1.00 25.35
ATOM   3211  O   GLY B 172      24.181   0.804  19.627  1.00 25.62
ATOM   3212  N   LEU B 173      25.720   0.443  17.996  1.00 24.56
ATOM   3213  CA  LEU B 173      26.529  -0.489  18.762  1.00 23.69
ATOM   3214  C   LEU B 173      27.062   0.275  19.999  1.00 24.57
ATOM   3215  O   LEU B 173      26.882  -0.182  21.112  1.00 25.31
ATOM   3216  CB  LEU B 173      27.732  -1.052  17.940  1.00 23.95
ATOM   3217  CG  LEU B 173      28.864  -1.712  18.781  1.00 24.10
ATOM   3218  CD1 LEU B 173      28.289  -2.906  19.514  1.00 24.47
ATOM   3219  CD2 LEU B 173      29.942  -2.149  17.784  1.00 25.69
ATOM   3220  N   ALA B 174      27.631   1.469  19.806  1.00 23.53
ATOM   3221  CA  ALA B 174      28.154   2.266  20.949  1.00 23.52
ATOM   3222  C   ALA B 174      27.057   2.586  21.979  1.00 23.62
ATOM   3223  O   ALA B 174      27.297   2.459  23.181  1.00 23.03
ATOM   3224  CB  ALA B 174      28.703   3.604  20.468  1.00 23.94
ATOM   3225  N   LEU B 175      25.876   2.954  21.481  1.00 22.70
ATOM   3226  CA  LEU B 175      24.742   3.293  22.331  1.00 22.47
ATOM   3227  C   LEU B 175      24.349   2.070  23.165  1.00 23.88
ATOM   3228  O   LEU B 175      24.187   2.163  24.352  1.00 24.93
ATOM   3229  CB  LEU B 175      23.552   3.738  21.444  1.00 24.07
ATOM   3230  CG  LEU B 175      22.227   4.022  22.222  1.00 20.69
ATOM   3231  CD1 LEU B 175      22.411   5.246  23.114  1.00 27.21
ATOM   3232  CD2 LEU B 175      21.177   4.448  21.140  1.00 22.61
ATOM   3233  N   ASN B 176      24.193   0.927  22.515  1.00 22.46
ATOM   3234  CA  ASN B 176      23.728  -0.288  23.204  1.00 23.75
ATOM   3235  C   ASN B 176      24.773  -0.830  24.195  1.00 22.97
ATOM   3236  O   ASN B 176      24.444  -1.312  25.286  1.00 24.04
ATOM   3237  CB  ASN B 176      23.282  -1.320  22.169  1.00 25.52
ATOM   3238  CG  ASN B 176      21.931  -0.955  21.554  1.00 23.60
ATOM   3239  OD1 ASN B 176      21.441   0.187  21.711  1.00 26.14
ATOM   3240  ND2 ASN B 176      21.306  -1.933  20.848  1.00 26.33
ATOM   3241  N   PHE B 177      26.045  -0.736  23.830  1.00 24.57
ATOM   3242  CA  PHE B 177      27.135  -1.206  24.664  1.00 22.53
ATOM   3243  C   PHE B 177      27.241  -0.288  25.890  1.00 22.33
ATOM   3244  O   PHE B 177      27.487  -0.739  27.002  1.00 21.61
ATOM   3245  CB  PHE B 177      28.411  -1.241  23.780  1.00 24.81
ATOM   3246  CG  PHE B 177      29.543  -2.076  24.303  1.00 20.93
ATOM   3247  CD1 PHE B 177      29.468  -2.806  25.494  1.00 24.41
ATOM   3248  CD2 PHE B 177      30.748  -2.154  23.545  1.00 22.03
ATOM   3249  CE1 PHE B 177      30.604  -3.577  25.929  1.00 24.97
ATOM   3250  CE2 PHE B 177      31.827  -2.894  23.983  1.00 23.80
ATOM   3251  CZ  PHE B 177      31.753  -3.625  25.170  1.00 26.36
ATOM   3252  N   SER B 178      27.044   1.009  25.705  1.00 22.42
ATOM   3253  CA  SER B 178      27.050   1.914  26.858  1.00 24.17
ATOM   3254  C   SER B 178      25.863   1.601  27.767  1.00 23.82
ATOM   3255  O   SER B 178      26.042   1.540  28.991  1.00 24.51
ATOM   3256  CB  SER B 178      27.052   3.388  26.435  1.00 23.19
ATOM   3257  OG  SER B 178      25.783   3.663  25.853  1.00 32.93
ATOM   3258  N   VAL B 179      24.683   1.315  27.211  1.00 24.41
ATOM   3259  CA  VAL B 179      23.517   0.873  28.040  1.00 24.18
ATOM   3260  C   VAL B 179      23.850  -0.417  28.755  1.00 24.57
ATOM   3261  O   VAL B 179      23.515  -0.585  29.946  1.00 25.63
ATOM   3262  CB  VAL B 179      22.174   0.742  27.179  1.00 24.32
ATOM   3263  CG1 VAL B 179      21.035   0.115  28.068  1.00 26.88
ATOM   3264  CG2 VAL B 179      21.793   2.248  26.696  1.00 24.87
ATOM   3265  N   PHE B 180      24.511  -1.320  28.050  1.00 23.28
ATOM   3266  CA  PHE B 180      25.008  -2.532  28.722  1.00 22.94
ATOM   3267  C   PHE B 180      25.858  -2.246  29.990  1.00 24.66
ATOM   3268  O   PHE B 180      25.582  -2.794  31.069  1.00 26.62
ATOM   3269  CB  PHE B 180      25.744  -3.399  27.735  1.00 23.19
ATOM   3270  CG  PHE B 180      26.371  -4.619  28.363  1.00 24.92
ATOM   3271  CD1 PHE B 180      25.599  -5.663  28.779  1.00 25.53
ATOM   3272  CD2 PHE B 180      27.772  -4.733  28.433  1.00 26.05
ATOM   3273  CE1 PHE B 180      26.215  -6.862  29.365  1.00 24.14
ATOM   3274  CE2 PHE B 180      28.384  -5.883  28.974  1.00 31.54
ATOM   3275  CZ  PHE B 180      27.608  -6.948  29.436  1.00 24.02
ATOM   3276  N   TYR B 181      26.888  -1.404  29.858  1.00 25.21
ATOM   3277  CA  TYR B 181      27.768  -1.049  31.004  1.00 27.48
ATOM   3278  C   TYR B 181      26.925  -0.454  32.134  1.00 28.23
ATOM   3279  O   TYR B 181      27.199  -0.728  33.299  1.00 29.93
ATOM   3280  CB  TYR B 181      28.818  -0.044  30.575  1.00 27.99
ATOM   3281  CG  TYR B 181      30.057  -0.688  30.020  1.00 29.18
ATOM   3282  CD1 TYR B 181      30.855  -1.507  30.819  1.00 30.98
ATOM   3283  CD2 TYR B 181      30.445  -0.457  28.708  1.00 31.10
ATOM   3284  CE1 TYR B 181      31.995  -2.097  30.300  1.00 30.49
ATOM   3285  CE2 TYR B 181      31.601  -1.011  28.187  1.00 31.38
ATOM   3286  CZ  TYR B 181      32.350  -1.848  28.976  1.00 31.74
ATOM   3287  OH  TYR B 181      33.497  -2.417  28.490  1.00 32.55
ATOM   3288  N   TYR B 182      25.946   0.395  31.777  1.00 28.23
ATOM   3289  CA  TYR B 182      25.152   1.099  32.776  1.00 30.05
ATOM   3290  C   TYR B 182      24.169   0.165  33.505  1.00 30.18
ATOM   3291  O   TYR B 182      24.206   0.066  34.733  1.00 31.99
ATOM   3292  CB  TYR B 182      24.419   2.301  32.166  1.00 31.65
ATOM   3293  CG  TYR B 182      23.883   3.228  33.229  1.00 32.11
ATOM   3294  CD1 TYR B 182      24.674   4.281  33.719  1.00 31.76
ATOM   3295  CD2 TYR B 182      22.604   3.042  33.762  1.00 35.35
ATOM   3296  CE1 TYR B 182      24.214   5.148  34.697  1.00 35.96
ATOM   3297  CE2 TYR B 182      22.122   3.937  34.783  1.00 37.17
ATOM   3298  CZ  TYR B 182      22.946   4.975  35.225  1.00 36.49
ATOM   3299  OH  TYR B 182      22.509   5.859  36.209  1.00 38.88
ATOM   3300  N   GLU B 183      23.379  -0.589  32.745  1.00 29.30
ATOM   3301  CA  GLU B 183      22.252  -1.342  33.290  1.00 30.89
ATOM   3302  C   GLU B 183      22.649  -2.725  33.728  1.00 29.92
ATOM   3303  O   GLU B 183      22.058  -3.223  34.676  1.00 30.77
ATOM   3304  CB  GLU B 183      21.102  -1.452  32.283  1.00 31.22
ATOM   3305  CG  GLU B 183      20.422  -0.143  31.961  1.00 36.46
ATOM   3306  CD  GLU B 183      19.115  -0.354  31.203  1.00 45.02
ATOM   3307  OE1 GLU B 183      18.314   0.619  31.100  1.00 48.15
ATOM   3308  OE2 GLU B 183      18.879  -1.496  30.717  1.00 42.43
ATOM   3309  N   ILE B 184      23.568  -3.373  33.019  1.00 29.83
ATOM   3310  CA  ILE B 184      23.977  -4.742  33.404  1.00 30.04
ATOM   3311  C   ILE B 184      25.231  -4.771  34.251  1.00 31.61
ATOM   3312  O   ILE B 184      25.295  -5.504  35.252  1.00 31.57
ATOM   3313  CB  ILE B 184      24.152  -5.677  32.182  1.00 29.85
ATOM   3314  CG1 ILE B 184      22.932  -5.613  31.272  1.00 29.40
ATOM   3315  CG2 ILE B 184      24.401  -7.117  32.640  1.00 29.49
ATOM   3316  CD1 ILE B 184      21.618  -5.892  31.972  1.00 26.50
ATOM   3317  N   LEU B 185      26.273  -4.037  33.856  1.00 31.50
ATOM   3318  CA  LEU B 185      27.520  -4.138  34.593  1.00 32.62
ATOM   3319  C   LEU B 185      27.605  -3.127  35.742  1.00 33.55
ATOM   3320  O   LEU B 185      28.592  -3.084  36.464  1.00 33.56
ATOM   3321  CB  LEU B 185      28.730  -4.042  33.657  1.00 32.39
ATOM   3322  CG  LEU B 185      28.851  -5.132  32.574  1.00 33.58
ATOM   3323  CD1 LEU B 185      30.207  -5.030  31.818  1.00 34.34
ATOM   3324  CD2 LEU B 185      28.663  -6.565  33.194  1.00 36.89
ATOM   3325  N   ASN B 186      26.559  -2.309  35.880  1.00 34.50
ATOM   3326  CA  ASN B 186      26.479  -1.365  36.955  1.00 35.77
ATOM   3327  C   ASN B 186      27.678  -0.396  36.943  1.00 35.65
ATOM   3328  O   ASN B 186      28.312  -0.102  37.977  1.00 34.12
ATOM   3329  CB  ASN B 186      26.386  -2.151  38.268  1.00 37.10
ATOM   3330  CG  ASN B 186      26.214  -1.262  39.423  1.00 40.89
ATOM   3331  OD1 ASN B 186      25.469  -0.278  39.324  1.00 47.37
ATOM   3332  ND2 ASN B 186      26.913  -1.547  40.523  1.00 44.81
ATOM   3333  N   SER B 187      28.035   0.080  35.759  1.00 32.85
ATOM   3334  CA  SER B 187      29.262   0.826  35.641  1.00 33.49
ATOM   3335  C   SER B 187      29.008   2.171  34.924  1.00 33.97
ATOM   3336  O   SER B 187      29.327   2.283  33.753  1.00 32.85
ATOM   3337  CB  SER B 187      30.278   0.015  34.831  1.00 33.47
ATOM   3338  OG  SER B 187      30.857  -1.049  35.569  1.00 35.95
ATOM   3339  N   PRO B 188      28.418   3.180  35.616  1.00 34.61
ATOM   3340  CA  PRO B 188      28.133   4.482  34.943  1.00 34.40
ATOM   3341  C   PRO B 188      29.366   5.177  34.370  1.00 33.66
ATOM   3342  O   PRO B 188      29.277   5.849  33.331  1.00 33.51
ATOM   3343  CB  PRO B 188      27.516   5.337  36.058  1.00 34.97
ATOM   3344  CG  PRO B 188      27.929   4.640  37.361  1.00 35.55
ATOM   3345  CD  PRO B 188      27.954   3.181  37.017  1.00 35.34
ATOM   3346  N   ASP B 189      30.506   5.053  35.043  1.00 32.78
ATOM   3347  CA  ASP B 189      31.761   5.596  34.537  1.00 31.35
ATOM   3348  C   ASP B 189      32.074   5.088  33.130  1.00 30.70
ATOM   3349  O   ASP B 189      32.285   5.884  32.185  1.00 30.13
ATOM   3350  CB  ASP B 189      32.914   5.222  35.477  1.00 31.47
ATOM   3351  CG  ASP B 189      32.546   5.384  36.937  1.00 31.47
ATOM   3352  OD1 ASP B 189      31.871   6.380  37.276  1.00 31.47
ATOM   3353  OD2 ASP B 189      32.935   4.516  37.745  1.00 31.47
ATOM   3354  N   ARG B 190      32.098   3.764  32.982  1.00 29.36
ATOM   3355  CA  ARG B 190      32.415   3.140  31.697  1.00 28.87
ATOM   3356  C   ARG B 190      31.326   3.446  30.685  1.00 28.45
ATOM   3357  O   ARG B 190      31.635   3.739  29.537  1.00 25.93
ATOM   3358  CB  ARG B 190      32.600   1.615  31.838  1.00 30.36
ATOM   3359  CG  ARG B 190      33.894   1.270  32.539  1.00 32.25
ATOM   3360  CD  ARG B 190      34.132  -0.261  32.647  1.00 34.58
ATOM   3361  NE  ARG B 190      33.292  -0.905  33.665  1.00 44.01
ATOM   3362  CZ  ARG B 190      33.213  -2.233  33.842  1.00 45.97
ATOM   3363  NH1 ARG B 190      33.895  -3.063  33.058  1.00 46.26
ATOM   3364  NH2 ARG B 190      32.441  -2.743  34.795  1.00 45.64
ATOM   3365  N   ALA B 191      30.078   3.465  31.136  1.00 26.25
ATOM   3366  CA  ALA B 191      28.981   3.776  30.204  1.00 26.04
ATOM   3367  C   ALA B 191      29.137   5.190  29.654  1.00 26.50
ATOM   3368  O   ALA B 191      28.984   5.416  28.437  1.00 25.70
ATOM   3369  CB  ALA B 191      27.690   3.665  30.901  1.00 25.56
ATOM   3370  N   CYS B 192      29.363   6.165  30.528  1.00 26.40
ATOM   3371  CA  CYS B 192      29.460   7.554  30.057  1.00 27.38
ATOM   3372  C   CYS B 192      30.686   7.720  29.173  1.00 26.90
ATOM   3373  O   CYS B 192      30.645   8.479  28.168  1.00 27.71
ATOM   3374  CB  CYS B 192      29.527   8.536  31.225  1.00 27.53
ATOM   3375  SG  CYS B 192      28.028   8.622  32.139  1.00 30.78
ATOM   3376  N   ARG B 193      31.782   7.040  29.508  1.00 24.85
ATOM   3377  CA  ARG B 193      33.019   7.206  28.726  1.00 25.40
ATOM   3378  C   ARG B 193      32.806   6.692  27.279  1.00 24.84
ATOM   3379  O   ARG B 193      33.259   7.330  26.312  1.00 25.23
ATOM   3380  CB  ARG B 193      34.188   6.458  29.379  1.00 25.31
ATOM   3381  CG  ARG B 193      34.822   7.200  30.542  1.00 25.31
ATOM   3382  CD  ARG B 193      35.747   6.290  31.334  1.00 25.31
ATOM   3383  NE  ARG B 193      36.425   7.004  32.412  1.00 25.31
ATOM   3384  CZ  ARG B 193      35.817   7.471  33.498  1.00 25.31
ATOM   3385  NH1 ARG B 193      34.512   7.302  33.651  1.00 25.31
ATOM   3386  NH2 ARG B 193      36.517   8.108  34.427  1.00 25.31
ATOM   3387  N   LEU B 194      32.172   5.521  27.159  1.00 24.43
ATOM   3388  CA  LEU B 194      31.966   4.925  25.840  1.00 25.11
ATOM   3389  C   LEU B 194      31.029   5.797  25.023  1.00 25.63
ATOM   3390  O   LEU B 194      31.318   6.095  23.870  1.00 25.38
ATOM   3391  CB  LEU B 194      31.425   3.476  25.997  1.00 25.07
ATOM   3392  CG  LEU B 194      31.145   2.722  24.694  1.00 28.76
ATOM   3393  CD1 LEU B 194      32.361   2.744  23.835  1.00 27.71
ATOM   3394  CD2 LEU B 194      30.786   1.293  25.065  1.00 26.85
ATOM   3395  N   ALA B 195      29.915   6.221  25.632  1.00 24.47
ATOM   3396  CA  ALA B 195      28.909   7.001  24.927  1.00 24.69
ATOM   3397  C   ALA B 195      29.544   8.342  24.530  1.00 23.68
ATOM   3398  O   ALA B 195      29.422   8.772  23.366  1.00 24.06
ATOM   3399  CB  ALA B 195      27.674   7.245  25.850  1.00 23.84
ATOM   3400  N   LYS B 196      30.264   8.995  25.438  1.00 23.91
ATOM   3401  CA  LYS B 196      30.904  10.281  25.070  1.00 23.92
ATOM   3402  C   LYS B 196      31.973  10.113  23.984  1.00 24.36
ATOM   3403  O   LYS B 196      32.041  10.909  23.053  1.00 23.27
ATOM   3404  CB  LYS B 196      31.549  10.937  26.306  1.00 23.81
ATOM   3405  CG  LYS B 196      32.253  12.320  26.007  1.00 24.81
ATOM   3406  CD  LYS B 196      31.258  13.393  25.695  1.00 32.25
ATOM   3407  CE  LYS B 196      31.906  14.808  25.604  1.00 31.46
ATOM   3408  NZ  LYS B 196      31.187  15.659  24.575  1.00 37.05
ATOM   3409  N   ALA B 197      32.756   9.027  24.043  1.00 24.37
ATOM   3410  CA  ALA B 197      33.825   8.776  23.073  1.00 23.40
ATOM   3411  C   ALA B 197      33.192   8.588  21.686  1.00 24.10
ATOM   3412  O   ALA B 197      33.704   9.172  20.708  1.00 23.23
ATOM   3413  CB  ALA B 197      34.576   7.506  23.450  1.00 24.01
ATOM   3414  N   ALA B 198      32.146   7.756  21.627  1.00 22.63
ATOM   3415  CA  ALA B 198      31.458   7.450  20.325  1.00 22.41
ATOM   3416  C   ALA B 198      30.895   8.737  19.711  1.00 23.89
ATOM   3417  O   ALA B 198      31.008   8.955  18.491  1.00 22.96
ATOM   3418  CB  ALA B 198      30.388   6.414  20.491  1.00 23.63
ATOM   3419  N   PHE B 199      30.236   9.539  20.555  1.00 22.76
ATOM   3420  CA  PHE B 199      29.702  10.847  20.126  1.00 23.85
ATOM   3421  C   PHE B 199      30.780  11.787  19.589  1.00 22.60
ATOM   3422  O   PHE B 199      30.701  12.306  18.483  1.00 22.68
ATOM   3423  CB  PHE B 199      28.945  11.451  21.311  1.00 22.47
ATOM   3424  CG  PHE B 199      28.266  12.766  20.997  1.00 23.41
ATOM   3425  CD1 PHE B 199      26.890  12.792  20.693  1.00 25.15
ATOM   3426  CD2 PHE B 199      28.998  13.951  21.015  1.00 23.39
ATOM   3427  CE1 PHE B 199      26.241  14.020  20.402  1.00 23.63
ATOM   3428  CE2 PHE B 199      28.360  15.174  20.708  1.00 26.12
ATOM   3429  CZ  PHE B 199      26.960  15.173  20.415  1.00 26.22
ATOM   3430  N   ASP B 200      31.856  11.974  20.356  1.00 21.46
ATOM   3431  CA  ASP B 200      32.920  12.887  19.961  1.00 22.55
ATOM   3432  C   ASP B 200      33.610  12.395  18.702  1.00 21.30
ATOM   3433  O   ASP B 200      34.043  13.209  17.936  1.00 21.07
ATOM   3434  CB  ASP B 200      33.929  12.952  21.106  1.00 23.33
ATOM   3435  CG  ASP B 200      33.447  13.840  22.233  1.00 27.82
ATOM   3436  OD1 ASP B 200      32.410  14.544  22.020  1.00 29.46
ATOM   3437  OD2 ASP B 200      34.078  13.819  23.326  1.00 32.69
ATOM   3438  N   ASP B 201      33.722  11.068  18.515  1.00 21.75
ATOM   3439  CA  ASP B 201      34.437  10.528  17.338  1.00 21.47
ATOM   3440  C   ASP B 201      33.608  10.826  16.107  1.00 21.59
ATOM   3441  O   ASP B 201      34.158  11.129  15.062  1.00 21.65
ATOM   3442  CB  ASP B 201      34.613   8.999  17.454  1.00 24.03
ATOM   3443  CG  ASP B 201      35.684   8.630  18.480  1.00 26.79
ATOM   3444  OD1 ASP B 201      36.409   9.563  18.887  1.00 29.18
ATOM   3445  OD2 ASP B 201      35.800   7.435  18.853  1.00 30.94
ATOM   3446  N   ALA B 202      32.290  10.720  16.235  1.00 20.71
ATOM   3447  CA  ALA B 202      31.387  11.096  15.110  1.00 20.61
ATOM   3448  C   ALA B 202      31.436  12.572  14.808  1.00 21.46
ATOM   3449  O   ALA B 202      31.532  12.960  13.640  1.00 22.28
ATOM   3450  CB  ALA B 202      29.965  10.674  15.407  1.00 19.92
ATOM   3451  N   ILE B 203      31.389  13.418  15.846  1.00 20.51
ATOM   3452  CA  ILE B 203      31.459  14.888  15.634  1.00 22.34
ATOM   3453  C   ILE B 203      32.735  15.232  14.820  1.00 22.32
ATOM   3454  O   ILE B 203      32.719  16.077  13.889  1.00 23.77
ATOM   3455  CB  ILE B 203      31.469  15.649  17.012  1.00 23.79
ATOM   3456  CG1 ILE B 203      30.112  15.504  17.708  1.00 25.91
ATOM   3457  CG2 ILE B 203      31.822  17.154  16.838  1.00 24.72
ATOM   3458  CD1 ILE B 203      28.923  16.103  16.890  1.00 28.97
ATOM   3459  N   ALA B 204      33.846  14.553  15.144  1.00 22.45
ATOM   3460  CA  ALA B 204      35.150  14.846  14.545  1.00 23.86
ATOM   3461  C   ALA B 204      35.224  14.485  13.072  1.00 24.90
ATOM   3462  O   ALA B 204      36.095  14.975  12.371  1.00 25.03
ATOM   3463  CB  ALA B 204      36.249  14.079  15.292  1.00 24.50
ATOM   3464  N   GLU B 205      34.315  13.640  12.602  1.00 26.21
ATOM   3465  CA  GLU B 205      34.419  13.099  11.232  1.00 29.11
ATOM   3466  C   GLU B 205      33.068  13.162  10.549  1.00 29.46
ATOM   3467  O   GLU B 205      32.616  12.189   9.914  1.00 28.90
ATOM   3468  CB  GLU B 205      34.950  11.652  11.265  1.00 28.40
ATOM   3469  CG  GLU B 205      36.474  11.540  11.398  1.00 31.63
ATOM   3470  CD  GLU B 205      36.953  10.071  11.306  1.00 34.77
ATOM   3471  OE1 GLU B 205      37.180   9.558  10.175  1.00 39.88
ATOM   3472  OE2 GLU B 205      37.097   9.435  12.379  1.00 38.11
ATOM   3473  N   LEU B 206      32.398  14.289  10.726  1.00 28.70
ATOM   3474  CA  LEU B 206      31.048  14.376  10.241  1.00 31.84
ATOM   3475  C   LEU B 206      30.978  14.221   8.726  1.00 33.19
ATOM   3476  O   LEU B 206      29.950  13.793   8.217  1.00 34.31
ATOM   3477  CB  LEU B 206      30.397  15.672  10.675  1.00 30.49
ATOM   3478  CG  LEU B 206      29.767  15.660  12.062  1.00 32.09
ATOM   3479  CD1 LEU B 206      29.248  17.071  12.296  1.00 35.75
ATOM   3480  CD2 LEU B 206      28.684  14.617  12.275  1.00 31.15
ATOM   3481  N   ASP B 207      32.075  14.526   8.028  1.00 34.68
ATOM   3482  CA  ASP B 207      32.183  14.314   6.559  1.00 35.90
ATOM   3483  C   ASP B 207      32.097  12.843   6.107  1.00 35.01
ATOM   3484  O   ASP B 207      32.025  12.573   4.892  1.00 34.09
ATOM   3485  CB  ASP B 207      33.457  14.917   6.008  1.00 37.22
ATOM   3486  CG  ASP B 207      34.720  14.276   6.584  1.00 41.80
ATOM   3487  OD1 ASP B 207      35.724  14.232   5.835  1.00 47.90
ATOM   3488  OD2 ASP B 207      34.742  13.850   7.771  1.00 45.18
ATOM   3489  N   THR B 208      32.090  11.905   7.057  1.00 33.40
ATOM   3490  CA  THR B 208      31.881  10.496   6.725  1.00 32.63
ATOM   3491  C   THR B 208      30.383  10.084   6.748  1.00 33.62
ATOM   3492  O   THR B 208      30.029   8.925   6.416  1.00 33.76
ATOM   3493  CB  THR B 208      32.690   9.536   7.651  1.00 32.14
ATOM   3494  OG1 THR B 208      32.231   9.657   9.002  1.00 31.78
ATOM   3495  CG2 THR B 208      34.152   9.847   7.615  1.00 30.87
ATOM   3496  N   LEU B 209      29.506  11.005   7.141  1.00 32.85
ATOM   3497  CA  LEU B 209      28.058  10.704   7.143  1.00 34.09
ATOM   3498  C   LEU B 209      27.630  10.254   5.751  1.00 34.56
ATOM   3499  O   LEU B 209      28.129  10.777   4.735  1.00 34.93
ATOM   3500  CB  LEU B 209      27.253  11.960   7.505  1.00 35.11
ATOM   3501  CG  LEU B 209      27.204  12.354   8.979  1.00 34.85
ATOM   3502  CD1 LEU B 209      26.764  13.828   9.021  1.00 35.33
ATOM   3503  CD2 LEU B 209      26.231  11.500   9.809  1.00 35.41
ATOM   3504  N   SER B 210      26.717   9.293   5.702  1.00 34.37
ATOM   3505  CA  SER B 210      26.286   8.753   4.406  1.00 34.57
ATOM   3506  C   SER B 210      24.920   9.283   4.024  1.00 34.22
ATOM   3507  O   SER B 210      24.037   9.426   4.878  1.00 34.67
ATOM   3508  CB  SER B 210      26.261   7.215   4.455  1.00 34.64
ATOM   3509  OG  SER B 210      25.401   6.673   3.445  1.00 35.72
ATOM   3510  N   GLU B 211      24.720   9.559   2.729  1.00 34.79
ATOM   3511  CA  GLU B 211      23.383   9.894   2.220  1.00 34.68
ATOM   3512  C   GLU B 211      22.311   8.868   2.634  1.00 34.87
ATOM   3513  O   GLU B 211      21.154   9.239   2.945  1.00 35.21
ATOM   3514  CB  GLU B 211      23.446  10.074   0.674  1.00 33.80
ATOM   3515  CG  GLU B 211      23.984   8.811  -0.018  1.00 37.17
ATOM   3516  CD  GLU B 211      25.524   8.647   0.119  1.00 41.68
ATOM   3517  OE1 GLU B 211      26.207   9.491   0.782  1.00 41.14
ATOM   3518  OE2 GLU B 211      26.045   7.653  -0.444  1.00 43.52
ATOM   3519  N   GLU B 212      22.698   7.590   2.709  1.00 35.02
ATOM   3520  CA  GLU B 212      21.752   6.515   3.034  1.00 34.66
ATOM   3521  C   GLU B 212      21.216   6.564   4.453  1.00 35.53
ATOM   3522  O   GLU B 212      20.105   6.054   4.730  1.00 36.03
ATOM   3523  CB  GLU B 212      22.396   5.139   2.821  1.00 33.98
ATOM   3524  CG  GLU B 212      22.890   4.922   1.411  1.00 32.59
ATOM   3525  CD  GLU B 212      21.759   4.758   0.409  1.00 29.07
ATOM   3526  OE1 GLU B 212      20.615   4.444   0.797  1.00 29.06
ATOM   3527  OE2 GLU B 212      22.059   4.910  -0.773  1.00 30.19
ATOM   3528  N   SER B 213      22.000   7.147   5.367  1.00 35.94
ATOM   3529  CA  SER B 213      21.751   6.918   6.795  1.00 35.68
ATOM   3530  C   SER B 213      21.958   8.153   7.669  1.00 35.82
ATOM   3531  O   SER B 213      21.920   8.039   8.907  1.00 34.74
ATOM   3532  CB  SER B 213      22.704   5.806   7.308  1.00 35.81
ATOM   3533  OG  SER B 213      24.063   6.079   6.957  1.00 37.98
ATOM   3534  N   TYR B 214      22.180   9.324   7.084  1.00 35.91
ATOM   3535  CA  TYR B 214      22.472  10.452   7.985  1.00 36.66
ATOM   3536  C   TYR B 214      21.369  10.752   8.996  1.00 35.73
ATOM   3537  O   TYR B 214      21.654  11.245  10.072  1.00 36.42
ATOM   3538  CB  TYR B 214      22.893  11.688   7.255  1.00 38.09
ATOM   3539  CG  TYR B 214      21.842  12.259   6.379  1.00 39.97
ATOM   3540  CD1 TYR B 214      21.726  11.841   5.056  1.00 40.52
ATOM   3541  CD2 TYR B 214      20.993  13.272   6.850  1.00 40.36
ATOM   3542  CE1 TYR B 214      20.762  12.405   4.202  1.00 40.10
ATOM   3543  CE2 TYR B 214      20.002  13.828   6.018  1.00 43.04
ATOM   3544  CZ  TYR B 214      19.900  13.395   4.693  1.00 41.96
ATOM   3545  OH  TYR B 214      18.946  13.966   3.864  1.00 41.93
ATOM   3546  N   LYS B 215      20.111  10.505   8.651  1.00 35.37
ATOM   3547  CA  LYS B 215      19.056  10.746   9.635  1.00 35.29
ATOM   3548  C   LYS B 215      19.142   9.741  10.760  1.00 35.07
ATOM   3549  O   LYS B 215      18.919  10.091  11.911  1.00 35.80
ATOM   3550  CB  LYS B 215      17.667  10.776   8.988  1.00 35.66
ATOM   3551  CG  LYS B 215      17.557  11.720   7.804  1.00 35.66
ATOM   3552  CD  LYS B 215      17.481  13.168   8.260  1.00 35.66
ATOM   3553  CE  LYS B 215      16.487  13.959   7.425  1.00 35.66
ATOM   3554  NZ  LYS B 215      16.297  15.340   7.949  1.00 35.66
ATOM   3555  N   ASP B 216      19.487   8.499  10.424  1.00 34.24
ATOM   3556  CA  ASP B 216      19.668   7.464  11.422  1.00 34.86
ATOM   3557  C   ASP B 216      20.850   7.783  12.318  1.00 33.05
ATOM   3558  O   ASP B 216      20.742   7.585  13.524  1.00 34.73
ATOM   3559  CB  ASP B 216      19.844   6.107  10.767  1.00 36.49
ATOM   3560  CG  ASP B 216      18.681   5.769   9.797  1.00 42.40
ATOM   3561  OD1 ASP B 216      17.516   6.112  10.121  1.00 45.44
ATOM   3562  OD2 ASP B 216      18.945   5.166   8.718  1.00 49.15
ATOM   3563  N   SER B 217      21.958   8.273  11.748  1.00 30.89
ATOM   3564  CA  SER B 217      23.123   8.684  12.562  1.00 31.94
ATOM   3565  C   SER B 217      22.763   9.825  13.507  1.00 32.42
ATOM   3566  O   SER B 217      23.149   9.821  14.672  1.00 31.84
ATOM   3567  CB  SER B 217      24.268   9.133  11.658  1.00 32.20
ATOM   3568  OG  SER B 217      24.729   7.932  11.010  1.00 33.19
ATOM   3569  N   THR B 218      22.004  10.790  12.991  1.00 31.38
ATOM   3570  CA  THR B 218      21.642  11.964  13.775  1.00 32.06
ATOM   3571  C   THR B 218      20.811  11.563  14.943  1.00 31.48
ATOM   3572  O   THR B 218      21.045  12.039  16.088  1.00 31.14
ATOM   3573  CB  THR B 218      20.897  12.989  12.886  1.00 32.95
ATOM   3574  OG1 THR B 218      21.806  13.404  11.865  1.00 36.74
ATOM   3575  CG2 THR B 218      20.538  14.209  13.659  1.00 35.15
ATOM   3576  N   LEU B 219      19.867  10.672  14.678  1.00 30.63
ATOM   3577  CA  LEU B 219      18.981  10.216  15.709  1.00 31.49
ATOM   3578  C   LEU B 219      19.836   9.549  16.745  1.00 29.96
ATOM   3579  O   LEU B 219      19.616   9.779  17.923  1.00 28.31
ATOM   3580  CB  LEU B 219      17.931   9.235  15.171  1.00 31.55
ATOM   3581  CG  LEU B 219      17.073   8.453  16.176  1.00 34.87
ATOM   3582  CD1 LEU B 219      16.200   9.370  17.037  1.00 39.01
ATOM   3583  CD2 LEU B 219      16.221   7.359  15.429  1.00 35.85
ATOM   3584  N   ILE B 220      20.769   8.681  16.326  1.00 27.52
ATOM   3585  CA  ILE B 220      21.527   7.910  17.337  1.00 28.06
ATOM   3586  C   ILE B 220      22.392   8.818  18.179  1.00 25.56
ATOM   3587  O   ILE B 220      22.500   8.601  19.375  1.00 27.55
ATOM   3588  CB  ILE B 220      22.302   6.703  16.756  1.00 27.91
ATOM   3589  CG1 ILE B 220      21.307   5.694  16.164  1.00 31.24
ATOM   3590  CG2 ILE B 220      23.145   5.984  17.840  1.00 26.07
ATOM   3591  CD1 ILE B 220      20.281   5.193  17.148  1.00 34.76
ATOM   3592  N   MET B 221      23.010   9.807  17.552  1.00 25.07
ATOM   3593  CA  MET B 221      23.828  10.806  18.243  1.00 24.43
ATOM   3594  C   MET B 221      22.974  11.526  19.281  1.00 24.02
ATOM   3595  O   MET B 221      23.450  11.783  20.396  1.00 22.51
ATOM   3596  CB  MET B 221      24.416  11.803  17.269  1.00 26.09
ATOM   3597  CG  MET B 221      25.616  11.116  16.515  1.00 23.76
ATOM   3598  SD  MET B 221      26.546  12.126  15.365  1.00 25.49
ATOM   3599  CE  MET B 221      27.266  13.318  16.452  1.00 25.81
ATOM   3600  N   GLN B 222      21.742  11.863  18.917  1.00 24.05
ATOM   3601  CA  GLN B 222      20.783  12.457  19.909  1.00 25.10
ATOM   3602  C   GLN B 222      20.496  11.514  21.072  1.00 25.08
ATOM   3603  O   GLN B 222      20.441  11.940  22.240  1.00 24.76
ATOM   3604  CB  GLN B 222      19.489  12.908  19.205  1.00 26.72
ATOM   3605  CG  GLN B 222      18.540  13.648  20.111  1.00 28.87
ATOM   3606  CD  GLN B 222      19.146  14.949  20.677  1.00 34.77
ATOM   3607  OE1 GLN B 222      19.640  15.801  19.924  1.00 37.95
ATOM   3608  NE2 GLN B 222      19.095  15.109  22.002  1.00 35.49
ATOM   3609  N   LEU B 223      20.377  10.232  20.773  1.00 23.16
ATOM   3610  CA  LEU B 223      20.108   9.253  21.832  1.00 22.84
ATOM   3611  C   LEU B 223      21.314   9.086  22.786  1.00 23.16
ATOM   3612  O   LEU B 223      21.132   8.996  24.007  1.00 22.84
ATOM   3613  CB  LEU B 223      19.768   7.921  21.233  1.00 23.90
ATOM   3614  CG  LEU B 223      18.455   7.876  20.443  1.00 26.33
ATOM   3615  CD1 LEU B 223      18.225   6.420  20.136  1.00 28.05
ATOM   3616  CD2 LEU B 223      17.333   8.429  21.243  1.00 30.31
ATOM   3617  N   LEU B 224      22.530   9.085  22.235  1.00 22.35
ATOM   3618  CA  LEU B 224      23.763   9.125  23.050  1.00 22.02
ATOM   3619  C   LEU B 224      23.759  10.355  23.968  1.00 22.26
ATOM   3620  O   LEU B 224      24.013  10.216  25.196  1.00 23.00
ATOM   3621  CB  LEU B 224      24.994   9.160  22.108  1.00 21.80
ATOM   3622  CG  LEU B 224      25.261   7.859  21.391  1.00 22.11
ATOM   3623  CD1 LEU B 224      26.365   8.063  20.328  1.00 24.77
ATOM   3624  CD2 LEU B 224      25.793   6.804  22.381  1.00 26.10
ATOM   3625  N   ARG B 225      23.435  11.536  23.420  1.00 20.48
ATOM   3626  CA  ARG B 225      23.446  12.748  24.186  1.00 21.15
ATOM   3627  C   ARG B 225      22.374  12.696  25.292  1.00 22.50
ATOM   3628  O   ARG B 225      22.621  13.112  26.422  1.00 23.28
ATOM   3629  CB  ARG B 225      23.216  13.957  23.271  1.00 20.04
ATOM   3630  CG  ARG B 225      23.054  15.219  24.051  1.00 19.81
ATOM   3631  CD  ARG B 225      22.898  16.364  23.050  1.00 22.65
ATOM   3632  NE  ARG B 225      22.628  17.555  23.804  1.00 27.04
ATOM   3633  CZ  ARG B 225      23.283  18.704  23.709  1.00 23.09
ATOM   3634  NH1 ARG B 225      24.262  18.872  22.828  1.00 28.90
ATOM   3635  NH2 ARG B 225      22.921  19.708  24.472  1.00 25.11
ATOM   3636  N   ASP B 226      21.192  12.190  24.950  1.00 23.29
ATOM   3637  CA  ASP B 226      20.072  12.067  25.925  1.00 25.80
ATOM   3638  C   ASP B 226      20.467  11.154  27.083  1.00 25.75
ATOM   3639  O   ASP B 226      20.264  11.517  28.245  1.00 25.92
ATOM   3640  CB  ASP B 226      18.863  11.463  25.249  1.00 26.46
ATOM   3641  CG  ASP B 226      18.186  12.425  24.271  1.00 32.44
ATOM   3642  OD1 ASP B 226      18.454  13.639  24.325  1.00 28.52
ATOM   3643  OD2 ASP B 226      17.348  11.940  23.469  1.00 35.71
ATOM   3644  N   ASN B 227      21.026   9.981  26.782  1.00 25.21
ATOM   3645  CA  ASN B 227      21.492   9.104  27.871  1.00 26.22
ATOM   3646  C   ASN B 227      22.549   9.738  28.739  1.00 26.88
ATOM   3647  O   ASN B 227      22.480   9.657  29.983  1.00 27.19
ATOM   3648  CB  ASN B 227      22.052   7.795  27.312  1.00 25.17
ATOM   3649  CG  ASN B 227      20.995   6.817  26.901  1.00 28.04
ATOM   3650  OD1 ASN B 227      19.787   6.970  27.186  1.00 29.15
ATOM   3651  ND2 ASN B 227      21.447   5.779  26.186  1.00 29.24
ATOM   3652  N   LEU B 228      23.545  10.369  28.107  1.00 24.62
ATOM   3653  CA  LEU B 228      24.568  11.108  28.847  1.00 27.17
ATOM   3654  C   LEU B 228      23.963  12.171  29.743  1.00 27.78
ATOM   3655  O   LEU B 228      24.443  12.393  30.890  1.00 27.41
ATOM   3656  CB  LEU B 228      25.570  11.793  27.889  1.00 26.51
ATOM   3657  CG  LEU B 228      26.572  10.799  27.277  1.00 27.17
ATOM   3658  CD1 LEU B 228      27.293  11.426  26.089  1.00 29.25
ATOM   3659  CD2 LEU B 228      27.560  10.383  28.356  1.00 32.54
ATOM   3660  N   THR B 229      22.908  12.830  29.243  1.00 28.82
ATOM   3661  CA  THR B 229      22.191  13.815  30.061  1.00 30.10
ATOM   3662  C   THR B 229      21.595  13.137  31.307  1.00 32.06
ATOM   3663  O   THR B 229      21.762  13.641  32.455  1.00 33.12
ATOM   3664  CB  THR B 229      21.098  14.575  29.258  1.00 31.55
ATOM   3665  OG1 THR B 229      21.725  15.326  28.209  1.00 29.38
ATOM   3666  CG2 THR B 229      20.381  15.581  30.136  1.00 32.29
ATOM   3667  N   LEU B 230      20.905  12.029  31.085  1.00 33.10
ATOM   3668  CA  LEU B 230      20.292  11.237  32.171  1.00 33.77
ATOM   3669  C   LEU B 230      21.374  10.819  33.168  1.00 34.05
ATOM   3670  O   LEU B 230      21.223  11.019  34.369  1.00 33.01
ATOM   3671  CB  LEU B 230      19.576  10.006  31.568  1.00 34.12
ATOM   3672  CG  LEU B 230      18.803   9.059  32.493  1.00 34.95
ATOM   3673  CD1 LEU B 230      17.523   9.713  32.991  1.00 39.03
ATOM   3674  CD2 LEU B 230      18.466   7.780  31.761  1.00 36.09
ATOM   3675  N   TRP B 231      22.480  10.261  32.674  1.00 33.46
ATOM   3676  CA  TRP B 231      23.519   9.689  33.565  1.00 33.51
ATOM   3677  C   TRP B 231      24.453  10.669  34.321  1.00 35.28
ATOM   3678  O   TRP B 231      25.131  10.265  35.300  1.00 35.07
ATOM   3679  CB  TRP B 231      24.378   8.709  32.765  1.00 32.51
ATOM   3680  CG  TRP B 231      23.607   7.606  32.150  1.00 30.80
ATOM   3681  CD1 TRP B 231      22.430   7.094  32.564  1.00 29.19
ATOM   3682  CD2 TRP B 231      24.004   6.837  31.012  1.00 27.38
ATOM   3683  NE1 TRP B 231      22.043   6.043  31.758  1.00 29.71
ATOM   3684  CE2 TRP B 231      23.001   5.874  30.791  1.00 27.32
ATOM   3685  CE3 TRP B 231      25.098   6.892  30.148  1.00 28.99
ATOM   3686  CZ2 TRP B 231      23.073   4.940  29.755  1.00 29.27
ATOM   3687  CZ3 TRP B 231      25.151   5.974  29.070  1.00 28.32
ATOM   3688  CH2 TRP B 231      24.133   5.017  28.903  1.00 29.52
ATOM   3689  N   THR B 232      24.529  11.920  33.863  1.00 35.08
ATOM   3690  CA  THR B 232      25.521  12.865  34.392  1.00 36.58
ATOM   3691  C   THR B 232      24.801  14.077  34.986  1.00 37.17
ATOM   3692  O   THR B 232      25.444  14.961  35.587  1.00 39.10
ATOM   3693  CB  THR B 232      26.509  13.364  33.309  1.00 36.42
ATOM   3694  OG1 THR B 232      25.837  14.314  32.469  1.00 38.07
ATOM   3695  CG2 THR B 232      27.061  12.236  32.466  1.00 38.84
ATOM   3696  OXT THR B 232      23.553  14.128  34.871  1.00 39.10
