# Supplementary material for: A recombinant Fasciola gigantica 14-3-3 epsilon protein (rFg14-3-3e) modulates various functions of goat peripheral blood mononuclear cells
Source: Parasit Vectors. 2018 Mar 6;11:152. doi: 10.1186/s13071-018-2745-4 (PMC5840819; doi:10.1186/s13071-018-2745-4)
Supplement: Supplementary file 1 — Dataset S1. Structure files, FoldX configuration files and associated energy calculations for complexes between YWAHE and rFg14-3-3, and the 18 human protein interactors of YWAHE. (TGZ 5273 kb) [file 13071_2018_2745_MOESM1_ESM.tgz › foldx_model_files/WT_P30307-P62258-MDL-5jit_Repair.pdb]

FoldX generated pdb file


ATOM      0  N   ARG A   1      37.465  13.035   2.368  1.00134.61
ATOM      1  CA  ARG A   1      37.221  13.156   0.913  1.00134.61
ATOM      2  C   ARG A   1      38.518  13.090   0.175  1.00134.61
ATOM      3  O   ARG A   1      39.389  13.939   0.360  1.00134.61
ATOM      4  CB  ARG A   1      36.547  14.503   0.599  1.00134.61
ATOM      5  CG  ARG A   1      36.395  14.764  -0.901  1.00134.61
ATOM      6  CD  ARG A   1      36.738  16.194  -1.322  1.00134.61
ATOM      7  NE  ARG A   1      36.414  16.330  -2.770  1.00134.61
ATOM      8  CZ  ARG A   1      36.508  17.554  -3.367  1.00134.61
ATOM      9  NH1 ARG A   1      36.859  18.645  -2.626  1.00134.61
ATOM     10  NH2 ARG A   1      36.243  17.689  -4.699  1.00134.61
ATOM     11  N   SER A   2      38.675  12.061  -0.681  1.00119.34
ATOM     12  CA  SER A   2      39.880  11.906  -1.441  1.00119.34
ATOM     13  C   SER A   2      39.592  12.483  -2.795  1.00119.34
ATOM     14  O   SER A   2      38.768  11.987  -3.557  1.00119.34
ATOM     15  CB  SER A   2      40.260  10.426  -1.609  1.00119.34
ATOM     16  OG  SER A   2      41.368  10.285  -2.482  1.00119.34
ATOM     17  N   PRO A   3      40.345  13.492  -3.109  1.00164.01
ATOM     18  CA  PRO A   3      40.197  14.340  -4.269  1.00164.01
ATOM     19  C   PRO A   3      40.474  13.620  -5.561  1.00164.01
ATOM     20  O   PRO A   3      40.840  14.290  -6.528  1.00164.01
ATOM     21  CB  PRO A   3      41.177  15.494  -4.046  1.00164.01
ATOM     22  CG  PRO A   3      42.417  14.820  -3.437  1.00164.01
ATOM     23  CD  PRO A   3      41.840  13.638  -2.647  1.00164.01
ATOM     24  N   SER A   4      40.390  12.277  -5.596  1.00 93.25
ATOM     25  CA  SER A   4      40.615  11.526  -6.807  1.00 93.25
ATOM     26  C   SER A   4      39.491  11.763  -7.784  1.00 93.25
ATOM     27  O   SER A   4      38.569  12.526  -7.514  1.00 93.25
ATOM     28  CB  SER A   4      40.712  10.009  -6.573  1.00 93.25
ATOM     29  OG  SER A   4      41.366   9.751  -5.338  1.00 93.25
ATOM     30  N   MET A   5      39.584  11.108  -8.970  1.00 76.09
ATOM     31  CA  MET A   5      38.663  11.244 -10.074  1.00 76.09
ATOM     32  C   MET A   5      37.284  10.739  -9.740  1.00 76.09
ATOM     33  O   MET A   5      37.082   9.688  -9.135  1.00 76.09
ATOM     34  CB  MET A   5      39.118  10.472 -11.324  1.00 76.09
ATOM     35  CG  MET A   5      40.249  11.154 -12.094  1.00 76.09
ATOM     36  SD  MET A   5      39.937  12.902 -12.467  1.00 76.09
ATOM     37  CE  MET A   5      38.384  12.567 -13.345  1.00 76.09
ATOM     38  N   PRO A   6      36.339  11.564 -10.121  1.00174.26
ATOM     39  CA  PRO A   6      34.927  11.247 -10.024  1.00174.26
ATOM     40  C   PRO A   6      34.487  10.582 -11.297  1.00174.26
ATOM     41  O   PRO A   6      35.329  10.305 -12.149  1.00174.26
ATOM     42  CB  PRO A   6      34.203  12.578  -9.824  1.00174.26
ATOM     43  CG  PRO A   6      35.216  13.640 -10.278  1.00174.26
ATOM     44  CD  PRO A   6      36.564  13.076  -9.812  1.00174.26
ATOM     45  N   GLU A   7      33.174  10.298 -11.444  1.00 84.01
ATOM     46  CA  GLU A   7      32.685   9.759 -12.684  1.00 84.01
ATOM     47  C   GLU A   7      32.508  10.944 -13.629  1.00 84.01
ATOM     48  O   GLU A   7      31.761  11.893 -13.268  1.00 84.01
ATOM     49  CB  GLU A   7      31.322   9.043 -12.573  1.00 84.01
ATOM     50  CG  GLU A   7      31.296   7.906 -11.548  1.00 84.01
ATOM     51  CD  GLU A   7      30.538   8.380 -10.315  1.00 84.01
ATOM     52  OE1 GLU A   7      30.652   9.590  -9.975  1.00 84.01
ATOM     53  OE2 GLU A   7      29.834   7.539  -9.695  1.00 84.01
ATOM     54  OXT GLU A   7      33.124  10.916 -14.727  1.00 84.01
TER
ATOM     55  N   ASP B   8      23.501 -13.943 -21.925  1.00 38.52
ATOM     56  CA  ASP B   8      24.392 -13.286 -22.905  1.00 38.52
ATOM     57  C   ASP B   8      24.870 -11.951 -22.434  1.00 38.52
ATOM     58  O   ASP B   8      24.276 -11.337 -21.548  1.00 38.52
ATOM     59  CB  ASP B   8      23.702 -13.169 -24.280  1.00 38.52
ATOM     60  CG  ASP B   8      23.493 -11.704 -24.640  1.00 38.52
ATOM     61  OD1 ASP B   8      22.482 -11.107 -24.184  1.00 38.52
ATOM     62  OD2 ASP B   8      24.348 -11.165 -25.393  1.00 38.52
ATOM     63  N   ARG B   9      25.967 -11.465 -23.048  1.00138.29
ATOM     64  CA  ARG B   9      26.612 -10.253 -22.635  1.00138.29
ATOM     65  C   ARG B   9      25.643  -9.121 -22.720  1.00138.29
ATOM     66  O   ARG B   9      25.569  -8.290 -21.816  1.00138.29
ATOM     67  CB  ARG B   9      27.785  -9.865 -23.546  1.00138.29
ATOM     68  CG  ARG B   9      28.273  -8.436 -23.288  1.00138.29
ATOM     69  CD  ARG B   9      28.035  -7.473 -24.451  1.00138.29
ATOM     70  NE  ARG B   9      28.726  -8.051 -25.638  1.00138.29
ATOM     71  CZ  ARG B   9      30.087  -8.006 -25.736  1.00138.29
ATOM     72  NH1 ARG B   9      30.825  -7.404 -24.759  1.00138.29
ATOM     73  NH2 ARG B   9      30.710  -8.564 -26.814  1.00138.29
ATOM     74  N   GLU B  10      24.857  -9.081 -23.807  1.00 40.90
ATOM     75  CA  GLU B  10      23.980  -7.980 -24.066  1.00 40.90
ATOM     76  C   GLU B  10      22.986  -7.828 -22.960  1.00 40.90
ATOM     77  O   GLU B  10      22.798  -6.727 -22.445  1.00 40.90
ATOM     78  CB  GLU B  10      23.199  -8.188 -25.374  1.00 40.90
ATOM     79  CG  GLU B  10      23.265  -7.008 -26.339  1.00 40.90
ATOM     80  CD  GLU B  10      22.402  -7.348 -27.545  1.00 40.90
ATOM     81  OE1 GLU B  10      22.530  -8.491 -28.060  1.00 40.90
ATOM     82  OE2 GLU B  10      21.604  -6.469 -27.968  1.00 40.90
ATOM     83  N   ASP B  11      22.335  -8.929 -22.543  1.00 37.08
ATOM     84  CA  ASP B  11      21.318  -8.820 -21.535  1.00 37.08
ATOM     85  C   ASP B  11      21.928  -8.381 -20.241  1.00 37.08
ATOM     86  O   ASP B  11      21.383  -7.532 -19.537  1.00 37.08
ATOM     87  CB  ASP B  11      20.565 -10.135 -21.283  1.00 37.08
ATOM     88  CG  ASP B  11      19.243  -9.780 -20.621  1.00 37.08
ATOM     89  OD1 ASP B  11      18.274  -9.475 -21.365  1.00 37.08
ATOM     90  OD2 ASP B  11      19.183  -9.807 -19.362  1.00 37.08
ATOM     91  N   LEU B  12      23.105  -8.935 -19.907  1.00 61.54
ATOM     92  CA  LEU B  12      23.746  -8.638 -18.656  1.00 61.54
ATOM     93  C   LEU B  12      24.057  -7.175 -18.619  1.00 61.54
ATOM     94  O   LEU B  12      23.983  -6.537 -17.567  1.00 61.54
ATOM     95  CB  LEU B  12      25.107  -9.340 -18.497  1.00 61.54
ATOM     96  CG  LEU B  12      25.318 -10.041 -17.145  1.00 61.54
ATOM     97  CD1 LEU B  12      26.294 -11.221 -17.284  1.00 61.54
ATOM     98  CD2 LEU B  12      25.734  -9.045 -16.050  1.00 61.54
ATOM     99  N   VAL B  13      24.475  -6.631 -19.777  1.00 50.51
ATOM    100  CA  VAL B  13      24.835  -5.251 -19.893  1.00 50.51
ATOM    101  C   VAL B  13      23.627  -4.390 -19.712  1.00 50.51
ATOM    102  O   VAL B  13      23.717  -3.351 -19.061  1.00 50.51
ATOM    103  CB  VAL B  13      25.460  -4.924 -21.216  1.00 50.51
ATOM    104  CG1 VAL B  13      25.947  -3.466 -21.184  1.00 50.51
ATOM    105  CG2 VAL B  13      26.580  -5.945 -21.482  1.00 50.51
ATOM    106  N   TYR B  14      22.470  -4.788 -20.286  1.00 48.13
ATOM    107  CA  TYR B  14      21.281  -3.987 -20.162  1.00 48.13
ATOM    108  C   TYR B  14      20.869  -3.911 -18.729  1.00 48.13
ATOM    109  O   TYR B  14      20.510  -2.842 -18.241  1.00 48.13
ATOM    110  CB  TYR B  14      20.059  -4.499 -20.950  1.00 48.13
ATOM    111  CG  TYR B  14      20.381  -4.501 -22.405  1.00 48.13
ATOM    112  CD1 TYR B  14      21.002  -3.412 -22.974  1.00 48.13
ATOM    113  CD2 TYR B  14      20.074  -5.578 -23.202  1.00 48.13
ATOM    114  CE1 TYR B  14      21.309  -3.391 -24.314  1.00 48.13
ATOM    115  CE2 TYR B  14      20.377  -5.563 -24.542  1.00 48.13
ATOM    116  CZ  TYR B  14      20.996  -4.472 -25.101  1.00 48.13
ATOM    117  OH  TYR B  14      21.305  -4.465 -26.478  1.00 48.13
ATOM    118  N   GLN B  15      20.920  -5.046 -18.013  1.00 47.62
ATOM    119  CA  GLN B  15      20.508  -5.101 -16.639  1.00 47.62
ATOM    120  C   GLN B  15      21.391  -4.182 -15.854  1.00 47.62
ATOM    121  O   GLN B  15      20.939  -3.495 -14.941  1.00 47.62
ATOM    122  CB  GLN B  15      20.691  -6.506 -16.049  1.00 47.62
ATOM    123  CG  GLN B  15      19.710  -7.531 -16.620  1.00 47.62
ATOM    124  CD  GLN B  15      19.895  -8.831 -15.854  1.00 47.62
ATOM    125  OE1 GLN B  15      20.055  -8.830 -14.634  1.00 47.62
ATOM    126  NE2 GLN B  15      19.864  -9.979 -16.585  1.00 47.62
ATOM    127  N   ALA B  16      22.686  -4.140 -16.205  1.00 40.68
ATOM    128  CA  ALA B  16      23.640  -3.339 -15.500  1.00 40.68
ATOM    129  C   ALA B  16      23.243  -1.899 -15.579  1.00 40.68
ATOM    130  O   ALA B  16      23.392  -1.172 -14.600  1.00 40.68
ATOM    131  CB  ALA B  16      25.061  -3.463 -16.077  1.00 40.68
ATOM    132  N   LYS B  17      22.755  -1.441 -16.750  1.00 44.82
ATOM    133  CA  LYS B  17      22.345  -0.076 -16.930  1.00 44.82
ATOM    134  C   LYS B  17      21.140   0.191 -16.080  1.00 44.82
ATOM    135  O   LYS B  17      20.973   1.293 -15.559  1.00 44.82
ATOM    136  CB  LYS B  17      21.960   0.250 -18.382  1.00 44.82
ATOM    137  CG  LYS B  17      23.136   0.163 -19.357  1.00 44.82
ATOM    138  CD  LYS B  17      22.786  -0.541 -20.669  1.00 44.82
ATOM    139  CE  LYS B  17      23.426   0.104 -21.898  1.00 44.82
ATOM    140  NZ  LYS B  17      22.924   1.486 -22.074  1.00 44.82
ATOM    141  N   LEU B  18      20.252  -0.814 -15.956  1.00 91.88
ATOM    142  CA  LEU B  18      19.034  -0.703 -15.203  1.00 91.88
ATOM    143  C   LEU B  18      19.387  -0.485 -13.763  1.00 91.88
ATOM    144  O   LEU B  18      18.825   0.382 -13.096  1.00 91.88
ATOM    145  CB  LEU B  18      18.207  -2.003 -15.296  1.00 91.88
ATOM    146  CG  LEU B  18      17.202  -2.096 -16.466  1.00 91.88
ATOM    147  CD1 LEU B  18      17.711  -1.423 -17.753  1.00 91.88
ATOM    148  CD2 LEU B  18      16.747  -3.546 -16.683  1.00 91.88
ATOM    149  N   ALA B  19      20.356  -1.269 -13.259  1.00 32.80
ATOM    150  CA  ALA B  19      20.770  -1.219 -11.888  1.00 32.80
ATOM    151  C   ALA B  19      21.299   0.147 -11.606  1.00 32.80
ATOM    152  O   ALA B  19      21.065   0.707 -10.537  1.00 32.80
ATOM    153  CB  ALA B  19      21.898  -2.214 -11.576  1.00 32.80
ATOM    154  N   GLU B  20      22.028   0.721 -12.574  1.00 47.45
ATOM    155  CA  GLU B  20      22.614   2.018 -12.426  1.00 47.45
ATOM    156  C   GLU B  20      21.508   2.998 -12.176  1.00 47.45
ATOM    157  O   GLU B  20      21.608   3.858 -11.302  1.00 47.45
ATOM    158  CB  GLU B  20      23.347   2.413 -13.721  1.00 47.45
ATOM    159  CG  GLU B  20      24.337   3.571 -13.603  1.00 47.45
ATOM    160  CD  GLU B  20      24.179   4.413 -14.865  1.00 47.45
ATOM    161  OE1 GLU B  20      24.725   3.994 -15.922  1.00 47.45
ATOM    162  OE2 GLU B  20      23.527   5.487 -14.790  1.00 47.45
ATOM    163  N   GLN B  21      20.404   2.874 -12.933  1.00 45.45
ATOM    164  CA  GLN B  21      19.304   3.782 -12.786  1.00 45.45
ATOM    165  C   GLN B  21      18.705   3.602 -11.422  1.00 45.45
ATOM    166  O   GLN B  21      18.331   4.568 -10.758  1.00 45.45
ATOM    167  CB  GLN B  21      18.196   3.542 -13.822  1.00 45.45
ATOM    168  CG  GLN B  21      18.749   3.393 -15.236  1.00 45.45
ATOM    169  CD  GLN B  21      17.610   3.729 -16.184  1.00 45.45
ATOM    170  OE1 GLN B  21      17.319   4.898 -16.431  1.00 45.45
ATOM    171  NE2 GLN B  21      16.956   2.679 -16.749  1.00 45.45
ATOM    172  N   ALA B  22      18.612   2.334 -10.988  1.00 52.65
ATOM    173  CA  ALA B  22      18.080   1.892  -9.729  1.00 52.65
ATOM    174  C   ALA B  22      18.954   2.403  -8.627  1.00 52.65
ATOM    175  O   ALA B  22      18.503   2.569  -7.495  1.00 52.65
ATOM    176  CB  ALA B  22      18.024   0.359  -9.614  1.00 52.65
ATOM    177  N   GLU B  23      20.242   2.651  -8.927  1.00 67.29
ATOM    178  CA  GLU B  23      21.186   3.036  -7.921  1.00 67.29
ATOM    179  C   GLU B  23      21.432   1.840  -7.063  1.00 67.29
ATOM    180  O   GLU B  23      21.658   1.954  -5.859  1.00 67.29
ATOM    181  CB  GLU B  23      20.684   4.169  -7.011  1.00 67.29
ATOM    182  CG  GLU B  23      21.149   5.560  -7.444  1.00 67.29
ATOM    183  CD  GLU B  23      22.343   5.943  -6.581  1.00 67.29
ATOM    184  OE1 GLU B  23      22.226   5.840  -5.331  1.00 67.29
ATOM    185  OE2 GLU B  23      23.384   6.349  -7.162  1.00 67.29
ATOM    186  N   ARG B  24      21.371   0.647  -7.686  1.00149.31
ATOM    187  CA  ARG B  24      21.700  -0.571  -7.007  1.00149.31
ATOM    188  C   ARG B  24      23.047  -0.935  -7.543  1.00149.31
ATOM    189  O   ARG B  24      23.167  -1.701  -8.498  1.00149.31
ATOM    190  CB  ARG B  24      20.761  -1.728  -7.374  1.00149.31
ATOM    191  CG  ARG B  24      19.551  -1.874  -6.452  1.00149.31
ATOM    192  CD  ARG B  24      18.805  -0.552  -6.263  1.00149.31
ATOM    193  NE  ARG B  24      17.830  -0.731  -5.149  1.00149.31
ATOM    194  CZ  ARG B  24      17.367   0.354  -4.465  1.00149.31
ATOM    195  NH1 ARG B  24      17.738   1.611  -4.848  1.00149.31
ATOM    196  NH2 ARG B  24      16.523   0.185  -3.406  1.00149.31
ATOM    197  N   TYR B  25      24.100  -0.385  -6.916  1.00 83.16
ATOM    198  CA  TYR B  25      25.453  -0.537  -7.364  1.00 83.16
ATOM    199  C   TYR B  25      25.942  -1.940  -7.192  1.00 83.16
ATOM    200  O   TYR B  25      26.746  -2.420  -7.990  1.00 83.16
ATOM    201  CB  TYR B  25      26.417   0.444  -6.675  1.00 83.16
ATOM    202  CG  TYR B  25      26.135   1.775  -7.292  1.00 83.16
ATOM    203  CD1 TYR B  25      26.343   1.978  -8.640  1.00 83.16
ATOM    204  CD2 TYR B  25      25.658   2.818  -6.532  1.00 83.16
ATOM    205  CE1 TYR B  25      26.082   3.199  -9.216  1.00 83.16
ATOM    206  CE2 TYR B  25      25.395   4.042  -7.102  1.00 83.16
ATOM    207  CZ  TYR B  25      25.607   4.234  -8.446  1.00 83.16
ATOM    208  OH  TYR B  25      25.336   5.490  -9.031  1.00 83.16
ATOM    209  N   ASP B  26      25.514  -2.627  -6.117  1.00 44.51
ATOM    210  CA  ASP B  26      25.985  -3.966  -5.915  1.00 44.51
ATOM    211  C   ASP B  26      25.548  -4.778  -7.092  1.00 44.51
ATOM    212  O   ASP B  26      26.333  -5.523  -7.678  1.00 44.51
ATOM    213  CB  ASP B  26      25.395  -4.613  -4.647  1.00 44.51
ATOM    214  CG  ASP B  26      23.954  -4.136  -4.474  1.00 44.51
ATOM    215  OD1 ASP B  26      23.525  -3.237  -5.244  1.00 44.51
ATOM    216  OD2 ASP B  26      23.263  -4.671  -3.568  1.00 44.51
ATOM    217  N   GLU B  27      24.274  -4.607  -7.490  1.00117.32
ATOM    218  CA  GLU B  27      23.710  -5.303  -8.607  1.00117.32
ATOM    219  C   GLU B  27      24.530  -4.959  -9.802  1.00117.32
ATOM    220  O   GLU B  27      24.958  -5.827 -10.551  1.00117.32
ATOM    221  CB  GLU B  27      22.286  -4.799  -8.907  1.00117.32
ATOM    222  CG  GLU B  27      21.193  -5.275  -7.947  1.00117.32
ATOM    223  CD  GLU B  27      20.093  -5.934  -8.760  1.00117.32
ATOM    224  OE1 GLU B  27      20.399  -6.942  -9.448  1.00117.32
ATOM    225  OE2 GLU B  27      18.934  -5.445  -8.697  1.00117.32
ATOM    226  N   MET B  28      24.800  -3.667 -10.011  1.00 66.01
ATOM    227  CA  MET B  28      25.512  -3.292 -11.194  1.00 66.01
ATOM    228  C   MET B  28      26.914  -3.842 -11.216  1.00 66.01
ATOM    229  O   MET B  28      27.359  -4.358 -12.239  1.00 66.01
ATOM    230  CB  MET B  28      25.627  -1.764 -11.333  1.00 66.01
ATOM    231  CG  MET B  28      26.136  -1.277 -12.692  1.00 66.01
ATOM    232  SD  MET B  28      26.766   0.431 -12.662  1.00 66.01
ATOM    233  CE  MET B  28      26.425   0.820 -14.405  1.00 66.01
ATOM    234  N   VAL B  29      27.675  -3.712 -10.113  1.00184.44
ATOM    235  CA  VAL B  29      29.077  -4.052 -10.222  1.00184.44
ATOM    236  C   VAL B  29      29.402  -5.486 -10.176  1.00184.44
ATOM    237  O   VAL B  29      29.942  -6.070 -11.122  1.00184.44
ATOM    238  CB  VAL B  29      29.963  -3.356  -9.209  1.00184.44
ATOM    239  CG1 VAL B  29      29.631  -3.858  -7.794  1.00184.44
ATOM    240  CG2 VAL B  29      31.432  -3.548  -9.623  1.00184.44
ATOM    241  N   GLU B  30      28.935  -6.113  -9.083  1.00128.61
ATOM    242  CA  GLU B  30      29.245  -7.466  -8.764  1.00128.61
ATOM    243  C   GLU B  30      28.761  -8.193  -9.942  1.00128.61
ATOM    244  O   GLU B  30      29.305  -9.216 -10.354  1.00128.61
ATOM    245  CB  GLU B  30      28.482  -7.943  -7.515  1.00128.61
ATOM    246  CG  GLU B  30      29.158  -7.596  -6.188  1.00128.61
ATOM    247  CD  GLU B  30      28.417  -8.288  -5.056  1.00128.61
ATOM    248  OE1 GLU B  30      28.080  -9.492  -5.211  1.00128.61
ATOM    249  OE2 GLU B  30      28.164  -7.609  -4.026  1.00128.61
ATOM    250  N   SER B  31      27.692  -7.636 -10.526  1.00213.02
ATOM    251  CA  SER B  31      27.204  -8.255 -11.696  1.00213.02
ATOM    252  C   SER B  31      27.963  -7.999 -13.007  1.00213.02
ATOM    253  O   SER B  31      28.121  -8.972 -13.738  1.00213.02
ATOM    254  CB  SER B  31      25.724  -7.986 -12.009  1.00213.02
ATOM    255  OG  SER B  31      24.907  -8.341 -10.903  1.00213.02
ATOM    256  N   MET B  32      28.480  -6.762 -13.346  1.00258.83
ATOM    257  CA  MET B  32      29.243  -6.384 -14.549  1.00258.83
ATOM    258  C   MET B  32      30.467  -7.228 -14.502  1.00258.83
ATOM    259  O   MET B  32      31.253  -7.326 -15.444  1.00258.83
ATOM    260  CB  MET B  32      29.716  -4.919 -14.576  1.00258.83
ATOM    261  CG  MET B  32      30.084  -4.396 -15.964  1.00258.83
ATOM    262  SD  MET B  32      28.640  -3.913 -16.958  1.00258.83
ATOM    263  CE  MET B  32      29.503  -3.942 -18.557  1.00258.83
ATOM    264  N   LYS B  33      30.722  -7.757 -13.308  1.00216.83
ATOM    265  CA  LYS B  33      31.779  -8.679 -13.117  1.00216.83
ATOM    266  C   LYS B  33      31.547  -9.869 -14.005  1.00216.83
ATOM    267  O   LYS B  33      32.474 -10.360 -14.642  1.00216.83
ATOM    268  CB  LYS B  33      31.839  -9.201 -11.669  1.00216.83
ATOM    269  CG  LYS B  33      33.234  -9.606 -11.201  1.00216.83
ATOM    270  CD  LYS B  33      33.672 -10.959 -11.734  1.00216.83
ATOM    271  CE  LYS B  33      34.974 -11.476 -11.125  1.00216.83
ATOM    272  NZ  LYS B  33      34.758 -12.827 -10.562  1.00216.83
ATOM    273  N   LYS B  34      30.294 -10.355 -14.085  1.00131.57
ATOM    274  CA  LYS B  34      29.939 -11.508 -14.866  1.00131.57
ATOM    275  C   LYS B  34      30.207 -11.244 -16.317  1.00131.57
ATOM    276  O   LYS B  34      30.703 -12.121 -17.024  1.00131.57
ATOM    277  CB  LYS B  34      28.453 -11.876 -14.728  1.00131.57
ATOM    278  CG  LYS B  34      27.996 -12.042 -13.278  1.00131.57
ATOM    279  CD  LYS B  34      26.527 -11.684 -13.054  1.00131.57
ATOM    280  CE  LYS B  34      26.084 -11.811 -11.595  1.00131.57
ATOM    281  NZ  LYS B  34      24.745 -11.210 -11.417  1.00131.57
ATOM    282  N   VAL B  35      29.887 -10.034 -16.817  1.00124.65
ATOM    283  CA  VAL B  35      30.158  -9.795 -18.206  1.00124.65
ATOM    284  C   VAL B  35      31.640  -9.915 -18.401  1.00124.65
ATOM    285  O   VAL B  35      32.095 -10.487 -19.387  1.00124.65
ATOM    286  CB  VAL B  35      29.674  -8.476 -18.762  1.00124.65
ATOM    287  CG1 VAL B  35      29.761  -8.535 -20.290  1.00124.65
ATOM    288  CG2 VAL B  35      28.268  -8.155 -18.255  1.00124.65
ATOM    289  N   ALA B  36      32.437  -9.418 -17.437  1.00 50.66
ATOM    290  CA  ALA B  36      33.871  -9.475 -17.522  1.00 50.66
ATOM    291  C   ALA B  36      34.330 -10.912 -17.589  1.00 50.66
ATOM    292  O   ALA B  36      35.304 -11.223 -18.270  1.00 50.66
ATOM    293  CB  ALA B  36      34.562  -8.825 -16.309  1.00 50.66
ATOM    294  N   GLY B  37      33.634 -11.820 -16.879  1.00 52.32
ATOM    295  CA  GLY B  37      33.936 -13.225 -16.730  1.00 52.32
ATOM    296  C   GLY B  37      33.879 -13.968 -18.039  1.00 52.32
ATOM    297  O   GLY B  37      34.457 -15.048 -18.162  1.00 52.32
ATOM    298  N   MET B  38      33.128 -13.442 -19.024  1.00123.40
ATOM    299  CA  MET B  38      32.927 -14.051 -20.315  1.00123.40
ATOM    300  C   MET B  38      34.259 -14.178 -20.994  1.00123.40
ATOM    301  O   MET B  38      34.450 -15.060 -21.830  1.00123.40
ATOM    302  CB  MET B  38      31.992 -13.238 -21.228  1.00123.40
ATOM    303  CG  MET B  38      30.525 -13.295 -20.794  1.00123.40
ATOM    304  SD  MET B  38      29.503 -11.948 -21.464  1.00123.40
ATOM    305  CE  MET B  38      28.227 -12.053 -20.176  1.00123.40
ATOM    306  N   ASP B  39      35.216 -13.301 -20.632  1.00110.76
ATOM    307  CA  ASP B  39      36.556 -13.320 -21.150  1.00110.76
ATOM    308  C   ASP B  39      36.680 -12.695 -22.510  1.00110.76
ATOM    309  O   ASP B  39      37.613 -13.001 -23.250  1.00110.76
ATOM    310  CB  ASP B  39      37.136 -14.746 -21.213  1.00110.76
ATOM    311  CG  ASP B  39      38.635 -14.685 -20.968  1.00110.76
ATOM    312  OD1 ASP B  39      39.043 -14.180 -19.889  1.00110.76
ATOM    313  OD2 ASP B  39      39.394 -15.165 -21.854  1.00110.76
ATOM    314  N   VAL B  40      35.776 -11.759 -22.862  1.00 95.18
ATOM    315  CA  VAL B  40      35.914 -11.060 -24.111  1.00 95.18
ATOM    316  C   VAL B  40      36.280  -9.637 -23.785  1.00 95.18
ATOM    317  O   VAL B  40      35.827  -9.086 -22.784  1.00 95.18
ATOM    318  CB  VAL B  40      34.646 -11.018 -24.911  1.00 95.18
ATOM    319  CG1 VAL B  40      34.474 -12.369 -25.623  1.00 95.18
ATOM    320  CG2 VAL B  40      33.485 -10.660 -23.968  1.00 95.18
ATOM    321  N   GLU B  41      37.120  -9.000 -24.632  1.00 75.74
ATOM    322  CA  GLU B  41      37.547  -7.645 -24.400  1.00 75.74
ATOM    323  C   GLU B  41      36.326  -6.790 -24.237  1.00 75.74
ATOM    324  O   GLU B  41      35.396  -6.865 -25.037  1.00 75.74
ATOM    325  CB  GLU B  41      38.350  -7.078 -25.586  1.00 75.74
ATOM    326  CG  GLU B  41      39.504  -7.959 -26.070  1.00 75.74
ATOM    327  CD  GLU B  41      39.031  -8.763 -27.269  1.00 75.74
ATOM    328  OE1 GLU B  41      39.069  -8.215 -28.402  1.00 75.74
ATOM    329  OE2 GLU B  41      38.631  -9.941 -27.071  1.00 75.74
ATOM    330  N   LEU B  42      36.305  -5.950 -23.179  1.00 55.66
ATOM    331  CA  LEU B  42      35.185  -5.092 -22.894  1.00 55.66
ATOM    332  C   LEU B  42      35.269  -3.896 -23.788  1.00 55.66
ATOM    333  O   LEU B  42      36.355  -3.457 -24.161  1.00 55.66
ATOM    334  CB  LEU B  42      35.153  -4.569 -21.441  1.00 55.66
ATOM    335  CG  LEU B  42      34.795  -5.630 -20.377  1.00 55.66
ATOM    336  CD1 LEU B  42      35.111  -5.124 -18.958  1.00 55.66
ATOM    337  CD2 LEU B  42      33.341  -6.111 -20.525  1.00 55.66
ATOM    338  N   THR B  43      34.101  -3.342 -24.161  1.00 99.01
ATOM    339  CA  THR B  43      34.049  -2.174 -24.988  1.00 99.01
ATOM    340  C   THR B  43      34.216  -0.991 -24.092  1.00 99.01
ATOM    341  O   THR B  43      34.279  -1.120 -22.871  1.00 99.01
ATOM    342  CB  THR B  43      32.744  -2.024 -25.715  1.00 99.01
ATOM    343  OG1 THR B  43      31.694  -1.762 -24.795  1.00 99.01
ATOM    344  CG2 THR B  43      32.455  -3.323 -26.487  1.00 99.01
ATOM    345  N   VAL B  44      34.298   0.208 -24.696  1.00 83.34
ATOM    346  CA  VAL B  44      34.492   1.410 -23.942  1.00 83.34
ATOM    347  C   VAL B  44      33.338   1.574 -23.003  1.00 83.34
ATOM    348  O   VAL B  44      33.520   1.950 -21.847  1.00 83.34
ATOM    349  CB  VAL B  44      34.580   2.634 -24.813  1.00 83.34
ATOM    350  CG1 VAL B  44      34.803   3.869 -23.923  1.00 83.34
ATOM    351  CG2 VAL B  44      35.685   2.415 -25.860  1.00 83.34
ATOM    352  N   GLU B  45      32.112   1.297 -23.479  1.00 42.82
ATOM    353  CA  GLU B  45      30.947   1.463 -22.661  1.00 42.82
ATOM    354  C   GLU B  45      30.959   0.472 -21.535  1.00 42.82
ATOM    355  O   GLU B  45      30.564   0.789 -20.415  1.00 42.82
ATOM    356  CB  GLU B  45      29.641   1.269 -23.448  1.00 42.82
ATOM    357  CG  GLU B  45      29.712   1.742 -24.900  1.00 42.82
ATOM    358  CD  GLU B  45      30.089   0.539 -25.751  1.00 42.82
ATOM    359  OE1 GLU B  45      29.262  -0.407 -25.835  1.00 42.82
ATOM    360  OE2 GLU B  45      31.207   0.553 -26.332  1.00 42.82
ATOM    361  N   GLU B  46      31.394  -0.771 -21.806  1.00 55.66
ATOM    362  CA  GLU B  46      31.359  -1.790 -20.793  1.00 55.66
ATOM    363  C   GLU B  46      32.345  -1.506 -19.696  1.00 55.66
ATOM    364  O   GLU B  46      32.052  -1.723 -18.518  1.00 55.66
ATOM    365  CB  GLU B  46      31.626  -3.200 -21.350  1.00 55.66
ATOM    366  CG  GLU B  46      30.369  -3.829 -21.956  1.00 55.66
ATOM    367  CD  GLU B  46      30.782  -4.985 -22.856  1.00 55.66
ATOM    368  OE1 GLU B  46      31.560  -4.743 -23.815  1.00 55.66
ATOM    369  OE2 GLU B  46      30.325  -6.129 -22.591  1.00 55.66
ATOM    370  N   ARG B  47      33.547  -1.017 -20.062  1.00137.75
ATOM    371  CA  ARG B  47      34.585  -0.738 -19.107  1.00137.75
ATOM    372  C   ARG B  47      34.126   0.358 -18.202  1.00137.75
ATOM    373  O   ARG B  47      34.436   0.358 -17.013  1.00137.75
ATOM    374  CB  ARG B  47      35.905  -0.235 -19.730  1.00137.75
ATOM    375  CG  ARG B  47      36.479  -1.175 -20.796  1.00137.75
ATOM    376  CD  ARG B  47      37.576  -0.547 -21.664  1.00137.75
ATOM    377  NE  ARG B  47      38.461  -1.626 -22.189  1.00137.75
ATOM    378  CZ  ARG B  47      38.825  -1.626 -23.507  1.00137.75
ATOM    379  NH1 ARG B  47      38.387  -0.640 -24.344  1.00137.75
ATOM    380  NH2 ARG B  47      39.628  -2.618 -23.990  1.00137.75
ATOM    381  N   ASN B  48      33.404   1.344 -18.765  1.00 40.36
ATOM    382  CA  ASN B  48      32.940   2.481 -18.024  1.00 40.36
ATOM    383  C   ASN B  48      31.960   2.023 -16.993  1.00 40.36
ATOM    384  O   ASN B  48      32.003   2.452 -15.841  1.00 40.36
ATOM    385  CB  ASN B  48      32.205   3.493 -18.921  1.00 40.36
ATOM    386  CG  ASN B  48      33.174   4.609 -19.290  1.00 40.36
ATOM    387  OD1 ASN B  48      33.204   5.661 -18.652  1.00 40.36
ATOM    388  ND2 ASN B  48      33.993   4.377 -20.351  1.00 40.36
ATOM    389  N   LEU B  49      31.047   1.123 -17.398  1.00 55.03
ATOM    390  CA  LEU B  49      30.005   0.640 -16.538  1.00 55.03
ATOM    391  C   LEU B  49      30.625  -0.114 -15.406  1.00 55.03
ATOM    392  O   LEU B  49      30.209  -0.006 -14.253  1.00 55.03
ATOM    393  CB  LEU B  49      29.055  -0.339 -17.257  1.00 55.03
ATOM    394  CG  LEU B  49      28.287   0.247 -18.462  1.00 55.03
ATOM    395  CD1 LEU B  49      27.740  -0.866 -19.371  1.00 55.03
ATOM    396  CD2 LEU B  49      27.180   1.212 -18.014  1.00 55.03
ATOM    397  N   LEU B  50      31.647  -0.919 -15.728  1.00154.14
ATOM    398  CA  LEU B  50      32.317  -1.731 -14.762  1.00154.14
ATOM    399  C   LEU B  50      32.967  -0.768 -13.800  1.00154.14
ATOM    400  O   LEU B  50      32.876  -0.906 -12.580  1.00154.14
ATOM    401  CB  LEU B  50      33.397  -2.562 -15.483  1.00154.14
ATOM    402  CG  LEU B  50      34.167  -3.548 -14.597  1.00154.14
ATOM    403  CD1 LEU B  50      33.240  -4.520 -13.854  1.00154.14
ATOM    404  CD2 LEU B  50      35.312  -4.186 -15.361  1.00154.14
ATOM    405  N   SER B  51      33.608   0.288 -14.337  1.00 96.47
ATOM    406  CA  SER B  51      34.304   1.238 -13.515  1.00 96.47
ATOM    407  C   SER B  51      33.351   1.935 -12.591  1.00 96.47
ATOM    408  O   SER B  51      33.625   2.050 -11.397  1.00 96.47
ATOM    409  CB  SER B  51      34.989   2.350 -14.325  1.00 96.47
ATOM    410  OG  SER B  51      35.955   3.010 -13.524  1.00 96.47
ATOM    411  N   VAL B  52      32.208   2.430 -13.110  1.00122.36
ATOM    412  CA  VAL B  52      31.301   3.169 -12.269  1.00122.36
ATOM    413  C   VAL B  52      30.777   2.285 -11.200  1.00122.36
ATOM    414  O   VAL B  52      30.653   2.696 -10.050  1.00122.36
ATOM    415  CB  VAL B  52      30.075   3.725 -12.945  1.00122.36
ATOM    416  CG1 VAL B  52      29.300   4.598 -11.962  1.00122.36
ATOM    417  CG2 VAL B  52      30.499   4.464 -14.222  1.00122.36
ATOM    418  N   ALA B  53      30.436   1.039 -11.545  1.00 60.79
ATOM    419  CA  ALA B  53      29.831   0.223 -10.545  1.00 60.79
ATOM    420  C   ALA B  53      30.778   0.034  -9.391  1.00 60.79
ATOM    421  O   ALA B  53      30.428   0.324  -8.247  1.00 60.79
ATOM    422  CB  ALA B  53      29.454  -1.158 -11.097  1.00 60.79
ATOM    423  N   TYR B  54      32.036  -0.365  -9.660  1.00185.49
ATOM    424  CA  TYR B  54      32.941  -0.661  -8.583  1.00185.49
ATOM    425  C   TYR B  54      33.177   0.564  -7.777  1.00185.49
ATOM    426  O   TYR B  54      33.314   0.498  -6.558  1.00185.49
ATOM    427  CB  TYR B  54      34.411  -0.954  -8.931  1.00185.49
ATOM    428  CG  TYR B  54      34.734  -2.260  -9.560  1.00185.49
ATOM    429  CD1 TYR B  54      34.638  -3.447  -8.863  1.00185.49
ATOM    430  CD2 TYR B  54      35.146  -2.276 -10.868  1.00185.49
ATOM    431  CE1 TYR B  54      34.969  -4.646  -9.456  1.00185.49
ATOM    432  CE2 TYR B  54      35.481  -3.469 -11.452  1.00185.49
ATOM    433  CZ  TYR B  54      35.391  -4.649 -10.761  1.00185.49
ATOM    434  OH  TYR B  54      35.747  -5.850 -11.400  1.00185.49
ATOM    435  N   LYS B  55      33.302   1.708  -8.462  1.00118.43
ATOM    436  CA  LYS B  55      33.680   2.917  -7.805  1.00118.43
ATOM    437  C   LYS B  55      32.699   3.224  -6.724  1.00118.43
ATOM    438  O   LYS B  55      33.085   3.579  -5.610  1.00118.43
ATOM    439  CB  LYS B  55      33.670   4.110  -8.777  1.00118.43
ATOM    440  CG  LYS B  55      33.965   5.450  -8.109  1.00118.43
ATOM    441  CD  LYS B  55      33.412   6.633  -8.896  1.00118.43
ATOM    442  CE  LYS B  55      34.327   7.852  -8.843  1.00118.43
ATOM    443  NZ  LYS B  55      35.511   7.620  -9.690  1.00118.43
ATOM    444  N   ASN B  56      31.397   3.102  -7.035  1.00 57.78
ATOM    445  CA  ASN B  56      30.372   3.398  -6.081  1.00 57.78
ATOM    446  C   ASN B  56      30.427   2.411  -4.959  1.00 57.78
ATOM    447  O   ASN B  56      30.299   2.787  -3.795  1.00 57.78
ATOM    448  CB  ASN B  56      28.965   3.356  -6.696  1.00 57.78
ATOM    449  CG  ASN B  56      28.690   4.719  -7.319  1.00 57.78
ATOM    450  OD1 ASN B  56      28.062   5.579  -6.707  1.00 57.78
ATOM    451  ND2 ASN B  56      29.181   4.932  -8.568  1.00 57.78
ATOM    452  N   VAL B  57      30.637   1.116  -5.273  1.00118.13
ATOM    453  CA  VAL B  57      30.612   0.116  -4.240  1.00118.13
ATOM    454  C   VAL B  57      31.714   0.365  -3.238  1.00118.13
ATOM    455  O   VAL B  57      31.491   0.301  -2.031  1.00118.13
ATOM    456  CB  VAL B  57      30.708  -1.295  -4.762  1.00118.13
ATOM    457  CG1 VAL B  57      31.508  -2.172  -3.790  1.00118.13
ATOM    458  CG2 VAL B  57      29.288  -1.803  -5.041  1.00118.13
ATOM    459  N   ILE B  58      32.941   0.656  -3.711  1.00115.06
ATOM    460  CA  ILE B  58      34.076   0.916  -2.869  1.00115.06
ATOM    461  C   ILE B  58      33.857   2.210  -2.151  1.00115.06
ATOM    462  O   ILE B  58      34.217   2.362  -0.986  1.00115.06
ATOM    463  CB  ILE B  58      35.345   1.138  -3.647  1.00115.06
ATOM    464  CG1 ILE B  58      35.581   0.079  -4.745  1.00115.06
ATOM    465  CG2 ILE B  58      36.481   1.246  -2.617  1.00115.06
ATOM    466  CD1 ILE B  58      36.131  -1.264  -4.269  1.00115.06
ATOM    467  N   GLY B  59      33.265   3.199  -2.841  1.00 27.96
ATOM    468  CA  GLY B  59      33.171   4.512  -2.269  1.00 27.96
ATOM    469  C   GLY B  59      32.428   4.459  -0.971  1.00 27.96
ATOM    470  O   GLY B  59      32.816   5.114  -0.003  1.00 27.96
ATOM    471  N   ALA B  60      31.342   3.670  -0.908  1.00 30.73
ATOM    472  CA  ALA B  60      30.540   3.638   0.279  1.00 30.73
ATOM    473  C   ALA B  60      31.361   3.146   1.430  1.00 30.73
ATOM    474  O   ALA B  60      31.304   3.713   2.521  1.00 30.73
ATOM    475  CB  ALA B  60      29.322   2.707   0.147  1.00 30.73
ATOM    476  N   ARG B  61      32.158   2.083   1.218  1.00114.07
ATOM    477  CA  ARG B  61      32.948   1.531   2.282  1.00114.07
ATOM    478  C   ARG B  61      33.964   2.529   2.738  1.00114.07
ATOM    479  O   ARG B  61      34.171   2.698   3.938  1.00114.07
ATOM    480  CB  ARG B  61      33.732   0.270   1.878  1.00114.07
ATOM    481  CG  ARG B  61      32.888  -1.003   1.778  1.00114.07
ATOM    482  CD  ARG B  61      31.818  -0.979   0.688  1.00114.07
ATOM    483  NE  ARG B  61      30.712  -1.855   1.169  1.00114.07
ATOM    484  CZ  ARG B  61      29.685  -2.189   0.338  1.00114.07
ATOM    485  NH1 ARG B  61      29.653  -1.712  -0.940  1.00114.07
ATOM    486  NH2 ARG B  61      28.683  -2.998   0.792  1.00114.07
ATOM    487  N   ARG B  62      34.621   3.219   1.785  1.00 96.09
ATOM    488  CA  ARG B  62      35.662   4.154   2.101  1.00 96.09
ATOM    489  C   ARG B  62      35.098   5.277   2.910  1.00 96.09
ATOM    490  O   ARG B  62      35.726   5.743   3.859  1.00 96.09
ATOM    491  CB  ARG B  62      36.298   4.786   0.851  1.00 96.09
ATOM    492  CG  ARG B  62      37.229   3.847   0.084  1.00 96.09
ATOM    493  CD  ARG B  62      38.016   4.553  -1.021  1.00 96.09
ATOM    494  NE  ARG B  62      38.983   5.485  -0.377  1.00 96.09
ATOM    495  CZ  ARG B  62      38.681   6.811  -0.261  1.00 96.09
ATOM    496  NH1 ARG B  62      37.465   7.278  -0.663  1.00 96.09
ATOM    497  NH2 ARG B  62      39.590   7.680   0.266  1.00 96.09
ATOM    498  N   ALA B  63      33.900   5.762   2.543  1.00 24.54
ATOM    499  CA  ALA B  63      33.313   6.855   3.260  1.00 24.54
ATOM    500  C   ALA B  63      33.042   6.409   4.660  1.00 24.54
ATOM    501  O   ALA B  63      33.292   7.142   5.615  1.00 24.54
ATOM    502  CB  ALA B  63      31.977   7.317   2.649  1.00 24.54
ATOM    503  N   SER B  64      32.525   5.177   4.813  1.00 66.50
ATOM    504  CA  SER B  64      32.179   4.663   6.106  1.00 66.50
ATOM    505  C   SER B  64      33.418   4.467   6.927  1.00 66.50
ATOM    506  O   SER B  64      33.422   4.721   8.129  1.00 66.50
ATOM    507  CB  SER B  64      31.459   3.307   6.033  1.00 66.50
ATOM    508  OG  SER B  64      30.279   3.340   6.821  1.00 66.50
ATOM    509  N   TRP B  65      34.511   4.004   6.293  1.00 56.20
ATOM    510  CA  TRP B  65      35.729   3.728   6.997  1.00 56.20
ATOM    511  C   TRP B  65      36.250   5.020   7.545  1.00 56.20
ATOM    512  O   TRP B  65      36.698   5.087   8.687  1.00 56.20
ATOM    513  CB  TRP B  65      36.801   3.135   6.064  1.00 56.20
ATOM    514  CG  TRP B  65      38.147   2.876   6.700  1.00 56.20
ATOM    515  CD1 TRP B  65      38.517   1.848   7.516  1.00 56.20
ATOM    516  CD2 TRP B  65      39.315   3.693   6.522  1.00 56.20
ATOM    517  NE1 TRP B  65      39.843   1.969   7.856  1.00 56.20
ATOM    518  CE2 TRP B  65      40.347   3.101   7.251  1.00 56.20
ATOM    519  CE3 TRP B  65      39.513   4.839   5.807  1.00 56.20
ATOM    520  CZ2 TRP B  65      41.598   3.648   7.274  1.00 56.20
ATOM    521  CZ3 TRP B  65      40.775   5.391   5.838  1.00 56.20
ATOM    522  CH2 TRP B  65      41.797   4.806   6.557  1.00 56.20
ATOM    523  N   ARG B  66      36.180   6.097   6.741  1.00116.04
ATOM    524  CA  ARG B  66      36.721   7.357   7.160  1.00116.04
ATOM    525  C   ARG B  66      36.038   7.853   8.399  1.00116.04
ATOM    526  O   ARG B  66      36.703   8.400   9.277  1.00116.04
ATOM    527  CB  ARG B  66      36.648   8.461   6.085  1.00116.04
ATOM    528  CG  ARG B  66      37.772   8.390   5.041  1.00116.04
ATOM    529  CD  ARG B  66      39.154   8.739   5.609  1.00116.04
ATOM    530  NE  ARG B  66      40.182   8.529   4.545  1.00116.04
ATOM    531  CZ  ARG B  66      41.514   8.577   4.837  1.00116.04
ATOM    532  NH1 ARG B  66      41.929   8.885   6.099  1.00116.04
ATOM    533  NH2 ARG B  66      42.437   8.311   3.867  1.00116.04
ATOM    534  N   ILE B  67      34.701   7.719   8.499  1.00135.59
ATOM    535  CA  ILE B  67      33.993   8.206   9.655  1.00135.59
ATOM    536  C   ILE B  67      34.304   7.362  10.863  1.00135.59
ATOM    537  O   ILE B  67      34.589   7.878  11.943  1.00135.59
ATOM    538  CB  ILE B  67      32.498   8.274   9.433  1.00135.59
ATOM    539  CG1 ILE B  67      32.156   9.013   8.125  1.00135.59
ATOM    540  CG2 ILE B  67      31.825   8.865  10.683  1.00135.59
ATOM    541  CD1 ILE B  67      31.019   8.396   7.315  1.00135.59
ATOM    542  N   ILE B  68      34.285   6.028  10.702  1.00 44.20
ATOM    543  CA  ILE B  68      34.476   5.100  11.782  1.00 44.20
ATOM    544  C   ILE B  68      35.851   5.263  12.339  1.00 44.20
ATOM    545  O   ILE B  68      36.058   5.117  13.542  1.00 44.20
ATOM    546  CB  ILE B  68      34.356   3.675  11.332  1.00 44.20
ATOM    547  CG1 ILE B  68      33.111   3.493  10.450  1.00 44.20
ATOM    548  CG2 ILE B  68      34.368   2.780  12.583  1.00 44.20
ATOM    549  CD1 ILE B  68      31.813   3.914  11.137  1.00 44.20
ATOM    550  N   SER B  69      36.838   5.507  11.460  1.00 42.31
ATOM    551  CA  SER B  69      38.198   5.643  11.885  1.00 42.31
ATOM    552  C   SER B  69      38.329   6.829  12.783  1.00 42.31
ATOM    553  O   SER B  69      38.821   6.706  13.902  1.00 42.31
ATOM    554  CB  SER B  69      39.165   5.847  10.706  1.00 42.31
ATOM    555  OG  SER B  69      39.039   4.782   9.776  1.00 42.31
ATOM    556  N   SER B  70      37.840   8.001  12.333  1.00 82.01
ATOM    557  CA  SER B  70      38.018   9.219  13.070  1.00 82.01
ATOM    558  C   SER B  70      37.402   9.081  14.425  1.00 82.01
ATOM    559  O   SER B  70      37.961   9.552  15.415  1.00 82.01
ATOM    560  CB  SER B  70      37.356  10.428  12.391  1.00 82.01
ATOM    561  OG  SER B  70      35.955  10.224  12.304  1.00 82.01
ATOM    562  N   ILE B  71      36.236   8.417  14.510  1.00 34.49
ATOM    563  CA  ILE B  71      35.574   8.282  15.777  1.00 34.49
ATOM    564  C   ILE B  71      36.466   7.502  16.685  1.00 34.49
ATOM    565  O   ILE B  71      36.662   7.856  17.846  1.00 34.49
ATOM    566  CB  ILE B  71      34.285   7.516  15.702  1.00 34.49
ATOM    567  CG1 ILE B  71      33.323   8.139  14.680  1.00 34.49
ATOM    568  CG2 ILE B  71      33.704   7.441  17.123  1.00 34.49
ATOM    569  CD1 ILE B  71      32.402   7.108  14.028  1.00 34.49
ATOM    570  N   GLU B  72      37.059   6.421  16.155  1.00 74.85
ATOM    571  CA  GLU B  72      37.902   5.566  16.929  1.00 74.85
ATOM    572  C   GLU B  72      39.038   6.400  17.425  1.00 74.85
ATOM    573  O   GLU B  72      39.579   6.134  18.491  1.00 74.85
ATOM    574  CB  GLU B  72      38.503   4.421  16.092  1.00 74.85
ATOM    575  CG  GLU B  72      38.973   3.217  16.913  1.00 74.85
ATOM    576  CD  GLU B  72      40.118   2.558  16.155  1.00 74.85
ATOM    577  OE1 GLU B  72      41.224   3.157  16.121  1.00 74.85
ATOM    578  OE2 GLU B  72      39.902   1.445  15.606  1.00 74.85
ATOM    579  N   GLN B  73      39.473   7.393  16.631  1.00100.74
ATOM    580  CA  GLN B  73      40.580   8.234  16.985  1.00100.74
ATOM    581  C   GLN B  73      40.262   9.183  18.105  1.00100.74
ATOM    582  O   GLN B  73      41.041   9.312  19.048  1.00100.74
ATOM    583  CB  GLN B  73      41.031   9.062  15.783  1.00100.74
ATOM    584  CG  GLN B  73      42.235   9.930  16.135  1.00100.74
ATOM    585  CD  GLN B  73      43.367   8.996  16.495  1.00100.74
ATOM    586  OE1 GLN B  73      44.052   8.465  15.621  1.00100.74
ATOM    587  NE2 GLN B  73      43.561   8.773  17.821  1.00100.74
ATOM    588  N   LYS B  74      39.093   9.850  18.057  1.00 92.18
ATOM    589  CA  LYS B  74      38.811  10.883  19.015  1.00 92.18
ATOM    590  C   LYS B  74      38.806  10.305  20.391  1.00 92.18
ATOM    591  O   LYS B  74      39.355  10.896  21.319  1.00 92.18
ATOM    592  CB  LYS B  74      37.459  11.573  18.768  1.00 92.18
ATOM    593  CG  LYS B  74      37.300  12.106  17.343  1.00 92.18
ATOM    594  CD  LYS B  74      38.477  12.968  16.883  1.00 92.18
ATOM    595  CE  LYS B  74      38.360  13.428  15.427  1.00 92.18
ATOM    596  NZ  LYS B  74      39.512  14.284  15.070  1.00 92.18
ATOM    597  N   GLU B  75      38.200   9.119  20.564  1.00 49.32
ATOM    598  CA  GLU B  75      38.169   8.551  21.878  1.00 49.32
ATOM    599  C   GLU B  75      39.566   8.137  22.197  1.00 49.32
ATOM    600  O   GLU B  75      40.163   7.323  21.494  1.00 49.32
ATOM    601  CB  GLU B  75      37.239   7.335  21.968  1.00 49.32
ATOM    602  CG  GLU B  75      35.850   7.655  21.415  1.00 49.32
ATOM    603  CD  GLU B  75      35.343   8.908  22.100  1.00 49.32
ATOM    604  OE1 GLU B  75      35.475   8.988  23.350  1.00 49.32
ATOM    605  OE2 GLU B  75      34.823   9.803  21.381  1.00 49.32
ATOM    606  N   GLU B  76      40.122   8.685  23.295  1.00 80.68
ATOM    607  CA  GLU B  76      41.503   8.446  23.587  1.00 80.68
ATOM    608  C   GLU B  76      41.618   7.822  24.930  1.00 80.68
ATOM    609  O   GLU B  76      40.623   7.443  25.546  1.00 80.68
ATOM    610  CB  GLU B  76      42.340   9.736  23.603  1.00 80.68
ATOM    611  CG  GLU B  76      43.486   9.721  22.588  1.00 80.68
ATOM    612  CD  GLU B  76      44.802   9.813  23.348  1.00 80.68
ATOM    613  OE1 GLU B  76      45.234   8.771  23.909  1.00 80.68
ATOM    614  OE2 GLU B  76      45.392  10.926  23.377  1.00 80.68
ATOM    615  N   ASN B  77      42.873   7.710  25.407  1.00208.24
ATOM    616  CA  ASN B  77      43.132   7.099  26.671  1.00208.24
ATOM    617  C   ASN B  77      42.476   5.761  26.659  1.00208.24
ATOM    618  O   ASN B  77      41.534   5.510  27.409  1.00208.24
ATOM    619  CB  ASN B  77      42.591   7.920  27.853  1.00208.24
ATOM    620  CG  ASN B  77      43.545   9.089  28.063  1.00208.24
ATOM    621  OD1 ASN B  77      44.762   8.939  27.962  1.00208.24
ATOM    622  ND2 ASN B  77      42.980  10.290  28.357  1.00208.24
ATOM    623  N   LYS B  78      42.974   4.877  25.768  1.00236.01
ATOM    624  CA  LYS B  78      42.445   3.556  25.605  1.00236.01
ATOM    625  C   LYS B  78      42.357   2.939  26.956  1.00236.01
ATOM    626  O   LYS B  78      43.141   3.251  27.851  1.00236.01
ATOM    627  CB  LYS B  78      43.318   2.642  24.728  1.00236.01
ATOM    628  CG  LYS B  78      43.610   3.234  23.349  1.00236.01
ATOM    629  CD  LYS B  78      43.777   2.184  22.249  1.00236.01
ATOM    630  CE  LYS B  78      45.055   2.366  21.431  1.00236.01
ATOM    631  NZ  LYS B  78      45.028   3.674  20.737  1.00236.01
ATOM    632  N   GLY B  79      41.366   2.050  27.136  1.00 41.32
ATOM    633  CA  GLY B  79      41.129   1.506  28.434  1.00 41.32
ATOM    634  C   GLY B  79      40.252   2.523  29.072  1.00 41.32
ATOM    635  O   GLY B  79      39.906   2.441  30.250  1.00 41.32
ATOM    636  N   GLY B  80      39.878   3.523  28.252  1.00 57.20
ATOM    637  CA  GLY B  80      39.048   4.619  28.640  1.00 57.20
ATOM    638  C   GLY B  80      37.686   4.336  28.103  1.00 57.20
ATOM    639  O   GLY B  80      37.039   3.371  28.507  1.00 57.20
ATOM    640  N   GLU B  81      37.217   5.190  27.174  1.00 81.75
ATOM    641  CA  GLU B  81      35.901   5.030  26.634  1.00 81.75
ATOM    642  C   GLU B  81      35.790   3.648  26.081  1.00 81.75
ATOM    643  O   GLU B  81      36.710   3.138  25.446  1.00 81.75
ATOM    644  CB  GLU B  81      35.585   6.012  25.493  1.00 81.75
ATOM    645  CG  GLU B  81      34.524   7.054  25.849  1.00 81.75
ATOM    646  CD  GLU B  81      33.294   6.319  26.364  1.00 81.75
ATOM    647  OE1 GLU B  81      32.820   5.388  25.660  1.00 81.75
ATOM    648  OE2 GLU B  81      32.810   6.682  27.471  1.00 81.75
ATOM    649  N   ASP B  82      34.650   2.997  26.380  1.00 78.81
ATOM    650  CA  ASP B  82      34.315   1.678  25.929  1.00 78.81
ATOM    651  C   ASP B  82      34.037   1.749  24.466  1.00 78.81
ATOM    652  O   ASP B  82      34.249   0.786  23.733  1.00 78.81
ATOM    653  CB  ASP B  82      33.051   1.128  26.612  1.00 78.81
ATOM    654  CG  ASP B  82      33.143  -0.390  26.660  1.00 78.81
ATOM    655  OD1 ASP B  82      34.108  -0.906  27.285  1.00 78.81
ATOM    656  OD2 ASP B  82      32.244  -1.054  26.078  1.00 78.81
ATOM    657  N   LYS B  83      33.560   2.920  24.013  1.00 65.76
ATOM    658  CA  LYS B  83      33.138   3.116  22.659  1.00 65.76
ATOM    659  C   LYS B  83      34.280   2.839  21.731  1.00 65.76
ATOM    660  O   LYS B  83      34.071   2.372  20.613  1.00 65.76
ATOM    661  CB  LYS B  83      32.653   4.548  22.378  1.00 65.76
ATOM    662  CG  LYS B  83      32.100   4.765  20.968  1.00 65.76
ATOM    663  CD  LYS B  83      30.575   4.889  20.930  1.00 65.76
ATOM    664  CE  LYS B  83      30.033   5.457  19.616  1.00 65.76
ATOM    665  NZ  LYS B  83      28.556   5.548  19.674  1.00 65.76
ATOM    666  N   LEU B  84      35.523   3.105  22.168  1.00 91.88
ATOM    667  CA  LEU B  84      36.665   2.957  21.309  1.00 91.88
ATOM    668  C   LEU B  84      36.731   1.539  20.827  1.00 91.88
ATOM    669  O   LEU B  84      36.943   1.294  19.640  1.00 91.88
ATOM    670  CB  LEU B  84      37.974   3.303  22.062  1.00 91.88
ATOM    671  CG  LEU B  84      39.311   2.769  21.489  1.00 91.88
ATOM    672  CD1 LEU B  84      39.861   3.751  20.442  1.00 91.88
ATOM    673  CD2 LEU B  84      40.371   2.475  22.563  1.00 91.88
ATOM    674  N   LYS B  85      36.533   0.558  21.722  1.00 57.07
ATOM    675  CA  LYS B  85      36.655  -0.809  21.307  1.00 57.07
ATOM    676  C   LYS B  85      35.618  -1.091  20.268  1.00 57.07
ATOM    677  O   LYS B  85      35.873  -1.819  19.310  1.00 57.07
ATOM    678  CB  LYS B  85      36.451  -1.806  22.460  1.00 57.07
ATOM    679  CG  LYS B  85      37.414  -1.589  23.628  1.00 57.07
ATOM    680  CD  LYS B  85      38.880  -1.484  23.202  1.00 57.07
ATOM    681  CE  LYS B  85      39.845  -1.289  24.375  1.00 57.07
ATOM    682  NZ  LYS B  85      39.623  -2.340  25.393  1.00 57.07
ATOM    683  N   MET B  86      34.410  -0.525  20.444  1.00 92.82
ATOM    684  CA  MET B  86      33.323  -0.779  19.545  1.00 92.82
ATOM    685  C   MET B  86      33.639  -0.253  18.180  1.00 92.82
ATOM    686  O   MET B  86      33.429  -0.940  17.181  1.00 92.82
ATOM    687  CB  MET B  86      32.014  -0.116  20.005  1.00 92.82
ATOM    688  CG  MET B  86      30.810  -0.470  19.132  1.00 92.82
ATOM    689  SD  MET B  86      30.565   0.641  17.713  1.00 92.82
ATOM    690  CE  MET B  86      30.325   2.136  18.714  1.00 92.82
ATOM    691  N   ILE B  87      34.180   0.975  18.098  1.00122.11
ATOM    692  CA  ILE B  87      34.442   1.553  16.817  1.00122.11
ATOM    693  C   ILE B  87      35.455   0.700  16.122  1.00122.11
ATOM    694  O   ILE B  87      35.296   0.364  14.950  1.00122.11
ATOM    695  CB  ILE B  87      34.938   2.971  16.898  1.00122.11
ATOM    696  CG1 ILE B  87      33.971   3.808  17.746  1.00122.11
ATOM    697  CG2 ILE B  87      35.166   3.516  15.480  1.00122.11
ATOM    698  CD1 ILE B  87      32.651   4.118  17.041  1.00122.11
ATOM    699  N   ARG B  88      36.491   0.260  16.857  1.00111.07
ATOM    700  CA  ARG B  88      37.557  -0.481  16.255  1.00111.07
ATOM    701  C   ARG B  88      37.011  -1.688  15.561  1.00111.07
ATOM    702  O   ARG B  88      37.339  -1.936  14.402  1.00111.07
ATOM    703  CB  ARG B  88      38.589  -0.998  17.272  1.00111.07
ATOM    704  CG  ARG B  88      39.811  -1.629  16.599  1.00111.07
ATOM    705  CD  ARG B  88      40.032  -3.098  16.960  1.00111.07
ATOM    706  NE  ARG B  88      40.370  -3.158  18.409  1.00111.07
ATOM    707  CZ  ARG B  88      41.620  -2.805  18.828  1.00111.07
ATOM    708  NH1 ARG B  88      42.569  -2.447  17.915  1.00111.07
ATOM    709  NH2 ARG B  88      41.921  -2.817  20.159  1.00111.07
ATOM    710  N   GLU B  89      36.140  -2.459  16.232  1.00 78.47
ATOM    711  CA  GLU B  89      35.655  -3.667  15.629  1.00 78.47
ATOM    712  C   GLU B  89      34.837  -3.334  14.422  1.00 78.47
ATOM    713  O   GLU B  89      34.889  -4.045  13.419  1.00 78.47
ATOM    714  CB  GLU B  89      34.793  -4.518  16.579  1.00 78.47
ATOM    715  CG  GLU B  89      34.146  -5.737  15.921  1.00 78.47
ATOM    716  CD  GLU B  89      33.367  -6.477  17.000  1.00 78.47
ATOM    717  OE1 GLU B  89      32.189  -6.101  17.240  1.00 78.47
ATOM    718  OE2 GLU B  89      33.940  -7.426  17.599  1.00 78.47
ATOM    719  N   TYR B  90      34.047  -2.246  14.497  1.00 47.06
ATOM    720  CA  TYR B  90      33.190  -1.859  13.414  1.00 47.06
ATOM    721  C   TYR B  90      34.062  -1.454  12.270  1.00 47.06
ATOM    722  O   TYR B  90      33.812  -1.818  11.122  1.00 47.06
ATOM    723  CB  TYR B  90      32.267  -0.690  13.808  1.00 47.06
ATOM    724  CG  TYR B  90      31.285  -0.453  12.711  1.00 47.06
ATOM    725  CD1 TYR B  90      31.546   0.487  11.740  1.00 47.06
ATOM    726  CD2 TYR B  90      30.124  -1.184  12.634  1.00 47.06
ATOM    727  CE1 TYR B  90      30.653   0.709  10.718  1.00 47.06
ATOM    728  CE2 TYR B  90      29.226  -0.967  11.615  1.00 47.06
ATOM    729  CZ  TYR B  90      29.489  -0.018  10.656  1.00 47.06
ATOM    730  OH  TYR B  90      28.568   0.204   9.611  1.00 47.06
ATOM    731  N   ARG B  91      35.141  -0.708  12.569  1.00 84.94
ATOM    732  CA  ARG B  91      36.043  -0.268  11.551  1.00 84.94
ATOM    733  C   ARG B  91      36.604  -1.492  10.899  1.00 84.94
ATOM    734  O   ARG B  91      36.810  -1.520   9.689  1.00 84.94
ATOM    735  CB  ARG B  91      37.223   0.533  12.124  1.00 84.94
ATOM    736  CG  ARG B  91      38.146   1.126  11.060  1.00 84.94
ATOM    737  CD  ARG B  91      39.445   1.692  11.638  1.00 84.94
ATOM    738  NE  ARG B  91      40.173   0.562  12.281  1.00 84.94
ATOM    739  CZ  ARG B  91      41.250   0.795  13.085  1.00 84.94
ATOM    740  NH1 ARG B  91      41.715   2.066  13.255  1.00 84.94
ATOM    741  NH2 ARG B  91      41.841  -0.248  13.738  1.00 84.94
ATOM    742  N   GLN B  92      36.881  -2.542  11.694  1.00 34.59
ATOM    743  CA  GLN B  92      37.451  -3.746  11.153  1.00 34.59
ATOM    744  C   GLN B  92      36.495  -4.405  10.205  1.00 34.59
ATOM    745  O   GLN B  92      36.895  -4.864   9.136  1.00 34.59
ATOM    746  CB  GLN B  92      37.790  -4.793  12.226  1.00 34.59
ATOM    747  CG  GLN B  92      38.823  -4.327  13.253  1.00 34.59
ATOM    748  CD  GLN B  92      39.933  -3.612  12.494  1.00 34.59
ATOM    749  OE1 GLN B  92      40.024  -2.385  12.513  1.00 34.59
ATOM    750  NE2 GLN B  92      40.803  -4.399  11.806  1.00 34.59
ATOM    751  N   MET B  93      35.198  -4.463  10.561  1.00128.77
ATOM    752  CA  MET B  93      34.256  -5.161   9.732  1.00128.77
ATOM    753  C   MET B  93      34.198  -4.499   8.393  1.00128.77
ATOM    754  O   MET B  93      34.185  -5.172   7.363  1.00128.77
ATOM    755  CB  MET B  93      32.826  -5.141  10.304  1.00128.77
ATOM    756  CG  MET B  93      32.699  -5.782  11.688  1.00128.77
ATOM    757  SD  MET B  93      33.330  -7.483  11.792  1.00128.77
ATOM    758  CE  MET B  93      34.916  -7.019  12.547  1.00128.77
ATOM    759  N   VAL B  94      34.169  -3.153   8.376  1.00 96.31
ATOM    760  CA  VAL B  94      34.044  -2.436   7.140  1.00 96.31
ATOM    761  C   VAL B  94      35.261  -2.648   6.296  1.00 96.31
ATOM    762  O   VAL B  94      35.151  -2.853   5.088  1.00 96.31
ATOM    763  CB  VAL B  94      33.839  -0.955   7.311  1.00 96.31
ATOM    764  CG1 VAL B  94      33.561  -0.345   5.927  1.00 96.31
ATOM    765  CG2 VAL B  94      32.744  -0.695   8.353  1.00 96.31
ATOM    766  N   GLU B  95      36.457  -2.640   6.914  1.00 55.02
ATOM    767  CA  GLU B  95      37.682  -2.769   6.179  1.00 55.02
ATOM    768  C   GLU B  95      37.660  -4.058   5.423  1.00 55.02
ATOM    769  O   GLU B  95      38.039  -4.104   4.254  1.00 55.02
ATOM    770  CB  GLU B  95      38.899  -2.790   7.117  1.00 55.02
ATOM    771  CG  GLU B  95      39.180  -1.430   7.763  1.00 55.02
ATOM    772  CD  GLU B  95      40.316  -1.592   8.762  1.00 55.02
ATOM    773  OE1 GLU B  95      40.366  -2.658   9.431  1.00 55.02
ATOM    774  OE2 GLU B  95      41.151  -0.654   8.863  1.00 55.02
ATOM    775  N   THR B  96      37.183  -5.141   6.059  1.00 30.03
ATOM    776  CA  THR B  96      37.209  -6.418   5.405  1.00 30.03
ATOM    777  C   THR B  96      36.361  -6.365   4.175  1.00 30.03
ATOM    778  O   THR B  96      36.747  -6.877   3.125  1.00 30.03
ATOM    779  CB  THR B  96      36.701  -7.540   6.268  1.00 30.03
ATOM    780  OG1 THR B  96      35.322  -7.363   6.557  1.00 30.03
ATOM    781  CG2 THR B  96      37.516  -7.561   7.572  1.00 30.03
ATOM    782  N   GLU B  97      35.180  -5.729   4.269  1.00 31.15
ATOM    783  CA  GLU B  97      34.300  -5.662   3.138  1.00 31.15
ATOM    784  C   GLU B  97      35.000  -4.904   2.056  1.00 31.15
ATOM    785  O   GLU B  97      34.894  -5.242   0.878  1.00 31.15
ATOM    786  CB  GLU B  97      32.983  -4.930   3.448  1.00 31.15
ATOM    787  CG  GLU B  97      32.084  -4.754   2.222  1.00 31.15
ATOM    788  CD  GLU B  97      30.719  -5.345   2.546  1.00 31.15
ATOM    789  OE1 GLU B  97      30.598  -6.599   2.523  1.00 31.15
ATOM    790  OE2 GLU B  97      29.780  -4.550   2.821  1.00 31.15
ATOM    791  N   LEU B  98      35.746  -3.853   2.439  1.00 97.51
ATOM    792  CA  LEU B  98      36.417  -3.016   1.490  1.00 97.51
ATOM    793  C   LEU B  98      37.463  -3.824   0.782  1.00 97.51
ATOM    794  O   LEU B  98      37.667  -3.668  -0.420  1.00 97.51
ATOM    795  CB  LEU B  98      37.071  -1.792   2.172  1.00 97.51
ATOM    796  CG  LEU B  98      37.053  -0.464   1.377  1.00 97.51
ATOM    797  CD1 LEU B  98      37.271   0.732   2.317  1.00 97.51
ATOM    798  CD2 LEU B  98      38.056  -0.445   0.212  1.00 97.51
ATOM    799  N   LYS B  99      38.176  -4.696   1.515  1.00 69.90
ATOM    800  CA  LYS B  99      39.221  -5.481   0.919  1.00 69.90
ATOM    801  C   LYS B  99      38.651  -6.465  -0.053  1.00 69.90
ATOM    802  O   LYS B  99      39.213  -6.692  -1.123  1.00 69.90
ATOM    803  CB  LYS B  99      40.042  -6.252   1.966  1.00 69.90
ATOM    804  CG  LYS B  99      41.233  -5.446   2.489  1.00 69.90
ATOM    805  CD  LYS B  99      42.575  -6.160   2.343  1.00 69.90
ATOM    806  CE  LYS B  99      42.833  -7.175   3.461  1.00 69.90
ATOM    807  NZ  LYS B  99      44.243  -7.625   3.429  1.00 69.90
ATOM    808  N   LEU B 100      37.501  -7.070   0.291  1.00119.21
ATOM    809  CA  LEU B 100      36.927  -8.084  -0.545  1.00119.21
ATOM    810  C   LEU B 100      36.638  -7.465  -1.872  1.00119.21
ATOM    811  O   LEU B 100      36.939  -8.041  -2.916  1.00119.21
ATOM    812  CB  LEU B 100      35.599  -8.603   0.032  1.00119.21
ATOM    813  CG  LEU B 100      35.724  -9.290   1.401  1.00119.21
ATOM    814  CD1 LEU B 100      34.341  -9.662   1.960  1.00119.21
ATOM    815  CD2 LEU B 100      36.678 -10.492   1.329  1.00119.21
ATOM    816  N   ILE B 101      36.051  -6.255  -1.864  1.00133.90
ATOM    817  CA  ILE B 101      35.732  -5.610  -3.102  1.00133.90
ATOM    818  C   ILE B 101      36.957  -5.256  -3.879  1.00133.90
ATOM    819  O   ILE B 101      37.001  -5.471  -5.089  1.00133.90
ATOM    820  CB  ILE B 101      34.789  -4.446  -2.959  1.00133.90
ATOM    821  CG1 ILE B 101      35.055  -3.617  -1.694  1.00133.90
ATOM    822  CG2 ILE B 101      33.367  -4.987  -3.115  1.00133.90
ATOM    823  CD1 ILE B 101      34.051  -2.476  -1.509  1.00133.90
ATOM    824  N   CYS B 102      38.004  -4.732  -3.223  1.00 54.99
ATOM    825  CA  CYS B 102      39.175  -4.399  -3.977  1.00 54.99
ATOM    826  C   CYS B 102      39.735  -5.649  -4.585  1.00 54.99
ATOM    827  O   CYS B 102      40.259  -5.622  -5.695  1.00 54.99
ATOM    828  CB  CYS B 102      40.282  -3.745  -3.138  1.00 54.99
ATOM    829  SG  CYS B 102      39.671  -2.305  -2.215  1.00 54.99
ATOM    830  N   CYS B 103      39.665  -6.782  -3.868  1.00 38.39
ATOM    831  CA  CYS B 103      40.218  -8.012  -4.369  1.00 38.39
ATOM    832  C   CYS B 103      39.468  -8.483  -5.580  1.00 38.39
ATOM    833  O   CYS B 103      40.075  -8.981  -6.528  1.00 38.39
ATOM    834  CB  CYS B 103      40.187  -9.137  -3.320  1.00 38.39
ATOM    835  SG  CYS B 103      41.124  -8.703  -1.823  1.00 38.39
ATOM    836  N   ASP B 104      38.127  -8.337  -5.588  1.00 60.95
ATOM    837  CA  ASP B 104      37.351  -8.830  -6.696  1.00 60.95
ATOM    838  C   ASP B 104      37.865  -8.168  -7.929  1.00 60.95
ATOM    839  O   ASP B 104      38.208  -8.826  -8.909  1.00 60.95
ATOM    840  CB  ASP B 104      35.881  -8.382  -6.656  1.00 60.95
ATOM    841  CG  ASP B 104      35.014  -9.491  -6.103  1.00 60.95
ATOM    842  OD1 ASP B 104      35.237 -10.666  -6.492  1.00 60.95
ATOM    843  OD2 ASP B 104      34.115  -9.173  -5.281  1.00 60.95
ATOM    844  N   ILE B 105      37.959  -6.830  -7.876  1.00152.17
ATOM    845  CA  ILE B 105      38.372  -6.037  -8.994  1.00152.17
ATOM    846  C   ILE B 105      39.782  -6.316  -9.402  1.00152.17
ATOM    847  O   ILE B 105      40.083  -6.385 -10.593  1.00152.17
ATOM    848  CB  ILE B 105      38.226  -4.560  -8.766  1.00152.17
ATOM    849  CG1 ILE B 105      39.351  -3.811  -9.501  1.00152.17
ATOM    850  CG2 ILE B 105      38.121  -4.273  -7.262  1.00152.17
ATOM    851  CD1 ILE B 105      39.050  -3.501 -10.963  1.00152.17
ATOM    852  N   LEU B 106      40.695  -6.478  -8.435  1.00 47.70
ATOM    853  CA  LEU B 106      42.068  -6.674  -8.796  1.00 47.70
ATOM    854  C   LEU B 106      42.179  -7.935  -9.569  1.00 47.70
ATOM    855  O   LEU B 106      42.957  -8.019 -10.517  1.00 47.70
ATOM    856  CB  LEU B 106      43.008  -6.787  -7.586  1.00 47.70
ATOM    857  CG  LEU B 106      43.236  -5.448  -6.864  1.00 47.70
ATOM    858  CD1 LEU B 106      44.218  -5.612  -5.694  1.00 47.70
ATOM    859  CD2 LEU B 106      43.679  -4.351  -7.849  1.00 47.70
ATOM    860  N   ASP B 107      41.416  -8.960  -9.158  1.00 33.52
ATOM    861  CA  ASP B 107      41.461 -10.223  -9.830  1.00 33.52
ATOM    862  C   ASP B 107      40.935 -10.042 -11.220  1.00 33.52
ATOM    863  O   ASP B 107      41.491 -10.582 -12.175  1.00 33.52
ATOM    864  CB  ASP B 107      40.601 -11.298  -9.145  1.00 33.52
ATOM    865  CG  ASP B 107      41.515 -12.460  -8.790  1.00 33.52
ATOM    866  OD1 ASP B 107      42.554 -12.214  -8.120  1.00 33.52
ATOM    867  OD2 ASP B 107      41.184 -13.614  -9.175  1.00 33.52
ATOM    868  N   VAL B 108      39.857  -9.250 -11.378  1.00 32.81
ATOM    869  CA  VAL B 108      39.285  -9.063 -12.679  1.00 32.81
ATOM    870  C   VAL B 108      40.345  -8.485 -13.563  1.00 32.81
ATOM    871  O   VAL B 108      40.533  -8.924 -14.696  1.00 32.81
ATOM    872  CB  VAL B 108      38.136  -8.097 -12.678  1.00 32.81
ATOM    873  CG1 VAL B 108      37.643  -7.923 -14.124  1.00 32.81
ATOM    874  CG2 VAL B 108      37.060  -8.609 -11.707  1.00 32.81
ATOM    875  N   LEU B 109      41.089  -7.492 -13.049  1.00 64.24
ATOM    876  CA  LEU B 109      42.097  -6.828 -13.823  1.00 64.24
ATOM    877  C   LEU B 109      43.170  -7.787 -14.238  1.00 64.24
ATOM    878  O   LEU B 109      43.590  -7.787 -15.392  1.00 64.24
ATOM    879  CB  LEU B 109      42.801  -5.718 -13.022  1.00 64.24
ATOM    880  CG  LEU B 109      41.983  -4.424 -12.856  1.00 64.24
ATOM    881  CD1 LEU B 109      42.611  -3.513 -11.793  1.00 64.24
ATOM    882  CD2 LEU B 109      41.807  -3.696 -14.199  1.00 64.24
ATOM    883  N   ASP B 110      43.660  -8.623 -13.307  1.00 45.91
ATOM    884  CA  ASP B 110      44.764  -9.480 -13.628  1.00 45.91
ATOM    885  C   ASP B 110      44.370 -10.494 -14.648  1.00 45.91
ATOM    886  O   ASP B 110      45.040 -10.659 -15.667  1.00 45.91
ATOM    887  CB  ASP B 110      45.266 -10.270 -12.406  1.00 45.91
ATOM    888  CG  ASP B 110      46.435 -11.143 -12.839  1.00 45.91
ATOM    889  OD1 ASP B 110      47.425 -10.581 -13.379  1.00 45.91
ATOM    890  OD2 ASP B 110      46.352 -12.384 -12.638  1.00 45.91
ATOM    891  N   LYS B 111      43.272 -11.221 -14.382  1.00165.19
ATOM    892  CA  LYS B 111      42.932 -12.301 -15.253  1.00165.19
ATOM    893  C   LYS B 111      42.431 -11.864 -16.599  1.00165.19
ATOM    894  O   LYS B 111      42.962 -12.299 -17.618  1.00165.19
ATOM    895  CB  LYS B 111      41.866 -13.234 -14.656  1.00165.19
ATOM    896  CG  LYS B 111      42.302 -13.880 -13.338  1.00165.19
ATOM    897  CD  LYS B 111      41.486 -15.120 -12.964  1.00165.19
ATOM    898  CE  LYS B 111      40.011 -14.827 -12.682  1.00165.19
ATOM    899  NZ  LYS B 111      39.171 -15.304 -13.804  1.00165.19
ATOM    900  N   HIS B 112      41.318 -11.096 -16.636  1.00 95.45
ATOM    901  CA  HIS B 112      40.705 -10.706 -17.885  1.00 95.45
ATOM    902  C   HIS B 112      41.139  -9.414 -18.525  1.00 95.45
ATOM    903  O   HIS B 112      41.638  -9.388 -19.649  1.00 95.45
ATOM    904  CB  HIS B 112      39.173 -10.647 -17.770  1.00 95.45
ATOM    905  CG  HIS B 112      38.613 -11.815 -17.014  1.00 95.45
ATOM    906  ND1 HIS B 112      38.451 -13.074 -17.548  1.00 95.45
ATOM    907  CD2 HIS B 112      38.186 -11.902 -15.724  1.00 95.45
ATOM    908  CE1 HIS B 112      37.937 -13.855 -16.564  1.00 95.45
ATOM    909  NE2 HIS B 112      37.759 -13.187 -15.438  1.00 95.45
ATOM    910  N   LEU B 113      40.976  -8.302 -17.779  1.00 90.95
ATOM    911  CA  LEU B 113      41.049  -6.969 -18.316  1.00 90.95
ATOM    912  C   LEU B 113      42.395  -6.619 -18.883  1.00 90.95
ATOM    913  O   LEU B 113      42.482  -6.191 -20.032  1.00 90.95
ATOM    914  CB  LEU B 113      40.693  -5.916 -17.248  1.00 90.95
ATOM    915  CG  LEU B 113      39.295  -6.116 -16.617  1.00 90.95
ATOM    916  CD1 LEU B 113      38.903  -4.930 -15.721  1.00 90.95
ATOM    917  CD2 LEU B 113      38.229  -6.404 -17.687  1.00 90.95
ATOM    918  N   ILE B 114      43.489  -6.789 -18.118  1.00107.78
ATOM    919  CA  ILE B 114      44.768  -6.380 -18.635  1.00107.78
ATOM    920  C   ILE B 114      45.222  -7.219 -19.794  1.00107.78
ATOM    921  O   ILE B 114      45.672  -6.674 -20.799  1.00107.78
ATOM    922  CB  ILE B 114      45.885  -6.372 -17.623  1.00107.78
ATOM    923  CG1 ILE B 114      45.470  -5.651 -16.324  1.00107.78
ATOM    924  CG2 ILE B 114      47.106  -5.726 -18.298  1.00107.78
ATOM    925  CD1 ILE B 114      46.253  -6.036 -15.074  1.00107.78
ATOM    926  N   PRO B 115      45.134  -8.514 -19.728  1.00 80.32
ATOM    927  CA  PRO B 115      45.669  -9.314 -20.799  1.00 80.32
ATOM    928  C   PRO B 115      45.023  -9.082 -22.132  1.00 80.32
ATOM    929  O   PRO B 115      45.714  -9.130 -23.147  1.00 80.32
ATOM    930  CB  PRO B 115      45.599 -10.755 -20.301  1.00 80.32
ATOM    931  CG  PRO B 115      45.689 -10.605 -18.768  1.00 80.32
ATOM    932  CD  PRO B 115      44.602  -9.577 -18.410  1.00 80.32
ATOM    933  N   ALA B 116      43.697  -8.873 -22.140  1.00 65.69
ATOM    934  CA  ALA B 116      42.862  -8.653 -23.288  1.00 65.69
ATOM    935  C   ALA B 116      43.081  -7.310 -23.924  1.00 65.69
ATOM    936  O   ALA B 116      42.820  -7.147 -25.114  1.00 65.69
ATOM    937  CB  ALA B 116      41.364  -8.764 -22.955  1.00 65.69
ATOM    938  N   ALA B 117      43.493  -6.291 -23.143  1.00 56.53
ATOM    939  CA  ALA B 117      43.549  -4.943 -23.642  1.00 56.53
ATOM    940  C   ALA B 117      44.353  -4.880 -24.901  1.00 56.53
ATOM    941  O   ALA B 117      45.559  -5.123 -24.905  1.00 56.53
ATOM    942  CB  ALA B 117      44.170  -3.951 -22.643  1.00 56.53
ATOM    943  N   ASN B 118      43.653  -4.571 -26.012  1.00115.25
ATOM    944  CA  ASN B 118      44.187  -4.446 -27.339  1.00115.25
ATOM    945  C   ASN B 118      44.889  -3.132 -27.559  1.00115.25
ATOM    946  O   ASN B 118      45.914  -3.083 -28.239  1.00115.25
ATOM    947  CB  ASN B 118      43.087  -4.578 -28.408  1.00115.25
ATOM    948  CG  ASN B 118      43.144  -5.976 -29.014  1.00115.25
ATOM    949  OD1 ASN B 118      43.261  -6.145 -30.227  1.00115.25
ATOM    950  ND2 ASN B 118      43.060  -7.015 -28.141  1.00115.25
ATOM    951  N   THR B 119      44.362  -2.025 -26.988  1.00105.32
ATOM    952  CA  THR B 119      44.897  -0.732 -27.330  1.00105.32
ATOM    953  C   THR B 119      45.558  -0.086 -26.151  1.00105.32
ATOM    954  O   THR B 119      45.357  -0.482 -25.005  1.00105.32
ATOM    955  CB  THR B 119      43.854   0.223 -27.833  1.00105.32
ATOM    956  OG1 THR B 119      43.058   0.694 -26.757  1.00105.32
ATOM    957  CG2 THR B 119      42.977  -0.500 -28.869  1.00105.32
ATOM    958  N   GLY B 120      46.397   0.936 -26.437  1.00 23.36
ATOM    959  CA  GLY B 120      47.143   1.642 -25.434  1.00 23.36
ATOM    960  C   GLY B 120      46.202   2.342 -24.508  1.00 23.36
ATOM    961  O   GLY B 120      46.389   2.328 -23.293  1.00 23.36
ATOM    962  N   GLU B 121      45.144   2.959 -25.062  1.00 49.45
ATOM    963  CA  GLU B 121      44.232   3.703 -24.246  1.00 49.45
ATOM    964  C   GLU B 121      43.675   2.770 -23.227  1.00 49.45
ATOM    965  O   GLU B 121      43.474   3.135 -22.070  1.00 49.45
ATOM    966  CB  GLU B 121      43.039   4.259 -25.040  1.00 49.45
ATOM    967  CG  GLU B 121      43.445   4.915 -26.360  1.00 49.45
ATOM    968  CD  GLU B 121      43.306   3.880 -27.466  1.00 49.45
ATOM    969  OE1 GLU B 121      42.159   3.670 -27.944  1.00 49.45
ATOM    970  OE2 GLU B 121      44.348   3.281 -27.846  1.00 49.45
ATOM    971  N   SER B 122      43.394   1.533 -23.655  1.00 46.36
ATOM    972  CA  SER B 122      42.805   0.550 -22.797  1.00 46.36
ATOM    973  C   SER B 122      43.758   0.128 -21.723  1.00 46.36
ATOM    974  O   SER B 122      43.384   0.024 -20.555  1.00 46.36
ATOM    975  CB  SER B 122      42.400  -0.719 -23.562  1.00 46.36
ATOM    976  OG  SER B 122      41.522  -0.388 -24.627  1.00 46.36
ATOM    977  N   LYS B 123      45.026  -0.127 -22.091  1.00151.85
ATOM    978  CA  LYS B 123      45.972  -0.603 -21.128  1.00151.85
ATOM    979  C   LYS B 123      46.144   0.455 -20.085  1.00151.85
ATOM    980  O   LYS B 123      46.246   0.160 -18.895  1.00151.85
ATOM    981  CB  LYS B 123      47.348  -0.918 -21.739  1.00151.85
ATOM    982  CG  LYS B 123      48.405  -1.232 -20.682  1.00151.85
ATOM    983  CD  LYS B 123      49.637  -1.933 -21.262  1.00151.85
ATOM    984  CE  LYS B 123      50.245  -1.228 -22.475  1.00151.85
ATOM    985  NZ  LYS B 123      51.320  -2.062 -23.056  1.00151.85
ATOM    986  N   VAL B 124      46.171   1.733 -20.504  1.00 48.44
ATOM    987  CA  VAL B 124      46.351   2.778 -19.541  1.00 48.44
ATOM    988  C   VAL B 124      45.217   2.723 -18.560  1.00 48.44
ATOM    989  O   VAL B 124      45.429   2.641 -17.352  1.00 48.44
ATOM    990  CB  VAL B 124      46.347   4.146 -20.164  1.00 48.44
ATOM    991  CG1 VAL B 124      46.415   5.204 -19.048  1.00 48.44
ATOM    992  CG2 VAL B 124      47.510   4.223 -21.168  1.00 48.44
ATOM    993  N   PHE B 125      43.976   2.649 -19.071  1.00132.73
ATOM    994  CA  PHE B 125      42.794   2.739 -18.260  1.00132.73
ATOM    995  C   PHE B 125      42.862   1.707 -17.166  1.00132.73
ATOM    996  O   PHE B 125      42.651   2.028 -15.997  1.00132.73
ATOM    997  CB  PHE B 125      41.548   2.482 -19.128  1.00132.73
ATOM    998  CG  PHE B 125      40.330   2.359 -18.284  1.00132.73
ATOM    999  CD1 PHE B 125      39.975   3.360 -17.410  1.00132.73
ATOM   1000  CD2 PHE B 125      39.549   1.229 -18.360  1.00132.73
ATOM   1001  CE1 PHE B 125      38.853   3.235 -16.626  1.00132.73
ATOM   1002  CE2 PHE B 125      38.425   1.100 -17.577  1.00132.73
ATOM   1003  CZ  PHE B 125      38.075   2.104 -16.709  1.00132.73
ATOM   1004  N   TYR B 126      43.186   0.447 -17.513  1.00 74.01
ATOM   1005  CA  TYR B 126      43.251  -0.640 -16.571  1.00 74.01
ATOM   1006  C   TYR B 126      44.375  -0.471 -15.594  1.00 74.01
ATOM   1007  O   TYR B 126      44.232  -0.809 -14.420  1.00 74.01
ATOM   1008  CB  TYR B 126      43.426  -2.013 -17.246  1.00 74.01
ATOM   1009  CG  TYR B 126      42.147  -2.320 -17.947  1.00 74.01
ATOM   1010  CD1 TYR B 126      40.946  -2.163 -17.298  1.00 74.01
ATOM   1011  CD2 TYR B 126      42.144  -2.784 -19.242  1.00 74.01
ATOM   1012  CE1 TYR B 126      39.759  -2.445 -17.932  1.00 74.01
ATOM   1013  CE2 TYR B 126      40.960  -3.069 -19.881  1.00 74.01
ATOM   1014  CZ  TYR B 126      39.763  -2.898 -19.227  1.00 74.01
ATOM   1015  OH  TYR B 126      38.545  -3.189 -19.880  1.00 74.01
ATOM   1016  N   TYR B 127      45.549   0.002 -16.049  1.00 99.24
ATOM   1017  CA  TYR B 127      46.639   0.184 -15.129  1.00 99.24
ATOM   1018  C   TYR B 127      46.272   1.229 -14.125  1.00 99.24
ATOM   1019  O   TYR B 127      46.591   1.099 -12.945  1.00 99.24
ATOM   1020  CB  TYR B 127      47.972   0.571 -15.793  1.00 99.24
ATOM   1021  CG  TYR B 127      48.643  -0.707 -16.160  1.00 99.24
ATOM   1022  CD1 TYR B 127      48.084  -1.578 -17.063  1.00 99.24
ATOM   1023  CD2 TYR B 127      49.851  -1.029 -15.582  1.00 99.24
ATOM   1024  CE1 TYR B 127      48.725  -2.752 -17.380  1.00 99.24
ATOM   1025  CE2 TYR B 127      50.496  -2.202 -15.897  1.00 99.24
ATOM   1026  CZ  TYR B 127      49.930  -3.067 -16.799  1.00 99.24
ATOM   1027  OH  TYR B 127      50.583  -4.274 -17.131  1.00 99.24
ATOM   1028  N   LYS B 128      45.594   2.307 -14.558  1.00 67.77
ATOM   1029  CA  LYS B 128      45.229   3.303 -13.596  1.00 67.77
ATOM   1030  C   LYS B 128      44.342   2.661 -12.573  1.00 67.77
ATOM   1031  O   LYS B 128      44.521   2.858 -11.372  1.00 67.77
ATOM   1032  CB  LYS B 128      44.435   4.475 -14.191  1.00 67.77
ATOM   1033  CG  LYS B 128      44.033   5.497 -13.127  1.00 67.77
ATOM   1034  CD  LYS B 128      43.040   6.551 -13.613  1.00 67.77
ATOM   1035  CE  LYS B 128      41.646   5.980 -13.881  1.00 67.77
ATOM   1036  NZ  LYS B 128      40.911   5.814 -12.608  1.00 67.77
ATOM   1037  N   MET B 129      43.385   1.828 -13.023  1.00115.98
ATOM   1038  CA  MET B 129      42.430   1.247 -12.124  1.00115.98
ATOM   1039  C   MET B 129      43.172   0.424 -11.122  1.00115.98
ATOM   1040  O   MET B 129      42.871   0.461  -9.931  1.00115.98
ATOM   1041  CB  MET B 129      41.466   0.274 -12.828  1.00115.98
ATOM   1042  CG  MET B 129      40.474   0.931 -13.785  1.00115.98
ATOM   1043  SD  MET B 129      39.337  -0.231 -14.603  1.00115.98
ATOM   1044  CE  MET B 129      38.451  -0.738 -13.103  1.00115.98
ATOM   1045  N   LYS B 130      44.177  -0.336 -11.588  1.00 67.29
ATOM   1046  CA  LYS B 130      44.951  -1.191 -10.733  1.00 67.29
ATOM   1047  C   LYS B 130      45.596  -0.322  -9.696  1.00 67.29
ATOM   1048  O   LYS B 130      45.595  -0.629  -8.503  1.00 67.29
ATOM   1049  CB  LYS B 130      46.059  -1.901 -11.534  1.00 67.29
ATOM   1050  CG  LYS B 130      46.973  -2.813 -10.715  1.00 67.29
ATOM   1051  CD  LYS B 130      47.802  -3.772 -11.572  1.00 67.29
ATOM   1052  CE  LYS B 130      48.839  -4.571 -10.778  1.00 67.29
ATOM   1053  NZ  LYS B 130      49.031  -5.906 -11.386  1.00 67.29
ATOM   1054  N   GLY B 131      46.149   0.823 -10.124  1.00 27.52
ATOM   1055  CA  GLY B 131      46.772   1.677  -9.160  1.00 27.52
ATOM   1056  C   GLY B 131      45.729   2.097  -8.170  1.00 27.52
ATOM   1057  O   GLY B 131      45.952   2.049  -6.961  1.00 27.52
ATOM   1058  N   ASP B 132      44.534   2.474  -8.665  1.00 64.58
ATOM   1059  CA  ASP B 132      43.500   2.990  -7.817  1.00 64.58
ATOM   1060  C   ASP B 132      43.088   1.988  -6.777  1.00 64.58
ATOM   1061  O   ASP B 132      42.897   2.352  -5.621  1.00 64.58
ATOM   1062  CB  ASP B 132      42.239   3.407  -8.596  1.00 64.58
ATOM   1063  CG  ASP B 132      42.543   4.690  -9.364  1.00 64.58
ATOM   1064  OD1 ASP B 132      43.348   5.510  -8.848  1.00 64.58
ATOM   1065  OD2 ASP B 132      41.969   4.870 -10.470  1.00 64.58
ATOM   1066  N   TYR B 133      42.923   0.704  -7.142  1.00157.54
ATOM   1067  CA  TYR B 133      42.441  -0.256  -6.185  1.00157.54
ATOM   1068  C   TYR B 133      43.441  -0.564  -5.119  1.00157.54
ATOM   1069  O   TYR B 133      43.068  -0.773  -3.967  1.00157.54
ATOM   1070  CB  TYR B 133      41.936  -1.569  -6.805  1.00157.54
ATOM   1071  CG  TYR B 133      40.700  -1.186  -7.542  1.00157.54
ATOM   1072  CD1 TYR B 133      39.478  -1.170  -6.911  1.00157.54
ATOM   1073  CD2 TYR B 133      40.769  -0.802  -8.857  1.00157.54
ATOM   1074  CE1 TYR B 133      38.342  -0.797  -7.591  1.00157.54
ATOM   1075  CE2 TYR B 133      39.641  -0.428  -9.547  1.00157.54
ATOM   1076  CZ  TYR B 133      38.424  -0.425  -8.914  1.00157.54
ATOM   1077  OH  TYR B 133      37.266  -0.040  -9.623  1.00157.54
ATOM   1078  N   HIS B 134      44.730  -0.660  -5.487  1.00 72.17
ATOM   1079  CA  HIS B 134      45.777  -0.945  -4.549  1.00 72.17
ATOM   1080  C   HIS B 134      45.906   0.220  -3.623  1.00 72.17
ATOM   1081  O   HIS B 134      46.175   0.061  -2.434  1.00 72.17
ATOM   1082  CB  HIS B 134      47.106  -1.208  -5.260  1.00 72.17
ATOM   1083  CG  HIS B 134      47.134  -2.587  -5.858  1.00 72.17
ATOM   1084  ND1 HIS B 134      46.905  -2.863  -7.186  1.00 72.17
ATOM   1085  CD2 HIS B 134      47.397  -3.786  -5.269  1.00 72.17
ATOM   1086  CE1 HIS B 134      47.042  -4.205  -7.336  1.00 72.17
ATOM   1087  NE2 HIS B 134      47.340  -4.808  -6.200  1.00 72.17
ATOM   1088  N   ARG B 135      45.704   1.437  -4.155  1.00119.19
ATOM   1089  CA  ARG B 135      45.804   2.616  -3.353  1.00119.19
ATOM   1090  C   ARG B 135      44.775   2.538  -2.254  1.00119.19
ATOM   1091  O   ARG B 135      45.064   2.875  -1.108  1.00119.19
ATOM   1092  CB  ARG B 135      45.553   3.892  -4.178  1.00119.19
ATOM   1093  CG  ARG B 135      45.532   5.190  -3.369  1.00119.19
ATOM   1094  CD  ARG B 135      45.664   6.443  -4.240  1.00119.19
ATOM   1095  NE  ARG B 135      44.544   6.436  -5.221  1.00119.19
ATOM   1096  CZ  ARG B 135      43.437   7.210  -5.021  1.00119.19
ATOM   1097  NH1 ARG B 135      43.383   8.074  -3.968  1.00119.19
ATOM   1098  NH2 ARG B 135      42.383   7.116  -5.883  1.00119.19
ATOM   1099  N   TYR B 136      43.547   2.070  -2.567  1.00 94.51
ATOM   1100  CA  TYR B 136      42.485   2.002  -1.595  1.00 94.51
ATOM   1101  C   TYR B 136      42.853   1.025  -0.531  1.00 94.51
ATOM   1102  O   TYR B 136      42.538   1.224   0.641  1.00 94.51
ATOM   1103  CB  TYR B 136      41.114   1.605  -2.175  1.00 94.51
ATOM   1104  CG  TYR B 136      40.741   2.678  -3.141  1.00 94.51
ATOM   1105  CD1 TYR B 136      40.942   4.000  -2.814  1.00 94.51
ATOM   1106  CD2 TYR B 136      40.155   2.363  -4.347  1.00 94.51
ATOM   1107  CE1 TYR B 136      40.604   4.996  -3.698  1.00 94.51
ATOM   1108  CE2 TYR B 136      39.813   3.357  -5.237  1.00 94.51
ATOM   1109  CZ  TYR B 136      40.045   4.675  -4.911  1.00 94.51
ATOM   1110  OH  TYR B 136      39.702   5.703  -5.815  1.00 94.51
ATOM   1111  N   LEU B 137      43.496  -0.087  -0.924  1.00 52.61
ATOM   1112  CA  LEU B 137      43.956  -1.055   0.024  1.00 52.61
ATOM   1113  C   LEU B 137      44.994  -0.392   0.876  1.00 52.61
ATOM   1114  O   LEU B 137      45.111  -0.675   2.066  1.00 52.61
ATOM   1115  CB  LEU B 137      44.593  -2.295  -0.629  1.00 52.61
ATOM   1116  CG  LEU B 137      43.589  -3.178  -1.393  1.00 52.61
ATOM   1117  CD1 LEU B 137      44.308  -4.115  -2.377  1.00 52.61
ATOM   1118  CD2 LEU B 137      42.680  -3.949  -0.420  1.00 52.61
ATOM   1119  N   ALA B 138      45.785   0.518   0.282  1.00 40.90
ATOM   1120  CA  ALA B 138      46.849   1.167   0.995  1.00 40.90
ATOM   1121  C   ALA B 138      46.315   1.992   2.135  1.00 40.90
ATOM   1122  O   ALA B 138      46.914   2.035   3.207  1.00 40.90
ATOM   1123  CB  ALA B 138      47.675   2.110   0.103  1.00 40.90
ATOM   1124  N   GLU B 139      45.169   2.670   1.950  1.00 80.01
ATOM   1125  CA  GLU B 139      44.673   3.572   2.956  1.00 80.01
ATOM   1126  C   GLU B 139      44.370   2.807   4.218  1.00 80.01
ATOM   1127  O   GLU B 139      44.401   3.340   5.328  1.00 80.01
ATOM   1128  CB  GLU B 139      43.394   4.297   2.493  1.00 80.01
ATOM   1129  CG  GLU B 139      43.621   5.176   1.256  1.00 80.01
ATOM   1130  CD  GLU B 139      42.313   5.852   0.860  1.00 80.01
ATOM   1131  OE1 GLU B 139      41.464   5.196   0.199  1.00 80.01
ATOM   1132  OE2 GLU B 139      42.154   7.049   1.217  1.00 80.01
ATOM   1133  N   PHE B 140      43.939   1.558   4.019  1.00161.66
ATOM   1134  CA  PHE B 140      43.553   0.533   4.950  1.00161.66
ATOM   1135  C   PHE B 140      44.682  -0.231   5.571  1.00161.66
ATOM   1136  O   PHE B 140      44.521  -0.752   6.670  1.00161.66
ATOM   1137  CB  PHE B 140      42.617  -0.478   4.253  1.00161.66
ATOM   1138  CG  PHE B 140      42.705  -1.802   4.930  1.00161.66
ATOM   1139  CD1 PHE B 140      42.103  -2.044   6.141  1.00161.66
ATOM   1140  CD2 PHE B 140      43.416  -2.814   4.326  1.00161.66
ATOM   1141  CE1 PHE B 140      42.217  -3.284   6.727  1.00161.66
ATOM   1142  CE2 PHE B 140      43.528  -4.052   4.909  1.00161.66
ATOM   1143  CZ  PHE B 140      42.925  -4.291   6.118  1.00161.66
ATOM   1144  N   ALA B 141      45.825  -0.376   4.875  1.00 46.52
ATOM   1145  CA  ALA B 141      46.870  -1.278   5.295  1.00 46.52
ATOM   1146  C   ALA B 141      47.409  -0.943   6.651  1.00 46.52
ATOM   1147  O   ALA B 141      47.525   0.221   7.029  1.00 46.52
ATOM   1148  CB  ALA B 141      48.059  -1.320   4.320  1.00 46.52
ATOM   1149  N   THR B 142      47.760  -1.996   7.427  1.00 52.39
ATOM   1150  CA  THR B 142      48.267  -1.773   8.748  1.00 52.39
ATOM   1151  C   THR B 142      49.710  -2.171   8.825  1.00 52.39
ATOM   1152  O   THR B 142      50.038  -3.274   9.262  1.00 52.39
ATOM   1153  CB  THR B 142      47.539  -2.564   9.796  1.00 52.39
ATOM   1154  OG1 THR B 142      46.136  -2.470   9.594  1.00 52.39
ATOM   1155  CG2 THR B 142      47.912  -2.008  11.181  1.00 52.39
ATOM   1156  N   GLY B 143      50.606  -1.240   8.439  1.00 40.79
ATOM   1157  CA  GLY B 143      52.026  -1.387   8.596  1.00 40.79
ATOM   1158  C   GLY B 143      52.668  -2.418   7.715  1.00 40.79
ATOM   1159  O   GLY B 143      52.954  -2.165   6.546  1.00 40.79
ATOM   1160  N   ASN B 144      52.912  -3.619   8.277  1.00 90.12
ATOM   1161  CA  ASN B 144      53.765  -4.609   7.676  1.00 90.12
ATOM   1162  C   ASN B 144      53.382  -4.915   6.263  1.00 90.12
ATOM   1163  O   ASN B 144      54.253  -4.979   5.398  1.00 90.12
ATOM   1164  CB  ASN B 144      53.772  -5.937   8.456  1.00 90.12
ATOM   1165  CG  ASN B 144      54.508  -6.983   7.632  1.00 90.12
ATOM   1166  OD1 ASN B 144      55.737  -7.060   7.656  1.00 90.12
ATOM   1167  ND2 ASN B 144      53.739  -7.815   6.883  1.00 90.12
ATOM   1168  N   ASP B 145      52.087  -5.137   5.990  1.00 45.04
ATOM   1169  CA  ASP B 145      51.633  -5.439   4.662  1.00 45.04
ATOM   1170  C   ASP B 145      51.730  -4.215   3.801  1.00 45.04
ATOM   1171  O   ASP B 145      51.880  -4.310   2.584  1.00 45.04
ATOM   1172  CB  ASP B 145      50.167  -5.904   4.622  1.00 45.04
ATOM   1173  CG  ASP B 145      50.112  -7.331   5.147  1.00 45.04
ATOM   1174  OD1 ASP B 145      50.804  -7.615   6.161  1.00 45.04
ATOM   1175  OD2 ASP B 145      49.375  -8.155   4.544  1.00 45.04
ATOM   1176  N   ARG B 146      51.668  -3.027   4.424  1.00 83.70
ATOM   1177  CA  ARG B 146      51.503  -1.786   3.719  1.00 83.70
ATOM   1178  C   ARG B 146      52.571  -1.506   2.703  1.00 83.70
ATOM   1179  O   ARG B 146      52.257  -1.057   1.603  1.00 83.70
ATOM   1180  CB  ARG B 146      51.457  -0.561   4.646  1.00 83.70
ATOM   1181  CG  ARG B 146      51.046   0.717   3.909  1.00 83.70
ATOM   1182  CD  ARG B 146      50.847   1.926   4.822  1.00 83.70
ATOM   1183  NE  ARG B 146      49.532   2.530   4.472  1.00 83.70
ATOM   1184  CZ  ARG B 146      49.022   3.538   5.237  1.00 83.70
ATOM   1185  NH1 ARG B 146      49.707   3.976   6.334  1.00 83.70
ATOM   1186  NH2 ARG B 146      47.828   4.110   4.904  1.00 83.70
ATOM   1187  N   LYS B 147      53.854  -1.758   3.009  1.00127.18
ATOM   1188  CA  LYS B 147      54.883  -1.372   2.081  1.00127.18
ATOM   1189  C   LYS B 147      54.675  -2.052   0.761  1.00127.18
ATOM   1190  O   LYS B 147      54.824  -1.429  -0.290  1.00127.18
ATOM   1191  CB  LYS B 147      56.292  -1.769   2.552  1.00127.18
ATOM   1192  CG  LYS B 147      57.385  -1.393   1.551  1.00127.18
ATOM   1193  CD  LYS B 147      57.264   0.031   1.009  1.00127.18
ATOM   1194  CE  LYS B 147      58.382   0.395   0.030  1.00127.18
ATOM   1195  NZ  LYS B 147      58.644   1.851   0.079  1.00127.18
ATOM   1196  N   GLU B 148      54.338  -3.356   0.775  1.00 75.44
ATOM   1197  CA  GLU B 148      54.187  -4.098  -0.446  1.00 75.44
ATOM   1198  C   GLU B 148      53.025  -3.572  -1.224  1.00 75.44
ATOM   1199  O   GLU B 148      53.106  -3.440  -2.443  1.00 75.44
ATOM   1200  CB  GLU B 148      53.931  -5.599  -0.216  1.00 75.44
ATOM   1201  CG  GLU B 148      55.194  -6.396   0.113  1.00 75.44
ATOM   1202  CD  GLU B 148      55.208  -6.676   1.609  1.00 75.44
ATOM   1203  OE1 GLU B 148      55.305  -5.695   2.393  1.00 75.44
ATOM   1204  OE2 GLU B 148      55.117  -7.874   1.988  1.00 75.44
ATOM   1205  N   ALA B 149      51.908  -3.264  -0.536  1.00 28.77
ATOM   1206  CA  ALA B 149      50.721  -2.804  -1.198  1.00 28.77
ATOM   1207  C   ALA B 149      51.001  -1.495  -1.868  1.00 28.77
ATOM   1208  O   ALA B 149      50.575  -1.261  -2.997  1.00 28.77
ATOM   1209  CB  ALA B 149      49.546  -2.586  -0.228  1.00 28.77
ATOM   1210  N   ALA B 150      51.738  -0.599  -1.193  1.00 33.56
ATOM   1211  CA  ALA B 150      52.024   0.690  -1.750  1.00 33.56
ATOM   1212  C   ALA B 150      52.818   0.518  -3.007  1.00 33.56
ATOM   1213  O   ALA B 150      52.637   1.256  -3.973  1.00 33.56
ATOM   1214  CB  ALA B 150      52.853   1.581  -0.808  1.00 33.56
ATOM   1215  N   GLU B 151      53.746  -0.452  -3.018  1.00 66.93
ATOM   1216  CA  GLU B 151      54.599  -0.661  -4.152  1.00 66.93
ATOM   1217  C   GLU B 151      53.804  -1.114  -5.330  1.00 66.93
ATOM   1218  O   GLU B 151      54.031  -0.655  -6.448  1.00 66.93
ATOM   1219  CB  GLU B 151      55.672  -1.733  -3.892  1.00 66.93
ATOM   1220  CG  GLU B 151      56.812  -1.252  -2.993  1.00 66.93
ATOM   1221  CD  GLU B 151      58.121  -1.716  -3.614  1.00 66.93
ATOM   1222  OE1 GLU B 151      58.442  -1.242  -4.737  1.00 66.93
ATOM   1223  OE2 GLU B 151      58.818  -2.549  -2.976  1.00 66.93
ATOM   1224  N   ASN B 152      52.846  -2.033  -5.118  1.00 97.17
ATOM   1225  CA  ASN B 152      52.111  -2.528  -6.240  1.00 97.17
ATOM   1226  C   ASN B 152      51.299  -1.417  -6.835  1.00 97.17
ATOM   1227  O   ASN B 152      51.104  -1.372  -8.048  1.00 97.17
ATOM   1228  CB  ASN B 152      51.246  -3.767  -5.934  1.00 97.17
ATOM   1229  CG  ASN B 152      52.084  -5.024  -6.031  1.00 97.17
ATOM   1230  OD1 ASN B 152      52.008  -5.753  -7.013  1.00 97.17
ATOM   1231  ND2 ASN B 152      52.915  -5.283  -4.986  1.00 97.17
ATOM   1232  N   SER B 153      50.791  -0.486  -6.004  1.00 90.57
ATOM   1233  CA  SER B 153      49.994   0.576  -6.549  1.00 90.57
ATOM   1234  C   SER B 153      50.831   1.474  -7.416  1.00 90.57
ATOM   1235  O   SER B 153      50.473   1.746  -8.561  1.00 90.57
ATOM   1236  CB  SER B 153      49.316   1.457  -5.481  1.00 90.57
ATOM   1237  OG  SER B 153      50.284   2.109  -4.675  1.00 90.57
ATOM   1238  N   LEU B 154      51.996   1.917  -6.901  1.00106.48
ATOM   1239  CA  LEU B 154      52.864   2.852  -7.569  1.00106.48
ATOM   1240  C   LEU B 154      53.343   2.264  -8.863  1.00106.48
ATOM   1241  O   LEU B 154      53.516   2.987  -9.843  1.00106.48
ATOM   1242  CB  LEU B 154      54.089   3.225  -6.704  1.00106.48
ATOM   1243  CG  LEU B 154      55.190   4.052  -7.407  1.00106.48
ATOM   1244  CD1 LEU B 154      54.818   5.539  -7.549  1.00106.48
ATOM   1245  CD2 LEU B 154      56.553   3.843  -6.731  1.00106.48
ATOM   1246  N   VAL B 155      53.613   0.946  -8.895  1.00 28.18
ATOM   1247  CA  VAL B 155      54.084   0.315 -10.098  1.00 28.18
ATOM   1248  C   VAL B 155      53.028   0.413 -11.155  1.00 28.18
ATOM   1249  O   VAL B 155      53.326   0.711 -12.310  1.00 28.18
ATOM   1250  CB  VAL B 155      54.381  -1.144  -9.909  1.00 28.18
ATOM   1251  CG1 VAL B 155      55.017  -1.684 -11.201  1.00 28.18
ATOM   1252  CG2 VAL B 155      55.262  -1.311  -8.659  1.00 28.18
ATOM   1253  N   ALA B 156      51.758   0.155 -10.785  1.00 34.67
ATOM   1254  CA  ALA B 156      50.692   0.185 -11.744  1.00 34.67
ATOM   1255  C   ALA B 156      50.580   1.573 -12.304  1.00 34.67
ATOM   1256  O   ALA B 156      50.525   1.754 -13.518  1.00 34.67
ATOM   1257  CB  ALA B 156      49.329  -0.180 -11.129  1.00 34.67
ATOM   1258  N   TYR B 157      50.600   2.604 -11.437  1.00 79.39
ATOM   1259  CA  TYR B 157      50.452   3.948 -11.921  1.00 79.39
ATOM   1260  C   TYR B 157      51.582   4.285 -12.844  1.00 79.39
ATOM   1261  O   TYR B 157      51.366   4.848 -13.916  1.00 79.39
ATOM   1262  CB  TYR B 157      50.476   5.022 -10.822  1.00 79.39
ATOM   1263  CG  TYR B 157      49.196   5.019 -10.058  1.00 79.39
ATOM   1264  CD1 TYR B 157      47.999   5.185 -10.716  1.00 79.39
ATOM   1265  CD2 TYR B 157      49.195   4.890  -8.687  1.00 79.39
ATOM   1266  CE1 TYR B 157      46.814   5.197 -10.017  1.00 79.39
ATOM   1267  CE2 TYR B 157      48.014   4.901  -7.983  1.00 79.39
ATOM   1268  CZ  TYR B 157      46.821   5.052  -8.649  1.00 79.39
ATOM   1269  OH  TYR B 157      45.610   5.064  -7.927  1.00 79.39
ATOM   1270  N   LYS B 158      52.819   3.922 -12.461  1.00 35.08
ATOM   1271  CA  LYS B 158      53.983   4.312 -13.206  1.00 35.08
ATOM   1272  C   LYS B 158      53.906   3.776 -14.604  1.00 35.08
ATOM   1273  O   LYS B 158      54.184   4.491 -15.565  1.00 35.08
ATOM   1274  CB  LYS B 158      55.282   3.785 -12.572  1.00 35.08
ATOM   1275  CG  LYS B 158      55.702   4.530 -11.304  1.00 35.08
ATOM   1276  CD  LYS B 158      56.694   3.743 -10.447  1.00 35.08
ATOM   1277  CE  LYS B 158      57.962   3.323 -11.191  1.00 35.08
ATOM   1278  NZ  LYS B 158      59.101   3.260 -10.248  1.00 35.08
ATOM   1279  N   ALA B 159      53.530   2.497 -14.771  1.00 28.14
ATOM   1280  CA  ALA B 159      53.466   1.951 -16.097  1.00 28.14
ATOM   1281  C   ALA B 159      52.414   2.685 -16.870  1.00 28.14
ATOM   1282  O   ALA B 159      52.621   3.076 -18.018  1.00 28.14
ATOM   1283  CB  ALA B 159      53.092   0.459 -16.109  1.00 28.14
ATOM   1284  N   ALA B 160      51.252   2.930 -16.243  1.00 29.20
ATOM   1285  CA  ALA B 160      50.194   3.590 -16.944  1.00 29.20
ATOM   1286  C   ALA B 160      50.695   4.940 -17.347  1.00 29.20
ATOM   1287  O   ALA B 160      50.434   5.403 -18.457  1.00 29.20
ATOM   1288  CB  ALA B 160      48.942   3.781 -16.072  1.00 29.20
ATOM   1289  N   SER B 161      51.453   5.599 -16.449  1.00 39.14
ATOM   1290  CA  SER B 161      51.907   6.932 -16.715  1.00 39.14
ATOM   1291  C   SER B 161      52.850   6.950 -17.881  1.00 39.14
ATOM   1292  O   SER B 161      52.768   7.837 -18.728  1.00 39.14
ATOM   1293  CB  SER B 161      52.604   7.606 -15.515  1.00 39.14
ATOM   1294  OG  SER B 161      53.908   7.080 -15.320  1.00 39.14
ATOM   1295  N   ASP B 162      53.773   5.972 -17.967  1.00 67.02
ATOM   1296  CA  ASP B 162      54.740   5.968 -19.031  1.00 67.02
ATOM   1297  C   ASP B 162      54.034   5.790 -20.343  1.00 67.02
ATOM   1298  O   ASP B 162      54.334   6.476 -21.319  1.00 67.02
ATOM   1299  CB  ASP B 162      55.757   4.820 -18.888  1.00 67.02
ATOM   1300  CG  ASP B 162      56.965   5.329 -18.117  1.00 67.02
ATOM   1301  OD1 ASP B 162      57.450   6.445 -18.444  1.00 67.02
ATOM   1302  OD2 ASP B 162      57.419   4.609 -17.188  1.00 67.02
ATOM   1303  N   ILE B 163      53.055   4.868 -20.389  1.00 87.19
ATOM   1304  CA  ILE B 163      52.335   4.552 -21.593  1.00 87.19
ATOM   1305  C   ILE B 163      51.562   5.751 -22.055  1.00 87.19
ATOM   1306  O   ILE B 163      51.515   6.047 -23.247  1.00 87.19
ATOM   1307  CB  ILE B 163      51.335   3.448 -21.389  1.00 87.19
ATOM   1308  CG1 ILE B 163      52.008   2.197 -20.798  1.00 87.19
ATOM   1309  CG2 ILE B 163      50.650   3.187 -22.740  1.00 87.19
ATOM   1310  CD1 ILE B 163      51.044   1.297 -20.029  1.00 87.19
ATOM   1311  N   ALA B 164      50.912   6.468 -21.125  1.00 37.08
ATOM   1312  CA  ALA B 164      50.106   7.600 -21.487  1.00 37.08
ATOM   1313  C   ALA B 164      50.961   8.666 -22.096  1.00 37.08
ATOM   1314  O   ALA B 164      50.535   9.352 -23.024  1.00 37.08
ATOM   1315  CB  ALA B 164      49.388   8.217 -20.275  1.00 37.08
ATOM   1316  N   MET B 165      52.186   8.857 -21.573  1.00111.54
ATOM   1317  CA  MET B 165      53.020   9.908 -22.082  1.00111.54
ATOM   1318  C   MET B 165      53.306   9.669 -23.534  1.00111.54
ATOM   1319  O   MET B 165      53.180  10.576 -24.355  1.00111.54
ATOM   1320  CB  MET B 165      54.380   9.974 -21.365  1.00111.54
ATOM   1321  CG  MET B 165      54.292  10.342 -19.881  1.00111.54
ATOM   1322  SD  MET B 165      53.255  11.781 -19.493  1.00111.54
ATOM   1323  CE  MET B 165      51.812  10.804 -18.988  1.00111.54
ATOM   1324  N   THR B 166      53.706   8.437 -23.898  1.00 52.20
ATOM   1325  CA  THR B 166      54.051   8.173 -25.267  1.00 52.20
ATOM   1326  C   THR B 166      52.842   8.197 -26.161  1.00 52.20
ATOM   1327  O   THR B 166      52.869   8.782 -27.242  1.00 52.20
ATOM   1328  CB  THR B 166      54.685   6.825 -25.450  1.00 52.20
ATOM   1329  OG1 THR B 166      53.826   5.808 -24.957  1.00 52.20
ATOM   1330  CG2 THR B 166      56.024   6.802 -24.692  1.00 52.20
ATOM   1331  N   GLU B 167      51.773   7.496 -25.734  1.00129.79
ATOM   1332  CA  GLU B 167      50.572   7.245 -26.490  1.00129.79
ATOM   1333  C   GLU B 167      49.526   8.323 -26.600  1.00129.79
ATOM   1334  O   GLU B 167      48.885   8.412 -27.645  1.00129.79
ATOM   1335  CB  GLU B 167      49.864   5.959 -26.037  1.00129.79
ATOM   1336  CG  GLU B 167      50.816   4.762 -25.947  1.00129.79
ATOM   1337  CD  GLU B 167      50.783   3.984 -27.255  1.00129.79
ATOM   1338  OE1 GLU B 167      50.787   4.632 -28.335  1.00129.79
ATOM   1339  OE2 GLU B 167      50.756   2.726 -27.189  1.00129.79
ATOM   1340  N   LEU B 168      49.268   9.144 -25.559  1.00100.51
ATOM   1341  CA  LEU B 168      48.116  10.011 -25.654  1.00100.51
ATOM   1342  C   LEU B 168      48.495  11.459 -25.588  1.00100.51
ATOM   1343  O   LEU B 168      49.596  11.838 -25.194  1.00100.51
ATOM   1344  CB  LEU B 168      47.088   9.783 -24.531  1.00100.51
ATOM   1345  CG  LEU B 168      46.869   8.299 -24.184  1.00100.51
ATOM   1346  CD1 LEU B 168      46.863   8.078 -22.663  1.00100.51
ATOM   1347  CD2 LEU B 168      45.610   7.746 -24.872  1.00100.51
ATOM   1348  N   PRO B 169      47.556  12.272 -26.012  1.00133.24
ATOM   1349  CA  PRO B 169      47.735  13.699 -25.963  1.00133.24
ATOM   1350  C   PRO B 169      47.611  14.174 -24.547  1.00133.24
ATOM   1351  O   PRO B 169      47.035  13.451 -23.735  1.00133.24
ATOM   1352  CB  PRO B 169      46.682  14.287 -26.898  1.00133.24
ATOM   1353  CG  PRO B 169      45.588  13.207 -26.937  1.00133.24
ATOM   1354  CD  PRO B 169      46.365  11.889 -27.093  1.00133.24
ATOM   1355  N   PRO B 170      48.127  15.331 -24.223  1.00 82.93
ATOM   1356  CA  PRO B 170      48.077  15.781 -22.859  1.00 82.93
ATOM   1357  C   PRO B 170      46.685  16.077 -22.399  1.00 82.93
ATOM   1358  O   PRO B 170      46.449  16.086 -21.194  1.00 82.93
ATOM   1359  CB  PRO B 170      49.017  16.982 -22.789  1.00 82.93
ATOM   1360  CG  PRO B 170      49.935  16.796 -24.011  1.00 82.93
ATOM   1361  CD  PRO B 170      49.012  16.226 -25.100  1.00 82.93
ATOM   1362  N   THR B 171      45.776  16.394 -23.334  1.00 95.49
ATOM   1363  CA  THR B 171      44.401  16.705 -23.058  1.00 95.49
ATOM   1364  C   THR B 171      43.565  15.482 -22.818  1.00 95.49
ATOM   1365  O   THR B 171      42.439  15.594 -22.336  1.00 95.49
ATOM   1366  CB  THR B 171      43.746  17.497 -24.154  1.00 95.49
ATOM   1367  OG1 THR B 171      43.954  16.873 -25.412  1.00 95.49
ATOM   1368  CG2 THR B 171      44.338  18.916 -24.158  1.00 95.49
ATOM   1369  N   HIS B 172      44.033  14.286 -23.218  1.00 80.19
ATOM   1370  CA  HIS B 172      43.164  13.138 -23.131  1.00 80.19
ATOM   1371  C   HIS B 172      42.734  12.900 -21.711  1.00 80.19
ATOM   1372  O   HIS B 172      43.544  12.814 -20.791  1.00 80.19
ATOM   1373  CB  HIS B 172      43.797  11.844 -23.668  1.00 80.19
ATOM   1374  CG  HIS B 172      42.769  10.786 -23.928  1.00 80.19
ATOM   1375  ND1 HIS B 172      41.937  10.256 -22.968  1.00 80.19
ATOM   1376  CD2 HIS B 172      42.432  10.169 -25.094  1.00 80.19
ATOM   1377  CE1 HIS B 172      41.142   9.353 -23.596  1.00 80.19
ATOM   1378  NE2 HIS B 172      41.406   9.266 -24.888  1.00 80.19
ATOM   1379  N   PRO B 173      41.448  12.728 -21.533  1.00 73.29
ATOM   1380  CA  PRO B 173      40.845  12.589 -20.235  1.00 73.29
ATOM   1381  C   PRO B 173      41.460  11.485 -19.438  1.00 73.29
ATOM   1382  O   PRO B 173      41.642  11.655 -18.233  1.00 73.29
ATOM   1383  CB  PRO B 173      39.353  12.385 -20.498  1.00 73.29
ATOM   1384  CG  PRO B 173      39.295  11.894 -21.958  1.00 73.29
ATOM   1385  CD  PRO B 173      40.152  12.908 -22.737  1.00 73.29
ATOM   1386  N   ILE B 174      41.779  10.344 -20.072  1.00132.69
ATOM   1387  CA  ILE B 174      42.354   9.265 -19.325  1.00132.69
ATOM   1388  C   ILE B 174      43.722   9.640 -18.848  1.00132.69
ATOM   1389  O   ILE B 174      44.115   9.267 -17.744  1.00132.69
ATOM   1390  CB  ILE B 174      42.395   7.936 -20.040  1.00132.69
ATOM   1391  CG1 ILE B 174      43.461   7.872 -21.140  1.00132.69
ATOM   1392  CG2 ILE B 174      40.976   7.626 -20.532  1.00132.69
ATOM   1393  CD1 ILE B 174      43.767   6.434 -21.564  1.00132.69
ATOM   1394  N   ARG B 175      44.509  10.348 -19.680  1.00 69.14
ATOM   1395  CA  ARG B 175      45.819  10.757 -19.257  1.00 69.14
ATOM   1396  C   ARG B 175      45.694  11.734 -18.119  1.00 69.14
ATOM   1397  O   ARG B 175      46.436  11.657 -17.139  1.00 69.14
ATOM   1398  CB  ARG B 175      46.631  11.430 -20.375  1.00 69.14
ATOM   1399  CG  ARG B 175      47.995  11.929 -19.898  1.00 69.14
ATOM   1400  CD  ARG B 175      48.318  13.358 -20.332  1.00 69.14
ATOM   1401  NE  ARG B 175      48.871  13.276 -21.712  1.00 69.14
ATOM   1402  CZ  ARG B 175      50.214  13.388 -21.924  1.00 69.14
ATOM   1403  NH1 ARG B 175      51.057  13.630 -20.879  1.00 69.14
ATOM   1404  NH2 ARG B 175      50.712  13.246 -23.187  1.00 69.14
ATOM   1405  N   LEU B 176      44.743  12.685 -18.219  1.00101.24
ATOM   1406  CA  LEU B 176      44.552  13.671 -17.185  1.00101.24
ATOM   1407  C   LEU B 176      44.129  12.992 -15.920  1.00101.24
ATOM   1408  O   LEU B 176      44.618  13.312 -14.837  1.00101.24
ATOM   1409  CB  LEU B 176      43.437  14.696 -17.489  1.00101.24
ATOM   1410  CG  LEU B 176      43.822  15.949 -18.305  1.00101.24
ATOM   1411  CD1 LEU B 176      42.618  16.515 -19.068  1.00101.24
ATOM   1412  CD2 LEU B 176      44.528  17.011 -17.461  1.00101.24
ATOM   1413  N   GLY B 177      43.195  12.032 -16.030  1.00 30.22
ATOM   1414  CA  GLY B 177      42.670  11.353 -14.882  1.00 30.22
ATOM   1415  C   GLY B 177      43.770  10.597 -14.204  1.00 30.22
ATOM   1416  O   GLY B 177      43.803  10.515 -12.978  1.00 30.22
ATOM   1417  N   LEU B 178      44.679   9.979 -14.981  1.00103.59
ATOM   1418  CA  LEU B 178      45.742   9.235 -14.370  1.00103.59
ATOM   1419  C   LEU B 178      46.604  10.197 -13.619  1.00103.59
ATOM   1420  O   LEU B 178      46.975   9.953 -12.471  1.00103.59
ATOM   1421  CB  LEU B 178      46.596   8.459 -15.392  1.00103.59
ATOM   1422  CG  LEU B 178      47.766   7.643 -14.795  1.00103.59
ATOM   1423  CD1 LEU B 178      47.226   6.456 -13.999  1.00103.59
ATOM   1424  CD2 LEU B 178      48.764   7.147 -15.851  1.00103.59
ATOM   1425  N   ALA B 179      46.909  11.351 -14.239  1.00 41.81
ATOM   1426  CA  ALA B 179      47.772  12.298 -13.603  1.00 41.81
ATOM   1427  C   ALA B 179      47.146  12.686 -12.299  1.00 41.81
ATOM   1428  O   ALA B 179      47.805  12.670 -11.261  1.00 41.81
ATOM   1429  CB  ALA B 179      47.958  13.581 -14.430  1.00 41.81
ATOM   1430  N   LEU B 180      45.829  12.964 -12.297  1.00 60.10
ATOM   1431  CA  LEU B 180      45.199  13.437 -11.097  1.00 60.10
ATOM   1432  C   LEU B 180      45.327  12.431  -9.990  1.00 60.10
ATOM   1433  O   LEU B 180      45.652  12.788  -8.860  1.00 60.10
ATOM   1434  CB  LEU B 180      43.698  13.722 -11.275  1.00 60.10
ATOM   1435  CG  LEU B 180      43.081  14.483 -10.085  1.00 60.10
ATOM   1436  CD1 LEU B 180      42.904  15.977 -10.402  1.00 60.10
ATOM   1437  CD2 LEU B 180      41.786  13.807  -9.605  1.00 60.10
ATOM   1438  N   ASN B 181      45.063  11.144 -10.270  1.00 71.07
ATOM   1439  CA  ASN B 181      45.096  10.129  -9.250  1.00 71.07
ATOM   1440  C   ASN B 181      46.491   9.823  -8.802  1.00 71.07
ATOM   1441  O   ASN B 181      46.713   9.457  -7.650  1.00 71.07
ATOM   1442  CB  ASN B 181      44.461   8.798  -9.684  1.00 71.07
ATOM   1443  CG  ASN B 181      42.962   9.008  -9.841  1.00 71.07
ATOM   1444  OD1 ASN B 181      42.483  10.139  -9.924  1.00 71.07
ATOM   1445  ND2 ASN B 181      42.195   7.887  -9.863  1.00 71.07
ATOM   1446  N   PHE B 182      47.465   9.893  -9.720  1.00 98.21
ATOM   1447  CA  PHE B 182      48.826   9.566  -9.404  1.00 98.21
ATOM   1448  C   PHE B 182      49.314  10.616  -8.456  1.00 98.21
ATOM   1449  O   PHE B 182      50.032  10.332  -7.499  1.00 98.21
ATOM   1450  CB  PHE B 182      49.675   9.504 -10.690  1.00 98.21
ATOM   1451  CG  PHE B 182      50.972   8.818 -10.429  1.00 98.21
ATOM   1452  CD1 PHE B 182      51.130   8.018  -9.323  1.00 98.21
ATOM   1453  CD2 PHE B 182      52.005   8.905 -11.332  1.00 98.21
ATOM   1454  CE1 PHE B 182      52.315   7.362  -9.088  1.00 98.21
ATOM   1455  CE2 PHE B 182      53.192   8.250 -11.107  1.00 98.21
ATOM   1456  CZ  PHE B 182      53.352   7.480  -9.980  1.00 98.21
ATOM   1457  N   SER B 183      48.914  11.875  -8.701  1.00 89.69
ATOM   1458  CA  SER B 183      49.293  12.962  -7.853  1.00 89.69
ATOM   1459  C   SER B 183      48.753  12.724  -6.473  1.00 89.69
ATOM   1460  O   SER B 183      49.486  12.858  -5.493  1.00 89.69
ATOM   1461  CB  SER B 183      48.702  14.282  -8.362  1.00 89.69
ATOM   1462  OG  SER B 183      49.185  15.356  -7.579  1.00 89.69
ATOM   1463  N   VAL B 184      47.462  12.341  -6.346  1.00131.04
ATOM   1464  CA  VAL B 184      46.931  12.135  -5.023  1.00131.04
ATOM   1465  C   VAL B 184      47.683  11.037  -4.349  1.00131.04
ATOM   1466  O   VAL B 184      47.927  11.095  -3.146  1.00131.04
ATOM   1467  CB  VAL B 184      45.452  11.846  -4.926  1.00131.04
ATOM   1468  CG1 VAL B 184      45.004  12.054  -3.478  1.00131.04
ATOM   1469  CG2 VAL B 184      44.671  12.717  -5.909  1.00131.04
ATOM   1470  N   PHE B 185      48.092  10.015  -5.113  1.00 75.74
ATOM   1471  CA  PHE B 185      48.814   8.899  -4.572  1.00 75.74
ATOM   1472  C   PHE B 185      50.057   9.386  -3.899  1.00 75.74
ATOM   1473  O   PHE B 185      50.355   8.975  -2.780  1.00 75.74
ATOM   1474  CB  PHE B 185      49.232   7.911  -5.681  1.00 75.74
ATOM   1475  CG  PHE B 185      50.184   6.908  -5.123  1.00 75.74
ATOM   1476  CD1 PHE B 185      49.791   5.959  -4.207  1.00 75.74
ATOM   1477  CD2 PHE B 185      51.497   6.923  -5.539  1.00 75.74
ATOM   1478  CE1 PHE B 185      50.701   5.049  -3.718  1.00 75.74
ATOM   1479  CE2 PHE B 185      52.409   6.018  -5.054  1.00 75.74
ATOM   1480  CZ  PHE B 185      52.010   5.076  -4.138  1.00 75.74
ATOM   1481  N   TYR B 186      50.821  10.281  -4.548  1.00 70.85
ATOM   1482  CA  TYR B 186      52.021  10.738  -3.910  1.00 70.85
ATOM   1483  C   TYR B 186      51.658  11.454  -2.652  1.00 70.85
ATOM   1484  O   TYR B 186      52.279  11.254  -1.609  1.00 70.85
ATOM   1485  CB  TYR B 186      52.861  11.712  -4.756  1.00 70.85
ATOM   1486  CG  TYR B 186      53.610  10.933  -5.781  1.00 70.85
ATOM   1487  CD1 TYR B 186      54.208   9.745  -5.429  1.00 70.85
ATOM   1488  CD2 TYR B 186      53.738  11.384  -7.074  1.00 70.85
ATOM   1489  CE1 TYR B 186      54.912   9.007  -6.348  1.00 70.85
ATOM   1490  CE2 TYR B 186      54.443  10.649  -7.998  1.00 70.85
ATOM   1491  CZ  TYR B 186      55.029   9.460  -7.638  1.00 70.85
ATOM   1492  OH  TYR B 186      55.752   8.705  -8.585  1.00 70.85
ATOM   1493  N   TYR B 187      50.627  12.310  -2.720  1.00 73.35
ATOM   1494  CA  TYR B 187      50.307  13.152  -1.608  1.00 73.35
ATOM   1495  C   TYR B 187      49.845  12.376  -0.404  1.00 73.35
ATOM   1496  O   TYR B 187      50.409  12.505   0.680  1.00 73.35
ATOM   1497  CB  TYR B 187      49.179  14.126  -1.998  1.00 73.35
ATOM   1498  CG  TYR B 187      49.200  15.346  -1.143  1.00 73.35
ATOM   1499  CD1 TYR B 187      48.443  15.395   0.005  1.00 73.35
ATOM   1500  CD2 TYR B 187      49.982  16.430  -1.473  1.00 73.35
ATOM   1501  CE1 TYR B 187      48.460  16.509   0.810  1.00 73.35
ATOM   1502  CE2 TYR B 187      50.003  17.548  -0.671  1.00 73.35
ATOM   1503  CZ  TYR B 187      49.241  17.588   0.472  1.00 73.35
ATOM   1504  OH  TYR B 187      49.260  18.731   1.296  1.00 73.35
ATOM   1505  N   GLU B 188      48.789  11.558  -0.559  1.00 97.81
ATOM   1506  CA  GLU B 188      48.193  10.879   0.558  1.00 97.81
ATOM   1507  C   GLU B 188      48.934   9.650   0.991  1.00 97.81
ATOM   1508  O   GLU B 188      49.069   9.377   2.183  1.00 97.81
ATOM   1509  CB  GLU B 188      46.746  10.480   0.230  1.00 97.81
ATOM   1510  CG  GLU B 188      45.872  11.705  -0.058  1.00 97.81
ATOM   1511  CD  GLU B 188      45.454  12.338   1.261  1.00 97.81
ATOM   1512  OE1 GLU B 188      45.075  11.582   2.194  1.00 97.81
ATOM   1513  OE2 GLU B 188      45.503  13.594   1.348  1.00 97.81
ATOM   1514  N   ILE B 189      49.325   8.806   0.022  1.00131.69
ATOM   1515  CA  ILE B 189      49.955   7.559   0.358  1.00131.69
ATOM   1516  C   ILE B 189      51.416   7.665   0.670  1.00131.69
ATOM   1517  O   ILE B 189      51.890   7.122   1.667  1.00131.69
ATOM   1518  CB  ILE B 189      49.782   6.521  -0.711  1.00131.69
ATOM   1519  CG1 ILE B 189      48.306   6.443  -1.143  1.00131.69
ATOM   1520  CG2 ILE B 189      50.312   5.188  -0.157  1.00131.69
ATOM   1521  CD1 ILE B 189      47.356   5.897  -0.079  1.00131.69
ATOM   1522  N   LEU B 190      52.160   8.310  -0.246  1.00103.64
ATOM   1523  CA  LEU B 190      53.585   8.469  -0.225  1.00103.64
ATOM   1524  C   LEU B 190      53.998   9.559   0.720  1.00103.64
ATOM   1525  O   LEU B 190      55.114   9.557   1.235  1.00103.64
ATOM   1526  CB  LEU B 190      54.132   8.770  -1.627  1.00103.64
ATOM   1527  CG  LEU B 190      55.326   7.887  -2.007  1.00103.64
ATOM   1528  CD1 LEU B 190      54.827   6.561  -2.604  1.00103.64
ATOM   1529  CD2 LEU B 190      56.286   8.624  -2.954  1.00103.64
ATOM   1530  N   ASN B 191      53.110  10.544   0.948  1.00 81.70
ATOM   1531  CA  ASN B 191      53.402  11.680   1.777  1.00 81.70
ATOM   1532  C   ASN B 191      54.488  12.513   1.167  1.00 81.70
ATOM   1533  O   ASN B 191      55.342  13.039   1.880  1.00 81.70
ATOM   1534  CB  ASN B 191      53.833  11.310   3.208  1.00 81.70
ATOM   1535  CG  ASN B 191      53.614  12.522   4.103  1.00 81.70
ATOM   1536  OD1 ASN B 191      52.620  13.235   3.974  1.00 81.70
ATOM   1537  ND2 ASN B 191      54.566  12.761   5.044  1.00 81.70
ATOM   1538  N   SER B 192      54.492  12.661  -0.175  1.00107.38
ATOM   1539  CA  SER B 192      55.468  13.522  -0.781  1.00107.38
ATOM   1540  C   SER B 192      54.748  14.597  -1.540  1.00107.38
ATOM   1541  O   SER B 192      54.590  14.533  -2.758  1.00107.38
ATOM   1542  CB  SER B 192      56.374  12.769  -1.764  1.00107.38
ATOM   1543  OG  SER B 192      57.215  11.882  -1.044  1.00107.38
ATOM   1544  N   PRO B 193      54.349  15.617  -0.838  1.00 64.10
ATOM   1545  CA  PRO B 193      53.603  16.705  -1.407  1.00 64.10
ATOM   1546  C   PRO B 193      54.350  17.361  -2.526  1.00 64.10
ATOM   1547  O   PRO B 193      53.713  17.876  -3.444  1.00 64.10
ATOM   1548  CB  PRO B 193      53.380  17.679  -0.253  1.00 64.10
ATOM   1549  CG  PRO B 193      53.100  16.748   0.941  1.00 64.10
ATOM   1550  CD  PRO B 193      54.216  15.692   0.858  1.00 64.10
ATOM   1551  N   ASP B 194      55.692  17.387  -2.461  1.00 28.24
ATOM   1552  CA  ASP B 194      56.448  18.065  -3.473  1.00 28.24
ATOM   1553  C   ASP B 194      56.250  17.372  -4.782  1.00 28.24
ATOM   1554  O   ASP B 194      56.069  18.019  -5.813  1.00 28.24
ATOM   1555  CB  ASP B 194      57.956  18.094  -3.171  1.00 28.24
ATOM   1556  CG  ASP B 194      58.127  18.488  -1.710  1.00 28.24
ATOM   1557  OD1 ASP B 194      57.654  19.596  -1.338  1.00 28.24
ATOM   1558  OD2 ASP B 194      58.730  17.689  -0.946  1.00 28.24
ATOM   1559  N   ARG B 195      56.287  16.028  -4.770  1.00 85.39
ATOM   1560  CA  ARG B 195      56.126  15.256  -5.969  1.00 85.39
ATOM   1561  C   ARG B 195      54.731  15.427  -6.487  1.00 85.39
ATOM   1562  O   ARG B 195      54.505  15.498  -7.693  1.00 85.39
ATOM   1563  CB  ARG B 195      56.304  13.745  -5.744  1.00 85.39
ATOM   1564  CG  ARG B 195      57.755  13.273  -5.770  1.00 85.39
ATOM   1565  CD  ARG B 195      58.120  12.338  -4.618  1.00 85.39
ATOM   1566  NE  ARG B 195      59.540  11.935  -4.808  1.00 85.39
ATOM   1567  CZ  ARG B 195      60.212  11.324  -3.791  1.00 85.39
ATOM   1568  NH1 ARG B 195      59.590  11.121  -2.594  1.00 85.39
ATOM   1569  NH2 ARG B 195      61.502  10.915  -3.966  1.00 85.39
ATOM   1570  N   ALA B 196      53.742  15.465  -5.578  1.00 34.67
ATOM   1571  CA  ALA B 196      52.378  15.537  -6.014  1.00 34.67
ATOM   1572  C   ALA B 196      52.123  16.825  -6.737  1.00 34.67
ATOM   1573  O   ALA B 196      51.469  16.841  -7.779  1.00 34.67
ATOM   1574  CB  ALA B 196      51.378  15.458  -4.847  1.00 34.67
ATOM   1575  N   CYS B 197      52.634  17.949  -6.202  1.00 34.03
ATOM   1576  CA  CYS B 197      52.351  19.221  -6.803  1.00 34.03
ATOM   1577  C   CYS B 197      52.949  19.318  -8.170  1.00 34.03
ATOM   1578  O   CYS B 197      52.299  19.777  -9.108  1.00 34.03
ATOM   1579  CB  CYS B 197      52.876  20.405  -5.974  1.00 34.03
ATOM   1580  SG  CYS B 197      51.611  21.078  -4.855  1.00 34.03
ATOM   1581  N   ARG B 198      54.211  18.880  -8.318  1.00120.14
ATOM   1582  CA  ARG B 198      54.906  19.014  -9.569  1.00120.14
ATOM   1583  C   ARG B 198      54.232  18.202 -10.628  1.00120.14
ATOM   1584  O   ARG B 198      54.039  18.671 -11.748  1.00120.14
ATOM   1585  CB  ARG B 198      56.366  18.541  -9.474  1.00120.14
ATOM   1586  CG  ARG B 198      57.230  19.442  -8.590  1.00120.14
ATOM   1587  CD  ARG B 198      58.340  18.687  -7.858  1.00120.14
ATOM   1588  NE  ARG B 198      59.331  19.701  -7.403  1.00120.14
ATOM   1589  CZ  ARG B 198      59.116  20.399  -6.250  1.00120.14
ATOM   1590  NH1 ARG B 198      57.981  20.185  -5.522  1.00120.14
ATOM   1591  NH2 ARG B 198      60.035  21.317  -5.829  1.00120.14
ATOM   1592  N   LEU B 199      53.847  16.957 -10.301  1.00 95.59
ATOM   1593  CA  LEU B 199      53.228  16.108 -11.278  1.00 95.59
ATOM   1594  C   LEU B 199      51.933  16.749 -11.692  1.00 95.59
ATOM   1595  O   LEU B 199      51.612  16.810 -12.877  1.00 95.59
ATOM   1596  CB  LEU B 199      52.950  14.694 -10.720  1.00 95.59
ATOM   1597  CG  LEU B 199      52.290  13.678 -11.685  1.00 95.59
ATOM   1598  CD1 LEU B 199      52.908  12.285 -11.494  1.00 95.59
ATOM   1599  CD2 LEU B 199      50.758  13.628 -11.569  1.00 95.59
ATOM   1600  N   ALA B 200      51.148  17.253 -10.724  1.00 36.18
ATOM   1601  CA  ALA B 200      49.883  17.854 -11.046  1.00 36.18
ATOM   1602  C   ALA B 200      50.092  19.089 -11.869  1.00 36.18
ATOM   1603  O   ALA B 200      49.301  19.385 -12.763  1.00 36.18
ATOM   1604  CB  ALA B 200      49.072  18.257  -9.802  1.00 36.18
ATOM   1605  N   LYS B 201      51.144  19.869 -11.561  1.00141.75
ATOM   1606  CA  LYS B 201      51.389  21.100 -12.265  1.00141.75
ATOM   1607  C   LYS B 201      51.707  20.861 -13.707  1.00141.75
ATOM   1608  O   LYS B 201      51.170  21.536 -14.583  1.00141.75
ATOM   1609  CB  LYS B 201      52.571  21.901 -11.693  1.00141.75
ATOM   1610  CG  LYS B 201      52.286  22.566 -10.349  1.00141.75
ATOM   1611  CD  LYS B 201      51.264  23.699 -10.453  1.00141.75
ATOM   1612  CE  LYS B 201      51.227  24.592  -9.209  1.00141.75
ATOM   1613  NZ  LYS B 201      51.718  25.948  -9.541  1.00141.75
ATOM   1614  N   ALA B 202      52.590  19.891 -13.999  1.00 27.58
ATOM   1615  CA  ALA B 202      52.989  19.692 -15.361  1.00 27.58
ATOM   1616  C   ALA B 202      51.795  19.291 -16.171  1.00 27.58
ATOM   1617  O   ALA B 202      51.580  19.794 -17.273  1.00 27.58
ATOM   1618  CB  ALA B 202      54.047  18.586 -15.517  1.00 27.58
ATOM   1619  N   ALA B 203      50.965  18.386 -15.621  1.00 29.07
ATOM   1620  CA  ALA B 203      49.831  17.873 -16.335  1.00 29.07
ATOM   1621  C   ALA B 203      48.883  18.987 -16.652  1.00 29.07
ATOM   1622  O   ALA B 203      48.342  19.055 -17.754  1.00 29.07
ATOM   1623  CB  ALA B 203      49.052  16.816 -15.534  1.00 29.07
ATOM   1624  N   PHE B 204      48.645  19.893 -15.689  1.00 56.46
ATOM   1625  CA  PHE B 204      47.745  20.986 -15.923  1.00 56.46
ATOM   1626  C   PHE B 204      48.296  21.838 -17.035  1.00 56.46
ATOM   1627  O   PHE B 204      47.607  22.153 -18.004  1.00 56.46
ATOM   1628  CB  PHE B 204      47.619  21.872 -14.667  1.00 56.46
ATOM   1629  CG  PHE B 204      46.554  22.900 -14.852  1.00 56.46
ATOM   1630  CD1 PHE B 204      45.227  22.564 -14.709  1.00 56.46
ATOM   1631  CD2 PHE B 204      46.881  24.202 -15.156  1.00 56.46
ATOM   1632  CE1 PHE B 204      44.241  23.509 -14.872  1.00 56.46
ATOM   1633  CE2 PHE B 204      45.899  25.151 -15.321  1.00 56.46
ATOM   1634  CZ  PHE B 204      44.576  24.806 -15.179  1.00 56.46
ATOM   1635  N   ASP B 205      49.586  22.208 -16.941  1.00 53.62
ATOM   1636  CA  ASP B 205      50.167  23.125 -17.884  1.00 53.62
ATOM   1637  C   ASP B 205      50.218  22.548 -19.267  1.00 53.62
ATOM   1638  O   ASP B 205      49.889  23.219 -20.244  1.00 53.62
ATOM   1639  CB  ASP B 205      51.590  23.549 -17.481  1.00 53.62
ATOM   1640  CG  ASP B 205      51.529  25.029 -17.119  1.00 53.62
ATOM   1641  OD1 ASP B 205      51.250  25.845 -18.039  1.00 53.62
ATOM   1642  OD2 ASP B 205      51.747  25.363 -15.924  1.00 53.62
ATOM   1643  N   ASP B 206      50.607  21.272 -19.398  1.00 33.46
ATOM   1644  CA  ASP B 206      50.747  20.720 -20.713  1.00 33.46
ATOM   1645  C   ASP B 206      49.412  20.754 -21.386  1.00 33.46
ATOM   1646  O   ASP B 206      49.310  20.999 -22.587  1.00 33.46
ATOM   1647  CB  ASP B 206      51.228  19.260 -20.698  1.00 33.46
ATOM   1648  CG  ASP B 206      52.692  19.236 -21.118  1.00 33.46
ATOM   1649  OD1 ASP B 206      53.046  19.973 -22.077  1.00 33.46
ATOM   1650  OD2 ASP B 206      53.474  18.477 -20.488  1.00 33.46
ATOM   1651  N   ALA B 207      48.342  20.493 -20.620  1.00 37.00
ATOM   1652  CA  ALA B 207      47.028  20.445 -21.189  1.00 37.00
ATOM   1653  C   ALA B 207      46.629  21.791 -21.709  1.00 37.00
ATOM   1654  O   ALA B 207      46.056  21.899 -22.791  1.00 37.00
ATOM   1655  CB  ALA B 207      45.954  20.007 -20.178  1.00 37.00
ATOM   1656  N   ILE B 208      46.926  22.860 -20.945  1.00 47.66
ATOM   1657  CA  ILE B 208      46.491  24.178 -21.312  1.00 47.66
ATOM   1658  C   ILE B 208      47.148  24.627 -22.582  1.00 47.66
ATOM   1659  O   ILE B 208      46.494  25.193 -23.457  1.00 47.66
ATOM   1660  CB  ILE B 208      46.728  25.199 -20.231  1.00 47.66
ATOM   1661  CG1 ILE B 208      46.183  24.722 -18.876  1.00 47.66
ATOM   1662  CG2 ILE B 208      46.115  26.527 -20.707  1.00 47.66
ATOM   1663  CD1 ILE B 208      44.673  24.906 -18.721  1.00 47.66
ATOM   1664  N   ALA B 209      48.461  24.373 -22.726  1.00 36.22
ATOM   1665  CA  ALA B 209      49.184  24.811 -23.889  1.00 36.22
ATOM   1666  C   ALA B 209      48.605  24.142 -25.093  1.00 36.22
ATOM   1667  O   ALA B 209      48.483  24.730 -26.166  1.00 36.22
ATOM   1668  CB  ALA B 209      50.678  24.448 -23.836  1.00 36.22
ATOM   1669  N   GLU B 210      48.205  22.879 -24.905  1.00112.88
ATOM   1670  CA  GLU B 210      47.703  21.992 -25.905  1.00112.88
ATOM   1671  C   GLU B 210      46.433  22.528 -26.475  1.00112.88
ATOM   1672  O   GLU B 210      45.990  22.040 -27.510  1.00112.88
ATOM   1673  CB  GLU B 210      47.392  20.597 -25.334  1.00112.88
ATOM   1674  CG  GLU B 210      48.547  19.599 -25.438  1.00112.88
ATOM   1675  CD  GLU B 210      48.793  19.323 -26.913  1.00112.88
ATOM   1676  OE1 GLU B 210      47.879  18.750 -27.565  1.00112.88
ATOM   1677  OE2 GLU B 210      49.894  19.681 -27.410  1.00112.88
ATOM   1678  N   LEU B 211      45.754  23.463 -25.782  1.00 59.93
ATOM   1679  CA  LEU B 211      44.526  23.956 -26.337  1.00 59.93
ATOM   1680  C   LEU B 211      44.828  25.036 -27.319  1.00 59.93
ATOM   1681  O   LEU B 211      45.089  26.179 -26.945  1.00 59.93
ATOM   1682  CB  LEU B 211      43.579  24.549 -25.278  1.00 59.93
ATOM   1683  CG  LEU B 211      43.529  23.734 -23.970  1.00 59.93
ATOM   1684  CD1 LEU B 211      43.314  24.644 -22.750  1.00 59.93
ATOM   1685  CD2 LEU B 211      42.492  22.602 -24.059  1.00 59.93
ATOM   1686  N   ASP B 212      44.807  24.688 -28.620  1.00 82.15
ATOM   1687  CA  ASP B 212      45.005  25.693 -29.618  1.00 82.15
ATOM   1688  C   ASP B 212      43.824  26.594 -29.503  1.00 82.15
ATOM   1689  O   ASP B 212      43.949  27.817 -29.447  1.00 82.15
ATOM   1690  CB  ASP B 212      45.025  25.114 -31.044  1.00 82.15
ATOM   1691  CG  ASP B 212      45.276  26.251 -32.025  1.00 82.15
ATOM   1692  OD1 ASP B 212      46.345  26.906 -31.915  1.00 82.15
ATOM   1693  OD2 ASP B 212      44.395  26.479 -32.898  1.00 82.15
ATOM   1694  N   THR B 213      42.630  25.975 -29.443  1.00196.71
ATOM   1695  CA  THR B 213      41.402  26.687 -29.264  1.00196.71
ATOM   1696  C   THR B 213      40.996  26.414 -27.856  1.00196.71
ATOM   1697  O   THR B 213      41.814  25.974 -27.050  1.00196.71
ATOM   1698  CB  THR B 213      40.296  26.216 -30.165  1.00196.71
ATOM   1699  OG1 THR B 213      39.052  26.754 -29.742  1.00196.71
ATOM   1700  CG2 THR B 213      40.251  24.678 -30.130  1.00196.71
ATOM   1701  N   LEU B 214      39.724  26.686 -27.505  1.00141.63
ATOM   1702  CA  LEU B 214      39.331  26.400 -26.160  1.00141.63
ATOM   1703  C   LEU B 214      39.504  24.926 -26.007  1.00141.63
ATOM   1704  O   LEU B 214      40.127  24.458 -25.055  1.00141.63
ATOM   1705  CB  LEU B 214      37.856  26.760 -25.881  1.00141.63
ATOM   1706  CG  LEU B 214      37.245  26.099 -24.625  1.00141.63
ATOM   1707  CD1 LEU B 214      36.870  27.121 -23.538  1.00141.63
ATOM   1708  CD2 LEU B 214      36.073  25.184 -25.009  1.00141.63
ATOM   1709  N   SER B 215      38.966  24.151 -26.968  1.00 90.61
ATOM   1710  CA  SER B 215      39.162  22.735 -26.926  1.00 90.61
ATOM   1711  C   SER B 215      39.208  22.268 -28.338  1.00 90.61
ATOM   1712  O   SER B 215      38.277  22.500 -29.107  1.00 90.61
ATOM   1713  CB  SER B 215      38.018  21.967 -26.249  1.00 90.61
ATOM   1714  OG  SER B 215      38.443  20.655 -25.908  1.00 90.61
ATOM   1715  N   GLU B 216      40.312  21.608 -28.728  1.00123.28
ATOM   1716  CA  GLU B 216      40.368  21.103 -30.073  1.00123.28
ATOM   1717  C   GLU B 216      39.382  19.972 -30.202  1.00123.28
ATOM   1718  O   GLU B 216      38.713  19.835 -31.224  1.00123.28
ATOM   1719  CB  GLU B 216      41.746  20.549 -30.452  1.00123.28
ATOM   1720  CG  GLU B 216      42.409  21.280 -31.620  1.00123.28
ATOM   1721  CD  GLU B 216      41.783  20.770 -32.911  1.00123.28
ATOM   1722  OE1 GLU B 216      41.781  19.527 -33.120  1.00123.28
ATOM   1723  OE2 GLU B 216      41.299  21.619 -33.706  1.00123.28
ATOM   1724  N   GLU B 217      39.266  19.132 -29.153  1.00240.98
ATOM   1725  CA  GLU B 217      38.382  17.994 -29.131  1.00240.98
ATOM   1726  C   GLU B 217      37.249  18.274 -28.185  1.00240.98
ATOM   1727  O   GLU B 217      36.770  19.404 -28.085  1.00240.98
ATOM   1728  CB  GLU B 217      39.062  16.710 -28.639  1.00240.98
ATOM   1729  CG  GLU B 217      40.526  16.576 -29.070  1.00240.98
ATOM   1730  CD  GLU B 217      41.423  16.933 -27.892  1.00240.98
ATOM   1731  OE1 GLU B 217      41.004  17.797 -27.075  1.00240.98
ATOM   1732  OE2 GLU B 217      42.533  16.346 -27.791  1.00240.98
ATOM   1733  N   SER B 218      36.760  17.200 -27.518  1.00109.36
ATOM   1734  CA  SER B 218      35.691  17.307 -26.565  1.00109.36
ATOM   1735  C   SER B 218      36.303  17.703 -25.259  1.00109.36
ATOM   1736  O   SER B 218      36.942  16.910 -24.567  1.00109.36
ATOM   1737  CB  SER B 218      34.930  15.992 -26.330  1.00109.36
ATOM   1738  OG  SER B 218      33.775  15.947 -27.154  1.00109.36
ATOM   1739  N   TYR B 219      36.089  18.983 -24.923  1.00 91.20
ATOM   1740  CA  TYR B 219      36.577  19.715 -23.794  1.00 91.20
ATOM   1741  C   TYR B 219      35.978  19.302 -22.485  1.00 91.20
ATOM   1742  O   TYR B 219      36.664  19.339 -21.467  1.00 91.20
ATOM   1743  CB  TYR B 219      36.323  21.223 -23.956  1.00 91.20
ATOM   1744  CG  TYR B 219      34.856  21.393 -24.155  1.00 91.20
ATOM   1745  CD1 TYR B 219      34.251  20.998 -25.326  1.00 91.20
ATOM   1746  CD2 TYR B 219      34.087  21.963 -23.167  1.00 91.20
ATOM   1747  CE1 TYR B 219      32.897  21.163 -25.502  1.00 91.20
ATOM   1748  CE2 TYR B 219      32.733  22.132 -23.339  1.00 91.20
ATOM   1749  CZ  TYR B 219      32.136  21.730 -24.509  1.00 91.20
ATOM   1750  OH  TYR B 219      30.748  21.900 -24.690  1.00 91.20
ATOM   1751  N   LYS B 220      34.692  18.903 -22.464  1.00 87.89
ATOM   1752  CA  LYS B 220      33.986  18.767 -21.218  1.00 87.89
ATOM   1753  C   LYS B 220      34.696  17.881 -20.245  1.00 87.89
ATOM   1754  O   LYS B 220      34.951  18.290 -19.113  1.00 87.89
ATOM   1755  CB  LYS B 220      32.574  18.185 -21.393  1.00 87.89
ATOM   1756  CG  LYS B 220      31.664  19.076 -22.241  1.00 87.89
ATOM   1757  CD  LYS B 220      30.172  18.831 -22.011  1.00 87.89
ATOM   1758  CE  LYS B 220      29.299  19.264 -23.191  1.00 87.89
ATOM   1759  NZ  LYS B 220      28.751  20.615 -22.946  1.00 87.89
ATOM   1760  N   ASP B 221      35.057  16.654 -20.647  1.00 43.14
ATOM   1761  CA  ASP B 221      35.677  15.768 -19.706  1.00 43.14
ATOM   1762  C   ASP B 221      37.023  16.300 -19.312  1.00 43.14
ATOM   1763  O   ASP B 221      37.377  16.321 -18.133  1.00 43.14
ATOM   1764  CB  ASP B 221      35.894  14.365 -20.294  1.00 43.14
ATOM   1765  CG  ASP B 221      34.579  13.916 -20.911  1.00 43.14
ATOM   1766  OD1 ASP B 221      33.526  14.070 -20.236  1.00 43.14
ATOM   1767  OD2 ASP B 221      34.606  13.424 -22.070  1.00 43.14
ATOM   1768  N   SER B 222      37.801  16.763 -20.305  1.00 45.37
ATOM   1769  CA  SER B 222      39.156  17.176 -20.080  1.00 45.37
ATOM   1770  C   SER B 222      39.238  18.374 -19.187  1.00 45.37
ATOM   1771  O   SER B 222      40.033  18.396 -18.251  1.00 45.37
ATOM   1772  CB  SER B 222      39.894  17.542 -21.378  1.00 45.37
ATOM   1773  OG  SER B 222      39.275  18.664 -21.989  1.00 45.37
ATOM   1774  N   THR B 223      38.408  19.401 -19.442  1.00 48.38
ATOM   1775  CA  THR B 223      38.473  20.633 -18.707  1.00 48.38
ATOM   1776  C   THR B 223      38.130  20.385 -17.276  1.00 48.38
ATOM   1777  O   THR B 223      38.649  21.060 -16.389  1.00 48.38
ATOM   1778  CB  THR B 223      37.519  21.678 -19.212  1.00 48.38
ATOM   1779  OG1 THR B 223      36.209  21.140 -19.317  1.00 48.38
ATOM   1780  CG2 THR B 223      38.008  22.170 -20.584  1.00 48.38
ATOM   1781  N   LEU B 224      37.218  19.432 -17.014  1.00104.34
ATOM   1782  CA  LEU B 224      36.796  19.176 -15.666  1.00104.34
ATOM   1783  C   LEU B 224      37.970  18.722 -14.857  1.00104.34
ATOM   1784  O   LEU B 224      38.187  19.196 -13.744  1.00104.34
ATOM   1785  CB  LEU B 224      35.723  18.067 -15.583  1.00104.34
ATOM   1786  CG  LEU B 224      35.176  17.742 -14.167  1.00104.34
ATOM   1787  CD1 LEU B 224      35.917  16.579 -13.474  1.00104.34
ATOM   1788  CD2 LEU B 224      35.107  19.007 -13.300  1.00104.34
ATOM   1789  N   ILE B 225      38.755  17.782 -15.405  1.00 54.16
ATOM   1790  CA  ILE B 225      39.886  17.208 -14.733  1.00 54.16
ATOM   1791  C   ILE B 225      40.910  18.269 -14.511  1.00 54.16
ATOM   1792  O   ILE B 225      41.621  18.259 -13.508  1.00 54.16
ATOM   1793  CB  ILE B 225      40.536  16.113 -15.523  1.00 54.16
ATOM   1794  CG1 ILE B 225      39.463  15.178 -16.105  1.00 54.16
ATOM   1795  CG2 ILE B 225      41.540  15.396 -14.605  1.00 54.16
ATOM   1796  CD1 ILE B 225      40.036  14.091 -17.013  1.00 54.16
ATOM   1797  N   MET B 226      41.051  19.192 -15.476  1.00 35.70
ATOM   1798  CA  MET B 226      42.015  20.240 -15.338  1.00 35.70
ATOM   1799  C   MET B 226      41.635  21.050 -14.146  1.00 35.70
ATOM   1800  O   MET B 226      42.488  21.459 -13.361  1.00 35.70
ATOM   1801  CB  MET B 226      42.040  21.185 -16.551  1.00 35.70
ATOM   1802  CG  MET B 226      43.341  21.113 -17.353  1.00 35.70
ATOM   1803  SD  MET B 226      43.237  21.816 -19.026  1.00 35.70
ATOM   1804  CE  MET B 226      41.962  20.667 -19.622  1.00 35.70
ATOM   1805  N   GLN B 227      40.326  21.294 -13.979  1.00 81.75
ATOM   1806  CA  GLN B 227      39.874  22.088 -12.881  1.00 81.75
ATOM   1807  C   GLN B 227      40.209  21.368 -11.615  1.00 81.75
ATOM   1808  O   GLN B 227      40.674  21.967 -10.648  1.00 81.75
ATOM   1809  CB  GLN B 227      38.356  22.319 -12.919  1.00 81.75
ATOM   1810  CG  GLN B 227      37.812  23.031 -11.684  1.00 81.75
ATOM   1811  CD  GLN B 227      38.216  24.494 -11.788  1.00 81.75
ATOM   1812  OE1 GLN B 227      38.075  25.117 -12.839  1.00 81.75
ATOM   1813  NE2 GLN B 227      38.733  25.060 -10.663  1.00 81.75
ATOM   1814  N   LEU B 228      40.008  20.041 -11.609  1.00137.00
ATOM   1815  CA  LEU B 228      40.226  19.249 -10.438  1.00137.00
ATOM   1816  C   LEU B 228      41.692  19.291 -10.099  1.00137.00
ATOM   1817  O   LEU B 228      42.063  19.303  -8.927  1.00137.00
ATOM   1818  CB  LEU B 228      39.776  17.796 -10.674  1.00137.00
ATOM   1819  CG  LEU B 228      38.348  17.481 -10.201  1.00137.00
ATOM   1820  CD1 LEU B 228      37.358  18.583 -10.589  1.00137.00
ATOM   1821  CD2 LEU B 228      37.904  16.090 -10.679  1.00137.00
ATOM   1822  N   LEU B 229      42.576  19.295 -11.120  1.00 52.84
ATOM   1823  CA  LEU B 229      43.995  19.353 -10.882  1.00 52.84
ATOM   1824  C   LEU B 229      44.343  20.657 -10.235  1.00 52.84
ATOM   1825  O   LEU B 229      45.149  20.701  -9.310  1.00 52.84
ATOM   1826  CB  LEU B 229      44.831  19.239 -12.171  1.00 52.84
ATOM   1827  CG  LEU B 229      45.049  17.790 -12.647  1.00 52.84
ATOM   1828  CD1 LEU B 229      45.448  17.737 -14.131  1.00 52.84
ATOM   1829  CD2 LEU B 229      46.071  17.070 -11.751  1.00 52.84
ATOM   1830  N   ARG B 230      43.752  21.767 -10.706  1.00 76.87
ATOM   1831  CA  ARG B 230      44.089  23.050 -10.159  1.00 76.87
ATOM   1832  C   ARG B 230      43.645  23.148  -8.730  1.00 76.87
ATOM   1833  O   ARG B 230      44.342  23.725  -7.897  1.00 76.87
ATOM   1834  CB  ARG B 230      43.473  24.221 -10.943  1.00 76.87
ATOM   1835  CG  ARG B 230      43.808  25.584 -10.336  1.00 76.87
ATOM   1836  CD  ARG B 230      45.300  25.918 -10.344  1.00 76.87
ATOM   1837  NE  ARG B 230      45.411  27.399 -10.245  1.00 76.87
ATOM   1838  CZ  ARG B 230      45.283  28.156 -11.373  1.00 76.87
ATOM   1839  NH1 ARG B 230      45.102  27.550 -12.583  1.00 76.87
ATOM   1840  NH2 ARG B 230      45.329  29.517 -11.293  1.00 76.87
ATOM   1841  N   ASP B 231      42.466  22.584  -8.407  1.00 27.47
ATOM   1842  CA  ASP B 231      41.927  22.690  -7.080  1.00 27.47
ATOM   1843  C   ASP B 231      42.859  22.018  -6.122  1.00 27.47
ATOM   1844  O   ASP B 231      43.104  22.525  -5.028  1.00 27.47
ATOM   1845  CB  ASP B 231      40.556  22.006  -6.934  1.00 27.47
ATOM   1846  CG  ASP B 231      39.470  23.041  -7.189  1.00 27.47
ATOM   1847  OD1 ASP B 231      39.535  23.722  -8.247  1.00 27.47
ATOM   1848  OD2 ASP B 231      38.564  23.171  -6.324  1.00 27.47
ATOM   1849  N   ASN B 232      43.410  20.854  -6.511  1.00 50.14
ATOM   1850  CA  ASN B 232      44.294  20.146  -5.632  1.00 50.14
ATOM   1851  C   ASN B 232      45.501  20.984  -5.369  1.00 50.14
ATOM   1852  O   ASN B 232      45.996  21.035  -4.244  1.00 50.14
ATOM   1853  CB  ASN B 232      44.798  18.800  -6.187  1.00 50.14
ATOM   1854  CG  ASN B 232      43.720  17.740  -6.002  1.00 50.14
ATOM   1855  OD1 ASN B 232      43.715  16.999  -5.022  1.00 50.14
ATOM   1856  ND2 ASN B 232      42.791  17.650  -6.993  1.00 50.14
ATOM   1857  N   LEU B 233      46.011  21.664  -6.409  1.00 38.00
ATOM   1858  CA  LEU B 233      47.187  22.466  -6.254  1.00 38.00
ATOM   1859  C   LEU B 233      46.902  23.553  -5.270  1.00 38.00
ATOM   1860  O   LEU B 233      47.718  23.836  -4.395  1.00 38.00
ATOM   1861  CB  LEU B 233      47.620  23.141  -7.566  1.00 38.00
ATOM   1862  CG  LEU B 233      47.888  22.149  -8.712  1.00 38.00
ATOM   1863  CD1 LEU B 233      47.634  22.796 -10.082  1.00 38.00
ATOM   1864  CD2 LEU B 233      49.292  21.536  -8.596  1.00 38.00
ATOM   1865  N   THR B 234      45.727  24.196  -5.381  1.00100.75
ATOM   1866  CA  THR B 234      45.421  25.276  -4.489  1.00100.75
ATOM   1867  C   THR B 234      45.313  24.756  -3.089  1.00100.75
ATOM   1868  O   THR B 234      45.849  25.352  -2.156  1.00100.75
ATOM   1869  CB  THR B 234      44.139  25.981  -4.833  1.00100.75
ATOM   1870  OG1 THR B 234      43.025  25.129  -4.612  1.00100.75
ATOM   1871  CG2 THR B 234      44.197  26.400  -6.311  1.00100.75
ATOM   1872  N   LEU B 235      44.631  23.610  -2.907  1.00 40.66
ATOM   1873  CA  LEU B 235      44.419  23.074  -1.592  1.00 40.66
ATOM   1874  C   LEU B 235      45.740  22.732  -0.977  1.00 40.66
ATOM   1875  O   LEU B 235      46.010  23.067   0.175  1.00 40.66
ATOM   1876  CB  LEU B 235      43.584  21.781  -1.621  1.00 40.66
ATOM   1877  CG  LEU B 235      42.172  21.957  -2.211  1.00 40.66
ATOM   1878  CD1 LEU B 235      41.647  20.640  -2.803  1.00 40.66
ATOM   1879  CD2 LEU B 235      41.210  22.572  -1.181  1.00 40.66
ATOM   1880  N   TRP B 236      46.608  22.072  -1.759  1.00 91.11
ATOM   1881  CA  TRP B 236      47.886  21.599  -1.324  1.00 91.11
ATOM   1882  C   TRP B 236      48.800  22.742  -1.038  1.00 91.11
ATOM   1883  O   TRP B 236      49.767  22.583  -0.293  1.00 91.11
ATOM   1884  CB  TRP B 236      48.502  20.608  -2.327  1.00 91.11
ATOM   1885  CG  TRP B 236      47.673  19.343  -2.386  1.00 91.11
ATOM   1886  CD1 TRP B 236      46.776  18.885  -1.464  1.00 91.11
ATOM   1887  CD2 TRP B 236      47.662  18.394  -3.464  1.00 91.11
ATOM   1888  NE1 TRP B 236      46.208  17.713  -1.899  1.00 91.11
ATOM   1889  CE2 TRP B 236      46.741  17.398  -3.130  1.00 91.11
ATOM   1890  CE3 TRP B 236      48.355  18.356  -4.640  1.00 91.11
ATOM   1891  CZ2 TRP B 236      46.501  16.347  -3.968  1.00 91.11
ATOM   1892  CZ3 TRP B 236      48.112  17.292  -5.479  1.00 91.11
ATOM   1893  CH2 TRP B 236      47.203  16.306  -5.151  1.00 91.11
ATOM   1894  N   THR B 237      48.562  23.904  -1.677  1.00 40.56
ATOM   1895  CA  THR B 237      49.357  25.065  -1.405  1.00 40.56
ATOM   1896  C   THR B 237      48.762  25.723  -0.204  1.00 40.56
ATOM   1897  O   THR B 237      47.597  25.510   0.126  1.00 40.56
ATOM   1898  CB  THR B 237      49.352  26.062  -2.528  1.00 40.56
ATOM   1899  OG1 THR B 237      48.066  26.655  -2.644  1.00 40.56
ATOM   1900  CG2 THR B 237      49.721  25.343  -3.837  1.00 40.56
ATOM   1901  N   SER B 238      49.570  26.530   0.504  1.00 55.75
ATOM   1902  CA  SER B 238      49.076  27.203   1.665  1.00 55.75
ATOM   1903  C   SER B 238      48.194  28.346   1.184  1.00 55.75
ATOM   1904  O   SER B 238      47.661  29.087   2.053  1.00 55.75
ATOM   1905  CB  SER B 238      50.194  27.808   2.531  1.00 55.75
ATOM   1906  OG  SER B 238      50.923  26.775   3.177  1.00 55.75
ATOM   1907  OXT SER B 238      48.042  28.494  -0.058  1.00 55.75
