# Supplementary material for: A recombinant Fasciola gigantica 14-3-3 epsilon protein (rFg14-3-3e) modulates various functions of goat peripheral blood mononuclear cells
Source: Parasit Vectors. 2018 Mar 6;11:152. doi: 10.1186/s13071-018-2745-4 (PMC5840819; doi:10.1186/s13071-018-2745-4)
Supplement: Supplementary file 1 — Dataset S1. Structure files, FoldX configuration files and associated energy calculations for complexes between YWAHE and rFg14-3-3, and the 18 human protein interactors of YWAHE. (TGZ 5273 kb) [file 13071_2018_2745_MOESM1_ESM.tgz › foldx_model_files/WT_P61981-P62258-MDL-5d3e_Repair.fxout]

./WT_P61981-P62258-MDL-5d3e.pdb
Starting Structure	51.041	-433.144	-105.862	-581.736	-31.6371	792.766	-750.183	111.511	299.786	682.039	0	0	0	77.8655	545.58	-10.8297	0	0	-0.246884	0	0.71243	0
Now Optimizing Residues.
VALA1	49.5082	-433.131	-106.305	-581.583	-31.6102	792.806	-749.973	111.01	299.721	682.039	0	0	0	76.8507	545.566	-10.8297	0	0	-0.246884	0	0.760279	0
ASPA2	49.4597	-433.167	-106.339	-581.587	-31.6093	792.822	-749.976	111.043	299.721	682.039	0	0	0	76.8623	545.568	-10.8621	0	0	-0.246504	0	0.760279	0
ARGA3	49.1615	-433.167	-106.339	-581.514	-31.5299	792.698	-749.934	110.69	299.697	682.019	0	0	0	76.8641	545.55	-10.8368	0	0	-0.246294	0	0.760279	0
GLUA4	49.1468	-433.179	-106.339	-581.521	-31.5282	792.713	-749.938	110.69	299.696	682.019	0	0	0	76.8573	545.572	-10.839	0	0	-0.245549	0	0.760279	0
GLNA5	49.143	-433.179	-106.339	-581.512	-31.5281	792.706	-749.93	110.69	299.683	682.019	0	0	0	76.8578	545.574	-10.839	0	0	-0.245549	0	0.760279	0
VALA7	49.0213	-433.179	-106.339	-581.514	-31.5288	792.706	-749.934	110.69	299.682	682.019	0	0	0	76.7438	545.576	-10.839	0	0	-0.245549	0	0.760279	0
GLNA8	49.0207	-433.179	-106.339	-581.513	-31.5288	792.704	-749.933	110.691	299.68	682.019	0	0	0	76.7438	545.576	-10.839	0	0	-0.245549	0	0.760279	0
LYSA9	48.9645	-433.179	-106.339	-581.509	-31.5232	792.643	-749.939	110.69	299.674	682.019	0	0	0	76.7438	545.576	-10.8389	0	0	-0.238004	0	0.760279	0
ARGA11	48.9426	-433.179	-106.339	-581.473	-31.4782	792.59	-749.901	110.69	299.594	682.019	0	0	0	76.7417	545.576	-10.8455	0	0	-0.23722	0	0.760279	0
GLUA14	48.8607	-433.179	-106.339	-581.473	-31.4831	792.554	-749.918	110.665	299.597	682.019	0	0	0	76.7417	545.545	-10.8466	0	0	-0.237441	0	0.760279	0
GLNA15	48.8539	-433.178	-106.339	-581.479	-31.4831	792.559	-749.927	110.665	299.599	682.019	0	0	0	76.7418	545.542	-10.8466	0	0	-0.237441	0	0.760279	0
GLUA17	48.5119	-433.178	-106.339	-581.476	-31.483	792.55	-749.925	110.333	299.6	682.019	0	0	0	76.7442	545.541	-10.8523	0	0	-0.240221	0	0.760279	0
ARGA18	48.5075	-433.178	-106.343	-581.471	-31.4747	792.538	-749.923	110.332	299.599	682.019	0	0	0	76.7379	545.541	-10.8503	0	0	-0.24004	0	0.760279	0
TYRA19	48.2984	-433.177	-106.343	-581.476	-31.4739	792.519	-749.945	110.163	299.605	682.019	0	0	0	76.7379	545.539	-10.8503	0	0	-0.24004	0	0.760279	0
ASPA20	48.278	-433.177	-106.343	-581.475	-31.4739	792.506	-749.944	110.163	299.604	682.019	0	0	0	76.7376	545.541	-10.8598	0	0	-0.23923	0	0.760279	0
ASPA21	48.278	-433.177	-106.343	-581.475	-31.4739	792.506	-749.944	110.163	299.604	682.019	0	0	0	76.7376	545.541	-10.8598	0	0	-0.23923	0	0.760279	0
META22	47.9859	-433.177	-106.343	-581.475	-31.4739	792.507	-749.944	109.868	299.606	682.019	0	0	0	76.7376	545.541	-10.8598	0	0	-0.23923	0	0.760279	0
META26	47.8321	-433.166	-106.343	-581.457	-31.4739	792.477	-749.935	109.706	299.606	682.019	0	0	0	76.7376	545.541	-10.8598	0	0	-0.23923	0	0.760279	0
LYSA27	47.5334	-433.167	-106.635	-581.45	-31.4447	792.478	-749.903	109.694	299.548	682.019	0	0	0	76.7318	545.544	-10.8591	0	0	-0.23923	0	0.760279	0
ASNA28	47.5116	-433.167	-106.635	-581.442	-31.4447	792.462	-749.898	109.694	299.542	682.019	0	0	0	76.7186	545.541	-10.8591	0	0	-0.23923	0	0.760279	0
VALA29	47.4956	-433.167	-106.636	-581.442	-31.4447	792.463	-749.898	109.61	299.542	682.019	0	0	0	76.7868	545.541	-10.8591	0	0	-0.23923	0	0.760279	0
THRA30	47.4872	-433.177	-106.647	-581.451	-31.4447	792.496	-749.896	109.631	299.542	682.019	0	0	0	76.7533	545.541	-10.8591	0	0	-0.23923	0	0.760279	0
GLUA31	47.3804	-433.176	-106.647	-581.443	-31.4398	792.419	-749.891	109.63	299.526	682.019	0	0	0	76.7303	545.541	-10.8682	0	0	-0.23923	0	0.760279	0
LEUA32	47.2812	-433.177	-106.647	-581.477	-31.4424	792.425	-749.965	109.64	299.555	682.018	0	0	0	76.6988	545.543	-10.8682	0	0	-0.23923	0	0.760279	0
ASNA33	46.3955	-433.178	-107.431	-581.475	-31.4424	792.212	-749.963	109.449	300.001	682.013	0	0	0	76.557	545.543	-10.8682	0	0	-0.23923	0	0.760279	0
GLUA34	46.3693	-433.178	-107.431	-581.475	-31.4791	792.214	-749.958	109.446	300.012	682.011	0	0	0	76.5574	545.539	-10.8722	0	0	-0.23923	0	0.760279	0
PROA35	46.3681	-433.178	-107.431	-581.476	-31.4791	792.215	-749.96	109.446	300.013	682.012	0	0	0	76.5575	545.539	-10.8722	0	0	-0.23923	0	0.760279	0
SERA37	46.3651	-433.162	-107.415	-581.474	-31.4791	792.21	-749.959	109.414	300.012	682.012	0	0	0	76.5575	545.538	-10.8722	0	0	-0.23923	0	0.760279	0
ASNA38	46.3336	-433.162	-107.415	-581.487	-31.4797	792.212	-749.983	109.414	300.021	682.012	0	0	0	76.5528	545.538	-10.8722	0	0	-0.23923	0	0.760279	0
GLUA39	46.2292	-433.162	-107.415	-581.463	-31.4861	792.078	-749.968	109.414	300.013	682.012	0	0	0	76.5525	545.537	-10.8669	0	0	-0.239153	0	0.760279	0
GLUA40	46.1484	-433.174	-107.427	-581.485	-31.533	792.131	-749.993	109.415	300.013	682.01	0	0	0	76.5261	545.536	-10.8552	0	0	-0.239172	0	0.760279	0
ARGA41	46.0642	-433.174	-107.493	-581.488	-31.5617	792.103	-749.998	109.413	300.053	682.012	0	0	0	76.5262	545.539	-10.8489	0	0	-0.239172	0	0.760279	0
ASNA42	46.0503	-433.174	-107.493	-581.489	-31.5617	792.102	-749.999	109.412	300.054	682.012	0	0	0	76.515	545.539	-10.8489	0	0	-0.239172	0	0.760279	0
LEUA43	46.0314	-433.173	-107.493	-581.498	-31.5617	792.108	-750.015	109.412	300.055	682.012	0	0	0	76.5137	545.539	-10.8489	0	0	-0.239172	0	0.760279	0
LEUA44	45.8675	-433.173	-107.494	-581.515	-31.5617	792.109	-750.055	109.413	300.066	682.012	0	0	0	76.3943	545.539	-10.8489	0	0	-0.239172	0	0.760279	0
SERA45	45.8666	-433.173	-107.494	-581.515	-31.5617	792.107	-750.055	109.413	300.067	682.012	0	0	0	76.3942	545.539	-10.8489	0	0	-0.239172	0	0.760279	0
VALA46	45.7083	-433.174	-107.494	-581.517	-31.5617	792.106	-750.058	109.414	300.067	682.012	0	0	0	76.2413	545.541	-10.8489	0	0	-0.239172	0	0.760279	0
TYRA48	45.3948	-433.172	-107.616	-581.484	-31.5694	792.071	-750.024	109.197	300.067	682.012	0	0	0	76.2417	545.54	-10.8489	0	0	-0.239172	0	0.760279	0
LYSA49	44.0673	-433.185	-108.879	-581.463	-31.6013	791.992	-750.004	109.812	300.356	682.012	0	0	0	75.3565	545.539	-10.8493	0	0	-0.239172	0	0.760279	0
ASNA50	43.8168	-433.172	-108.879	-581.447	-31.6013	791.957	-749.994	109.568	300.346	682.012	0	0	0	75.3554	545.501	-10.8493	0	0	-0.239172	0	0.760279	0
VALA51	43.7921	-433.172	-108.879	-581.447	-31.6011	791.957	-749.995	109.627	300.346	682.012	0	0	0	75.2724	545.501	-10.8493	0	0	-0.239172	0	0.760279	0
VALA52	43.4816	-433.172	-108.879	-581.438	-31.6011	791.933	-749.995	109.422	300.347	682.012	0	0	0	75.1814	545.496	-10.8493	0	0	-0.239172	0	0.760279	0
ARGA55	43.3827	-433.19	-108.96	-581.427	-31.606	791.915	-749.979	109.439	300.347	682.012	0	0	0	75.164	545.493	-10.8494	0	0	-0.241974	0	0.760279	0
ARGA56	41.679	-433.189	-109.252	-581.434	-31.5172	791.827	-749.99	107.885	300.487	682.012	0	0	0	75.1756	545.5	-10.8426	0	0	-0.242187	0	0.760279	0
SERA57	41.6619	-433.2	-109.263	-581.435	-31.5172	791.831	-749.991	107.885	300.487	682.012	0	0	0	75.1781	545.501	-10.8426	0	0	-0.242187	0	0.760279	0
SERA58	41.6565	-433.203	-109.266	-581.436	-31.5172	791.831	-749.991	107.885	300.487	682.012	0	0	0	75.1781	545.501	-10.8426	0	0	-0.242187	0	0.760279	0
ARGA60	41.5113	-433.196	-109.266	-581.407	-31.5486	791.75	-749.985	107.885	300.486	682.012	0	0	0	75.1034	545.497	-10.8402	0	0	-0.242233	0	0.760279	0
VALA61	41.5113	-433.196	-109.266	-581.407	-31.5486	791.75	-749.985	107.885	300.486	682.012	0	0	0	75.1034	545.497	-10.8402	0	0	-0.242233	0	0.760279	0
SERA63	41.4643	-433.212	-109.281	-581.404	-31.5487	791.744	-749.983	107.871	300.485	682.012	0	0	0	75.1033	545.497	-10.8402	0	0	-0.242233	0	0.760279	0
SERA64	41.4479	-433.211	-109.281	-581.404	-31.5487	791.742	-749.982	107.871	300.485	682.012	0	0	0	75.0872	545.496	-10.8402	0	0	-0.242233	0	0.760279	0
ILEA65	41.442	-433.212	-109.281	-581.406	-31.5487	791.742	-749.987	107.871	300.486	682.012	0	0	0	75.0871	545.497	-10.8402	0	0	-0.242233	0	0.760279	0
GLUA66	41.2911	-433.212	-109.281	-581.388	-31.5028	791.655	-749.976	107.815	300.464	682.012	0	0	0	75.0257	545.497	-10.839	0	0	-0.241862	0	0.760279	0
GLNA67	41.2734	-433.211	-109.281	-581.378	-31.502	791.643	-749.964	107.812	300.447	682.012	0	0	0	75.0169	545.492	-10.839	0	0	-0.241862	0	0.760279	0
LYSA68	41.0278	-433.21	-109.281	-581.377	-31.5017	791.61	-749.969	107.812	300.443	682.012	0	0	0	74.8056	545.488	-10.834	0	0	-0.24193	0	0.760279	0
THRA69	41.0278	-433.21	-109.281	-581.377	-31.5017	791.61	-749.969	107.812	300.443	682.012	0	0	0	74.8056	545.488	-10.834	0	0	-0.24193	0	0.760279	0
SERA70	41.0184	-433.21	-109.281	-581.369	-31.5017	791.587	-749.968	107.817	300.442	682.012	0	0	0	74.8056	545.485	-10.834	0	0	-0.24193	0	0.760279	0
ASPA72	40.2442	-433.21	-109.281	-581.352	-31.5	791.559	-749.948	107.207	300.429	682.01	0	0	0	74.6448	545.485	-10.8322	0	0	-0.241845	0	0.760279	0
ASNA74	39.7547	-433.21	-109.224	-581.344	-31.5	791.538	-749.941	106.695	300.398	682.011	0	0	0	74.6448	545.478	-10.8322	0	0	-0.241845	0	0.760279	0
GLUA75	39.7275	-433.21	-109.224	-581.336	-31.5032	791.505	-749.937	106.693	300.391	682.011	0	0	0	74.6448	545.448	-10.8253	0	0	-0.242331	0	0.760279	0
LYSA76	39.654	-433.21	-109.418	-581.361	-31.5024	791.56	-749.962	106.693	300.491	682.011	0	0	0	74.6448	545.454	-10.8135	0	0	-0.240328	0	0.760279	0
LYSA77	39.5708	-433.212	-109.413	-581.403	-31.5253	791.565	-750.037	106.706	300.53	682.012	0	0	0	74.6453	545.458	-10.818	0	0	-0.240947	0	0.760279	0
ILEA78	39.415	-433.191	-109.413	-581.413	-31.5253	791.578	-750.056	106.743	300.534	682.026	0	0	0	74.4311	545.457	-10.818	0	0	-0.240947	0	0.760279	0
GLUA79	39.0663	-433.181	-109.413	-581.4	-31.4959	791.492	-750.053	106.826	300.497	682.026	0	0	0	74.0687	545.454	-10.8187	0	0	-0.241336	0	0.760279	0
VALA81	38.6908	-433.158	-109.413	-581.386	-31.4949	791.463	-750.039	106.662	300.496	682.026	0	0	0	73.8334	545.409	-10.8187	0	0	-0.241336	0	0.760279	0
ARGA82	38.0565	-433.153	-109.708	-581.34	-31.449	791.224	-750.006	106.232	300.703	682.026	0	0	0	73.8291	545.399	-10.8194	0	0	-0.242933	0	0.760279	0
ARGA85	37.4205	-433.153	-109.708	-581.397	-31.4424	791.357	-750.05	105.634	300.622	682.037	0	0	0	73.8217	545.399	-10.8199	0	0	-0.242216	0	0.760279	0
GLUA86	37.4103	-433.154	-109.724	-581.404	-31.4461	791.359	-750.066	105.644	300.645	682.037	0	0	0	73.8217	545.399	-10.82	0	0	-0.242395	0	0.760279	0
LYSA87	37.3987	-433.154	-109.724	-581.41	-31.4468	791.359	-750.077	105.641	300.654	682.037	0	0	0	73.8217	545.399	-10.8197	0	0	-0.243244	0	0.760279	0
GLUA89	37.1384	-433.151	-109.934	-581.411	-31.492	791.395	-750.059	105.595	300.645	682.037	0	0	0	73.8156	545.395	-10.8206	0	0	-0.243618	0	0.760279	0
LYSA90	37.1176	-433.156	-109.934	-581.429	-31.5058	791.408	-750.086	105.596	300.674	682.037	0	0	0	73.8169	545.4	-10.8206	0	0	-0.243404	0	0.760279	0
GLUA91	37.039	-433.156	-109.973	-581.422	-31.5105	791.369	-750.086	105.595	300.675	682.037	0	0	0	73.8136	545.4	-10.8202	0	0	-0.243351	0	0.760279	0
GLUA93	37.0066	-433.154	-109.972	-581.42	-31.5142	791.364	-750.084	105.595	300.675	682.037	0	0	0	73.7842	545.396	-10.821	0	0	-0.243288	0	0.760279	0
VALA95	36.8321	-433.154	-109.972	-581.444	-31.5146	791.367	-750.137	105.599	300.675	682.037	0	0	0	73.6807	545.399	-10.821	0	0	-0.243288	0	0.760279	0
GLNA97	36.79	-433.154	-109.972	-581.451	-31.5146	791.362	-750.155	105.599	300.679	682.037	0	0	0	73.6638	545.398	-10.821	0	0	-0.243288	0	0.760279	0
ASPA98	36.4993	-433.154	-109.958	-581.444	-31.5158	791.341	-750.148	105.597	300.682	682.037	0	0	0	73.3659	545.398	-10.8209	0	0	-0.243288	0	0.760279	0
VALA99	36.3471	-433.154	-109.958	-581.447	-31.5158	791.341	-750.153	105.566	300.682	682.037	0	0	0	73.2527	545.399	-10.8209	0	0	-0.243288	0	0.760279	0
LEUA100	35.9774	-433.154	-109.958	-581.445	-31.5143	791.336	-750.152	105.203	300.683	682.037	0	0	0	73.2463	545.399	-10.8209	0	0	-0.243288	0	0.760279	0
SERA101	35.971	-433.154	-109.958	-581.443	-31.5137	791.329	-750.151	105.202	300.681	682.037	0	0	0	73.2459	545.399	-10.8209	0	0	-0.243288	0	0.760279	0
LEUA102	35.9458	-433.153	-109.959	-581.444	-31.5092	791.314	-750.159	105.202	300.676	682.037	0	0	0	73.2455	545.398	-10.8209	0	0	-0.243288	0	0.760279	0
LEUA103	35.5089	-433.153	-109.959	-581.442	-31.5105	791.318	-750.153	104.755	300.674	682.037	0	0	0	73.2459	545.399	-10.8209	0	0	-0.243288	0	0.760279	0
ASPA104	35.4753	-433.154	-109.983	-581.452	-31.5256	791.356	-750.158	104.759	300.674	682.037	0	0	0	73.2258	545.4	-10.8209	0	0	-0.243288	0	0.760279	0
ASNA105	35.4467	-433.153	-109.983	-581.445	-31.5256	791.345	-750.153	104.759	300.669	682.037	0	0	0	73.2001	545.399	-10.8209	0	0	-0.243288	0	0.760279	0
TYRA106	35.3648	-433.164	-109.983	-581.444	-31.525	791.408	-750.113	104.758	300.668	682.046	0	0	0	73.0185	545.433	-10.8209	0	0	-0.243288	0	0.760279	0
LEUA107	35.2436	-433.164	-109.982	-581.446	-31.525	791.414	-750.113	104.629	300.668	682.047	0	0	0	73.0198	545.433	-10.8209	0	0	-0.243288	0	0.760279	0
ILEA108	35.176	-433.164	-109.982	-581.451	-31.5255	791.415	-750.117	104.636	300.672	682.047	0	0	0	72.9498	545.433	-10.8209	0	0	-0.243288	0	0.760279	0
LYSA109	34.7747	-433.164	-109.982	-581.45	-31.5237	791.414	-750.118	104.636	300.671	682.046	0	0	0	72.55	545.429	-10.8209	0	0	-0.243288	0	0.760279	0
ASNA110	34.6802	-433.162	-110.171	-581.452	-31.5237	791.418	-750.118	104.636	300.744	682.047	0	0	0	72.5653	545.425	-10.8209	0	0	-0.243288	0	0.760279	0
SERA112	34.6552	-433.162	-110.171	-581.451	-31.5237	791.41	-750.117	104.645	300.743	682.047	0	0	0	72.5387	545.424	-10.8209	0	0	-0.243288	0	0.760279	0
GLUA113	34.5628	-433.162	-110.171	-581.435	-31.5295	791.361	-750.103	104.645	300.731	682.045	0	0	0	72.4852	545.423	-10.8199	0	0	-0.243288	0	0.760279	0
THRA114	34.4686	-433.162	-110.171	-581.434	-31.5295	791.359	-750.102	104.645	300.73	682.045	0	0	0	72.3908	545.422	-10.8199	0	0	-0.243288	0	0.760279	0
GLNA115	34.4231	-433.16	-110.169	-581.408	-31.5295	791.308	-750.086	104.635	300.714	682.031	0	0	0	72.3907	545.421	-10.8199	0	0	-0.243288	0	0.760279	0
TYRA116	33.8916	-433.16	-110.169	-581.401	-31.5295	791.305	-750.076	104.09	300.711	682.036	0	0	0	72.3886	545.431	-10.8198	0	0	-0.243288	0	0.759926	0
GLUA117	33.5163	-433.16	-110.246	-581.392	-31.5555	791.302	-750.057	103.748	300.753	682.036	0	0	0	72.3896	545.433	-10.819	0	0	-0.243288	0	0.759325	0
SERA118	33.5159	-433.166	-110.251	-581.392	-31.5555	791.303	-750.057	103.758	300.753	682.036	0	0	0	72.3896	545.434	-10.819	0	0	-0.243288	0	0.759325	0
LYSA119	33.4668	-433.166	-110.251	-581.392	-31.5554	791.257	-750.06	103.758	300.754	682.036	0	0	0	72.3897	545.434	-10.8189	0	0	-0.243288	0	0.759325	0
VALA120	33.2231	-433.166	-110.251	-581.392	-31.5554	791.258	-750.057	103.758	300.753	682.036	0	0	0	72.1421	545.437	-10.8189	0	0	-0.243288	0	0.759325	0
PHEA121	33.1405	-433.166	-110.251	-581.395	-31.5597	791.19	-750.077	103.761	300.746	682.036	0	0	0	72.1597	545.437	-10.8189	0	0	-0.243288	0	0.759325	0
TYRA122	32.9132	-433.166	-110.251	-581.379	-31.5584	791.206	-750.035	103.464	300.739	682.036	0	0	0	72.1601	545.441	-10.8189	0	0	-0.243288	0	0.759325	0
LYSA124	32.5266	-433.146	-110.267	-581.31	-31.52	791.137	-749.943	103.017	300.685	682.036	0	0	0	72.1404	545.406	-10.8191	0	0	-0.243288	0	0.759325	0
META125	32.5141	-433.145	-110.267	-581.311	-31.5202	791.126	-749.947	103.019	300.686	682.036	0	0	0	72.1403	545.406	-10.8191	0	0	-0.243288	0	0.759325	0
LYSA126	32.164	-433.288	-110.415	-581.331	-31.5753	791.168	-749.975	103.019	300.686	682.036	0	0	0	72.1419	545.405	-10.8186	0	0	-0.243288	0	0.759325	0
TYRA129	32.0124	-433.287	-110.415	-581.321	-31.5688	791.186	-749.946	102.912	300.669	682.036	0	0	0	72.0509	545.405	-10.8186	0	0	-0.243288	0	0.759325	0
TYRA130	31.8588	-433.29	-110.415	-581.301	-31.5606	791.154	-749.924	102.737	300.671	682.036	0	0	0	72.0541	545.417	-10.8186	0	0	-0.243288	0	0.759325	0
ARGA131	31.2281	-433.289	-110.408	-581.304	-31.5404	791.122	-749.953	102.147	300.689	682.036	0	0	0	72.0497	545.416	-10.8358	0	0	-0.243288	0	0.759325	0
TYRA132	30.5756	-433.289	-110.408	-581.305	-31.5427	791.123	-749.954	101.497	300.689	682.036	0	0	0	72.0497	545.416	-10.8358	0	0	-0.243288	0	0.759325	0
LEUA133	30.3948	-433.29	-110.408	-581.318	-31.5456	791.138	-749.979	101.334	300.696	682.036	0	0	0	72.0504	545.417	-10.8358	0	0	-0.243288	0	0.759325	0
GLUA135	30.158	-433.291	-110.666	-581.338	-31.6203	791.158	-750.017	101.337	300.834	682.036	0	0	0	72.029	545.42	-10.8192	0	0	-0.243316	0	0.759325	0
VALA136	30.0537	-433.291	-110.666	-581.301	-31.587	791.016	-749.979	101.317	300.79	682.029	0	0	0	72.0286	545.419	-10.8192	0	0	-0.243316	0	0.759325	0
THRA138	30.0531	-433.291	-110.666	-581.301	-31.587	791.015	-749.979	101.317	300.79	682.029	0	0	0	72.029	545.419	-10.8192	0	0	-0.243316	0	0.759325	0
GLUA140	30.0169	-433.291	-110.666	-581.312	-31.5853	791.007	-750.004	101.317	300.796	682.026	0	0	0	72.0341	545.423	-10.8215	0	0	-0.243316	0	0.759325	0
LYSA141	29.904	-433.291	-110.671	-581.279	-31.5823	790.855	-749.967	101.317	300.783	682.021	0	0	0	72.0142	545.424	-10.8123	0	0	-0.243316	0	0.759325	0
ARGA142	29.7852	-433.301	-110.682	-581.275	-31.5807	790.785	-750.006	101.318	300.792	682.016	0	0	0	72.0162	545.418	-10.8128	0	0	-0.243316	0	0.759325	0
THRA144	29.7846	-433.301	-110.682	-581.273	-31.5807	790.781	-750.006	101.29	300.791	682.016	0	0	0	72.0462	545.417	-10.8128	0	0	-0.243316	0	0.759325	0
VALA145	29.7475	-433.301	-110.682	-581.273	-31.5807	790.78	-750.005	101.368	300.79	682.015	0	0	0	71.932	545.416	-10.8128	0	0	-0.243316	0	0.759325	0
VALA146	29.5807	-433.301	-110.682	-581.26	-31.5807	790.743	-749.996	101.372	300.79	682.015	0	0	0	71.7761	545.417	-10.8128	0	0	-0.243316	0	0.759325	0
GLUA147	29.5524	-433.301	-110.682	-581.273	-31.58	790.739	-750.018	101.372	300.803	682.015	0	0	0	71.7736	545.418	-10.813	0	0	-0.243316	0	0.759325	0
SERA148	29.5429	-433.301	-110.682	-581.27	-31.58	790.728	-750.017	101.372	300.801	682.015	0	0	0	71.7736	545.417	-10.813	0	0	-0.243316	0	0.759325	0
SERA149	29.3659	-433.315	-110.696	-581.27	-31.58	790.728	-750.017	101.223	300.801	682.015	0	0	0	71.7736	545.417	-10.813	0	0	-0.243316	0	0.759325	0
GLUA150	29.3257	-433.315	-110.696	-581.304	-31.6989	790.868	-750.034	101.241	300.802	682.015	0	0	0	71.7436	545.412	-10.8131	0	0	-0.243316	0	0.759325	0
LYSA151	29.2893	-433.315	-110.696	-581.295	-31.6884	790.829	-750.03	101.241	300.782	682.015	0	0	0	71.7436	545.41	-10.8131	0	0	-0.243316	0	0.759325	0
TYRA153	28.515	-433.315	-110.618	-581.295	-31.6753	790.782	-750.054	100.444	300.783	682.015	0	0	0	71.7462	545.369	-10.8131	0	0	-0.243316	0	0.759325	0
SERA154	28.4994	-433.315	-110.618	-581.29	-31.6754	790.767	-750.054	100.444	300.778	682.015	0	0	0	71.745	545.369	-10.8131	0	0	-0.243316	0	0.759325	0
GLUA155	28.4465	-433.316	-110.618	-581.31	-31.6778	790.767	-750.082	100.444	300.798	682.015	0	0	0	71.7223	545.369	-10.8136	0	0	-0.243316	0	0.759325	0
H1SA157	28.365	-433.316	-110.621	-581.325	-31.6776	790.765	-750.109	100.408	300.792	682.015	0	0	0	71.7315	545.369	-10.8136	0	0	-0.243316	0	0.759005	0
GLUA158	27.9649	-433.316	-110.576	-581.31	-31.6652	790.705	-750.103	100.108	300.726	682.015	0	0	0	71.6802	545.341	-10.8136	0	0	-0.243316	0	0.759005	0
ILEA159	27.8416	-433.317	-110.576	-581.272	-31.6652	790.705	-750.017	100.112	300.716	682.015	0	0	0	71.4394	545.341	-10.8136	0	0	-0.243316	0	0.759066	0
SERA160	27.7841	-433.338	-110.579	-581.272	-31.6658	790.706	-750.017	100.08	300.716	682.015	0	0	0	71.4363	545.34	-10.8136	0	0	-0.243316	0	0.759074	0
LYSA161	27.4797	-433.335	-110.494	-581.217	-31.661	790.504	-749.973	99.9191	300.583	682.015	0	0	0	71.4362	545.335	-10.8134	0	0	-0.243316	0	0.75877	0
GLUA162	27.465	-433.336	-110.494	-581.219	-31.651	790.501	-749.98	99.9191	300.581	682.015	0	0	0	71.4362	545.333	-10.8235	0	0	-0.243316	0	0.758636	0
H1SA163	27.2635	-433.343	-110.494	-581.248	-31.651	790.561	-750.004	99.6734	300.599	682.015	0	0	0	71.4605	545.386	-10.8235	0	0	-0.243316	0	0.76165	0
META164	26.3008	-433.343	-110.492	-581.275	-31.651	790.554	-750.069	98.78	300.617	682.015	0	0	0	71.4711	545.387	-10.8235	0	0	-0.243316	0	0.761235	0
GLNA165	25.7449	-433.343	-110.495	-581.238	-31.652	790.444	-750.038	98.3365	300.592	682.014	0	0	0	71.4299	545.321	-10.8235	0	0	-0.243316	0	0.761235	0
PROA166	25.6513	-433.343	-110.495	-581.236	-31.6527	790.456	-750.034	98.2269	300.591	682.014	0	0	0	71.4299	545.321	-10.8235	0	0	-0.243316	0	0.761235	0
THRA167	25.6414	-433.343	-110.495	-581.236	-31.6528	790.463	-750.034	98.2274	300.592	682.014	0	0	0	71.4133	545.322	-10.8235	0	0	-0.243316	0	0.761235	0
H2SA168	24.3918	-433.377	-110.526	-581.214	-31.6528	790.398	-750.011	97.0671	300.592	682.014	0	0	0	71.4099	545.317	-10.8235	0	0	-0.243316	0	0.757602	0
ILEA170	24.3694	-433.376	-110.526	-581.217	-31.6531	790.402	-750.015	97.1918	300.594	682.014	0	0	0	71.2638	545.317	-10.8235	0	0	-0.243316	0	0.75775	0
ARGA171	24.3014	-433.376	-110.526	-581.216	-31.6201	790.367	-750.026	97.1704	300.579	682.014	0	0	0	71.2565	545.311	-10.8366	0	0	-0.243316	0	0.758874	0
LEUA174	23.8962	-433.377	-110.526	-581.233	-31.6201	790.373	-750.062	97.1744	300.579	682.014	0	0	0	70.8947	545.313	-10.8366	0	0	-0.243316	0	0.759363	0
LEUA176	23.5526	-433.378	-110.526	-581.252	-31.6201	790.377	-750.097	96.8827	300.578	682.014	0	0	0	70.8952	545.313	-10.8366	0	0	-0.243316	0	0.759363	0
ASNA177	23.2274	-433.376	-110.745	-581.25	-31.6225	790.379	-750.093	96.7627	300.576	682.014	0	0	0	70.904	545.313	-10.8366	0	0	-0.243316	0	0.759363	0
TYRA178	22.2677	-433.376	-110.745	-581.263	-31.6439	790.39	-750.105	95.832	300.583	682.014	0	0	0	70.9027	545.313	-10.8366	0	0	-0.243316	0	0.759467	0
SERA179	22.1332	-433.445	-110.814	-581.263	-31.6439	790.39	-750.105	95.8352	300.583	682.014	0	0	0	70.902	545.313	-10.8366	0	0	-0.243316	0	0.759467	0
VALA180	22.0518	-433.445	-110.814	-581.263	-31.6446	790.393	-750.102	95.5991	300.583	682.014	0	0	0	71.0506	545.314	-10.8366	0	0	-0.243316	0	0.759467	0
PHEA181	21.7073	-433.445	-110.814	-581.247	-31.6107	790.343	-750.087	95.2769	300.567	682.014	0	0	0	71.0295	545.316	-10.8366	0	0	-0.243316	0	0.759467	0
TYRA182	20.8036	-433.446	-110.814	-581.284	-31.6129	790.355	-750.162	94.4342	300.555	682.014	0	0	0	71.0833	545.313	-10.8366	0	0	-0.243316	0	0.759467	0
TYRA183	20.7024	-433.457	-110.814	-581.327	-31.6004	790.369	-750.233	94.4388	300.548	682.014	0	0	0	71.0846	545.336	-10.8365	0	0	-0.243316	0	0.759467	0
GLUA184	20.6625	-433.458	-110.814	-581.334	-31.6006	790.366	-750.246	94.4389	300.554	682.014	0	0	0	71.0617	545.337	-10.8364	0	0	-0.243316	0	0.759467	0
ILEA185	20.4499	-433.458	-110.814	-581.356	-31.602	790.395	-750.276	94.4382	300.552	682.014	0	0	0	70.8771	545.348	-10.8364	0	0	-0.243316	0	0.759467	0
GLNA186	20.1273	-433.458	-110.814	-581.267	-31.6019	790.277	-750.179	94.1458	300.474	682.014	0	0	0	70.8561	545.346	-10.8364	0	0	-0.243316	0	0.759467	0
ASNA187	20.0617	-433.458	-110.814	-581.266	-31.6019	790.289	-750.168	94.1456	300.472	682.014	0	0	0	70.7676	545.346	-10.8364	0	0	-0.243316	0	0.759467	0
PROA189	20.0385	-433.458	-110.814	-581.272	-31.6019	790.284	-750.182	94.1459	300.475	682.014	0	0	0	70.7672	545.345	-10.8364	0	0	-0.243316	0	0.759467	0
GLUA190	19.85	-433.458	-110.814	-581.252	-31.5983	790.223	-750.162	94.1459	300.459	682.014	0	0	0	70.5634	545.339	-10.7877	0	0	-0.243316	0	0.759467	0
GLNA191	19.6348	-433.457	-110.814	-581.245	-31.5983	790.218	-750.153	93.9269	300.453	682.014	0	0	0	70.5633	545.341	-10.7877	0	0	-0.243316	0	0.759467	0
CYSA193	19.625	-433.458	-110.814	-581.253	-31.5983	790.217	-750.164	93.9288	300.461	682.014	0	0	0	70.5633	545.341	-10.7877	0	0	-0.243316	0	0.759467	0
H1SA194	19.591	-433.459	-110.814	-581.266	-31.5983	790.231	-750.177	93.897	300.471	682.014	0	0	0	70.5635	545.341	-10.7877	0	0	-0.243316	0	0.759467	0
LEUA195	18.9197	-433.459	-110.814	-581.269	-31.5983	790.233	-750.183	93.5796	300.472	682.014	0	0	0	70.2154	545.339	-10.7877	0	0	-0.243316	0	0.759376	0
LYSA197	18.2588	-433.452	-110.788	-581.25	-31.5849	790.193	-750.159	93.5724	300.438	682.014	0	0	0	69.5465	545.332	-10.7871	0	0	-0.243316	0	0.759376	0
THRA198	18.2588	-433.452	-110.788	-581.25	-31.5849	790.193	-750.159	93.5724	300.438	682.014	0	0	0	69.5465	545.332	-10.7871	0	0	-0.243316	0	0.759376	0
PHEA200	18.0676	-433.454	-110.788	-581.274	-31.5863	790.175	-750.202	93.4724	300.453	682.014	0	0	0	69.5281	545.334	-10.7871	0	0	-0.243316	0	0.759376	0
ASPA201	18.016	-433.455	-110.826	-581.271	-31.5954	790.172	-750.195	93.4724	300.478	682.014	0	0	0	69.4955	545.331	-10.7892	0	0	-0.243316	0	0.759376	0
ASPA202	17.9781	-433.453	-110.826	-581.255	-31.5897	790.134	-750.182	93.4783	300.466	682.014	0	0	0	69.4634	545.325	-10.7878	0	0	-0.243316	0	0.759376	0
ILEA204	17.7161	-433.454	-110.826	-581.26	-31.5896	790.129	-750.194	93.4958	300.471	682.014	0	0	0	69.2018	545.324	-10.7878	0	0	-0.243316	0	0.759376	0
GLUA206	17.3172	-433.454	-110.826	-581.248	-31.5893	790.032	-750.19	93.1898	300.463	682.011	0	0	0	69.2019	545.324	-10.7891	0	0	-0.243316	0	0.759376	0
LEUA207	17.2423	-433.455	-110.826	-581.283	-31.5893	790.039	-750.265	93.1918	300.488	682.01	0	0	0	69.2039	545.328	-10.7891	0	0	-0.243316	0	0.759376	0
ASPA208	17.0535	-433.455	-110.8	-581.282	-31.5899	790.035	-750.264	93.0103	300.477	682.01	0	0	0	69.1828	545.328	-10.7871	0	0	-0.243316	0	0.759376	0
THRA209	17.0141	-433.451	-110.808	-581.282	-31.59	790.034	-750.266	93.012	300.484	682.01	0	0	0	69.1422	545.327	-10.7871	0	0	-0.243316	0	0.759376	0
ASNA211	16.8506	-433.451	-110.808	-581.277	-31.59	790.023	-750.262	92.8628	300.482	682.01	0	0	0	69.1332	545.325	-10.7871	0	0	-0.243316	0	0.759376	0
GLUA212	16.6958	-433.451	-110.808	-581.264	-31.621	789.966	-750.253	92.8671	300.466	682.003	0	0	0	69.0646	545.325	-10.7881	0	0	-0.243316	0	0.759376	0
ASPA213	16.4904	-433.451	-110.808	-581.263	-31.6249	789.963	-750.252	92.867	300.467	682.002	0	0	0	68.8576	545.323	-10.7835	0	0	-0.243316	0	0.759376	0
SERA214	16.4765	-433.451	-110.808	-581.263	-31.6249	789.955	-750.257	92.8675	300.467	682.007	0	0	0	68.853	545.324	-10.7835	0	0	-0.243316	0	0.759376	0
TYRA215	15.9589	-433.453	-110.808	-581.253	-31.6022	789.906	-750.251	92.3777	300.476	681.989	0	0	0	68.8442	545.323	-10.783	0	0	-0.243316	0	0.759376	0
LYSA216	15.9324	-433.455	-110.808	-581.249	-31.62	789.904	-750.259	92.355	300.5	681.989	0	0	0	68.845	545.323	-10.7865	0	0	-0.243316	0	0.759376	0
ASPA217	15.8416	-433.452	-110.808	-581.229	-31.6227	789.83	-750.25	92.3536	300.492	681.989	0	0	0	68.786	545.26	-10.7625	0	0	-0.243316	0	0.759376	0
SERA218	15.7362	-433.453	-110.809	-581.227	-31.6227	789.828	-750.249	92.2516	300.491	681.989	0	0	0	68.7847	545.257	-10.7625	0	0	-0.243316	0	0.759376	0
THRA219	15.4794	-433.425	-110.793	-581.22	-31.6227	789.806	-750.247	91.9644	300.492	681.989	0	0	0	68.7827	545.255	-10.7625	0	0	-0.243316	0	0.759376	0
LEUA220	15.4485	-433.424	-110.793	-581.22	-31.6227	789.802	-750.249	91.9375	300.492	681.989	0	0	0	68.7827	545.251	-10.7625	0	0	-0.243316	0	0.759376	0
ILEA221	15.1089	-433.423	-110.809	-581.231	-31.6227	789.836	-750.251	91.9155	300.505	681.989	0	0	0	68.4457	545.249	-10.7625	0	0	-0.243316	0	0.759376	0
META222	15.1044	-433.423	-110.809	-581.233	-31.6227	789.837	-750.255	91.9152	300.507	681.989	0	0	0	68.4457	545.25	-10.7625	0	0	-0.243316	0	0.759376	0
GLNA223	15.0927	-433.423	-110.809	-581.232	-31.6227	789.831	-750.255	91.9153	300.506	681.989	0	0	0	68.4389	545.25	-10.7625	0	0	-0.243316	0	0.759376	0
LEUA224	15.0087	-433.425	-110.809	-581.247	-31.6227	789.805	-750.309	91.9154	300.518	681.989	0	0	0	68.4402	545.25	-10.7625	0	0	-0.243316	0	0.759376	0
ARGA226	14.9827	-433.423	-110.809	-581.24	-31.6253	789.773	-750.303	91.9152	300.512	681.989	0	0	0	68.4401	545.247	-10.7624	0	0	-0.243316	0	0.759376	0
ASPA227	14.958	-433.423	-110.809	-581.24	-31.625	789.771	-750.303	91.9152	300.513	681.989	0	0	0	68.4171	545.246	-10.7624	0	0	-0.243316	0	0.759376	0
ASNA228	14.9425	-433.422	-110.809	-581.24	-31.625	789.771	-750.302	91.9111	300.508	681.989	0	0	0	68.4082	545.242	-10.7624	0	0	-0.243316	0	0.759376	0
LEUA229	14.856	-433.419	-110.809	-581.264	-31.625	789.751	-750.37	91.9188	300.523	681.989	0	0	0	68.4082	545.24	-10.7624	0	0	-0.243316	0	0.759376	0
THRA230	14.8206	-433.418	-110.809	-581.261	-31.625	789.742	-750.37	91.8498	300.52	681.989	0	0	0	68.4492	545.238	-10.7624	0	0	-0.243316	0	0.759376	0
LEUA231	14.8078	-433.418	-110.809	-581.27	-31.625	789.746	-750.388	91.8498	300.528	681.989	0	0	0	68.451	545.24	-10.7624	0	0	-0.243316	0	0.759376	0
TRPA232	14.689	-433.432	-110.809	-581.254	-31.625	789.75	-750.352	91.7085	300.512	681.989	0	0	0	68.4493	545.276	-10.7624	0	0	-0.243316	0	0.759376	0
THRA233	14.6096	-433.474	-110.849	-581.263	-31.625	789.77	-750.36	91.7085	300.515	681.989	0	0	0	68.4448	545.278	-10.7624	0	0	-0.243316	0	0.759376	0
SERA234	14.6096	-433.474	-110.849	-581.263	-31.625	789.77	-750.36	91.7085	300.515	681.989	0	0	0	68.4448	545.278	-10.7624	0	0	-0.243316	0	0.759376	0
METB235	14.5807	-433.484	-110.849	-581.317	-31.625	789.808	-750.437	91.738	300.544	682.004	0	0	0	68.4449	545.279	-10.7624	0	0	-0.243316	0	0.759376	0
ASPB236	14.5683	-433.511	-110.87	-581.324	-31.6192	789.829	-750.439	91.738	300.543	682.026	0	0	0	68.4448	545.28	-10.7648	0	0	-0.243339	0	0.759376	0
ASPB237	14.5677	-433.511	-110.87	-581.324	-31.6185	789.828	-750.439	91.738	300.543	682.025	0	0	0	68.4449	545.28	-10.765	0	0	-0.24368	0	0.759376	0
ARGB238	14.4846	-433.565	-110.8	-581.349	-31.6403	789.885	-750.453	91.6465	300.548	682.03	0	0	0	68.4502	545.278	-10.7836	0	0	-0.24368	0	0.759376	0
GLUB239	14.4611	-433.565	-110.8	-581.346	-31.635	789.882	-750.45	91.6465	300.549	682.03	0	0	0	68.4191	545.277	-10.7829	0	0	-0.245265	0	0.759376	0
ASPB240	14.4415	-433.565	-110.8	-581.347	-31.6351	789.883	-750.451	91.6465	300.549	682.03	0	0	0	68.3979	545.277	-10.782	0	0	-0.245347	0	0.759376	0
TYRB243	14.433	-433.566	-110.809	-581.346	-31.6351	789.883	-750.45	91.6416	300.553	682.03	0	0	0	68.3979	545.277	-10.782	0	0	-0.245347	0	0.759376	0
GLNB244	14.408	-433.565	-110.85	-581.347	-31.6351	789.881	-750.453	91.6414	300.575	682.03	0	0	0	68.3976	545.275	-10.782	0	0	-0.245347	0	0.759376	0
LYSB246	14.3838	-433.565	-110.85	-581.361	-31.6328	789.881	-750.479	91.6414	300.587	682.03	0	0	0	68.3977	545.277	-10.7804	0	0	-0.244787	0	0.759376	0
GLUB249	14.3449	-433.565	-110.85	-581.357	-31.6387	789.877	-750.472	91.6307	300.587	682.03	0	0	0	68.3737	545.278	-10.7816	0	0	-0.247993	0	0.759376	0
GLNB250	14.2697	-433.606	-110.89	-581.345	-31.6387	789.851	-750.453	91.6152	300.623	682.03	0	0	0	68.3548	545.277	-10.7816	0	0	-0.247993	0	0.759376	0
GLUB252	14.2282	-433.606	-110.89	-581.345	-31.6608	789.846	-750.453	91.6138	300.622	682.03	0	0	0	68.3433	545.277	-10.7831	0	0	-0.248094	0	0.759376	0
ARGB253	14.0827	-433.606	-111.013	-581.335	-31.6885	789.85	-750.444	91.6039	300.622	682.03	0	0	0	68.3278	545.276	-10.7805	0	0	-0.244528	0	0.759376	0
ASPB255	14.0751	-433.606	-111.013	-581.334	-31.6942	789.844	-750.444	91.6039	300.623	682.03	0	0	0	68.3278	545.274	-10.7765	0	0	-0.245042	0	0.759376	0
GLUB256	14.046	-433.611	-111.016	-581.32	-31.6473	789.814	-750.429	91.6006	300.614	682.03	0	0	0	68.2893	545.281	-10.7924	0	0	-0.24449	0	0.759376	0
METB257	13.9645	-433.61	-111.016	-581.314	-31.6473	789.779	-750.441	91.5564	300.615	682.03	0	0	0	68.2894	545.213	-10.7924	0	0	-0.24449	0	0.759376	0
VALB258	13.9624	-433.609	-111.016	-581.311	-31.6474	789.779	-750.433	91.5464	300.615	682.03	0	0	0	68.2866	545.213	-10.7924	0	0	-0.24449	0	0.759376	0
GLUB259	13.9583	-433.609	-111.016	-581.31	-31.6444	789.777	-750.432	91.5464	300.611	682.03	0	0	0	68.2856	545.213	-10.794	0	0	-0.245356	0	0.759376	0
SERB260	13.9583	-433.609	-111.016	-581.31	-31.6444	789.777	-750.432	91.5464	300.611	682.03	0	0	0	68.2856	545.213	-10.794	0	0	-0.245356	0	0.759376	0
LYSB262	13.8994	-433.631	-111.109	-581.339	-31.69	789.846	-750.456	91.551	300.688	682.03	0	0	0	68.287	545.256	-10.7927	0	0	-0.245389	0	0.759376	0
LYSB263	13.8566	-433.631	-111.109	-581.358	-31.714	789.849	-750.49	91.5613	300.707	682.035	0	0	0	68.2871	545.256	-10.7943	0	0	-0.24593	0	0.759376	0
VALB264	13.8566	-433.631	-111.109	-581.358	-31.714	789.849	-750.49	91.5613	300.707	682.035	0	0	0	68.2871	545.256	-10.7943	0	0	-0.24593	0	0.759376	0
ASPB268	13.8367	-433.631	-111.109	-581.357	-31.7106	789.828	-750.495	91.5613	300.705	682.04	0	0	0	68.2868	545.256	-10.795	0	0	-0.24593	0	0.759376	0
VALB269	13.7613	-433.631	-111.109	-581.354	-31.7093	789.824	-750.491	91.5584	300.703	682.04	0	0	0	68.2107	545.256	-10.795	0	0	-0.24593	0	0.759376	0
GLUB270	13.7278	-433.71	-111.188	-581.365	-31.7056	789.871	-750.495	91.5584	300.792	682.041	0	0	0	68.2106	545.257	-10.7941	0	0	-0.24593	0	0.759376	0
THRB272	13.7278	-433.71	-111.188	-581.365	-31.7056	789.871	-750.495	91.5584	300.792	682.041	0	0	0	68.2106	545.257	-10.7941	0	0	-0.24593	0	0.759376	0
VALB273	13.7278	-433.71	-111.188	-581.365	-31.7056	789.871	-750.495	91.5584	300.792	682.041	0	0	0	68.2106	545.257	-10.7941	0	0	-0.24593	0	0.759376	0
GLUB274	13.652	-433.833	-111.244	-581.353	-31.6942	789.903	-750.455	91.5551	300.778	682.041	0	0	0	68.2069	545.253	-10.7658	0	0	-0.246106	0	0.759376	0
GLUB275	13.6279	-433.825	-111.255	-581.35	-31.6703	789.885	-750.453	91.5559	300.776	682.041	0	0	0	68.1828	545.253	-10.7733	0	0	-0.246106	0	0.759376	0
ARGB276	13.5118	-433.886	-111.281	-581.379	-31.6887	789.9	-750.46	91.5577	300.771	682.041	0	0	0	68.1888	545.277	-10.7643	0	0	-0.246106	0	0.759376	0
ASNB277	13.5057	-433.909	-111.301	-581.382	-31.6887	789.906	-750.462	91.5575	300.771	682.041	0	0	0	68.2233	545.278	-10.7643	0	0	-0.246106	0	0.759376	0
SERB280	13.5057	-433.909	-111.301	-581.382	-31.6887	789.906	-750.462	91.5575	300.771	682.041	0	0	0	68.2233	545.278	-10.7643	0	0	-0.246106	0	0.759376	0
VALB281	13.4951	-433.908	-111.301	-581.383	-31.6887	789.906	-750.462	91.4929	300.771	682.041	0	0	0	68.2777	545.277	-10.7643	0	0	-0.246106	0	0.759376	0
LYSB284	13.4623	-433.908	-111.301	-581.363	-31.6922	789.865	-750.432	91.4806	300.755	682.041	0	0	0	68.2662	545.277	-10.7633	0	0	-0.246106	0	0.759376	0
ASNB285	13.4623	-433.908	-111.301	-581.363	-31.6922	789.865	-750.432	91.4806	300.755	682.041	0	0	0	68.2662	545.277	-10.7633	0	0	-0.246106	0	0.759376	0
VALB286	13.4623	-433.908	-111.301	-581.363	-31.6922	789.865	-750.432	91.4806	300.755	682.041	0	0	0	68.2662	545.277	-10.7633	0	0	-0.246106	0	0.759376	0
ILEB287	13.2324	-433.908	-111.301	-581.372	-31.692	789.827	-750.455	91.5613	300.755	682.041	0	0	0	68.0258	545.277	-10.7633	0	0	-0.246106	0	0.759376	0
ARGB290	12.6778	-433.912	-111.36	-581.355	-31.7172	789.823	-750.422	91.1305	300.754	682.041	0	0	0	67.9452	545.27	-10.7651	0	0	-0.24488	0	0.759376	0
ARGB291	12.6188	-433.913	-111.42	-581.354	-31.721	789.824	-750.425	91.1541	300.749	682.041	0	0	0	67.9382	545.273	-10.7685	0	0	-0.244754	0	0.759376	0
SERB293	12.6188	-433.913	-111.42	-581.354	-31.721	789.824	-750.425	91.1541	300.749	682.041	0	0	0	67.9382	545.273	-10.7685	0	0	-0.244754	0	0.759376	0
ARGB295	12.6011	-433.913	-111.42	-581.358	-31.7314	789.827	-750.439	91.1541	300.758	682.041	0	0	0	67.9382	545.273	-10.7697	0	0	-0.244755	0	0.759376	0
ILEB297	12.5998	-433.914	-111.42	-581.359	-31.7314	789.827	-750.441	91.1542	300.759	682.041	0	0	0	67.9383	545.275	-10.7697	0	0	-0.244755	0	0.759376	0
SERB298	12.5998	-433.914	-111.42	-581.359	-31.7314	789.827	-750.441	91.1542	300.759	682.041	0	0	0	67.9383	545.275	-10.7697	0	0	-0.244755	0	0.759376	0
SERB299	12.5976	-433.913	-111.42	-581.346	-31.7314	789.802	-750.427	91.1512	300.757	682.041	0	0	0	67.9383	545.275	-10.7697	0	0	-0.244755	0	0.759376	0
ILEB300	12.5976	-433.913	-111.42	-581.346	-31.7314	789.802	-750.427	91.1512	300.757	682.041	0	0	0	67.9383	545.275	-10.7697	0	0	-0.244755	0	0.759376	0
GLUB301	12.537	-433.913	-111.454	-581.358	-31.764	789.847	-750.433	91.1441	300.745	682.041	0	0	0	67.9385	545.274	-10.7712	0	0	-0.244935	0	0.759376	0
GLNB302	12.5336	-433.912	-111.454	-581.356	-31.764	789.845	-750.43	91.1441	300.744	682.041	0	0	0	67.9324	545.273	-10.7712	0	0	-0.244935	0	0.759376	0
LYSB303	12.4262	-433.948	-111.487	-581.386	-31.7643	789.886	-750.472	91.1452	300.747	682.041	0	0	0	67.925	545.281	-10.7749	0	0	-0.244981	0	0.759376	0
GLUB304	12.3685	-433.961	-111.487	-581.392	-31.7496	789.856	-750.47	91.1317	300.739	682.04	0	0	0	67.9184	545.279	-10.7706	0	0	-0.246109	0	0.759376	0
GLUB305	12.3344	-433.961	-111.487	-581.373	-31.7473	789.802	-750.45	91.1317	300.722	682.041	0	0	0	67.9189	545.276	-10.7757	0	0	-0.246109	0	0.759376	0
ASNB306	12.3344	-433.961	-111.487	-581.373	-31.7473	789.802	-750.45	91.1317	300.722	682.041	0	0	0	67.9189	545.276	-10.7757	0	0	-0.246109	0	0.759376	0
LYSB307	12.3014	-433.961	-111.487	-581.393	-31.7479	789.811	-750.482	91.1323	300.731	682.042	0	0	0	67.9189	545.276	-10.7755	0	0	-0.246039	0	0.759376	0
GLUB310	12.2559	-433.934	-111.46	-581.386	-31.7441	789.742	-750.479	91.1371	300.702	682.041	0	0	0	67.937	545.281	-10.8154	0	0	-0.245331	0	0.759376	0
ASPB311	12.2522	-433.934	-111.459	-581.384	-31.7438	789.736	-750.478	91.1371	300.701	682.041	0	0	0	67.937	545.281	-10.8149	0	0	-0.245946	0	0.759376	0
LYSB312	12.2413	-433.934	-111.459	-581.382	-31.7484	789.722	-750.475	91.1369	300.72	682.041	0	0	0	67.937	545.236	-10.8236	0	0	-0.25214	0	0.759376	0
LYSB314	12.2393	-433.934	-111.459	-581.385	-31.7553	789.723	-750.48	91.1371	300.725	682.041	0	0	0	67.937	545.235	-10.8176	0	0	-0.252177	0	0.759376	0
ILEB316	12.139	-433.934	-111.459	-581.407	-31.7561	789.725	-750.524	91.1222	300.736	682.041	0	0	0	67.9062	545.235	-10.8176	0	0	-0.252177	0	0.759376	0
ARGB317	12.1038	-433.934	-111.49	-581.386	-31.7593	789.703	-750.503	91.1215	300.717	682.041	0	0	0	67.9061	545.235	-10.8192	0	0	-0.252178	0	0.759376	0
GLUB318	12.0856	-433.934	-111.49	-581.392	-31.7595	789.703	-750.517	91.1246	300.719	682.041	0	0	0	67.906	545.235	-10.8207	0	0	-0.253449	0	0.759376	0
ARGB320	11.9875	-433.934	-111.57	-581.391	-31.7582	789.699	-750.517	91.1251	300.718	682.041	0	0	0	67.8894	545.235	-10.8211	0	0	-0.25353	0	0.759376	0
GLNB321	11.9865	-433.935	-111.57	-581.393	-31.7585	789.702	-750.519	91.1251	300.719	682.041	0	0	0	67.89	545.235	-10.8211	0	0	-0.25353	0	0.759376	0
VALB323	11.9865	-433.935	-111.57	-581.393	-31.7585	789.702	-750.519	91.1251	300.719	682.041	0	0	0	67.89	545.235	-10.8211	0	0	-0.25353	0	0.759376	0
GLUB324	11.9549	-433.936	-111.597	-581.397	-31.7548	789.718	-750.521	91.1224	300.708	682.041	0	0	0	67.8827	545.236	-10.8209	0	0	-0.250587	0	0.759376	0
THRB325	11.9549	-433.936	-111.597	-581.397	-31.7548	789.718	-750.521	91.1224	300.708	682.041	0	0	0	67.8827	545.236	-10.8209	0	0	-0.250587	0	0.759376	0
GLUB326	11.8516	-433.936	-111.625	-581.4	-31.771	789.735	-750.521	91.0482	300.708	682.041	0	0	0	67.8828	545.235	-10.8208	0	0	-0.250349	0	0.759376	0
LYSB328	11.7389	-433.936	-111.625	-581.416	-31.7718	789.708	-750.568	91.0482	300.716	682.041	0	0	0	67.8531	545.235	-10.8205	0	0	-0.250349	0	0.759376	0
LEUB329	11.7243	-433.934	-111.625	-581.403	-31.7718	789.699	-750.544	91.0288	300.708	682.041	0	0	0	67.836	545.229	-10.8205	0	0	-0.250349	0	0.759376	0
CYSB332	11.7175	-433.934	-111.625	-581.409	-31.7718	789.701	-750.552	91.0288	300.714	682.041	0	0	0	67.836	545.229	-10.8205	0	0	-0.250349	0	0.759376	0
ASPB333	11.7103	-433.934	-111.624	-581.406	-31.7841	789.693	-750.549	91.0343	300.716	682.041	0	0	0	67.8358	545.229	-10.8208	0	0	-0.250349	0	0.759376	0
ILEB334	11.6719	-433.933	-111.624	-581.406	-31.7841	789.692	-750.549	90.906	300.716	682.041	0	0	0	67.9254	545.229	-10.8208	0	0	-0.250349	0	0.759376	0
ASPB336	11.6669	-433.932	-111.614	-581.401	-31.7788	789.675	-750.544	90.9056	300.709	682.041	0	0	0	67.9212	545.226	-10.8245	0	0	-0.250349	0	0.759376	0
VALB337	11.6669	-433.932	-111.614	-581.401	-31.7788	789.675	-750.544	90.9056	300.709	682.041	0	0	0	67.9212	545.226	-10.8245	0	0	-0.250349	0	0.759376	0
LEUB338	11.4848	-433.932	-111.614	-581.409	-31.7788	789.674	-750.559	90.7463	300.709	682.041	0	0	0	67.9209	545.225	-10.8245	0	0	-0.250349	0	0.759376	0
ASPB339	11.4817	-433.932	-111.614	-581.409	-31.7807	789.675	-750.559	90.7461	300.71	682.041	0	0	0	67.9209	545.225	-10.8268	0	0	-0.250349	0	0.759376	0
LYSB340	11.4166	-433.929	-111.627	-581.403	-31.7788	789.671	-750.549	90.6753	300.713	682.041	0	0	0	67.9209	545.219	-10.8275	0	0	-0.250349	0	0.759376	0
HISB341	11.4166	-433.929	-111.627	-581.403	-31.7788	789.671	-750.549	90.6753	300.713	682.041	0	0	0	67.9209	545.219	-10.8275	0	0	-0.250349	0	0.759376	0
ILEB343	11.4166	-433.929	-111.627	-581.403	-31.7788	789.671	-750.549	90.6753	300.713	682.041	0	0	0	67.9209	545.219	-10.8275	0	0	-0.250349	0	0.759376	0
PROB344	11.4165	-433.929	-111.627	-581.403	-31.7788	789.672	-750.548	90.6745	300.712	682.041	0	0	0	67.9206	545.219	-10.8275	0	0	-0.250349	0	0.759376	0
ASNB347	11.4161	-433.929	-111.627	-581.403	-31.7788	789.673	-750.549	90.6745	300.712	682.041	0	0	0	67.9213	545.219	-10.8275	0	0	-0.250349	0	0.759376	0
THRB348	11.4104	-433.914	-111.611	-581.389	-31.7788	789.638	-750.542	90.6746	300.713	682.041	0	0	0	67.8975	545.223	-10.8275	0	0	-0.250349	0	0.759376	0
GLUB350	11.3979	-433.915	-111.611	-581.404	-31.7746	789.676	-750.554	90.6754	300.718	682.041	0	0	0	67.8975	545.23	-10.8603	0	0	-0.250349	0	0.75933	0
SERB351	11.3979	-433.915	-111.611	-581.404	-31.7746	789.676	-750.554	90.6754	300.718	682.041	0	0	0	67.8975	545.23	-10.8603	0	0	-0.250349	0	0.75933	0
LYSB352	11.3914	-433.915	-111.611	-581.407	-31.7757	789.677	-750.558	90.6709	300.723	682.041	0	0	0	67.8975	545.23	-10.8602	0	0	-0.250349	0	0.75933	0
VALB353	11.3914	-433.915	-111.611	-581.407	-31.7757	789.677	-750.558	90.6709	300.723	682.041	0	0	0	67.8975	545.23	-10.8602	0	0	-0.250349	0	0.75933	0
PHEB354	11.3576	-433.915	-111.611	-581.42	-31.7755	789.677	-750.586	90.6667	300.733	682.041	0	0	0	67.8981	545.23	-10.8602	0	0	-0.250349	0	0.75933	0
TYRB356	11.3475	-433.915	-111.611	-581.437	-31.7764	789.702	-750.601	90.6658	300.73	682.041	0	0	0	67.9006	545.265	-10.8602	0	0	-0.250349	0	0.75933	0
LYSB357	11.2788	-433.903	-111.659	-581.426	-31.8117	789.663	-750.593	90.6687	300.752	682.041	0	0	0	67.9005	545.244	-10.8623	0	0	-0.250349	0	0.75933	0
LYSB359	11.2641	-433.903	-111.654	-581.429	-31.8196	789.659	-750.6	90.6669	300.756	682.041	0	0	0	67.9005	545.244	-10.8631	0	0	-0.250349	0	0.759297	0
ARGB364	11.2158	-433.903	-111.718	-581.428	-31.8358	789.651	-750.6	90.6613	300.756	682.041	0	0	0	67.9456	545.243	-10.8623	0	0	-0.250349	0	0.759297	0
TYRB365	11.1933	-433.903	-111.718	-581.437	-31.8708	789.68	-750.606	90.697	300.756	682.041	0	0	0	67.9077	545.243	-10.8623	0	0	-0.250349	0	0.759297	0
GLUB368	11.1729	-433.903	-111.692	-581.463	-31.9574	789.764	-750.632	90.6899	300.756	682.041	0	0	0	67.9086	545.245	-10.8489	0	0	-0.250376	0	0.759297	0
PHEB369	11.1295	-433.903	-111.692	-581.41	-31.9647	789.761	-750.529	90.538	300.739	682.043	0	0	0	67.886	545.241	-10.8478	0	0	-0.250376	0	0.759297	0
THRB371	11.1295	-433.903	-111.692	-581.41	-31.9647	789.761	-750.529	90.538	300.739	682.043	0	0	0	67.886	545.241	-10.8478	0	0	-0.250376	0	0.759297	0
ASNB373	11.1097	-433.903	-111.765	-581.414	-31.9647	789.769	-750.532	90.5388	300.739	682.043	0	0	0	67.9364	545.243	-10.8478	0	0	-0.250376	0	0.759297	0
ASPB374	11.1071	-433.903	-111.783	-581.414	-31.9637	789.77	-750.532	90.5388	300.739	682.043	0	0	0	67.9507	545.243	-10.8481	0	0	-0.250376	0	0.759297	0
ARGB375	10.6211	-434.072	-111.949	-581.475	-31.9584	789.779	-750.605	90.5186	300.739	682.037	0	0	0	67.952	545.253	-10.8548	0	0	-0.250376	0	0.759297	0
LYSB376	10.6102	-434.072	-111.949	-581.464	-31.9281	789.761	-750.593	90.5186	300.701	682.037	0	0	0	67.9452	545.251	-10.8549	0	0	-0.250376	0	0.759297	0
GLUB377	10.6102	-434.072	-111.949	-581.464	-31.9281	789.761	-750.593	90.5186	300.701	682.037	0	0	0	67.9452	545.251	-10.8549	0	0	-0.250376	0	0.759297	0
GLUB380	10.5947	-434.072	-111.949	-581.486	-31.9263	789.784	-750.617	90.5185	300.71	682.037	0	0	0	67.9427	545.253	-10.8567	0	0	-0.250376	0	0.759297	0
ASNB381	10.5947	-434.072	-111.949	-581.486	-31.9263	789.784	-750.617	90.5185	300.71	682.037	0	0	0	67.9427	545.253	-10.8567	0	0	-0.250376	0	0.759297	0
SERB382	10.5947	-434.072	-111.949	-581.486	-31.9263	789.784	-750.617	90.5185	300.71	682.037	0	0	0	67.9427	545.253	-10.8567	0	0	-0.250376	0	0.759297	0
VALB384	10.5947	-434.072	-111.949	-581.486	-31.9263	789.784	-750.617	90.5185	300.71	682.037	0	0	0	67.9427	545.253	-10.8567	0	0	-0.250376	0	0.759297	0
TYRB386	10.5947	-434.072	-111.949	-581.486	-31.9263	789.784	-750.617	90.5185	300.71	682.037	0	0	0	67.9427	545.253	-10.8567	0	0	-0.250376	0	0.759297	0
LYSB387	10.4898	-434.072	-112.149	-581.513	-31.9215	789.816	-750.65	90.519	300.825	682.037	0	0	0	67.9461	545.252	-10.8569	0	0	-0.250376	0	0.759297	0
SERB390	10.4898	-434.072	-112.149	-581.513	-31.9215	789.816	-750.65	90.519	300.825	682.037	0	0	0	67.9461	545.252	-10.8569	0	0	-0.250376	0	0.759297	0
ASPB391	10.4898	-434.072	-112.149	-581.513	-31.9215	789.816	-750.65	90.519	300.825	682.037	0	0	0	67.9461	545.252	-10.8569	0	0	-0.250376	0	0.759297	0
ILEB392	10.4694	-434.072	-112.149	-581.511	-31.9215	789.816	-750.646	90.4926	300.826	682.037	0	0	0	67.9459	545.251	-10.8569	0	0	-0.250376	0	0.759297	0
METB394	10.4593	-434.072	-112.149	-581.489	-31.9215	789.775	-750.624	90.4881	300.817	682.037	0	0	0	67.9457	545.249	-10.8569	0	0	-0.250376	0	0.759297	0
THRB395	10.4593	-434.072	-112.149	-581.489	-31.9215	789.775	-750.624	90.4881	300.817	682.037	0	0	0	67.9457	545.249	-10.8569	0	0	-0.250376	0	0.759297	0
GLUB396	10.4337	-434.09	-112.149	-581.518	-31.9274	789.823	-750.653	90.4899	300.831	682.037	0	0	0	67.948	545.282	-10.8675	0	0	-0.250376	0	0.759297	0
PROB398	10.4291	-434.09	-112.149	-581.526	-31.9274	789.825	-750.672	90.5107	300.831	682.037	0	0	0	67.9481	545.283	-10.8675	0	0	-0.250376	0	0.759303	0
THRB400	10.4122	-434.09	-112.149	-581.514	-31.9274	789.803	-750.661	90.5107	300.826	682.037	0	0	0	67.9362	545.283	-10.8675	0	0	-0.250376	0	0.759303	0
H2SB401	10.4122	-434.09	-112.149	-581.514	-31.9274	789.803	-750.661	90.5107	300.826	682.037	0	0	0	67.9362	545.283	-10.8675	0	0	-0.250376	0	0.759303	0
ARGB404	10.2741	-434.162	-112.221	-581.495	-31.9167	789.741	-750.666	90.5394	300.823	682.037	0	0	0	67.9341	545.276	-10.8485	0	0	-0.250376	0	0.759303	0
ASNB410	10.2635	-434.162	-112.241	-581.495	-31.9168	789.737	-750.667	90.5416	300.823	682.037	0	0	0	67.9463	545.275	-10.8485	0	0	-0.250376	0	0.759303	0
PHEB411	9.46229	-434.162	-112.241	-581.483	-31.9165	789.727	-750.655	89.6404	300.826	682.037	0	0	0	68.0295	545.275	-10.8485	0	0	-0.250376	0	0.759303	0
SERB412	9.46229	-434.162	-112.241	-581.483	-31.9165	789.727	-750.655	89.6404	300.826	682.037	0	0	0	68.0295	545.275	-10.8485	0	0	-0.250376	0	0.759303	0
VALB413	9.46229	-434.162	-112.241	-581.483	-31.9165	789.727	-750.655	89.6404	300.826	682.037	0	0	0	68.0295	545.275	-10.8485	0	0	-0.250376	0	0.759303	0
TYRB416	9.45494	-434.162	-112.241	-581.475	-31.9165	789.712	-750.648	89.6322	300.826	682.037	0	0	0	68.03	545.261	-10.8487	0	0	-0.250376	0	0.759303	0
GLUB417	9.43697	-434.162	-112.241	-581.479	-31.9246	789.709	-750.654	89.6311	300.827	682.037	0	0	0	68.0301	545.262	-10.8459	0	0	-0.250376	0	0.759303	0
ILEB418	9.41979	-434.188	-112.243	-581.488	-31.9257	789.743	-750.648	89.6305	300.827	682.029	0	0	0	68.019	545.326	-10.8459	0	0	-0.250376	0	0.759303	0
ASNB420	9.41151	-434.2	-112.255	-581.489	-31.9257	789.747	-750.649	89.6308	300.84	682.029	0	0	0	68.0201	545.327	-10.8459	0	0	-0.250376	0	0.759303	0
PROB422	9.40197	-434.2	-112.255	-581.487	-31.9257	789.746	-750.645	89.617	300.84	682.029	0	0	0	68.0202	545.327	-10.8459	0	0	-0.250376	0	0.759303	0
ASPB423	9.40197	-434.2	-112.255	-581.487	-31.9257	789.746	-750.645	89.617	300.84	682.029	0	0	0	68.0202	545.327	-10.8459	0	0	-0.250376	0	0.759303	0
ARGB424	9.35505	-434.2	-112.326	-581.464	-31.9196	789.711	-750.627	89.6198	300.852	682.029	0	0	0	68.0191	545.326	-10.8488	0	0	-0.250376	0	0.759303	0
CYSB426	9.35505	-434.2	-112.326	-581.464	-31.9196	789.711	-750.627	89.6198	300.852	682.029	0	0	0	68.0191	545.326	-10.8488	0	0	-0.250376	0	0.759303	0
ARGB427	9.29959	-434.213	-112.355	-581.433	-31.9069	789.655	-750.609	89.6173	300.852	682.029	0	0	0	68.0172	545.317	-10.8633	0	0	-0.250376	0	0.759303	0
LYSB430	9.27924	-434.213	-112.355	-581.43	-31.909	789.648	-750.604	89.6028	300.847	682.029	0	0	0	68.0172	545.317	-10.8639	0	0	-0.250376	0	0.759303	0
ASPB434	9.25925	-434.212	-112.355	-581.427	-31.9025	789.633	-750.601	89.6028	300.843	682.029	0	0	0	68.0025	545.315	-10.862	0	0	-0.250376	0	0.759303	0
ASPB435	9.2321	-434.212	-112.355	-581.42	-31.9043	789.599	-750.601	89.6028	300.839	682.029	0	0	0	68.0083	545.314	-10.8632	0	0	-0.250376	0	0.759303	0
GLUB439	9.22257	-434.212	-112.355	-581.406	-31.904	789.563	-750.582	89.6028	300.829	682.029	0	0	0	68.008	545.313	-10.8597	0	0	-0.250376	0	0.759303	0
LEUB440	9.2108	-434.212	-112.355	-581.405	-31.904	789.562	-750.581	89.602	300.829	682.029	0	0	0	67.9961	545.314	-10.8597	0	0	-0.250376	0	0.759303	0
ASPB441	9.21018	-434.212	-112.355	-581.404	-31.9049	789.561	-750.581	89.602	300.829	682.029	0	0	0	67.9961	545.314	-10.8589	0	0	-0.250376	0	0.759303	0
THRB442	9.21018	-434.212	-112.355	-581.404	-31.9049	789.561	-750.581	89.602	300.829	682.029	0	0	0	67.9961	545.314	-10.8589	0	0	-0.250376	0	0.759303	0
SERB444	9.20769	-434.212	-112.355	-581.403	-31.9049	789.557	-750.58	89.602	300.828	682.029	0	0	0	67.9961	545.314	-10.8589	0	0	-0.250376	0	0.759303	0
GLUB445	9.19158	-434.204	-112.347	-581.397	-31.9068	789.541	-750.576	89.602	300.818	682.028	0	0	0	67.983	545.313	-10.858	0	0	-0.250376	0	0.759303	0
GLUB446	9.16118	-434.193	-112.331	-581.388	-31.9069	789.506	-750.574	89.602	300.805	682.028	0	0	0	67.9622	545.31	-10.8579	0	0	-0.250376	0	0.759303	0
SERB447	9.15447	-434.193	-112.346	-581.388	-31.9069	789.506	-750.574	89.602	300.813	682.028	0	0	0	67.9622	545.31	-10.8579	0	0	-0.250376	0	0.759288	0
TYRB448	9.13021	-434.194	-112.346	-581.397	-31.9069	789.515	-750.586	89.6059	300.813	682.028	0	0	0	67.9467	545.312	-10.858	0	0	-0.250376	0	0.759288	0
LYSB449	9.11292	-434.198	-112.346	-581.408	-31.9095	789.521	-750.603	89.6064	300.823	682.028	0	0	0	67.9468	545.316	-10.8565	0	0	-0.250376	0	0.759288	0
ASPB450	9.10012	-434.198	-112.346	-581.413	-31.9045	789.516	-750.616	89.6064	300.827	682.028	0	0	0	67.9468	545.316	-10.8564	0	0	-0.250376	0	0.759288	0
SERB451	9.10012	-434.198	-112.346	-581.413	-31.9045	789.516	-750.616	89.6064	300.827	682.028	0	0	0	67.9468	545.316	-10.8564	0	0	-0.250376	0	0.759288	0
THRB452	9.10012	-434.198	-112.346	-581.413	-31.9045	789.516	-750.616	89.6064	300.827	682.028	0	0	0	67.9468	545.316	-10.8564	0	0	-0.250376	0	0.759288	0
LEUB453	9.10012	-434.198	-112.346	-581.413	-31.9045	789.516	-750.616	89.6064	300.827	682.028	0	0	0	67.9468	545.316	-10.8564	0	0	-0.250376	0	0.759288	0
GLNB456	9.08618	-434.198	-112.346	-581.417	-31.9045	789.509	-750.624	89.6064	300.832	682.028	0	0	0	67.9468	545.316	-10.8564	0	0	-0.250376	0	0.759288	0
ARGB459	9.0805	-434.199	-112.346	-581.443	-31.8925	789.526	-750.648	89.6064	300.848	682.028	0	0	0	67.9466	545.316	-10.8569	0	0	-0.250376	0	0.759288	0
ASPB460	9.07715	-434.199	-112.344	-581.44	-31.8919	789.519	-750.646	89.6064	300.846	682.028	0	0	0	67.9466	545.316	-10.8569	0	0	-0.250376	0	0.759288	0
ASNB461	9.06803	-434.202	-112.347	-581.44	-31.8919	789.514	-750.645	89.6064	300.846	682.028	0	0	0	67.9466	545.316	-10.8569	0	0	-0.250376	0	0.759288	0
THRB463	9.06803	-434.202	-112.347	-581.44	-31.8919	789.514	-750.645	89.6064	300.846	682.028	0	0	0	67.9466	545.316	-10.8569	0	0	-0.250376	0	0.759288	0
LEUB464	9.06803	-434.202	-112.347	-581.44	-31.8919	789.514	-750.645	89.6064	300.846	682.028	0	0	0	67.9466	545.316	-10.8569	0	0	-0.250376	0	0.759288	0
THRB466	9.06803	-434.202	-112.347	-581.44	-31.8919	789.514	-750.645	89.6064	300.846	682.028	0	0	0	67.9466	545.316	-10.8569	0	0	-0.250376	0	0.759288	0
SERB467	9.06803	-434.202	-112.347	-581.44	-31.8919	789.514	-750.645	89.6064	300.846	682.028	0	0	0	67.9466	545.316	-10.8569	0	0	-0.250376	0	0.759288	0
Now moving residues with bad energies
VALA1	8.27557	-434.202	-112.277	-581.481	-31.8919	789.555	-750.707	88.81	300.837	682.028	0	0	0	67.9523	545.348	-10.8569	0	0	-0.250376	0	0.759288	0
ASPA2	8.26044	-434.125	-112.213	-581.473	-31.8938	789.526	-750.702	88.6854	300.832	682.028	0	0	0	67.9407	545.334	-10.855	0	0	-0.249536	0	0.759288	0
ARGA3	6.86861	-434.133	-112.998	-581.035	-31.0478	788.473	-750.386	87.7262	300.699	681.978	0	0	0	67.749	545.479	-10.6621	0	0	-0.254302	0	0.759288	0
GLUA4	6.53509	-434.118	-113.709	-581.159	-31.2594	788.918	-750.435	87.7422	301.038	681.978	0	0	0	67.7519	545.564	-10.7158	0	0	-0.255077	0	0.759288	0
GLNA5	6.53509	-434.118	-113.709	-581.159	-31.2594	788.918	-750.435	87.7422	301.038	681.978	0	0	0	67.7519	545.564	-10.7158	0	0	-0.255077	0	0.759288	0
GLNA8	6.51116	-434.118	-113.709	-581.199	-31.2594	788.965	-750.471	87.7422	301.045	681.978	0	0	0	67.7485	545.609	-10.7158	0	0	-0.255077	0	0.759288	0
LYSA9	6.50614	-434.118	-113.709	-581.197	-31.2661	788.964	-750.468	87.7422	301.044	681.978	0	0	0	67.7485	545.609	-10.7159	0	0	-0.256642	0	0.759288	0
ARGA11	6.32622	-434.131	-113.709	-581.081	-31.1626	788.771	-750.376	87.7416	300.796	681.978	0	0	0	67.7464	545.606	-10.75	0	0	-0.257606	0	0.759288	0
GLUA14	6.28681	-434.13	-113.709	-581.08	-31.1577	788.766	-750.378	87.709	300.792	681.978	0	0	0	67.7469	545.604	-10.7512	0	0	-0.257914	0	0.759288	0
GLNA15	6.27648	-434.135	-113.709	-581.082	-31.1577	788.762	-750.386	87.7088	300.8	681.978	0	0	0	67.7467	545.613	-10.7512	0	0	-0.257914	0	0.759288	0
GLUA17	6.23322	-434.134	-113.709	-581.081	-31.1625	788.737	-750.397	87.7057	300.807	681.978	0	0	0	67.7518	545.568	-10.7651	0	0	-0.256765	0	0.759288	0
ARGA18	6.23322	-434.134	-113.709	-581.081	-31.1625	788.737	-750.397	87.7057	300.807	681.978	0	0	0	67.7518	545.568	-10.7651	0	0	-0.256765	0	0.759288	0
ASPA20	6.19274	-434.134	-113.709	-581.106	-31.1363	788.828	-750.417	87.7062	300.801	681.978	0	0	0	67.7497	545.598	-10.8823	0	0	-0.244342	0	0.759288	0
ASPA21	6.19274	-434.134	-113.709	-581.106	-31.1363	788.828	-750.417	87.7062	300.801	681.978	0	0	0	67.7497	545.598	-10.8823	0	0	-0.244342	0	0.759288	0
META22	2.62898	-434.084	-113.709	-581.144	-31.1363	788.89	-750.443	84.2526	300.836	681.978	0	0	0	67.5561	545.507	-10.8823	0	0	-0.244342	0	0.759288	0
LYSA27	-2.4711	-434.58	-114.829	-581.151	-30.5734	787.335	-750.673	83.6483	300.881	681.978	0	0	0	65.811	545.476	-10.8326	0	0	-0.244342	0	0.759288	0
ASNA28	-3.14658	-434.58	-115.847	-581.133	-30.5786	787.305	-750.651	83.6483	301.477	681.978	0	0	0	65.5394	545.44	-10.8198	0	0	-0.244342	0	0.759288	0
THRA30	-3.30459	-434.599	-115.86	-581.114	-30.5782	787.331	-750.586	83.6657	301.477	681.986	0	0	0	65.2783	545.439	-10.8198	0	0	-0.244342	0	0.759288	0
GLUA31	-3.46024	-434.6	-116.282	-581.161	-30.5596	787.457	-750.625	83.6657	301.715	681.986	0	0	0	65.2471	545.439	-10.819	0	0	-0.244342	0	0.759288	0
ASNA33	-4.76052	-434.614	-116.285	-581.185	-30.5673	787.374	-750.712	83.6339	301.741	681.907	0	0	0	64.2493	545.348	-10.8163	0	0	-0.244342	0	0.759288	0
GLUA34	-5.12161	-434.614	-116.285	-580.619	-30.3869	786.094	-750.057	83.5887	301.372	681.871	0	0	0	64.2299	545.237	-10.831	0	0	-0.244342	0	0.759288	0
PROA35	-5.1255	-434.614	-116.285	-580.644	-30.3869	786.128	-750.094	83.5889	301.38	681.88	0	0	0	64.2372	545.234	-10.831	0	0	-0.244342	0	0.759288	0
SERA37	-6.0286	-435.018	-116.611	-580.787	-30.3957	786.308	-750.152	83.3594	301.386	681.889	0	0	0	64.3084	545.23	-10.831	0	0	-0.244342	0	0.759288	0
ASNA38	-6.18787	-435.018	-116.611	-580.747	-30.388	786.125	-750.135	83.3594	301.336	681.891	0	0	0	64.3155	545.251	-10.831	0	0	-0.244342	0	0.759288	0
GLUA39	-7.16457	-435.801	-117.416	-580.664	-30.2204	786.266	-749.8	83.3594	301.897	681.891	0	0	0	64.3516	545.501	-11.5349	0	0	-0.251041	0	0.759288	0
GLUA40	-7.16457	-435.801	-117.416	-580.664	-30.2204	786.266	-749.8	83.3594	301.897	681.891	0	0	0	64.3516	545.501	-11.5349	0	0	-0.251041	0	0.759288	0
ARGA41	-11.5655	-437.147	-121.362	-580.208	-29.8181	785.51	-749.234	82.3605	303.612	681.891	0	0	0	64.3191	545.837	-11.9824	0	0	-0.251041	0	0.743456	0
ASNA42	-11.6769	-437.209	-121.419	-580.214	-29.8184	785.523	-749.236	82.3599	303.616	681.891	0	0	0	64.3193	545.839	-11.9824	0	0	-0.251041	0	0.743456	0
SERA45	-14.9025	-437.79	-122.05	-580.279	-29.8184	785.705	-749.261	81.3923	303.807	681.891	0	0	0	62.9907	545.803	-11.9824	0	0	-0.251041	0	0.743456	0
VALA46	-14.9025	-437.79	-122.05	-580.279	-29.8184	785.705	-749.261	81.3923	303.807	681.891	0	0	0	62.9907	545.803	-11.9824	0	0	-0.251041	0	0.743456	0
TYRA48	-14.9886	-437.79	-122.067	-580.259	-29.8194	785.67	-749.25	81.3281	303.807	681.891	0	0	0	62.9915	545.768	-11.9824	0	0	-0.251041	0	0.743456	0
LYSA49	-16.2841	-437.79	-122.067	-580.239	-29.85	785.474	-749.271	80.7032	303.779	681.891	0	0	0	62.5759	545.767	-11.9827	0	0	-0.251041	0	0.743456	0
ASNA50	-17.6488	-438.433	-122.681	-580.261	-29.85	785.393	-749.249	80.5317	303.93	681.891	0	0	0	62.5688	545.826	-11.9827	0	0	-0.251041	0	0.743456	0
VALA51	-17.6488	-438.433	-122.681	-580.261	-29.85	785.393	-749.249	80.5317	303.93	681.891	0	0	0	62.5688	545.826	-11.9827	0	0	-0.251041	0	0.743456	0
VALA52	-17.6547	-438.433	-122.681	-580.261	-29.85	785.392	-749.249	80.5188	303.93	681.891	0	0	0	62.5769	545.827	-11.9827	0	0	-0.251041	0	0.743456	0
ARGA55	-17.6797	-438.428	-122.688	-580.26	-29.8479	785.4	-749.249	80.5011	303.933	681.891	0	0	0	62.5581	545.828	-11.982	0	0	-0.252109	0	0.743456	0
ARGA56	-18.8813	-438.428	-122.776	-580.248	-29.8772	785.366	-749.243	79.3559	303.977	681.891	0	0	0	62.59	545.828	-11.9806	0	0	-0.252256	0	0.743456	0
SERA57	-18.8813	-438.428	-122.776	-580.248	-29.8772	785.366	-749.243	79.3559	303.977	681.891	0	0	0	62.59	545.828	-11.9806	0	0	-0.252256	0	0.743456	0
SERA58	-18.8813	-438.428	-122.776	-580.248	-29.8772	785.366	-749.243	79.3559	303.977	681.891	0	0	0	62.59	545.828	-11.9806	0	0	-0.252256	0	0.743456	0
ARGA60	-20.3141	-438.399	-122.939	-580.021	-30.0093	784.307	-749.334	79.3872	304.031	681.891	0	0	0	62.2582	545.847	-11.9744	0	0	-0.255132	0	0.743456	0
VALA61	-20.3142	-438.399	-122.939	-580.021	-30.0093	784.307	-749.334	79.3877	304.031	681.891	0	0	0	62.2575	545.847	-11.9744	0	0	-0.255132	0	0.743456	0
SERA63	-21.0065	-438.426	-122.966	-580.004	-30.0095	784.273	-749.322	78.7552	304.031	681.891	0	0	0	62.2575	545.846	-11.9744	0	0	-0.255132	0	0.743456	0
SERA64	-21.6077	-439.098	-123.598	-580.281	-30.0095	784.917	-749.499	78.799	304.497	681.891	0	0	0	62.2586	545.956	-11.9744	0	0	-0.255132	0	0.743456	0
ILEA65	-21.612	-439.098	-123.598	-580.283	-30.0095	784.918	-749.503	78.8007	304.497	681.891	0	0	0	62.2584	545.958	-11.9744	0	0	-0.255132	0	0.743456	0
GLUA66	-25.3359	-439.091	-123.569	-580.115	-29.4899	783.897	-749.659	77.3183	303.825	681.911	0	0	0	61.0631	545.859	-11.9332	0	0	-0.23685	0	0.743456	0
GLNA67	-25.6411	-439.075	-123.569	-580.025	-29.4593	783.535	-749.602	77.3357	303.66	681.911	0	0	0	61.0712	545.839	-11.9294	0	0	-0.237079	0	0.743456	0
LYSA68	-27.4531	-439.144	-123.569	-580.489	-29.4617	782.95	-750.624	77.3779	303.955	681.917	0	0	0	60.9827	546.061	-11.8528	0	0	-0.238299	0	0.743456	0
THRA69	-27.4531	-439.144	-123.569	-580.489	-29.4617	782.95	-750.624	77.3779	303.955	681.917	0	0	0	60.9827	546.061	-11.8528	0	0	-0.238299	0	0.743456	0
SERA70	-27.4531	-439.144	-123.569	-580.489	-29.4617	782.95	-750.624	77.3779	303.955	681.917	0	0	0	60.9827	546.061	-11.8528	0	0	-0.238299	0	0.743456	0
ASPA72	-28.1576	-439.156	-123.569	-580.475	-29.4441	782.874	-750.642	76.9484	303.924	681.885	0	0	0	60.8053	546.086	-11.8139	0	0	-0.237516	0	0.743456	0
ASNA74	-28.4263	-439.156	-123.544	-580.45	-29.4441	782.807	-750.628	76.6953	303.908	681.887	0	0	0	60.8059	546.072	-11.8139	0	0	-0.237516	0	0.743456	0
GLUA75	-30.4213	-439.73	-124.209	-580.115	-29.5445	782.657	-749.909	74.8899	304.402	681.847	0	0	0	60.6221	545.828	-11.8445	0	0	-0.230647	0	0.743456	0
LYSA76	-30.4287	-439.73	-124.234	-580.116	-29.5445	782.662	-749.91	74.8899	304.415	681.847	0	0	0	60.6221	545.829	-11.8419	0	0	-0.231047	0	0.743456	0
LYSA77	-30.4317	-439.73	-124.254	-580.117	-29.5408	782.668	-749.911	74.8899	304.424	681.847	0	0	0	60.6222	545.829	-11.8419	0	0	-0.23106	0	0.743456	0
ILEA78	-30.4729	-439.73	-124.254	-580.109	-29.5408	782.642	-749.909	74.899	304.422	681.845	0	0	0	60.591	545.834	-11.8419	0	0	-0.23106	0	0.743456	0
GLUA79	-31.8248	-439.66	-124.127	-579.799	-28.6518	781.389	-749.842	74.8824	303.201	681.845	0	0	0	60.4696	545.818	-12.124	0	0	-0.151662	0	0.743456	0
VALA81	-32.2548	-439.688	-124.127	-579.928	-28.6501	781.433	-750.099	74.8838	303.216	681.838	0	0	0	60.3986	545.842	-12.124	0	0	-0.151662	0	0.743456	0
ARGA82	-35.908	-439.693	-125.384	-580.254	-28.9641	781.031	-750.709	74.9027	303.984	681.841	0	0	0	58.9872	545.755	-12.256	0	0	-0.137191	0	0.743456	0
ARGA85	-36.1538	-439.693	-125.363	-580.14	-28.8853	780.742	-750.649	74.8668	303.988	681.842	0	0	0	58.7905	545.723	-12.257	0	0	-0.139299	0	0.743456	0
GLUA86	-36.1538	-439.693	-125.363	-580.14	-28.8853	780.742	-750.649	74.8668	303.988	681.842	0	0	0	58.7905	545.723	-12.257	0	0	-0.139299	0	0.743456	0
LYSA87	-36.3951	-439.713	-125.439	-580.146	-28.9087	780.699	-750.701	74.8632	304.018	681.842	0	0	0	58.7167	545.814	-12.2343	0	0	-0.136614	0	0.743456	0
GLUA89	-36.5581	-439.71	-125.519	-580.15	-28.963	780.684	-750.707	74.8621	304.015	681.842	0	0	0	58.717	545.81	-12.2357	0	0	-0.137193	0	0.743456	0
LYSA90	-36.5843	-439.712	-125.519	-580.163	-28.9631	780.689	-750.731	74.8638	304.021	681.842	0	0	0	58.717	545.812	-12.2357	0	0	-0.137069	0	0.743456	0
GLUA91	-36.6271	-439.712	-125.569	-580.165	-28.9694	780.704	-750.73	74.8638	304.021	681.842	0	0	0	58.7175	545.812	-12.2356	0	0	-0.136607	0	0.743456	0
GLUA93	-37.495	-439.647	-125.952	-579.934	-28.9264	780.177	-750.432	74.0182	304.127	681.854	0	0	0	58.9015	545.674	-12.2952	0	0	-0.128247	0	0.743456	0
GLNA97	-40.4795	-439.642	-126.79	-579.972	-28.9714	780.457	-750.26	71.2955	304.624	681.854	0	0	0	58.6041	545.663	-12.2952	0	0	-0.128247	0	0.743456	0
ASPA98	-42.5507	-439.624	-126.722	-580	-28.9737	780.473	-750.297	70.1529	304.612	681.854	0	0	0	57.6553	545.698	-12.2954	0	0	-0.128247	0	0.743456	0
SERA101	-42.7527	-439.626	-126.722	-580.007	-28.9736	780.477	-750.311	70.0622	304.612	681.854	0	0	0	57.5633	545.702	-12.2954	0	0	-0.128247	0	0.743456	0
ASPA104	-44.712	-439.739	-126.759	-579.847	-28.6731	779.783	-750.225	68.7507	304.626	681.854	0	0	0	57.1979	545.701	-12.2952	0	0	-0.128247	0	0.743456	0
ASNA105	-45.0314	-439.71	-126.759	-579.736	-28.6731	779.59	-750.139	68.7507	304.572	681.854	0	0	0	56.8997	545.598	-12.2952	0	0	-0.128247	0	0.743456	0
TYRA106	-45.0657	-439.694	-126.759	-579.798	-28.6692	779.697	-750.184	68.768	304.568	681.893	0	0	0	56.7915	545.67	-12.2952	0	0	-0.128247	0	0.743456	0
ILEA108	-46.4049	-439.665	-126.759	-579.706	-28.7108	779.937	-749.917	66.5797	304.427	681.904	0	0	0	57.1852	545.667	-12.2952	0	0	-0.128247	0	0.743456	0
LYSA109	-48.2783	-440.617	-130.546	-580.243	-28.644	782.29	-750.306	66.5772	306.089	681.898	0	0	0	56.9532	545.679	-12.3459	0	0	-0.128247	0	0.743456	0
ASNA110	-48.3126	-440.616	-130.555	-580.229	-28.6439	782.258	-750.298	66.5772	306.089	681.898	0	0	0	56.9388	545.677	-12.3459	0	0	-0.128247	0	0.743456	0
SERA112	-48.9863	-440.792	-130.732	-580.224	-28.6439	781.8	-750.296	66.5834	306.263	681.896	0	0	0	56.8913	545.672	-12.3459	0	0	-0.128247	0	0.743456	0
GLUA113	-50.4607	-440.792	-132.176	-580.161	-28.5597	781.229	-750.339	66.6635	306.739	681.801	0	0	0	56.8123	545.704	-12.2939	0	0	-0.128247	0	0.743456	0
THRA114	-50.6413	-440.786	-133.018	-580.326	-28.5597	781.635	-750.418	66.6377	307.372	681.853	0	0	0	56.6478	545.718	-12.2939	0	0	-0.128247	0	0.743456	0
GLNA115	-50.6619	-440.809	-133.041	-580.344	-28.5597	781.674	-750.427	66.6372	307.372	681.865	0	0	0	56.649	545.718	-12.2939	0	0	-0.128247	0	0.743456	0
TYRA116	-52.1032	-441.343	-133.534	-580.399	-28.5477	781.877	-750.428	65.9593	307.358	681.866	0	0	0	56.7185	545.74	-12.2938	0	0	-0.128247	0	0.79143	0
GLUA117	-52.1399	-441.343	-133.534	-580.406	-28.5513	781.892	-750.439	65.9591	307.359	681.867	0	0	0	56.7393	545.755	-12.3442	0	0	-0.128247	0	0.789268	0
SERA118	-52.14	-441.342	-133.532	-580.406	-28.5513	781.892	-750.439	65.9561	307.359	681.867	0	0	0	56.7392	545.754	-12.3442	0	0	-0.128247	0	0.789268	0
LYSA119	-52.1462	-441.342	-133.532	-580.405	-28.5525	781.893	-750.437	65.9469	307.36	681.867	0	0	0	56.7391	545.754	-12.3443	0	0	-0.128247	0	0.789268	0
VALA120	-52.6373	-441.344	-133.532	-580.44	-28.5525	781.902	-750.51	66.0478	307.37	681.867	0	0	0	56.2383	545.771	-12.3443	0	0	-0.128247	0	0.789268	0
LYSA124	-55.605	-441.391	-133.719	-580.478	-28.4615	781.945	-750.565	63.9597	307.25	681.866	0	0	0	55.6579	545.781	-12.3316	0	0	-0.128247	0	0.79022	0
LYSA126	-55.7502	-441.502	-133.764	-580.502	-28.4846	782.025	-750.594	63.9656	307.251	681.866	0	0	0	55.6579	545.781	-12.3314	0	0	-0.128247	0	0.79022	0
TYRA129	-56.8198	-441.516	-133.771	-580.601	-28.4628	782.11	-750.698	62.9987	307.227	681.866	0	0	0	55.698	545.782	-12.3314	0	0	-0.128247	0	0.79022	0
TYRA130	-57.8598	-441.559	-133.855	-580.598	-28.497	782.156	-750.693	62.0598	307.229	681.866	0	0	0	55.7001	545.809	-12.3311	0	0	-0.128247	0	0.79022	0
ARGA131	-61.3694	-441.671	-134.298	-579.816	-28.4932	780.65	-749.971	61.8185	305.404	681.866	0	0	0	54.7568	545.803	-12.2567	0	0	-0.149237	0	0.79022	0
TYRA132	-62.4799	-441.669	-134.297	-579.786	-28.4926	780.57	-749.945	61.2075	305.392	681.866	0	0	0	54.2898	545.798	-12.2568	0	0	-0.149237	0	0.79022	0
GLUA135	-63.3314	-441.657	-134.309	-579.554	-28.1561	779.423	-749.731	61.1701	305.17	681.89	0	0	0	54.204	545.85	-12.4162	0	0	-0.153941	0	0.79022	0
VALA136	-63.3314	-441.657	-134.309	-579.554	-28.1561	779.423	-749.731	61.1701	305.17	681.89	0	0	0	54.204	545.85	-12.4162	0	0	-0.153941	0	0.79022	0
THRA138	-63.9535	-441.657	-134.309	-579.588	-28.1561	779.507	-749.765	60.4951	305.165	681.916	0	0	0	54.2191	545.886	-12.4162	0	0	-0.153941	0	0.79022	0
GLUA140	-64.8792	-442.479	-135.471	-579.429	-28.1723	779.216	-749.6	60.4664	306.075	681.964	0	0	0	54.1779	545.7	-12.2643	0	0	-0.153941	0	0.79022	0
LYSA141	-65.5132	-442.473	-134.995	-579.26	-28.135	778.346	-749.455	60.4562	305.453	681.964	0	0	0	54.1738	545.689	-12.2246	0	0	-0.153941	0	0.79022	0
ARGA142	-65.5333	-442.495	-135.017	-579.293	-28.1374	778.375	-749.47	60.4596	305.497	681.963	0	0	0	54.174	545.698	-12.2249	0	0	-0.153941	0	0.79022	0
THRA144	-65.537	-442.498	-135.025	-579.287	-28.1374	778.355	-749.471	60.4596	305.507	681.963	0	0	0	54.1862	545.653	-12.2249	0	0	-0.153941	0	0.79022	0
VALA145	-68.9832	-442.469	-135.025	-579.273	-28.1375	778.494	-749.444	57.4486	305.6	681.963	0	0	0	53.4473	545.665	-12.2249	0	0	-0.153941	0	0.79022	0
VALA146	-69.094	-442.467	-135.025	-579.317	-28.1414	778.53	-749.515	57.4701	305.615	681.963	0	0	0	53.3817	545.671	-12.2249	0	0	-0.153941	0	0.79022	0
GLUA147	-70.0085	-442.485	-135.025	-579.44	-28.0915	778.467	-749.767	57.4732	305.644	681.963	0	0	0	52.82	545.725	-12.2035	0	0	-0.153941	0	0.79022	0
SERA148	-70.2887	-443.154	-135.657	-579.595	-28.0912	778.925	-749.811	57.6728	305.905	681.963	0	0	0	53.1202	545.749	-12.2035	0	0	-0.153941	0	0.79022	0
SERA149	-70.3624	-443.167	-135.67	-579.589	-28.0912	778.906	-749.811	57.6388	305.905	681.963	0	0	0	53.1202	545.714	-12.2035	0	0	-0.153941	0	0.79022	0
GLUA150	-72.6511	-443.166	-136.876	-579.415	-28.0977	778.452	-749.601	57.6023	306.033	681.963	0	0	0	52.0215	545.728	-12.204	0	0	-0.153941	0	0.79022	0
LYSA151	-73.5021	-443.25	-136.986	-579.798	-28.0561	778.622	-750.236	57.6201	306.184	681.963	0	0	0	51.9733	546.005	-12.1758	0	0	-0.153941	0	0.79022	0
TYRA153	-73.5716	-443.25	-137.038	-579.797	-28.0374	778.62	-750.233	57.5813	306.184	681.963	0	0	0	51.9733	546.004	-12.1758	0	0	-0.153941	0	0.79022	0
SERA154	-74.1876	-443.876	-137.669	-579.976	-28.0374	779.095	-750.315	57.6073	306.585	681.963	0	0	0	51.975	546.15	-12.1758	0	0	-0.153941	0	0.79022	0
GLUA155	-74.6782	-443.878	-137.669	-579.802	-27.934	778.52	-750.14	57.6073	306.314	681.963	0	0	0	51.8534	546.193	-12.1483	0	0	-0.153941	0	0.79022	0
H1SA157	-76.9816	-443.844	-137.787	-579.917	-27.9225	778.654	-750.171	57.4309	306.486	681.963	0	0	0	49.628	546.214	-12.1483	0	0	-0.153941	0	0.799987	0
GLUA158	-77.4487	-443.848	-137.544	-579.893	-27.7265	778.322	-750.192	57.3734	305.989	681.963	0	0	0	49.6196	546.266	-12.1582	0	0	-0.153941	0	0.799987	0
SERA160	-77.7077	-443.85	-137.534	-579.835	-27.7273	778.324	-750.056	57.4458	305.979	681.963	0	0	0	49.0947	546.265	-12.1582	0	0	-0.153941	0	0.799903	0
LYSA161	-78.2612	-443.854	-137.541	-579.687	-27.7612	777.677	-749.955	57.3983	305.93	681.963	0	0	0	49.0948	546.283	-12.1647	0	0	-0.153941	0	0.791636	0
GLUA162	-78.6004	-443.883	-137.541	-579.843	-27.7718	777.729	-750.254	57.3893	306.073	681.963	0	0	0	49.1231	546.308	-12.2252	0	0	-0.153941	0	0.79421	0
H1SA163	-78.6177	-443.885	-137.542	-579.844	-27.7718	777.73	-750.255	57.3716	306.073	681.963	0	0	0	49.1267	546.308	-12.2252	0	0	-0.153941	0	0.794255	0
GLNA165	-81.7074	-444.478	-137.614	-579.557	-27.7527	776.74	-749.922	55.1769	306.09	682.073	0	0	0	49.1116	546.257	-12.217	0	0	-0.153941	0	0.795553	0
THRA167	-81.715	-444.478	-137.614	-579.562	-27.7527	776.75	-749.928	55.1842	306.091	682.073	0	0	0	49.0983	546.258	-12.217	0	0	-0.153941	0	0.795553	0
H2SA168	-81.7639	-444.49	-137.626	-579.55	-27.7527	776.727	-749.92	55.1784	306.091	682.073	0	0	0	49.0821	546.258	-12.217	0	0	-0.153941	0	0.795682	0
ILEA170	-82.5812	-444.448	-137.609	-579.646	-27.7512	776.717	-750.153	55.281	306.175	682.073	0	0	0	48.3949	546.374	-12.2582	0	0	-0.153941	0	0.797518	0
ARGA171	-84.7733	-445.152	-138.329	-579.72	-27.8005	776.331	-750.266	55.2706	306.195	682.073	0	0	0	48.3977	546.444	-12.4073	0	0	-0.153941	0	0.788809	0
ASNA177	-88.5068	-445.139	-138.583	-579.622	-27.8128	776.316	-750.037	53.0767	306.11	682.073	0	0	0	46.8875	546.4	-12.4073	0	0	-0.153941	0	0.786872	0
TYRA178	-89.4046	-445.135	-138.633	-579.613	-27.7835	776.271	-750.049	52.2422	306.109	682.073	0	0	0	46.8874	546.399	-12.4073	0	0	-0.153941	0	0.787154	0
SERA179	-89.4949	-445.172	-138.677	-579.608	-27.7835	776.255	-750.05	52.2452	306.109	682.073	0	0	0	46.8874	546.37	-12.4073	0	0	-0.153941	0	0.787154	0
VALA180	-89.4949	-445.172	-138.677	-579.608	-27.7835	776.255	-750.05	52.2452	306.109	682.073	0	0	0	46.8874	546.37	-12.4073	0	0	-0.153941	0	0.787154	0
TYRA183	-91.8173	-445.289	-139.048	-579.836	-27.821	776.371	-750.338	50.7186	306.203	682.073	0	0	0	46.9193	546.392	-12.4037	0	0	-0.153941	0	0.787154	0
GLUA184	-92.778	-445.289	-139.055	-579.751	-27.6321	775.797	-750.329	50.6407	306.172	682.072	0	0	0	46.4003	546.404	-12.4389	0	0	-0.153941	0	0.787154	0
ILEA185	-92.7784	-445.288	-139.055	-579.75	-27.632	775.796	-750.328	50.6407	306.172	682.072	0	0	0	46.4005	546.403	-12.4389	0	0	-0.153941	0	0.787154	0
GLNA186	-93.0225	-445.287	-139.399	-579.833	-27.7224	775.935	-750.421	50.6428	306.406	682.072	0	0	0	46.3899	546.399	-12.4395	0	0	-0.153941	0	0.787154	0
ASNA187	-94.0214	-445.53	-139.614	-579.934	-27.7224	775.975	-750.447	50.652	306.677	682.072	0	0	0	45.657	546.545	-12.4395	0	0	-0.153941	0	0.787154	0
PROA189	-94.1025	-445.524	-139.614	-579.952	-27.7232	775.915	-750.497	50.7139	306.658	682.072	0	0	0	45.6553	546.481	-12.4395	0	0	-0.153941	0	0.787154	0
GLUA190	-95.3585	-446.371	-140.466	-579.902	-27.7233	775.65	-750.448	50.7122	307.43	682.072	0	0	0	45.3545	546.472	-12.3003	0	0	-0.153941	0	0.787154	0
GLNA191	-95.6871	-446.61	-140.719	-579.959	-27.7233	775.745	-750.491	50.7222	307.588	682.072	0	0	0	45.3546	546.487	-12.3003	0	0	-0.153941	0	0.787154	0
CYSA193	-95.7516	-446.714	-140.871	-579.917	-27.7233	775.79	-750.396	50.7127	307.606	682.072	0	0	0	45.3544	546.555	-12.3003	0	0	-0.153941	0	0.787154	0
H1SA194	-97.3548	-447.355	-141.701	-579.453	-27.7294	775.587	-749.665	49.07	308.061	682.072	0	0	0	45.4559	546.729	-12.3296	0	0	-0.153941	0	0.787154	0
LYSA197	-99.8532	-447.317	-140.971	-579.5	-27.4444	775.063	-749.858	48.6291	307.41	682.072	0	0	0	43.738	546.638	-12.3084	0	0	-0.153941	0	0.787154	0
THRA198	-99.8532	-447.317	-140.971	-579.5	-27.4444	775.063	-749.858	48.6291	307.41	682.072	0	0	0	43.738	546.638	-12.3084	0	0	-0.153941	0	0.787154	0
PHEA200	-101.241	-447.319	-140.971	-579.616	-27.4418	775.085	-750.089	48.0481	307.394	682.072	0	0	0	43.2721	546.683	-12.3084	0	0	-0.153941	0	0.787154	0
ASPA201	-102.81	-447.309	-140.971	-579.532	-27.3772	774.7	-750.042	48.0481	307.253	682.072	0	0	0	42.0303	546.639	-12.3159	0	0	-0.153941	0	0.787154	0
ASPA202	-103.702	-447.285	-140.971	-579.364	-27.3701	773.893	-749.935	48.0478	307.165	682.072	0	0	0	41.6961	546.492	-12.2837	0	0	-0.153941	0	0.787154	0
ILEA204	-104.771	-447.303	-140.971	-579.666	-27.3962	773.87	-750.613	48.0509	307.476	682.071	0	0	0	41.3619	546.54	-12.2856	0	0	-0.153941	0	0.787154	0
GLUA206	-104.803	-447.32	-140.971	-579.671	-27.3954	773.774	-750.624	48.0639	307.476	682.071	0	0	0	41.4219	546.624	-12.2612	0	0	-0.153941	0	0.787154	0
LEUA207	-105.074	-447.325	-140.971	-579.931	-27.3954	773.926	-751.094	48.1722	307.676	682.065	0	0	0	41.4315	546.793	-12.2612	0	0	-0.153941	0	0.787154	0
ASPA208	-107.821	-447.515	-140.506	-579.538	-27.5654	772.815	-750.795	46.8098	307.309	682.053	0	0	0	40.9545	546.258	-12.4765	0	0	-0.153941	0	0.787154	0
THRA209	-107.821	-447.515	-140.506	-579.538	-27.5654	772.815	-750.795	46.8098	307.309	682.053	0	0	0	40.9545	546.258	-12.4765	0	0	-0.153941	0	0.787154	0
ASNA211	-108.391	-447.539	-141.574	-579.827	-27.5654	773.229	-750.982	46.8518	307.856	682.065	0	0	0	40.9392	546.375	-12.4765	0	0	-0.153941	0	0.787154	0
GLUA212	-109.663	-448.42	-142.453	-579.761	-27.3469	772.963	-750.936	46.5651	308.692	682.07	0	0	0	40.7521	546.404	-12.4217	0	0	-0.153941	0	0.787154	0
ASPA213	-110.776	-448.42	-142.453	-579.758	-27.3566	772.946	-750.942	46.4933	308.696	682.072	0	0	0	39.7291	546.403	-12.4164	0	0	-0.153941	0	0.787154	0
SERA214	-111.298	-448.419	-142.426	-579.751	-27.3566	772.929	-750.936	46.4933	308.693	682.073	0	0	0	39.1851	546.405	-12.4164	0	0	-0.153941	0	0.787154	0
TYRA215	-111.471	-448.42	-142.426	-579.773	-27.356	772.946	-750.963	46.3466	308.709	682.062	0	0	0	39.1846	546.439	-12.4162	0	0	-0.153941	0	0.787154	0
LYSA216	-112.284	-448.277	-143.875	-579.431	-27.2611	772.311	-750.553	46.2711	309.107	682.062	0	0	0	39.1316	546.169	-12.4026	0	0	-0.153941	0	0.787154	0
ASPA217	-113.565	-448.236	-143.876	-579.42	-27.3044	772.089	-750.661	46.2387	309.096	682.046	0	0	0	38.0008	546.056	-12.1707	0	0	-0.153941	0	0.787154	0
SERA218	-113.95	-448.312	-143.898	-579.421	-27.3044	772.159	-750.646	45.9489	309.129	681.951	0	0	0	37.9811	546.084	-12.1707	0	0	-0.153941	0	0.787154	0
THRA219	-113.95	-448.312	-143.898	-579.421	-27.3044	772.159	-750.646	45.9489	309.129	681.951	0	0	0	37.9811	546.084	-12.1707	0	0	-0.153941	0	0.787154	0
LEUA220	-113.95	-448.312	-143.898	-579.421	-27.3044	772.159	-750.646	45.9489	309.129	681.951	0	0	0	37.9811	546.084	-12.1707	0	0	-0.153941	0	0.787154	0
ILEA221	-114.246	-448.311	-143.898	-579.451	-27.3044	772.159	-750.715	46.0379	309.132	681.951	0	0	0	37.6901	546.08	-12.1707	0	0	-0.153941	0	0.787154	0
GLNA223	-118.287	-448.238	-145.675	-579.936	-27.3023	772.325	-751.645	43.7579	310.607	681.979	0	0	0	37.378	545.963	-12.1707	0	0	-0.153941	0	0.787154	0
ARGA226	-118.7	-448.215	-145.675	-579.781	-27.3522	771.922	-751.556	43.6569	310.493	681.979	0	0	0	37.3636	545.706	-12.1682	0	0	-0.153941	0	0.787154	0
ASPA227	-118.795	-448.213	-145.659	-579.75	-27.3501	771.827	-751.527	43.6568	310.474	681.979	0	0	0	37.3018	545.702	-12.1682	0	0	-0.153941	0	0.787154	0
ASNA228	-119.983	-448.797	-146.224	-579.705	-27.3501	771.804	-751.453	43.6668	310.531	681.979	0	0	0	37.1004	545.716	-12.1682	0	0	-0.153941	0	0.787154	0
THRA230	-121.306	-448.859	-146.224	-580.113	-27.3501	771.659	-752.464	43.6593	310.834	681.979	0	0	0	37.1091	545.614	-12.1682	0	0	-0.153941	0	0.787154	0
LEUA231	-123.758	-449.048	-146.286	-580.2	-27.3485	771.507	-752.666	43.5867	310.892	681.979	0	0	0	35.3606	545.975	-12.1682	0	0	-0.153941	0	0.787154	0
TRPA232	-123.758	-449.048	-146.286	-580.2	-27.3485	771.507	-752.666	43.5867	310.892	681.979	0	0	0	35.3606	545.975	-12.1682	0	0	-0.153941	0	0.787154	0
THRA233	-123.781	-449.064	-146.301	-580.201	-27.3485	771.51	-752.666	43.5867	310.892	681.979	0	0	0	35.3673	545.977	-12.1682	0	0	-0.153941	0	0.787154	0
SERA234	-124.602	-449.746	-146.925	-580.367	-27.3485	771.73	-752.795	43.5867	311.419	681.979	0	0	0	35.3995	546.163	-12.1682	0	0	-0.153941	0	0.787154	0
METB235	-124.628	-449.746	-146.925	-580.366	-27.3485	771.732	-752.793	43.5573	311.418	681.979	0	0	0	35.3994	546.163	-12.1682	0	0	-0.153941	0	0.787154	0
ASPB236	-124.628	-449.746	-146.925	-580.366	-27.3485	771.732	-752.793	43.5573	311.418	681.979	0	0	0	35.3994	546.163	-12.1682	0	0	-0.153941	0	0.787154	0
ASPB237	-124.629	-449.746	-146.925	-580.367	-27.3473	771.73	-752.795	43.5573	311.418	681.98	0	0	0	35.3993	546.162	-12.1677	0	0	-0.154007	0	0.787154	0
ARGB238	-124.655	-449.756	-146.961	-580.371	-27.3537	771.743	-752.796	43.5813	311.418	681.98	0	0	0	35.3953	546.162	-12.1683	0	0	-0.154007	0	0.787154	0
GLUB239	-124.663	-449.756	-146.961	-580.358	-27.3393	771.723	-752.784	43.5813	311.418	681.98	0	0	0	35.3608	546.156	-12.1627	0	0	-0.152839	0	0.787154	0
ASPB240	-124.673	-449.756	-146.961	-580.36	-27.3439	771.737	-752.786	43.5813	311.421	681.98	0	0	0	35.343	546.156	-12.1622	0	0	-0.15307	0	0.787154	0
TYRB243	-124.673	-449.756	-146.961	-580.36	-27.3439	771.737	-752.786	43.5813	311.421	681.98	0	0	0	35.343	546.156	-12.1622	0	0	-0.15307	0	0.787154	0
GLNB244	-124.679	-449.756	-146.961	-580.369	-27.3439	771.745	-752.796	43.5813	311.426	681.98	0	0	0	35.3429	546.156	-12.1622	0	0	-0.15307	0	0.787154	0
LYSB246	-124.94	-449.735	-146.961	-580.482	-27.4452	771.729	-753.048	43.6002	311.55	681.98	0	0	0	35.3465	546.107	-12.0903	0	0	-0.17218	0	0.787154	0
GLUB249	-124.957	-449.735	-146.961	-580.48	-27.4447	771.725	-753.045	43.5998	311.549	681.98	0	0	0	35.3274	546.108	-12.086	0	0	-0.172223	0	0.787154	0
GLNB250	-124.986	-449.761	-146.986	-580.456	-27.4447	771.681	-753.02	43.6091	311.562	681.98	0	0	0	35.3212	546.107	-12.086	0	0	-0.172223	0	0.787154	0
GLUB252	-125.012	-449.761	-146.986	-580.466	-27.4453	771.681	-753.035	43.6117	311.561	681.981	0	0	0	35.3168	546.105	-12.0935	0	0	-0.163601	0	0.787154	0
ARGB253	-125.012	-449.761	-146.986	-580.466	-27.4453	771.681	-753.035	43.6117	311.561	681.981	0	0	0	35.3168	546.105	-12.0935	0	0	-0.163601	0	0.787154	0
TYRB254	-125.012	-449.761	-146.986	-580.466	-27.4455	771.681	-753.035	43.6117	311.561	681.981	0	0	0	35.3168	546.105	-12.0934	0	0	-0.163601	0	0.787154	0
ASPB255	-125.013	-449.761	-146.986	-580.467	-27.4465	771.688	-753.036	43.6118	311.561	681.981	0	0	0	35.3168	546.106	-12.0999	0	0	-0.163245	0	0.787154	0
GLUB256	-125.052	-449.754	-146.98	-580.479	-27.4805	771.733	-753.039	43.624	311.567	681.981	0	0	0	35.2257	546.1	-12.0737	0	0	-0.162185	0	0.787154	0
VALB258	-125.411	-449.791	-146.98	-580.466	-27.4805	771.731	-752.998	43.2685	311.55	681.981	0	0	0	35.2251	546.262	-12.0737	0	0	-0.162185	0	0.787154	0
GLUB259	-125.463	-449.793	-147.006	-580.472	-27.4786	771.728	-752.993	43.2629	311.553	681.981	0	0	0	35.1939	546.294	-12.0654	0	0	-0.159918	0	0.787154	0
SERB260	-125.463	-449.793	-147.006	-580.472	-27.4786	771.728	-752.993	43.2629	311.553	681.981	0	0	0	35.1939	546.294	-12.0654	0	0	-0.159918	0	0.787154	0
LYSB262	-125.463	-449.793	-147.006	-580.472	-27.4786	771.728	-752.993	43.2629	311.553	681.981	0	0	0	35.1939	546.294	-12.0654	0	0	-0.159918	0	0.787154	0
LYSB263	-125.469	-449.793	-147.006	-580.471	-27.4836	771.728	-752.992	43.2604	311.554	681.981	0	0	0	35.1939	546.294	-12.0668	0	0	-0.160287	0	0.787154	0
VALB264	-125.469	-449.793	-147.006	-580.471	-27.4836	771.728	-752.992	43.2604	311.554	681.981	0	0	0	35.1939	546.294	-12.0668	0	0	-0.160287	0	0.787154	0
ASPB268	-125.469	-449.793	-147.006	-580.471	-27.483	771.727	-752.992	43.2604	311.554	681.981	0	0	0	35.1939	546.294	-12.067	0	0	-0.160287	0	0.787154	0
VALB269	-126.558	-449.731	-146.973	-580.683	-27.4622	771.744	-753.418	42.6573	311.645	682.055	0	0	0	35.0305	546.357	-12.0481	0	0	-0.160287	0	0.787154	0
GLUB270	-126.691	-449.89	-147.132	-580.685	-27.4606	771.76	-753.419	42.6573	311.809	682.057	0	0	0	35.0305	546.358	-12.0468	0	0	-0.160287	0	0.787154	0
THRB272	-126.887	-449.865	-147.468	-580.721	-27.4333	771.831	-753.477	42.6649	311.809	682.057	0	0	0	35.1628	546.363	-12.0746	0	0	-0.160255	0	0.787154	0
VALB273	-126.908	-449.863	-147.468	-580.723	-27.4338	771.833	-753.48	42.6649	311.807	682.057	0	0	0	35.146	546.362	-12.0746	0	0	-0.160255	0	0.787154	0
GLUB274	-126.908	-449.863	-147.468	-580.723	-27.4338	771.833	-753.48	42.6649	311.807	682.057	0	0	0	35.146	546.362	-12.0746	0	0	-0.160255	0	0.787154	0
GLUB275	-126.978	-449.888	-147.537	-580.728	-27.428	771.832	-753.477	42.6736	311.816	682.057	0	0	0	35.1574	546.378	-12.0832	0	0	-0.160255	0	0.787154	0
ARGB276	-127.058	-449.91	-147.564	-580.718	-27.4288	771.807	-753.482	42.6721	311.812	682.057	0	0	0	35.1495	546.377	-12.0808	0	0	-0.160255	0	0.787154	0
ASNB277	-127.058	-449.91	-147.564	-580.718	-27.4288	771.807	-753.482	42.6721	311.812	682.057	0	0	0	35.1495	546.377	-12.0808	0	0	-0.160255	0	0.787154	0
SERB280	-127.058	-449.91	-147.564	-580.718	-27.4288	771.807	-753.482	42.6721	311.812	682.057	0	0	0	35.1495	546.377	-12.0808	0	0	-0.160255	0	0.787154	0
VALB281	-127.058	-449.91	-147.564	-580.718	-27.4288	771.807	-753.482	42.6721	311.812	682.057	0	0	0	35.1495	546.377	-12.0808	0	0	-0.160255	0	0.787154	0
LYSB284	-127.586	-449.91	-148.4	-580.723	-27.4083	771.765	-753.485	42.7023	312.114	682.057	0	0	0	35.158	546.378	-12.083	0	0	-0.160173	0	0.787154	0
ASNB285	-127.586	-449.91	-148.4	-580.723	-27.4083	771.765	-753.485	42.7023	312.114	682.057	0	0	0	35.158	546.378	-12.083	0	0	-0.160173	0	0.787154	0
VALB286	-127.785	-449.91	-148.777	-580.723	-27.4083	771.765	-753.485	42.692	312.302	682.057	0	0	0	35.158	546.378	-12.083	0	0	-0.160173	0	0.787154	0
ILEB287	-127.854	-449.91	-148.777	-580.722	-27.4081	771.766	-753.484	42.7902	312.302	682.057	0	0	0	34.9864	546.377	-12.083	0	0	-0.160173	0	0.787154	0
ARGB290	-127.888	-449.919	-148.816	-580.725	-27.42	771.771	-753.486	42.8191	312.302	682.057	0	0	0	34.9835	546.377	-12.0832	0	0	-0.15927	0	0.787154	0
ARGB291	-127.904	-449.922	-148.78	-580.714	-27.4386	771.683	-753.497	42.854	312.304	682.057	0	0	0	34.9991	546.377	-12.0801	0	0	-0.156305	0	0.787154	0
SERB293	-127.904	-449.922	-148.78	-580.714	-27.4386	771.683	-753.497	42.854	312.304	682.057	0	0	0	34.9991	546.377	-12.0801	0	0	-0.156305	0	0.787154	0
ARGB295	-127.905	-449.922	-148.78	-580.713	-27.4439	771.682	-753.496	42.854	312.307	682.057	0	0	0	34.9991	546.377	-12.0807	0	0	-0.156305	0	0.787154	0
ILEB297	-127.905	-449.922	-148.78	-580.714	-27.4439	771.682	-753.497	42.8541	312.308	682.057	0	0	0	34.9992	546.377	-12.0807	0	0	-0.156305	0	0.787154	0
SERB298	-127.905	-449.922	-148.78	-580.714	-27.4439	771.682	-753.497	42.8541	312.308	682.057	0	0	0	34.9992	546.377	-12.0807	0	0	-0.156305	0	0.787154	0
SERB299	-127.905	-449.922	-148.78	-580.714	-27.4439	771.682	-753.497	42.8541	312.308	682.057	0	0	0	34.9992	546.377	-12.0807	0	0	-0.156305	0	0.787154	0
ILEB300	-127.905	-449.922	-148.78	-580.714	-27.4439	771.682	-753.497	42.8541	312.308	682.057	0	0	0	34.9992	546.377	-12.0807	0	0	-0.156305	0	0.787154	0
GLUB301	-127.985	-449.922	-148.849	-580.726	-27.4641	771.729	-753.499	42.875	312.266	682.057	0	0	0	35.0008	546.373	-12.0834	0	0	-0.156613	0	0.787154	0
GLNB302	-127.992	-449.921	-148.849	-580.717	-27.4641	771.708	-753.492	42.8749	312.263	682.057	0	0	0	35.0008	546.369	-12.0834	0	0	-0.156613	0	0.787154	0
LYSB303	-128.009	-449.923	-148.848	-580.722	-27.4638	771.712	-753.499	42.8742	312.262	682.057	0	0	0	34.9937	546.372	-12.0821	0	0	-0.156623	0	0.787154	0
GLUB304	-128.077	-449.924	-148.848	-580.691	-27.4469	771.619	-753.479	42.8735	312.229	682.044	0	0	0	34.9958	546.342	-12.0781	0	0	-0.158047	0	0.787154	0
GLUB305	-128.101	-449.924	-148.848	-580.683	-27.4428	771.597	-753.472	42.8735	312.211	682.045	0	0	0	34.9963	546.339	-12.0829	0	0	-0.158047	0	0.787154	0
ASNB306	-128.101	-449.924	-148.848	-580.683	-27.4428	771.597	-753.472	42.8735	312.211	682.045	0	0	0	34.9963	546.339	-12.0829	0	0	-0.158047	0	0.787154	0
LYSB307	-128.101	-449.924	-148.848	-580.683	-27.4428	771.597	-753.472	42.8735	312.211	682.045	0	0	0	34.9963	546.339	-12.0829	0	0	-0.158047	0	0.787154	0
GLUB310	-128.128	-449.931	-148.855	-580.679	-27.4429	771.582	-753.469	42.8785	312.216	682.044	0	0	0	34.9688	546.339	-12.0696	0	0	-0.158146	0	0.787154	0
ASPB311	-128.132	-449.931	-148.856	-580.677	-27.4422	771.576	-753.468	42.8785	312.216	682.044	0	0	0	34.9688	546.338	-12.0692	0	0	-0.158643	0	0.787154	0
LYSB312	-128.133	-449.931	-148.856	-580.678	-27.4423	771.576	-753.469	42.8785	312.216	682.044	0	0	0	34.9688	546.339	-12.069	0	0	-0.15864	0	0.787154	0
LYSB314	-128.134	-449.931	-148.856	-580.679	-27.4459	771.576	-753.471	42.8785	312.219	682.044	0	0	0	34.9689	546.339	-12.0658	0	0	-0.158658	0	0.787154	0
ARGB317	-128.144	-449.931	-148.868	-580.677	-27.4438	771.574	-753.469	42.8785	312.216	682.044	0	0	0	34.9689	546.339	-12.0661	0	0	-0.158658	0	0.787154	0
GLUB318	-128.149	-449.931	-148.868	-580.682	-27.4437	771.574	-753.475	42.8801	312.223	682.044	0	0	0	34.9688	546.339	-12.0668	0	0	-0.159228	0	0.787154	0
ARGB320	-128.17	-449.931	-148.879	-580.696	-27.4451	771.579	-753.494	42.8927	312.223	682.044	0	0	0	34.9753	546.339	-12.067	0	0	-0.159138	0	0.787154	0
GLNB321	-128.183	-449.937	-148.899	-580.701	-27.4456	771.588	-753.497	42.8927	312.233	682.044	0	0	0	34.9761	546.35	-12.067	0	0	-0.159138	0	0.787154	0
VALB323	-128.183	-449.937	-148.899	-580.701	-27.4456	771.588	-753.497	42.8927	312.233	682.044	0	0	0	34.9761	546.35	-12.067	0	0	-0.159138	0	0.787154	0
GLUB324	-128.184	-449.937	-148.883	-580.701	-27.4445	771.589	-753.498	42.8924	312.23	682.044	0	0	0	34.9619	546.35	-12.067	0	0	-0.159157	0	0.787154	0
THRB325	-128.184	-449.937	-148.883	-580.701	-27.4445	771.589	-753.498	42.8924	312.23	682.044	0	0	0	34.9619	546.35	-12.067	0	0	-0.159157	0	0.787154	0
GLUB326	-128.255	-449.937	-148.9	-580.697	-27.4482	771.567	-753.498	42.859	312.23	682.044	0	0	0	34.9619	546.35	-12.0669	0	0	-0.158934	0	0.787154	0
LYSB328	-128.327	-449.937	-148.9	-580.688	-27.4674	771.504	-753.493	42.859	312.224	682.044	0	0	0	34.9655	546.35	-12.0671	0	0	-0.158934	0	0.787154	0
LEUB329	-128.327	-449.937	-148.9	-580.688	-27.4674	771.504	-753.493	42.859	312.224	682.044	0	0	0	34.9655	546.35	-12.0671	0	0	-0.158934	0	0.787154	0
CYSB332	-128.333	-449.937	-148.9	-580.694	-27.4674	771.506	-753.501	42.8591	312.23	682.044	0	0	0	34.9655	546.35	-12.0671	0	0	-0.158934	0	0.787154	0
ASPB333	-128.333	-449.937	-148.9	-580.694	-27.4674	771.506	-753.501	42.8591	312.23	682.044	0	0	0	34.9655	546.35	-12.0671	0	0	-0.158934	0	0.787154	0
ILEB334	-128.334	-449.936	-148.9	-580.694	-27.4674	771.506	-753.501	42.859	312.23	682.044	0	0	0	34.9654	546.349	-12.0671	0	0	-0.158934	0	0.787154	0
ASPB336	-128.342	-449.936	-148.882	-580.676	-27.4661	771.448	-753.482	42.858	312.219	682.044	0	0	0	34.9695	546.348	-12.0683	0	0	-0.158934	0	0.787154	0
VALB337	-128.342	-449.936	-148.882	-580.676	-27.4661	771.448	-753.482	42.858	312.219	682.044	0	0	0	34.9695	546.348	-12.0683	0	0	-0.158934	0	0.787154	0
ASPB339	-128.356	-449.936	-148.882	-580.666	-27.4625	771.417	-753.472	42.8588	312.208	682.044	0	0	0	34.9695	546.348	-12.0639	0	0	-0.158934	0	0.787154	0
LYSB340	-128.368	-449.935	-148.894	-580.663	-27.4614	771.416	-753.468	42.8467	312.212	682.044	0	0	0	34.9695	546.344	-12.0639	0	0	-0.158934	0	0.787154	0
HISB341	-128.368	-449.935	-148.894	-580.663	-27.4614	771.416	-753.468	42.8467	312.212	682.044	0	0	0	34.9695	546.344	-12.0639	0	0	-0.158934	0	0.787154	0
ILEB343	-128.368	-449.935	-148.894	-580.663	-27.4614	771.416	-753.468	42.8467	312.212	682.044	0	0	0	34.9695	546.344	-12.0639	0	0	-0.158934	0	0.787154	0
PROB344	-128.621	-449.934	-148.894	-580.659	-27.4614	771.406	-753.467	42.587	312.229	682.04	0	0	0	34.9663	546.354	-12.0639	0	0	-0.158934	0	0.787154	0
ASNB347	-128.621	-449.934	-148.894	-580.659	-27.4614	771.406	-753.467	42.587	312.229	682.04	0	0	0	34.9663	546.354	-12.0639	0	0	-0.158934	0	0.787154	0
THRB348	-128.623	-449.942	-148.902	-580.656	-27.4614	771.403	-753.462	42.587	312.228	682.041	0	0	0	34.9775	546.351	-12.0639	0	0	-0.158934	0	0.787154	0
GLUB350	-128.623	-449.943	-148.901	-580.667	-27.4553	771.434	-753.471	42.5871	312.231	682.041	0	0	0	34.978	546.354	-12.0853	0	0	-0.158934	0	0.787154	0
SERB351	-128.623	-449.943	-148.901	-580.667	-27.4553	771.434	-753.471	42.5871	312.231	682.041	0	0	0	34.978	546.354	-12.0853	0	0	-0.158934	0	0.787154	0
LYSB352	-128.623	-449.943	-148.901	-580.667	-27.4553	771.434	-753.471	42.5871	312.231	682.041	0	0	0	34.978	546.354	-12.0853	0	0	-0.158934	0	0.787154	0
VALB353	-128.623	-449.943	-148.901	-580.667	-27.4553	771.434	-753.471	42.5871	312.231	682.041	0	0	0	34.978	546.354	-12.0853	0	0	-0.158934	0	0.787154	0
PHEB354	-128.628	-449.943	-148.901	-580.663	-27.4556	771.433	-753.466	42.5872	312.231	682.041	0	0	0	34.9663	546.354	-12.0853	0	0	-0.158934	0	0.787154	0
TYRB356	-128.628	-449.943	-148.901	-580.663	-27.4556	771.433	-753.466	42.5872	312.231	682.041	0	0	0	34.9663	546.354	-12.0853	0	0	-0.158934	0	0.787154	0
LYSB357	-128.63	-449.942	-148.915	-580.659	-27.4611	771.436	-753.46	42.5873	312.235	682.041	0	0	0	34.9663	546.354	-12.0858	0	0	-0.158934	0	0.787154	0
LYSB359	-128.631	-449.942	-148.918	-580.659	-27.4606	771.436	-753.461	42.5893	312.235	682.041	0	0	0	34.9663	546.354	-12.0858	0	0	-0.158934	0	0.787117	0
ARGB364	-128.633	-449.942	-148.911	-580.663	-27.4694	771.45	-753.462	42.5796	312.235	682.041	0	0	0	34.9656	546.354	-12.0837	0	0	-0.158934	0	0.787117	0
TYRB365	-128.636	-449.942	-148.913	-580.663	-27.4689	771.45	-753.462	42.5581	312.236	682.041	0	0	0	34.9844	546.354	-12.0837	0	0	-0.158934	0	0.787117	0
GLUB368	-128.688	-449.942	-148.887	-580.672	-27.5235	771.497	-753.464	42.4896	312.237	682.041	0	0	0	34.9847	546.354	-12.0761	0	0	-0.158906	0	0.787117	0
PHEB369	-128.688	-449.942	-148.887	-580.672	-27.5235	771.497	-753.464	42.4896	312.237	682.041	0	0	0	34.9847	546.354	-12.0761	0	0	-0.158906	0	0.787117	0
THRB371	-128.688	-449.942	-148.887	-580.672	-27.5235	771.497	-753.464	42.4896	312.237	682.041	0	0	0	34.9847	546.354	-12.0761	0	0	-0.158906	0	0.787117	0
ASNB373	-128.688	-449.942	-148.887	-580.672	-27.5235	771.497	-753.464	42.4896	312.237	682.041	0	0	0	34.9847	546.354	-12.0761	0	0	-0.158906	0	0.787117	0
ASPB374	-128.693	-449.942	-148.872	-580.668	-27.5228	771.492	-753.456	42.4896	312.237	682.038	0	0	0	34.958	546.353	-12.074	0	0	-0.158906	0	0.787117	0
ARGB375	-128.85	-450.019	-148.947	-580.694	-27.5292	771.541	-753.478	42.4935	312.237	682.038	0	0	0	34.959	546.362	-12.0794	0	0	-0.158906	0	0.787117	0
LYSB376	-128.853	-450.019	-148.947	-580.696	-27.5232	771.542	-753.481	42.4935	312.233	682.038	0	0	0	34.9602	546.364	-12.0794	0	0	-0.158906	0	0.787117	0
GLUB377	-128.853	-450.019	-148.947	-580.696	-27.5232	771.542	-753.481	42.4935	312.233	682.038	0	0	0	34.9602	546.364	-12.0794	0	0	-0.158906	0	0.787117	0
GLUB380	-128.855	-450.019	-148.947	-580.696	-27.5267	771.539	-753.481	42.4935	312.236	682.038	0	0	0	34.9602	546.364	-12.0794	0	0	-0.158906	0	0.787117	0
ASNB381	-128.855	-450.019	-148.947	-580.696	-27.5267	771.539	-753.481	42.4935	312.236	682.038	0	0	0	34.9602	546.364	-12.0794	0	0	-0.158906	0	0.787117	0
SERB382	-128.855	-450.019	-148.947	-580.696	-27.5267	771.539	-753.481	42.4935	312.236	682.038	0	0	0	34.9602	546.364	-12.0794	0	0	-0.158906	0	0.787117	0
VALB384	-128.855	-450.019	-148.947	-580.696	-27.5267	771.539	-753.481	42.4935	312.236	682.038	0	0	0	34.9602	546.364	-12.0794	0	0	-0.158906	0	0.787117	0
LYSB387	-128.879	-450.019	-149.015	-580.694	-27.5219	771.543	-753.476	42.4935	312.263	682.038	0	0	0	34.9603	546.363	-12.0793	0	0	-0.158906	0	0.787117	0
SERB390	-128.886	-450.023	-148.97	-580.704	-27.5219	771.584	-753.471	42.4955	312.236	682.038	0	0	0	34.9023	546.364	-12.0793	0	0	-0.158906	0	0.787117	0
ASPB391	-128.886	-450.023	-148.97	-580.704	-27.5219	771.584	-753.471	42.4955	312.236	682.038	0	0	0	34.9023	546.364	-12.0793	0	0	-0.158906	0	0.787117	0
ILEB392	-128.886	-450.023	-148.97	-580.703	-27.5219	771.584	-753.47	42.5442	312.237	682.038	0	0	0	34.8512	546.364	-12.0793	0	0	-0.158906	0	0.787117	0
METB394	-128.886	-450.023	-148.97	-580.703	-27.5219	771.584	-753.47	42.5442	312.237	682.038	0	0	0	34.8512	546.364	-12.0793	0	0	-0.158906	0	0.787117	0
THRB395	-128.886	-450.023	-148.97	-580.703	-27.5219	771.584	-753.47	42.5442	312.237	682.038	0	0	0	34.8512	546.364	-12.0793	0	0	-0.158906	0	0.787117	0
GLUB396	-128.894	-450.023	-148.97	-580.711	-27.5222	771.594	-753.483	42.549	312.241	682.038	0	0	0	34.8556	546.365	-12.0902	0	0	-0.158906	0	0.787117	0
PROB398	-128.916	-450.023	-148.97	-580.71	-27.5222	771.59	-753.481	42.5277	312.241	682.038	0	0	0	34.8556	546.365	-12.0902	0	0	-0.158906	0	0.787088	0
THRB400	-129.036	-450.031	-148.97	-580.797	-27.4997	771.651	-753.697	42.6227	312.28	682.038	0	0	0	34.829	546.423	-12.0902	0	0	-0.158906	0	0.787088	0
H2SB401	-129.036	-450.031	-148.97	-580.797	-27.4997	771.651	-753.697	42.6227	312.28	682.038	0	0	0	34.829	546.423	-12.0902	0	0	-0.158906	0	0.787088	0
ARGB404	-129.036	-450.031	-148.97	-580.797	-27.4997	771.651	-753.697	42.6227	312.28	682.038	0	0	0	34.829	546.423	-12.0902	0	0	-0.158906	0	0.787088	0
ASNB410	-129.037	-450.033	-148.967	-580.798	-27.4989	771.652	-753.699	42.6212	312.281	682.038	0	0	0	34.8292	546.424	-12.0902	0	0	-0.158906	0	0.787088	0
PHEB411	-129.037	-450.033	-148.967	-580.798	-27.4989	771.652	-753.699	42.6212	312.281	682.038	0	0	0	34.8292	546.424	-12.0902	0	0	-0.158906	0	0.787088	0
SERB412	-129.037	-450.033	-148.967	-580.798	-27.4989	771.652	-753.699	42.6212	312.281	682.038	0	0	0	34.8292	546.424	-12.0902	0	0	-0.158906	0	0.787088	0
VALB413	-129.037	-450.033	-148.967	-580.798	-27.4989	771.652	-753.699	42.6212	312.281	682.038	0	0	0	34.8292	546.424	-12.0902	0	0	-0.158906	0	0.787088	0
TYRB416	-129.037	-450.033	-148.967	-580.798	-27.4989	771.652	-753.699	42.6212	312.281	682.038	0	0	0	34.8292	546.424	-12.0902	0	0	-0.158906	0	0.787088	0
GLUB417	-129.039	-450.032	-148.967	-580.795	-27.4998	771.645	-753.694	42.617	312.282	682.038	0	0	0	34.8291	546.423	-12.0901	0	0	-0.158906	0	0.787088	0
ILEB418	-129.045	-450.033	-148.965	-580.799	-27.4997	771.649	-753.703	42.6088	312.283	682.046	0	0	0	34.8303	546.429	-12.0901	0	0	-0.158906	0	0.787088	0
ASNB420	-129.045	-450.033	-148.965	-580.799	-27.4997	771.649	-753.703	42.6088	312.283	682.046	0	0	0	34.8303	546.429	-12.0901	0	0	-0.158906	0	0.787088	0
PROB422	-129.053	-450.033	-148.965	-580.796	-27.4997	771.647	-753.699	42.5969	312.283	682.046	0	0	0	34.8303	546.428	-12.0901	0	0	-0.158906	0	0.787088	0
ASPB423	-129.056	-450.034	-148.965	-580.799	-27.5055	771.653	-753.7	42.597	312.286	682.046	0	0	0	34.8262	546.429	-12.0891	0	0	-0.158906	0	0.787088	0
ARGB424	-129.078	-450.034	-148.979	-580.76	-27.5164	771.605	-753.662	42.5964	312.259	682.046	0	0	0	34.8262	546.429	-12.0886	0	0	-0.158906	0	0.787088	0
CYSB426	-129.078	-450.034	-148.979	-580.76	-27.5164	771.605	-753.662	42.5964	312.259	682.046	0	0	0	34.8262	546.429	-12.0886	0	0	-0.158906	0	0.787088	0
ARGB427	-129.124	-450.045	-148.996	-580.733	-27.5095	771.537	-753.655	42.6017	312.255	682.046	0	0	0	34.8278	546.425	-12.0803	0	0	-0.158906	0	0.787088	0
LYSB430	-129.126	-450.045	-148.996	-580.735	-27.5098	771.538	-753.658	42.6017	312.257	682.046	0	0	0	34.8278	546.425	-12.0803	0	0	-0.158906	0	0.787088	0
ASPB434	-129.132	-450.045	-148.996	-580.734	-27.5065	771.533	-753.656	42.6017	312.255	682.046	0	0	0	34.8215	546.424	-12.0794	0	0	-0.158906	0	0.787088	0
ASPB435	-129.132	-450.045	-148.996	-580.734	-27.5065	771.533	-753.656	42.6017	312.255	682.046	0	0	0	34.8215	546.424	-12.0794	0	0	-0.158906	0	0.787088	0
GLUB439	-129.162	-450.044	-148.996	-580.733	-27.509	771.537	-753.652	42.5679	312.255	682.046	0	0	0	34.8215	546.422	-12.0834	0	0	-0.158906	0	0.787088	0
LEUB440	-129.162	-450.044	-148.996	-580.733	-27.509	771.537	-753.652	42.5679	312.255	682.046	0	0	0	34.8215	546.422	-12.0834	0	0	-0.158906	0	0.787088	0
ASPB441	-129.164	-450.044	-148.996	-580.731	-27.5127	771.521	-753.66	42.5679	312.26	682.04	0	0	0	34.8226	546.423	-12.0604	0	0	-0.158906	0	0.787088	0
THRB442	-129.164	-450.044	-148.996	-580.731	-27.5127	771.521	-753.66	42.5679	312.26	682.04	0	0	0	34.8226	546.423	-12.0604	0	0	-0.158906	0	0.787088	0
SERB444	-129.23	-450.042	-148.996	-580.699	-27.5127	771.435	-753.614	42.5679	312.208	682.033	0	0	0	34.8226	546.447	-12.0604	0	0	-0.158906	0	0.787088	0
GLUB445	-129.247	-450.028	-148.984	-580.69	-27.5145	771.416	-753.604	42.5679	312.189	682.033	0	0	0	34.7981	546.447	-12.0589	0	0	-0.158906	0	0.787088	0
GLUB446	-129.247	-450.028	-148.984	-580.69	-27.5145	771.416	-753.604	42.5679	312.189	682.033	0	0	0	34.7981	546.447	-12.0589	0	0	-0.158906	0	0.787088	0
SERB447	-129.247	-450.028	-148.984	-580.69	-27.5145	771.416	-753.604	42.5679	312.189	682.033	0	0	0	34.7981	546.447	-12.0589	0	0	-0.158906	0	0.787088	0
TYRB448	-129.247	-450.028	-148.984	-580.69	-27.5145	771.416	-753.604	42.5679	312.189	682.033	0	0	0	34.7981	546.447	-12.0589	0	0	-0.158906	0	0.787088	0
LYSB449	-129.258	-450.03	-148.984	-580.698	-27.5152	771.419	-753.615	42.5681	312.196	682.033	0	0	0	34.7982	546.449	-12.0586	0	0	-0.158906	0	0.787088	0
ASPB450	-129.258	-450.03	-148.984	-580.698	-27.5152	771.419	-753.615	42.5681	312.196	682.033	0	0	0	34.7982	546.449	-12.0586	0	0	-0.158906	0	0.787088	0
SERB451	-129.258	-450.03	-148.984	-580.698	-27.5152	771.419	-753.615	42.5681	312.196	682.033	0	0	0	34.7982	546.449	-12.0586	0	0	-0.158906	0	0.787088	0
THRB452	-129.258	-450.03	-148.984	-580.698	-27.5152	771.419	-753.615	42.5681	312.196	682.033	0	0	0	34.7982	546.449	-12.0586	0	0	-0.158906	0	0.787088	0
LEUB453	-129.258	-450.03	-148.984	-580.698	-27.5152	771.419	-753.615	42.5681	312.196	682.033	0	0	0	34.7982	546.449	-12.0586	0	0	-0.158906	0	0.787088	0
GLNB456	-129.26	-450.03	-148.979	-580.704	-27.5152	771.425	-753.625	42.5681	312.2	682.033	0	0	0	34.7982	546.449	-12.0586	0	0	-0.158906	0	0.787088	0
ARGB459	-129.284	-450.119	-148.979	-580.742	-27.5667	771.596	-753.65	42.5682	312.159	682.033	0	0	0	34.8013	546.492	-12.0122	0	0	-0.158906	0	0.787088	0
ASPB460	-129.285	-450.119	-148.984	-580.742	-27.5665	771.597	-753.651	42.5682	312.162	682.033	0	0	0	34.8013	546.492	-12.0122	0	0	-0.158906	0	0.787088	0
ASNB461	-129.285	-450.119	-148.984	-580.742	-27.5665	771.597	-753.651	42.5682	312.162	682.033	0	0	0	34.8013	546.492	-12.0122	0	0	-0.158906	0	0.787088	0
THRB463	-129.285	-450.119	-148.984	-580.742	-27.5665	771.597	-753.651	42.5682	312.162	682.033	0	0	0	34.8013	546.492	-12.0122	0	0	-0.158906	0	0.787088	0
LEUB464	-129.285	-450.119	-148.984	-580.742	-27.5665	771.597	-753.651	42.5682	312.162	682.033	0	0	0	34.8013	546.492	-12.0122	0	0	-0.158906	0	0.787088	0
THRB466	-129.285	-450.119	-148.984	-580.742	-27.5665	771.597	-753.651	42.5682	312.162	682.033	0	0	0	34.8013	546.492	-12.0122	0	0	-0.158906	0	0.787088	0
SERB467	-129.285	-450.119	-148.984	-580.742	-27.5665	771.597	-753.651	42.5682	312.162	682.033	0	0	0	34.8013	546.492	-12.0122	0	0	-0.158906	0	0.787088	0
