# Supplementary material for: A recombinant Fasciola gigantica 14-3-3 epsilon protein (rFg14-3-3e) modulates various functions of goat peripheral blood mononuclear cells
Source: Parasit Vectors. 2018 Mar 6;11:152. doi: 10.1186/s13071-018-2745-4 (PMC5840819; doi:10.1186/s13071-018-2745-4)
Supplement: Supplementary file 1 — Dataset S1. Structure files, FoldX configuration files and associated energy calculations for complexes between YWAHE and rFg14-3-3, and the 18 human protein interactors of YWAHE. (TGZ 5273 kb) [file 13071_2018_2745_MOESM1_ESM.tgz › foldx_model_files/Raw_P62258-P62258-EXP-3ubw.pdb1-A-0-A-1.fxout]

FoldX 4 (2011)
by the FoldX Consortium 
Jesper Borg, Frederic Rousseau, Joost Schymkowitz,
Luis Serrano and Francois Stricher
------------------------------------------------------

PDB file analysed: batch
Output type: BuildModel
Pdb	total energy	Backbone Hbond	Sidechain Hbond	Van der Waals	Electrostatics	Solvation Polar	Solvation Hydrophobic	Van der Waals clashes	entropy sidechain	entropy mainchain	sloop_entropy	mloop_entropy	cis_bond	torsional clash	backbone clash	helix dipole	water bridge	disulfide	electrostatic kon	partial covalent bonds	energy Ionisation	Entropy Complex
P62258-P62258-EXP-3ubw.pdb	-125.587	-460.817	-118.323	-579.575	-34.7742	778.649	-749.638	46.6779	293.083	686.241	0	0	0	17.5292	517.276	-6.26179	0	0	0.132571	0	1.4911	0
WT_P62258-P62258-EXP-3ubw.pdb	-167.604	-458.086	-124.613	-578.248	-39.2199	776.858	-751.161	23.5655	293.219	683.677	0	0	0	14.1195	515.823	-9.17182	0	0	0.334944	0	1.12168	0
P62258-P62258-EXP-3ubw.pdb	-125.587	-460.817	-118.323	-579.575	-34.7742	778.649	-749.638	46.6779	293.083	686.241	0	0	0	17.5292	517.276	-6.26179	0	0	0.132571	0	1.4911	0
WT_P62258-P62258-EXP-3ubw.pdb	-167.604	-458.086	-124.613	-578.248	-39.2199	776.858	-751.161	23.5655	293.219	683.677	0	0	0	14.1195	515.823	-9.17182	0	0	0.334944	0	1.12168	0
