# Supplementary material for: A recombinant Fasciola gigantica 14-3-3 epsilon protein (rFg14-3-3e) modulates various functions of goat peripheral blood mononuclear cells
Source: Parasit Vectors. 2018 Mar 6;11:152. doi: 10.1186/s13071-018-2745-4 (PMC5840819; doi:10.1186/s13071-018-2745-4)
Supplement: Supplementary file 1 — Dataset S1. Structure files, FoldX configuration files and associated energy calculations for complexes between YWAHE and rFg14-3-3, and the 18 human protein interactors of YWAHE. (TGZ 5273 kb) [file 13071_2018_2745_MOESM1_ESM.tgz › foldx_model_files/Raw_P62258-P63104-MDL-5nas.pdb1-B-0-A-0.fxout]

FoldX 4 (2011)
by the FoldX Consortium 
Jesper Borg, Frederic Rousseau, Joost Schymkowitz,
Luis Serrano and Francois Stricher
------------------------------------------------------

PDB file analysed: batch
Output type: BuildModel
Pdb	total energy	Backbone Hbond	Sidechain Hbond	Van der Waals	Electrostatics	Solvation Polar	Solvation Hydrophobic	Van der Waals clashes	entropy sidechain	entropy mainchain	sloop_entropy	mloop_entropy	cis_bond	torsional clash	backbone clash	helix dipole	water bridge	disulfide	electrostatic kon	partial covalent bonds	energy Ionisation	Entropy Complex
P62258-P63104-MDL-5nas.pdb	35.6271	-449.47	-89.4121	-578.628	-27.5366	783.442	-746.827	124.702	294.333	672.769	0	0	0	57.5738	533.057	-5.41717	0	0	-0.505494	0	0.6028	0
WT_P62258-P63104-MDL-5nas.pdb	3.60473	-446.979	-99.1553	-576.823	-27.3268	779.443	-745.566	110.872	292.298	668.151	0	0	0	59.3105	531.832	-10.9457	0	0	-0.112623	0	0.438744	0
P62258-P63104-MDL-5nas.pdb	35.6271	-449.47	-89.4121	-578.628	-27.5366	783.442	-746.827	124.702	294.333	672.769	0	0	0	57.5738	533.057	-5.41717	0	0	-0.505494	0	0.6028	0
WT_P62258-P63104-MDL-5nas.pdb	3.60473	-446.979	-99.1553	-576.823	-27.3268	779.443	-745.566	110.872	292.298	668.151	0	0	0	59.3105	531.832	-10.9457	0	0	-0.112623	0	0.438744	0
