# Supplementary material for: A recombinant Fasciola gigantica 14-3-3 epsilon protein (rFg14-3-3e) modulates various functions of goat peripheral blood mononuclear cells
Source: Parasit Vectors. 2018 Mar 6;11:152. doi: 10.1186/s13071-018-2745-4 (PMC5840819; doi:10.1186/s13071-018-2745-4)
Supplement: Supplementary file 1 — Dataset S1. Structure files, FoldX configuration files and associated energy calculations for complexes between YWAHE and rFg14-3-3, and the 18 human protein interactors of YWAHE. (TGZ 5273 kb) [file 13071_2018_2745_MOESM1_ESM.tgz › foldx_model_files/P30307-P62258-MDL-5jiv.pdb]

FoldX generated pdb file

Output generated by <BuildModel>
ATOM      0  N   ARG A   1     -39.641 -13.501  10.954  1.00115.65
ATOM      1  CA  ARG A   1     -39.054 -14.651  11.676  1.00115.65
ATOM      2  C   ARG A   1     -37.816 -14.234  12.401  1.00115.65
ATOM      3  O   ARG A   1     -37.883 -13.482  13.372  1.00115.65
ATOM      4  CB  ARG A   1     -38.755 -15.790  10.681  1.00115.65
ATOM      5  CG  ARG A   1     -40.034 -16.289   9.995  1.00115.65
ATOM      6  CD  ARG A   1     -39.967 -17.707   9.423  1.00115.65
ATOM      7  NE  ARG A   1     -40.077 -18.645  10.579  1.00115.65
ATOM      8  CZ  ARG A   1     -39.793 -19.971  10.427  1.00115.65
ATOM      9  NH1 ARG A   1     -39.311 -20.436   9.236  1.00115.65
ATOM     10  NH2 ARG A   1     -39.981 -20.832  11.471  1.00115.65
ATOM     11  N   SER A   2     -36.647 -14.718  11.951  1.00 71.34
ATOM     12  CA  SER A   2     -35.423 -14.379  12.613  1.00 71.34
ATOM     13  C   SER A   2     -34.966 -13.053  12.098  1.00 71.34
ATOM     14  O   SER A   2     -35.450 -12.565  11.078  1.00 71.34
ATOM     15  CB  SER A   2     -34.293 -15.386  12.344  1.00 71.34
ATOM     16  OG  SER A   2     -34.659 -16.662  12.844  1.00 71.34
ATOM     17  N   GLY A   3     -34.028 -12.416  12.826  1.00 33.69
ATOM     18  CA  GLY A   3     -33.470 -11.172  12.385  1.00 33.69
ATOM     19  C   GLY A   3     -32.718 -11.464  11.123  1.00 33.69
ATOM     20  O   GLY A   3     -32.662 -10.645  10.208  1.00 33.69
ATOM     21  N   LEU A   4     -32.089 -12.655  11.095  1.00 99.38
ATOM     22  CA  LEU A   4     -31.284 -13.193  10.031  1.00 99.38
ATOM     23  C   LEU A   4     -32.138 -13.509   8.841  1.00 99.38
ATOM     24  O   LEU A   4     -31.650 -13.592   7.715  1.00 99.38
ATOM     25  CB  LEU A   4     -30.559 -14.487  10.437  1.00 99.38
ATOM     26  CG  LEU A   4     -29.101 -14.255  10.880  1.00 99.38
ATOM     27  CD1 LEU A   4     -29.006 -13.104  11.897  1.00 99.38
ATOM     28  CD2 LEU A   4     -28.453 -15.554  11.383  1.00 99.38
ATOM     29  N   TYR A   5     -33.434 -13.755   9.081  1.00145.76
ATOM     30  CA  TYR A   5     -34.369 -14.175   8.077  1.00145.76
ATOM     31  C   TYR A   5     -34.245 -13.352   6.831  1.00145.76
ATOM     32  O   TYR A   5     -34.261 -12.124   6.867  1.00145.76
ATOM     33  CB  TYR A   5     -35.816 -14.098   8.607  1.00145.76
ATOM     34  CG  TYR A   5     -36.797 -14.583   7.596  1.00145.76
ATOM     35  CD1 TYR A   5     -36.625 -15.800   6.977  1.00145.76
ATOM     36  CD2 TYR A   5     -37.898 -13.823   7.277  1.00145.76
ATOM     37  CE1 TYR A   5     -37.537 -16.248   6.049  1.00145.76
ATOM     38  CE2 TYR A   5     -38.814 -14.266   6.352  1.00145.76
ATOM     39  CZ  TYR A   5     -38.636 -15.482   5.736  1.00145.76
ATOM     40  OH  TYR A   5     -39.575 -15.941   4.786  1.00145.76
ATOM     41  N   ARG A   6     -34.123 -14.040   5.674  1.00 50.86
ATOM     42  CA  ARG A   6     -34.033 -13.360   4.414  1.00 50.86
ATOM     43  C   ARG A   6     -35.307 -13.598   3.677  1.00 50.86
ATOM     44  O   ARG A   6     -35.923 -14.656   3.799  1.00 50.86
ATOM     45  CB  ARG A   6     -32.914 -13.848   3.482  1.00 50.86
ATOM     46  CG  ARG A   6     -32.702 -12.879   2.315  1.00 50.86
ATOM     47  CD  ARG A   6     -31.891 -13.444   1.148  1.00 50.86
ATOM     48  NE  ARG A   6     -32.672 -14.586   0.591  1.00 50.86
ATOM     49  CZ  ARG A   6     -32.025 -15.693   0.119  1.00 50.86
ATOM     50  NH1 ARG A   6     -30.661 -15.722   0.085  1.00 50.86
ATOM     51  NH2 ARG A   6     -32.741 -16.769  -0.318  1.00 50.86
ATOM     52  N   SER A   7     -35.742 -12.591   2.893  1.00 54.30
ATOM     53  CA  SER A   7     -36.960 -12.710   2.157  1.00 54.30
ATOM     54  C   SER A   7     -36.728 -13.676   1.041  1.00 54.30
ATOM     55  O   SER A   7     -35.630 -13.830   0.511  1.00 54.30
ATOM     56  CB  SER A   7     -37.443 -11.373   1.566  1.00 54.30
ATOM     57  OG  SER A   7     -38.420 -11.612   0.560  1.00 54.30
ATOM     58  N   PRO A   8     -37.799 -14.361   0.746  1.00251.28
ATOM     59  CA  PRO A   8     -37.841 -15.366  -0.286  1.00251.28
ATOM     60  C   PRO A   8     -37.912 -14.789  -1.662  1.00251.28
ATOM     61  O   PRO A   8     -38.258 -15.525  -2.583  1.00251.28
ATOM     62  CB  PRO A   8     -39.067 -16.223   0.012  1.00251.28
ATOM     63  CG  PRO A   8     -40.033 -15.273   0.731  1.00251.28
ATOM     64  CD  PRO A   8     -39.125 -14.484   1.685  1.00251.28
ATOM     65  N   SER A   9     -37.691 -13.473  -1.839  1.00141.23
ATOM     66  CA  SER A   9     -37.759 -12.948  -3.175  1.00141.23
ATOM     67  C   SER A   9     -36.566 -13.387  -3.964  1.00141.23
ATOM     68  O   SER A   9     -35.660 -14.047  -3.449  1.00141.23
ATOM     69  CB  SER A   9     -37.830 -11.418  -3.243  1.00141.23
ATOM     70  OG  SER A   9     -38.670 -10.949  -2.204  1.00141.23
ATOM     71  N   MET A  10     -36.562 -13.038  -5.271  1.00104.39
ATOM     72  CA  MET A  10     -35.508 -13.373  -6.186  1.00104.39
ATOM     73  C   MET A  10     -34.232 -12.745  -5.695  1.00104.39
ATOM     74  O   MET A  10     -34.194 -11.594  -5.266  1.00104.39
ATOM     75  CB  MET A  10     -35.748 -12.797  -7.596  1.00104.39
ATOM     76  CG  MET A  10     -35.051 -13.551  -8.731  1.00104.39
ATOM     77  SD  MET A  10     -35.383 -15.340  -8.773  1.00104.39
ATOM     78  CE  MET A  10     -37.080 -15.222  -9.399  1.00104.39
ATOM     79  N   PRO A  11     -33.192 -13.537  -5.744  1.00 91.56
ATOM     80  CA  PRO A  11     -31.866 -13.131  -5.335  1.00 91.56
ATOM     81  C   PRO A  11     -31.083 -12.557  -6.474  1.00 91.56
ATOM     82  O   PRO A  11     -31.645 -12.296  -7.536  1.00 91.56
ATOM     83  CB  PRO A  11     -31.199 -14.384  -4.764  1.00 91.56
ATOM     84  CG  PRO A  11     -31.653 -15.516  -5.694  1.00 91.56
ATOM     85  CD  PRO A  11     -33.150 -15.240  -5.883  1.00 91.56
ATOM     86  N   GLU A  12     -29.777 -12.312  -6.249  1.00114.77
ATOM     87  CA  GLU A  12     -28.915 -11.864  -7.302  1.00114.77
ATOM     88  C   GLU A  12     -28.098 -13.059  -7.698  1.00114.77
ATOM     89  O   GLU A  12     -27.096 -13.358  -7.050  1.00114.77
ATOM     90  CB  GLU A  12     -27.928 -10.803  -6.810  1.00114.77
ATOM     91  CG  GLU A  12     -28.516  -9.917  -5.715  1.00114.77
ATOM     92  CD  GLU A  12     -28.134 -10.520  -4.376  1.00114.77
ATOM     93  OE1 GLU A  12     -28.838 -11.454  -3.908  1.00114.77
ATOM     94  OE2 GLU A  12     -27.130 -10.035  -3.796  1.00114.77
ATOM     95  N   ASN A  13     -28.479 -13.756  -8.792  1.00111.30
ATOM     96  CA  ASN A  13     -27.773 -14.954  -9.161  1.00111.30
ATOM     97  C   ASN A  13     -27.544 -14.968 -10.642  1.00111.30
ATOM     98  O   ASN A  13     -27.811 -13.990 -11.338  1.00111.30
ATOM     99  CB  ASN A  13     -28.539 -16.236  -8.796  1.00111.30
ATOM    100  CG  ASN A  13     -27.544 -17.258  -8.254  1.00111.30
ATOM    101  OD1 ASN A  13     -26.398 -17.327  -8.697  1.00111.30
ATOM    102  ND2 ASN A  13     -28.003 -18.086  -7.278  1.00111.30
ATOM    103  N   LEU A  14     -27.014 -16.099 -11.155  1.00176.54
ATOM    104  CA  LEU A  14     -26.720 -16.249 -12.554  1.00176.54
ATOM    105  C   LEU A  14     -25.842 -15.117 -12.979  1.00176.54
ATOM    106  O   LEU A  14     -26.060 -14.519 -14.032  1.00176.54
ATOM    107  CB  LEU A  14     -27.953 -16.283 -13.486  1.00176.54
ATOM    108  CG  LEU A  14     -29.048 -17.292 -13.084  1.00176.54
ATOM    109  CD1 LEU A  14     -28.453 -18.655 -12.709  1.00176.54
ATOM    110  CD2 LEU A  14     -29.990 -16.738 -12.011  1.00176.54
ATOM    111  N   ASN A  15     -24.818 -14.798 -12.157  1.00 76.52
ATOM    112  CA  ASN A  15     -23.892 -13.737 -12.458  1.00 76.52
ATOM    113  C   ASN A  15     -22.512 -14.301 -12.552  1.00 76.52
ATOM    114  O   ASN A  15     -22.314 -15.491 -12.322  1.00 76.52
ATOM    115  CB  ASN A  15     -23.856 -12.611 -11.409  1.00 76.52
ATOM    116  CG  ASN A  15     -24.115 -13.212 -10.035  1.00 76.52
ATOM    117  OD1 ASN A  15     -23.439 -14.156  -9.631  1.00 76.52
ATOM    118  ND2 ASN A  15     -25.100 -12.653  -9.285  1.00 76.52
ATOM    119  N   ARG A  16     -21.517 -13.454 -12.909  1.00199.09
ATOM    120  CA  ARG A  16     -20.191 -13.980 -13.098  1.00199.09
ATOM    121  C   ARG A  16     -19.292 -13.780 -11.916  1.00199.09
ATOM    122  O   ARG A  16     -18.999 -12.668 -11.477  1.00199.09
ATOM    123  CB  ARG A  16     -19.481 -13.508 -14.386  1.00199.09
ATOM    124  CG  ARG A  16     -18.167 -14.209 -14.733  1.00199.09
ATOM    125  CD  ARG A  16     -18.418 -15.622 -15.264  1.00199.09
ATOM    126  NE  ARG A  16     -17.463 -16.559 -14.611  1.00199.09
ATOM    127  CZ  ARG A  16     -17.481 -17.881 -14.953  1.00199.09
ATOM    128  NH1 ARG A  16     -18.346 -18.331 -15.909  1.00199.09
ATOM    129  NH2 ARG A  16     -16.640 -18.760 -14.336  1.00199.09
ATOM    130  N   PRO A  17     -18.877 -14.913 -11.393  1.00104.40
ATOM    131  CA  PRO A  17     -17.945 -14.972 -10.296  1.00104.40
ATOM    132  C   PRO A  17     -16.540 -14.933 -10.804  1.00104.40
ATOM    133  O   PRO A  17     -16.320 -15.228 -11.979  1.00104.40
ATOM    134  CB  PRO A  17     -18.256 -16.261  -9.535  1.00104.40
ATOM    135  CG  PRO A  17     -18.668 -17.254 -10.630  1.00104.40
ATOM    136  CD  PRO A  17     -19.327 -16.364 -11.689  1.00104.40
ATOM    137  N   ARG A  18     -15.576 -14.594  -9.925  1.00151.38
ATOM    138  CA  ARG A  18     -14.198 -14.520 -10.318  1.00151.38
ATOM    139  C   ARG A  18     -13.424 -15.554  -9.505  1.00151.38
ATOM    140  O   ARG A  18     -13.324 -15.376  -8.261  1.00151.38
ATOM    141  CB  ARG A  18     -13.586 -13.143 -10.012  1.00151.38
ATOM    142  CG  ARG A  18     -14.024 -12.063 -11.002  1.00151.38
ATOM    143  CD  ARG A  18     -13.183 -10.791 -10.937  1.00151.38
ATOM    144  NE  ARG A  18     -13.631 -10.005  -9.756  1.00151.38
ATOM    145  CZ  ARG A  18     -12.896  -9.990  -8.607  1.00151.38
ATOM    146  NH1 ARG A  18     -11.769 -10.742  -8.504  1.00151.38
ATOM    147  NH2 ARG A  18     -13.281  -9.215  -7.555  1.00151.38
ATOM    148  OXT ARG A  18     -12.916 -16.531 -10.118  1.00151.38
TER
ATOM    149  N   GLU B  19     -20.259   8.740 -23.192  1.00 36.00
ATOM    150  CA  GLU B  19     -20.358   7.490 -23.977  1.00 36.00
ATOM    151  C   GLU B  19     -21.060   6.448 -23.178  1.00 36.00
ATOM    152  O   GLU B  19     -20.636   6.094 -22.078  1.00 36.00
ATOM    153  CB  GLU B  19     -18.951   6.975 -24.325  1.00 36.00
ATOM    154  CG  GLU B  19     -18.781   6.597 -25.784  1.00 36.00
ATOM    155  CD  GLU B  19     -19.355   5.228 -26.094  1.00 36.00
ATOM    156  OE1 GLU B  19     -20.583   5.049 -25.946  1.00 36.00
ATOM    157  OE2 GLU B  19     -18.576   4.333 -26.485  1.00 36.00
ATOM    158  N   ARG B  20     -22.160   5.917 -23.737  1.00 95.49
ATOM    159  CA  ARG B  20     -22.922   4.950 -23.018  1.00 95.49
ATOM    160  C   ARG B  20     -22.077   3.743 -22.763  1.00 95.49
ATOM    161  O   ARG B  20     -22.102   3.180 -21.670  1.00 95.49
ATOM    162  CB  ARG B  20     -24.182   4.483 -23.760  1.00 95.49
ATOM    163  CG  ARG B  20     -25.007   3.488 -22.944  1.00 95.49
ATOM    164  CD  ARG B  20     -26.432   3.297 -23.461  1.00 95.49
ATOM    165  NE  ARG B  20     -26.348   3.060 -24.927  1.00 95.49
ATOM    166  CZ  ARG B  20     -25.939   1.846 -25.398  1.00 95.49
ATOM    167  NH1 ARG B  20     -25.615   0.845 -24.528  1.00 95.49
ATOM    168  NH2 ARG B  20     -25.851   1.637 -26.744  1.00 95.49
ATOM    169  N   LYS B  21     -21.277   3.340 -23.767  1.00 47.00
ATOM    170  CA  LYS B  21     -20.510   2.128 -23.712  1.00 47.00
ATOM    171  C   LYS B  21     -19.532   2.188 -22.588  1.00 47.00
ATOM    172  O   LYS B  21     -19.337   1.201 -21.882  1.00 47.00
ATOM    173  CB  LYS B  21     -19.694   1.912 -24.994  1.00 47.00
ATOM    174  CG  LYS B  21     -20.523   1.947 -26.264  1.00 47.00
ATOM    175  CD  LYS B  21     -19.668   1.651 -27.485  1.00 47.00
ATOM    176  CE  LYS B  21     -19.975   2.613 -28.622  1.00 47.00
ATOM    177  NZ  LYS B  21     -18.816   3.497 -28.928  1.00 47.00
ATOM    178  N   LYS B  22     -18.878   3.345 -22.388  1.00 36.88
ATOM    179  CA  LYS B  22     -17.890   3.406 -21.354  1.00 36.88
ATOM    180  C   LYS B  22     -18.550   3.184 -20.023  1.00 36.88
ATOM    181  O   LYS B  22     -18.050   2.433 -19.188  1.00 36.88
ATOM    182  CB  LYS B  22     -17.157   4.758 -21.296  1.00 36.88
ATOM    183  CG  LYS B  22     -15.806   4.751 -21.982  1.00 36.88
ATOM    184  CD  LYS B  22     -15.937   4.341 -23.440  1.00 36.88
ATOM    185  CE  LYS B  22     -14.640   4.574 -24.199  1.00 36.88
ATOM    186  NZ  LYS B  22     -14.229   6.005 -24.166  1.00 36.88
ATOM    187  N   LYS B  23     -19.717   3.810 -19.794  1.00131.32
ATOM    188  CA  LYS B  23     -20.350   3.713 -18.508  1.00131.32
ATOM    189  C   LYS B  23     -20.731   2.286 -18.270  1.00131.32
ATOM    190  O   LYS B  23     -20.590   1.770 -17.161  1.00131.32
ATOM    191  CB  LYS B  23     -21.633   4.561 -18.415  1.00131.32
ATOM    192  CG  LYS B  23     -21.708   5.418 -17.168  1.00131.32
ATOM    193  CD  LYS B  23     -20.569   6.424 -17.131  1.00131.32
ATOM    194  CE  LYS B  23     -20.929   7.636 -16.286  1.00131.32
ATOM    195  NZ  LYS B  23     -19.722   8.410 -15.883  1.00131.32
ATOM    196  N   SER B  24     -21.240   1.615 -19.318  1.00 48.16
ATOM    197  CA  SER B  24     -21.684   0.264 -19.161  1.00 48.16
ATOM    198  C   SER B  24     -20.522  -0.588 -18.766  1.00 48.16
ATOM    199  O   SER B  24     -20.622  -1.356 -17.810  1.00 48.16
ATOM    200  CB  SER B  24     -22.277  -0.304 -20.416  1.00 48.16
ATOM    201  OG  SER B  24     -21.308  -0.444 -21.456  1.00 48.16
ATOM    202  N   ASP B  25     -19.371  -0.445 -19.457  1.00146.74
ATOM    203  CA  ASP B  25     -18.273  -1.323 -19.181  1.00146.74
ATOM    204  C   ASP B  25     -17.808  -1.093 -17.778  1.00146.74
ATOM    205  O   ASP B  25     -17.514  -2.043 -17.059  1.00146.74
ATOM    206  CB  ASP B  25     -17.062  -1.163 -20.107  1.00146.74
ATOM    207  CG  ASP B  25     -16.806  -2.399 -20.945  1.00146.74
ATOM    208  OD1 ASP B  25     -16.056  -3.286 -20.486  1.00146.74
ATOM    209  OD2 ASP B  25     -17.354  -2.480 -22.064  1.00146.74
ATOM    210  N   PHE B  26     -17.746   0.181 -17.345  1.00 88.75
ATOM    211  CA  PHE B  26     -17.280   0.506 -16.024  1.00 88.75
ATOM    212  C   PHE B  26     -18.201  -0.122 -15.019  1.00 88.75
ATOM    213  O   PHE B  26     -17.771  -0.557 -13.952  1.00 88.75
ATOM    214  CB  PHE B  26     -17.216   2.025 -15.763  1.00 88.75
ATOM    215  CG  PHE B  26     -17.353   2.385 -14.317  1.00 88.75
ATOM    216  CD1 PHE B  26     -16.294   2.214 -13.441  1.00 88.75
ATOM    217  CD2 PHE B  26     -18.544   2.888 -13.824  1.00 88.75
ATOM    218  CE1 PHE B  26     -16.425   2.537 -12.105  1.00 88.75
ATOM    219  CE2 PHE B  26     -18.678   3.212 -12.487  1.00 88.75
ATOM    220  CZ  PHE B  26     -17.616   3.036 -11.626  1.00 88.75
ATOM    221  N   ALA B  27     -19.506  -0.185 -15.333  1.00 41.16
ATOM    222  CA  ALA B  27     -20.465  -0.755 -14.430  1.00 41.16
ATOM    223  C   ALA B  27     -20.104  -2.184 -14.207  1.00 41.16
ATOM    224  O   ALA B  27     -20.236  -2.686 -13.093  1.00 41.16
ATOM    225  CB  ALA B  27     -21.904  -0.712 -14.980  1.00 41.16
ATOM    226  N   LYS B  28     -19.668  -2.881 -15.274  1.00 57.85
ATOM    227  CA  LYS B  28     -19.286  -4.260 -15.171  1.00 57.85
ATOM    228  C   LYS B  28     -18.056  -4.374 -14.328  1.00 57.85
ATOM    229  O   LYS B  28     -17.918  -5.320 -13.554  1.00 57.85
ATOM    230  CB  LYS B  28     -18.971  -4.908 -16.528  1.00 57.85
ATOM    231  CG  LYS B  28     -20.180  -5.007 -17.460  1.00 57.85
ATOM    232  CD  LYS B  28     -20.965  -6.307 -17.278  1.00 57.85
ATOM    233  CE  LYS B  28     -21.921  -6.619 -18.430  1.00 57.85
ATOM    234  NZ  LYS B  28     -21.843  -8.056 -18.775  1.00 57.85
ATOM    235  N   ILE B  29     -17.111  -3.426 -14.481  1.00121.44
ATOM    236  CA  ILE B  29     -15.885  -3.469 -13.735  1.00121.44
ATOM    237  C   ILE B  29     -16.230  -3.296 -12.290  1.00121.44
ATOM    238  O   ILE B  29     -15.733  -4.017 -11.424  1.00121.44
ATOM    239  CB  ILE B  29     -14.880  -2.378 -14.147  1.00121.44
ATOM    240  CG1 ILE B  29     -14.449  -2.572 -15.603  1.00121.44
ATOM    241  CG2 ILE B  29     -13.641  -2.433 -13.267  1.00121.44
ATOM    242  CD1 ILE B  29     -14.215  -1.277 -16.348  1.00121.44
ATOM    243  N   ALA B  30     -17.144  -2.348 -12.013  1.00 35.29
ATOM    244  CA  ALA B  30     -17.550  -2.036 -10.677  1.00 35.29
ATOM    245  C   ALA B  30     -18.118  -3.282 -10.084  1.00 35.29
ATOM    246  O   ALA B  30     -17.918  -3.558  -8.903  1.00 35.29
ATOM    247  CB  ALA B  30     -18.637  -0.947 -10.631  1.00 35.29
ATOM    248  N   GLU B  31     -18.855  -4.066 -10.894  1.00 49.92
ATOM    249  CA  GLU B  31     -19.471  -5.262 -10.395  1.00 49.92
ATOM    250  C   GLU B  31     -18.438  -6.275  -9.991  1.00 49.92
ATOM    251  O   GLU B  31     -18.572  -6.920  -8.953  1.00 49.92
ATOM    252  CB  GLU B  31     -20.422  -5.924 -11.404  1.00 49.92
ATOM    253  CG  GLU B  31     -21.375  -6.917 -10.743  1.00 49.92
ATOM    254  CD  GLU B  31     -21.864  -7.876 -11.814  1.00 49.92
ATOM    255  OE1 GLU B  31     -20.998  -8.458 -12.518  1.00 49.92
ATOM    256  OE2 GLU B  31     -23.107  -8.040 -11.944  1.00 49.92
ATOM    257  N   GLN B  32     -17.367  -6.446 -10.789  1.00 56.17
ATOM    258  CA  GLN B  32     -16.375  -7.431 -10.446  1.00 56.17
ATOM    259  C   GLN B  32     -15.759  -7.011  -9.145  1.00 56.17
ATOM    260  O   GLN B  32     -15.470  -7.837  -8.279  1.00 56.17
ATOM    261  CB  GLN B  32     -15.251  -7.526 -11.489  1.00 56.17
ATOM    262  CG  GLN B  32     -15.762  -7.701 -12.923  1.00 56.17
ATOM    263  CD  GLN B  32     -14.601  -8.083 -13.833  1.00 56.17
ATOM    264  OE1 GLN B  32     -14.510  -9.201 -14.333  1.00 56.17
ATOM    265  NE2 GLN B  32     -13.688  -7.107 -14.064  1.00 56.17
ATOM    266  N   SER B  33     -15.557  -5.690  -8.997  1.00 56.63
ATOM    267  CA  SER B  33     -15.003  -5.020  -7.853  1.00 56.63
ATOM    268  C   SER B  33     -15.927  -5.179  -6.681  1.00 56.63
ATOM    269  O   SER B  33     -15.504  -5.084  -5.531  1.00 56.63
ATOM    270  CB  SER B  33     -14.800  -3.513  -8.085  1.00 56.63
ATOM    271  OG  SER B  33     -13.558  -3.087  -7.559  1.00 56.63
ATOM    272  N   GLU B  34     -17.229  -5.392  -6.939  1.00 76.98
ATOM    273  CA  GLU B  34     -18.218  -5.452  -5.899  1.00 76.98
ATOM    274  C   GLU B  34     -18.359  -4.100  -5.283  1.00 76.98
ATOM    275  O   GLU B  34     -18.556  -3.967  -4.076  1.00 76.98
ATOM    276  CB  GLU B  34     -17.912  -6.460  -4.779  1.00 76.98
ATOM    277  CG  GLU B  34     -18.149  -7.914  -5.181  1.00 76.98
ATOM    278  CD  GLU B  34     -18.482  -8.680  -3.912  1.00 76.98
ATOM    279  OE1 GLU B  34     -17.536  -8.963  -3.130  1.00 76.98
ATOM    280  OE2 GLU B  34     -19.684  -8.997  -3.710  1.00 76.98
ATOM    281  N   ARG B  35     -18.254  -3.049  -6.120  1.00158.68
ATOM    282  CA  ARG B  35     -18.468  -1.716  -5.645  1.00158.68
ATOM    283  C   ARG B  35     -19.784  -1.293  -6.223  1.00158.68
ATOM    284  O   ARG B  35     -19.851  -0.574  -7.218  1.00158.68
ATOM    285  CB  ARG B  35     -17.353  -0.763  -6.106  1.00158.68
ATOM    286  CG  ARG B  35     -16.090  -0.911  -5.248  1.00158.68
ATOM    287  CD  ARG B  35     -15.006   0.129  -5.535  1.00158.68
ATOM    288  NE  ARG B  35     -13.922  -0.553  -6.294  1.00158.68
ATOM    289  CZ  ARG B  35     -12.693   0.025  -6.427  1.00158.68
ATOM    290  NH1 ARG B  35     -12.444   1.247  -5.871  1.00158.68
ATOM    291  NH2 ARG B  35     -11.714  -0.626  -7.120  1.00158.68
ATOM    292  N   TYR B  36     -20.875  -1.704  -5.552  1.00 74.28
ATOM    293  CA  TYR B  36     -22.218  -1.547  -6.039  1.00 74.28
ATOM    294  C   TYR B  36     -22.638  -0.115  -6.139  1.00 74.28
ATOM    295  O   TYR B  36     -23.351   0.248  -7.073  1.00 74.28
ATOM    296  CB  TYR B  36     -23.250  -2.319  -5.200  1.00 74.28
ATOM    297  CG  TYR B  36     -22.813  -3.745  -5.238  1.00 74.28
ATOM    298  CD1 TYR B  36     -22.867  -4.461  -6.414  1.00 74.28
ATOM    299  CD2 TYR B  36     -22.357  -4.371  -4.101  1.00 74.28
ATOM    300  CE1 TYR B  36     -22.464  -5.776  -6.458  1.00 74.28
ATOM    301  CE2 TYR B  36     -21.953  -5.686  -4.136  1.00 74.28
ATOM    302  CZ  TYR B  36     -22.005  -6.389  -5.316  1.00 74.28
ATOM    303  OH  TYR B  36     -21.591  -7.737  -5.355  1.00 74.28
ATOM    304  N   ASP B  37     -22.242   0.741  -5.180  1.00 42.32
ATOM    305  CA  ASP B  37     -22.663   2.111  -5.260  1.00 42.32
ATOM    306  C   ASP B  37     -22.157   2.662  -6.558  1.00 42.32
ATOM    307  O   ASP B  37     -22.860   3.401  -7.246  1.00 42.32
ATOM    308  CB  ASP B  37     -22.104   2.979  -4.115  1.00 42.32
ATOM    309  CG  ASP B  37     -22.935   2.727  -2.860  1.00 42.32
ATOM    310  OD1 ASP B  37     -24.109   3.182  -2.818  1.00 42.32
ATOM    311  OD2 ASP B  37     -22.403   2.071  -1.925  1.00 42.32
ATOM    312  N   GLU B  38     -20.915   2.302  -6.929  1.00120.60
ATOM    313  CA  GLU B  38     -20.344   2.755  -8.164  1.00120.60
ATOM    314  C   GLU B  38     -21.136   2.201  -9.300  1.00120.60
ATOM    315  O   GLU B  38     -21.391   2.887 -10.285  1.00120.60
ATOM    316  CB  GLU B  38     -18.896   2.276  -8.350  1.00120.60
ATOM    317  CG  GLU B  38     -17.874   3.114  -7.577  1.00120.60
ATOM    318  CD  GLU B  38     -17.598   4.381  -8.367  1.00120.60
ATOM    319  OE1 GLU B  38     -18.456   5.303  -8.322  1.00120.60
ATOM    320  OE2 GLU B  38     -16.526   4.447  -9.025  1.00120.60
ATOM    321  N   MET B  39     -21.529   0.924  -9.217  1.00 61.19
ATOM    322  CA  MET B  39     -22.237   0.328 -10.312  1.00 61.19
ATOM    323  C   MET B  39     -23.582   0.987 -10.521  1.00 61.19
ATOM    324  O   MET B  39     -23.906   1.363 -11.648  1.00 61.19
ATOM    325  CB  MET B  39     -22.491  -1.167 -10.047  1.00 61.19
ATOM    326  CG  MET B  39     -22.975  -1.968 -11.257  1.00 61.19
ATOM    327  SD  MET B  39     -23.380  -3.696 -10.856  1.00 61.19
ATOM    328  CE  MET B  39     -23.377  -4.303 -12.567  1.00 61.19
ATOM    329  N   VAL B  40     -24.392   1.136  -9.440  1.00162.33
ATOM    330  CA  VAL B  40     -25.762   1.626  -9.498  1.00162.33
ATOM    331  C   VAL B  40     -26.007   3.025  -9.849  1.00162.33
ATOM    332  O   VAL B  40     -26.515   3.346 -10.928  1.00162.33
ATOM    333  CB  VAL B  40     -26.531   1.600  -8.207  1.00162.33
ATOM    334  CG1 VAL B  40     -26.730   0.176  -7.766  1.00162.33
ATOM    335  CG2 VAL B  40     -25.802   2.456  -7.157  1.00162.33
ATOM    336  N   LYS B  41     -25.536   3.914  -8.946  1.00118.31
ATOM    337  CA  LYS B  41     -25.795   5.315  -9.016  1.00118.31
ATOM    338  C   LYS B  41     -25.259   5.652 -10.326  1.00118.31
ATOM    339  O   LYS B  41     -25.754   6.520 -11.045  1.00118.31
ATOM    340  CB  LYS B  41     -25.002   6.141  -7.988  1.00118.31
ATOM    341  CG  LYS B  41     -25.795   6.497  -6.747  1.00118.31
ATOM    342  CD  LYS B  41     -26.965   7.406  -7.089  1.00118.31
ATOM    343  CE  LYS B  41     -28.017   7.389  -5.992  1.00118.31
ATOM    344  NZ  LYS B  41     -29.112   8.363  -6.259  1.00118.31
ATOM    345  N   VAL B  42     -24.208   4.906 -10.665  1.00225.52
ATOM    346  CA  VAL B  42     -23.702   5.157 -11.930  1.00225.52
ATOM    347  C   VAL B  42     -24.503   4.652 -13.139  1.00225.52
ATOM    348  O   VAL B  42     -24.701   5.476 -14.025  1.00225.52
ATOM    349  CB  VAL B  42     -22.278   4.576 -11.991  1.00225.52
ATOM    350  CG1 VAL B  42     -22.010   3.960 -13.356  1.00225.52
ATOM    351  CG2 VAL B  42     -21.246   5.667 -11.747  1.00225.52
ATOM    352  N   MET B  43     -25.050   3.382 -13.201  1.00332.73
ATOM    353  CA  MET B  43     -25.841   2.770 -14.278  1.00332.73
ATOM    354  C   MET B  43     -26.984   3.695 -14.507  1.00332.73
ATOM    355  O   MET B  43     -27.639   3.722 -15.552  1.00332.73
ATOM    356  CB  MET B  43     -26.406   1.393 -13.883  1.00332.73
ATOM    357  CG  MET B  43     -26.809   0.529 -15.077  1.00332.73
ATOM    358  SD  MET B  43     -25.411  -0.239 -15.946  1.00332.73
ATOM    359  CE  MET B  43     -26.361  -0.595 -17.452  1.00332.73
ATOM    360  N   ASN B  44     -27.293   4.471 -13.466  1.00101.47
ATOM    361  CA  ASN B  44     -28.336   5.438 -13.568  1.00101.47
ATOM    362  C   ASN B  44     -28.039   6.391 -14.694  1.00101.47
ATOM    363  O   ASN B  44     -28.930   6.761 -15.454  1.00101.47
ATOM    364  CB  ASN B  44     -28.507   6.265 -12.283  1.00101.47
ATOM    365  CG  ASN B  44     -28.894   7.699 -12.569  1.00101.47
ATOM    366  OD1 ASN B  44     -30.042   7.992 -12.904  1.00101.47
ATOM    367  ND2 ASN B  44     -27.931   8.602 -12.439  1.00101.47
ATOM    368  N   GLU B  45     -26.770   6.796 -14.859  1.00 95.34
ATOM    369  CA  GLU B  45     -26.378   7.737 -15.869  1.00 95.34
ATOM    370  C   GLU B  45     -26.768   7.203 -17.211  1.00 95.34
ATOM    371  O   GLU B  45     -27.206   7.951 -18.083  1.00 95.34
ATOM    372  CB  GLU B  45     -24.864   7.988 -15.896  1.00 95.34
ATOM    373  CG  GLU B  45     -24.413   8.910 -17.015  1.00 95.34
ATOM    374  CD  GLU B  45     -24.114  10.312 -16.523  1.00 95.34
ATOM    375  OE1 GLU B  45     -22.997  10.538 -16.010  1.00 95.34
ATOM    376  OE2 GLU B  45     -24.996  11.187 -16.650  1.00 95.34
ATOM    377  N   VAL B  46     -26.608   5.886 -17.419  1.00 38.37
ATOM    378  CA  VAL B  46     -26.945   5.300 -18.682  1.00 38.37
ATOM    379  C   VAL B  46     -28.417   5.495 -18.908  1.00 38.37
ATOM    380  O   VAL B  46     -28.842   5.922 -19.980  1.00 38.37
ATOM    381  CB  VAL B  46     -26.669   3.824 -18.720  1.00 38.37
ATOM    382  CG1 VAL B  46     -27.066   3.288 -20.105  1.00 38.37
ATOM    383  CG2 VAL B  46     -25.192   3.586 -18.362  1.00 38.37
ATOM    384  N   ALA B  47     -29.232   5.228 -17.871  1.00 47.37
ATOM    385  CA  ALA B  47     -30.659   5.303 -17.968  1.00 47.37
ATOM    386  C   ALA B  47     -31.066   6.705 -18.334  1.00 47.37
ATOM    387  O   ALA B  47     -31.947   6.903 -19.166  1.00 47.37
ATOM    388  CB  ALA B  47     -31.354   4.944 -16.642  1.00 47.37
ATOM    389  N   LYS B  48     -30.385   7.715 -17.763  1.00 52.17
ATOM    390  CA  LYS B  48     -30.686   9.119 -17.901  1.00 52.17
ATOM    391  C   LYS B  48     -30.636   9.532 -19.344  1.00 52.17
ATOM    392  O   LYS B  48     -31.185  10.564 -19.727  1.00 52.17
ATOM    393  CB  LYS B  48     -29.715   9.967 -17.077  1.00 52.17
ATOM    394  CG  LYS B  48     -29.887   9.824 -15.575  1.00 52.17
ATOM    395  CD  LYS B  48     -31.322  10.098 -15.154  1.00 52.17
ATOM    396  CE  LYS B  48     -31.739  11.517 -15.506  1.00 52.17
ATOM    397  NZ  LYS B  48     -33.189  11.747 -15.255  1.00 52.17
ATOM    398  N   MET B  49     -29.906   8.764 -20.166  1.00 79.86
ATOM    399  CA  MET B  49     -29.694   8.989 -21.569  1.00 79.86
ATOM    400  C   MET B  49     -31.003   8.826 -22.289  1.00 79.86
ATOM    401  O   MET B  49     -31.101   9.157 -23.467  1.00 79.86
ATOM    402  CB  MET B  49     -28.658   8.029 -22.174  1.00 79.86
ATOM    403  CG  MET B  49     -27.306   8.116 -21.461  1.00 79.86
ATOM    404  SD  MET B  49     -26.030   7.006 -22.115  1.00 79.86
ATOM    405  CE  MET B  49     -24.849   7.392 -20.790  1.00 79.86
ATOM    406  N   PRO B  50     -32.002   8.208 -21.621  1.00130.02
ATOM    407  CA  PRO B  50     -33.333   7.987 -22.118  1.00130.02
ATOM    408  C   PRO B  50     -33.347   7.159 -23.359  1.00130.02
ATOM    409  O   PRO B  50     -34.115   7.408 -24.287  1.00130.02
ATOM    410  CB  PRO B  50     -33.839   9.410 -22.365  1.00130.02
ATOM    411  CG  PRO B  50     -33.054  10.256 -21.389  1.00130.02
ATOM    412  CD  PRO B  50     -31.627   9.781 -21.597  1.00130.02
ATOM    413  N   GLY B  51     -32.498   6.115 -23.376  1.00 87.34
ATOM    414  CA  GLY B  51     -32.463   5.184 -24.463  1.00 87.34
ATOM    415  C   GLY B  51     -32.807   3.850 -23.876  1.00 87.34
ATOM    416  O   GLY B  51     -32.412   3.535 -22.754  1.00 87.34
ATOM    417  N   GLU B  52     -33.563   3.030 -24.632  1.00 79.78
ATOM    418  CA  GLU B  52     -34.007   1.748 -24.159  1.00 79.78
ATOM    419  C   GLU B  52     -32.813   0.904 -23.846  1.00 79.78
ATOM    420  O   GLU B  52     -31.918   0.727 -24.671  1.00 79.78
ATOM    421  CB  GLU B  52     -34.854   0.995 -25.209  1.00 79.78
ATOM    422  CG  GLU B  52     -35.793   1.871 -26.045  1.00 79.78
ATOM    423  CD  GLU B  52     -35.139   2.169 -27.389  1.00 79.78
ATOM    424  OE1 GLU B  52     -35.170   1.275 -28.277  1.00 79.78
ATOM    425  OE2 GLU B  52     -34.597   3.296 -27.543  1.00 79.78
ATOM    426  N   MET B  53     -32.791   0.337 -22.626  1.00 55.42
ATOM    427  CA  MET B  53     -31.700  -0.489 -22.194  1.00 55.42
ATOM    428  C   MET B  53     -31.838  -1.833 -22.834  1.00 55.42
ATOM    429  O   MET B  53     -32.937  -2.262 -23.183  1.00 55.42
ATOM    430  CB  MET B  53     -31.690  -0.710 -20.673  1.00 55.42
ATOM    431  CG  MET B  53     -31.708   0.575 -19.866  1.00 55.42
ATOM    432  SD  MET B  53     -31.670   0.285 -18.089  1.00 55.42
ATOM    433  CE  MET B  53     -29.905   0.162 -17.804  1.00 55.42
ATOM    434  N   SER B  54     -30.694  -2.517 -23.023  1.00 40.94
ATOM    435  CA  SER B  54     -30.656  -3.834 -23.588  1.00 40.94
ATOM    436  C   SER B  54     -30.822  -4.766 -22.428  1.00 40.94
ATOM    437  O   SER B  54     -30.902  -4.327 -21.283  1.00 40.94
ATOM    438  CB  SER B  54     -29.339  -4.112 -24.262  1.00 40.94
ATOM    439  OG  SER B  54     -28.343  -4.537 -23.334  1.00 40.94
ATOM    440  N   VAL B  55     -30.897  -6.084 -22.683  1.00 84.66
ATOM    441  CA  VAL B  55     -31.097  -6.996 -21.599  1.00 84.66
ATOM    442  C   VAL B  55     -29.950  -6.875 -20.644  1.00 84.66
ATOM    443  O   VAL B  55     -30.154  -6.797 -19.435  1.00 84.66
ATOM    444  CB  VAL B  55     -31.202  -8.433 -22.032  1.00 84.66
ATOM    445  CG1 VAL B  55     -31.417  -9.329 -20.802  1.00 84.66
ATOM    446  CG2 VAL B  55     -32.323  -8.533 -23.078  1.00 84.66
ATOM    447  N   GLU B  56     -28.706  -6.818 -21.155  1.00 52.42
ATOM    448  CA  GLU B  56     -27.576  -6.782 -20.271  1.00 52.42
ATOM    449  C   GLU B  56     -27.627  -5.531 -19.449  1.00 52.42
ATOM    450  O   GLU B  56     -27.335  -5.543 -18.255  1.00 52.42
ATOM    451  CB  GLU B  56     -26.207  -6.821 -20.986  1.00 52.42
ATOM    452  CG  GLU B  56     -26.201  -7.754 -22.202  1.00 52.42
ATOM    453  CD  GLU B  56     -26.581  -6.958 -23.442  1.00 52.42
ATOM    454  OE1 GLU B  56     -25.777  -6.078 -23.851  1.00 52.42
ATOM    455  OE2 GLU B  56     -27.684  -7.216 -23.995  1.00 52.42
ATOM    456  N   GLU B  57     -28.012  -4.404 -20.064  1.00 56.66
ATOM    457  CA  GLU B  57     -28.005  -3.163 -19.346  1.00 56.66
ATOM    458  C   GLU B  57     -29.015  -3.190 -18.239  1.00 56.66
ATOM    459  O   GLU B  57     -28.746  -2.731 -17.128  1.00 56.66
ATOM    460  CB  GLU B  57     -28.302  -1.963 -20.263  1.00 56.66
ATOM    461  CG  GLU B  57     -27.112  -1.627 -21.168  1.00 56.66
ATOM    462  CD  GLU B  57     -27.550  -0.635 -22.237  1.00 56.66
ATOM    463  OE1 GLU B  57     -28.381  -1.012 -23.103  1.00 56.66
ATOM    464  OE2 GLU B  57     -27.055   0.523 -22.193  1.00 56.66
ATOM    465  N   ARG B  58     -30.207  -3.752 -18.508  1.00164.92
ATOM    466  CA  ARG B  58     -31.260  -3.765 -17.534  1.00164.92
ATOM    467  C   ARG B  58     -30.824  -4.552 -16.344  1.00164.92
ATOM    468  O   ARG B  58     -31.090  -4.166 -15.206  1.00164.92
ATOM    469  CB  ARG B  58     -32.538  -4.423 -18.071  1.00164.92
ATOM    470  CG  ARG B  58     -33.294  -3.541 -19.054  1.00164.92
ATOM    471  CD  ARG B  58     -34.591  -4.167 -19.574  1.00164.92
ATOM    472  NE  ARG B  58     -34.252  -5.462 -20.230  1.00164.92
ATOM    473  CZ  ARG B  58     -34.456  -6.639 -19.570  1.00164.92
ATOM    474  NH1 ARG B  58     -34.984  -6.635 -18.312  1.00164.92
ATOM    475  NH2 ARG B  58     -34.113  -7.822 -20.160  1.00164.92
ATOM    476  N   ASN B  59     -30.154  -5.692 -16.585  1.00 43.41
ATOM    477  CA  ASN B  59     -29.725  -6.543 -15.514  1.00 43.41
ATOM    478  C   ASN B  59     -28.703  -5.832 -14.680  1.00 43.41
ATOM    479  O   ASN B  59     -28.769  -5.852 -13.453  1.00 43.41
ATOM    480  CB  ASN B  59     -29.096  -7.848 -16.024  1.00 43.41
ATOM    481  CG  ASN B  59     -30.240  -8.832 -16.224  1.00 43.41
ATOM    482  OD1 ASN B  59     -30.509  -9.675 -15.369  1.00 43.41
ATOM    483  ND2 ASN B  59     -30.937  -8.724 -17.385  1.00 43.41
ATOM    484  N   LEU B  60     -27.743  -5.147 -15.325  1.00 54.71
ATOM    485  CA  LEU B  60     -26.705  -4.495 -14.575  1.00 54.71
ATOM    486  C   LEU B  60     -27.335  -3.493 -13.656  1.00 54.71
ATOM    487  O   LEU B  60     -26.962  -3.368 -12.489  1.00 54.71
ATOM    488  CB  LEU B  60     -25.707  -3.743 -15.473  1.00 54.71
ATOM    489  CG  LEU B  60     -24.893  -4.677 -16.388  1.00 54.71
ATOM    490  CD1 LEU B  60     -23.828  -3.898 -17.174  1.00 54.71
ATOM    491  CD2 LEU B  60     -24.291  -5.853 -15.602  1.00 54.71
ATOM    492  N   LEU B  61     -28.327  -2.750 -14.167  1.00120.21
ATOM    493  CA  LEU B  61     -28.982  -1.745 -13.384  1.00120.21
ATOM    494  C   LEU B  61     -29.655  -2.451 -12.247  1.00120.21
ATOM    495  O   LEU B  61     -29.583  -2.021 -11.096  1.00120.21
ATOM    496  CB  LEU B  61     -30.093  -1.057 -14.210  1.00120.21
ATOM    497  CG  LEU B  61     -30.839   0.141 -13.578  1.00120.21
ATOM    498  CD1 LEU B  61     -29.993   1.423 -13.559  1.00120.21
ATOM    499  CD2 LEU B  61     -32.240   0.323 -14.178  1.00120.21
ATOM    500  N   SER B  62     -30.326  -3.579 -12.552  1.00 93.28
ATOM    501  CA  SER B  62     -31.081  -4.259 -11.545  1.00 93.28
ATOM    502  C   SER B  62     -30.179  -4.799 -10.479  1.00 93.28
ATOM    503  O   SER B  62     -30.357  -4.493  -9.303  1.00 93.28
ATOM    504  CB  SER B  62     -31.917  -5.432 -12.089  1.00 93.28
ATOM    505  OG  SER B  62     -32.812  -5.909 -11.095  1.00 93.28
ATOM    506  N   VAL B  63     -29.154  -5.580 -10.870  1.00 55.04
ATOM    507  CA  VAL B  63     -28.286  -6.214  -9.919  1.00 55.04
ATOM    508  C   VAL B  63     -27.651  -5.162  -9.064  1.00 55.04
ATOM    509  O   VAL B  63     -27.548  -5.299  -7.846  1.00 55.04
ATOM    510  CB  VAL B  63     -27.195  -6.997 -10.592  1.00 55.04
ATOM    511  CG1 VAL B  63     -26.262  -7.583  -9.521  1.00 55.04
ATOM    512  CG2 VAL B  63     -27.850  -8.059 -11.494  1.00 55.04
ATOM    513  N   ALA B  64     -27.217  -4.051  -9.670  1.00 52.41
ATOM    514  CA  ALA B  64     -26.532  -3.078  -8.875  1.00 52.41
ATOM    515  C   ALA B  64     -27.431  -2.566  -7.795  1.00 52.41
ATOM    516  O   ALA B  64     -27.033  -2.453  -6.636  1.00 52.41
ATOM    517  CB  ALA B  64     -26.070  -1.863  -9.692  1.00 52.41
ATOM    518  N   TYR B  65     -28.676  -2.205  -8.152  1.00 74.90
ATOM    519  CA  TYR B  65     -29.558  -1.594  -7.201  1.00 74.90
ATOM    520  C   TYR B  65     -29.923  -2.569  -6.155  1.00 74.90
ATOM    521  O   TYR B  65     -30.017  -2.221  -4.981  1.00 74.90
ATOM    522  CB  TYR B  65     -30.862  -1.038  -7.795  1.00 74.90
ATOM    523  CG  TYR B  65     -30.570   0.342  -8.268  1.00 74.90
ATOM    524  CD1 TYR B  65     -30.076   1.310  -7.425  1.00 74.90
ATOM    525  CD2 TYR B  65     -30.815   0.664  -9.582  1.00 74.90
ATOM    526  CE1 TYR B  65     -29.821   2.576  -7.898  1.00 74.90
ATOM    527  CE2 TYR B  65     -30.563   1.926 -10.061  1.00 74.90
ATOM    528  CZ  TYR B  65     -30.061   2.884  -9.217  1.00 74.90
ATOM    529  OH  TYR B  65     -29.798   4.183  -9.704  1.00 74.90
ATOM    530  N   LYS B  66     -30.132  -3.827  -6.560  1.00117.68
ATOM    531  CA  LYS B  66     -30.594  -4.810  -5.639  1.00117.68
ATOM    532  C   LYS B  66     -29.588  -4.901  -4.532  1.00117.68
ATOM    533  O   LYS B  66     -29.949  -5.070  -3.369  1.00117.68
ATOM    534  CB  LYS B  66     -30.695  -6.192  -6.296  1.00117.68
ATOM    535  CG  LYS B  66     -32.089  -6.558  -6.797  1.00117.68
ATOM    536  CD  LYS B  66     -33.062  -7.024  -5.717  1.00117.68
ATOM    537  CE  LYS B  66     -34.274  -7.757  -6.296  1.00117.68
ATOM    538  NZ  LYS B  66     -35.015  -8.453  -5.221  1.00117.68
ATOM    539  N   ASN B  67     -28.290  -4.826  -4.884  1.00 67.53
ATOM    540  CA  ASN B  67     -27.233  -4.894  -3.915  1.00 67.53
ATOM    541  C   ASN B  67     -27.208  -3.682  -3.034  1.00 67.53
ATOM    542  O   ASN B  67     -27.065  -3.802  -1.819  1.00 67.53
ATOM    543  CB  ASN B  67     -25.851  -5.038  -4.565  1.00 67.53
ATOM    544  CG  ASN B  67     -25.630  -6.523  -4.807  1.00 67.53
ATOM    545  OD1 ASN B  67     -25.053  -7.229  -3.980  1.00 67.53
ATOM    546  ND2 ASN B  67     -26.094  -7.009  -5.989  1.00 67.53
ATOM    547  N   VAL B  68     -27.346  -2.474  -3.613  1.00 48.74
ATOM    548  CA  VAL B  68     -27.262  -1.282  -2.814  1.00 48.74
ATOM    549  C   VAL B  68     -28.363  -1.300  -1.795  1.00 48.74
ATOM    550  O   VAL B  68     -28.130  -1.098  -0.604  1.00 48.74
ATOM    551  CB  VAL B  68     -27.418  -0.024  -3.620  1.00 48.74
ATOM    552  CG1 VAL B  68     -27.281   1.187  -2.678  1.00 48.74
ATOM    553  CG2 VAL B  68     -26.391  -0.043  -4.766  1.00 48.74
ATOM    554  N   ILE B  69     -29.603  -1.551  -2.250  1.00 95.69
ATOM    555  CA  ILE B  69     -30.758  -1.590  -1.400  1.00 95.69
ATOM    556  C   ILE B  69     -30.698  -2.769  -0.476  1.00 95.69
ATOM    557  O   ILE B  69     -31.112  -2.678   0.677  1.00 95.69
ATOM    558  CB  ILE B  69     -32.048  -1.681  -2.164  1.00 95.69
ATOM    559  CG1 ILE B  69     -33.232  -1.420  -1.219  1.00 95.69
ATOM    560  CG2 ILE B  69     -32.094  -3.045  -2.872  1.00 95.69
ATOM    561  CD1 ILE B  69     -33.896  -0.060  -1.425  1.00 95.69
ATOM    562  N   GLY B  70     -30.193  -3.916  -0.963  1.00 34.27
ATOM    563  CA  GLY B  70     -30.217  -5.143  -0.213  1.00 34.27
ATOM    564  C   GLY B  70     -29.464  -5.012   1.071  1.00 34.27
ATOM    565  O   GLY B  70     -29.851  -5.613   2.073  1.00 34.27
ATOM    566  N   ALA B  71     -28.336  -4.276   1.062  1.00 31.19
ATOM    567  CA  ALA B  71     -27.542  -4.137   2.248  1.00 31.19
ATOM    568  C   ALA B  71     -28.317  -3.408   3.296  1.00 31.19
ATOM    569  O   ALA B  71     -28.312  -3.793   4.463  1.00 31.19
ATOM    570  CB  ALA B  71     -26.247  -3.344   2.007  1.00 31.19
ATOM    571  N   ARG B  72     -29.012  -2.325   2.910  1.00107.27
ATOM    572  CA  ARG B  72     -29.734  -1.567   3.886  1.00107.27
ATOM    573  C   ARG B  72     -30.819  -2.424   4.455  1.00107.27
ATOM    574  O   ARG B  72     -31.045  -2.418   5.663  1.00107.27
ATOM    575  CB  ARG B  72     -30.361  -0.291   3.311  1.00107.27
ATOM    576  CG  ARG B  72     -29.410   0.900   3.285  1.00107.27
ATOM    577  CD  ARG B  72     -28.362   0.753   2.188  1.00107.27
ATOM    578  NE  ARG B  72     -27.506   1.963   2.231  1.00107.27
ATOM    579  CZ  ARG B  72     -26.527   2.151   1.302  1.00107.27
ATOM    580  NH1 ARG B  72     -26.333   1.243   0.302  1.00107.27
ATOM    581  NH2 ARG B  72     -25.742   3.262   1.386  1.00107.27
ATOM    582  N   ARG B  73     -31.513  -3.209   3.606  1.00112.35
ATOM    583  CA  ARG B  73     -32.590  -4.001   4.121  1.00112.35
ATOM    584  C   ARG B  73     -32.045  -4.917   5.173  1.00112.35
ATOM    585  O   ARG B  73     -32.598  -5.005   6.267  1.00112.35
ATOM    586  CB  ARG B  73     -33.277  -4.862   3.050  1.00112.35
ATOM    587  CG  ARG B  73     -34.645  -5.375   3.495  1.00112.35
ATOM    588  CD  ARG B  73     -35.124  -6.583   2.693  1.00112.35
ATOM    589  NE  ARG B  73     -34.414  -7.786   3.210  1.00112.35
ATOM    590  CZ  ARG B  73     -34.924  -8.443   4.292  1.00112.35
ATOM    591  NH1 ARG B  73     -36.062  -7.979   4.886  1.00112.35
ATOM    592  NH2 ARG B  73     -34.308  -9.560   4.774  1.00112.35
ATOM    593  N   SER B  74     -30.902  -5.569   4.895  1.00 36.99
ATOM    594  CA  SER B  74     -30.364  -6.542   5.805  1.00 36.99
ATOM    595  C   SER B  74     -30.025  -5.912   7.120  1.00 36.99
ATOM    596  O   SER B  74     -30.344  -6.468   8.170  1.00 36.99
ATOM    597  CB  SER B  74     -29.075  -7.197   5.277  1.00 36.99
ATOM    598  OG  SER B  74     -28.041  -6.240   5.155  1.00 36.99
ATOM    599  N   SER B  75     -29.373  -4.733   7.100  1.00 39.70
ATOM    600  CA  SER B  75     -28.954  -4.105   8.319  1.00 39.70
ATOM    601  C   SER B  75     -30.166  -3.728   9.105  1.00 39.70
ATOM    602  O   SER B  75     -30.247  -3.989  10.305  1.00 39.70
ATOM    603  CB  SER B  75     -28.154  -2.809   8.085  1.00 39.70
ATOM    604  OG  SER B  75     -28.898  -1.908   7.276  1.00 39.70
ATOM    605  N   TRP B  76     -31.167  -3.150   8.415  1.00 70.80
ATOM    606  CA  TRP B  76     -32.336  -2.647   9.061  1.00 70.80
ATOM    607  C   TRP B  76     -32.974  -3.775   9.805  1.00 70.80
ATOM    608  O   TRP B  76     -33.365  -3.610  10.959  1.00 70.80
ATOM    609  CB  TRP B  76     -33.359  -2.066   8.069  1.00 70.80
ATOM    610  CG  TRP B  76     -34.611  -1.510   8.712  1.00 70.80
ATOM    611  CD1 TRP B  76     -34.797  -0.314   9.343  1.00 70.80
ATOM    612  CD2 TRP B  76     -35.876  -2.188   8.752  1.00 70.80
ATOM    613  NE1 TRP B  76     -36.099  -0.203   9.768  1.00 70.80
ATOM    614  CE2 TRP B  76     -36.775  -1.350   9.410  1.00 70.80
ATOM    615  CE3 TRP B  76     -36.257  -3.410   8.274  1.00 70.80
ATOM    616  CZ2 TRP B  76     -38.075  -1.721   9.599  1.00 70.80
ATOM    617  CZ3 TRP B  76     -37.568  -3.780   8.471  1.00 70.80
ATOM    618  CH2 TRP B  76     -38.461  -2.953   9.119  1.00 70.80
ATOM    619  N   ARG B  77     -33.081  -4.966   9.188  1.00128.37
ATOM    620  CA  ARG B  77     -33.718  -6.018   9.922  1.00128.37
ATOM    621  C   ARG B  77     -32.950  -6.303  11.176  1.00128.37
ATOM    622  O   ARG B  77     -33.526  -6.295  12.263  1.00128.37
ATOM    623  CB  ARG B  77     -33.908  -7.321   9.117  1.00128.37
ATOM    624  CG  ARG B  77     -35.366  -7.806   9.115  1.00128.37
ATOM    625  CD  ARG B  77     -35.995  -7.907  10.509  1.00128.37
ATOM    626  NE  ARG B  77     -37.465  -8.126  10.346  1.00128.37
ATOM    627  CZ  ARG B  77     -38.376  -7.132  10.566  1.00128.37
ATOM    628  NH1 ARG B  77     -37.966  -5.881  10.922  1.00128.37
ATOM    629  NH2 ARG B  77     -39.708  -7.390  10.407  1.00128.37
ATOM    630  N   MET B  78     -31.616  -6.467  11.083  1.00 86.54
ATOM    631  CA  MET B  78     -30.870  -6.845  12.252  1.00 86.54
ATOM    632  C   MET B  78     -30.960  -5.776  13.299  1.00 86.54
ATOM    633  O   MET B  78     -31.154  -6.078  14.475  1.00 86.54
ATOM    634  CB  MET B  78     -29.416  -7.141  11.981  1.00 86.54
ATOM    635  CG  MET B  78     -28.590  -7.489  13.220  1.00 86.54
ATOM    636  SD  MET B  78     -29.035  -9.090  13.915  1.00 86.54
ATOM    637  CE  MET B  78     -29.108  -8.692  15.661  1.00 86.54
ATOM    638  N   LEU B  79     -30.829  -4.495  12.904  1.00 43.80
ATOM    639  CA  LEU B  79     -30.828  -3.419  13.857  1.00 43.80
ATOM    640  C   LEU B  79     -32.159  -3.341  14.535  1.00 43.80
ATOM    641  O   LEU B  79     -32.234  -3.274  15.762  1.00 43.80
ATOM    642  CB  LEU B  79     -30.568  -2.086  13.211  1.00 43.80
ATOM    643  CG  LEU B  79     -29.551  -1.155  13.902  1.00 43.80
ATOM    644  CD1 LEU B  79     -29.015  -0.104  12.943  1.00 43.80
ATOM    645  CD2 LEU B  79     -30.203  -0.441  15.075  1.00 43.80
ATOM    646  N   ASN B  80     -33.255  -3.386  13.754  1.00 44.11
ATOM    647  CA  ASN B  80     -34.553  -3.269  14.349  1.00 44.11
ATOM    648  C   ASN B  80     -34.703  -4.389  15.325  1.00 44.11
ATOM    649  O   ASN B  80     -35.217  -4.200  16.426  1.00 44.11
ATOM    650  CB  ASN B  80     -35.700  -3.363  13.330  1.00 44.11
ATOM    651  CG  ASN B  80     -37.041  -3.019  13.940  1.00 44.11
ATOM    652  OD1 ASN B  80     -37.377  -1.848  14.116  1.00 44.11
ATOM    653  ND2 ASN B  80     -37.816  -4.045  14.266  1.00 44.11
ATOM    654  N   SER B  81     -34.202  -5.581  14.961  1.00 90.75
ATOM    655  CA  SER B  81     -34.343  -6.733  15.802  1.00 90.75
ATOM    656  C   SER B  81     -33.608  -6.521  17.091  1.00 90.75
ATOM    657  O   SER B  81     -34.001  -7.074  18.115  1.00 90.75
ATOM    658  CB  SER B  81     -33.797  -8.017  15.155  1.00 90.75
ATOM    659  OG  SER B  81     -32.393  -8.104  15.354  1.00 90.75
ATOM    660  N   ILE B  82     -32.511  -5.738  17.068  1.00 98.13
ATOM    661  CA  ILE B  82     -31.719  -5.452  18.238  1.00 98.13
ATOM    662  C   ILE B  82     -32.540  -4.631  19.177  1.00 98.13
ATOM    663  O   ILE B  82     -32.458  -4.773  20.396  1.00 98.13
ATOM    664  CB  ILE B  82     -30.468  -4.677  17.934  1.00 98.13
ATOM    665  CG1 ILE B  82     -29.619  -5.423  16.891  1.00 98.13
ATOM    666  CG2 ILE B  82     -29.726  -4.431  19.258  1.00 98.13
ATOM    667  CD1 ILE B  82     -28.448  -4.600  16.350  1.00 98.13
ATOM    668  N   GLU B  83     -33.373  -3.747  18.610  1.00 58.62
ATOM    669  CA  GLU B  83     -34.150  -2.824  19.375  1.00 58.62
ATOM    670  C   GLU B  83     -34.942  -3.604  20.375  1.00 58.62
ATOM    671  O   GLU B  83     -35.040  -3.216  21.538  1.00 58.62
ATOM    672  CB  GLU B  83     -35.112  -2.054  18.452  1.00 58.62
ATOM    673  CG  GLU B  83     -35.559  -0.680  18.945  1.00 58.62
ATOM    674  CD  GLU B  83     -36.900  -0.892  19.636  1.00 58.62
ATOM    675  OE1 GLU B  83     -37.817  -1.463  18.987  1.00 58.62
ATOM    676  OE2 GLU B  83     -37.031  -0.468  20.815  1.00 58.62
ATOM    677  N   GLN B  84     -35.517  -4.745  19.959  1.00 74.96
ATOM    678  CA  GLN B  84     -36.284  -5.518  20.888  1.00 74.96
ATOM    679  C   GLN B  84     -35.336  -6.271  21.759  1.00 74.96
ATOM    680  O   GLN B  84     -34.490  -7.023  21.278  1.00 74.96
ATOM    681  CB  GLN B  84     -37.181  -6.552  20.196  1.00 74.96
ATOM    682  CG  GLN B  84     -38.240  -7.137  21.126  1.00 74.96
ATOM    683  CD  GLN B  84     -38.999  -8.205  20.356  1.00 74.96
ATOM    684  OE1 GLN B  84     -38.435  -9.229  19.971  1.00 74.96
ATOM    685  NE2 GLN B  84     -40.317  -7.962  20.125  1.00 74.96
ATOM    686  N   LYS B  85     -35.443  -6.079  23.085  1.00212.44
ATOM    687  CA  LYS B  85     -34.615  -6.859  23.948  1.00212.44
ATOM    688  C   LYS B  85     -35.566  -7.633  24.793  1.00212.44
ATOM    689  O   LYS B  85     -36.083  -7.125  25.787  1.00212.44
ATOM    690  CB  LYS B  85     -33.740  -6.027  24.904  1.00212.44
ATOM    691  CG  LYS B  85     -32.721  -5.138  24.185  1.00212.44
ATOM    692  CD  LYS B  85     -31.322  -5.756  24.095  1.00212.44
ATOM    693  CE  LYS B  85     -31.266  -7.045  23.274  1.00212.44
ATOM    694  NZ  LYS B  85     -31.832  -6.815  21.925  1.00212.44
ATOM    695  N   ASP B  86     -35.840  -8.893  24.415  1.00239.45
ATOM    696  CA  ASP B  86     -36.758  -9.635  25.221  1.00239.45
ATOM    697  C   ASP B  86     -35.952 -10.557  26.066  1.00239.45
ATOM    698  O   ASP B  86     -35.595 -11.659  25.655  1.00239.45
ATOM    699  CB  ASP B  86     -37.772 -10.448  24.393  1.00239.45
ATOM    700  CG  ASP B  86     -38.919 -10.959  25.235  1.00239.45
ATOM    701  OD1 ASP B  86     -38.777 -12.034  25.856  1.00239.45
ATOM    702  OD2 ASP B  86     -39.967 -10.282  25.272  1.00239.45
ATOM    703  N   GLU B  87     -35.639 -10.102  27.291  1.00298.55
ATOM    704  CA  GLU B  87     -34.864 -10.895  28.191  1.00298.55
ATOM    705  C   GLU B  87     -34.742 -10.091  29.437  1.00298.55
ATOM    706  O   GLU B  87     -35.116  -8.920  29.465  1.00298.55
ATOM    707  CB  GLU B  87     -33.443 -11.175  27.676  1.00298.55
ATOM    708  CG  GLU B  87     -33.171 -12.659  27.424  1.00298.55
ATOM    709  CD  GLU B  87     -32.460 -13.220  28.647  1.00298.55
ATOM    710  OE1 GLU B  87     -33.144 -13.428  29.684  1.00298.55
ATOM    711  OE2 GLU B  87     -31.226 -13.459  28.557  1.00298.55
ATOM    712  N   ASN B  88     -34.229 -10.703  30.518  1.00187.45
ATOM    713  CA  ASN B  88     -34.070  -9.918  31.700  1.00187.45
ATOM    714  C   ASN B  88     -32.830  -9.122  31.474  1.00187.45
ATOM    715  O   ASN B  88     -31.754  -9.462  31.964  1.00187.45
ATOM    716  CB  ASN B  88     -33.863 -10.768  32.966  1.00187.45
ATOM    717  CG  ASN B  88     -34.408  -9.981  34.151  1.00187.45
ATOM    718  OD1 ASN B  88     -35.557  -9.543  34.144  1.00187.45
ATOM    719  ND2 ASN B  88     -33.563  -9.794  35.198  1.00187.45
ATOM    720  N   SER B  89     -32.963  -8.029  30.698  1.00242.32
ATOM    721  CA  SER B  89     -31.838  -7.199  30.395  1.00242.32
ATOM    722  C   SER B  89     -32.353  -6.094  29.530  1.00242.32
ATOM    723  O   SER B  89     -33.561  -5.929  29.367  1.00242.32
ATOM    724  CB  SER B  89     -30.733  -7.932  29.615  1.00242.32
ATOM    725  OG  SER B  89     -29.852  -8.597  30.499  1.00242.32
ATOM    726  N   ALA B  90     -31.437  -5.288  28.964  1.00 55.34
ATOM    727  CA  ALA B  90     -31.838  -4.219  28.105  1.00 55.34
ATOM    728  C   ALA B  90     -31.972  -2.998  28.948  1.00 55.34
ATOM    729  O   ALA B  90     -31.915  -3.065  30.175  1.00 55.34
ATOM    730  CB  ALA B  90     -33.156  -4.508  27.385  1.00 55.34
ATOM    731  N   LYS B  91     -32.152  -1.840  28.285  1.00 55.06
ATOM    732  CA  LYS B  91     -32.295  -0.592  28.971  1.00 55.06
ATOM    733  C   LYS B  91     -32.985   0.322  28.017  1.00 55.06
ATOM    734  O   LYS B  91     -33.149  -0.020  26.849  1.00 55.06
ATOM    735  CB  LYS B  91     -30.960   0.014  29.408  1.00 55.06
ATOM    736  CG  LYS B  91     -30.384  -0.601  30.672  1.00 55.06
ATOM    737  CD  LYS B  91     -31.378  -0.541  31.820  1.00 55.06
ATOM    738  CE  LYS B  91     -30.809  -1.175  33.079  1.00 55.06
ATOM    739  NZ  LYS B  91     -30.849  -2.662  33.018  1.00 55.06
ATOM    740  N   GLN B  92     -33.465   1.482  28.505  1.00 86.27
ATOM    741  CA  GLN B  92     -34.141   2.423  27.655  1.00 86.27
ATOM    742  C   GLN B  92     -33.205   3.135  26.723  1.00 86.27
ATOM    743  O   GLN B  92     -33.450   3.202  25.520  1.00 86.27
ATOM    744  CB  GLN B  92     -34.876   3.530  28.428  1.00 86.27
ATOM    745  CG  GLN B  92     -35.607   4.517  27.537  1.00 86.27
ATOM    746  CD  GLN B  92     -36.649   3.844  26.666  1.00 86.27
ATOM    747  OE1 GLN B  92     -37.896   3.888  27.125  1.00 86.27
ATOM    748  NE2 GLN B  92     -36.225   3.370  25.499  1.00 86.27
ATOM    749  N   GLN B  93     -32.087   3.666  27.257  1.00 72.07
ATOM    750  CA  GLN B  93     -31.211   4.518  26.498  1.00 72.07
ATOM    751  C   GLN B  93     -30.580   3.776  25.367  1.00 72.07
ATOM    752  O   GLN B  93     -30.415   4.323  24.278  1.00 72.07
ATOM    753  CB  GLN B  93     -30.079   5.118  27.347  1.00 72.07
ATOM    754  CG  GLN B  93     -29.097   5.959  26.553  1.00 72.07
ATOM    755  CD  GLN B  93     -29.745   7.197  25.963  1.00 72.07
ATOM    756  OE1 GLN B  93     -29.688   8.289  26.719  1.00 72.07
ATOM    757  NE2 GLN B  93     -30.209   7.086  24.723  1.00 72.07
ATOM    758  N   ALA B  94     -30.199   2.509  25.599  1.00 87.36
ATOM    759  CA  ALA B  94     -29.536   1.724  24.599  1.00 87.36
ATOM    760  C   ALA B  94     -30.468   1.541  23.442  1.00 87.36
ATOM    761  O   ALA B  94     -30.060   1.604  22.284  1.00 87.36
ATOM    762  CB  ALA B  94     -29.143   0.338  25.145  1.00 87.36
ATOM    763  N   LEU B  95     -31.757   1.307  23.744  1.00 46.72
ATOM    764  CA  LEU B  95     -32.767   1.079  22.752  1.00 46.72
ATOM    765  C   LEU B  95     -32.984   2.330  21.967  1.00 46.72
ATOM    766  O   LEU B  95     -33.285   2.279  20.779  1.00 46.72
ATOM    767  CB  LEU B  95     -34.119   0.648  23.352  1.00 46.72
ATOM    768  CG  LEU B  95     -34.303  -0.883  23.414  1.00 46.72
ATOM    769  CD1 LEU B  95     -33.084  -1.575  24.044  1.00 46.72
ATOM    770  CD2 LEU B  95     -35.620  -1.267  24.109  1.00 46.72
ATOM    771  N   LYS B  96     -32.861   3.498  22.616  1.00 93.00
ATOM    772  CA  LYS B  96     -33.083   4.737  21.935  1.00 93.00
ATOM    773  C   LYS B  96     -32.074   4.854  20.830  1.00 93.00
ATOM    774  O   LYS B  96     -32.383   5.390  19.768  1.00 93.00
ATOM    775  CB  LYS B  96     -32.941   5.942  22.879  1.00 93.00
ATOM    776  CG  LYS B  96     -33.863   5.832  24.095  1.00 93.00
ATOM    777  CD  LYS B  96     -34.586   7.129  24.460  1.00 93.00
ATOM    778  CE  LYS B  96     -33.928   7.909  25.599  1.00 93.00
ATOM    779  NZ  LYS B  96     -34.628   9.200  25.794  1.00 93.00
ATOM    780  N   LEU B  97     -30.831   4.385  21.069  1.00 42.27
ATOM    781  CA  LEU B  97     -29.779   4.476  20.092  1.00 42.27
ATOM    782  C   LEU B  97     -30.053   3.611  18.899  1.00 42.27
ATOM    783  O   LEU B  97     -29.868   4.041  17.762  1.00 42.27
ATOM    784  CB  LEU B  97     -28.397   4.075  20.636  1.00 42.27
ATOM    785  CG  LEU B  97     -28.149   4.367  22.113  1.00 42.27
ATOM    786  CD1 LEU B  97     -26.830   3.756  22.560  1.00 42.27
ATOM    787  CD2 LEU B  97     -28.087   5.865  22.364  1.00 42.27
ATOM    788  N   MET B  98     -30.516   2.365  19.117  1.00120.32
ATOM    789  CA  MET B  98     -30.757   1.469  18.025  1.00120.32
ATOM    790  C   MET B  98     -31.831   2.081  17.181  1.00120.32
ATOM    791  O   MET B  98     -31.746   2.086  15.954  1.00120.32
ATOM    792  CB  MET B  98     -31.175   0.093  18.481  1.00120.32
ATOM    793  CG  MET B  98     -30.087  -0.701  19.205  1.00120.32
ATOM    794  SD  MET B  98     -28.828  -1.326  18.079  1.00120.32
ATOM    795  CE  MET B  98     -27.646   0.020  18.111  1.00120.32
ATOM    796  N   GLN B  99     -32.859   2.662  17.832  1.00 94.56
ATOM    797  CA  GLN B  99     -33.959   3.231  17.116  1.00 94.56
ATOM    798  C   GLN B  99     -33.452   4.301  16.203  1.00 94.56
ATOM    799  O   GLN B  99     -33.739   4.279  15.008  1.00 94.56
ATOM    800  CB  GLN B  99     -35.016   3.885  18.029  1.00 94.56
ATOM    801  CG  GLN B  99     -36.442   3.533  17.657  1.00 94.56
ATOM    802  CD  GLN B  99     -37.063   4.565  16.736  1.00 94.56
ATOM    803  OE1 GLN B  99     -36.943   4.320  15.435  1.00 94.56
ATOM    804  NE2 GLN B  99     -37.741   5.547  17.322  1.00 94.56
ATOM    805  N   GLU B 100     -32.628   5.235  16.717  1.00 75.02
ATOM    806  CA  GLU B 100     -32.198   6.331  15.894  1.00 75.02
ATOM    807  C   GLU B 100     -31.419   5.808  14.730  1.00 75.02
ATOM    808  O   GLU B 100     -31.520   6.341  13.626  1.00 75.02
ATOM    809  CB  GLU B 100     -31.315   7.351  16.631  1.00 75.02
ATOM    810  CG  GLU B 100     -31.976   7.923  17.884  1.00 75.02
ATOM    811  CD  GLU B 100     -31.279   9.241  18.196  1.00 75.02
ATOM    812  OE1 GLU B 100     -31.617  10.255  17.529  1.00 75.02
ATOM    813  OE2 GLU B 100     -30.401   9.254  19.099  1.00 75.02
ATOM    814  N   HIS B 101     -30.610   4.756  14.950  1.00 48.89
ATOM    815  CA  HIS B 101     -29.764   4.239  13.911  1.00 48.89
ATOM    816  C   HIS B 101     -30.610   3.643  12.823  1.00 48.89
ATOM    817  O   HIS B 101     -30.322   3.823  11.640  1.00 48.89
ATOM    818  CB  HIS B 101     -28.785   3.161  14.404  1.00 48.89
ATOM    819  CG  HIS B 101     -27.594   3.716  15.115  1.00 48.89
ATOM    820  ND1 HIS B 101     -27.681   4.352  16.334  1.00 48.89
ATOM    821  CD2 HIS B 101     -26.283   3.736  14.775  1.00 48.89
ATOM    822  CE1 HIS B 101     -26.477   4.739  16.712  1.00 48.89
ATOM    823  NE2 HIS B 101     -25.611   4.378  15.787  1.00 48.89
ATOM    824  N   ARG B 102     -31.682   2.908  13.187  1.00156.67
ATOM    825  CA  ARG B 102     -32.491   2.325  12.160  1.00156.67
ATOM    826  C   ARG B 102     -33.094   3.451  11.370  1.00156.67
ATOM    827  O   ARG B 102     -33.279   3.350  10.161  1.00156.67
ATOM    828  CB  ARG B 102     -33.613   1.390  12.651  1.00156.67
ATOM    829  CG  ARG B 102     -34.849   2.091  13.195  1.00156.67
ATOM    830  CD  ARG B 102     -36.061   1.174  13.343  1.00156.67
ATOM    831  NE  ARG B 102     -37.222   2.069  13.593  1.00156.67
ATOM    832  CZ  ARG B 102     -38.495   1.588  13.495  1.00156.67
ATOM    833  NH1 ARG B 102     -38.715   0.263  13.248  1.00156.67
ATOM    834  NH2 ARG B 102     -39.552   2.440  13.625  1.00156.67
ATOM    835  N   GLN B 103     -33.397   4.584  12.026  1.00113.64
ATOM    836  CA  GLN B 103     -33.981   5.696  11.327  1.00113.64
ATOM    837  C   GLN B 103     -33.036   6.076  10.225  1.00113.64
ATOM    838  O   GLN B 103     -33.448   6.278   9.083  1.00113.64
ATOM    839  CB  GLN B 103     -34.121   6.928  12.237  1.00113.64
ATOM    840  CG  GLN B 103     -35.168   6.785  13.341  1.00113.64
ATOM    841  CD  GLN B 103     -36.481   7.328  12.797  1.00113.64
ATOM    842  OE1 GLN B 103     -36.922   8.412  13.176  1.00113.64
ATOM    843  NE2 GLN B 103     -37.119   6.564  11.870  1.00113.64
ATOM    844  N   MET B 104     -31.726   6.134  10.531  1.00 92.86
ATOM    845  CA  MET B 104     -30.760   6.510   9.537  1.00 92.86
ATOM    846  C   MET B 104     -30.770   5.512   8.426  1.00 92.86
ATOM    847  O   MET B 104     -30.706   5.880   7.255  1.00 92.86
ATOM    848  CB  MET B 104     -29.323   6.572  10.077  1.00 92.86
ATOM    849  CG  MET B 104     -28.306   7.008   9.026  1.00 92.86
ATOM    850  SD  MET B 104     -26.814   5.966   8.960  1.00 92.86
ATOM    851  CE  MET B 104     -27.643   4.418   8.495  1.00 92.86
ATOM    852  N   ILE B 105     -30.847   4.211   8.751  1.00 98.56
ATOM    853  CA  ILE B 105     -30.789   3.278   7.670  1.00 98.56
ATOM    854  C   ILE B 105     -31.994   3.469   6.810  1.00 98.56
ATOM    855  O   ILE B 105     -31.872   3.567   5.592  1.00 98.56
ATOM    856  CB  ILE B 105     -30.737   1.815   8.146  1.00 98.56
ATOM    857  CG1 ILE B 105     -29.451   1.556   8.935  1.00 98.56
ATOM    858  CG2 ILE B 105     -30.772   0.865   6.959  1.00 98.56
ATOM    859  CD1 ILE B 105     -29.373   0.172   9.539  1.00 98.56
ATOM    860  N   GLU B 106     -33.181   3.616   7.432  1.00 53.82
ATOM    861  CA  GLU B 106     -34.414   3.699   6.704  1.00 53.82
ATOM    862  C   GLU B 106     -34.334   4.835   5.733  1.00 53.82
ATOM    863  O   GLU B 106     -34.764   4.711   4.587  1.00 53.82
ATOM    864  CB  GLU B 106     -35.602   3.953   7.647  1.00 53.82
ATOM    865  CG  GLU B 106     -35.893   2.755   8.556  1.00 53.82
ATOM    866  CD  GLU B 106     -36.904   3.168   9.617  1.00 53.82
ATOM    867  OE1 GLU B 106     -36.880   4.362  10.015  1.00 53.82
ATOM    868  OE2 GLU B 106     -37.707   2.297  10.049  1.00 53.82
ATOM    869  N   LYS B 107     -33.763   5.974   6.155  1.00108.97
ATOM    870  CA  LYS B 107     -33.699   7.102   5.274  1.00108.97
ATOM    871  C   LYS B 107     -32.817   6.790   4.112  1.00108.97
ATOM    872  O   LYS B 107     -33.034   7.309   3.021  1.00108.97
ATOM    873  CB  LYS B 107     -33.202   8.359   5.926  1.00108.97
ATOM    874  CG  LYS B 107     -33.909   8.738   7.230  1.00108.97
ATOM    875  CD  LYS B 107     -32.945   9.275   8.275  1.00108.97
ATOM    876  CE  LYS B 107     -32.861  10.792   8.221  1.00108.97
ATOM    877  NZ  LYS B 107     -31.881  11.258   7.201  1.00108.97
ATOM    878  N   GLU B 108     -31.762   5.983   4.324  1.00 46.81
ATOM    879  CA  GLU B 108     -30.876   5.615   3.254  1.00 46.81
ATOM    880  C   GLU B 108     -31.653   4.768   2.291  1.00 46.81
ATOM    881  O   GLU B 108     -31.555   4.941   1.076  1.00 46.81
ATOM    882  CB  GLU B 108     -29.686   4.773   3.753  1.00 46.81
ATOM    883  CG  GLU B 108     -28.569   5.602   4.394  1.00 46.81
ATOM    884  CD  GLU B 108     -27.241   5.208   3.756  1.00 46.81
ATOM    885  OE1 GLU B 108     -26.932   3.986   3.741  1.00 46.81
ATOM    886  OE2 GLU B 108     -26.513   6.121   3.283  1.00 46.81
ATOM    887  N   LEU B 109     -32.478   3.842   2.823  1.00177.24
ATOM    888  CA  LEU B 109     -33.224   2.952   1.979  1.00177.24
ATOM    889  C   LEU B 109     -34.134   3.739   1.103  1.00177.24
ATOM    890  O   LEU B 109     -34.229   3.489  -0.097  1.00177.24
ATOM    891  CB  LEU B 109     -34.222   2.040   2.711  1.00177.24
ATOM    892  CG  LEU B 109     -35.085   1.132   1.841  1.00177.24
ATOM    893  CD1 LEU B 109     -34.709  -0.338   2.053  1.00177.24
ATOM    894  CD2 LEU B 109     -36.565   1.437   2.043  1.00177.24
ATOM    895  N   GLU B 110     -34.830   4.718   1.698  1.00 74.73
ATOM    896  CA  GLU B 110     -35.832   5.458   0.990  1.00 74.73
ATOM    897  C   GLU B 110     -35.234   6.182  -0.170  1.00 74.73
ATOM    898  O   GLU B 110     -35.802   6.189  -1.261  1.00 74.73
ATOM    899  CB  GLU B 110     -36.506   6.513   1.876  1.00 74.73
ATOM    900  CG  GLU B 110     -37.491   5.937   2.879  1.00 74.73
ATOM    901  CD  GLU B 110     -38.887   6.502   2.707  1.00 74.73
ATOM    902  OE1 GLU B 110     -39.012   7.647   2.223  1.00 74.73
ATOM    903  OE2 GLU B 110     -39.859   5.798   3.055  1.00 74.73
ATOM    904  N   GLU B 111     -34.060   6.805   0.020  1.00 39.51
ATOM    905  CA  GLU B 111     -33.494   7.562  -1.057  1.00 39.51
ATOM    906  C   GLU B 111     -33.230   6.627  -2.191  1.00 39.51
ATOM    907  O   GLU B 111     -33.453   6.975  -3.349  1.00 39.51
ATOM    908  CB  GLU B 111     -32.161   8.236  -0.688  1.00 39.51
ATOM    909  CG  GLU B 111     -32.235   9.093   0.561  1.00 39.51
ATOM    910  CD  GLU B 111     -31.151  10.154   0.594  1.00 39.51
ATOM    911  OE1 GLU B 111     -31.199  11.080  -0.243  1.00 39.51
ATOM    912  OE2 GLU B 111     -30.254  10.060   1.459  1.00 39.51
ATOM    913  N   ILE B 112     -32.742   5.411  -1.884  1.00 52.11
ATOM    914  CA  ILE B 112     -32.392   4.475  -2.913  1.00 52.11
ATOM    915  C   ILE B 112     -33.626   4.078  -3.653  1.00 52.11
ATOM    916  O   ILE B 112     -33.685   4.154  -4.879  1.00 52.11
ATOM    917  CB  ILE B 112     -31.796   3.209  -2.367  1.00 52.11
ATOM    918  CG1 ILE B 112     -30.611   3.520  -1.438  1.00 52.11
ATOM    919  CG2 ILE B 112     -31.425   2.313  -3.559  1.00 52.11
ATOM    920  CD1 ILE B 112     -30.404   2.475  -0.342  1.00 52.11
ATOM    921  N   CYS B 113     -34.674   3.697  -2.906  1.00 55.70
ATOM    922  CA  CYS B 113     -35.896   3.260  -3.498  1.00 55.70
ATOM    923  C   CYS B 113     -36.435   4.389  -4.326  1.00 55.70
ATOM    924  O   CYS B 113     -37.028   4.166  -5.379  1.00 55.70
ATOM    925  CB  CYS B 113     -36.931   2.858  -2.435  1.00 55.70
ATOM    926  SG  CYS B 113     -37.143   1.052  -2.352  1.00 55.70
ATOM    927  N   SER B 114     -36.249   5.638  -3.864  1.00 46.94
ATOM    928  CA  SER B 114     -36.721   6.797  -4.572  1.00 46.94
ATOM    929  C   SER B 114     -35.983   6.975  -5.863  1.00 46.94
ATOM    930  O   SER B 114     -36.554   7.470  -6.831  1.00 46.94
ATOM    931  CB  SER B 114     -36.569   8.102  -3.771  1.00 46.94
ATOM    932  OG  SER B 114     -35.271   8.641  -3.932  1.00 46.94
ATOM    933  N   SER B 115     -34.677   6.653  -5.907  1.00 52.72
ATOM    934  CA  SER B 115     -33.944   6.823  -7.132  1.00 52.72
ATOM    935  C   SER B 115     -34.428   5.852  -8.157  1.00 52.72
ATOM    936  O   SER B 115     -34.650   6.216  -9.311  1.00 52.72
ATOM    937  CB  SER B 115     -32.433   6.585  -6.981  1.00 52.72
ATOM    938  OG  SER B 115     -31.924   7.283  -5.861  1.00 52.72
ATOM    939  N   ILE B 116     -34.618   4.582  -7.756  1.00135.17
ATOM    940  CA  ILE B 116     -34.963   3.582  -8.723  1.00135.17
ATOM    941  C   ILE B 116     -36.307   3.903  -9.292  1.00135.17
ATOM    942  O   ILE B 116     -36.494   3.887 -10.507  1.00135.17
ATOM    943  CB  ILE B 116     -34.979   2.174  -8.174  1.00135.17
ATOM    944  CG1 ILE B 116     -33.609   1.706  -7.654  1.00135.17
ATOM    945  CG2 ILE B 116     -35.548   1.267  -9.276  1.00135.17
ATOM    946  CD1 ILE B 116     -33.592   1.426  -6.148  1.00135.17
ATOM    947  N   LEU B 117     -37.260   4.272  -8.418  1.00 49.08
ATOM    948  CA  LEU B 117     -38.610   4.526  -8.820  1.00 49.08
ATOM    949  C   LEU B 117     -38.631   5.636  -9.823  1.00 49.08
ATOM    950  O   LEU B 117     -39.374   5.569 -10.799  1.00 49.08
ATOM    951  CB  LEU B 117     -39.520   4.931  -7.647  1.00 49.08
ATOM    952  CG  LEU B 117     -39.801   3.785  -6.656  1.00 49.08
ATOM    953  CD1 LEU B 117     -40.753   4.233  -5.539  1.00 49.08
ATOM    954  CD2 LEU B 117     -40.293   2.523  -7.383  1.00 49.08
ATOM    955  N   SER B 118     -37.820   6.692  -9.625  1.00 80.28
ATOM    956  CA  SER B 118     -37.855   7.790 -10.550  1.00 80.28
ATOM    957  C   SER B 118     -37.417   7.326 -11.907  1.00 80.28
ATOM    958  O   SER B 118     -38.046   7.654 -12.913  1.00 80.28
ATOM    959  CB  SER B 118     -36.946   8.956 -10.115  1.00 80.28
ATOM    960  OG  SER B 118     -35.586   8.573 -10.164  1.00 80.28
ATOM    961  N   LEU B 119     -36.343   6.517 -11.969  1.00 34.13
ATOM    962  CA  LEU B 119     -35.826   6.103 -13.240  1.00 34.13
ATOM    963  C   LEU B 119     -36.910   5.375 -13.961  1.00 34.13
ATOM    964  O   LEU B 119     -37.150   5.600 -15.144  1.00 34.13
ATOM    965  CB  LEU B 119     -34.663   5.159 -13.136  1.00 34.13
ATOM    966  CG  LEU B 119     -33.390   5.681 -12.439  1.00 34.13
ATOM    967  CD1 LEU B 119     -32.859   4.684 -11.421  1.00 34.13
ATOM    968  CD2 LEU B 119     -32.297   5.941 -13.463  1.00 34.13
ATOM    969  N   LEU B 120     -37.622   4.497 -13.240  1.00 55.72
ATOM    970  CA  LEU B 120     -38.631   3.679 -13.838  1.00 55.72
ATOM    971  C   LEU B 120     -39.700   4.543 -14.425  1.00 55.72
ATOM    972  O   LEU B 120     -40.149   4.297 -15.544  1.00 55.72
ATOM    973  CB  LEU B 120     -39.300   2.761 -12.803  1.00 55.72
ATOM    974  CG  LEU B 120     -38.739   1.326 -12.808  1.00 55.72
ATOM    975  CD1 LEU B 120     -37.293   1.294 -12.291  1.00 55.72
ATOM    976  CD2 LEU B 120     -39.655   0.367 -12.030  1.00 55.72
ATOM    977  N   ASP B 121     -40.154   5.568 -13.682  1.00 83.74
ATOM    978  CA  ASP B 121     -41.228   6.385 -14.167  1.00 83.74
ATOM    979  C   ASP B 121     -40.810   7.177 -15.368  1.00 83.74
ATOM    980  O   ASP B 121     -41.485   7.167 -16.396  1.00 83.74
ATOM    981  CB  ASP B 121     -41.726   7.394 -13.117  1.00 83.74
ATOM    982  CG  ASP B 121     -43.155   7.778 -13.475  1.00 83.74
ATOM    983  OD1 ASP B 121     -44.051   6.899 -13.363  1.00 83.74
ATOM    984  OD2 ASP B 121     -43.371   8.955 -13.867  1.00 83.74
ATOM    985  N   GLU B 122     -39.688   7.912 -15.258  1.00167.52
ATOM    986  CA  GLU B 122     -39.309   8.799 -16.319  1.00167.52
ATOM    987  C   GLU B 122     -38.787   8.095 -17.544  1.00167.52
ATOM    988  O   GLU B 122     -39.168   8.449 -18.657  1.00167.52
ATOM    989  CB  GLU B 122     -38.251   9.830 -15.882  1.00167.52
ATOM    990  CG  GLU B 122     -38.543  10.472 -14.540  1.00167.52
ATOM    991  CD  GLU B 122     -39.354  11.746 -14.680  1.00167.52
ATOM    992  OE1 GLU B 122     -39.138  12.484 -15.664  1.00167.52
ATOM    993  OE2 GLU B 122     -40.207  12.006 -13.805  1.00167.52
ATOM    994  N   HIS B 123     -37.779   7.208 -17.382  1.00144.07
ATOM    995  CA  HIS B 123     -37.155   6.537 -18.500  1.00144.07
ATOM    996  C   HIS B 123     -37.618   5.151 -18.869  1.00144.07
ATOM    997  O   HIS B 123     -37.942   4.874 -20.023  1.00144.07
ATOM    998  CB  HIS B 123     -35.631   6.436 -18.325  1.00144.07
ATOM    999  CG  HIS B 123     -34.989   7.725 -17.927  1.00144.07
ATOM   1000  ND1 HIS B 123     -34.939   8.822 -18.759  1.00144.07
ATOM   1001  CD2 HIS B 123     -34.362   8.093 -16.784  1.00144.07
ATOM   1002  CE1 HIS B 123     -34.309   9.807 -18.144  1.00144.07
ATOM   1003  NE2 HIS B 123     -33.950   9.393 -16.947  1.00144.07
ATOM   1004  N   LEU B 124     -37.599   4.228 -17.883  1.00101.38
ATOM   1005  CA  LEU B 124     -37.719   2.827 -18.182  1.00101.38
ATOM   1006  C   LEU B 124     -39.059   2.383 -18.675  1.00101.38
ATOM   1007  O   LEU B 124     -39.188   2.008 -19.839  1.00101.38
ATOM   1008  CB  LEU B 124     -37.354   1.957 -16.971  1.00101.38
ATOM   1009  CG  LEU B 124     -35.844   1.973 -16.645  1.00101.38
ATOM   1010  CD1 LEU B 124     -35.531   1.285 -15.305  1.00101.38
ATOM   1011  CD2 LEU B 124     -35.011   1.417 -17.809  1.00101.38
ATOM   1012  N   ILE B 125     -40.111   2.500 -17.843  1.00130.88
ATOM   1013  CA  ILE B 125     -41.376   1.946 -18.225  1.00130.88
ATOM   1014  C   ILE B 125     -41.890   2.614 -19.468  1.00130.88
ATOM   1015  O   ILE B 125     -42.453   1.915 -20.308  1.00130.88
ATOM   1016  CB  ILE B 125     -42.414   1.885 -17.119  1.00130.88
ATOM   1017  CG1 ILE B 125     -41.860   1.579 -15.721  1.00130.88
ATOM   1018  CG2 ILE B 125     -43.453   0.845 -17.567  1.00130.88
ATOM   1019  CD1 ILE B 125     -42.938   1.517 -14.642  1.00130.88
ATOM   1020  N   PRO B 126     -41.744   3.895 -19.690  1.00180.93
ATOM   1021  CA  PRO B 126     -42.282   4.472 -20.888  1.00180.93
ATOM   1022  C   PRO B 126     -41.625   4.005 -22.153  1.00180.93
ATOM   1023  O   PRO B 126     -42.219   4.209 -23.203  1.00180.93
ATOM   1024  CB  PRO B 126     -42.176   5.988 -20.714  1.00180.93
ATOM   1025  CG  PRO B 126     -42.478   6.216 -19.227  1.00180.93
ATOM   1026  CD  PRO B 126     -41.930   4.958 -18.545  1.00180.93
ATOM   1027  N   SER B 127     -40.357   3.555 -22.102  1.00 86.33
ATOM   1028  CA  SER B 127     -39.578   3.091 -23.225  1.00 86.33
ATOM   1029  C   SER B 127     -39.836   1.689 -23.689  1.00 86.33
ATOM   1030  O   SER B 127     -39.794   1.442 -24.894  1.00 86.33
ATOM   1031  CB  SER B 127     -38.066   3.201 -22.972  1.00 86.33
ATOM   1032  OG  SER B 127     -37.724   4.499 -22.524  1.00 86.33
ATOM   1033  N   SER B 128     -40.072   0.742 -22.748  1.00 68.48
ATOM   1034  CA  SER B 128     -40.096  -0.671 -23.034  1.00 68.48
ATOM   1035  C   SER B 128     -40.918  -0.936 -24.250  1.00 68.48
ATOM   1036  O   SER B 128     -42.107  -0.632 -24.302  1.00 68.48
ATOM   1037  CB  SER B 128     -40.665  -1.518 -21.882  1.00 68.48
ATOM   1038  OG  SER B 128     -41.724  -0.839 -21.237  1.00 68.48
ATOM   1039  N   VAL B 129     -40.225  -1.440 -25.290  1.00113.76
ATOM   1040  CA  VAL B 129     -40.766  -1.781 -26.570  1.00113.76
ATOM   1041  C   VAL B 129     -41.477  -3.095 -26.514  1.00113.76
ATOM   1042  O   VAL B 129     -42.454  -3.306 -27.232  1.00113.76
ATOM   1043  CB  VAL B 129     -39.671  -1.846 -27.651  1.00113.76
ATOM   1044  CG1 VAL B 129     -39.101  -0.461 -27.916  1.00113.76
ATOM   1045  CG2 VAL B 129     -38.536  -2.755 -27.205  1.00113.76
ATOM   1046  N   SER B 130     -40.988  -4.024 -25.667  1.00104.95
ATOM   1047  CA  SER B 130     -41.542  -5.344 -25.686  1.00104.95
ATOM   1048  C   SER B 130     -42.216  -5.647 -24.391  1.00104.95
ATOM   1049  O   SER B 130     -42.017  -4.970 -23.384  1.00104.95
ATOM   1050  CB  SER B 130     -40.514  -6.412 -25.889  1.00104.95
ATOM   1051  OG  SER B 130     -41.090  -7.644 -26.332  1.00104.95
ATOM   1052  N   ALA B 131     -43.057  -6.699 -24.412  1.00 26.94
ATOM   1053  CA  ALA B 131     -43.798  -7.090 -23.255  1.00 26.94
ATOM   1054  C   ALA B 131     -42.837  -7.508 -22.188  1.00 26.94
ATOM   1055  O   ALA B 131     -43.028  -7.190 -21.014  1.00 26.94
ATOM   1056  CB  ALA B 131     -44.772  -8.229 -23.561  1.00 26.94
ATOM   1057  N   GLU B 132     -41.763  -8.220 -22.582  1.00 54.74
ATOM   1058  CA  GLU B 132     -40.844  -8.777 -21.630  1.00 54.74
ATOM   1059  C   GLU B 132     -40.238  -7.686 -20.817  1.00 54.74
ATOM   1060  O   GLU B 132     -40.181  -7.761 -19.592  1.00 54.74
ATOM   1061  CB  GLU B 132     -39.662  -9.523 -22.280  1.00 54.74
ATOM   1062  CG  GLU B 132     -40.083 -10.810 -23.005  1.00 54.74
ATOM   1063  CD  GLU B 132     -40.251 -10.514 -24.490  1.00 54.74
ATOM   1064  OE1 GLU B 132     -41.107  -9.653 -24.825  1.00 54.74
ATOM   1065  OE2 GLU B 132     -39.526 -11.140 -25.308  1.00 54.74
ATOM   1066  N   CYS B 133     -39.771  -6.618 -21.471  1.00 82.14
ATOM   1067  CA  CYS B 133     -39.146  -5.585 -20.705  1.00 82.14
ATOM   1068  C   CYS B 133     -40.186  -4.960 -19.834  1.00 82.14
ATOM   1069  O   CYS B 133     -39.942  -4.639 -18.672  1.00 82.14
ATOM   1070  CB  CYS B 133     -38.568  -4.476 -21.592  1.00 82.14
ATOM   1071  SG  CYS B 133     -36.865  -4.782 -22.160  1.00 82.14
ATOM   1072  N   LYS B 134     -41.404  -4.810 -20.376  1.00114.23
ATOM   1073  CA  LYS B 134     -42.437  -4.138 -19.649  1.00114.23
ATOM   1074  C   LYS B 134     -42.669  -4.863 -18.353  1.00114.23
ATOM   1075  O   LYS B 134     -42.756  -4.235 -17.300  1.00114.23
ATOM   1076  CB  LYS B 134     -43.766  -4.112 -20.423  1.00114.23
ATOM   1077  CG  LYS B 134     -43.969  -2.852 -21.266  1.00114.23
ATOM   1078  CD  LYS B 134     -45.237  -2.897 -22.124  1.00114.23
ATOM   1079  CE  LYS B 134     -46.522  -3.102 -21.318  1.00114.23
ATOM   1080  NZ  LYS B 134     -47.340  -1.870 -21.346  1.00114.23
ATOM   1081  N   VAL B 135     -42.764  -6.209 -18.381  1.00117.09
ATOM   1082  CA  VAL B 135     -42.998  -6.943 -17.165  1.00117.09
ATOM   1083  C   VAL B 135     -41.824  -6.828 -16.247  1.00117.09
ATOM   1084  O   VAL B 135     -41.985  -6.824 -15.026  1.00117.09
ATOM   1085  CB  VAL B 135     -43.286  -8.407 -17.357  1.00117.09
ATOM   1086  CG1 VAL B 135     -43.862  -8.969 -16.054  1.00117.09
ATOM   1087  CG2 VAL B 135     -44.219  -8.588 -18.561  1.00117.09
ATOM   1088  N   PHE B 136     -40.605  -6.760 -16.810  1.00109.32
ATOM   1089  CA  PHE B 136     -39.433  -6.673 -15.993  1.00109.32
ATOM   1090  C   PHE B 136     -39.522  -5.406 -15.202  1.00109.32
ATOM   1091  O   PHE B 136     -39.286  -5.402 -13.994  1.00109.32
ATOM   1092  CB  PHE B 136     -38.138  -6.601 -16.819  1.00109.32
ATOM   1093  CG  PHE B 136     -37.010  -6.349 -15.876  1.00109.32
ATOM   1094  CD1 PHE B 136     -36.544  -7.343 -15.044  1.00109.32
ATOM   1095  CD2 PHE B 136     -36.420  -5.107 -15.823  1.00109.32
ATOM   1096  CE1 PHE B 136     -35.504  -7.094 -14.178  1.00109.32
ATOM   1097  CE2 PHE B 136     -35.380  -4.853 -14.960  1.00109.32
ATOM   1098  CZ  PHE B 136     -34.920  -5.852 -14.136  1.00109.32
ATOM   1099  N   PHE B 137     -39.876  -4.290 -15.870  1.00 61.22
ATOM   1100  CA  PHE B 137     -39.944  -3.009 -15.223  1.00 61.22
ATOM   1101  C   PHE B 137     -40.999  -3.005 -14.160  1.00 61.22
ATOM   1102  O   PHE B 137     -40.739  -2.575 -13.036  1.00 61.22
ATOM   1103  CB  PHE B 137     -40.274  -1.850 -16.182  1.00 61.22
ATOM   1104  CG  PHE B 137     -39.191  -1.574 -17.178  1.00 61.22
ATOM   1105  CD1 PHE B 137     -37.861  -1.790 -16.857  1.00 61.22
ATOM   1106  CD2 PHE B 137     -39.496  -1.092 -18.440  1.00 61.22
ATOM   1107  CE1 PHE B 137     -36.862  -1.528 -17.774  1.00 61.22
ATOM   1108  CE2 PHE B 137     -38.499  -0.829 -19.359  1.00 61.22
ATOM   1109  CZ  PHE B 137     -37.180  -1.047 -19.026  1.00 61.22
ATOM   1110  N   TYR B 138     -42.205  -3.522 -14.469  1.00112.39
ATOM   1111  CA  TYR B 138     -43.270  -3.480 -13.502  1.00112.39
ATOM   1112  C   TYR B 138     -42.816  -4.179 -12.267  1.00112.39
ATOM   1113  O   TYR B 138     -42.966  -3.651 -11.166  1.00112.39
ATOM   1114  CB  TYR B 138     -44.567  -4.207 -13.919  1.00112.39
ATOM   1115  CG  TYR B 138     -45.224  -3.548 -15.083  1.00112.39
ATOM   1116  CD1 TYR B 138     -45.496  -2.201 -15.103  1.00112.39
ATOM   1117  CD2 TYR B 138     -45.549  -4.309 -16.183  1.00112.39
ATOM   1118  CE1 TYR B 138     -46.094  -1.628 -16.202  1.00112.39
ATOM   1119  CE2 TYR B 138     -46.147  -3.745 -17.283  1.00112.39
ATOM   1120  CZ  TYR B 138     -46.420  -2.400 -17.293  1.00112.39
ATOM   1121  OH  TYR B 138     -47.033  -1.816 -18.420  1.00112.39
ATOM   1122  N   LYS B 139     -42.188  -5.356 -12.427  1.00 97.13
ATOM   1123  CA  LYS B 139     -41.781  -6.123 -11.288  1.00 97.13
ATOM   1124  C   LYS B 139     -40.878  -5.271 -10.445  1.00 97.13
ATOM   1125  O   LYS B 139     -40.970  -5.283  -9.220  1.00 97.13
ATOM   1126  CB  LYS B 139     -40.979  -7.386 -11.660  1.00 97.13
ATOM   1127  CG  LYS B 139     -40.422  -8.143 -10.449  1.00 97.13
ATOM   1128  CD  LYS B 139     -39.670  -9.425 -10.809  1.00 97.13
ATOM   1129  CE  LYS B 139     -38.314  -9.549 -10.112  1.00 97.13
ATOM   1130  NZ  LYS B 139     -37.293 -10.048 -11.060  1.00 97.13
ATOM   1131  N   MET B 140     -39.988  -4.485 -11.073  1.00125.33
ATOM   1132  CA  MET B 140     -39.065  -3.707 -10.298  1.00125.33
ATOM   1133  C   MET B 140     -39.830  -2.740  -9.436  1.00125.33
ATOM   1134  O   MET B 140     -39.601  -2.649  -8.229  1.00125.33
ATOM   1135  CB  MET B 140     -38.110  -2.923 -11.216  1.00125.33
ATOM   1136  CG  MET B 140     -36.920  -3.726 -11.731  1.00125.33
ATOM   1137  SD  MET B 140     -35.516  -2.703 -12.259  1.00125.33
ATOM   1138  CE  MET B 140     -36.442  -1.853 -13.569  1.00125.33
ATOM   1139  N   LYS B 141     -40.816  -2.037 -10.025  1.00 40.52
ATOM   1140  CA  LYS B 141     -41.573  -1.046  -9.311  1.00 40.52
ATOM   1141  C   LYS B 141     -42.229  -1.724  -8.155  1.00 40.52
ATOM   1142  O   LYS B 141     -42.261  -1.190  -7.045  1.00 40.52
ATOM   1143  CB  LYS B 141     -42.690  -0.441 -10.177  1.00 40.52
ATOM   1144  CG  LYS B 141     -42.987   1.033  -9.892  1.00 40.52
ATOM   1145  CD  LYS B 141     -44.032   1.624 -10.842  1.00 40.52
ATOM   1146  CE  LYS B 141     -44.344   3.100 -10.584  1.00 40.52
ATOM   1147  NZ  LYS B 141     -45.611   3.476 -11.253  1.00 40.52
ATOM   1148  N   ALA B 142     -42.766  -2.936  -8.388  1.00 33.63
ATOM   1149  CA  ALA B 142     -43.410  -3.611  -7.304  1.00 33.63
ATOM   1150  C   ALA B 142     -42.372  -3.812  -6.246  1.00 33.63
ATOM   1151  O   ALA B 142     -42.563  -3.435  -5.090  1.00 33.63
ATOM   1152  CB  ALA B 142     -44.011  -4.957  -7.714  1.00 33.63
ATOM   1153  N   ASP B 143     -41.193  -4.327  -6.643  1.00 70.26
ATOM   1154  CA  ASP B 143     -40.179  -4.628  -5.673  1.00 70.26
ATOM   1155  C   ASP B 143     -39.793  -3.411  -4.888  1.00 70.26
ATOM   1156  O   ASP B 143     -39.749  -3.444  -3.659  1.00 70.26
ATOM   1157  CB  ASP B 143     -38.896  -5.199  -6.294  1.00 70.26
ATOM   1158  CG  ASP B 143     -38.893  -6.696  -6.038  1.00 70.26
ATOM   1159  OD1 ASP B 143     -39.968  -7.324  -6.232  1.00 70.26
ATOM   1160  OD2 ASP B 143     -37.822  -7.231  -5.644  1.00 70.26
ATOM   1161  N   TYR B 144     -39.519  -2.283  -5.554  1.00 82.41
ATOM   1162  CA  TYR B 144     -39.072  -1.166  -4.774  1.00 82.41
ATOM   1163  C   TYR B 144     -40.150  -0.664  -3.864  1.00 82.41
ATOM   1164  O   TYR B 144     -39.860  -0.268  -2.736  1.00 82.41
ATOM   1165  CB  TYR B 144     -38.429  -0.053  -5.602  1.00 82.41
ATOM   1166  CG  TYR B 144     -37.213  -0.738  -6.120  1.00 82.41
ATOM   1167  CD1 TYR B 144     -36.129  -0.967  -5.305  1.00 82.41
ATOM   1168  CD2 TYR B 144     -37.154  -1.129  -7.437  1.00 82.41
ATOM   1169  CE1 TYR B 144     -35.005  -1.590  -5.794  1.00 82.41
ATOM   1170  CE2 TYR B 144     -36.035  -1.751  -7.934  1.00 82.41
ATOM   1171  CZ  TYR B 144     -34.958  -1.981  -7.111  1.00 82.41
ATOM   1172  OH  TYR B 144     -33.804  -2.619  -7.616  1.00 82.41
ATOM   1173  N   TYR B 145     -41.416  -0.648  -4.328  1.00 78.13
ATOM   1174  CA  TYR B 145     -42.512  -0.214  -3.500  1.00 78.13
ATOM   1175  C   TYR B 145     -42.648  -1.153  -2.342  1.00 78.13
ATOM   1176  O   TYR B 145     -42.900  -0.727  -1.217  1.00 78.13
ATOM   1177  CB  TYR B 145     -43.849  -0.123  -4.254  1.00 78.13
ATOM   1178  CG  TYR B 145     -44.076   1.209  -4.926  1.00 78.13
ATOM   1179  CD1 TYR B 145     -43.881   2.398  -4.232  1.00 78.13
ATOM   1180  CD2 TYR B 145     -44.490   1.278  -6.249  1.00 78.13
ATOM   1181  CE1 TYR B 145     -44.092   3.621  -4.838  1.00 78.13
ATOM   1182  CE2 TYR B 145     -44.706   2.492  -6.872  1.00 78.13
ATOM   1183  CZ  TYR B 145     -44.506   3.663  -6.164  1.00 78.13
ATOM   1184  OH  TYR B 145     -44.718   4.878  -6.773  1.00 78.13
ATOM   1185  N   ARG B 146     -42.466  -2.463  -2.577  1.00122.91
ATOM   1186  CA  ARG B 146     -42.571  -3.423  -1.520  1.00122.91
ATOM   1187  C   ARG B 146     -41.509  -3.135  -0.483  1.00122.91
ATOM   1188  O   ARG B 146     -41.730  -3.359   0.705  1.00122.91
ATOM   1189  CB  ARG B 146     -42.402  -4.869  -2.018  1.00122.91
ATOM   1190  CG  ARG B 146     -42.403  -5.898  -0.889  1.00122.91
ATOM   1191  CD  ARG B 146     -42.114  -7.328  -1.350  1.00122.91
ATOM   1192  NE  ARG B 146     -41.132  -7.908  -0.398  1.00122.91
ATOM   1193  CZ  ARG B 146     -39.813  -8.014  -0.727  1.00122.91
ATOM   1194  NH1 ARG B 146     -39.379  -7.671  -1.974  1.00122.91
ATOM   1195  NH2 ARG B 146     -38.929  -8.451   0.214  1.00122.91
ATOM   1196  N   TYR B 147     -40.313  -2.659  -0.894  1.00 85.88
ATOM   1197  CA  TYR B 147     -39.245  -2.372   0.036  1.00 85.88
ATOM   1198  C   TYR B 147     -39.619  -1.234   0.919  1.00 85.88
ATOM   1199  O   TYR B 147     -39.318  -1.229   2.111  1.00 85.88
ATOM   1200  CB  TYR B 147     -37.911  -1.985  -0.623  1.00 85.88
ATOM   1201  CG  TYR B 147     -37.351  -3.191  -1.291  1.00 85.88
ATOM   1202  CD1 TYR B 147     -37.287  -4.385  -0.617  1.00 85.88
ATOM   1203  CD2 TYR B 147     -36.855  -3.120  -2.572  1.00 85.88
ATOM   1204  CE1 TYR B 147     -36.759  -5.503  -1.217  1.00 85.88
ATOM   1205  CE2 TYR B 147     -36.324  -4.233  -3.179  1.00 85.88
ATOM   1206  CZ  TYR B 147     -36.278  -5.427  -2.501  1.00 85.88
ATOM   1207  OH  TYR B 147     -35.733  -6.570  -3.121  1.00 85.88
ATOM   1208  N   LEU B 148     -40.247  -0.207   0.331  1.00 60.01
ATOM   1209  CA  LEU B 148     -40.704   0.919   1.078  1.00 60.01
ATOM   1210  C   LEU B 148     -41.762   0.427   2.025  1.00 60.01
ATOM   1211  O   LEU B 148     -41.921   0.933   3.133  1.00 60.01
ATOM   1212  CB  LEU B 148     -41.304   2.024   0.188  1.00 60.01
ATOM   1213  CG  LEU B 148     -40.338   2.544  -0.900  1.00 60.01
ATOM   1214  CD1 LEU B 148     -41.073   2.780  -2.230  1.00 60.01
ATOM   1215  CD2 LEU B 148     -39.544   3.777  -0.431  1.00 60.01
ATOM   1216  N   ALA B 149     -42.535  -0.587   1.607  1.00 37.62
ATOM   1217  CA  ALA B 149     -43.612  -1.056   2.434  1.00 37.62
ATOM   1218  C   ALA B 149     -43.087  -1.610   3.728  1.00 37.62
ATOM   1219  O   ALA B 149     -43.638  -1.347   4.796  1.00 37.62
ATOM   1220  CB  ALA B 149     -44.436  -2.172   1.770  1.00 37.62
ATOM   1221  N   GLU B 150     -41.979  -2.367   3.668  1.00 69.54
ATOM   1222  CA  GLU B 150     -41.445  -3.037   4.818  1.00 69.54
ATOM   1223  C   GLU B 150     -41.092  -2.014   5.851  1.00 69.54
ATOM   1224  O   GLU B 150     -41.103  -2.291   7.052  1.00 69.54
ATOM   1225  CB  GLU B 150     -40.147  -3.796   4.486  1.00 69.54
ATOM   1226  CG  GLU B 150     -39.575  -4.622   5.645  1.00 69.54
ATOM   1227  CD  GLU B 150     -40.583  -5.709   5.996  1.00 69.54
ATOM   1228  OE1 GLU B 150     -41.530  -5.407   6.771  1.00 69.54
ATOM   1229  OE2 GLU B 150     -40.422  -6.853   5.497  1.00 69.54
ATOM   1230  N   PHE B 151     -40.638  -0.841   5.381  1.00192.89
ATOM   1231  CA  PHE B 151     -40.202   0.230   6.234  1.00192.89
ATOM   1232  C   PHE B 151     -41.298   1.147   6.655  1.00192.89
ATOM   1233  O   PHE B 151     -41.074   1.943   7.560  1.00192.89
ATOM   1234  CB  PHE B 151     -39.068   1.141   5.684  1.00192.89
ATOM   1235  CG  PHE B 151     -37.726   0.466   5.614  1.00192.89
ATOM   1236  CD1 PHE B 151     -37.635  -0.912   5.548  1.00192.89
ATOM   1237  CD2 PHE B 151     -36.557   1.181   5.552  1.00192.89
ATOM   1238  CE1 PHE B 151     -36.428  -1.567   5.479  1.00192.89
ATOM   1239  CE2 PHE B 151     -35.348   0.528   5.480  1.00192.89
ATOM   1240  CZ  PHE B 151     -35.269  -0.840   5.444  1.00192.89
ATOM   1241  N   GLN B 152     -42.429   1.176   5.921  1.00 52.11
ATOM   1242  CA  GLN B 152     -43.459   2.177   6.080  1.00 52.11
ATOM   1243  C   GLN B 152     -44.143   2.140   7.412  1.00 52.11
ATOM   1244  O   GLN B 152     -44.258   1.100   8.057  1.00 52.11
ATOM   1245  CB  GLN B 152     -44.553   2.099   5.000  1.00 52.11
ATOM   1246  CG  GLN B 152     -44.218   2.866   3.735  1.00 52.11
ATOM   1247  CD  GLN B 152     -43.278   4.026   4.000  1.00 52.11
ATOM   1248  OE1 GLN B 152     -43.717   4.933   4.869  1.00 52.11
ATOM   1249  NE2 GLN B 152     -42.085   3.964   3.418  1.00 52.11
ATOM   1250  N   VAL B 153     -44.622   3.331   7.839  1.00 98.47
ATOM   1251  CA  VAL B 153     -45.318   3.526   9.077  1.00 98.47
ATOM   1252  C   VAL B 153     -46.771   3.249   8.843  1.00 98.47
ATOM   1253  O   VAL B 153     -47.172   2.813   7.766  1.00 98.47
ATOM   1254  CB  VAL B 153     -45.161   4.950   9.640  1.00 98.47
ATOM   1255  CG1 VAL B 153     -43.724   5.197  10.074  1.00 98.47
ATOM   1256  CG2 VAL B 153     -45.527   5.984   8.585  1.00 98.47
ATOM   1257  N   GLY B 154     -47.597   3.482   9.881  1.00 28.86
ATOM   1258  CA  GLY B 154     -49.003   3.206   9.828  1.00 28.86
ATOM   1259  C   GLY B 154     -49.688   4.064   8.807  1.00 28.86
ATOM   1260  O   GLY B 154     -50.625   3.614   8.152  1.00 28.86
ATOM   1261  N   GLU B 155     -49.289   5.344   8.689  1.00 61.39
ATOM   1262  CA  GLU B 155     -49.980   6.229   7.791  1.00 61.39
ATOM   1263  C   GLU B 155     -49.775   5.875   6.346  1.00 61.39
ATOM   1264  O   GLU B 155     -50.733   5.679   5.601  1.00 61.39
ATOM   1265  CB  GLU B 155     -49.533   7.693   7.949  1.00 61.39
ATOM   1266  CG  GLU B 155     -49.494   8.168   9.389  1.00 61.39
ATOM   1267  CD  GLU B 155     -48.094   8.127   9.969  1.00 61.39
ATOM   1268  OE1 GLU B 155     -47.740   7.110  10.601  1.00 61.39
ATOM   1269  OE2 GLU B 155     -47.348   9.114   9.789  1.00 61.39
ATOM   1270  N   LYS B 156     -48.501   5.787   5.930  1.00105.89
ATOM   1271  CA  LYS B 156     -48.074   5.609   4.568  1.00105.89
ATOM   1272  C   LYS B 156     -48.291   4.219   4.047  1.00105.89
ATOM   1273  O   LYS B 156     -48.488   4.021   2.848  1.00105.89
ATOM   1274  CB  LYS B 156     -46.578   5.917   4.405  1.00105.89
ATOM   1275  CG  LYS B 156     -46.113   5.958   2.962  1.00105.89
ATOM   1276  CD  LYS B 156     -46.866   7.017   2.174  1.00105.89
ATOM   1277  CE  LYS B 156     -45.957   7.714   1.174  1.00105.89
ATOM   1278  NZ  LYS B 156     -45.377   6.757   0.191  1.00105.89
ATOM   1279  N   ARG B 157     -48.289   3.217   4.940  1.00136.56
ATOM   1280  CA  ARG B 157     -48.190   1.844   4.531  1.00136.56
ATOM   1281  C   ARG B 157     -49.238   1.457   3.531  1.00136.56
ATOM   1282  O   ARG B 157     -48.918   0.880   2.493  1.00136.56
ATOM   1283  CB  ARG B 157     -48.333   0.877   5.721  1.00136.56
ATOM   1284  CG  ARG B 157     -47.348  -0.295   5.700  1.00136.56
ATOM   1285  CD  ARG B 157     -47.546  -1.240   4.509  1.00136.56
ATOM   1286  NE  ARG B 157     -46.447  -2.246   4.537  1.00136.56
ATOM   1287  CZ  ARG B 157     -46.742  -3.569   4.706  1.00136.56
ATOM   1288  NH1 ARG B 157     -48.042  -3.970   4.822  1.00136.56
ATOM   1289  NH2 ARG B 157     -45.740  -4.494   4.759  1.00136.56
ATOM   1290  N   ASN B 158     -50.508   1.803   3.786  1.00165.36
ATOM   1291  CA  ASN B 158     -51.609   1.343   2.986  1.00165.36
ATOM   1292  C   ASN B 158     -51.454   1.760   1.555  1.00165.36
ATOM   1293  O   ASN B 158     -51.682   0.961   0.649  1.00165.36
ATOM   1294  CB  ASN B 158     -52.936   1.962   3.459  1.00165.36
ATOM   1295  CG  ASN B 158     -54.118   1.473   2.651  1.00165.36
ATOM   1296  OD1 ASN B 158     -54.451   0.288   2.666  1.00165.36
ATOM   1297  ND2 ASN B 158     -54.757   2.391   1.937  1.00165.36
ATOM   1298  N   LYS B 159     -51.112   3.037   1.309  1.00 37.48
ATOM   1299  CA  LYS B 159     -51.009   3.515  -0.041  1.00 37.48
ATOM   1300  C   LYS B 159     -49.818   2.926  -0.732  1.00 37.48
ATOM   1301  O   LYS B 159     -49.923   2.425  -1.852  1.00 37.48
ATOM   1302  CB  LYS B 159     -50.873   5.041  -0.121  1.00 37.48
ATOM   1303  CG  LYS B 159     -51.971   5.796   0.605  1.00 37.48
ATOM   1304  CD  LYS B 159     -51.483   6.322   1.944  1.00 37.48
ATOM   1305  CE  LYS B 159     -52.517   7.227   2.594  1.00 37.48
ATOM   1306  NZ  LYS B 159     -51.990   7.880   3.824  1.00 37.48
ATOM   1307  N   THR B 160     -48.654   2.949  -0.056  1.00 29.55
ATOM   1308  CA  THR B 160     -47.431   2.479  -0.640  1.00 29.55
ATOM   1309  C   THR B 160     -47.624   1.036  -0.942  1.00 29.55
ATOM   1310  O   THR B 160     -47.240   0.546  -2.002  1.00 29.55
ATOM   1311  CB  THR B 160     -46.204   2.643   0.276  1.00 29.55
ATOM   1312  OG1 THR B 160     -45.973   4.035   0.526  1.00 29.55
ATOM   1313  CG2 THR B 160     -44.967   2.048  -0.379  1.00 29.55
ATOM   1314  N   ALA B 161     -48.275   0.331  -0.005  1.00 46.13
ATOM   1315  CA  ALA B 161     -48.532  -1.065  -0.144  1.00 46.13
ATOM   1316  C   ALA B 161     -49.378  -1.265  -1.358  1.00 46.13
ATOM   1317  O   ALA B 161     -49.308  -2.311  -1.994  1.00 46.13
ATOM   1318  CB  ALA B 161     -49.294  -1.655   1.053  1.00 46.13
ATOM   1319  N   GLU B 162     -50.274  -0.310  -1.662  1.00 56.18
ATOM   1320  CA  GLU B 162     -51.107  -0.442  -2.827  1.00 56.18
ATOM   1321  C   GLU B 162     -50.334  -0.264  -4.095  1.00 56.18
ATOM   1322  O   GLU B 162     -50.525  -1.013  -5.051  1.00 56.18
ATOM   1323  CB  GLU B 162     -52.276   0.553  -2.884  1.00 56.18
ATOM   1324  CG  GLU B 162     -53.164   0.377  -4.114  1.00 56.18
ATOM   1325  CD  GLU B 162     -54.541  -0.043  -3.622  1.00 56.18
ATOM   1326  OE1 GLU B 162     -55.070   0.627  -2.696  1.00 56.18
ATOM   1327  OE2 GLU B 162     -55.086  -1.035  -4.176  1.00 56.18
ATOM   1328  N   GLN B 163     -49.426   0.726  -4.136  1.00 65.06
ATOM   1329  CA  GLN B 163     -48.721   1.006  -5.353  1.00 65.06
ATOM   1330  C   GLN B 163     -47.973  -0.228  -5.725  1.00 65.06
ATOM   1331  O   GLN B 163     -47.910  -0.608  -6.894  1.00 65.06
ATOM   1332  CB  GLN B 163     -47.715   2.158  -5.194  1.00 65.06
ATOM   1333  CG  GLN B 163     -48.270   3.357  -4.447  1.00 65.06
ATOM   1334  CD  GLN B 163     -49.558   3.870  -5.061  1.00 65.06
ATOM   1335  OE1 GLN B 163     -49.487   4.210  -6.344  1.00 65.06
ATOM   1336  NE2 GLN B 163     -50.637   3.833  -4.285  1.00 65.06
ATOM   1337  N   SER B 164     -47.397  -0.910  -4.722  1.00 91.22
ATOM   1338  CA  SER B 164     -46.664  -2.091  -5.038  1.00 91.22
ATOM   1339  C   SER B 164     -47.596  -3.086  -5.673  1.00 91.22
ATOM   1340  O   SER B 164     -47.233  -3.736  -6.650  1.00 91.22
ATOM   1341  CB  SER B 164     -45.991  -2.751  -3.818  1.00 91.22
ATOM   1342  OG  SER B 164     -44.950  -3.624  -4.223  1.00 91.22
ATOM   1343  N   LEU B 165     -48.837  -3.211  -5.162  1.00 49.75
ATOM   1344  CA  LEU B 165     -49.767  -4.195  -5.659  1.00 49.75
ATOM   1345  C   LEU B 165     -50.155  -3.935  -7.088  1.00 49.75
ATOM   1346  O   LEU B 165     -50.271  -4.867  -7.882  1.00 49.75
ATOM   1347  CB  LEU B 165     -51.062  -4.263  -4.832  1.00 49.75
ATOM   1348  CG  LEU B 165     -50.978  -5.261  -3.663  1.00 49.75
ATOM   1349  CD1 LEU B 165     -52.198  -5.121  -2.738  1.00 49.75
ATOM   1350  CD2 LEU B 165     -50.779  -6.702  -4.160  1.00 49.75
ATOM   1351  N   VAL B 166     -50.395  -2.665  -7.462  1.00 31.07
ATOM   1352  CA  VAL B 166     -50.819  -2.383  -8.806  1.00 31.07
ATOM   1353  C   VAL B 166     -49.735  -2.779  -9.757  1.00 31.07
ATOM   1354  O   VAL B 166     -49.971  -3.496 -10.728  1.00 31.07
ATOM   1355  CB  VAL B 166     -51.090  -0.927  -9.027  1.00 31.07
ATOM   1356  CG1 VAL B 166     -51.609  -0.737 -10.461  1.00 31.07
ATOM   1357  CG2 VAL B 166     -52.063  -0.442  -7.940  1.00 31.07
ATOM   1358  N   ALA B 167     -48.491  -2.372  -9.455  1.00 38.36
ATOM   1359  CA  ALA B 167     -47.384  -2.607 -10.333  1.00 38.36
ATOM   1360  C   ALA B 167     -47.283  -4.079 -10.553  1.00 38.36
ATOM   1361  O   ALA B 167     -47.112  -4.529 -11.682  1.00 38.36
ATOM   1362  CB  ALA B 167     -46.047  -2.130  -9.738  1.00 38.36
ATOM   1363  N   TYR B 168     -47.415  -4.889  -9.493  1.00 76.83
ATOM   1364  CA  TYR B 168     -47.307  -6.300  -9.724  1.00 76.83
ATOM   1365  C   TYR B 168     -48.435  -6.742 -10.602  1.00 76.83
ATOM   1366  O   TYR B 168     -48.243  -7.541 -11.519  1.00 76.83
ATOM   1367  CB  TYR B 168     -47.430  -7.170  -8.454  1.00 76.83
ATOM   1368  CG  TYR B 168     -46.076  -7.535  -7.955  1.00 76.83
ATOM   1369  CD1 TYR B 168     -45.324  -8.485  -8.608  1.00 76.83
ATOM   1370  CD2 TYR B 168     -45.575  -6.957  -6.810  1.00 76.83
ATOM   1371  CE1 TYR B 168     -44.076  -8.830  -8.145  1.00 76.83
ATOM   1372  CE2 TYR B 168     -44.328  -7.298  -6.340  1.00 76.83
ATOM   1373  CZ  TYR B 168     -43.575  -8.233  -7.011  1.00 76.83
ATOM   1374  OH  TYR B 168     -42.295  -8.586  -6.534  1.00 76.83
ATOM   1375  N   LYS B 169     -49.647  -6.223 -10.332  1.00143.02
ATOM   1376  CA  LYS B 169     -50.832  -6.680 -10.994  1.00143.02
ATOM   1377  C   LYS B 169     -50.723  -6.438 -12.459  1.00143.02
ATOM   1378  O   LYS B 169     -50.977  -7.333 -13.264  1.00143.02
ATOM   1379  CB  LYS B 169     -52.093  -5.953 -10.500  1.00143.02
ATOM   1380  CG  LYS B 169     -52.543  -6.412  -9.113  1.00143.02
ATOM   1381  CD  LYS B 169     -53.337  -7.719  -9.133  1.00143.02
ATOM   1382  CE  LYS B 169     -53.895  -8.109  -7.761  1.00143.02
ATOM   1383  NZ  LYS B 169     -54.689  -9.356  -7.863  1.00143.02
ATOM   1384  N   THR B 170     -50.309  -5.223 -12.852  1.00 26.34
ATOM   1385  CA  THR B 170     -50.248  -4.946 -14.254  1.00 26.34
ATOM   1386  C   THR B 170     -49.267  -5.894 -14.857  1.00 26.34
ATOM   1387  O   THR B 170     -49.532  -6.495 -15.898  1.00 26.34
ATOM   1388  CB  THR B 170     -49.816  -3.503 -14.574  1.00 26.34
ATOM   1389  OG1 THR B 170     -48.428  -3.336 -14.262  1.00 26.34
ATOM   1390  CG2 THR B 170     -50.627  -2.510 -13.755  1.00 26.34
ATOM   1391  N   ALA B 171     -48.125  -6.085 -14.171  1.00 27.29
ATOM   1392  CA  ALA B 171     -47.062  -6.910 -14.659  1.00 27.29
ATOM   1393  C   ALA B 171     -47.548  -8.314 -14.809  1.00 27.29
ATOM   1394  O   ALA B 171     -47.226  -8.985 -15.787  1.00 27.29
ATOM   1395  CB  ALA B 171     -45.855  -6.935 -13.709  1.00 27.29
ATOM   1396  N   SER B 172     -48.336  -8.800 -13.836  1.00 34.37
ATOM   1397  CA  SER B 172     -48.826 -10.146 -13.904  1.00 34.37
ATOM   1398  C   SER B 172     -49.739 -10.288 -15.088  1.00 34.37
ATOM   1399  O   SER B 172     -49.769 -11.338 -15.728  1.00 34.37
ATOM   1400  CB  SER B 172     -49.615 -10.562 -12.649  1.00 34.37
ATOM   1401  OG  SER B 172     -50.850  -9.866 -12.589  1.00 34.37
ATOM   1402  N   ASP B 173     -50.534  -9.248 -15.408  1.00 44.93
ATOM   1403  CA  ASP B 173     -51.463  -9.393 -16.500  1.00 44.93
ATOM   1404  C   ASP B 173     -50.755  -9.531 -17.815  1.00 44.93
ATOM   1405  O   ASP B 173     -50.991 -10.482 -18.560  1.00 44.93
ATOM   1406  CB  ASP B 173     -52.449  -8.219 -16.625  1.00 44.93
ATOM   1407  CG  ASP B 173     -53.533  -8.642 -17.604  1.00 44.93
ATOM   1408  OD1 ASP B 173     -54.271  -9.610 -17.284  1.00 44.93
ATOM   1409  OD2 ASP B 173     -53.630  -8.009 -18.690  1.00 44.93
ATOM   1410  N   ILE B 174     -49.823  -8.608 -18.110  1.00 37.31
ATOM   1411  CA  ILE B 174     -49.132  -8.600 -19.368  1.00 37.31
ATOM   1412  C   ILE B 174     -48.380  -9.878 -19.471  1.00 37.31
ATOM   1413  O   ILE B 174     -48.329 -10.509 -20.527  1.00 37.31
ATOM   1414  CB  ILE B 174     -48.128  -7.490 -19.460  1.00 37.31
ATOM   1415  CG1 ILE B 174     -48.786  -6.154 -19.078  1.00 37.31
ATOM   1416  CG2 ILE B 174     -47.509  -7.513 -20.867  1.00 37.31
ATOM   1417  CD1 ILE B 174     -49.950  -5.765 -19.987  1.00 37.31
ATOM   1418  N   ALA B 175     -47.786 -10.303 -18.349  1.00 33.86
ATOM   1419  CA  ALA B 175     -46.988 -11.484 -18.371  1.00 33.86
ATOM   1420  C   ALA B 175     -47.835 -12.644 -18.798  1.00 33.86
ATOM   1421  O   ALA B 175     -47.407 -13.453 -19.617  1.00 33.86
ATOM   1422  CB  ALA B 175     -46.399 -11.824 -16.993  1.00 33.86
ATOM   1423  N   THR B 176     -49.074 -12.744 -18.282  1.00105.78
ATOM   1424  CA  THR B 176     -49.874 -13.909 -18.553  1.00105.78
ATOM   1425  C   THR B 176     -50.208 -14.062 -20.012  1.00105.78
ATOM   1426  O   THR B 176     -50.163 -15.171 -20.541  1.00105.78
ATOM   1427  CB  THR B 176     -51.180 -13.871 -17.738  1.00105.78
ATOM   1428  OG1 THR B 176     -50.873 -13.862 -16.338  1.00105.78
ATOM   1429  CG2 THR B 176     -52.037 -15.088 -18.047  1.00105.78
ATOM   1430  N   ALA B 177     -50.612 -12.984 -20.707  1.00120.66
ATOM   1431  CA  ALA B 177     -50.946 -13.156 -22.096  1.00120.66
ATOM   1432  C   ALA B 177     -49.720 -13.341 -22.948  1.00120.66
ATOM   1433  O   ALA B 177     -49.680 -14.185 -23.843  1.00120.66
ATOM   1434  CB  ALA B 177     -51.734 -12.007 -22.663  1.00120.66
ATOM   1435  N   ASP B 178     -48.698 -12.515 -22.676  1.00151.81
ATOM   1436  CA  ASP B 178     -47.491 -12.351 -23.438  1.00151.81
ATOM   1437  C   ASP B 178     -46.461 -13.445 -23.340  1.00151.81
ATOM   1438  O   ASP B 178     -45.748 -13.682 -24.312  1.00151.81
ATOM   1439  CB  ASP B 178     -46.760 -11.064 -23.042  1.00151.81
ATOM   1440  CG  ASP B 178     -47.064  -9.912 -23.978  1.00151.81
ATOM   1441  OD1 ASP B 178     -46.649  -9.974 -25.154  1.00151.81
ATOM   1442  OD2 ASP B 178     -47.718  -8.945 -23.535  1.00151.81
ATOM   1443  N   LEU B 179     -46.284 -14.103 -22.177  1.00101.80
ATOM   1444  CA  LEU B 179     -45.149 -14.987 -22.089  1.00101.80
ATOM   1445  C   LEU B 179     -45.536 -16.376 -21.696  1.00101.80
ATOM   1446  O   LEU B 179     -46.584 -16.636 -21.106  1.00101.80
ATOM   1447  CB  LEU B 179     -44.084 -14.532 -21.078  1.00101.80
ATOM   1448  CG  LEU B 179     -43.568 -13.102 -21.319  1.00101.80
ATOM   1449  CD1 LEU B 179     -44.438 -12.064 -20.593  1.00101.80
ATOM   1450  CD2 LEU B 179     -42.075 -12.985 -20.977  1.00101.80
ATOM   1451  N   PRO B 180     -44.657 -17.278 -22.051  1.00134.45
ATOM   1452  CA  PRO B 180     -44.863 -18.660 -21.725  1.00134.45
ATOM   1453  C   PRO B 180     -44.646 -18.888 -20.266  1.00134.45
ATOM   1454  O   PRO B 180     -43.914 -18.122 -19.643  1.00134.45
ATOM   1455  CB  PRO B 180     -43.917 -19.452 -22.623  1.00134.45
ATOM   1456  CG  PRO B 180     -42.647 -18.584 -22.658  1.00134.45
ATOM   1457  CD  PRO B 180     -43.162 -17.176 -23.000  1.00134.45
ATOM   1458  N   ALA B 181     -45.228 -19.912 -19.715  1.00100.87
ATOM   1459  CA  ALA B 181     -45.119 -20.130 -18.303  1.00100.87
ATOM   1460  C   ALA B 181     -43.714 -20.377 -17.852  1.00100.87
ATOM   1461  O   ALA B 181     -43.431 -20.213 -16.667  1.00100.87
ATOM   1462  CB  ALA B 181     -46.115 -21.248 -17.973  1.00100.87
ATOM   1463  N   THR B 182     -42.833 -20.825 -18.759  1.00 87.84
ATOM   1464  CA  THR B 182     -41.464 -21.116 -18.428  1.00 87.84
ATOM   1465  C   THR B 182     -40.599 -19.889 -18.311  1.00 87.84
ATOM   1466  O   THR B 182     -39.560 -19.929 -17.651  1.00 87.84
ATOM   1467  CB  THR B 182     -40.809 -22.061 -19.402  1.00 87.84
ATOM   1468  OG1 THR B 182     -41.304 -21.853 -20.717  1.00 87.84
ATOM   1469  CG2 THR B 182     -41.075 -23.507 -18.946  1.00 87.84
ATOM   1470  N   ASN B 183     -40.971 -18.775 -18.977  1.00 91.35
ATOM   1471  CA  ASN B 183     -40.095 -17.628 -19.028  1.00 91.35
ATOM   1472  C   ASN B 183     -39.705 -17.192 -17.650  1.00 91.35
ATOM   1473  O   ASN B 183     -40.534 -17.022 -16.760  1.00 91.35
ATOM   1474  CB  ASN B 183     -40.667 -16.423 -19.796  1.00 91.35
ATOM   1475  CG  ASN B 183     -39.609 -15.390 -20.114  1.00 91.35
ATOM   1476  OD1 ASN B 183     -38.949 -14.861 -19.219  1.00 91.35
ATOM   1477  ND2 ASN B 183     -39.445 -15.097 -21.397  1.00 91.35
ATOM   1478  N   PRO B 184     -38.428 -16.989 -17.471  1.00 83.66
ATOM   1479  CA  PRO B 184     -37.859 -16.636 -16.202  1.00 83.66
ATOM   1480  C   PRO B 184     -38.406 -15.365 -15.637  1.00 83.66
ATOM   1481  O   PRO B 184     -38.439 -15.250 -14.415  1.00 83.66
ATOM   1482  CB  PRO B 184     -36.341 -16.640 -16.409  1.00 83.66
ATOM   1483  CG  PRO B 184     -36.064 -17.870 -17.296  1.00 83.66
ATOM   1484  CD  PRO B 184     -37.256 -17.898 -18.264  1.00 83.66
ATOM   1485  N   ILE B 185     -38.803 -14.392 -16.481  1.00113.28
ATOM   1486  CA  ILE B 185     -39.338 -13.148 -15.993  1.00113.28
ATOM   1487  C   ILE B 185     -40.665 -13.420 -15.360  1.00113.28
ATOM   1488  O   ILE B 185     -41.007 -12.853 -14.322  1.00113.28
ATOM   1489  CB  ILE B 185     -39.622 -12.141 -17.076  1.00113.28
ATOM   1490  CG1 ILE B 185     -38.462 -12.039 -18.079  1.00113.28
ATOM   1491  CG2 ILE B 185     -39.953 -10.805 -16.389  1.00113.28
ATOM   1492  CD1 ILE B 185     -38.689 -11.057 -19.223  1.00113.28
ATOM   1493  N   ARG B 186     -41.469 -14.269 -16.029  1.00 78.17
ATOM   1494  CA  ARG B 186     -42.783 -14.614 -15.574  1.00 78.17
ATOM   1495  C   ARG B 186     -42.689 -15.341 -14.273  1.00 78.17
ATOM   1496  O   ARG B 186     -43.395 -15.015 -13.319  1.00 78.17
ATOM   1497  CB  ARG B 186     -43.522 -15.529 -16.568  1.00 78.17
ATOM   1498  CG  ARG B 186     -44.512 -14.799 -17.481  1.00 78.17
ATOM   1499  CD  ARG B 186     -45.561 -15.725 -18.106  1.00 78.17
ATOM   1500  NE  ARG B 186     -46.418 -16.256 -17.006  1.00 78.17
ATOM   1501  CZ  ARG B 186     -47.387 -17.178 -17.274  1.00 78.17
ATOM   1502  NH1 ARG B 186     -47.607 -17.589 -18.557  1.00 78.17
ATOM   1503  NH2 ARG B 186     -48.138 -17.693 -16.258  1.00 78.17
ATOM   1504  N   LEU B 187     -41.780 -16.331 -14.188  1.00105.71
ATOM   1505  CA  LEU B 187     -41.679 -17.102 -12.985  1.00105.71
ATOM   1506  C   LEU B 187     -41.240 -16.217 -11.872  1.00105.71
ATOM   1507  O   LEU B 187     -41.587 -16.464 -10.719  1.00105.71
ATOM   1508  CB  LEU B 187     -40.711 -18.296 -13.035  1.00105.71
ATOM   1509  CG  LEU B 187     -41.265 -19.546 -13.747  1.00105.71
ATOM   1510  CD1 LEU B 187     -40.167 -20.371 -14.426  1.00105.71
ATOM   1511  CD2 LEU B 187     -42.145 -20.377 -12.804  1.00105.71
ATOM   1512  N   GLY B 188     -40.397 -15.215 -12.183  1.00 36.09
ATOM   1513  CA  GLY B 188     -39.925 -14.296 -11.189  1.00 36.09
ATOM   1514  C   GLY B 188     -41.046 -13.419 -10.721  1.00 36.09
ATOM   1515  O   GLY B 188     -41.192 -13.149  -9.530  1.00 36.09
ATOM   1516  N   LEU B 189     -41.883 -12.962 -11.668  1.00 72.68
ATOM   1517  CA  LEU B 189     -42.951 -12.063 -11.355  1.00 72.68
ATOM   1518  C   LEU B 189     -43.846 -12.774 -10.394  1.00 72.68
ATOM   1519  O   LEU B 189     -44.532 -12.147  -9.590  1.00 72.68
ATOM   1520  CB  LEU B 189     -43.756 -11.654 -12.606  1.00 72.68
ATOM   1521  CG  LEU B 189     -44.612 -10.385 -12.433  1.00 72.68
ATOM   1522  CD1 LEU B 189     -45.992 -10.726 -11.847  1.00 72.68
ATOM   1523  CD2 LEU B 189     -43.874  -9.328 -11.593  1.00 72.68
ATOM   1524  N   SER B 190     -43.937 -14.110 -10.524  1.00 54.70
ATOM   1525  CA  SER B 190     -44.728 -14.891  -9.620  1.00 54.70
ATOM   1526  C   SER B 190     -44.116 -14.950  -8.248  1.00 54.70
ATOM   1527  O   SER B 190     -44.772 -14.653  -7.251  1.00 54.70
ATOM   1528  CB  SER B 190     -44.908 -16.340 -10.097  1.00 54.70
ATOM   1529  OG  SER B 190     -45.217 -16.381 -11.478  1.00 54.70
ATOM   1530  N   LEU B 191     -42.808 -15.265  -8.171  1.00 68.40
ATOM   1531  CA  LEU B 191     -42.154 -15.530  -6.918  1.00 68.40
ATOM   1532  C   LEU B 191     -42.237 -14.323  -6.055  1.00 68.40
ATOM   1533  O   LEU B 191     -42.539 -14.403  -4.865  1.00 68.40
ATOM   1534  CB  LEU B 191     -40.656 -15.812  -7.131  1.00 68.40
ATOM   1535  CG  LEU B 191     -39.833 -15.982  -5.840  1.00 68.40
ATOM   1536  CD1 LEU B 191     -40.464 -17.012  -4.894  1.00 68.40
ATOM   1537  CD2 LEU B 191     -38.361 -16.283  -6.161  1.00 68.40
ATOM   1538  N   ASN B 192     -41.950 -13.155  -6.637  1.00 69.49
ATOM   1539  CA  ASN B 192     -41.984 -11.966  -5.850  1.00 69.49
ATOM   1540  C   ASN B 192     -43.392 -11.636  -5.464  1.00 69.49
ATOM   1541  O   ASN B 192     -43.650 -11.265  -4.321  1.00 69.49
ATOM   1542  CB  ASN B 192     -41.399 -10.736  -6.567  1.00 69.49
ATOM   1543  CG  ASN B 192     -39.888 -10.909  -6.645  1.00 69.49
ATOM   1544  OD1 ASN B 192     -39.378 -12.026  -6.704  1.00 69.49
ATOM   1545  ND2 ASN B 192     -39.147  -9.768  -6.631  1.00 69.49
ATOM   1546  N   PHE B 193     -44.348 -11.808  -6.397  1.00132.52
ATOM   1547  CA  PHE B 193     -45.714 -11.405  -6.197  1.00132.52
ATOM   1548  C   PHE B 193     -46.182 -12.140  -4.986  1.00132.52
ATOM   1549  O   PHE B 193     -46.790 -11.568  -4.084  1.00132.52
ATOM   1550  CB  PHE B 193     -46.614 -11.893  -7.347  1.00132.52
ATOM   1551  CG  PHE B 193     -47.789 -10.991  -7.501  1.00132.52
ATOM   1552  CD1 PHE B 193     -48.256 -10.212  -6.469  1.00132.52
ATOM   1553  CD2 PHE B 193     -48.458 -10.974  -8.704  1.00132.52
ATOM   1554  CE1 PHE B 193     -49.352  -9.402  -6.657  1.00132.52
ATOM   1555  CE2 PHE B 193     -49.554 -10.170  -8.896  1.00132.52
ATOM   1556  CZ  PHE B 193     -50.000  -9.376  -7.868  1.00132.52
ATOM   1557  N   SER B 194     -45.878 -13.447  -4.936  1.00 99.73
ATOM   1558  CA  SER B 194     -46.299 -14.275  -3.849  1.00 99.73
ATOM   1559  C   SER B 194     -45.736 -13.757  -2.563  1.00 99.73
ATOM   1560  O   SER B 194     -46.450 -13.682  -1.566  1.00 99.73
ATOM   1561  CB  SER B 194     -45.795 -15.723  -3.950  1.00 99.73
ATOM   1562  OG  SER B 194     -44.387 -15.767  -3.807  1.00 99.73
ATOM   1563  N   VAL B 195     -44.442 -13.377  -2.554  1.00 57.70
ATOM   1564  CA  VAL B 195     -43.798 -12.938  -1.348  1.00 57.70
ATOM   1565  C   VAL B 195     -44.495 -11.714  -0.856  1.00 57.70
ATOM   1566  O   VAL B 195     -44.591 -11.481   0.347  1.00 57.70
ATOM   1567  CB  VAL B 195     -42.340 -12.612  -1.518  1.00 57.70
ATOM   1568  CG1 VAL B 195     -41.781 -12.154  -0.158  1.00 57.70
ATOM   1569  CG2 VAL B 195     -41.626 -13.852  -2.083  1.00 57.70
ATOM   1570  N   PHE B 196     -44.969 -10.877  -1.790  1.00 72.80
ATOM   1571  CA  PHE B 196     -45.673  -9.676  -1.454  1.00 72.80
ATOM   1572  C   PHE B 196     -46.915 -10.039  -0.705  1.00 72.80
ATOM   1573  O   PHE B 196     -47.166  -9.528   0.385  1.00 72.80
ATOM   1574  CB  PHE B 196     -46.081  -8.922  -2.731  1.00 72.80
ATOM   1575  CG  PHE B 196     -46.586  -7.570  -2.377  1.00 72.80
ATOM   1576  CD1 PHE B 196     -47.918  -7.352  -2.114  1.00 72.80
ATOM   1577  CD2 PHE B 196     -45.705  -6.516  -2.305  1.00 72.80
ATOM   1578  CE1 PHE B 196     -48.363  -6.094  -1.787  1.00 72.80
ATOM   1579  CE2 PHE B 196     -46.145  -5.256  -1.979  1.00 72.80
ATOM   1580  CZ  PHE B 196     -47.477  -5.045  -1.714  1.00 72.80
ATOM   1581  N   TYR B 197     -47.715 -10.973  -1.247  1.00 79.90
ATOM   1582  CA  TYR B 197     -48.933 -11.301  -0.568  1.00 79.90
ATOM   1583  C   TYR B 197     -48.626 -11.858   0.781  1.00 79.90
ATOM   1584  O   TYR B 197     -49.192 -11.428   1.784  1.00 79.90
ATOM   1585  CB  TYR B 197     -49.805 -12.355  -1.283  1.00 79.90
ATOM   1586  CG  TYR B 197     -50.736 -11.710  -2.255  1.00 79.90
ATOM   1587  CD1 TYR B 197     -51.670 -10.807  -1.801  1.00 79.90
ATOM   1588  CD2 TYR B 197     -50.714 -12.015  -3.595  1.00 79.90
ATOM   1589  CE1 TYR B 197     -52.555 -10.200  -2.660  1.00 79.90
ATOM   1590  CE2 TYR B 197     -51.598 -11.412  -4.462  1.00 79.90
ATOM   1591  CZ  TYR B 197     -52.521 -10.505  -3.997  1.00 79.90
ATOM   1592  OH  TYR B 197     -53.428  -9.887  -4.886  1.00 79.90
ATOM   1593  N   TYR B 198     -47.687 -12.812   0.849  1.00158.43
ATOM   1594  CA  TYR B 198     -47.473 -13.506   2.082  1.00158.43
ATOM   1595  C   TYR B 198     -46.978 -12.579   3.162  1.00158.43
ATOM   1596  O   TYR B 198     -47.497 -12.568   4.276  1.00158.43
ATOM   1597  CB  TYR B 198     -46.418 -14.608   1.899  1.00158.43
ATOM   1598  CG  TYR B 198     -46.603 -15.633   2.959  1.00158.43
ATOM   1599  CD1 TYR B 198     -47.511 -16.653   2.798  1.00158.43
ATOM   1600  CD2 TYR B 198     -45.852 -15.573   4.110  1.00158.43
ATOM   1601  CE1 TYR B 198     -47.678 -17.596   3.786  1.00158.43
ATOM   1602  CE2 TYR B 198     -46.016 -16.512   5.100  1.00158.43
ATOM   1603  CZ  TYR B 198     -46.931 -17.523   4.938  1.00158.43
ATOM   1604  OH  TYR B 198     -47.101 -18.487   5.955  1.00158.43
ATOM   1605  N   GLU B 199     -45.909 -11.822   2.868  1.00170.93
ATOM   1606  CA  GLU B 199     -45.241 -10.978   3.822  1.00170.93
ATOM   1607  C   GLU B 199     -45.845  -9.614   4.027  1.00170.93
ATOM   1608  O   GLU B 199     -45.758  -9.045   5.115  1.00170.93
ATOM   1609  CB  GLU B 199     -43.767 -10.809   3.419  1.00170.93
ATOM   1610  CG  GLU B 199     -42.834 -11.903   3.924  1.00170.93
ATOM   1611  CD  GLU B 199     -42.592 -11.618   5.402  1.00170.93
ATOM   1612  OE1 GLU B 199     -41.751 -10.730   5.701  1.00170.93
ATOM   1613  OE2 GLU B 199     -43.236 -12.290   6.250  1.00170.93
ATOM   1614  N   ILE B 200     -46.329  -8.975   2.948  1.00147.57
ATOM   1615  CA  ILE B 200     -46.879  -7.654   3.091  1.00147.57
ATOM   1616  C   ILE B 200     -48.271  -7.671   3.654  1.00147.57
ATOM   1617  O   ILE B 200     -48.615  -6.815   4.469  1.00147.57
ATOM   1618  CB  ILE B 200     -46.908  -6.914   1.793  1.00147.57
ATOM   1619  CG1 ILE B 200     -45.536  -7.045   1.115  1.00147.57
ATOM   1620  CG2 ILE B 200     -47.319  -5.461   2.076  1.00147.57
ATOM   1621  CD1 ILE B 200     -44.395  -6.465   1.949  1.00147.57
ATOM   1622  N   LEU B 201     -49.115  -8.552   3.064  1.00170.87
ATOM   1623  CA  LEU B 201     -50.502  -8.877   3.304  1.00170.87
ATOM   1624  C   LEU B 201     -50.796  -9.925   4.335  1.00170.87
ATOM   1625  O   LEU B 201     -51.943 -10.044   4.750  1.00170.87
ATOM   1626  CB  LEU B 201     -51.261  -9.246   2.023  1.00170.87
ATOM   1627  CG  LEU B 201     -51.739  -7.994   1.273  1.00170.87
ATOM   1628  CD1 LEU B 201     -50.574  -7.316   0.539  1.00170.87
ATOM   1629  CD2 LEU B 201     -52.927  -8.303   0.350  1.00170.87
ATOM   1630  N   ASN B 202     -49.844 -10.800   4.699  1.00 75.86
ATOM   1631  CA  ASN B 202     -50.179 -11.835   5.641  1.00 75.86
ATOM   1632  C   ASN B 202     -51.287 -12.675   5.081  1.00 75.86
ATOM   1633  O   ASN B 202     -52.222 -13.034   5.794  1.00 75.86
ATOM   1634  CB  ASN B 202     -50.640 -11.286   7.001  1.00 75.86
ATOM   1635  CG  ASN B 202     -50.467 -12.397   8.022  1.00 75.86
ATOM   1636  OD1 ASN B 202     -49.411 -13.024   8.100  1.00 75.86
ATOM   1637  ND2 ASN B 202     -51.529 -12.654   8.829  1.00 75.86
ATOM   1638  N   THR B 203     -51.224 -12.988   3.772  1.00102.64
ATOM   1639  CA  THR B 203     -52.205 -13.846   3.180  1.00102.64
ATOM   1640  C   THR B 203     -51.523 -15.154   2.904  1.00102.64
ATOM   1641  O   THR B 203     -50.795 -15.317   1.926  1.00102.64
ATOM   1642  CB  THR B 203     -52.798 -13.300   1.868  1.00102.64
ATOM   1643  OG1 THR B 203     -52.817 -11.868   1.908  1.00102.64
ATOM   1644  CG2 THR B 203     -54.219 -13.806   1.674  1.00102.64
ATOM   1645  N   PRO B 204     -51.734 -16.086   3.789  1.00 91.22
ATOM   1646  CA  PRO B 204     -51.155 -17.385   3.605  1.00 91.22
ATOM   1647  C   PRO B 204     -51.870 -18.145   2.542  1.00 91.22
ATOM   1648  O   PRO B 204     -51.440 -19.249   2.219  1.00 91.22
ATOM   1649  CB  PRO B 204     -51.194 -18.065   4.971  1.00 91.22
ATOM   1650  CG  PRO B 204     -51.367 -16.894   5.948  1.00 91.22
ATOM   1651  CD  PRO B 204     -52.481 -16.051   5.318  1.00 91.22
ATOM   1652  N   GLU B 205     -53.054 -17.669   2.128  1.00134.13
ATOM   1653  CA  GLU B 205     -53.785 -18.307   1.069  1.00134.13
ATOM   1654  C   GLU B 205     -53.364 -17.862  -0.300  1.00134.13
ATOM   1655  O   GLU B 205     -53.249 -18.677  -1.213  1.00134.13
ATOM   1656  CB  GLU B 205     -55.303 -18.084   1.187  1.00134.13
ATOM   1657  CG  GLU B 205     -55.832 -18.217   2.602  1.00134.13
ATOM   1658  CD  GLU B 205     -56.090 -16.870   3.248  1.00134.13
ATOM   1659  OE1 GLU B 205     -55.137 -16.283   3.803  1.00134.13
ATOM   1660  OE2 GLU B 205     -57.246 -16.398   3.197  1.00134.13
ATOM   1661  N   ARG B 206     -53.181 -16.534  -0.459  1.00144.82
ATOM   1662  CA  ARG B 206     -52.940 -15.843  -1.700  1.00144.82
ATOM   1663  C   ARG B 206     -51.558 -16.084  -2.226  1.00144.82
ATOM   1664  O   ARG B 206     -51.311 -15.948  -3.421  1.00144.82
ATOM   1665  CB  ARG B 206     -53.137 -14.326  -1.544  1.00144.82
ATOM   1666  CG  ARG B 206     -54.538 -13.870  -1.970  1.00144.82
ATOM   1667  CD  ARG B 206     -54.897 -12.438  -1.568  1.00144.82
ATOM   1668  NE  ARG B 206     -56.279 -12.435  -1.013  1.00144.82
ATOM   1669  CZ  ARG B 206     -57.348 -12.430  -1.864  1.00144.82
ATOM   1670  NH1 ARG B 206     -57.146 -12.422  -3.214  1.00144.82
ATOM   1671  NH2 ARG B 206     -58.619 -12.423  -1.369  1.00144.82
ATOM   1672  N   ALA B 207     -50.573 -16.285  -1.340  1.00 65.28
ATOM   1673  CA  ALA B 207     -49.228 -16.513  -1.793  1.00 65.28
ATOM   1674  C   ALA B 207     -49.070 -17.877  -2.382  1.00 65.28
ATOM   1675  O   ALA B 207     -48.461 -18.058  -3.434  1.00 65.28
ATOM   1676  CB  ALA B 207     -48.196 -16.380  -0.662  1.00 65.28
ATOM   1677  N   CYS B 208     -49.621 -18.885  -1.691  1.00 51.17
ATOM   1678  CA  CYS B 208     -49.495 -20.243  -2.123  1.00 51.17
ATOM   1679  C   CYS B 208     -50.225 -20.399  -3.411  1.00 51.17
ATOM   1680  O   CYS B 208     -49.866 -21.247  -4.223  1.00 51.17
ATOM   1681  CB  CYS B 208     -50.079 -21.248  -1.120  1.00 51.17
ATOM   1682  SG  CYS B 208     -48.898 -21.644   0.202  1.00 51.17
ATOM   1683  N   LYS B 209     -51.314 -19.633  -3.606  1.00 96.66
ATOM   1684  CA  LYS B 209     -52.055 -19.760  -4.826  1.00 96.66
ATOM   1685  C   LYS B 209     -51.222 -19.315  -5.996  1.00 96.66
ATOM   1686  O   LYS B 209     -51.062 -20.059  -6.959  1.00 96.66
ATOM   1687  CB  LYS B 209     -53.386 -18.978  -4.815  1.00 96.66
ATOM   1688  CG  LYS B 209     -54.431 -19.572  -3.895  1.00 96.66
ATOM   1689  CD  LYS B 209     -55.398 -18.503  -3.414  1.00 96.66
ATOM   1690  CE  LYS B 209     -56.252 -19.008  -2.262  1.00 96.66
ATOM   1691  NZ  LYS B 209     -57.238 -20.031  -2.709  1.00 96.66
ATOM   1692  N   LEU B 210     -50.611 -18.116  -5.927  1.00 60.67
ATOM   1693  CA  LEU B 210     -49.852 -17.625  -7.046  1.00 60.67
ATOM   1694  C   LEU B 210     -48.714 -18.556  -7.332  1.00 60.67
ATOM   1695  O   LEU B 210     -48.529 -18.995  -8.467  1.00 60.67
ATOM   1696  CB  LEU B 210     -49.227 -16.244  -6.784  1.00 60.67
ATOM   1697  CG  LEU B 210     -49.971 -15.066  -7.436  1.00 60.67
ATOM   1698  CD1 LEU B 210     -50.341 -14.004  -6.392  1.00 60.67
ATOM   1699  CD2 LEU B 210     -49.158 -14.469  -8.596  1.00 60.67
ATOM   1700  N   ALA B 211     -47.947 -18.922  -6.290  1.00 47.93
ATOM   1701  CA  ALA B 211     -46.786 -19.739  -6.479  1.00 47.93
ATOM   1702  C   ALA B 211     -47.164 -21.065  -7.064  1.00 47.93
ATOM   1703  O   ALA B 211     -46.542 -21.526  -8.017  1.00 47.93
ATOM   1704  CB  ALA B 211     -46.037 -20.028  -5.165  1.00 47.93
ATOM   1705  N   ASN B 212     -48.226 -21.699  -6.544  1.00128.24
ATOM   1706  CA  ASN B 212     -48.588 -23.026  -6.959  1.00128.24
ATOM   1707  C   ASN B 212     -48.940 -23.056  -8.417  1.00128.24
ATOM   1708  O   ASN B 212     -48.614 -24.018  -9.110  1.00128.24
ATOM   1709  CB  ASN B 212     -49.787 -23.579  -6.166  1.00128.24
ATOM   1710  CG  ASN B 212     -49.355 -24.436  -4.998  1.00128.24
ATOM   1711  OD1 ASN B 212     -49.100 -25.632  -5.146  1.00128.24
ATOM   1712  ND2 ASN B 212     -49.273 -23.824  -3.824  1.00128.24
ATOM   1713  N   ASP B 213     -49.652 -22.028  -8.919  1.00 38.76
ATOM   1714  CA  ASP B 213     -50.063 -22.027 -10.297  1.00 38.76
ATOM   1715  C   ASP B 213     -48.874 -21.934 -11.209  1.00 38.76
ATOM   1716  O   ASP B 213     -48.746 -22.701 -12.163  1.00 38.76
ATOM   1717  CB  ASP B 213     -50.992 -20.846 -10.633  1.00 38.76
ATOM   1718  CG  ASP B 213     -52.395 -21.054 -10.109  1.00 38.76
ATOM   1719  OD1 ASP B 213     -52.858 -22.214 -10.075  1.00 38.76
ATOM   1720  OD2 ASP B 213     -53.037 -20.051  -9.733  1.00 38.76
ATOM   1721  N   ALA B 214     -47.949 -21.002 -10.910  1.00 42.52
ATOM   1722  CA  ALA B 214     -46.800 -20.789 -11.738  1.00 42.52
ATOM   1723  C   ALA B 214     -46.013 -22.057 -11.777  1.00 42.52
ATOM   1724  O   ALA B 214     -45.596 -22.502 -12.845  1.00 42.52
ATOM   1725  CB  ALA B 214     -45.867 -19.689 -11.199  1.00 42.52
ATOM   1726  N   PHE B 215     -45.821 -22.707 -10.616  1.00 59.35
ATOM   1727  CA  PHE B 215     -45.018 -23.894 -10.637  1.00 59.35
ATOM   1728  C   PHE B 215     -45.650 -24.909 -11.542  1.00 59.35
ATOM   1729  O   PHE B 215     -45.000 -25.442 -12.440  1.00 59.35
ATOM   1730  CB  PHE B 215     -44.873 -24.553  -9.253  1.00 59.35
ATOM   1731  CG  PHE B 215     -43.914 -25.689  -9.392  1.00 59.35
ATOM   1732  CD1 PHE B 215     -42.723 -25.516 -10.059  1.00 59.35
ATOM   1733  CD2 PHE B 215     -44.202 -26.927  -8.865  1.00 59.35
ATOM   1734  CE1 PHE B 215     -41.834 -26.557 -10.193  1.00 59.35
ATOM   1735  CE2 PHE B 215     -43.318 -27.973  -8.995  1.00 59.35
ATOM   1736  CZ  PHE B 215     -42.129 -27.788  -9.660  1.00 59.35
ATOM   1737  N   HIS B 216     -46.954 -25.179 -11.355  1.00124.71
ATOM   1738  CA  HIS B 216     -47.578 -26.207 -12.136  1.00124.71
ATOM   1739  C   HIS B 216     -47.651 -25.820 -13.583  1.00124.71
ATOM   1740  O   HIS B 216     -47.447 -26.650 -14.467  1.00124.71
ATOM   1741  CB  HIS B 216     -48.957 -26.652 -11.589  1.00124.71
ATOM   1742  CG  HIS B 216     -48.860 -27.451 -10.336  1.00124.71
ATOM   1743  ND1 HIS B 216     -48.860 -26.880  -9.081  1.00124.71
ATOM   1744  CD2 HIS B 216     -48.743 -28.786 -10.140  1.00124.71
ATOM   1745  CE1 HIS B 216     -48.747 -27.830  -8.170  1.00124.71
ATOM   1746  NE2 HIS B 216     -48.676 -28.993  -8.784  1.00124.71
ATOM   1747  N   SER B 217     -47.921 -24.541 -13.882  1.00 45.59
ATOM   1748  CA  SER B 217     -48.038 -24.144 -15.253  1.00 45.59
ATOM   1749  C   SER B 217     -46.719 -24.311 -15.945  1.00 45.59
ATOM   1750  O   SER B 217     -46.665 -24.743 -17.095  1.00 45.59
ATOM   1751  CB  SER B 217     -48.509 -22.687 -15.422  1.00 45.59
ATOM   1752  OG  SER B 217     -49.670 -22.445 -14.653  1.00 45.59
ATOM   1753  N   ALA B 218     -45.610 -23.959 -15.272  1.00 42.92
ATOM   1754  CA  ALA B 218     -44.325 -24.085 -15.899  1.00 42.92
ATOM   1755  C   ALA B 218     -44.009 -25.529 -16.127  1.00 42.92
ATOM   1756  O   ALA B 218     -43.485 -25.907 -17.174  1.00 42.92
ATOM   1757  CB  ALA B 218     -43.181 -23.489 -15.059  1.00 42.92
ATOM   1758  N   THR B 219     -44.334 -26.384 -15.142  1.00 99.42
ATOM   1759  CA  THR B 219     -43.986 -27.771 -15.232  1.00 99.42
ATOM   1760  C   THR B 219     -44.704 -28.371 -16.400  1.00 99.42
ATOM   1761  O   THR B 219     -44.147 -29.182 -17.139  1.00 99.42
ATOM   1762  CB  THR B 219     -44.346 -28.560 -13.960  1.00 99.42
ATOM   1763  OG1 THR B 219     -45.724 -28.342 -13.632  1.00 99.42
ATOM   1764  CG2 THR B 219     -43.485 -28.108 -12.791  1.00 99.42
ATOM   1765  N   ALA B 220     -45.969 -27.959 -16.601  1.00 39.76
ATOM   1766  CA  ALA B 220     -46.793 -28.501 -17.644  1.00 39.76
ATOM   1767  C   ALA B 220     -46.180 -28.212 -18.981  1.00 39.76
ATOM   1768  O   ALA B 220     -46.150 -29.060 -19.871  1.00 39.76
ATOM   1769  CB  ALA B 220     -48.202 -27.886 -17.647  1.00 39.76
ATOM   1770  N   GLU B 221     -45.637 -26.997 -19.131  1.00113.43
ATOM   1771  CA  GLU B 221     -45.095 -26.474 -20.349  1.00113.43
ATOM   1772  C   GLU B 221     -43.890 -27.238 -20.774  1.00113.43
ATOM   1773  O   GLU B 221     -43.452 -27.078 -21.909  1.00113.43
ATOM   1774  CB  GLU B 221     -44.678 -25.002 -20.227  1.00113.43
ATOM   1775  CG  GLU B 221     -45.864 -24.051 -20.054  1.00113.43
ATOM   1776  CD  GLU B 221     -46.153 -23.386 -21.392  1.00113.43
ATOM   1777  OE1 GLU B 221     -46.676 -24.086 -22.300  1.00113.43
ATOM   1778  OE2 GLU B 221     -45.857 -22.169 -21.521  1.00113.43
ATOM   1779  N   LEU B 222     -43.265 -28.011 -19.867  1.00 90.48
ATOM   1780  CA  LEU B 222     -42.079 -28.714 -20.254  1.00 90.48
ATOM   1781  C   LEU B 222     -42.422 -29.624 -21.382  1.00 90.48
ATOM   1782  O   LEU B 222     -43.106 -30.632 -21.214  1.00 90.48
ATOM   1783  CB  LEU B 222     -41.496 -29.562 -19.117  1.00 90.48
ATOM   1784  CG  LEU B 222     -41.227 -28.734 -17.850  1.00 90.48
ATOM   1785  CD1 LEU B 222     -40.623 -29.597 -16.733  1.00 90.48
ATOM   1786  CD2 LEU B 222     -40.398 -27.482 -18.166  1.00 90.48
ATOM   1787  N   ASP B 223     -41.936 -29.266 -22.583  1.00140.58
ATOM   1788  CA  ASP B 223     -42.172 -30.066 -23.742  1.00140.58
ATOM   1789  C   ASP B 223     -41.142 -31.143 -23.716  1.00140.58
ATOM   1790  O   ASP B 223     -40.183 -31.073 -22.949  1.00140.58
ATOM   1791  CB  ASP B 223     -41.983 -29.291 -25.057  1.00140.58
ATOM   1792  CG  ASP B 223     -43.076 -29.711 -26.030  1.00140.58
ATOM   1793  OD1 ASP B 223     -42.911 -30.772 -26.689  1.00140.58
ATOM   1794  OD2 ASP B 223     -44.094 -28.976 -26.123  1.00140.58
ATOM   1795  N   THR B 224     -41.332 -32.191 -24.539  1.00 57.59
ATOM   1796  CA  THR B 224     -40.336 -33.215 -24.599  1.00 57.59
ATOM   1797  C   THR B 224     -39.124 -32.560 -25.159  1.00 57.59
ATOM   1798  O   THR B 224     -38.007 -32.764 -24.685  1.00 57.59
ATOM   1799  CB  THR B 224     -40.695 -34.344 -25.518  1.00 57.59
ATOM   1800  OG1 THR B 224     -42.013 -34.798 -25.250  1.00 57.59
ATOM   1801  CG2 THR B 224     -39.685 -35.485 -25.306  1.00 57.59
ATOM   1802  N   LEU B 225     -39.345 -31.725 -26.188  1.00163.97
ATOM   1803  CA  LEU B 225     -38.285 -31.005 -26.820  1.00163.97
ATOM   1804  C   LEU B 225     -37.923 -29.889 -25.910  1.00163.97
ATOM   1805  O   LEU B 225     -38.640 -29.583 -24.958  1.00163.97
ATOM   1806  CB  LEU B 225     -38.675 -30.397 -28.175  1.00163.97
ATOM   1807  CG  LEU B 225     -39.317 -31.415 -29.133  1.00163.97
ATOM   1808  CD1 LEU B 225     -40.846 -31.417 -28.986  1.00163.97
ATOM   1809  CD2 LEU B 225     -38.864 -31.181 -30.587  1.00163.97
ATOM   1810  N   ALA B 226     -36.770 -29.260 -26.183  1.00167.48
ATOM   1811  CA  ALA B 226     -36.297 -28.203 -25.347  1.00167.48
ATOM   1812  C   ALA B 226     -37.289 -27.089 -25.388  1.00167.48
ATOM   1813  O   ALA B 226     -38.085 -26.972 -26.319  1.00167.48
ATOM   1814  CB  ALA B 226     -34.942 -27.641 -25.809  1.00167.48
ATOM   1815  N   ASN B 227     -37.263 -26.253 -24.332  1.00229.27
ATOM   1816  CA  ASN B 227     -38.116 -25.109 -24.210  1.00229.27
ATOM   1817  C   ASN B 227     -37.203 -23.950 -24.403  1.00229.27
ATOM   1818  O   ASN B 227     -36.186 -24.084 -25.082  1.00229.27
ATOM   1819  CB  ASN B 227     -38.766 -24.951 -22.825  1.00229.27
ATOM   1820  CG  ASN B 227     -40.088 -24.218 -22.890  1.00229.27
ATOM   1821  OD1 ASN B 227     -40.169 -23.027 -22.589  1.00229.27
ATOM   1822  ND2 ASN B 227     -41.134 -24.933 -23.284  1.00229.27
ATOM   1823  N   ASP B 228     -37.553 -22.768 -23.858  1.00 84.04
ATOM   1824  CA  ASP B 228     -36.639 -21.682 -24.039  1.00 84.04
ATOM   1825  C   ASP B 228     -35.355 -22.089 -23.406  1.00 84.04
ATOM   1826  O   ASP B 228     -34.306 -22.036 -24.046  1.00 84.04
ATOM   1827  CB  ASP B 228     -37.066 -20.380 -23.346  1.00 84.04
ATOM   1828  CG  ASP B 228     -36.248 -19.190 -23.800  1.00 84.04
ATOM   1829  OD1 ASP B 228     -36.054 -19.028 -25.023  1.00 84.04
ATOM   1830  OD2 ASP B 228     -35.797 -18.417 -22.929  1.00 84.04
ATOM   1831  N   SER B 229     -35.406 -22.539 -22.135  1.00230.18
ATOM   1832  CA  SER B 229     -34.191 -22.991 -21.516  1.00230.18
ATOM   1833  C   SER B 229     -34.499 -23.134 -20.064  1.00230.18
ATOM   1834  O   SER B 229     -35.063 -22.249 -19.424  1.00230.18
ATOM   1835  CB  SER B 229     -33.017 -22.004 -21.633  1.00230.18
ATOM   1836  OG  SER B 229     -32.168 -22.378 -22.707  1.00230.18
ATOM   1837  N   PHE B 230     -34.102 -24.291 -19.539  1.00181.91
ATOM   1838  CA  PHE B 230     -34.276 -24.809 -18.225  1.00181.91
ATOM   1839  C   PHE B 230     -33.489 -24.133 -17.151  1.00181.91
ATOM   1840  O   PHE B 230     -33.988 -24.039 -16.036  1.00181.91
ATOM   1841  CB  PHE B 230     -33.897 -26.300 -18.118  1.00181.91
ATOM   1842  CG  PHE B 230     -34.859 -27.100 -17.297  1.00181.91
ATOM   1843  CD1 PHE B 230     -36.225 -26.906 -17.417  1.00181.91
ATOM   1844  CD2 PHE B 230     -34.403 -28.044 -16.393  1.00181.91
ATOM   1845  CE1 PHE B 230     -37.112 -27.638 -16.652  1.00181.91
ATOM   1846  CE2 PHE B 230     -35.288 -28.777 -15.626  1.00181.91
ATOM   1847  CZ  PHE B 230     -36.644 -28.574 -15.756  1.00181.91
ATOM   1848  N   LYS B 231     -32.250 -23.673 -17.412  1.00128.60
ATOM   1849  CA  LYS B 231     -31.407 -23.332 -16.294  1.00128.60
ATOM   1850  C   LYS B 231     -31.984 -22.307 -15.366  1.00128.60
ATOM   1851  O   LYS B 231     -32.192 -22.595 -14.188  1.00128.60
ATOM   1852  CB  LYS B 231     -30.015 -22.818 -16.708  1.00128.60
ATOM   1853  CG  LYS B 231     -29.052 -22.717 -15.522  1.00128.60
ATOM   1854  CD  LYS B 231     -28.720 -21.276 -15.130  1.00128.60
ATOM   1855  CE  LYS B 231     -27.992 -20.496 -16.227  1.00128.60
ATOM   1856  NZ  LYS B 231     -26.673 -21.117 -16.491  1.00128.60
ATOM   1857  N   ASP B 232     -32.287 -21.094 -15.850  1.00102.69
ATOM   1858  CA  ASP B 232     -32.746 -20.099 -14.924  1.00102.69
ATOM   1859  C   ASP B 232     -34.138 -20.433 -14.474  1.00102.69
ATOM   1860  O   ASP B 232     -34.486 -20.291 -13.301  1.00102.69
ATOM   1861  CB  ASP B 232     -32.742 -18.689 -15.530  1.00102.69
ATOM   1862  CG  ASP B 232     -31.345 -18.447 -16.082  1.00102.69
ATOM   1863  OD1 ASP B 232     -30.363 -18.735 -15.346  1.00102.69
ATOM   1864  OD2 ASP B 232     -31.239 -17.988 -17.251  1.00102.69
ATOM   1865  N   SER B 233     -34.971 -20.916 -15.414  1.00 44.17
ATOM   1866  CA  SER B 233     -36.359 -21.155 -15.140  1.00 44.17
ATOM   1867  C   SER B 233     -36.503 -22.186 -14.068  1.00 44.17
ATOM   1868  O   SER B 233     -37.233 -22.004 -13.095  1.00 44.17
ATOM   1869  CB  SER B 233     -37.127 -21.657 -16.376  1.00 44.17
ATOM   1870  OG  SER B 233     -36.545 -22.859 -16.858  1.00 44.17
ATOM   1871  N   THR B 234     -35.764 -23.292 -14.201  1.00126.79
ATOM   1872  CA  THR B 234     -35.848 -24.383 -13.280  1.00126.79
ATOM   1873  C   THR B 234     -35.411 -23.926 -11.929  1.00126.79
ATOM   1874  O   THR B 234     -35.796 -24.520 -10.925  1.00126.79
ATOM   1875  CB  THR B 234     -34.980 -25.541 -13.670  1.00126.79
ATOM   1876  OG1 THR B 234     -35.459 -26.721 -13.051  1.00126.79
ATOM   1877  CG2 THR B 234     -33.533 -25.264 -13.228  1.00126.79
ATOM   1878  N   LEU B 235     -34.518 -22.923 -11.866  1.00116.09
ATOM   1879  CA  LEU B 235     -34.046 -22.465 -10.592  1.00116.09
ATOM   1880  C   LEU B 235     -35.164 -21.792  -9.851  1.00116.09
ATOM   1881  O   LEU B 235     -35.389 -22.066  -8.675  1.00116.09
ATOM   1882  CB  LEU B 235     -32.899 -21.443 -10.724  1.00116.09
ATOM   1883  CG  LEU B 235     -32.527 -20.689  -9.426  1.00116.09
ATOM   1884  CD1 LEU B 235     -31.030 -20.761  -9.093  1.00116.09
ATOM   1885  CD2 LEU B 235     -33.060 -19.248  -9.454  1.00116.09
ATOM   1886  N   ILE B 236     -35.903 -20.896 -10.534  1.00 56.82
ATOM   1887  CA  ILE B 236     -36.956 -20.120  -9.937  1.00 56.82
ATOM   1888  C   ILE B 236     -38.048 -21.046  -9.514  1.00 56.82
ATOM   1889  O   ILE B 236     -38.708 -20.838  -8.497  1.00 56.82
ATOM   1890  CB  ILE B 236     -37.546 -19.115 -10.883  1.00 56.82
ATOM   1891  CG1 ILE B 236     -36.432 -18.272 -11.529  1.00 56.82
ATOM   1892  CG2 ILE B 236     -38.562 -18.270 -10.095  1.00 56.82
ATOM   1893  CD1 ILE B 236     -36.874 -17.557 -12.806  1.00 56.82
ATOM   1894  N   MET B 237     -38.283 -22.093 -10.315  1.00 54.99
ATOM   1895  CA  MET B 237     -39.304 -23.047 -10.020  1.00 54.99
ATOM   1896  C   MET B 237     -38.959 -23.676  -8.709  1.00 54.99
ATOM   1897  O   MET B 237     -39.839 -24.014  -7.922  1.00 54.99
ATOM   1898  CB  MET B 237     -39.381 -24.151 -11.085  1.00 54.99
ATOM   1899  CG  MET B 237     -40.347 -23.817 -12.225  1.00 54.99
ATOM   1900  SD  MET B 237     -40.784 -25.225 -13.286  1.00 54.99
ATOM   1901  CE  MET B 237     -39.364 -25.034 -14.403  1.00 54.99
ATOM   1902  N   GLN B 238     -37.658 -23.890  -8.453  1.00 37.75
ATOM   1903  CA  GLN B 238     -37.245 -24.471  -7.210  1.00 37.75
ATOM   1904  C   GLN B 238     -37.549 -23.506  -6.112  1.00 37.75
ATOM   1905  O   GLN B 238     -38.032 -23.894  -5.050  1.00 37.75
ATOM   1906  CB  GLN B 238     -35.739 -24.758  -7.172  1.00 37.75
ATOM   1907  CG  GLN B 238     -35.267 -25.273  -5.812  1.00 37.75
ATOM   1908  CD  GLN B 238     -35.981 -26.587  -5.535  1.00 37.75
ATOM   1909  OE1 GLN B 238     -35.538 -27.652  -5.960  1.00 37.75
ATOM   1910  NE2 GLN B 238     -37.132 -26.507  -4.817  1.00 37.75
ATOM   1911  N   LEU B 239     -37.282 -22.208  -6.351  1.00 41.38
ATOM   1912  CA  LEU B 239     -37.486 -21.212  -5.341  1.00 41.38
ATOM   1913  C   LEU B 239     -38.942 -21.140  -5.006  1.00 41.38
ATOM   1914  O   LEU B 239     -39.314 -21.061  -3.836  1.00 41.38
ATOM   1915  CB  LEU B 239     -37.023 -19.816  -5.789  1.00 41.38
ATOM   1916  CG  LEU B 239     -35.596 -19.825  -6.369  1.00 41.38
ATOM   1917  CD1 LEU B 239     -35.144 -18.418  -6.788  1.00 41.38
ATOM   1918  CD2 LEU B 239     -34.614 -20.513  -5.408  1.00 41.38
ATOM   1919  N   LEU B 240     -39.816 -21.180  -6.029  1.00 59.66
ATOM   1920  CA  LEU B 240     -41.227 -21.101  -5.784  1.00 59.66
ATOM   1921  C   LEU B 240     -41.670 -22.268  -4.955  1.00 59.66
ATOM   1922  O   LEU B 240     -42.392 -22.105  -3.974  1.00 59.66
ATOM   1923  CB  LEU B 240     -42.078 -21.092  -7.066  1.00 59.66
ATOM   1924  CG  LEU B 240     -42.082 -19.751  -7.823  1.00 59.66
ATOM   1925  CD1 LEU B 240     -41.784 -19.952  -9.317  1.00 59.66
ATOM   1926  CD2 LEU B 240     -43.397 -18.989  -7.596  1.00 59.66
ATOM   1927  N   ARG B 241     -41.225 -23.487  -5.292  1.00137.83
ATOM   1928  CA  ARG B 241     -41.706 -24.620  -4.558  1.00137.83
ATOM   1929  C   ARG B 241     -41.272 -24.536  -3.126  1.00137.83
ATOM   1930  O   ARG B 241     -42.058 -24.816  -2.223  1.00137.83
ATOM   1931  CB  ARG B 241     -41.233 -25.958  -5.141  1.00137.83
ATOM   1932  CG  ARG B 241     -41.650 -27.167  -4.305  1.00137.83
ATOM   1933  CD  ARG B 241     -43.065 -27.658  -4.619  1.00137.83
ATOM   1934  NE  ARG B 241     -43.378 -28.775  -3.684  1.00137.83
ATOM   1935  CZ  ARG B 241     -42.872 -30.023  -3.905  1.00137.83
ATOM   1936  NH1 ARG B 241     -42.111 -30.266  -5.011  1.00137.83
ATOM   1937  NH2 ARG B 241     -43.122 -31.025  -3.012  1.00137.83
ATOM   1938  N   ASP B 242     -40.022 -24.098  -2.881  1.00 37.25
ATOM   1939  CA  ASP B 242     -39.478 -24.062  -1.552  1.00 37.25
ATOM   1940  C   ASP B 242     -40.326 -23.177  -0.698  1.00 37.25
ATOM   1941  O   ASP B 242     -40.525 -23.461   0.481  1.00 37.25
ATOM   1942  CB  ASP B 242     -38.044 -23.512  -1.505  1.00 37.25
ATOM   1943  CG  ASP B 242     -37.328 -24.113  -0.302  1.00 37.25
ATOM   1944  OD1 ASP B 242     -36.985 -25.325  -0.356  1.00 37.25
ATOM   1945  OD2 ASP B 242     -37.120 -23.367   0.692  1.00 37.25
ATOM   1946  N   ASN B 243     -40.834 -22.069  -1.264  1.00 58.95
ATOM   1947  CA  ASN B 243     -41.656 -21.176  -0.502  1.00 58.95
ATOM   1948  C   ASN B 243     -42.910 -21.887  -0.109  1.00 58.95
ATOM   1949  O   ASN B 243     -43.402 -21.736   1.008  1.00 58.95
ATOM   1950  CB  ASN B 243     -42.059 -19.908  -1.272  1.00 58.95
ATOM   1951  CG  ASN B 243     -40.977 -18.861  -1.051  1.00 58.95
ATOM   1952  OD1 ASN B 243     -41.162 -17.904  -0.301  1.00 58.95
ATOM   1953  ND2 ASN B 243     -39.808 -19.049  -1.721  1.00 58.95
ATOM   1954  N   LEU B 244     -43.470 -22.682  -1.031  1.00143.31
ATOM   1955  CA  LEU B 244     -44.691 -23.373  -0.750  1.00143.31
ATOM   1956  C   LEU B 244     -44.460 -24.367   0.346  1.00143.31
ATOM   1957  O   LEU B 244     -45.242 -24.458   1.291  1.00143.31
ATOM   1958  CB  LEU B 244     -45.186 -24.119  -1.994  1.00143.31
ATOM   1959  CG  LEU B 244     -45.675 -23.209  -3.125  1.00143.31
ATOM   1960  CD1 LEU B 244     -46.132 -24.026  -4.341  1.00143.31
ATOM   1961  CD2 LEU B 244     -46.775 -22.270  -2.617  1.00143.31
ATOM   1962  N   THR B 245     -43.350 -25.122   0.267  1.00105.48
ATOM   1963  CA  THR B 245     -43.104 -26.146   1.240  1.00105.48
ATOM   1964  C   THR B 245     -42.966 -25.526   2.597  1.00105.48
ATOM   1965  O   THR B 245     -43.525 -26.021   3.574  1.00105.48
ATOM   1966  CB  THR B 245     -41.855 -26.932   0.951  1.00105.48
ATOM   1967  OG1 THR B 245     -40.705 -26.114   1.106  1.00105.48
ATOM   1968  CG2 THR B 245     -41.928 -27.459  -0.492  1.00105.48
ATOM   1969  N   LEU B 246     -42.220 -24.413   2.699  1.00 98.18
ATOM   1970  CA  LEU B 246     -41.976 -23.793   3.972  1.00 98.18
ATOM   1971  C   LEU B 246     -43.265 -23.268   4.533  1.00 98.18
ATOM   1972  O   LEU B 246     -43.557 -23.431   5.717  1.00 98.18
ATOM   1973  CB  LEU B 246     -40.958 -22.635   3.838  1.00 98.18
ATOM   1974  CG  LEU B 246     -41.110 -21.428   4.798  1.00 98.18
ATOM   1975  CD1 LEU B 246     -40.104 -21.537   5.954  1.00 98.18
ATOM   1976  CD2 LEU B 246     -40.987 -20.068   4.093  1.00 98.18
ATOM   1977  N   TRP B 247     -44.080 -22.637   3.674  1.00114.98
ATOM   1978  CA  TRP B 247     -45.301 -21.986   4.052  1.00114.98
ATOM   1979  C   TRP B 247     -46.327 -22.955   4.533  1.00114.98
ATOM   1980  O   TRP B 247     -47.227 -22.567   5.276  1.00114.98
ATOM   1981  CB  TRP B 247     -45.893 -21.118   2.926  1.00114.98
ATOM   1982  CG  TRP B 247     -45.106 -19.847   2.708  1.00114.98
ATOM   1983  CD1 TRP B 247     -44.309 -19.179   3.593  1.00114.98
ATOM   1984  CD2 TRP B 247     -45.052 -19.106   1.477  1.00114.98
ATOM   1985  NE1 TRP B 247     -43.763 -18.070   2.992  1.00114.98
ATOM   1986  CE2 TRP B 247     -44.210 -18.016   1.689  1.00114.98
ATOM   1987  CE3 TRP B 247     -45.650 -19.322   0.268  1.00114.98
ATOM   1988  CZ2 TRP B 247     -43.953 -17.119   0.690  1.00114.98
ATOM   1989  CZ3 TRP B 247     -45.390 -18.414  -0.735  1.00114.98
ATOM   1990  CH2 TRP B 247     -44.557 -17.334  -0.527  1.00114.98
ATOM   1991  N   THR B 248     -46.274 -24.213   4.058  1.00 85.55
ATOM   1992  CA  THR B 248     -47.201 -25.196   4.535  1.00 85.55
ATOM   1993  C   THR B 248     -46.657 -25.697   5.865  1.00 85.55
ATOM   1994  O   THR B 248     -47.316 -26.576   6.479  1.00 85.55
ATOM   1995  CB  THR B 248     -47.333 -26.377   3.617  1.00 85.55
ATOM   1996  OG1 THR B 248     -46.087 -27.041   3.480  1.00 85.55
ATOM   1997  CG2 THR B 248     -47.809 -25.884   2.243  1.00 85.55
ATOM   1998  OXT THR B 248     -45.576 -25.207   6.286  1.00 85.55
