# Supplementary material for: A recombinant Fasciola gigantica 14-3-3 epsilon protein (rFg14-3-3e) modulates various functions of goat peripheral blood mononuclear cells
Source: Parasit Vectors. 2018 Mar 6;11:152. doi: 10.1186/s13071-018-2745-4 (PMC5840819; doi:10.1186/s13071-018-2745-4)
Supplement: Supplementary file 1 — Dataset S1. Structure files, FoldX configuration files and associated energy calculations for complexes between YWAHE and rFg14-3-3, and the 18 human protein interactors of YWAHE. (TGZ 5273 kb) [file 13071_2018_2745_MOESM1_ESM.tgz › foldx_model_files/P30307-P62258-MDL-5jit.pdb]

FoldX generated pdb file

Output generated by <BuildModel>
ATOM      0  N   ARG A   1      37.465  13.035   2.368  1.00134.61
ATOM      1  CA  ARG A   1      37.221  13.156   0.913  1.00134.61
ATOM      2  C   ARG A   1      38.518  13.090   0.175  1.00134.61
ATOM      3  O   ARG A   1      39.389  13.939   0.360  1.00134.61
ATOM      4  CB  ARG A   1      36.547  14.503   0.599  1.00134.61
ATOM      5  CG  ARG A   1      35.144  14.627   1.196  1.00134.61
ATOM      6  CD  ARG A   1      34.016  14.463   0.176  1.00134.61
ATOM      7  NE  ARG A   1      34.384  13.339  -0.730  1.00134.61
ATOM      8  CZ  ARG A   1      34.970  13.611  -1.933  1.00134.61
ATOM      9  NH1 ARG A   1      35.178  14.906  -2.309  1.00134.61
ATOM     10  NH2 ARG A   1      35.340  12.591  -2.761  1.00134.61
ATOM     11  N   SER A   2      38.675  12.061  -0.681  1.00119.34
ATOM     12  CA  SER A   2      39.880  11.906  -1.441  1.00119.34
ATOM     13  C   SER A   2      39.592  12.483  -2.795  1.00119.34
ATOM     14  O   SER A   2      38.768  11.987  -3.557  1.00119.34
ATOM     15  CB  SER A   2      40.260  10.426  -1.609  1.00119.34
ATOM     16  OG  SER A   2      41.642  10.289  -1.893  1.00119.34
ATOM     17  N   PRO A   3      40.345  13.492  -3.109  1.00164.01
ATOM     18  CA  PRO A   3      40.197  14.340  -4.269  1.00164.01
ATOM     19  C   PRO A   3      40.474  13.620  -5.561  1.00164.01
ATOM     20  O   PRO A   3      40.840  14.290  -6.528  1.00164.01
ATOM     21  CB  PRO A   3      41.177  15.494  -4.046  1.00164.01
ATOM     22  CG  PRO A   3      42.420  14.819  -3.445  1.00164.01
ATOM     23  CD  PRO A   3      41.849  13.626  -2.668  1.00164.01
ATOM     24  N   SER A   4      40.390  12.277  -5.596  1.00 93.25
ATOM     25  CA  SER A   4      40.615  11.526  -6.807  1.00 93.25
ATOM     26  C   SER A   4      39.491  11.763  -7.784  1.00 93.25
ATOM     27  O   SER A   4      38.569  12.526  -7.514  1.00 93.25
ATOM     28  CB  SER A   4      40.712  10.009  -6.573  1.00 93.25
ATOM     29  OG  SER A   4      39.434   9.489  -6.234  1.00 93.25
ATOM     30  N   MET A   5      39.584  11.108  -8.970  1.00 76.09
ATOM     31  CA  MET A   5      38.663  11.244 -10.074  1.00 76.09
ATOM     32  C   MET A   5      37.284  10.739  -9.740  1.00 76.09
ATOM     33  O   MET A   5      37.082   9.688  -9.135  1.00 76.09
ATOM     34  CB  MET A   5      39.118  10.472 -11.324  1.00 76.09
ATOM     35  CG  MET A   5      38.801  11.183 -12.639  1.00 76.09
ATOM     36  SD  MET A   5      39.947  12.532 -13.043  1.00 76.09
ATOM     37  CE  MET A   5      38.838  13.828 -12.422  1.00 76.09
ATOM     38  N   PRO A   6      36.339  11.564 -10.121  1.00174.26
ATOM     39  CA  PRO A   6      34.927  11.247 -10.024  1.00174.26
ATOM     40  C   PRO A   6      34.487  10.582 -11.297  1.00174.26
ATOM     41  O   PRO A   6      35.329  10.305 -12.149  1.00174.26
ATOM     42  CB  PRO A   6      34.203  12.578  -9.824  1.00174.26
ATOM     43  CG  PRO A   6      35.130  13.621 -10.467  1.00174.26
ATOM     44  CD  PRO A   6      36.506  13.297  -9.874  1.00174.26
ATOM     45  N   GLU A   7      33.174  10.298 -11.444  1.00 84.01
ATOM     46  CA  GLU A   7      32.685   9.759 -12.684  1.00 84.01
ATOM     47  C   GLU A   7      32.508  10.944 -13.629  1.00 84.01
ATOM     48  O   GLU A   7      31.761  11.893 -13.268  1.00 84.01
ATOM     49  CB  GLU A   7      31.322   9.043 -12.573  1.00 84.01
ATOM     50  CG  GLU A   7      31.309   7.875 -11.583  1.00 84.01
ATOM     51  CD  GLU A   7      30.707   8.357 -10.270  1.00 84.01
ATOM     52  OE1 GLU A   7      30.842   9.573  -9.964  1.00 84.01
ATOM     53  OE2 GLU A   7      30.102   7.515  -9.554  1.00 84.01
ATOM     54  OXT GLU A   7      33.124  10.916 -14.727  1.00 84.01
TER
ATOM     55  N   GLU B   8      23.501 -13.943 -21.925  1.00 38.52
ATOM     56  CA  GLU B   8      24.392 -13.286 -22.905  1.00 38.52
ATOM     57  C   GLU B   8      24.870 -11.951 -22.434  1.00 38.52
ATOM     58  O   GLU B   8      24.276 -11.337 -21.548  1.00 38.52
ATOM     59  CB  GLU B   8      23.702 -13.169 -24.280  1.00 38.52
ATOM     60  CG  GLU B   8      22.244 -12.766 -24.195  1.00 38.52
ATOM     61  CD  GLU B   8      21.871 -11.749 -25.256  1.00 38.52
ATOM     62  OE1 GLU B   8      22.192 -11.980 -26.442  1.00 38.52
ATOM     63  OE2 GLU B   8      21.256 -10.720 -24.903  1.00 38.52
ATOM     64  N   ARG B   9      25.967 -11.465 -23.048  1.00138.29
ATOM     65  CA  ARG B   9      26.612 -10.253 -22.635  1.00138.29
ATOM     66  C   ARG B   9      25.643  -9.121 -22.720  1.00138.29
ATOM     67  O   ARG B   9      25.569  -8.290 -21.816  1.00138.29
ATOM     68  CB  ARG B   9      27.785  -9.865 -23.546  1.00138.29
ATOM     69  CG  ARG B   9      27.499 -10.165 -25.021  1.00138.29
ATOM     70  CD  ARG B   9      28.667  -9.863 -25.959  1.00138.29
ATOM     71  NE  ARG B   9      29.413 -11.140 -26.146  1.00138.29
ATOM     72  CZ  ARG B   9      30.594 -11.159 -26.828  1.00138.29
ATOM     73  NH1 ARG B   9      31.090 -10.010 -27.372  1.00138.29
ATOM     74  NH2 ARG B   9      31.281 -12.331 -26.967  1.00138.29
ATOM     75  N   LYS B  10      24.857  -9.081 -23.807  1.00 40.90
ATOM     76  CA  LYS B  10      23.980  -7.980 -24.066  1.00 40.90
ATOM     77  C   LYS B  10      22.986  -7.828 -22.960  1.00 40.90
ATOM     78  O   LYS B  10      22.798  -6.727 -22.445  1.00 40.90
ATOM     79  CB  LYS B  10      23.199  -8.188 -25.374  1.00 40.90
ATOM     80  CG  LYS B  10      24.065  -8.612 -26.544  1.00 40.90
ATOM     81  CD  LYS B  10      23.220  -8.896 -27.775  1.00 40.90
ATOM     82  CE  LYS B  10      23.731 -10.113 -28.528  1.00 40.90
ATOM     83  NZ  LYS B  10      22.616 -10.944 -29.062  1.00 40.90
ATOM     84  N   LYS B  11      22.335  -8.929 -22.543  1.00 37.08
ATOM     85  CA  LYS B  11      21.318  -8.820 -21.535  1.00 37.08
ATOM     86  C   LYS B  11      21.928  -8.381 -20.241  1.00 37.08
ATOM     87  O   LYS B  11      21.383  -7.532 -19.537  1.00 37.08
ATOM     88  CB  LYS B  11      20.565 -10.135 -21.283  1.00 37.08
ATOM     89  CG  LYS B  11      19.588 -10.071 -20.125  1.00 37.08
ATOM     90  CD  LYS B  11      18.584  -8.946 -20.317  1.00 37.08
ATOM     91  CE  LYS B  11      17.950  -8.539 -18.997  1.00 37.08
ATOM     92  NZ  LYS B  11      17.025  -9.586 -18.480  1.00 37.08
ATOM     93  N   LYS B  12      23.105  -8.935 -19.907  1.00 61.54
ATOM     94  CA  LYS B  12      23.746  -8.638 -18.656  1.00 61.54
ATOM     95  C   LYS B  12      24.057  -7.175 -18.619  1.00 61.54
ATOM     96  O   LYS B  12      23.983  -6.537 -17.567  1.00 61.54
ATOM     97  CB  LYS B  12      25.107  -9.340 -18.497  1.00 61.54
ATOM     98  CG  LYS B  12      25.444  -9.701 -17.065  1.00 61.54
ATOM     99  CD  LYS B  12      24.314 -10.488 -16.421  1.00 61.54
ATOM    100  CE  LYS B  12      24.837 -11.726 -15.711  1.00 61.54
ATOM    101  NZ  LYS B  12      23.831 -12.824 -15.698  1.00 61.54
ATOM    102  N   SER B  13      24.475  -6.631 -19.777  1.00 50.51
ATOM    103  CA  SER B  13      24.835  -5.251 -19.893  1.00 50.51
ATOM    104  C   SER B  13      23.627  -4.390 -19.712  1.00 50.51
ATOM    105  O   SER B  13      23.717  -3.351 -19.061  1.00 50.51
ATOM    106  CB  SER B  13      25.460  -4.924 -21.216  1.00 50.51
ATOM    107  OG  SER B  13      24.494  -4.849 -22.266  1.00 50.51
ATOM    108  N   ASP B  14      22.470  -4.788 -20.286  1.00 48.13
ATOM    109  CA  ASP B  14      21.281  -3.987 -20.162  1.00 48.13
ATOM    110  C   ASP B  14      20.869  -3.911 -18.729  1.00 48.13
ATOM    111  O   ASP B  14      20.510  -2.842 -18.241  1.00 48.13
ATOM    112  CB  ASP B  14      20.059  -4.499 -20.950  1.00 48.13
ATOM    113  CG  ASP B  14      19.097  -3.386 -21.298  1.00 48.13
ATOM    114  OD1 ASP B  14      19.515  -2.415 -21.964  1.00 48.13
ATOM    115  OD2 ASP B  14      17.918  -3.484 -20.900  1.00 48.13
ATOM    116  N   PHE B  15      20.920  -5.046 -18.013  1.00 47.62
ATOM    117  CA  PHE B  15      20.508  -5.101 -16.639  1.00 47.62
ATOM    118  C   PHE B  15      21.391  -4.182 -15.854  1.00 47.62
ATOM    119  O   PHE B  15      20.939  -3.495 -14.941  1.00 47.62
ATOM    120  CB  PHE B  15      20.691  -6.506 -16.049  1.00 47.62
ATOM    121  CG  PHE B  15      20.750  -6.526 -14.551  1.00 47.62
ATOM    122  CD1 PHE B  15      19.636  -6.206 -13.794  1.00 47.62
ATOM    123  CD2 PHE B  15      21.921  -6.862 -13.894  1.00 47.62
ATOM    124  CE1 PHE B  15      19.691  -6.221 -12.414  1.00 47.62
ATOM    125  CE2 PHE B  15      21.980  -6.877 -12.513  1.00 47.62
ATOM    126  CZ  PHE B  15      20.864  -6.557 -11.772  1.00 47.62
ATOM    127  N   ALA B  16      22.686  -4.140 -16.205  1.00 40.68
ATOM    128  CA  ALA B  16      23.640  -3.339 -15.500  1.00 40.68
ATOM    129  C   ALA B  16      23.243  -1.899 -15.579  1.00 40.68
ATOM    130  O   ALA B  16      23.392  -1.172 -14.600  1.00 40.68
ATOM    131  CB  ALA B  16      25.061  -3.463 -16.077  1.00 40.68
ATOM    132  N   LYS B  17      22.755  -1.441 -16.750  1.00 44.82
ATOM    133  CA  LYS B  17      22.345  -0.076 -16.930  1.00 44.82
ATOM    134  C   LYS B  17      21.140   0.191 -16.080  1.00 44.82
ATOM    135  O   LYS B  17      20.973   1.293 -15.559  1.00 44.82
ATOM    136  CB  LYS B  17      21.960   0.250 -18.382  1.00 44.82
ATOM    137  CG  LYS B  17      23.112   0.068 -19.372  1.00 44.82
ATOM    138  CD  LYS B  17      24.064   1.263 -19.423  1.00 44.82
ATOM    139  CE  LYS B  17      24.927   1.305 -20.684  1.00 44.82
ATOM    140  NZ  LYS B  17      24.114   1.718 -21.851  1.00 44.82
ATOM    141  N   ILE B  18      20.252  -0.814 -15.956  1.00 91.88
ATOM    142  CA  ILE B  18      19.034  -0.703 -15.203  1.00 91.88
ATOM    143  C   ILE B  18      19.387  -0.485 -13.763  1.00 91.88
ATOM    144  O   ILE B  18      18.825   0.382 -13.096  1.00 91.88
ATOM    145  CB  ILE B  18      18.140  -1.951 -15.319  1.00 91.88
ATOM    146  CG1 ILE B  18      17.879  -2.285 -16.790  1.00 91.88
ATOM    147  CG2 ILE B  18      16.803  -1.716 -14.635  1.00 91.88
ATOM    148  CD1 ILE B  18      17.156  -3.597 -16.999  1.00 91.88
ATOM    149  N   ALA B  19      20.356  -1.269 -13.259  1.00 32.80
ATOM    150  CA  ALA B  19      20.770  -1.219 -11.888  1.00 32.80
ATOM    151  C   ALA B  19      21.299   0.147 -11.606  1.00 32.80
ATOM    152  O   ALA B  19      21.065   0.707 -10.537  1.00 32.80
ATOM    153  CB  ALA B  19      21.898  -2.214 -11.576  1.00 32.80
ATOM    154  N   GLU B  20      22.028   0.721 -12.574  1.00 47.45
ATOM    155  CA  GLU B  20      22.614   2.018 -12.426  1.00 47.45
ATOM    156  C   GLU B  20      21.508   2.998 -12.176  1.00 47.45
ATOM    157  O   GLU B  20      21.608   3.858 -11.302  1.00 47.45
ATOM    158  CB  GLU B  20      23.347   2.413 -13.721  1.00 47.45
ATOM    159  CG  GLU B  20      24.283   3.615 -13.619  1.00 47.45
ATOM    160  CD  GLU B  20      24.125   4.405 -14.915  1.00 47.45
ATOM    161  OE1 GLU B  20      24.763   4.006 -15.927  1.00 47.45
ATOM    162  OE2 GLU B  20      23.381   5.420 -14.910  1.00 47.45
ATOM    163  N   GLN B  21      20.404   2.874 -12.933  1.00 45.45
ATOM    164  CA  GLN B  21      19.304   3.782 -12.786  1.00 45.45
ATOM    165  C   GLN B  21      18.705   3.602 -11.422  1.00 45.45
ATOM    166  O   GLN B  21      18.331   4.568 -10.758  1.00 45.45
ATOM    167  CB  GLN B  21      18.196   3.542 -13.822  1.00 45.45
ATOM    168  CG  GLN B  21      16.958   4.392 -13.552  1.00 45.45
ATOM    169  CD  GLN B  21      17.394   5.843 -13.674  1.00 45.45
ATOM    170  OE1 GLN B  21      17.406   6.409 -14.764  1.00 45.45
ATOM    171  NE2 GLN B  21      17.746   6.473 -12.521  1.00 45.45
ATOM    172  N   SER B  22      18.612   2.334 -10.988  1.00 52.65
ATOM    173  CA  SER B  22      18.080   1.892  -9.729  1.00 52.65
ATOM    174  C   SER B  22      18.954   2.403  -8.627  1.00 52.65
ATOM    175  O   SER B  22      18.503   2.569  -7.495  1.00 52.65
ATOM    176  CB  SER B  22      18.024   0.359  -9.614  1.00 52.65
ATOM    177  OG  SER B  22      16.777  -0.060  -9.093  1.00 52.65
ATOM    178  N   GLU B  23      20.242   2.651  -8.927  1.00 67.29
ATOM    179  CA  GLU B  23      21.186   3.036  -7.921  1.00 67.29
ATOM    180  C   GLU B  23      21.432   1.840  -7.063  1.00 67.29
ATOM    181  O   GLU B  23      21.658   1.954  -5.859  1.00 67.29
ATOM    182  CB  GLU B  23      20.684   4.169  -7.011  1.00 67.29
ATOM    183  CG  GLU B  23      21.476   5.470  -7.151  1.00 67.29
ATOM    184  CD  GLU B  23      22.202   5.717  -5.836  1.00 67.29
ATOM    185  OE1 GLU B  23      21.686   5.260  -4.780  1.00 67.29
ATOM    186  OE2 GLU B  23      23.277   6.372  -5.869  1.00 67.29
ATOM    187  N   ARG B  24      21.371   0.647  -7.686  1.00149.31
ATOM    188  CA  ARG B  24      21.700  -0.571  -7.007  1.00149.31
ATOM    189  C   ARG B  24      23.047  -0.935  -7.543  1.00149.31
ATOM    190  O   ARG B  24      23.167  -1.701  -8.498  1.00149.31
ATOM    191  CB  ARG B  24      20.761  -1.728  -7.374  1.00149.31
ATOM    192  CG  ARG B  24      19.292  -1.480  -7.033  1.00149.31
ATOM    193  CD  ARG B  24      18.373  -2.553  -7.619  1.00149.31
ATOM    194  NE  ARG B  24      16.965  -2.100  -7.438  1.00149.31
ATOM    195  CZ  ARG B  24      16.196  -2.637  -6.447  1.00149.31
ATOM    196  NH1 ARG B  24      16.739  -3.535  -5.573  1.00149.31
ATOM    197  NH2 ARG B  24      14.889  -2.266  -6.320  1.00149.31
ATOM    198  N   TYR B  25      24.100  -0.385  -6.916  1.00 83.16
ATOM    199  CA  TYR B  25      25.453  -0.537  -7.364  1.00 83.16
ATOM    200  C   TYR B  25      25.942  -1.940  -7.192  1.00 83.16
ATOM    201  O   TYR B  25      26.746  -2.420  -7.990  1.00 83.16
ATOM    202  CB  TYR B  25      26.417   0.444  -6.675  1.00 83.16
ATOM    203  CG  TYR B  25      25.932   1.806  -7.053  1.00 83.16
ATOM    204  CD1 TYR B  25      25.858   2.177  -8.378  1.00 83.16
ATOM    205  CD2 TYR B  25      25.547   2.709  -6.089  1.00 83.16
ATOM    206  CE1 TYR B  25      25.408   3.428  -8.734  1.00 83.16
ATOM    207  CE2 TYR B  25      25.098   3.962  -6.439  1.00 83.16
ATOM    208  CZ  TYR B  25      25.027   4.323  -7.762  1.00 83.16
ATOM    209  OH  TYR B  25      24.565   5.608  -8.121  1.00 83.16
ATOM    210  N   ASP B  26      25.514  -2.627  -6.117  1.00 44.51
ATOM    211  CA  ASP B  26      25.985  -3.966  -5.915  1.00 44.51
ATOM    212  C   ASP B  26      25.548  -4.778  -7.092  1.00 44.51
ATOM    213  O   ASP B  26      26.333  -5.523  -7.678  1.00 44.51
ATOM    214  CB  ASP B  26      25.395  -4.613  -4.647  1.00 44.51
ATOM    215  CG  ASP B  26      25.575  -3.653  -3.473  1.00 44.51
ATOM    216  OD1 ASP B  26      24.823  -2.644  -3.404  1.00 44.51
ATOM    217  OD2 ASP B  26      26.469  -3.920  -2.627  1.00 44.51
ATOM    218  N   GLU B  27      24.274  -4.607  -7.490  1.00117.32
ATOM    219  CA  GLU B  27      23.710  -5.303  -8.607  1.00117.32
ATOM    220  C   GLU B  27      24.530  -4.959  -9.802  1.00117.32
ATOM    221  O   GLU B  27      24.958  -5.827 -10.551  1.00117.32
ATOM    222  CB  GLU B  27      22.286  -4.799  -8.907  1.00117.32
ATOM    223  CG  GLU B  27      21.255  -5.011  -7.796  1.00117.32
ATOM    224  CD  GLU B  27      21.144  -6.501  -7.523  1.00117.32
ATOM    225  OE1 GLU B  27      20.604  -7.218  -8.406  1.00117.32
ATOM    226  OE2 GLU B  27      21.603  -6.943  -6.437  1.00117.32
ATOM    227  N   MET B  28      24.800  -3.667 -10.011  1.00 66.01
ATOM    228  CA  MET B  28      25.512  -3.292 -11.194  1.00 66.01
ATOM    229  C   MET B  28      26.914  -3.842 -11.216  1.00 66.01
ATOM    230  O   MET B  28      27.359  -4.358 -12.239  1.00 66.01
ATOM    231  CB  MET B  28      25.627  -1.764 -11.333  1.00 66.01
ATOM    232  CG  MET B  28      26.002  -1.271 -12.733  1.00 66.01
ATOM    233  SD  MET B  28      26.373   0.510 -12.800  1.00 66.01
ATOM    234  CE  MET B  28      26.403   0.659 -14.611  1.00 66.01
ATOM    235  N   VAL B  29      27.675  -3.712 -10.113  1.00184.44
ATOM    236  CA  VAL B  29      29.077  -4.052 -10.222  1.00184.44
ATOM    237  C   VAL B  29      29.402  -5.486 -10.176  1.00184.44
ATOM    238  O   VAL B  29      29.942  -6.070 -11.122  1.00184.44
ATOM    239  CB  VAL B  29      29.963  -3.356  -9.209  1.00184.44
ATOM    240  CG1 VAL B  29      29.595  -3.818  -7.790  1.00184.44
ATOM    241  CG2 VAL B  29      31.434  -3.593  -9.593  1.00184.44
ATOM    242  N   LYS B  30      28.935  -6.113  -9.083  1.00128.61
ATOM    243  CA  LYS B  30      29.245  -7.466  -8.764  1.00128.61
ATOM    244  C   LYS B  30      28.761  -8.193  -9.942  1.00128.61
ATOM    245  O   LYS B  30      29.305  -9.216 -10.354  1.00128.61
ATOM    246  CB  LYS B  30      28.482  -7.943  -7.515  1.00128.61
ATOM    247  CG  LYS B  30      28.803  -7.151  -6.263  1.00128.61
ATOM    248  CD  LYS B  30      30.271  -7.290  -5.893  1.00128.61
ATOM    249  CE  LYS B  30      30.522  -6.854  -4.458  1.00128.61
ATOM    250  NZ  LYS B  30      30.550  -8.013  -3.524  1.00128.61
ATOM    251  N   VAL B  31      27.692  -7.636 -10.526  1.00213.02
ATOM    252  CA  VAL B  31      27.204  -8.255 -11.696  1.00213.02
ATOM    253  C   VAL B  31      27.963  -7.999 -13.007  1.00213.02
ATOM    254  O   VAL B  31      28.121  -8.972 -13.738  1.00213.02
ATOM    255  CB  VAL B  31      25.733  -7.838 -11.876  1.00213.02
ATOM    256  CG1 VAL B  31      25.472  -7.407 -13.311  1.00213.02
ATOM    257  CG2 VAL B  31      24.806  -9.000 -11.548  1.00213.02
ATOM    258  N   MET B  32      28.480  -6.762 -13.346  1.00258.83
ATOM    259  CA  MET B  32      29.243  -6.384 -14.549  1.00258.83
ATOM    260  C   MET B  32      30.467  -7.228 -14.502  1.00258.83
ATOM    261  O   MET B  32      31.253  -7.326 -15.444  1.00258.83
ATOM    262  CB  MET B  32      29.716  -4.919 -14.576  1.00258.83
ATOM    263  CG  MET B  32      28.739  -3.948 -15.238  1.00258.83
ATOM    264  SD  MET B  32      28.220  -4.470 -16.901  1.00258.83
ATOM    265  CE  MET B  32      29.782  -4.034 -17.722  1.00258.83
ATOM    266  N   ASN B  33      30.722  -7.757 -13.308  1.00216.83
ATOM    267  CA  ASN B  33      31.779  -8.679 -13.117  1.00216.83
ATOM    268  C   ASN B  33      31.547  -9.869 -14.005  1.00216.83
ATOM    269  O   ASN B  33      32.474 -10.360 -14.642  1.00216.83
ATOM    270  CB  ASN B  33      31.839  -9.201 -11.669  1.00216.83
ATOM    271  CG  ASN B  33      32.857  -8.458 -10.834  1.00216.83
ATOM    272  OD1 ASN B  33      33.781  -9.052 -10.279  1.00216.83
ATOM    273  ND2 ASN B  33      32.687  -7.145 -10.739  1.00216.83
ATOM    274  N   GLU B  34      30.294 -10.355 -14.085  1.00131.57
ATOM    275  CA  GLU B  34      29.939 -11.508 -14.866  1.00131.57
ATOM    276  C   GLU B  34      30.207 -11.244 -16.317  1.00131.57
ATOM    277  O   GLU B  34      30.703 -12.121 -17.024  1.00131.57
ATOM    278  CB  GLU B  34      28.453 -11.876 -14.728  1.00131.57
ATOM    279  CG  GLU B  34      28.127 -12.644 -13.461  1.00131.57
ATOM    280  CD  GLU B  34      27.800 -14.099 -13.738  1.00131.57
ATOM    281  OE1 GLU B  34      28.677 -14.960 -13.516  1.00131.57
ATOM    282  OE2 GLU B  34      26.664 -14.378 -14.177  1.00131.57
ATOM    283  N   VAL B  35      29.887 -10.034 -16.817  1.00124.65
ATOM    284  CA  VAL B  35      30.158  -9.795 -18.206  1.00124.65
ATOM    285  C   VAL B  35      31.640  -9.915 -18.401  1.00124.65
ATOM    286  O   VAL B  35      32.095 -10.487 -19.387  1.00124.65
ATOM    287  CB  VAL B  35      29.674  -8.476 -18.762  1.00124.65
ATOM    288  CG1 VAL B  35      29.644  -8.578 -20.290  1.00124.65
ATOM    289  CG2 VAL B  35      28.320  -8.096 -18.161  1.00124.65
ATOM    290  N   ALA B  36      32.437  -9.418 -17.437  1.00 50.66
ATOM    291  CA  ALA B  36      33.871  -9.475 -17.522  1.00 50.66
ATOM    292  C   ALA B  36      34.330 -10.912 -17.589  1.00 50.66
ATOM    293  O   ALA B  36      35.304 -11.223 -18.270  1.00 50.66
ATOM    294  CB  ALA B  36      34.562  -8.825 -16.309  1.00 50.66
ATOM    295  N   LYS B  37      33.634 -11.820 -16.879  1.00 52.32
ATOM    296  CA  LYS B  37      33.936 -13.225 -16.730  1.00 52.32
ATOM    297  C   LYS B  37      33.879 -13.968 -18.039  1.00 52.32
ATOM    298  O   LYS B  37      34.457 -15.048 -18.162  1.00 52.32
ATOM    299  CB  LYS B  37      32.974 -13.859 -15.723  1.00 52.32
ATOM    300  CG  LYS B  37      33.600 -14.160 -14.372  1.00 52.32
ATOM    301  CD  LYS B  37      33.733 -12.900 -13.532  1.00 52.32
ATOM    302  CE  LYS B  37      34.829 -13.046 -12.487  1.00 52.32
ATOM    303  NZ  LYS B  37      34.458 -14.024 -11.427  1.00 52.32
ATOM    304  N   MET B  38      33.128 -13.442 -19.024  1.00123.40
ATOM    305  CA  MET B  38      32.927 -14.051 -20.315  1.00123.40
ATOM    306  C   MET B  38      34.259 -14.178 -20.994  1.00123.40
ATOM    307  O   MET B  38      34.450 -15.060 -21.830  1.00123.40
ATOM    308  CB  MET B  38      31.992 -13.238 -21.228  1.00123.40
ATOM    309  CG  MET B  38      30.515 -13.364 -20.846  1.00123.40
ATOM    310  SD  MET B  38      29.467 -12.026 -21.493  1.00123.40
ATOM    311  CE  MET B  38      28.221 -12.141 -20.176  1.00123.40
ATOM    312  N   PRO B  39      35.216 -13.301 -20.632  1.00110.76
ATOM    313  CA  PRO B  39      36.556 -13.320 -21.150  1.00110.76
ATOM    314  C   PRO B  39      36.680 -12.695 -22.510  1.00110.76
ATOM    315  O   PRO B  39      37.613 -13.001 -23.250  1.00110.76
ATOM    316  CB  PRO B  39      36.872 -14.817 -21.170  1.00110.76
ATOM    317  CG  PRO B  39      36.172 -15.358 -19.944  1.00110.76
ATOM    318  CD  PRO B  39      34.827 -14.655 -19.982  1.00110.76
ATOM    319  N   GLY B  40      35.776 -11.759 -22.862  1.00 95.18
ATOM    320  CA  GLY B  40      35.914 -11.060 -24.111  1.00 95.18
ATOM    321  C   GLY B  40      36.280  -9.637 -23.785  1.00 95.18
ATOM    322  O   GLY B  40      35.827  -9.086 -22.784  1.00 95.18
ATOM    323  N   GLU B  41      37.120  -9.000 -24.632  1.00 75.74
ATOM    324  CA  GLU B  41      37.547  -7.645 -24.400  1.00 75.74
ATOM    325  C   GLU B  41      36.326  -6.790 -24.237  1.00 75.74
ATOM    326  O   GLU B  41      35.396  -6.865 -25.037  1.00 75.74
ATOM    327  CB  GLU B  41      38.350  -7.078 -25.586  1.00 75.74
ATOM    328  CG  GLU B  41      39.418  -8.015 -26.154  1.00 75.74
ATOM    329  CD  GLU B  41      38.914  -8.585 -27.469  1.00 75.74
ATOM    330  OE1 GLU B  41      38.084  -9.529 -27.425  1.00 75.74
ATOM    331  OE2 GLU B  41      39.348  -8.077 -28.538  1.00 75.74
ATOM    332  N   MET B  42      36.305  -5.950 -23.179  1.00 55.66
ATOM    333  CA  MET B  42      35.185  -5.092 -22.894  1.00 55.66
ATOM    334  C   MET B  42      35.269  -3.896 -23.788  1.00 55.66
ATOM    335  O   MET B  42      36.355  -3.457 -24.161  1.00 55.66
ATOM    336  CB  MET B  42      35.153  -4.569 -21.441  1.00 55.66
ATOM    337  CG  MET B  42      34.425  -5.488 -20.482  1.00 55.66
ATOM    338  SD  MET B  42      33.902  -4.656 -18.973  1.00 55.66
ATOM    339  CE  MET B  42      32.803  -5.886 -18.273  1.00 55.66
ATOM    340  N   SER B  43      34.101  -3.342 -24.161  1.00 99.01
ATOM    341  CA  SER B  43      34.049  -2.174 -24.988  1.00 99.01
ATOM    342  C   SER B  43      34.216  -0.991 -24.092  1.00 99.01
ATOM    343  O   SER B  43      34.279  -1.120 -22.871  1.00 99.01
ATOM    344  CB  SER B  43      32.744  -2.024 -25.715  1.00 99.01
ATOM    345  OG  SER B  43      31.680  -1.647 -24.840  1.00 99.01
ATOM    346  N   VAL B  44      34.298   0.208 -24.696  1.00 83.34
ATOM    347  CA  VAL B  44      34.492   1.410 -23.942  1.00 83.34
ATOM    348  C   VAL B  44      33.338   1.574 -23.003  1.00 83.34
ATOM    349  O   VAL B  44      33.520   1.950 -21.847  1.00 83.34
ATOM    350  CB  VAL B  44      34.580   2.634 -24.813  1.00 83.34
ATOM    351  CG1 VAL B  44      34.819   3.867 -23.925  1.00 83.34
ATOM    352  CG2 VAL B  44      35.674   2.409 -25.870  1.00 83.34
ATOM    353  N   GLU B  45      32.112   1.297 -23.479  1.00 42.82
ATOM    354  CA  GLU B  45      30.947   1.463 -22.661  1.00 42.82
ATOM    355  C   GLU B  45      30.959   0.472 -21.535  1.00 42.82
ATOM    356  O   GLU B  45      30.564   0.789 -20.415  1.00 42.82
ATOM    357  CB  GLU B  45      29.641   1.269 -23.448  1.00 42.82
ATOM    358  CG  GLU B  45      29.697   1.786 -24.886  1.00 42.82
ATOM    359  CD  GLU B  45      30.173   0.638 -25.762  1.00 42.82
ATOM    360  OE1 GLU B  45      29.420  -0.364 -25.882  1.00 42.82
ATOM    361  OE2 GLU B  45      31.294   0.752 -26.327  1.00 42.82
ATOM    362  N   GLU B  46      31.394  -0.771 -21.806  1.00 55.66
ATOM    363  CA  GLU B  46      31.359  -1.790 -20.793  1.00 55.66
ATOM    364  C   GLU B  46      32.345  -1.506 -19.696  1.00 55.66
ATOM    365  O   GLU B  46      32.052  -1.723 -18.518  1.00 55.66
ATOM    366  CB  GLU B  46      31.626  -3.200 -21.350  1.00 55.66
ATOM    367  CG  GLU B  46      30.344  -3.882 -21.836  1.00 55.66
ATOM    368  CD  GLU B  46      30.707  -4.928 -22.880  1.00 55.66
ATOM    369  OE1 GLU B  46      31.504  -4.600 -23.797  1.00 55.66
ATOM    370  OE2 GLU B  46      30.195  -6.073 -22.768  1.00 55.66
ATOM    371  N   ARG B  47      33.547  -1.017 -20.062  1.00137.75
ATOM    372  CA  ARG B  47      34.585  -0.738 -19.107  1.00137.75
ATOM    373  C   ARG B  47      34.126   0.358 -18.202  1.00137.75
ATOM    374  O   ARG B  47      34.436   0.358 -17.013  1.00137.75
ATOM    375  CB  ARG B  47      35.905  -0.235 -19.730  1.00137.75
ATOM    376  CG  ARG B  47      36.487  -1.183 -20.785  1.00137.75
ATOM    377  CD  ARG B  47      37.715  -0.630 -21.519  1.00137.75
ATOM    378  NE  ARG B  47      37.872  -1.347 -22.816  1.00137.75
ATOM    379  CZ  ARG B  47      38.481  -0.722 -23.869  1.00137.75
ATOM    380  NH1 ARG B  47      38.950   0.554 -23.737  1.00137.75
ATOM    381  NH2 ARG B  47      38.617  -1.372 -25.060  1.00137.75
ATOM    382  N   ASN B  48      33.404   1.344 -18.765  1.00 40.36
ATOM    383  CA  ASN B  48      32.940   2.481 -18.024  1.00 40.36
ATOM    384  C   ASN B  48      31.960   2.023 -16.993  1.00 40.36
ATOM    385  O   ASN B  48      32.003   2.452 -15.841  1.00 40.36
ATOM    386  CB  ASN B  48      32.205   3.493 -18.921  1.00 40.36
ATOM    387  CG  ASN B  48      33.191   4.576 -19.340  1.00 40.36
ATOM    388  OD1 ASN B  48      33.209   5.670 -18.778  1.00 40.36
ATOM    389  ND2 ASN B  48      34.037   4.265 -20.360  1.00 40.36
ATOM    390  N   LEU B  49      31.047   1.123 -17.398  1.00 55.03
ATOM    391  CA  LEU B  49      30.005   0.640 -16.538  1.00 55.03
ATOM    392  C   LEU B  49      30.625  -0.114 -15.406  1.00 55.03
ATOM    393  O   LEU B  49      30.209  -0.006 -14.253  1.00 55.03
ATOM    394  CB  LEU B  49      29.055  -0.339 -17.257  1.00 55.03
ATOM    395  CG  LEU B  49      28.266   0.255 -18.445  1.00 55.03
ATOM    396  CD1 LEU B  49      27.601  -0.850 -19.282  1.00 55.03
ATOM    397  CD2 LEU B  49      27.251   1.309 -17.982  1.00 55.03
ATOM    398  N   LEU B  50      31.647  -0.919 -15.728  1.00154.14
ATOM    399  CA  LEU B  50      32.317  -1.731 -14.762  1.00154.14
ATOM    400  C   LEU B  50      32.967  -0.768 -13.800  1.00154.14
ATOM    401  O   LEU B  50      32.876  -0.906 -12.580  1.00154.14
ATOM    402  CB  LEU B  50      33.397  -2.562 -15.483  1.00154.14
ATOM    403  CG  LEU B  50      34.455  -3.196 -14.572  1.00154.14
ATOM    404  CD1 LEU B  50      33.891  -4.349 -13.730  1.00154.14
ATOM    405  CD2 LEU B  50      35.723  -3.505 -15.344  1.00154.14
ATOM    406  N   SER B  51      33.608   0.288 -14.337  1.00 96.47
ATOM    407  CA  SER B  51      34.304   1.238 -13.515  1.00 96.47
ATOM    408  C   SER B  51      33.351   1.935 -12.591  1.00 96.47
ATOM    409  O   SER B  51      33.625   2.050 -11.397  1.00 96.47
ATOM    410  CB  SER B  51      34.989   2.350 -14.325  1.00 96.47
ATOM    411  OG  SER B  51      36.031   2.936 -13.563  1.00 96.47
ATOM    412  N   VAL B  52      32.208   2.430 -13.110  1.00122.36
ATOM    413  CA  VAL B  52      31.301   3.169 -12.269  1.00122.36
ATOM    414  C   VAL B  52      30.777   2.285 -11.200  1.00122.36
ATOM    415  O   VAL B  52      30.653   2.696 -10.050  1.00122.36
ATOM    416  CB  VAL B  52      30.075   3.725 -12.945  1.00122.36
ATOM    417  CG1 VAL B  52      29.287   4.578 -11.955  1.00122.36
ATOM    418  CG2 VAL B  52      30.501   4.486 -14.209  1.00122.36
ATOM    419  N   ALA B  53      30.436   1.039 -11.545  1.00 60.79
ATOM    420  CA  ALA B  53      29.831   0.223 -10.545  1.00 60.79
ATOM    421  C   ALA B  53      30.778   0.034  -9.391  1.00 60.79
ATOM    422  O   ALA B  53      30.428   0.324  -8.247  1.00 60.79
ATOM    423  CB  ALA B  53      29.454  -1.158 -11.097  1.00 60.79
ATOM    424  N   TYR B  54      32.036  -0.365  -9.660  1.00185.49
ATOM    425  CA  TYR B  54      32.941  -0.661  -8.583  1.00185.49
ATOM    426  C   TYR B  54      33.177   0.564  -7.777  1.00185.49
ATOM    427  O   TYR B  54      33.314   0.498  -6.558  1.00185.49
ATOM    428  CB  TYR B  54      34.411  -0.954  -8.931  1.00185.49
ATOM    429  CG  TYR B  54      35.322  -1.360  -7.831  1.00185.49
ATOM    430  CD1 TYR B  54      35.292  -2.630  -7.291  1.00185.49
ATOM    431  CD2 TYR B  54      36.210  -0.437  -7.338  1.00185.49
ATOM    432  CE1 TYR B  54      36.127  -2.978  -6.253  1.00185.49
ATOM    433  CE2 TYR B  54      37.033  -0.786  -6.300  1.00185.49
ATOM    434  CZ  TYR B  54      37.002  -2.045  -5.759  1.00185.49
ATOM    435  OH  TYR B  54      37.864  -2.357  -4.694  1.00185.49
ATOM    436  N   LYS B  55      33.302   1.708  -8.462  1.00118.43
ATOM    437  CA  LYS B  55      33.680   2.917  -7.805  1.00118.43
ATOM    438  C   LYS B  55      32.699   3.224  -6.724  1.00118.43
ATOM    439  O   LYS B  55      33.085   3.579  -5.610  1.00118.43
ATOM    440  CB  LYS B  55      33.670   4.110  -8.777  1.00118.43
ATOM    441  CG  LYS B  55      33.974   5.448  -8.111  1.00118.43
ATOM    442  CD  LYS B  55      33.143   6.591  -8.682  1.00118.43
ATOM    443  CE  LYS B  55      33.852   7.939  -8.584  1.00118.43
ATOM    444  NZ  LYS B  55      35.074   7.916  -9.410  1.00118.43
ATOM    445  N   ASN B  56      31.397   3.102  -7.035  1.00 57.78
ATOM    446  CA  ASN B  56      30.372   3.398  -6.081  1.00 57.78
ATOM    447  C   ASN B  56      30.427   2.411  -4.959  1.00 57.78
ATOM    448  O   ASN B  56      30.299   2.787  -3.795  1.00 57.78
ATOM    449  CB  ASN B  56      28.965   3.356  -6.696  1.00 57.78
ATOM    450  CG  ASN B  56      28.684   4.724  -7.305  1.00 57.78
ATOM    451  OD1 ASN B  56      28.072   5.583  -6.674  1.00 57.78
ATOM    452  ND2 ASN B  56      29.149   4.943  -8.562  1.00 57.78
ATOM    453  N   VAL B  57      30.637   1.116  -5.273  1.00118.13
ATOM    454  CA  VAL B  57      30.612   0.116  -4.240  1.00118.13
ATOM    455  C   VAL B  57      31.714   0.365  -3.238  1.00118.13
ATOM    456  O   VAL B  57      31.491   0.301  -2.031  1.00118.13
ATOM    457  CB  VAL B  57      30.708  -1.295  -4.762  1.00118.13
ATOM    458  CG1 VAL B  57      31.574  -2.153  -3.830  1.00118.13
ATOM    459  CG2 VAL B  57      29.285  -1.831  -4.965  1.00118.13
ATOM    460  N   ILE B  58      32.941   0.656  -3.711  1.00115.06
ATOM    461  CA  ILE B  58      34.076   0.916  -2.869  1.00115.06
ATOM    462  C   ILE B  58      33.857   2.210  -2.151  1.00115.06
ATOM    463  O   ILE B  58      34.217   2.362  -0.986  1.00115.06
ATOM    464  CB  ILE B  58      35.345   1.138  -3.647  1.00115.06
ATOM    465  CG1 ILE B  58      36.569   1.419  -2.750  1.00115.06
ATOM    466  CG2 ILE B  58      35.045   2.241  -4.674  1.00115.06
ATOM    467  CD1 ILE B  58      37.332   0.190  -2.257  1.00115.06
ATOM    468  N   GLY B  59      33.265   3.199  -2.841  1.00 27.96
ATOM    469  CA  GLY B  59      33.171   4.512  -2.269  1.00 27.96
ATOM    470  C   GLY B  59      32.428   4.459  -0.971  1.00 27.96
ATOM    471  O   GLY B  59      32.816   5.114  -0.003  1.00 27.96
ATOM    472  N   ALA B  60      31.342   3.670  -0.908  1.00 30.73
ATOM    473  CA  ALA B  60      30.540   3.638   0.279  1.00 30.73
ATOM    474  C   ALA B  60      31.361   3.146   1.430  1.00 30.73
ATOM    475  O   ALA B  60      31.304   3.713   2.521  1.00 30.73
ATOM    476  CB  ALA B  60      29.322   2.707   0.147  1.00 30.73
ATOM    477  N   ARG B  61      32.158   2.083   1.218  1.00114.07
ATOM    478  CA  ARG B  61      32.948   1.531   2.282  1.00114.07
ATOM    479  C   ARG B  61      33.964   2.529   2.738  1.00114.07
ATOM    480  O   ARG B  61      34.171   2.698   3.938  1.00114.07
ATOM    481  CB  ARG B  61      33.732   0.270   1.878  1.00114.07
ATOM    482  CG  ARG B  61      32.884  -0.998   1.755  1.00114.07
ATOM    483  CD  ARG B  61      31.782  -0.933   0.699  1.00114.07
ATOM    484  NE  ARG B  61      30.660  -1.767   1.212  1.00114.07
ATOM    485  CZ  ARG B  61      29.625  -2.112   0.395  1.00114.07
ATOM    486  NH1 ARG B  61      29.601  -1.684  -0.900  1.00114.07
ATOM    487  NH2 ARG B  61      28.607  -2.882   0.880  1.00114.07
ATOM    488  N   ARG B  62      34.621   3.219   1.785  1.00 96.09
ATOM    489  CA  ARG B  62      35.662   4.154   2.101  1.00 96.09
ATOM    490  C   ARG B  62      35.098   5.277   2.910  1.00 96.09
ATOM    491  O   ARG B  62      35.726   5.743   3.859  1.00 96.09
ATOM    492  CB  ARG B  62      36.298   4.786   0.851  1.00 96.09
ATOM    493  CG  ARG B  62      37.248   3.854   0.097  1.00 96.09
ATOM    494  CD  ARG B  62      38.033   4.563  -1.007  1.00 96.09
ATOM    495  NE  ARG B  62      38.982   5.514  -0.363  1.00 96.09
ATOM    496  CZ  ARG B  62      38.678   6.844  -0.295  1.00 96.09
ATOM    497  NH1 ARG B  62      37.475   7.299  -0.746  1.00 96.09
ATOM    498  NH2 ARG B  62      39.573   7.728   0.232  1.00 96.09
ATOM    499  N   SER B  63      33.900   5.762   2.543  1.00 24.54
ATOM    500  CA  SER B  63      33.313   6.855   3.260  1.00 24.54
ATOM    501  C   SER B  63      33.042   6.409   4.660  1.00 24.54
ATOM    502  O   SER B  63      33.292   7.142   5.615  1.00 24.54
ATOM    503  CB  SER B  63      31.977   7.317   2.649  1.00 24.54
ATOM    504  OG  SER B  63      31.008   6.290   2.731  1.00 24.54
ATOM    505  N   SER B  64      32.525   5.177   4.813  1.00 66.50
ATOM    506  CA  SER B  64      32.179   4.663   6.106  1.00 66.50
ATOM    507  C   SER B  64      33.418   4.467   6.927  1.00 66.50
ATOM    508  O   SER B  64      33.422   4.721   8.129  1.00 66.50
ATOM    509  CB  SER B  64      31.459   3.307   6.033  1.00 66.50
ATOM    510  OG  SER B  64      30.279   3.341   6.822  1.00 66.50
ATOM    511  N   TRP B  65      34.511   4.004   6.293  1.00 56.20
ATOM    512  CA  TRP B  65      35.729   3.728   6.997  1.00 56.20
ATOM    513  C   TRP B  65      36.250   5.020   7.545  1.00 56.20
ATOM    514  O   TRP B  65      36.698   5.087   8.687  1.00 56.20
ATOM    515  CB  TRP B  65      36.801   3.135   6.064  1.00 56.20
ATOM    516  CG  TRP B  65      38.153   2.895   6.695  1.00 56.20
ATOM    517  CD1 TRP B  65      38.515   1.927   7.586  1.00 56.20
ATOM    518  CD2 TRP B  65      39.336   3.666   6.430  1.00 56.20
ATOM    519  NE1 TRP B  65      39.850   2.043   7.890  1.00 56.20
ATOM    520  CE2 TRP B  65      40.368   3.109   7.186  1.00 56.20
ATOM    521  CE3 TRP B  65      39.547   4.745   5.620  1.00 56.20
ATOM    522  CZ2 TRP B  65      41.631   3.625   7.142  1.00 56.20
ATOM    523  CZ3 TRP B  65      40.821   5.265   5.583  1.00 56.20
ATOM    524  CH2 TRP B  65      41.844   4.715   6.329  1.00 56.20
ATOM    525  N   ARG B  66      36.180   6.097   6.741  1.00116.04
ATOM    526  CA  ARG B  66      36.721   7.357   7.160  1.00116.04
ATOM    527  C   ARG B  66      36.038   7.853   8.399  1.00116.04
ATOM    528  O   ARG B  66      36.703   8.400   9.277  1.00116.04
ATOM    529  CB  ARG B  66      36.648   8.461   6.085  1.00116.04
ATOM    530  CG  ARG B  66      37.720   8.338   4.992  1.00116.04
ATOM    531  CD  ARG B  66      39.064   8.967   5.384  1.00116.04
ATOM    532  NE  ARG B  66      40.089   8.591   4.365  1.00116.04
ATOM    533  CZ  ARG B  66      41.404   8.459   4.707  1.00116.04
ATOM    534  NH1 ARG B  66      41.811   8.735   5.979  1.00116.04
ATOM    535  NH2 ARG B  66      42.315   8.043   3.779  1.00116.04
ATOM    536  N   MET B  67      34.701   7.719   8.499  1.00135.59
ATOM    537  CA  MET B  67      33.993   8.206   9.655  1.00135.59
ATOM    538  C   MET B  67      34.304   7.362  10.863  1.00135.59
ATOM    539  O   MET B  67      34.589   7.878  11.943  1.00135.59
ATOM    540  CB  MET B  67      32.498   8.274   9.433  1.00135.59
ATOM    541  CG  MET B  67      31.660   8.185  10.706  1.00135.59
ATOM    542  SD  MET B  67      31.188   6.493  11.104  1.00135.59
ATOM    543  CE  MET B  67      30.724   5.881   9.485  1.00135.59
ATOM    544  N   LEU B  68      34.285   6.028  10.702  1.00 44.20
ATOM    545  CA  LEU B  68      34.476   5.100  11.782  1.00 44.20
ATOM    546  C   LEU B  68      35.851   5.263  12.339  1.00 44.20
ATOM    547  O   LEU B  68      36.058   5.117  13.542  1.00 44.20
ATOM    548  CB  LEU B  68      34.356   3.675  11.332  1.00 44.20
ATOM    549  CG  LEU B  68      32.966   3.195  10.862  1.00 44.20
ATOM    550  CD1 LEU B  68      33.002   1.752  10.382  1.00 44.20
ATOM    551  CD2 LEU B  68      31.963   3.292  12.000  1.00 44.20
ATOM    552  N   ASN B  69      36.838   5.507  11.460  1.00 42.31
ATOM    553  CA  ASN B  69      38.198   5.643  11.885  1.00 42.31
ATOM    554  C   ASN B  69      38.329   6.829  12.783  1.00 42.31
ATOM    555  O   ASN B  69      38.821   6.706  13.902  1.00 42.31
ATOM    556  CB  ASN B  69      39.165   5.847  10.706  1.00 42.31
ATOM    557  CG  ASN B  69      40.579   6.129  11.164  1.00 42.31
ATOM    558  OD1 ASN B  69      41.196   5.317  11.855  1.00 42.31
ATOM    559  ND2 ASN B  69      41.097   7.288  10.781  1.00 42.31
ATOM    560  N   SER B  70      37.840   8.001  12.333  1.00 82.01
ATOM    561  CA  SER B  70      38.018   9.219  13.070  1.00 82.01
ATOM    562  C   SER B  70      37.402   9.081  14.425  1.00 82.01
ATOM    563  O   SER B  70      37.961   9.552  15.415  1.00 82.01
ATOM    564  CB  SER B  70      37.356  10.428  12.391  1.00 82.01
ATOM    565  OG  SER B  70      35.957  10.217  12.290  1.00 82.01
ATOM    566  N   ILE B  71      36.236   8.417  14.510  1.00 34.49
ATOM    567  CA  ILE B  71      35.574   8.282  15.777  1.00 34.49
ATOM    568  C   ILE B  71      36.466   7.502  16.685  1.00 34.49
ATOM    569  O   ILE B  71      36.662   7.856  17.846  1.00 34.49
ATOM    570  CB  ILE B  71      34.285   7.516  15.702  1.00 34.49
ATOM    571  CG1 ILE B  71      33.324   8.138  14.678  1.00 34.49
ATOM    572  CG2 ILE B  71      33.702   7.444  17.123  1.00 34.49
ATOM    573  CD1 ILE B  71      32.153   7.218  14.331  1.00 34.49
ATOM    574  N   GLU B  72      37.059   6.421  16.155  1.00 74.85
ATOM    575  CA  GLU B  72      37.902   5.566  16.929  1.00 74.85
ATOM    576  C   GLU B  72      39.038   6.400  17.425  1.00 74.85
ATOM    577  O   GLU B  72      39.579   6.134  18.491  1.00 74.85
ATOM    578  CB  GLU B  72      38.503   4.421  16.092  1.00 74.85
ATOM    579  CG  GLU B  72      38.647   3.096  16.845  1.00 74.85
ATOM    580  CD  GLU B  72      39.448   2.147  15.964  1.00 74.85
ATOM    581  OE1 GLU B  72      39.113   2.040  14.755  1.00 74.85
ATOM    582  OE2 GLU B  72      40.410   1.522  16.486  1.00 74.85
ATOM    583  N   GLN B  73      39.473   7.393  16.631  1.00100.74
ATOM    584  CA  GLN B  73      40.580   8.234  16.985  1.00100.74
ATOM    585  C   GLN B  73      40.262   9.183  18.105  1.00100.74
ATOM    586  O   GLN B  73      41.041   9.312  19.048  1.00100.74
ATOM    587  CB  GLN B  73      41.031   9.062  15.783  1.00100.74
ATOM    588  CG  GLN B  73      42.270   9.886  16.118  1.00100.74
ATOM    589  CD  GLN B  73      43.370   8.913  16.471  1.00100.74
ATOM    590  OE1 GLN B  73      44.022   8.349  15.593  1.00100.74
ATOM    591  NE2 GLN B  73      43.573   8.693  17.797  1.00100.74
ATOM    592  N   LYS B  74      39.093   9.850  18.057  1.00 92.18
ATOM    593  CA  LYS B  74      38.811  10.883  19.015  1.00 92.18
ATOM    594  C   LYS B  74      38.806  10.305  20.391  1.00 92.18
ATOM    595  O   LYS B  74      39.355  10.896  21.319  1.00 92.18
ATOM    596  CB  LYS B  74      37.459  11.573  18.768  1.00 92.18
ATOM    597  CG  LYS B  74      37.295  12.094  17.339  1.00 92.18
ATOM    598  CD  LYS B  74      35.946  12.773  17.093  1.00 92.18
ATOM    599  CE  LYS B  74      34.749  11.911  17.501  1.00 92.18
ATOM    600  NZ  LYS B  74      33.505  12.709  17.441  1.00 92.18
ATOM    601  N   ASP B  75      38.200   9.119  20.564  1.00 49.32
ATOM    602  CA  ASP B  75      38.169   8.551  21.878  1.00 49.32
ATOM    603  C   ASP B  75      39.566   8.137  22.197  1.00 49.32
ATOM    604  O   ASP B  75      40.163   7.323  21.494  1.00 49.32
ATOM    605  CB  ASP B  75      37.239   7.335  21.968  1.00 49.32
ATOM    606  CG  ASP B  75      35.784   7.729  22.118  1.00 49.32
ATOM    607  OD1 ASP B  75      35.513   8.811  22.679  1.00 49.32
ATOM    608  OD2 ASP B  75      34.912   6.952  21.675  1.00 49.32
ATOM    609  N   GLU B  76      40.122   8.685  23.295  1.00 80.68
ATOM    610  CA  GLU B  76      41.503   8.446  23.587  1.00 80.68
ATOM    611  C   GLU B  76      41.618   7.822  24.930  1.00 80.68
ATOM    612  O   GLU B  76      40.623   7.443  25.546  1.00 80.68
ATOM    613  CB  GLU B  76      42.340   9.736  23.603  1.00 80.68
ATOM    614  CG  GLU B  76      43.483   9.723  22.584  1.00 80.68
ATOM    615  CD  GLU B  76      44.799   9.852  23.338  1.00 80.68
ATOM    616  OE1 GLU B  76      45.245   8.831  23.926  1.00 80.68
ATOM    617  OE2 GLU B  76      45.376  10.971  23.335  1.00 80.68
ATOM    618  N   ASN B  77      42.873   7.710  25.407  1.00208.24
ATOM    619  CA  ASN B  77      43.132   7.099  26.671  1.00208.24
ATOM    620  C   ASN B  77      42.476   5.761  26.659  1.00208.24
ATOM    621  O   ASN B  77      41.534   5.510  27.409  1.00208.24
ATOM    622  CB  ASN B  77      42.591   7.920  27.853  1.00208.24
ATOM    623  CG  ASN B  77      43.684   8.902  28.256  1.00208.24
ATOM    624  OD1 ASN B  77      44.803   8.507  28.579  1.00208.24
ATOM    625  ND2 ASN B  77      43.355  10.221  28.232  1.00208.24
ATOM    626  N   SER B  78      42.974   4.877  25.768  1.00236.01
ATOM    627  CA  SER B  78      42.445   3.556  25.605  1.00236.01
ATOM    628  C   SER B  78      42.357   2.939  26.956  1.00236.01
ATOM    629  O   SER B  78      43.141   3.251  27.851  1.00236.01
ATOM    630  CB  SER B  78      43.318   2.642  24.728  1.00236.01
ATOM    631  OG  SER B  78      42.598   1.491  24.332  1.00236.01
ATOM    632  N   ALA B  79      41.366   2.050  27.136  1.00 41.32
ATOM    633  CA  ALA B  79      41.129   1.506  28.434  1.00 41.32
ATOM    634  C   ALA B  79      40.252   2.523  29.072  1.00 41.32
ATOM    635  O   ALA B  79      39.906   2.441  30.250  1.00 41.32
ATOM    636  CB  ALA B  79      42.388   1.293  29.277  1.00 41.32
ATOM    637  N   LYS B  80      39.878   3.523  28.252  1.00 57.20
ATOM    638  CA  LYS B  80      39.048   4.619  28.640  1.00 57.20
ATOM    639  C   LYS B  80      37.686   4.336  28.103  1.00 57.20
ATOM    640  O   LYS B  80      37.039   3.371  28.507  1.00 57.20
ATOM    641  CB  LYS B  80      39.553   5.963  28.112  1.00 57.20
ATOM    642  CG  LYS B  80      39.000   7.168  28.855  1.00 57.20
ATOM    643  CD  LYS B  80      39.444   7.173  30.309  1.00 57.20
ATOM    644  CE  LYS B  80      39.037   8.460  31.007  1.00 57.20
ATOM    645  NZ  LYS B  80      39.450   8.470  32.438  1.00 57.20
ATOM    646  N   GLN B  81      37.217   5.190  27.174  1.00 81.75
ATOM    647  CA  GLN B  81      35.901   5.030  26.634  1.00 81.75
ATOM    648  C   GLN B  81      35.790   3.648  26.081  1.00 81.75
ATOM    649  O   GLN B  81      36.710   3.138  25.446  1.00 81.75
ATOM    650  CB  GLN B  81      35.585   6.012  25.493  1.00 81.75
ATOM    651  CG  GLN B  81      34.446   6.964  25.803  1.00 81.75
ATOM    652  CD  GLN B  81      33.249   6.251  26.403  1.00 81.75
ATOM    653  OE1 GLN B  81      32.766   5.240  25.687  1.00 81.75
ATOM    654  NE2 GLN B  81      32.873   6.646  27.615  1.00 81.75
ATOM    655  N   GLN B  82      34.650   2.997  26.380  1.00 78.81
ATOM    656  CA  GLN B  82      34.315   1.678  25.929  1.00 78.81
ATOM    657  C   GLN B  82      34.037   1.749  24.466  1.00 78.81
ATOM    658  O   GLN B  82      34.249   0.786  23.733  1.00 78.81
ATOM    659  CB  GLN B  82      33.051   1.128  26.612  1.00 78.81
ATOM    660  CG  GLN B  82      33.211  -0.281  27.152  1.00 78.81
ATOM    661  CD  GLN B  82      32.587  -1.319  26.240  1.00 78.81
ATOM    662  OE1 GLN B  82      31.735  -2.157  26.824  1.00 78.81
ATOM    663  NE2 GLN B  82      32.879  -1.221  24.947  1.00 78.81
ATOM    664  N   ALA B  83      33.560   2.920  24.013  1.00 65.76
ATOM    665  CA  ALA B  83      33.138   3.116  22.659  1.00 65.76
ATOM    666  C   ALA B  83      34.280   2.839  21.731  1.00 65.76
ATOM    667  O   ALA B  83      34.071   2.372  20.613  1.00 65.76
ATOM    668  CB  ALA B  83      32.653   4.548  22.378  1.00 65.76
ATOM    669  N   LEU B  84      35.523   3.105  22.168  1.00 91.88
ATOM    670  CA  LEU B  84      36.665   2.957  21.309  1.00 91.88
ATOM    671  C   LEU B  84      36.731   1.539  20.827  1.00 91.88
ATOM    672  O   LEU B  84      36.943   1.294  19.640  1.00 91.88
ATOM    673  CB  LEU B  84      37.974   3.303  22.062  1.00 91.88
ATOM    674  CG  LEU B  84      39.164   3.860  21.242  1.00 91.88
ATOM    675  CD1 LEU B  84      40.291   4.304  22.188  1.00 91.88
ATOM    676  CD2 LEU B  84      39.702   2.877  20.187  1.00 91.88
ATOM    677  N   LYS B  85      36.533   0.558  21.722  1.00 57.07
ATOM    678  CA  LYS B  85      36.655  -0.809  21.307  1.00 57.07
ATOM    679  C   LYS B  85      35.618  -1.091  20.268  1.00 57.07
ATOM    680  O   LYS B  85      35.873  -1.819  19.310  1.00 57.07
ATOM    681  CB  LYS B  85      36.451  -1.806  22.460  1.00 57.07
ATOM    682  CG  LYS B  85      36.978  -3.208  22.151  1.00 57.07
ATOM    683  CD  LYS B  85      38.414  -3.221  21.624  1.00 57.07
ATOM    684  CE  LYS B  85      38.827  -4.560  21.006  1.00 57.07
ATOM    685  NZ  LYS B  85      40.172  -4.444  20.402  1.00 57.07
ATOM    686  N   LEU B  86      34.410  -0.525  20.444  1.00 92.82
ATOM    687  CA  LEU B  86      33.323  -0.779  19.545  1.00 92.82
ATOM    688  C   LEU B  86      33.639  -0.253  18.180  1.00 92.82
ATOM    689  O   LEU B  86      33.429  -0.940  17.181  1.00 92.82
ATOM    690  CB  LEU B  86      32.014  -0.116  20.005  1.00 92.82
ATOM    691  CG  LEU B  86      30.857  -0.157  19.010  1.00 92.82
ATOM    692  CD1 LEU B  86      29.564  -0.538  19.715  1.00 92.82
ATOM    693  CD2 LEU B  86      30.659   1.202  18.358  1.00 92.82
ATOM    694  N   MET B  87      34.180   0.975  18.098  1.00122.11
ATOM    695  CA  MET B  87      34.442   1.553  16.817  1.00122.11
ATOM    696  C   MET B  87      35.455   0.700  16.122  1.00122.11
ATOM    697  O   MET B  87      35.296   0.364  14.950  1.00122.11
ATOM    698  CB  MET B  87      34.938   2.971  16.898  1.00122.11
ATOM    699  CG  MET B  87      33.850   4.043  16.797  1.00122.11
ATOM    700  SD  MET B  87      33.036   4.045  15.190  1.00122.11
ATOM    701  CE  MET B  87      31.639   2.972  15.518  1.00122.11
ATOM    702  N   GLN B  88      36.491   0.260  16.857  1.00111.07
ATOM    703  CA  GLN B  88      37.557  -0.481  16.255  1.00111.07
ATOM    704  C   GLN B  88      37.011  -1.688  15.561  1.00111.07
ATOM    705  O   GLN B  88      37.339  -1.936  14.402  1.00111.07
ATOM    706  CB  GLN B  88      38.589  -0.998  17.272  1.00111.07
ATOM    707  CG  GLN B  88      39.820  -1.613  16.635  1.00111.07
ATOM    708  CD  GLN B  88      40.978  -1.720  17.608  1.00111.07
ATOM    709  OE1 GLN B  88      41.266  -2.949  18.025  1.00111.07
ATOM    710  NE2 GLN B  88      41.640  -0.596  17.863  1.00111.07
ATOM    711  N   GLU B  89      36.140  -2.459  16.232  1.00 78.47
ATOM    712  CA  GLU B  89      35.655  -3.667  15.629  1.00 78.47
ATOM    713  C   GLU B  89      34.837  -3.334  14.422  1.00 78.47
ATOM    714  O   GLU B  89      34.889  -4.045  13.419  1.00 78.47
ATOM    715  CB  GLU B  89      34.793  -4.518  16.579  1.00 78.47
ATOM    716  CG  GLU B  89      34.146  -5.737  15.921  1.00 78.47
ATOM    717  CD  GLU B  89      33.488  -6.554  17.024  1.00 78.47
ATOM    718  OE1 GLU B  89      32.712  -5.958  17.818  1.00 78.47
ATOM    719  OE2 GLU B  89      33.752  -7.784  17.089  1.00 78.47
ATOM    720  N   HIS B  90      34.047  -2.246  14.497  1.00 47.06
ATOM    721  CA  HIS B  90      33.190  -1.859  13.414  1.00 47.06
ATOM    722  C   HIS B  90      34.062  -1.454  12.270  1.00 47.06
ATOM    723  O   HIS B  90      33.812  -1.818  11.122  1.00 47.06
ATOM    724  CB  HIS B  90      32.267  -0.690  13.808  1.00 47.06
ATOM    725  CG  HIS B  90      31.016  -1.127  14.496  1.00 47.06
ATOM    726  ND1 HIS B  90      30.980  -1.480  15.827  1.00 47.06
ATOM    727  CD2 HIS B  90      29.752  -1.276  14.034  1.00 47.06
ATOM    728  CE1 HIS B  90      29.748  -1.828  16.152  1.00 47.06
ATOM    729  NE2 HIS B  90      28.984  -1.713  15.086  1.00 47.06
ATOM    730  N   ARG B  91      35.141  -0.708  12.569  1.00 84.94
ATOM    731  CA  ARG B  91      36.043  -0.268  11.551  1.00 84.94
ATOM    732  C   ARG B  91      36.604  -1.492  10.899  1.00 84.94
ATOM    733  O   ARG B  91      36.810  -1.520   9.689  1.00 84.94
ATOM    734  CB  ARG B  91      37.223   0.533  12.124  1.00 84.94
ATOM    735  CG  ARG B  91      37.888   1.467  11.114  1.00 84.94
ATOM    736  CD  ARG B  91      39.417   1.438  11.182  1.00 84.94
ATOM    737  NE  ARG B  91      39.790   0.937  12.535  1.00 84.94
ATOM    738  CZ  ARG B  91      40.817   0.053  12.692  1.00 84.94
ATOM    739  NH1 ARG B  91      41.472  -0.436  11.600  1.00 84.94
ATOM    740  NH2 ARG B  91      41.200  -0.318  13.948  1.00 84.94
ATOM    741  N   GLN B  92      36.881  -2.542  11.694  1.00 34.59
ATOM    742  CA  GLN B  92      37.451  -3.746  11.153  1.00 34.59
ATOM    743  C   GLN B  92      36.495  -4.405  10.205  1.00 34.59
ATOM    744  O   GLN B  92      36.895  -4.864   9.136  1.00 34.59
ATOM    745  CB  GLN B  92      37.790  -4.793  12.226  1.00 34.59
ATOM    746  CG  GLN B  92      39.014  -4.447  13.075  1.00 34.59
ATOM    747  CD  GLN B  92      40.165  -5.323  12.598  1.00 34.59
ATOM    748  OE1 GLN B  92      40.481  -6.342  13.208  1.00 34.59
ATOM    749  NE2 GLN B  92      40.811  -4.915  11.472  1.00 34.59
ATOM    750  N   MET B  93      35.198  -4.463  10.561  1.00128.77
ATOM    751  CA  MET B  93      34.256  -5.161   9.732  1.00128.77
ATOM    752  C   MET B  93      34.198  -4.499   8.393  1.00128.77
ATOM    753  O   MET B  93      34.185  -5.172   7.363  1.00128.77
ATOM    754  CB  MET B  93      32.826  -5.141  10.304  1.00128.77
ATOM    755  CG  MET B  93      32.694  -5.803  11.677  1.00128.77
ATOM    756  SD  MET B  93      33.314  -7.510  11.754  1.00128.77
ATOM    757  CE  MET B  93      34.890  -7.072  12.545  1.00128.77
ATOM    758  N   ILE B  94      34.169  -3.153   8.376  1.00 96.31
ATOM    759  CA  ILE B  94      34.044  -2.436   7.140  1.00 96.31
ATOM    760  C   ILE B  94      35.261  -2.648   6.296  1.00 96.31
ATOM    761  O   ILE B  94      35.151  -2.853   5.088  1.00 96.31
ATOM    762  CB  ILE B  94      33.844  -0.926   7.366  1.00 96.31
ATOM    763  CG1 ILE B  94      32.491  -0.660   8.029  1.00 96.31
ATOM    764  CG2 ILE B  94      33.886  -0.178   6.042  1.00 96.31
ATOM    765  CD1 ILE B  94      31.306  -1.083   7.190  1.00 96.31
ATOM    766  N   GLU B  95      36.457  -2.640   6.914  1.00 55.02
ATOM    767  CA  GLU B  95      37.682  -2.769   6.179  1.00 55.02
ATOM    768  C   GLU B  95      37.660  -4.058   5.423  1.00 55.02
ATOM    769  O   GLU B  95      38.039  -4.104   4.254  1.00 55.02
ATOM    770  CB  GLU B  95      38.899  -2.790   7.117  1.00 55.02
ATOM    771  CG  GLU B  95      39.126  -1.454   7.831  1.00 55.02
ATOM    772  CD  GLU B  95      40.230  -1.637   8.862  1.00 55.02
ATOM    773  OE1 GLU B  95      40.225  -2.690   9.553  1.00 55.02
ATOM    774  OE2 GLU B  95      41.097  -0.728   8.966  1.00 55.02
ATOM    775  N   LYS B  96      37.183  -5.141   6.059  1.00 30.03
ATOM    776  CA  LYS B  96      37.209  -6.418   5.405  1.00 30.03
ATOM    777  C   LYS B  96      36.361  -6.365   4.175  1.00 30.03
ATOM    778  O   LYS B  96      36.747  -6.877   3.125  1.00 30.03
ATOM    779  CB  LYS B  96      36.701  -7.540   6.268  1.00 30.03
ATOM    780  CG  LYS B  96      37.461  -7.740   7.581  1.00 30.03
ATOM    781  CD  LYS B  96      36.684  -8.595   8.569  1.00 30.03
ATOM    782  CE  LYS B  96      37.474  -8.815   9.850  1.00 30.03
ATOM    783  NZ  LYS B  96      38.649  -9.703   9.630  1.00 30.03
ATOM    784  N   GLU B  97      35.180  -5.729   4.269  1.00 31.15
ATOM    785  CA  GLU B  97      34.300  -5.662   3.138  1.00 31.15
ATOM    786  C   GLU B  97      35.000  -4.904   2.056  1.00 31.15
ATOM    787  O   GLU B  97      34.894  -5.242   0.878  1.00 31.15
ATOM    788  CB  GLU B  97      32.983  -4.930   3.448  1.00 31.15
ATOM    789  CG  GLU B  97      32.016  -4.892   2.262  1.00 31.15
ATOM    790  CD  GLU B  97      30.641  -5.314   2.759  1.00 31.15
ATOM    791  OE1 GLU B  97      30.509  -6.482   3.213  1.00 31.15
ATOM    792  OE2 GLU B  97      29.704  -4.473   2.691  1.00 31.15
ATOM    793  N   LEU B  98      35.746  -3.853   2.439  1.00 97.51
ATOM    794  CA  LEU B  98      36.417  -3.016   1.490  1.00 97.51
ATOM    795  C   LEU B  98      37.463  -3.824   0.782  1.00 97.51
ATOM    796  O   LEU B  98      37.667  -3.668  -0.420  1.00 97.51
ATOM    797  CB  LEU B  98      37.071  -1.792   2.172  1.00 97.51
ATOM    798  CG  LEU B  98      37.594  -0.675   1.236  1.00 97.51
ATOM    799  CD1 LEU B  98      39.047  -0.957   0.818  1.00 97.51
ATOM    800  CD2 LEU B  98      36.697  -0.448   0.009  1.00 97.51
ATOM    801  N   GLU B  99      38.176  -4.696   1.515  1.00 69.90
ATOM    802  CA  GLU B  99      39.221  -5.481   0.919  1.00 69.90
ATOM    803  C   GLU B  99      38.651  -6.465  -0.053  1.00 69.90
ATOM    804  O   GLU B  99      39.213  -6.692  -1.123  1.00 69.90
ATOM    805  CB  GLU B  99      40.042  -6.252   1.966  1.00 69.90
ATOM    806  CG  GLU B  99      41.214  -5.467   2.524  1.00 69.90
ATOM    807  CD  GLU B  99      42.546  -6.114   2.197  1.00 69.90
ATOM    808  OE1 GLU B  99      42.588  -7.355   2.063  1.00 69.90
ATOM    809  OE2 GLU B  99      43.549  -5.379   2.075  1.00 69.90
ATOM    810  N   GLU B 100      37.501  -7.070   0.291  1.00119.21
ATOM    811  CA  GLU B 100      36.927  -8.084  -0.545  1.00119.21
ATOM    812  C   GLU B 100      36.638  -7.465  -1.872  1.00119.21
ATOM    813  O   GLU B 100      36.939  -8.041  -2.916  1.00119.21
ATOM    814  CB  GLU B 100      35.599  -8.603   0.032  1.00119.21
ATOM    815  CG  GLU B 100      35.756  -9.376   1.328  1.00119.21
ATOM    816  CD  GLU B 100      34.539 -10.226   1.640  1.00119.21
ATOM    817  OE1 GLU B 100      33.946 -10.788   0.694  1.00119.21
ATOM    818  OE2 GLU B 100      34.179 -10.332   2.831  1.00119.21
ATOM    819  N   ILE B 101      36.051  -6.255  -1.864  1.00133.90
ATOM    820  CA  ILE B 101      35.732  -5.610  -3.102  1.00133.90
ATOM    821  C   ILE B 101      36.957  -5.256  -3.879  1.00133.90
ATOM    822  O   ILE B 101      37.001  -5.471  -5.089  1.00133.90
ATOM    823  CB  ILE B 101      34.789  -4.446  -2.959  1.00133.90
ATOM    824  CG1 ILE B 101      35.086  -3.589  -1.720  1.00133.90
ATOM    825  CG2 ILE B 101      33.365  -4.994  -3.064  1.00133.90
ATOM    826  CD1 ILE B 101      34.097  -2.433  -1.547  1.00133.90
ATOM    827  N   CYS B 102      38.004  -4.732  -3.223  1.00 54.99
ATOM    828  CA  CYS B 102      39.175  -4.399  -3.977  1.00 54.99
ATOM    829  C   CYS B 102      39.735  -5.649  -4.585  1.00 54.99
ATOM    830  O   CYS B 102      40.259  -5.622  -5.695  1.00 54.99
ATOM    831  CB  CYS B 102      40.282  -3.745  -3.138  1.00 54.99
ATOM    832  SG  CYS B 102      40.453  -1.974  -3.506  1.00 54.99
ATOM    833  N   SER B 103      39.665  -6.782  -3.868  1.00 38.39
ATOM    834  CA  SER B 103      40.218  -8.012  -4.369  1.00 38.39
ATOM    835  C   SER B 103      39.468  -8.483  -5.580  1.00 38.39
ATOM    836  O   SER B 103      40.075  -8.981  -6.528  1.00 38.39
ATOM    837  CB  SER B 103      40.187  -9.137  -3.320  1.00 38.39
ATOM    838  OG  SER B 103      38.879  -9.656  -3.180  1.00 38.39
ATOM    839  N   SER B 104      38.127  -8.337  -5.588  1.00 60.95
ATOM    840  CA  SER B 104      37.351  -8.830  -6.696  1.00 60.95
ATOM    841  C   SER B 104      37.865  -8.168  -7.929  1.00 60.95
ATOM    842  O   SER B 104      38.208  -8.826  -8.909  1.00 60.95
ATOM    843  CB  SER B 104      35.881  -8.382  -6.656  1.00 60.95
ATOM    844  OG  SER B 104      35.186  -8.836  -7.802  1.00 60.95
ATOM    845  N   ILE B 105      37.959  -6.830  -7.876  1.00152.17
ATOM    846  CA  ILE B 105      38.372  -6.037  -8.994  1.00152.17
ATOM    847  C   ILE B 105      39.782  -6.316  -9.402  1.00152.17
ATOM    848  O   ILE B 105      40.083  -6.385 -10.593  1.00152.17
ATOM    849  CB  ILE B 105      38.226  -4.560  -8.766  1.00152.17
ATOM    850  CG1 ILE B 105      38.504  -3.806 -10.078  1.00152.17
ATOM    851  CG2 ILE B 105      39.084  -4.130  -7.568  1.00152.17
ATOM    852  CD1 ILE B 105      37.674  -4.284 -11.266  1.00152.17
ATOM    853  N   LEU B 106      40.695  -6.478  -8.435  1.00 47.70
ATOM    854  CA  LEU B 106      42.068  -6.674  -8.796  1.00 47.70
ATOM    855  C   LEU B 106      42.179  -7.935  -9.569  1.00 47.70
ATOM    856  O   LEU B 106      42.957  -8.019 -10.517  1.00 47.70
ATOM    857  CB  LEU B 106      43.008  -6.787  -7.586  1.00 47.70
ATOM    858  CG  LEU B 106      43.110  -5.487  -6.770  1.00 47.70
ATOM    859  CD1 LEU B 106      43.520  -5.778  -5.317  1.00 47.70
ATOM    860  CD2 LEU B 106      44.046  -4.473  -7.449  1.00 47.70
ATOM    861  N   SER B 107      41.416  -8.960  -9.158  1.00 33.52
ATOM    862  CA  SER B 107      41.461 -10.223  -9.830  1.00 33.52
ATOM    863  C   SER B 107      40.935 -10.042 -11.220  1.00 33.52
ATOM    864  O   SER B 107      41.491 -10.582 -12.175  1.00 33.52
ATOM    865  CB  SER B 107      40.601 -11.298  -9.145  1.00 33.52
ATOM    866  OG  SER B 107      40.882 -11.358  -7.760  1.00 33.52
ATOM    867  N   LEU B 108      39.857  -9.250 -11.378  1.00 32.81
ATOM    868  CA  LEU B 108      39.285  -9.063 -12.679  1.00 32.81
ATOM    869  C   LEU B 108      40.345  -8.485 -13.563  1.00 32.81
ATOM    870  O   LEU B 108      40.533  -8.924 -14.696  1.00 32.81
ATOM    871  CB  LEU B 108      38.136  -8.097 -12.678  1.00 32.81
ATOM    872  CG  LEU B 108      37.075  -8.259 -13.787  1.00 32.81
ATOM    873  CD1 LEU B 108      35.756  -7.607 -13.401  1.00 32.81
ATOM    874  CD2 LEU B 108      37.561  -7.621 -15.078  1.00 32.81
ATOM    875  N   LEU B 109      41.089  -7.492 -13.049  1.00 64.24
ATOM    876  CA  LEU B 109      42.097  -6.828 -13.823  1.00 64.24
ATOM    877  C   LEU B 109      43.170  -7.787 -14.238  1.00 64.24
ATOM    878  O   LEU B 109      43.590  -7.787 -15.392  1.00 64.24
ATOM    879  CB  LEU B 109      42.801  -5.718 -13.022  1.00 64.24
ATOM    880  CG  LEU B 109      41.870  -4.604 -12.508  1.00 64.24
ATOM    881  CD1 LEU B 109      42.637  -3.621 -11.613  1.00 64.24
ATOM    882  CD2 LEU B 109      41.162  -3.885 -13.669  1.00 64.24
ATOM    883  N   ASP B 110      43.660  -8.623 -13.307  1.00 45.91
ATOM    884  CA  ASP B 110      44.764  -9.480 -13.628  1.00 45.91
ATOM    885  C   ASP B 110      44.370 -10.494 -14.648  1.00 45.91
ATOM    886  O   ASP B 110      45.040 -10.659 -15.667  1.00 45.91
ATOM    887  CB  ASP B 110      45.266 -10.270 -12.406  1.00 45.91
ATOM    888  CG  ASP B 110      46.425 -11.155 -12.842  1.00 45.91
ATOM    889  OD1 ASP B 110      47.368 -10.622 -13.484  1.00 45.91
ATOM    890  OD2 ASP B 110      46.381 -12.378 -12.540  1.00 45.91
ATOM    891  N   GLU B 111      43.272 -11.221 -14.382  1.00165.19
ATOM    892  CA  GLU B 111      42.932 -12.301 -15.253  1.00165.19
ATOM    893  C   GLU B 111      42.431 -11.864 -16.599  1.00165.19
ATOM    894  O   GLU B 111      42.962 -12.299 -17.618  1.00165.19
ATOM    895  CB  GLU B 111      41.866 -13.234 -14.656  1.00165.19
ATOM    896  CG  GLU B 111      42.112 -13.595 -13.203  1.00165.19
ATOM    897  CD  GLU B 111      40.941 -14.335 -12.588  1.00165.19
ATOM    898  OE1 GLU B 111      40.314 -15.152 -13.296  1.00165.19
ATOM    899  OE2 GLU B 111      40.649 -14.100 -11.396  1.00165.19
ATOM    900  N   HIS B 112      41.318 -11.096 -16.636  1.00 95.45
ATOM    901  CA  HIS B 112      40.705 -10.706 -17.885  1.00 95.45
ATOM    902  C   HIS B 112      41.139  -9.414 -18.525  1.00 95.45
ATOM    903  O   HIS B 112      41.638  -9.388 -19.649  1.00 95.45
ATOM    904  CB  HIS B 112      39.173 -10.647 -17.770  1.00 95.45
ATOM    905  CG  HIS B 112      38.493 -10.258 -19.042  1.00 95.45
ATOM    906  ND1 HIS B 112      38.864 -10.760 -20.271  1.00 95.45
ATOM    907  CD2 HIS B 112      37.465  -9.409 -19.280  1.00 95.45
ATOM    908  CE1 HIS B 112      38.095 -10.235 -21.207  1.00 95.45
ATOM    909  NE2 HIS B 112      37.238  -9.415 -20.634  1.00 95.45
ATOM    910  N   LEU B 113      40.976  -8.302 -17.779  1.00 90.95
ATOM    911  CA  LEU B 113      41.049  -6.969 -18.316  1.00 90.95
ATOM    912  C   LEU B 113      42.395  -6.619 -18.883  1.00 90.95
ATOM    913  O   LEU B 113      42.482  -6.191 -20.032  1.00 90.95
ATOM    914  CB  LEU B 113      40.693  -5.916 -17.248  1.00 90.95
ATOM    915  CG  LEU B 113      39.461  -5.054 -17.609  1.00 90.95
ATOM    916  CD1 LEU B 113      38.265  -5.923 -18.031  1.00 90.95
ATOM    917  CD2 LEU B 113      39.094  -4.089 -16.469  1.00 90.95
ATOM    918  N   ILE B 114      43.489  -6.789 -18.118  1.00107.78
ATOM    919  CA  ILE B 114      44.768  -6.380 -18.635  1.00107.78
ATOM    920  C   ILE B 114      45.222  -7.219 -19.794  1.00107.78
ATOM    921  O   ILE B 114      45.672  -6.674 -20.799  1.00107.78
ATOM    922  CB  ILE B 114      45.885  -6.372 -17.623  1.00107.78
ATOM    923  CG1 ILE B 114      45.474  -5.639 -16.329  1.00107.78
ATOM    924  CG2 ILE B 114      47.111  -5.739 -18.303  1.00107.78
ATOM    925  CD1 ILE B 114      46.596  -5.385 -15.329  1.00107.78
ATOM    926  N   PRO B 115      45.134  -8.514 -19.728  1.00 80.32
ATOM    927  CA  PRO B 115      45.669  -9.314 -20.799  1.00 80.32
ATOM    928  C   PRO B 115      45.023  -9.082 -22.132  1.00 80.32
ATOM    929  O   PRO B 115      45.714  -9.130 -23.147  1.00 80.32
ATOM    930  CB  PRO B 115      45.599 -10.755 -20.301  1.00 80.32
ATOM    931  CG  PRO B 115      45.689 -10.605 -18.768  1.00 80.32
ATOM    932  CD  PRO B 115      44.619  -9.558 -18.413  1.00 80.32
ATOM    933  N   SER B 116      43.697  -8.873 -22.140  1.00 65.69
ATOM    934  CA  SER B 116      42.862  -8.653 -23.288  1.00 65.69
ATOM    935  C   SER B 116      43.081  -7.310 -23.924  1.00 65.69
ATOM    936  O   SER B 116      42.820  -7.147 -25.114  1.00 65.69
ATOM    937  CB  SER B 116      41.364  -8.764 -22.955  1.00 65.69
ATOM    938  OG  SER B 116      40.936  -7.651 -22.195  1.00 65.69
ATOM    939  N   SER B 117      43.493  -6.291 -23.143  1.00 56.53
ATOM    940  CA  SER B 117      43.549  -4.943 -23.642  1.00 56.53
ATOM    941  C   SER B 117      44.353  -4.880 -24.901  1.00 56.53
ATOM    942  O   SER B 117      45.559  -5.123 -24.905  1.00 56.53
ATOM    943  CB  SER B 117      44.170  -3.951 -22.643  1.00 56.53
ATOM    944  OG  SER B 117      45.550  -4.209 -22.473  1.00 56.53
ATOM    945  N   VAL B 118      43.653  -4.571 -26.012  1.00115.25
ATOM    946  CA  VAL B 118      44.187  -4.446 -27.339  1.00115.25
ATOM    947  C   VAL B 118      44.889  -3.132 -27.559  1.00115.25
ATOM    948  O   VAL B 118      45.914  -3.083 -28.239  1.00115.25
ATOM    949  CB  VAL B 118      43.075  -4.605 -28.391  1.00115.25
ATOM    950  CG1 VAL B 118      41.988  -3.562 -28.182  1.00115.25
ATOM    951  CG2 VAL B 118      43.639  -4.435 -29.794  1.00115.25
ATOM    952  N   SER B 119      44.362  -2.025 -26.988  1.00105.32
ATOM    953  CA  SER B 119      44.897  -0.732 -27.330  1.00105.32
ATOM    954  C   SER B 119      45.558  -0.086 -26.151  1.00105.32
ATOM    955  O   SER B 119      45.357  -0.482 -25.005  1.00105.32
ATOM    956  CB  SER B 119      43.854   0.223 -27.833  1.00105.32
ATOM    957  OG  SER B 119      44.424   1.303 -28.573  1.00105.32
ATOM    958  N   ALA B 120      46.397   0.936 -26.437  1.00 23.36
ATOM    959  CA  ALA B 120      47.143   1.642 -25.434  1.00 23.36
ATOM    960  C   ALA B 120      46.202   2.342 -24.508  1.00 23.36
ATOM    961  O   ALA B 120      46.389   2.328 -23.293  1.00 23.36
ATOM    962  CB  ALA B 120      48.108   2.649 -26.063  1.00 23.36
ATOM    963  N   GLU B 121      45.144   2.959 -25.062  1.00 49.45
ATOM    964  CA  GLU B 121      44.232   3.703 -24.246  1.00 49.45
ATOM    965  C   GLU B 121      43.675   2.770 -23.227  1.00 49.45
ATOM    966  O   GLU B 121      43.474   3.135 -22.070  1.00 49.45
ATOM    967  CB  GLU B 121      43.039   4.259 -25.040  1.00 49.45
ATOM    968  CG  GLU B 121      43.454   5.167 -26.198  1.00 49.45
ATOM    969  CD  GLU B 121      43.482   4.331 -27.469  1.00 49.45
ATOM    970  OE1 GLU B 121      44.514   3.649 -27.711  1.00 49.45
ATOM    971  OE2 GLU B 121      42.470   4.368 -28.219  1.00 49.45
ATOM    972  N   CYS B 122      43.394   1.533 -23.655  1.00 46.36
ATOM    973  CA  CYS B 122      42.805   0.550 -22.797  1.00 46.36
ATOM    974  C   CYS B 122      43.758   0.128 -21.723  1.00 46.36
ATOM    975  O   CYS B 122      43.384   0.024 -20.555  1.00 46.36
ATOM    976  CB  CYS B 122      42.400  -0.719 -23.562  1.00 46.36
ATOM    977  SG  CYS B 122      41.791  -0.411 -25.249  1.00 46.36
ATOM    978  N   LYS B 123      45.026  -0.127 -22.091  1.00151.85
ATOM    979  CA  LYS B 123      45.972  -0.603 -21.128  1.00151.85
ATOM    980  C   LYS B 123      46.144   0.455 -20.085  1.00151.85
ATOM    981  O   LYS B 123      46.246   0.160 -18.895  1.00151.85
ATOM    982  CB  LYS B 123      47.348  -0.918 -21.739  1.00151.85
ATOM    983  CG  LYS B 123      47.896  -2.272 -21.291  1.00151.85
ATOM    984  CD  LYS B 123      49.342  -2.505 -21.738  1.00151.85
ATOM    985  CE  LYS B 123      49.548  -2.440 -23.252  1.00151.85
ATOM    986  NZ  LYS B 123      50.993  -2.382 -23.563  1.00151.85
ATOM    987  N   VAL B 124      46.171   1.733 -20.504  1.00 48.44
ATOM    988  CA  VAL B 124      46.351   2.778 -19.541  1.00 48.44
ATOM    989  C   VAL B 124      45.217   2.723 -18.560  1.00 48.44
ATOM    990  O   VAL B 124      45.429   2.641 -17.352  1.00 48.44
ATOM    991  CB  VAL B 124      46.347   4.146 -20.164  1.00 48.44
ATOM    992  CG1 VAL B 124      46.424   5.204 -19.049  1.00 48.44
ATOM    993  CG2 VAL B 124      47.505   4.220 -21.174  1.00 48.44
ATOM    994  N   PHE B 125      43.976   2.649 -19.071  1.00132.73
ATOM    995  CA  PHE B 125      42.794   2.739 -18.260  1.00132.73
ATOM    996  C   PHE B 125      42.862   1.707 -17.166  1.00132.73
ATOM    997  O   PHE B 125      42.651   2.028 -15.997  1.00132.73
ATOM    998  CB  PHE B 125      41.548   2.482 -19.128  1.00132.73
ATOM    999  CG  PHE B 125      40.320   2.426 -18.290  1.00132.73
ATOM   1000  CD1 PHE B 125      40.026   3.438 -17.408  1.00132.73
ATOM   1001  CD2 PHE B 125      39.470   1.349 -18.381  1.00132.73
ATOM   1002  CE1 PHE B 125      38.894   3.375 -16.629  1.00132.73
ATOM   1003  CE2 PHE B 125      38.337   1.281 -17.606  1.00132.73
ATOM   1004  CZ  PHE B 125      38.047   2.297 -16.727  1.00132.73
ATOM   1005  N   PHE B 126      43.186   0.447 -17.513  1.00 74.01
ATOM   1006  CA  PHE B 126      43.251  -0.640 -16.571  1.00 74.01
ATOM   1007  C   PHE B 126      44.375  -0.471 -15.594  1.00 74.01
ATOM   1008  O   PHE B 126      44.232  -0.809 -14.420  1.00 74.01
ATOM   1009  CB  PHE B 126      43.426  -2.013 -17.246  1.00 74.01
ATOM   1010  CG  PHE B 126      42.387  -2.303 -18.285  1.00 74.01
ATOM   1011  CD1 PHE B 126      41.094  -1.829 -18.144  1.00 74.01
ATOM   1012  CD2 PHE B 126      42.697  -3.057 -19.403  1.00 74.01
ATOM   1013  CE1 PHE B 126      40.134  -2.104 -19.099  1.00 74.01
ATOM   1014  CE2 PHE B 126      41.739  -3.333 -20.360  1.00 74.01
ATOM   1015  CZ  PHE B 126      40.455  -2.856 -20.207  1.00 74.01
ATOM   1016  N   TYR B 127      45.549   0.002 -16.049  1.00 99.24
ATOM   1017  CA  TYR B 127      46.639   0.184 -15.129  1.00 99.24
ATOM   1018  C   TYR B 127      46.272   1.229 -14.125  1.00 99.24
ATOM   1019  O   TYR B 127      46.591   1.099 -12.945  1.00 99.24
ATOM   1020  CB  TYR B 127      47.972   0.571 -15.793  1.00 99.24
ATOM   1021  CG  TYR B 127      48.586  -0.699 -16.270  1.00 99.24
ATOM   1022  CD1 TYR B 127      48.820  -1.749 -15.415  1.00 99.24
ATOM   1023  CD2 TYR B 127      48.932  -0.829 -17.597  1.00 99.24
ATOM   1024  CE1 TYR B 127      49.391  -2.908 -15.885  1.00 99.24
ATOM   1025  CE2 TYR B 127      49.504  -1.986 -18.070  1.00 99.24
ATOM   1026  CZ  TYR B 127      49.734  -3.030 -17.210  1.00 99.24
ATOM   1027  OH  TYR B 127      50.320  -4.224 -17.684  1.00 99.24
ATOM   1028  N   LYS B 128      45.594   2.307 -14.558  1.00 67.77
ATOM   1029  CA  LYS B 128      45.229   3.303 -13.596  1.00 67.77
ATOM   1030  C   LYS B 128      44.342   2.661 -12.573  1.00 67.77
ATOM   1031  O   LYS B 128      44.521   2.858 -11.372  1.00 67.77
ATOM   1032  CB  LYS B 128      44.435   4.475 -14.191  1.00 67.77
ATOM   1033  CG  LYS B 128      44.106   5.539 -13.142  1.00 67.77
ATOM   1034  CD  LYS B 128      42.869   6.376 -13.465  1.00 67.77
ATOM   1035  CE  LYS B 128      41.596   5.537 -13.586  1.00 67.77
ATOM   1036  NZ  LYS B 128      40.417   6.421 -13.717  1.00 67.77
ATOM   1037  N   MET B 129      43.385   1.828 -13.023  1.00115.98
ATOM   1038  CA  MET B 129      42.430   1.247 -12.124  1.00115.98
ATOM   1039  C   MET B 129      43.172   0.424 -11.122  1.00115.98
ATOM   1040  O   MET B 129      42.871   0.461  -9.931  1.00115.98
ATOM   1041  CB  MET B 129      41.466   0.274 -12.828  1.00115.98
ATOM   1042  CG  MET B 129      40.598   0.903 -13.916  1.00115.98
ATOM   1043  SD  MET B 129      39.866  -0.292 -15.077  1.00115.98
ATOM   1044  CE  MET B 129      38.902  -1.210 -13.843  1.00115.98
ATOM   1045  N   LYS B 130      44.177  -0.336 -11.588  1.00 67.29
ATOM   1046  CA  LYS B 130      44.951  -1.191 -10.733  1.00 67.29
ATOM   1047  C   LYS B 130      45.596  -0.322  -9.696  1.00 67.29
ATOM   1048  O   LYS B 130      45.595  -0.629  -8.503  1.00 67.29
ATOM   1049  CB  LYS B 130      46.059  -1.901 -11.534  1.00 67.29
ATOM   1050  CG  LYS B 130      46.949  -2.841 -10.721  1.00 67.29
ATOM   1051  CD  LYS B 130      47.881  -3.696 -11.585  1.00 67.29
ATOM   1052  CE  LYS B 130      48.557  -4.838 -10.823  1.00 67.29
ATOM   1053  NZ  LYS B 130      49.207  -5.771 -11.770  1.00 67.29
ATOM   1054  N   ALA B 131      46.149   0.823 -10.124  1.00 27.52
ATOM   1055  CA  ALA B 131      46.772   1.677  -9.160  1.00 27.52
ATOM   1056  C   ALA B 131      45.729   2.097  -8.170  1.00 27.52
ATOM   1057  O   ALA B 131      45.952   2.049  -6.961  1.00 27.52
ATOM   1058  CB  ALA B 131      47.411   2.908  -9.806  1.00 27.52
ATOM   1059  N   ASP B 132      44.534   2.474  -8.665  1.00 64.58
ATOM   1060  CA  ASP B 132      43.500   2.990  -7.817  1.00 64.58
ATOM   1061  C   ASP B 132      43.088   1.988  -6.777  1.00 64.58
ATOM   1062  O   ASP B 132      42.897   2.352  -5.621  1.00 64.58
ATOM   1063  CB  ASP B 132      42.239   3.407  -8.596  1.00 64.58
ATOM   1064  CG  ASP B 132      41.770   4.761  -8.074  1.00 64.58
ATOM   1065  OD1 ASP B 132      42.644   5.636  -7.833  1.00 64.58
ATOM   1066  OD2 ASP B 132      40.534   4.936  -7.899  1.00 64.58
ATOM   1067  N   TYR B 133      42.923   0.704  -7.142  1.00157.54
ATOM   1068  CA  TYR B 133      42.441  -0.256  -6.185  1.00157.54
ATOM   1069  C   TYR B 133      43.441  -0.564  -5.119  1.00157.54
ATOM   1070  O   TYR B 133      43.068  -0.773  -3.967  1.00157.54
ATOM   1071  CB  TYR B 133      41.936  -1.569  -6.805  1.00157.54
ATOM   1072  CG  TYR B 133      40.987  -1.141  -7.870  1.00157.54
ATOM   1073  CD1 TYR B 133      40.076  -0.136  -7.641  1.00157.54
ATOM   1074  CD2 TYR B 133      41.034  -1.718  -9.114  1.00157.54
ATOM   1075  CE1 TYR B 133      39.214   0.268  -8.633  1.00157.54
ATOM   1076  CE2 TYR B 133      40.178  -1.323 -10.111  1.00157.54
ATOM   1077  CZ  TYR B 133      39.265  -0.327  -9.873  1.00157.54
ATOM   1078  OH  TYR B 133      38.386   0.079 -10.899  1.00157.54
ATOM   1079  N   TYR B 134      44.730  -0.660  -5.487  1.00 72.17
ATOM   1080  CA  TYR B 134      45.777  -0.945  -4.549  1.00 72.17
ATOM   1081  C   TYR B 134      45.906   0.220  -3.623  1.00 72.17
ATOM   1082  O   TYR B 134      46.175   0.061  -2.434  1.00 72.17
ATOM   1083  CB  TYR B 134      47.106  -1.208  -5.260  1.00 72.17
ATOM   1084  CG  TYR B 134      47.429  -2.675  -5.432  1.00 72.17
ATOM   1085  CD1 TYR B 134      47.969  -3.412  -4.386  1.00 72.17
ATOM   1086  CD2 TYR B 134      47.194  -3.319  -6.640  1.00 72.17
ATOM   1087  CE1 TYR B 134      48.267  -4.753  -4.534  1.00 72.17
ATOM   1088  CE2 TYR B 134      47.485  -4.659  -6.807  1.00 72.17
ATOM   1089  CZ  TYR B 134      48.022  -5.374  -5.753  1.00 72.17
ATOM   1090  OH  TYR B 134      48.315  -6.709  -5.908  1.00 72.17
ATOM   1091  N   ARG B 135      45.704   1.437  -4.155  1.00119.19
ATOM   1092  CA  ARG B 135      45.804   2.616  -3.353  1.00119.19
ATOM   1093  C   ARG B 135      44.775   2.538  -2.254  1.00119.19
ATOM   1094  O   ARG B 135      45.064   2.875  -1.108  1.00119.19
ATOM   1095  CB  ARG B 135      45.553   3.892  -4.178  1.00119.19
ATOM   1096  CG  ARG B 135      45.395   5.172  -3.355  1.00119.19
ATOM   1097  CD  ARG B 135      45.500   6.446  -4.200  1.00119.19
ATOM   1098  NE  ARG B 135      44.141   6.758  -4.722  1.00119.19
ATOM   1099  CZ  ARG B 135      43.306   7.595  -4.037  1.00119.19
ATOM   1100  NH1 ARG B 135      43.743   8.234  -2.914  1.00119.19
ATOM   1101  NH2 ARG B 135      42.032   7.792  -4.485  1.00119.19
ATOM   1102  N   TYR B 136      43.547   2.070  -2.567  1.00 94.51
ATOM   1103  CA  TYR B 136      42.485   2.002  -1.595  1.00 94.51
ATOM   1104  C   TYR B 136      42.853   1.025  -0.531  1.00 94.51
ATOM   1105  O   TYR B 136      42.538   1.224   0.641  1.00 94.51
ATOM   1106  CB  TYR B 136      41.114   1.605  -2.175  1.00 94.51
ATOM   1107  CG  TYR B 136      40.724   2.697  -3.112  1.00 94.51
ATOM   1108  CD1 TYR B 136      40.941   4.012  -2.768  1.00 94.51
ATOM   1109  CD2 TYR B 136      40.105   2.407  -4.308  1.00 94.51
ATOM   1110  CE1 TYR B 136      40.587   5.025  -3.626  1.00 94.51
ATOM   1111  CE2 TYR B 136      39.748   3.417  -5.171  1.00 94.51
ATOM   1112  CZ  TYR B 136      39.996   4.728  -4.830  1.00 94.51
ATOM   1113  OH  TYR B 136      39.637   5.774  -5.707  1.00 94.51
ATOM   1114  N   LEU B 137      43.496  -0.087  -0.924  1.00 52.61
ATOM   1115  CA  LEU B 137      43.956  -1.055   0.024  1.00 52.61
ATOM   1116  C   LEU B 137      44.994  -0.392   0.876  1.00 52.61
ATOM   1117  O   LEU B 137      45.111  -0.675   2.066  1.00 52.61
ATOM   1118  CB  LEU B 137      44.593  -2.295  -0.629  1.00 52.61
ATOM   1119  CG  LEU B 137      43.607  -3.131  -1.465  1.00 52.61
ATOM   1120  CD1 LEU B 137      44.350  -4.104  -2.395  1.00 52.61
ATOM   1121  CD2 LEU B 137      42.593  -3.855  -0.563  1.00 52.61
ATOM   1122  N   ALA B 138      45.785   0.518   0.282  1.00 40.90
ATOM   1123  CA  ALA B 138      46.849   1.167   0.995  1.00 40.90
ATOM   1124  C   ALA B 138      46.315   1.992   2.135  1.00 40.90
ATOM   1125  O   ALA B 138      46.914   2.035   3.207  1.00 40.90
ATOM   1126  CB  ALA B 138      47.675   2.110   0.103  1.00 40.90
ATOM   1127  N   GLU B 139      45.169   2.670   1.950  1.00 80.01
ATOM   1128  CA  GLU B 139      44.673   3.572   2.956  1.00 80.01
ATOM   1129  C   GLU B 139      44.370   2.807   4.218  1.00 80.01
ATOM   1130  O   GLU B 139      44.401   3.340   5.328  1.00 80.01
ATOM   1131  CB  GLU B 139      43.394   4.297   2.493  1.00 80.01
ATOM   1132  CG  GLU B 139      43.627   5.195   1.270  1.00 80.01
ATOM   1133  CD  GLU B 139      42.318   5.870   0.874  1.00 80.01
ATOM   1134  OE1 GLU B 139      41.462   5.207   0.229  1.00 80.01
ATOM   1135  OE2 GLU B 139      42.166   7.073   1.214  1.00 80.01
ATOM   1136  N   PHE B 140      43.939   1.558   4.019  1.00161.66
ATOM   1137  CA  PHE B 140      43.553   0.533   4.950  1.00161.66
ATOM   1138  C   PHE B 140      44.682  -0.231   5.571  1.00161.66
ATOM   1139  O   PHE B 140      44.521  -0.752   6.670  1.00161.66
ATOM   1140  CB  PHE B 140      42.617  -0.478   4.253  1.00161.66
ATOM   1141  CG  PHE B 140      41.261   0.115   4.088  1.00161.66
ATOM   1142  CD1 PHE B 140      41.023   1.170   3.238  1.00161.66
ATOM   1143  CD2 PHE B 140      40.212  -0.404   4.811  1.00161.66
ATOM   1144  CE1 PHE B 140      39.753   1.686   3.123  1.00161.66
ATOM   1145  CE2 PHE B 140      38.944   0.108   4.696  1.00161.66
ATOM   1146  CZ  PHE B 140      38.710   1.160   3.847  1.00161.66
ATOM   1147  N   GLN B 141      45.825  -0.376   4.875  1.00 46.52
ATOM   1148  CA  GLN B 141      46.870  -1.278   5.295  1.00 46.52
ATOM   1149  C   GLN B 141      47.409  -0.943   6.651  1.00 46.52
ATOM   1150  O   GLN B 141      47.525   0.221   7.029  1.00 46.52
ATOM   1151  CB  GLN B 141      48.059  -1.320   4.320  1.00 46.52
ATOM   1152  CG  GLN B 141      47.741  -1.989   2.996  1.00 46.52
ATOM   1153  CD  GLN B 141      46.956  -3.274   3.177  1.00 46.52
ATOM   1154  OE1 GLN B 141      47.598  -4.256   3.803  1.00 46.52
ATOM   1155  NE2 GLN B 141      45.688  -3.251   2.781  1.00 46.52
ATOM   1156  N   VAL B 142      47.760  -1.996   7.427  1.00 52.39
ATOM   1157  CA  VAL B 142      48.267  -1.773   8.748  1.00 52.39
ATOM   1158  C   VAL B 142      49.710  -2.171   8.825  1.00 52.39
ATOM   1159  O   VAL B 142      50.038  -3.274   9.262  1.00 52.39
ATOM   1160  CB  VAL B 142      47.471  -2.554   9.809  1.00 52.39
ATOM   1161  CG1 VAL B 142      47.876  -2.117  11.209  1.00 52.39
ATOM   1162  CG2 VAL B 142      45.979  -2.310   9.643  1.00 52.39
ATOM   1163  N   GLY B 143      50.606  -1.240   8.439  1.00 40.79
ATOM   1164  CA  GLY B 143      52.026  -1.387   8.596  1.00 40.79
ATOM   1165  C   GLY B 143      52.668  -2.418   7.715  1.00 40.79
ATOM   1166  O   GLY B 143      52.954  -2.165   6.546  1.00 40.79
ATOM   1167  N   GLU B 144      52.912  -3.619   8.277  1.00 90.12
ATOM   1168  CA  GLU B 144      53.765  -4.609   7.676  1.00 90.12
ATOM   1169  C   GLU B 144      53.382  -4.915   6.263  1.00 90.12
ATOM   1170  O   GLU B 144      54.253  -4.979   5.398  1.00 90.12
ATOM   1171  CB  GLU B 144      53.772  -5.937   8.456  1.00 90.12
ATOM   1172  CG  GLU B 144      54.880  -6.884   8.038  1.00 90.12
ATOM   1173  CD  GLU B 144      54.450  -7.807   6.914  1.00 90.12
ATOM   1174  OE1 GLU B 144      53.321  -8.337   6.978  1.00 90.12
ATOM   1175  OE2 GLU B 144      55.243  -8.000   5.968  1.00 90.12
ATOM   1176  N   LYS B 145      52.087  -5.137   5.990  1.00 45.04
ATOM   1177  CA  LYS B 145      51.633  -5.439   4.662  1.00 45.04
ATOM   1178  C   LYS B 145      51.730  -4.215   3.801  1.00 45.04
ATOM   1179  O   LYS B 145      51.880  -4.310   2.584  1.00 45.04
ATOM   1180  CB  LYS B 145      50.167  -5.904   4.622  1.00 45.04
ATOM   1181  CG  LYS B 145      49.896  -6.986   3.595  1.00 45.04
ATOM   1182  CD  LYS B 145      49.484  -6.382   2.263  1.00 45.04
ATOM   1183  CE  LYS B 145      49.496  -7.424   1.156  1.00 45.04
ATOM   1184  NZ  LYS B 145      48.715  -8.637   1.528  1.00 45.04
ATOM   1185  N   ARG B 146      51.668  -3.027   4.424  1.00 83.70
ATOM   1186  CA  ARG B 146      51.503  -1.786   3.719  1.00 83.70
ATOM   1187  C   ARG B 146      52.571  -1.506   2.703  1.00 83.70
ATOM   1188  O   ARG B 146      52.257  -1.057   1.603  1.00 83.70
ATOM   1189  CB  ARG B 146      51.457  -0.561   4.646  1.00 83.70
ATOM   1190  CG  ARG B 146      50.971   0.700   3.927  1.00 83.70
ATOM   1191  CD  ARG B 146      50.174   1.657   4.815  1.00 83.70
ATOM   1192  NE  ARG B 146      49.842   2.850   3.988  1.00 83.70
ATOM   1193  CZ  ARG B 146      50.791   3.804   3.760  1.00 83.70
ATOM   1194  NH1 ARG B 146      52.034   3.673   4.307  1.00 83.70
ATOM   1195  NH2 ARG B 146      50.496   4.886   2.982  1.00 83.70
ATOM   1196  N   ASN B 147      53.854  -1.758   3.009  1.00127.18
ATOM   1197  CA  ASN B 147      54.883  -1.372   2.081  1.00127.18
ATOM   1198  C   ASN B 147      54.675  -2.052   0.761  1.00127.18
ATOM   1199  O   ASN B 147      54.824  -1.429  -0.290  1.00127.18
ATOM   1200  CB  ASN B 147      56.292  -1.769   2.552  1.00127.18
ATOM   1201  CG  ASN B 147      57.379  -1.137   1.711  1.00127.18
ATOM   1202  OD1 ASN B 147      57.526   0.085   1.677  1.00127.18
ATOM   1203  ND2 ASN B 147      58.147  -1.973   1.023  1.00127.18
ATOM   1204  N   LYS B 148      54.338  -3.356   0.775  1.00 75.44
ATOM   1205  CA  LYS B 148      54.187  -4.098  -0.446  1.00 75.44
ATOM   1206  C   LYS B 148      53.025  -3.572  -1.224  1.00 75.44
ATOM   1207  O   LYS B 148      53.106  -3.440  -2.443  1.00 75.44
ATOM   1208  CB  LYS B 148      53.931  -5.599  -0.216  1.00 75.44
ATOM   1209  CG  LYS B 148      53.703  -6.382  -1.493  1.00 75.44
ATOM   1210  CD  LYS B 148      54.868  -6.210  -2.453  1.00 75.44
ATOM   1211  CE  LYS B 148      54.702  -7.082  -3.686  1.00 75.44
ATOM   1212  NZ  LYS B 148      54.821  -8.531  -3.361  1.00 75.44
ATOM   1213  N   THR B 149      51.908  -3.264  -0.536  1.00 28.77
ATOM   1214  CA  THR B 149      50.721  -2.804  -1.198  1.00 28.77
ATOM   1215  C   THR B 149      51.001  -1.495  -1.868  1.00 28.77
ATOM   1216  O   THR B 149      50.575  -1.261  -2.997  1.00 28.77
ATOM   1217  CB  THR B 149      49.538  -2.631  -0.229  1.00 28.77
ATOM   1218  OG1 THR B 149      49.786  -1.518   0.640  1.00 28.77
ATOM   1219  CG2 THR B 149      49.353  -3.882   0.616  1.00 28.77
ATOM   1220  N   ALA B 150      51.738  -0.599  -1.193  1.00 33.56
ATOM   1221  CA  ALA B 150      52.024   0.690  -1.750  1.00 33.56
ATOM   1222  C   ALA B 150      52.818   0.518  -3.007  1.00 33.56
ATOM   1223  O   ALA B 150      52.637   1.256  -3.973  1.00 33.56
ATOM   1224  CB  ALA B 150      52.853   1.581  -0.808  1.00 33.56
ATOM   1225  N   GLU B 151      53.746  -0.452  -3.018  1.00 66.93
ATOM   1226  CA  GLU B 151      54.599  -0.661  -4.152  1.00 66.93
ATOM   1227  C   GLU B 151      53.804  -1.114  -5.330  1.00 66.93
ATOM   1228  O   GLU B 151      54.031  -0.655  -6.448  1.00 66.93
ATOM   1229  CB  GLU B 151      55.672  -1.733  -3.892  1.00 66.93
ATOM   1230  CG  GLU B 151      56.782  -1.271  -2.947  1.00 66.93
ATOM   1231  CD  GLU B 151      58.115  -1.582  -3.609  1.00 66.93
ATOM   1232  OE1 GLU B 151      58.537  -0.784  -4.488  1.00 66.93
ATOM   1233  OE2 GLU B 151      58.731  -2.619  -3.245  1.00 66.93
ATOM   1234  N   GLN B 152      52.846  -2.033  -5.118  1.00 97.17
ATOM   1235  CA  GLN B 152      52.111  -2.528  -6.240  1.00 97.17
ATOM   1236  C   GLN B 152      51.299  -1.417  -6.835  1.00 97.17
ATOM   1237  O   GLN B 152      51.104  -1.372  -8.048  1.00 97.17
ATOM   1238  CB  GLN B 152      51.246  -3.767  -5.934  1.00 97.17
ATOM   1239  CG  GLN B 152      52.036  -4.941  -5.392  1.00 97.17
ATOM   1240  CD  GLN B 152      51.390  -6.270  -5.733  1.00 97.17
ATOM   1241  OE1 GLN B 152      50.577  -6.768  -4.806  1.00 97.17
ATOM   1242  NE2 GLN B 152      51.626  -6.745  -6.951  1.00 97.17
ATOM   1243  N   SER B 153      50.791  -0.486  -6.004  1.00 90.57
ATOM   1244  CA  SER B 153      49.994   0.576  -6.549  1.00 90.57
ATOM   1245  C   SER B 153      50.831   1.474  -7.416  1.00 90.57
ATOM   1246  O   SER B 153      50.473   1.746  -8.561  1.00 90.57
ATOM   1247  CB  SER B 153      49.316   1.457  -5.481  1.00 90.57
ATOM   1248  OG  SER B 153      48.612   2.531  -6.085  1.00 90.57
ATOM   1249  N   LEU B 154      51.996   1.917  -6.901  1.00106.48
ATOM   1250  CA  LEU B 154      52.864   2.852  -7.569  1.00106.48
ATOM   1251  C   LEU B 154      53.343   2.264  -8.863  1.00106.48
ATOM   1252  O   LEU B 154      53.516   2.987  -9.843  1.00106.48
ATOM   1253  CB  LEU B 154      54.089   3.225  -6.704  1.00106.48
ATOM   1254  CG  LEU B 154      55.101   4.201  -7.346  1.00106.48
ATOM   1255  CD1 LEU B 154      54.637   5.668  -7.281  1.00106.48
ATOM   1256  CD2 LEU B 154      56.508   3.998  -6.765  1.00106.48
ATOM   1257  N   VAL B 155      53.613   0.946  -8.895  1.00 28.18
ATOM   1258  CA  VAL B 155      54.084   0.315 -10.098  1.00 28.18
ATOM   1259  C   VAL B 155      53.028   0.413 -11.155  1.00 28.18
ATOM   1260  O   VAL B 155      53.326   0.711 -12.310  1.00 28.18
ATOM   1261  CB  VAL B 155      54.381  -1.144  -9.909  1.00 28.18
ATOM   1262  CG1 VAL B 155      55.019  -1.684 -11.200  1.00 28.18
ATOM   1263  CG2 VAL B 155      55.260  -1.311  -8.657  1.00 28.18
ATOM   1264  N   ALA B 156      51.758   0.155 -10.785  1.00 34.67
ATOM   1265  CA  ALA B 156      50.692   0.185 -11.744  1.00 34.67
ATOM   1266  C   ALA B 156      50.580   1.573 -12.304  1.00 34.67
ATOM   1267  O   ALA B 156      50.525   1.754 -13.518  1.00 34.67
ATOM   1268  CB  ALA B 156      49.329  -0.180 -11.129  1.00 34.67
ATOM   1269  N   TYR B 157      50.600   2.604 -11.437  1.00 79.39
ATOM   1270  CA  TYR B 157      50.452   3.948 -11.921  1.00 79.39
ATOM   1271  C   TYR B 157      51.582   4.285 -12.844  1.00 79.39
ATOM   1272  O   TYR B 157      51.366   4.848 -13.916  1.00 79.39
ATOM   1273  CB  TYR B 157      50.476   5.022 -10.822  1.00 79.39
ATOM   1274  CG  TYR B 157      49.104   5.259 -10.291  1.00 79.39
ATOM   1275  CD1 TYR B 157      48.183   5.954 -11.041  1.00 79.39
ATOM   1276  CD2 TYR B 157      48.750   4.823  -9.033  1.00 79.39
ATOM   1277  CE1 TYR B 157      46.919   6.189 -10.553  1.00 79.39
ATOM   1278  CE2 TYR B 157      47.489   5.055  -8.539  1.00 79.39
ATOM   1279  CZ  TYR B 157      46.570   5.737  -9.301  1.00 79.39
ATOM   1280  OH  TYR B 157      45.276   5.975  -8.795  1.00 79.39
ATOM   1281  N   LYS B 158      52.819   3.922 -12.461  1.00 35.08
ATOM   1282  CA  LYS B 158      53.983   4.312 -13.206  1.00 35.08
ATOM   1283  C   LYS B 158      53.906   3.776 -14.604  1.00 35.08
ATOM   1284  O   LYS B 158      54.184   4.491 -15.565  1.00 35.08
ATOM   1285  CB  LYS B 158      55.282   3.785 -12.572  1.00 35.08
ATOM   1286  CG  LYS B 158      55.699   4.528 -11.302  1.00 35.08
ATOM   1287  CD  LYS B 158      56.651   3.717 -10.419  1.00 35.08
ATOM   1288  CE  LYS B 158      57.845   3.128 -11.170  1.00 35.08
ATOM   1289  NZ  LYS B 158      59.100   3.735 -10.673  1.00 35.08
ATOM   1290  N   THR B 159      53.530   2.497 -14.771  1.00 28.14
ATOM   1291  CA  THR B 159      53.466   1.951 -16.097  1.00 28.14
ATOM   1292  C   THR B 159      52.414   2.685 -16.870  1.00 28.14
ATOM   1293  O   THR B 159      52.621   3.076 -18.018  1.00 28.14
ATOM   1294  CB  THR B 159      53.140   0.446 -16.106  1.00 28.14
ATOM   1295  OG1 THR B 159      51.813   0.238 -15.609  1.00 28.14
ATOM   1296  CG2 THR B 159      54.120  -0.317 -15.228  1.00 28.14
ATOM   1297  N   ALA B 160      51.252   2.930 -16.243  1.00 29.20
ATOM   1298  CA  ALA B 160      50.194   3.590 -16.944  1.00 29.20
ATOM   1299  C   ALA B 160      50.695   4.940 -17.347  1.00 29.20
ATOM   1300  O   ALA B 160      50.434   5.403 -18.457  1.00 29.20
ATOM   1301  CB  ALA B 160      48.942   3.781 -16.072  1.00 29.20
ATOM   1302  N   SER B 161      51.453   5.599 -16.449  1.00 39.14
ATOM   1303  CA  SER B 161      51.907   6.932 -16.715  1.00 39.14
ATOM   1304  C   SER B 161      52.850   6.950 -17.881  1.00 39.14
ATOM   1305  O   SER B 161      52.768   7.837 -18.728  1.00 39.14
ATOM   1306  CB  SER B 161      52.604   7.606 -15.515  1.00 39.14
ATOM   1307  OG  SER B 161      53.908   7.080 -15.320  1.00 39.14
ATOM   1308  N   ASP B 162      53.773   5.972 -17.967  1.00 67.02
ATOM   1309  CA  ASP B 162      54.740   5.968 -19.031  1.00 67.02
ATOM   1310  C   ASP B 162      54.034   5.790 -20.343  1.00 67.02
ATOM   1311  O   ASP B 162      54.334   6.476 -21.319  1.00 67.02
ATOM   1312  CB  ASP B 162      55.757   4.820 -18.888  1.00 67.02
ATOM   1313  CG  ASP B 162      56.724   4.874 -20.060  1.00 67.02
ATOM   1314  OD1 ASP B 162      57.434   5.906 -20.197  1.00 67.02
ATOM   1315  OD2 ASP B 162      56.767   3.881 -20.836  1.00 67.02
ATOM   1316  N   ILE B 163      53.055   4.868 -20.389  1.00 87.19
ATOM   1317  CA  ILE B 163      52.335   4.552 -21.593  1.00 87.19
ATOM   1318  C   ILE B 163      51.562   5.751 -22.055  1.00 87.19
ATOM   1319  O   ILE B 163      51.515   6.047 -23.247  1.00 87.19
ATOM   1320  CB  ILE B 163      51.335   3.448 -21.389  1.00 87.19
ATOM   1321  CG1 ILE B 163      52.005   2.200 -20.790  1.00 87.19
ATOM   1322  CG2 ILE B 163      50.656   3.181 -22.742  1.00 87.19
ATOM   1323  CD1 ILE B 163      51.041   1.302 -20.021  1.00 87.19
ATOM   1324  N   ALA B 164      50.912   6.468 -21.125  1.00 37.08
ATOM   1325  CA  ALA B 164      50.106   7.600 -21.487  1.00 37.08
ATOM   1326  C   ALA B 164      50.961   8.666 -22.096  1.00 37.08
ATOM   1327  O   ALA B 164      50.535   9.352 -23.024  1.00 37.08
ATOM   1328  CB  ALA B 164      49.388   8.217 -20.275  1.00 37.08
ATOM   1329  N   THR B 165      52.186   8.857 -21.573  1.00111.54
ATOM   1330  CA  THR B 165      53.020   9.908 -22.082  1.00111.54
ATOM   1331  C   THR B 165      53.306   9.669 -23.534  1.00111.54
ATOM   1332  O   THR B 165      53.180  10.576 -24.355  1.00111.54
ATOM   1333  CB  THR B 165      54.352  10.017 -21.317  1.00111.54
ATOM   1334  OG1 THR B 165      55.125   8.829 -21.527  1.00111.54
ATOM   1335  CG2 THR B 165      54.099  10.184 -19.827  1.00111.54
ATOM   1336  N   ALA B 166      53.706   8.437 -23.898  1.00 52.20
ATOM   1337  CA  ALA B 166      54.051   8.173 -25.267  1.00 52.20
ATOM   1338  C   ALA B 166      52.842   8.197 -26.161  1.00 52.20
ATOM   1339  O   ALA B 166      52.869   8.782 -27.242  1.00 52.20
ATOM   1340  CB  ALA B 166      54.685   6.825 -25.450  1.00 52.20
ATOM   1341  N   ASP B 167      51.773   7.496 -25.734  1.00129.79
ATOM   1342  CA  ASP B 167      50.572   7.245 -26.490  1.00129.79
ATOM   1343  C   ASP B 167      49.526   8.323 -26.600  1.00129.79
ATOM   1344  O   ASP B 167      48.885   8.412 -27.645  1.00129.79
ATOM   1345  CB  ASP B 167      49.864   5.959 -26.037  1.00129.79
ATOM   1346  CG  ASP B 167      50.483   4.717 -26.641  1.00129.79
ATOM   1347  OD1 ASP B 167      50.256   4.457 -27.841  1.00129.79
ATOM   1348  OD2 ASP B 167      51.197   3.999 -25.910  1.00129.79
ATOM   1349  N   LEU B 168      49.268   9.144 -25.559  1.00100.51
ATOM   1350  CA  LEU B 168      48.116  10.011 -25.654  1.00100.51
ATOM   1351  C   LEU B 168      48.495  11.459 -25.588  1.00100.51
ATOM   1352  O   LEU B 168      49.596  11.838 -25.194  1.00100.51
ATOM   1353  CB  LEU B 168      47.088   9.783 -24.531  1.00100.51
ATOM   1354  CG  LEU B 168      47.126   8.364 -23.935  1.00100.51
ATOM   1355  CD1 LEU B 168      46.428   8.315 -22.567  1.00100.51
ATOM   1356  CD2 LEU B 168      46.570   7.329 -24.925  1.00100.51
ATOM   1357  N   PRO B 169      47.556  12.272 -26.012  1.00133.24
ATOM   1358  CA  PRO B 169      47.735  13.699 -25.963  1.00133.24
ATOM   1359  C   PRO B 169      47.611  14.174 -24.547  1.00133.24
ATOM   1360  O   PRO B 169      47.035  13.451 -23.735  1.00133.24
ATOM   1361  CB  PRO B 169      46.682  14.287 -26.898  1.00133.24
ATOM   1362  CG  PRO B 169      45.577  13.217 -26.918  1.00133.24
ATOM   1363  CD  PRO B 169      46.339  11.891 -27.069  1.00133.24
ATOM   1364  N   ALA B 170      48.127  15.331 -24.223  1.00 82.93
ATOM   1365  CA  ALA B 170      48.077  15.781 -22.859  1.00 82.93
ATOM   1366  C   ALA B 170      46.685  16.077 -22.399  1.00 82.93
ATOM   1367  O   ALA B 170      46.449  16.086 -21.194  1.00 82.93
ATOM   1368  CB  ALA B 170      49.017  16.982 -22.789  1.00 82.93
ATOM   1369  N   THR B 171      45.776  16.394 -23.334  1.00 95.49
ATOM   1370  CA  THR B 171      44.401  16.705 -23.058  1.00 95.49
ATOM   1371  C   THR B 171      43.565  15.482 -22.818  1.00 95.49
ATOM   1372  O   THR B 171      42.439  15.594 -22.336  1.00 95.49
ATOM   1373  CB  THR B 171      43.746  17.497 -24.154  1.00 95.49
ATOM   1374  OG1 THR B 171      44.057  16.942 -25.423  1.00 95.49
ATOM   1375  CG2 THR B 171      44.237  18.951 -24.072  1.00 95.49
ATOM   1376  N   ASN B 172      44.033  14.286 -23.218  1.00 80.19
ATOM   1377  CA  ASN B 172      43.164  13.138 -23.131  1.00 80.19
ATOM   1378  C   ASN B 172      42.734  12.900 -21.711  1.00 80.19
ATOM   1379  O   ASN B 172      43.544  12.814 -20.791  1.00 80.19
ATOM   1380  CB  ASN B 172      43.797  11.844 -23.668  1.00 80.19
ATOM   1381  CG  ASN B 172      42.766  10.775 -23.954  1.00 80.19
ATOM   1382  OD1 ASN B 172      41.925  10.461 -23.111  1.00 80.19
ATOM   1383  ND2 ASN B 172      42.829  10.206 -25.151  1.00 80.19
ATOM   1384  N   PRO B 173      41.448  12.728 -21.533  1.00 73.29
ATOM   1385  CA  PRO B 173      40.845  12.589 -20.235  1.00 73.29
ATOM   1386  C   PRO B 173      41.460  11.485 -19.438  1.00 73.29
ATOM   1387  O   PRO B 173      41.642  11.655 -18.233  1.00 73.29
ATOM   1388  CB  PRO B 173      39.353  12.385 -20.498  1.00 73.29
ATOM   1389  CG  PRO B 173      39.055  13.312 -21.692  1.00 73.29
ATOM   1390  CD  PRO B 173      40.350  13.294 -22.524  1.00 73.29
ATOM   1391  N   ILE B 174      41.779  10.344 -20.072  1.00132.69
ATOM   1392  CA  ILE B 174      42.354   9.265 -19.325  1.00132.69
ATOM   1393  C   ILE B 174      43.722   9.640 -18.848  1.00132.69
ATOM   1394  O   ILE B 174      44.115   9.267 -17.744  1.00132.69
ATOM   1395  CB  ILE B 174      42.395   7.936 -20.040  1.00132.69
ATOM   1396  CG1 ILE B 174      42.999   6.810 -19.193  1.00132.69
ATOM   1397  CG2 ILE B 174      43.103   8.150 -21.383  1.00132.69
ATOM   1398  CD1 ILE B 174      42.139   6.483 -17.970  1.00132.69
ATOM   1399  N   ARG B 175      44.509  10.348 -19.680  1.00 69.14
ATOM   1400  CA  ARG B 175      45.819  10.757 -19.257  1.00 69.14
ATOM   1401  C   ARG B 175      45.694  11.734 -18.119  1.00 69.14
ATOM   1402  O   ARG B 175      46.436  11.657 -17.139  1.00 69.14
ATOM   1403  CB  ARG B 175      46.631  11.430 -20.375  1.00 69.14
ATOM   1404  CG  ARG B 175      47.964  11.993 -19.882  1.00 69.14
ATOM   1405  CD  ARG B 175      48.264  13.404 -20.388  1.00 69.14
ATOM   1406  NE  ARG B 175      48.891  13.256 -21.731  1.00 69.14
ATOM   1407  CZ  ARG B 175      50.239  13.401 -21.881  1.00 69.14
ATOM   1408  NH1 ARG B 175      51.018  13.735 -20.812  1.00 69.14
ATOM   1409  NH2 ARG B 175      50.806  13.199 -23.107  1.00 69.14
ATOM   1410  N   LEU B 176      44.743  12.685 -18.219  1.00101.24
ATOM   1411  CA  LEU B 176      44.552  13.671 -17.185  1.00101.24
ATOM   1412  C   LEU B 176      44.129  12.992 -15.920  1.00101.24
ATOM   1413  O   LEU B 176      44.618  13.312 -14.837  1.00101.24
ATOM   1414  CB  LEU B 176      43.437  14.696 -17.489  1.00101.24
ATOM   1415  CG  LEU B 176      43.636  15.628 -18.704  1.00101.24
ATOM   1416  CD1 LEU B 176      42.351  16.394 -19.041  1.00101.24
ATOM   1417  CD2 LEU B 176      44.842  16.555 -18.547  1.00101.24
ATOM   1418  N   GLY B 177      43.195  12.032 -16.030  1.00 30.22
ATOM   1419  CA  GLY B 177      42.670  11.353 -14.882  1.00 30.22
ATOM   1420  C   GLY B 177      43.770  10.597 -14.204  1.00 30.22
ATOM   1421  O   GLY B 177      43.803  10.515 -12.978  1.00 30.22
ATOM   1422  N   LEU B 178      44.679   9.979 -14.981  1.00103.59
ATOM   1423  CA  LEU B 178      45.742   9.235 -14.370  1.00103.59
ATOM   1424  C   LEU B 178      46.604  10.197 -13.619  1.00103.59
ATOM   1425  O   LEU B 178      46.975   9.953 -12.471  1.00103.59
ATOM   1426  CB  LEU B 178      46.596   8.459 -15.392  1.00103.59
ATOM   1427  CG  LEU B 178      48.095   8.323 -15.036  1.00103.59
ATOM   1428  CD1 LEU B 178      48.420   6.875 -14.674  1.00103.59
ATOM   1429  CD2 LEU B 178      49.032   8.799 -16.155  1.00103.59
ATOM   1430  N   SER B 179      46.909  11.351 -14.239  1.00 41.81
ATOM   1431  CA  SER B 179      47.772  12.298 -13.603  1.00 41.81
ATOM   1432  C   SER B 179      47.146  12.686 -12.299  1.00 41.81
ATOM   1433  O   SER B 179      47.805  12.670 -11.261  1.00 41.81
ATOM   1434  CB  SER B 179      47.958  13.581 -14.430  1.00 41.81
ATOM   1435  OG  SER B 179      48.407  13.276 -15.736  1.00 41.81
ATOM   1436  N   LEU B 180      45.829  12.964 -12.297  1.00 60.10
ATOM   1437  CA  LEU B 180      45.199  13.437 -11.097  1.00 60.10
ATOM   1438  C   LEU B 180      45.327  12.431  -9.990  1.00 60.10
ATOM   1439  O   LEU B 180      45.652  12.788  -8.860  1.00 60.10
ATOM   1440  CB  LEU B 180      43.698  13.722 -11.275  1.00 60.10
ATOM   1441  CG  LEU B 180      43.020  14.223  -9.985  1.00 60.10
ATOM   1442  CD1 LEU B 180      43.628  15.551  -9.506  1.00 60.10
ATOM   1443  CD2 LEU B 180      41.492  14.279 -10.146  1.00 60.10
ATOM   1444  N   ASN B 181      45.063  11.144 -10.270  1.00 71.07
ATOM   1445  CA  ASN B 181      45.096  10.129  -9.250  1.00 71.07
ATOM   1446  C   ASN B 181      46.491   9.823  -8.802  1.00 71.07
ATOM   1447  O   ASN B 181      46.713   9.457  -7.650  1.00 71.07
ATOM   1448  CB  ASN B 181      44.461   8.798  -9.684  1.00 71.07
ATOM   1449  CG  ASN B 181      42.950   8.973  -9.714  1.00 71.07
ATOM   1450  OD1 ASN B 181      42.433   9.962 -10.235  1.00 71.07
ATOM   1451  ND2 ASN B 181      42.218   7.995  -9.118  1.00 71.07
ATOM   1452  N   PHE B 182      47.465   9.893  -9.720  1.00 98.21
ATOM   1453  CA  PHE B 182      48.826   9.566  -9.404  1.00 98.21
ATOM   1454  C   PHE B 182      49.314  10.616  -8.456  1.00 98.21
ATOM   1455  O   PHE B 182      50.032  10.332  -7.499  1.00 98.21
ATOM   1456  CB  PHE B 182      49.675   9.504 -10.690  1.00 98.21
ATOM   1457  CG  PHE B 182      50.897   8.679 -10.472  1.00 98.21
ATOM   1458  CD1 PHE B 182      51.141   8.100  -9.250  1.00 98.21
ATOM   1459  CD2 PHE B 182      51.756   8.411 -11.512  1.00 98.21
ATOM   1460  CE1 PHE B 182      52.252   7.316  -9.047  1.00 98.21
ATOM   1461  CE2 PHE B 182      52.868   7.626 -11.319  1.00 98.21
ATOM   1462  CZ  PHE B 182      53.121   7.081 -10.083  1.00 98.21
ATOM   1463  N   SER B 183      48.914  11.875  -8.701  1.00 89.69
ATOM   1464  CA  SER B 183      49.293  12.962  -7.853  1.00 89.69
ATOM   1465  C   SER B 183      48.753  12.724  -6.473  1.00 89.69
ATOM   1466  O   SER B 183      49.486  12.858  -5.493  1.00 89.69
ATOM   1467  CB  SER B 183      48.702  14.282  -8.362  1.00 89.69
ATOM   1468  OG  SER B 183      49.236  15.362  -7.622  1.00 89.69
ATOM   1469  N   VAL B 184      47.462  12.341  -6.346  1.00131.04
ATOM   1470  CA  VAL B 184      46.931  12.135  -5.023  1.00131.04
ATOM   1471  C   VAL B 184      47.683  11.037  -4.349  1.00131.04
ATOM   1472  O   VAL B 184      47.927  11.095  -3.146  1.00131.04
ATOM   1473  CB  VAL B 184      45.452  11.846  -4.926  1.00131.04
ATOM   1474  CG1 VAL B 184      45.006  12.047  -3.477  1.00131.04
ATOM   1475  CG2 VAL B 184      44.670  12.723  -5.903  1.00131.04
ATOM   1476  N   PHE B 185      48.092  10.015  -5.113  1.00 75.74
ATOM   1477  CA  PHE B 185      48.814   8.899  -4.572  1.00 75.74
ATOM   1478  C   PHE B 185      50.057   9.386  -3.899  1.00 75.74
ATOM   1479  O   PHE B 185      50.355   8.975  -2.780  1.00 75.74
ATOM   1480  CB  PHE B 185      49.232   7.911  -5.681  1.00 75.74
ATOM   1481  CG  PHE B 185      50.056   6.817  -5.090  1.00 75.74
ATOM   1482  CD1 PHE B 185      49.499   5.813  -4.331  1.00 75.74
ATOM   1483  CD2 PHE B 185      51.414   6.802  -5.315  1.00 75.74
ATOM   1484  CE1 PHE B 185      50.295   4.821  -3.805  1.00 75.74
ATOM   1485  CE2 PHE B 185      52.213   5.813  -4.793  1.00 75.74
ATOM   1486  CZ  PHE B 185      51.651   4.817  -4.034  1.00 75.74
ATOM   1487  N   TYR B 186      50.821  10.281  -4.548  1.00 70.85
ATOM   1488  CA  TYR B 186      52.021  10.738  -3.910  1.00 70.85
ATOM   1489  C   TYR B 186      51.658  11.454  -2.652  1.00 70.85
ATOM   1490  O   TYR B 186      52.279  11.254  -1.609  1.00 70.85
ATOM   1491  CB  TYR B 186      52.861  11.712  -4.756  1.00 70.85
ATOM   1492  CG  TYR B 186      53.438  10.969  -5.910  1.00 70.85
ATOM   1493  CD1 TYR B 186      54.452  10.063  -5.697  1.00 70.85
ATOM   1494  CD2 TYR B 186      52.996  11.181  -7.195  1.00 70.85
ATOM   1495  CE1 TYR B 186      55.011   9.367  -6.741  1.00 70.85
ATOM   1496  CE2 TYR B 186      53.553  10.488  -8.244  1.00 70.85
ATOM   1497  CZ  TYR B 186      54.559   9.580  -8.019  1.00 70.85
ATOM   1498  OH  TYR B 186      55.131   8.868  -9.094  1.00 70.85
ATOM   1499  N   TYR B 187      50.627  12.310  -2.720  1.00 73.35
ATOM   1500  CA  TYR B 187      50.307  13.152  -1.608  1.00 73.35
ATOM   1501  C   TYR B 187      49.845  12.376  -0.404  1.00 73.35
ATOM   1502  O   TYR B 187      50.409  12.505   0.680  1.00 73.35
ATOM   1503  CB  TYR B 187      49.179  14.126  -1.998  1.00 73.35
ATOM   1504  CG  TYR B 187      49.200  15.347  -1.143  1.00 73.35
ATOM   1505  CD1 TYR B 187      48.427  15.403  -0.006  1.00 73.35
ATOM   1506  CD2 TYR B 187      49.998  16.422  -1.462  1.00 73.35
ATOM   1507  CE1 TYR B 187      48.444  16.517   0.799  1.00 73.35
ATOM   1508  CE2 TYR B 187      50.019  17.540  -0.660  1.00 73.35
ATOM   1509  CZ  TYR B 187      49.241  17.588   0.472  1.00 73.35
ATOM   1510  OH  TYR B 187      49.260  18.731   1.297  1.00 73.35
ATOM   1511  N   GLU B 188      48.789  11.558  -0.559  1.00 97.81
ATOM   1512  CA  GLU B 188      48.193  10.879   0.558  1.00 97.81
ATOM   1513  C   GLU B 188      48.934   9.650   0.991  1.00 97.81
ATOM   1514  O   GLU B 188      49.069   9.377   2.183  1.00 97.81
ATOM   1515  CB  GLU B 188      46.746  10.480   0.230  1.00 97.81
ATOM   1516  CG  GLU B 188      45.871  11.705  -0.055  1.00 97.81
ATOM   1517  CD  GLU B 188      44.413  11.274  -0.107  1.00 97.81
ATOM   1518  OE1 GLU B 188      44.076  10.408  -0.958  1.00 97.81
ATOM   1519  OE2 GLU B 188      43.615  11.814   0.704  1.00 97.81
ATOM   1520  N   ILE B 189      49.325   8.806   0.022  1.00131.69
ATOM   1521  CA  ILE B 189      49.955   7.559   0.358  1.00131.69
ATOM   1522  C   ILE B 189      51.416   7.665   0.670  1.00131.69
ATOM   1523  O   ILE B 189      51.890   7.122   1.667  1.00131.69
ATOM   1524  CB  ILE B 189      49.782   6.521  -0.711  1.00131.69
ATOM   1525  CG1 ILE B 189      48.315   6.477  -1.177  1.00131.69
ATOM   1526  CG2 ILE B 189      50.267   5.178  -0.140  1.00131.69
ATOM   1527  CD1 ILE B 189      47.318   6.034  -0.108  1.00131.69
ATOM   1528  N   LEU B 190      52.160   8.310  -0.246  1.00103.64
ATOM   1529  CA  LEU B 190      53.585   8.469  -0.225  1.00103.64
ATOM   1530  C   LEU B 190      53.998   9.559   0.720  1.00103.64
ATOM   1531  O   LEU B 190      55.114   9.557   1.235  1.00103.64
ATOM   1532  CB  LEU B 190      54.132   8.770  -1.627  1.00103.64
ATOM   1533  CG  LEU B 190      55.311   7.871  -2.016  1.00103.64
ATOM   1534  CD1 LEU B 190      54.789   6.567  -2.643  1.00103.64
ATOM   1535  CD2 LEU B 190      56.292   8.606  -2.943  1.00103.64
ATOM   1536  N   ASN B 191      53.110  10.544   0.948  1.00 81.70
ATOM   1537  CA  ASN B 191      53.402  11.680   1.777  1.00 81.70
ATOM   1538  C   ASN B 191      54.488  12.513   1.167  1.00 81.70
ATOM   1539  O   ASN B 191      55.342  13.039   1.880  1.00 81.70
ATOM   1540  CB  ASN B 191      53.833  11.310   3.208  1.00 81.70
ATOM   1541  CG  ASN B 191      53.590  12.514   4.108  1.00 81.70
ATOM   1542  OD1 ASN B 191      52.624  13.254   3.932  1.00 81.70
ATOM   1543  ND2 ASN B 191      54.490  12.715   5.108  1.00 81.70
ATOM   1544  N   THR B 192      54.492  12.661  -0.175  1.00107.38
ATOM   1545  CA  THR B 192      55.468  13.522  -0.781  1.00107.38
ATOM   1546  C   THR B 192      54.748  14.597  -1.540  1.00107.38
ATOM   1547  O   THR B 192      54.590  14.533  -2.758  1.00107.38
ATOM   1548  CB  THR B 192      56.413  12.775  -1.740  1.00107.38
ATOM   1549  OG1 THR B 192      56.918  11.597  -1.097  1.00107.38
ATOM   1550  CG2 THR B 192      57.584  13.661  -2.132  1.00107.38
ATOM   1551  N   PRO B 193      54.349  15.617  -0.838  1.00 64.10
ATOM   1552  CA  PRO B 193      53.603  16.705  -1.407  1.00 64.10
ATOM   1553  C   PRO B 193      54.350  17.361  -2.526  1.00 64.10
ATOM   1554  O   PRO B 193      53.713  17.876  -3.444  1.00 64.10
ATOM   1555  CB  PRO B 193      53.380  17.679  -0.253  1.00 64.10
ATOM   1556  CG  PRO B 193      53.576  16.795   0.993  1.00 64.10
ATOM   1557  CD  PRO B 193      54.642  15.775   0.560  1.00 64.10
ATOM   1558  N   GLU B 194      55.692  17.387  -2.461  1.00 28.24
ATOM   1559  CA  GLU B 194      56.448  18.065  -3.473  1.00 28.24
ATOM   1560  C   GLU B 194      56.250  17.372  -4.782  1.00 28.24
ATOM   1561  O   GLU B 194      56.069  18.019  -5.813  1.00 28.24
ATOM   1562  CB  GLU B 194      57.956  18.094  -3.171  1.00 28.24
ATOM   1563  CG  GLU B 194      58.284  18.396  -1.721  1.00 28.24
ATOM   1564  CD  GLU B 194      58.445  17.136  -0.894  1.00 28.24
ATOM   1565  OE1 GLU B 194      57.430  16.640  -0.359  1.00 28.24
ATOM   1566  OE2 GLU B 194      59.587  16.642  -0.781  1.00 28.24
ATOM   1567  N   ARG B 195      56.287  16.028  -4.770  1.00 85.39
ATOM   1568  CA  ARG B 195      56.126  15.256  -5.969  1.00 85.39
ATOM   1569  C   ARG B 195      54.731  15.427  -6.487  1.00 85.39
ATOM   1570  O   ARG B 195      54.505  15.498  -7.693  1.00 85.39
ATOM   1571  CB  ARG B 195      56.304  13.745  -5.744  1.00 85.39
ATOM   1572  CG  ARG B 195      57.750  13.310  -5.524  1.00 85.39
ATOM   1573  CD  ARG B 195      57.893  11.859  -5.064  1.00 85.39
ATOM   1574  NE  ARG B 195      59.319  11.474  -5.253  1.00 85.39
ATOM   1575  CZ  ARG B 195      59.997  10.873  -4.234  1.00 85.39
ATOM   1576  NH1 ARG B 195      59.377  10.663  -3.038  1.00 85.39
ATOM   1577  NH2 ARG B 195      61.292  10.480  -4.408  1.00 85.39
ATOM   1578  N   ALA B 196      53.742  15.465  -5.578  1.00 34.67
ATOM   1579  CA  ALA B 196      52.378  15.537  -6.014  1.00 34.67
ATOM   1580  C   ALA B 196      52.123  16.825  -6.737  1.00 34.67
ATOM   1581  O   ALA B 196      51.469  16.841  -7.779  1.00 34.67
ATOM   1582  CB  ALA B 196      51.378  15.458  -4.847  1.00 34.67
ATOM   1583  N   CYS B 197      52.634  17.949  -6.202  1.00 34.03
ATOM   1584  CA  CYS B 197      52.351  19.221  -6.803  1.00 34.03
ATOM   1585  C   CYS B 197      52.949  19.318  -8.170  1.00 34.03
ATOM   1586  O   CYS B 197      52.299  19.777  -9.108  1.00 34.03
ATOM   1587  CB  CYS B 197      52.876  20.405  -5.974  1.00 34.03
ATOM   1588  SG  CYS B 197      52.371  20.304  -4.230  1.00 34.03
ATOM   1589  N   LYS B 198      54.211  18.880  -8.318  1.00120.14
ATOM   1590  CA  LYS B 198      54.906  19.014  -9.569  1.00120.14
ATOM   1591  C   LYS B 198      54.232  18.202 -10.628  1.00120.14
ATOM   1592  O   LYS B 198      54.039  18.671 -11.748  1.00120.14
ATOM   1593  CB  LYS B 198      56.366  18.541  -9.474  1.00120.14
ATOM   1594  CG  LYS B 198      57.348  19.647  -9.140  1.00120.14
ATOM   1595  CD  LYS B 198      56.931  20.385  -7.878  1.00120.14
ATOM   1596  CE  LYS B 198      57.732  21.663  -7.695  1.00120.14
ATOM   1597  NZ  LYS B 198      59.196  21.396  -7.632  1.00120.14
ATOM   1598  N   LEU B 199      53.847  16.957 -10.301  1.00 95.59
ATOM   1599  CA  LEU B 199      53.228  16.108 -11.278  1.00 95.59
ATOM   1600  C   LEU B 199      51.933  16.749 -11.692  1.00 95.59
ATOM   1601  O   LEU B 199      51.612  16.810 -12.877  1.00 95.59
ATOM   1602  CB  LEU B 199      52.950  14.694 -10.720  1.00 95.59
ATOM   1603  CG  LEU B 199      52.283  13.681 -11.683  1.00 95.59
ATOM   1604  CD1 LEU B 199      52.921  12.293 -11.520  1.00 95.59
ATOM   1605  CD2 LEU B 199      50.754  13.609 -11.536  1.00 95.59
ATOM   1606  N   ALA B 200      51.148  17.253 -10.724  1.00 36.18
ATOM   1607  CA  ALA B 200      49.883  17.854 -11.046  1.00 36.18
ATOM   1608  C   ALA B 200      50.092  19.089 -11.869  1.00 36.18
ATOM   1609  O   ALA B 200      49.301  19.385 -12.763  1.00 36.18
ATOM   1610  CB  ALA B 200      49.072  18.257  -9.802  1.00 36.18
ATOM   1611  N   ASN B 201      51.144  19.869 -11.561  1.00141.75
ATOM   1612  CA  ASN B 201      51.389  21.100 -12.265  1.00141.75
ATOM   1613  C   ASN B 201      51.707  20.861 -13.707  1.00141.75
ATOM   1614  O   ASN B 201      51.170  21.536 -14.583  1.00141.75
ATOM   1615  CB  ASN B 201      52.571  21.901 -11.693  1.00141.75
ATOM   1616  CG  ASN B 201      52.121  22.993 -10.748  1.00141.75
ATOM   1617  OD1 ASN B 201      52.082  24.170 -11.110  1.00141.75
ATOM   1618  ND2 ASN B 201      51.781  22.606  -9.526  1.00141.75
ATOM   1619  N   ASP B 202      52.590  19.891 -13.999  1.00 27.58
ATOM   1620  CA  ASP B 202      52.989  19.692 -15.361  1.00 27.58
ATOM   1621  C   ASP B 202      51.795  19.291 -16.171  1.00 27.58
ATOM   1622  O   ASP B 202      51.580  19.794 -17.273  1.00 27.58
ATOM   1623  CB  ASP B 202      54.047  18.586 -15.517  1.00 27.58
ATOM   1624  CG  ASP B 202      55.455  19.110 -15.341  1.00 27.58
ATOM   1625  OD1 ASP B 202      55.741  20.232 -15.809  1.00 27.58
ATOM   1626  OD2 ASP B 202      56.278  18.393 -14.734  1.00 27.58
ATOM   1627  N   ALA B 203      50.965  18.386 -15.621  1.00 29.07
ATOM   1628  CA  ALA B 203      49.831  17.873 -16.335  1.00 29.07
ATOM   1629  C   ALA B 203      48.883  18.987 -16.652  1.00 29.07
ATOM   1630  O   ALA B 203      48.342  19.055 -17.754  1.00 29.07
ATOM   1631  CB  ALA B 203      49.052  16.816 -15.534  1.00 29.07
ATOM   1632  N   PHE B 204      48.645  19.893 -15.689  1.00 56.46
ATOM   1633  CA  PHE B 204      47.745  20.986 -15.923  1.00 56.46
ATOM   1634  C   PHE B 204      48.296  21.838 -17.035  1.00 56.46
ATOM   1635  O   PHE B 204      47.607  22.153 -18.004  1.00 56.46
ATOM   1636  CB  PHE B 204      47.619  21.872 -14.667  1.00 56.46
ATOM   1637  CG  PHE B 204      46.556  22.902 -14.854  1.00 56.46
ATOM   1638  CD1 PHE B 204      46.884  24.181 -15.244  1.00 56.46
ATOM   1639  CD2 PHE B 204      45.232  22.588 -14.654  1.00 56.46
ATOM   1640  CE1 PHE B 204      45.908  25.132 -15.423  1.00 56.46
ATOM   1641  CE2 PHE B 204      44.251  23.536 -14.832  1.00 56.46
ATOM   1642  CZ  PHE B 204      44.588  24.811 -15.218  1.00 56.46
ATOM   1643  N   HIS B 205      49.586  22.208 -16.941  1.00 53.62
ATOM   1644  CA  HIS B 205      50.167  23.125 -17.884  1.00 53.62
ATOM   1645  C   HIS B 205      50.218  22.548 -19.267  1.00 53.62
ATOM   1646  O   HIS B 205      49.889  23.219 -20.244  1.00 53.62
ATOM   1647  CB  HIS B 205      51.590  23.549 -17.481  1.00 53.62
ATOM   1648  CG  HIS B 205      51.623  24.547 -16.370  1.00 53.62
ATOM   1649  ND1 HIS B 205      51.545  24.187 -15.042  1.00 53.62
ATOM   1650  CD2 HIS B 205      51.718  25.897 -16.387  1.00 53.62
ATOM   1651  CE1 HIS B 205      51.591  25.274 -14.293  1.00 53.62
ATOM   1652  NE2 HIS B 205      51.697  26.323 -15.082  1.00 53.62
ATOM   1653  N   SER B 206      50.607  21.272 -19.398  1.00 33.46
ATOM   1654  CA  SER B 206      50.747  20.720 -20.713  1.00 33.46
ATOM   1655  C   SER B 206      49.412  20.754 -21.386  1.00 33.46
ATOM   1656  O   SER B 206      49.310  20.999 -22.587  1.00 33.46
ATOM   1657  CB  SER B 206      51.228  19.260 -20.698  1.00 33.46
ATOM   1658  OG  SER B 206      52.380  19.119 -19.888  1.00 33.46
ATOM   1659  N   ALA B 207      48.342  20.493 -20.620  1.00 37.00
ATOM   1660  CA  ALA B 207      47.028  20.445 -21.189  1.00 37.00
ATOM   1661  C   ALA B 207      46.629  21.791 -21.709  1.00 37.00
ATOM   1662  O   ALA B 207      46.056  21.899 -22.791  1.00 37.00
ATOM   1663  CB  ALA B 207      45.954  20.007 -20.178  1.00 37.00
ATOM   1664  N   THR B 208      46.926  22.860 -20.945  1.00 47.66
ATOM   1665  CA  THR B 208      46.491  24.178 -21.312  1.00 47.66
ATOM   1666  C   THR B 208      47.148  24.627 -22.582  1.00 47.66
ATOM   1667  O   THR B 208      46.494  25.193 -23.457  1.00 47.66
ATOM   1668  CB  THR B 208      46.789  25.202 -20.201  1.00 47.66
ATOM   1669  OG1 THR B 208      48.206  25.334 -20.036  1.00 47.66
ATOM   1670  CG2 THR B 208      46.179  24.751 -18.883  1.00 47.66
ATOM   1671  N   ALA B 209      48.461  24.373 -22.726  1.00 36.22
ATOM   1672  CA  ALA B 209      49.184  24.811 -23.889  1.00 36.22
ATOM   1673  C   ALA B 209      48.605  24.142 -25.093  1.00 36.22
ATOM   1674  O   ALA B 209      48.483  24.730 -26.166  1.00 36.22
ATOM   1675  CB  ALA B 209      50.678  24.448 -23.836  1.00 36.22
ATOM   1676  N   GLU B 210      48.205  22.879 -24.905  1.00112.88
ATOM   1677  CA  GLU B 210      47.703  21.992 -25.905  1.00112.88
ATOM   1678  C   GLU B 210      46.433  22.528 -26.475  1.00112.88
ATOM   1679  O   GLU B 210      45.990  22.040 -27.510  1.00112.88
ATOM   1680  CB  GLU B 210      47.392  20.597 -25.334  1.00112.88
ATOM   1681  CG  GLU B 210      48.606  19.672 -25.229  1.00112.88
ATOM   1682  CD  GLU B 210      48.609  18.767 -26.451  1.00112.88
ATOM   1683  OE1 GLU B 210      48.161  19.236 -27.531  1.00112.88
ATOM   1684  OE2 GLU B 210      49.059  17.596 -26.324  1.00112.88
ATOM   1685  N   LEU B 211      45.754  23.463 -25.782  1.00 59.93
ATOM   1686  CA  LEU B 211      44.526  23.956 -26.337  1.00 59.93
ATOM   1687  C   LEU B 211      44.828  25.036 -27.319  1.00 59.93
ATOM   1688  O   LEU B 211      45.089  26.179 -26.945  1.00 59.93
ATOM   1689  CB  LEU B 211      43.579  24.549 -25.278  1.00 59.93
ATOM   1690  CG  LEU B 211      43.458  23.686 -24.007  1.00 59.93
ATOM   1691  CD1 LEU B 211      42.471  24.301 -23.001  1.00 59.93
ATOM   1692  CD2 LEU B 211      43.121  22.227 -24.354  1.00 59.93
ATOM   1693  N   ASP B 212      44.807  24.688 -28.620  1.00 82.15
ATOM   1694  CA  ASP B 212      45.005  25.693 -29.618  1.00 82.15
ATOM   1695  C   ASP B 212      43.824  26.594 -29.503  1.00 82.15
ATOM   1696  O   ASP B 212      43.949  27.817 -29.447  1.00 82.15
ATOM   1697  CB  ASP B 212      45.025  25.114 -31.044  1.00 82.15
ATOM   1698  CG  ASP B 212      45.149  26.265 -32.032  1.00 82.15
ATOM   1699  OD1 ASP B 212      46.149  27.023 -31.939  1.00 82.15
ATOM   1700  OD2 ASP B 212      44.239  26.401 -32.895  1.00 82.15
ATOM   1701  N   THR B 213      42.630  25.975 -29.443  1.00196.71
ATOM   1702  CA  THR B 213      41.402  26.687 -29.264  1.00196.71
ATOM   1703  C   THR B 213      40.996  26.414 -27.856  1.00196.71
ATOM   1704  O   THR B 213      41.814  25.974 -27.050  1.00196.71
ATOM   1705  CB  THR B 213      40.296  26.216 -30.165  1.00196.71
ATOM   1706  OG1 THR B 213      39.057  26.777 -29.760  1.00196.71
ATOM   1707  CG2 THR B 213      40.230  24.680 -30.106  1.00196.71
ATOM   1708  N   LEU B 214      39.724  26.686 -27.505  1.00141.63
ATOM   1709  CA  LEU B 214      39.331  26.400 -26.160  1.00141.63
ATOM   1710  C   LEU B 214      39.504  24.926 -26.007  1.00141.63
ATOM   1711  O   LEU B 214      40.127  24.458 -25.055  1.00141.63
ATOM   1712  CB  LEU B 214      37.856  26.760 -25.881  1.00141.63
ATOM   1713  CG  LEU B 214      37.283  26.206 -24.557  1.00141.63
ATOM   1714  CD1 LEU B 214      37.561  27.127 -23.357  1.00141.63
ATOM   1715  CD2 LEU B 214      35.794  25.863 -24.711  1.00141.63
ATOM   1716  N   ALA B 215      38.966  24.151 -26.968  1.00 90.61
ATOM   1717  CA  ALA B 215      39.162  22.735 -26.926  1.00 90.61
ATOM   1718  C   ALA B 215      39.208  22.268 -28.338  1.00 90.61
ATOM   1719  O   ALA B 215      38.277  22.500 -29.107  1.00 90.61
ATOM   1720  CB  ALA B 215      38.018  21.967 -26.249  1.00 90.61
ATOM   1721  N   ASN B 216      40.312  21.608 -28.728  1.00123.28
ATOM   1722  CA  ASN B 216      40.368  21.103 -30.073  1.00123.28
ATOM   1723  C   ASN B 216      39.382  19.972 -30.202  1.00123.28
ATOM   1724  O   ASN B 216      38.713  19.835 -31.224  1.00123.28
ATOM   1725  CB  ASN B 216      41.746  20.549 -30.452  1.00123.28
ATOM   1726  CG  ASN B 216      42.880  21.415 -29.942  1.00123.28
ATOM   1727  OD1 ASN B 216      43.052  22.553 -30.380  1.00123.28
ATOM   1728  ND2 ASN B 216      43.659  20.876 -29.013  1.00123.28
ATOM   1729  N   ASP B 217      39.266  19.132 -29.153  1.00240.98
ATOM   1730  CA  ASP B 217      38.382  17.994 -29.131  1.00240.98
ATOM   1731  C   ASP B 217      37.249  18.274 -28.185  1.00240.98
ATOM   1732  O   ASP B 217      36.770  19.404 -28.085  1.00240.98
ATOM   1733  CB  ASP B 217      39.062  16.710 -28.639  1.00240.98
ATOM   1734  CG  ASP B 217      38.504  15.469 -29.303  1.00240.98
ATOM   1735  OD1 ASP B 217      38.771  15.264 -30.506  1.00240.98
ATOM   1736  OD2 ASP B 217      37.797  14.699 -28.620  1.00240.98
ATOM   1737  N   SER B 218      36.760  17.200 -27.518  1.00109.36
ATOM   1738  CA  SER B 218      35.691  17.307 -26.565  1.00109.36
ATOM   1739  C   SER B 218      36.303  17.703 -25.259  1.00109.36
ATOM   1740  O   SER B 218      36.942  16.910 -24.567  1.00109.36
ATOM   1741  CB  SER B 218      34.930  15.992 -26.330  1.00109.36
ATOM   1742  OG  SER B 218      34.205  15.637 -27.498  1.00109.36
ATOM   1743  N   PHE B 219      36.089  18.983 -24.923  1.00 91.20
ATOM   1744  CA  PHE B 219      36.577  19.715 -23.794  1.00 91.20
ATOM   1745  C   PHE B 219      35.978  19.302 -22.485  1.00 91.20
ATOM   1746  O   PHE B 219      36.664  19.339 -21.467  1.00 91.20
ATOM   1747  CB  PHE B 219      36.323  21.223 -23.956  1.00 91.20
ATOM   1748  CG  PHE B 219      37.218  22.075 -23.109  1.00 91.20
ATOM   1749  CD1 PHE B 219      38.524  21.692 -22.853  1.00 91.20
ATOM   1750  CD2 PHE B 219      36.757  23.259 -22.561  1.00 91.20
ATOM   1751  CE1 PHE B 219      39.347  22.475 -22.067  1.00 91.20
ATOM   1752  CE2 PHE B 219      37.578  24.044 -21.774  1.00 91.20
ATOM   1753  CZ  PHE B 219      38.875  23.651 -21.526  1.00 91.20
ATOM   1754  N   LYS B 220      34.692  18.903 -22.464  1.00 87.89
ATOM   1755  CA  LYS B 220      33.986  18.767 -21.218  1.00 87.89
ATOM   1756  C   LYS B 220      34.696  17.881 -20.245  1.00 87.89
ATOM   1757  O   LYS B 220      34.951  18.290 -19.113  1.00 87.89
ATOM   1758  CB  LYS B 220      32.574  18.185 -21.393  1.00 87.89
ATOM   1759  CG  LYS B 220      31.813  18.061 -20.072  1.00 87.89
ATOM   1760  CD  LYS B 220      31.738  19.366 -19.278  1.00 87.89
ATOM   1761  CE  LYS B 220      31.348  19.162 -17.812  1.00 87.89
ATOM   1762  NZ  LYS B 220      30.805  20.419 -17.254  1.00 87.89
ATOM   1763  N   ASP B 221      35.057  16.654 -20.647  1.00 43.14
ATOM   1764  CA  ASP B 221      35.677  15.768 -19.706  1.00 43.14
ATOM   1765  C   ASP B 221      37.023  16.300 -19.312  1.00 43.14
ATOM   1766  O   ASP B 221      37.377  16.321 -18.133  1.00 43.14
ATOM   1767  CB  ASP B 221      35.894  14.365 -20.294  1.00 43.14
ATOM   1768  CG  ASP B 221      34.556  13.878 -20.828  1.00 43.14
ATOM   1769  OD1 ASP B 221      33.535  14.050 -20.111  1.00 43.14
ATOM   1770  OD2 ASP B 221      34.535  13.337 -21.965  1.00 43.14
ATOM   1771  N   SER B 222      37.801  16.763 -20.305  1.00 45.37
ATOM   1772  CA  SER B 222      39.156  17.176 -20.080  1.00 45.37
ATOM   1773  C   SER B 222      39.238  18.374 -19.187  1.00 45.37
ATOM   1774  O   SER B 222      40.033  18.396 -18.251  1.00 45.37
ATOM   1775  CB  SER B 222      39.894  17.542 -21.378  1.00 45.37
ATOM   1776  OG  SER B 222      39.280  18.670 -21.984  1.00 45.37
ATOM   1777  N   THR B 223      38.408  19.401 -19.442  1.00 48.38
ATOM   1778  CA  THR B 223      38.473  20.633 -18.707  1.00 48.38
ATOM   1779  C   THR B 223      38.130  20.385 -17.276  1.00 48.38
ATOM   1780  O   THR B 223      38.649  21.060 -16.389  1.00 48.38
ATOM   1781  CB  THR B 223      37.519  21.678 -19.212  1.00 48.38
ATOM   1782  OG1 THR B 223      37.672  22.882 -18.475  1.00 48.38
ATOM   1783  CG2 THR B 223      36.084  21.143 -19.074  1.00 48.38
ATOM   1784  N   LEU B 224      37.218  19.432 -17.014  1.00104.34
ATOM   1785  CA  LEU B 224      36.796  19.176 -15.666  1.00104.34
ATOM   1786  C   LEU B 224      37.970  18.722 -14.857  1.00104.34
ATOM   1787  O   LEU B 224      38.187  19.196 -13.744  1.00104.34
ATOM   1788  CB  LEU B 224      35.723  18.067 -15.583  1.00104.34
ATOM   1789  CG  LEU B 224      35.176  17.742 -14.167  1.00104.34
ATOM   1790  CD1 LEU B 224      35.932  16.596 -13.463  1.00104.34
ATOM   1791  CD2 LEU B 224      35.083  19.012 -13.308  1.00104.34
ATOM   1792  N   ILE B 225      38.755  17.782 -15.405  1.00 54.16
ATOM   1793  CA  ILE B 225      39.886  17.208 -14.733  1.00 54.16
ATOM   1794  C   ILE B 225      40.910  18.269 -14.511  1.00 54.16
ATOM   1795  O   ILE B 225      41.621  18.259 -13.508  1.00 54.16
ATOM   1796  CB  ILE B 225      40.536  16.113 -15.523  1.00 54.16
ATOM   1797  CG1 ILE B 225      39.466  15.148 -16.061  1.00 54.16
ATOM   1798  CG2 ILE B 225      41.579  15.431 -14.622  1.00 54.16
ATOM   1799  CD1 ILE B 225      39.992  14.202 -17.138  1.00 54.16
ATOM   1800  N   MET B 226      41.051  19.192 -15.476  1.00 35.70
ATOM   1801  CA  MET B 226      42.015  20.240 -15.338  1.00 35.70
ATOM   1802  C   MET B 226      41.635  21.050 -14.146  1.00 35.70
ATOM   1803  O   MET B 226      42.488  21.459 -13.361  1.00 35.70
ATOM   1804  CB  MET B 226      42.040  21.185 -16.551  1.00 35.70
ATOM   1805  CG  MET B 226      43.006  20.740 -17.650  1.00 35.70
ATOM   1806  SD  MET B 226      43.450  22.042 -18.838  1.00 35.70
ATOM   1807  CE  MET B 226      41.864  22.022 -19.724  1.00 35.70
ATOM   1808  N   GLN B 227      40.326  21.294 -13.979  1.00 81.75
ATOM   1809  CA  GLN B 227      39.874  22.088 -12.881  1.00 81.75
ATOM   1810  C   GLN B 227      40.209  21.368 -11.615  1.00 81.75
ATOM   1811  O   GLN B 227      40.674  21.967 -10.648  1.00 81.75
ATOM   1812  CB  GLN B 227      38.356  22.319 -12.919  1.00 81.75
ATOM   1813  CG  GLN B 227      37.923  23.389 -13.917  1.00 81.75
ATOM   1814  CD  GLN B 227      36.555  22.989 -14.448  1.00 81.75
ATOM   1815  OE1 GLN B 227      35.647  22.669 -13.682  1.00 81.75
ATOM   1816  NE2 GLN B 227      36.402  23.009 -15.800  1.00 81.75
ATOM   1817  N   LEU B 228      40.008  20.041 -11.609  1.00137.00
ATOM   1818  CA  LEU B 228      40.226  19.249 -10.438  1.00137.00
ATOM   1819  C   LEU B 228      41.692  19.291 -10.099  1.00137.00
ATOM   1820  O   LEU B 228      42.063  19.303  -8.927  1.00137.00
ATOM   1821  CB  LEU B 228      39.776  17.796 -10.674  1.00137.00
ATOM   1822  CG  LEU B 228      38.426  17.430 -10.037  1.00137.00
ATOM   1823  CD1 LEU B 228      38.453  17.570  -8.512  1.00137.00
ATOM   1824  CD2 LEU B 228      37.279  18.222 -10.685  1.00137.00
ATOM   1825  N   LEU B 229      42.576  19.295 -11.120  1.00 52.84
ATOM   1826  CA  LEU B 229      43.995  19.353 -10.882  1.00 52.84
ATOM   1827  C   LEU B 229      44.343  20.657 -10.235  1.00 52.84
ATOM   1828  O   LEU B 229      45.149  20.701  -9.310  1.00 52.84
ATOM   1829  CB  LEU B 229      44.831  19.239 -12.171  1.00 52.84
ATOM   1830  CG  LEU B 229      45.030  17.792 -12.659  1.00 52.84
ATOM   1831  CD1 LEU B 229      45.415  17.745 -14.147  1.00 52.84
ATOM   1832  CD2 LEU B 229      46.053  17.054 -11.778  1.00 52.84
ATOM   1833  N   ARG B 230      43.752  21.767 -10.706  1.00 76.87
ATOM   1834  CA  ARG B 230      44.089  23.050 -10.159  1.00 76.87
ATOM   1835  C   ARG B 230      43.645  23.148  -8.730  1.00 76.87
ATOM   1836  O   ARG B 230      44.342  23.725  -7.897  1.00 76.87
ATOM   1837  CB  ARG B 230      43.473  24.221 -10.943  1.00 76.87
ATOM   1838  CG  ARG B 230      43.795  25.583 -10.327  1.00 76.87
ATOM   1839  CD  ARG B 230      45.286  25.920 -10.311  1.00 76.87
ATOM   1840  NE  ARG B 230      45.444  27.134  -9.464  1.00 76.87
ATOM   1841  CZ  ARG B 230      46.669  27.728  -9.368  1.00 76.87
ATOM   1842  NH1 ARG B 230      47.743  27.181 -10.010  1.00 76.87
ATOM   1843  NH2 ARG B 230      46.821  28.871  -8.639  1.00 76.87
ATOM   1844  N   ASP B 231      42.466  22.584  -8.407  1.00 27.47
ATOM   1845  CA  ASP B 231      41.927  22.690  -7.080  1.00 27.47
ATOM   1846  C   ASP B 231      42.859  22.018  -6.122  1.00 27.47
ATOM   1847  O   ASP B 231      43.104  22.525  -5.028  1.00 27.47
ATOM   1848  CB  ASP B 231      40.556  22.006  -6.934  1.00 27.47
ATOM   1849  CG  ASP B 231      39.570  23.017  -6.366  1.00 27.47
ATOM   1850  OD1 ASP B 231      39.443  24.121  -6.960  1.00 27.47
ATOM   1851  OD2 ASP B 231      38.934  22.701  -5.325  1.00 27.47
ATOM   1852  N   ASN B 232      43.410  20.854  -6.511  1.00 50.14
ATOM   1853  CA  ASN B 232      44.294  20.146  -5.632  1.00 50.14
ATOM   1854  C   ASN B 232      45.501  20.984  -5.369  1.00 50.14
ATOM   1855  O   ASN B 232      45.996  21.035  -4.244  1.00 50.14
ATOM   1856  CB  ASN B 232      44.798  18.800  -6.187  1.00 50.14
ATOM   1857  CG  ASN B 232      43.766  17.716  -5.902  1.00 50.14
ATOM   1858  OD1 ASN B 232      43.972  16.845  -5.060  1.00 50.14
ATOM   1859  ND2 ASN B 232      42.629  17.759  -6.648  1.00 50.14
ATOM   1860  N   LEU B 233      46.011  21.664  -6.409  1.00 38.00
ATOM   1861  CA  LEU B 233      47.187  22.466  -6.254  1.00 38.00
ATOM   1862  C   LEU B 233      46.902  23.553  -5.270  1.00 38.00
ATOM   1863  O   LEU B 233      47.718  23.836  -4.395  1.00 38.00
ATOM   1864  CB  LEU B 233      47.620  23.141  -7.566  1.00 38.00
ATOM   1865  CG  LEU B 233      48.135  22.154  -8.628  1.00 38.00
ATOM   1866  CD1 LEU B 233      48.522  22.880  -9.926  1.00 38.00
ATOM   1867  CD2 LEU B 233      49.273  21.285  -8.071  1.00 38.00
ATOM   1868  N   THR B 234      45.727  24.196  -5.381  1.00100.75
ATOM   1869  CA  THR B 234      45.421  25.276  -4.489  1.00100.75
ATOM   1870  C   THR B 234      45.313  24.756  -3.089  1.00100.75
ATOM   1871  O   THR B 234      45.849  25.352  -2.156  1.00100.75
ATOM   1872  CB  THR B 234      44.139  25.981  -4.833  1.00100.75
ATOM   1873  OG1 THR B 234      43.026  25.126  -4.622  1.00100.75
ATOM   1874  CG2 THR B 234      44.201  26.409  -6.308  1.00100.75
ATOM   1875  N   LEU B 235      44.631  23.610  -2.907  1.00 40.66
ATOM   1876  CA  LEU B 235      44.419  23.074  -1.592  1.00 40.66
ATOM   1877  C   LEU B 235      45.740  22.732  -0.977  1.00 40.66
ATOM   1878  O   LEU B 235      46.010  23.067   0.175  1.00 40.66
ATOM   1879  CB  LEU B 235      43.584  21.781  -1.621  1.00 40.66
ATOM   1880  CG  LEU B 235      42.160  21.963  -2.181  1.00 40.66
ATOM   1881  CD1 LEU B 235      41.533  20.613  -2.561  1.00 40.66
ATOM   1882  CD2 LEU B 235      41.282  22.779  -1.217  1.00 40.66
ATOM   1883  N   TRP B 236      46.608  22.072  -1.759  1.00 91.11
ATOM   1884  CA  TRP B 236      47.886  21.599  -1.324  1.00 91.11
ATOM   1885  C   TRP B 236      48.800  22.742  -1.038  1.00 91.11
ATOM   1886  O   TRP B 236      49.767  22.583  -0.293  1.00 91.11
ATOM   1887  CB  TRP B 236      48.502  20.608  -2.327  1.00 91.11
ATOM   1888  CG  TRP B 236      47.702  19.323  -2.349  1.00 91.11
ATOM   1889  CD1 TRP B 236      46.768  18.902  -1.446  1.00 91.11
ATOM   1890  CD2 TRP B 236      47.766  18.310  -3.365  1.00 91.11
ATOM   1891  NE1 TRP B 236      46.246  17.694  -1.836  1.00 91.11
ATOM   1892  CE2 TRP B 236      46.848  17.316  -3.016  1.00 91.11
ATOM   1893  CE3 TRP B 236      48.518  18.216  -4.499  1.00 91.11
ATOM   1894  CZ2 TRP B 236      46.671  16.211  -3.798  1.00 91.11
ATOM   1895  CZ3 TRP B 236      48.340  17.097  -5.282  1.00 91.11
ATOM   1896  CH2 TRP B 236      47.435  16.113  -4.939  1.00 91.11
ATOM   1897  N   THR B 237      48.562  23.904  -1.677  1.00 40.56
ATOM   1898  CA  THR B 237      49.357  25.065  -1.405  1.00 40.56
ATOM   1899  C   THR B 237      48.762  25.723  -0.204  1.00 40.56
ATOM   1900  O   THR B 237      47.597  25.510   0.126  1.00 40.56
ATOM   1901  CB  THR B 237      49.352  26.062  -2.528  1.00 40.56
ATOM   1902  OG1 THR B 237      48.071  26.665  -2.635  1.00 40.56
ATOM   1903  CG2 THR B 237      49.705  25.340  -3.840  1.00 40.56
ATOM   1904  N   SER B 238      49.570  26.530   0.504  1.00 55.75
ATOM   1905  CA  SER B 238      49.076  27.203   1.665  1.00 55.75
ATOM   1906  C   SER B 238      48.194  28.346   1.184  1.00 55.75
ATOM   1907  O   SER B 238      47.661  29.087   2.053  1.00 55.75
ATOM   1908  CB  SER B 238      50.194  27.808   2.531  1.00 55.75
ATOM   1909  OG  SER B 238      50.923  26.775   3.177  1.00 55.75
ATOM   1910  OXT SER B 238      48.042  28.494  -0.058  1.00 55.75
