# Supplementary material for: A recombinant Fasciola gigantica 14-3-3 epsilon protein (rFg14-3-3e) modulates various functions of goat peripheral blood mononuclear cells
Source: Parasit Vectors. 2018 Mar 6;11:152. doi: 10.1186/s13071-018-2745-4 (PMC5840819; doi:10.1186/s13071-018-2745-4)
Supplement: Supplementary file 1 — Dataset S1. Structure files, FoldX configuration files and associated energy calculations for complexes between YWAHE and rFg14-3-3, and the 18 human protein interactors of YWAHE. (TGZ 5273 kb) [file 13071_2018_2745_MOESM1_ESM.tgz › foldx_model_files/Raw_P62258-P68431-MDL-2c1n.pdb2-B-0-E-0.fxout]

FoldX 4 (2011)
by the FoldX Consortium 
Jesper Borg, Frederic Rousseau, Joost Schymkowitz,
Luis Serrano and Francois Stricher
------------------------------------------------------

PDB file analysed: batch
Output type: BuildModel
Pdb	total energy	Backbone Hbond	Sidechain Hbond	Van der Waals	Electrostatics	Solvation Polar	Solvation Hydrophobic	Van der Waals clashes	entropy sidechain	entropy mainchain	sloop_entropy	mloop_entropy	cis_bond	torsional clash	backbone clash	helix dipole	water bridge	disulfide	electrostatic kon	partial covalent bonds	energy Ionisation	Entropy Complex
P62258-P68431-MDL-2c1n.pdb	-11.3719	-216.177	-74.0153	-293.618	-11.546	398.807	-379.598	35.0316	160.949	353.307	0	0	0	16.5613	281.465	-1.38716	0	0	-0.287086	0	0.600132	0
WT_P62258-P68431-MDL-2c1n.pdb	-18.3158	-209.241	-71.0984	-291.977	-12.98	397.64	-379.887	31.4754	154.358	347.658	0	0	0	19.5119	279.484	-3.70014	0	0	-0.351277	0	0.276063	0
P62258-P68431-MDL-2c1n.pdb	-11.3719	-216.177	-74.0153	-293.618	-11.546	398.807	-379.598	35.0316	160.949	353.307	0	0	0	16.5613	281.465	-1.38716	0	0	-0.287086	0	0.600132	0
WT_P62258-P68431-MDL-2c1n.pdb	-18.3158	-209.241	-71.0984	-291.977	-12.98	397.64	-379.887	31.4754	154.358	347.658	0	0	0	19.5119	279.484	-3.70014	0	0	-0.351277	0	0.276063	0
