# Supplementary material for: A recombinant Fasciola gigantica 14-3-3 epsilon protein (rFg14-3-3e) modulates various functions of goat peripheral blood mononuclear cells
Source: Parasit Vectors. 2018 Mar 6;11:152. doi: 10.1186/s13071-018-2745-4 (PMC5840819; doi:10.1186/s13071-018-2745-4)
Supplement: Supplementary file 1 — Dataset S1. Structure files, FoldX configuration files and associated energy calculations for complexes between YWAHE and rFg14-3-3, and the 18 human protein interactors of YWAHE. (TGZ 5273 kb) [file 13071_2018_2745_MOESM1_ESM.tgz › foldx_model_files/P31946-P62258-MDL-2bq0.pdb]

FoldX generated pdb file

Output generated by <BuildModel>
ATOM      0  N   MET A   1     -32.463 -57.709 -22.666  1.00 67.17
ATOM      1  CA  MET A   1     -31.153 -57.019 -22.722  1.00 67.17
ATOM      2  C   MET A   1     -31.247 -55.665 -23.351  1.00 67.17
ATOM      3  O   MET A   1     -32.078 -55.415 -24.224  1.00 67.17
ATOM      4  CB  MET A   1     -30.128 -57.843 -23.523  1.00 67.17
ATOM      5  CG  MET A   1     -29.330 -58.840 -22.680  1.00 67.17
ATOM      6  SD  MET A   1     -28.416 -60.083 -23.648  1.00 67.17
ATOM      7  CE  MET A   1     -27.658 -58.897 -24.796  1.00 67.17
ATOM      8  N   ASP A   2     -30.370 -54.755 -22.891  1.00116.46
ATOM      9  CA  ASP A   2     -30.290 -53.392 -23.329  1.00116.46
ATOM     10  C   ASP A   2     -29.482 -53.357 -24.590  1.00116.46
ATOM     11  O   ASP A   2     -28.892 -54.359 -24.988  1.00116.46
ATOM     12  CB  ASP A   2     -29.572 -52.522 -22.278  1.00116.46
ATOM     13  CG  ASP A   2     -29.686 -51.051 -22.634  1.00116.46
ATOM     14  OD1 ASP A   2     -30.817 -50.505 -22.555  1.00116.46
ATOM     15  OD2 ASP A   2     -28.641 -50.462 -23.013  1.00116.46
ATOM     16  N   LYS A   3     -29.454 -52.187 -25.261  1.00 95.54
ATOM     17  CA  LYS A   3     -28.701 -52.036 -26.471  1.00 95.54
ATOM     18  C   LYS A   3     -27.248 -52.224 -26.176  1.00 95.54
ATOM     19  O   LYS A   3     -26.538 -52.875 -26.938  1.00 95.54
ATOM     20  CB  LYS A   3     -28.834 -50.650 -27.126  1.00 95.54
ATOM     21  CG  LYS A   3     -30.173 -50.409 -27.821  1.00 95.54
ATOM     22  CD  LYS A   3     -30.388 -48.948 -28.226  1.00 95.54
ATOM     23  CE  LYS A   3     -29.512 -48.498 -29.399  1.00 95.54
ATOM     24  NZ  LYS A   3     -29.786 -47.079 -29.723  1.00 95.54
ATOM     25  N   SER A   4     -26.765 -51.663 -25.053  1.00 67.70
ATOM     26  CA  SER A   4     -25.367 -51.760 -24.748  1.00 67.70
ATOM     27  C   SER A   4     -25.019 -53.203 -24.591  1.00 67.70
ATOM     28  O   SER A   4     -23.953 -53.646 -25.015  1.00 67.70
ATOM     29  CB  SER A   4     -24.987 -51.047 -23.438  1.00 67.70
ATOM     30  OG  SER A   4     -24.951 -49.642 -23.637  1.00 67.70
ATOM     31  N   GLU A   5     -25.922 -53.970 -23.961  1.00 58.81
ATOM     32  CA  GLU A   5     -25.707 -55.363 -23.712  1.00 58.81
ATOM     33  C   GLU A   5     -25.701 -56.115 -25.011  1.00 58.81
ATOM     34  O   GLU A   5     -24.860 -56.987 -25.228  1.00 58.81
ATOM     35  CB  GLU A   5     -26.809 -55.922 -22.799  1.00 58.81
ATOM     36  CG  GLU A   5     -26.556 -55.563 -21.331  1.00 58.81
ATOM     37  CD  GLU A   5     -27.745 -56.006 -20.498  1.00 58.81
ATOM     38  OE1 GLU A   5     -28.847 -55.424 -20.678  1.00 58.81
ATOM     39  OE2 GLU A   5     -27.567 -56.934 -19.665  1.00 58.81
ATOM     40  N   LEU A   6     -26.639 -55.777 -25.919  1.00 45.81
ATOM     41  CA  LEU A   6     -26.779 -56.460 -27.178  1.00 45.81
ATOM     42  C   LEU A   6     -25.557 -56.252 -28.013  1.00 45.81
ATOM     43  O   LEU A   6     -25.056 -57.186 -28.634  1.00 45.81
ATOM     44  CB  LEU A   6     -27.961 -55.934 -28.015  1.00 45.81
ATOM     45  CG  LEU A   6     -29.323 -56.557 -27.661  1.00 45.81
ATOM     46  CD1 LEU A   6     -30.472 -55.571 -27.930  1.00 45.81
ATOM     47  CD2 LEU A   6     -29.526 -57.901 -28.377  1.00 45.81
ATOM     48  N   VAL A   7     -25.046 -55.007 -28.047  1.00 36.21
ATOM     49  CA  VAL A   7     -23.908 -54.694 -28.860  1.00 36.21
ATOM     50  C   VAL A   7     -22.742 -55.513 -28.402  1.00 36.21
ATOM     51  O   VAL A   7     -22.019 -56.083 -29.218  1.00 36.21
ATOM     52  CB  VAL A   7     -23.524 -53.244 -28.778  1.00 36.21
ATOM     53  CG1 VAL A   7     -22.228 -53.029 -29.577  1.00 36.21
ATOM     54  CG2 VAL A   7     -24.707 -52.398 -29.281  1.00 36.21
ATOM     55  N   GLN A   8     -22.536 -55.607 -27.076  1.00 42.67
ATOM     56  CA  GLN A   8     -21.424 -56.354 -26.565  1.00 42.67
ATOM     57  C   GLN A   8     -21.590 -57.785 -26.956  1.00 42.67
ATOM     58  O   GLN A   8     -20.642 -58.430 -27.403  1.00 42.67
ATOM     59  CB  GLN A   8     -21.321 -56.302 -25.032  1.00 42.67
ATOM     60  CG  GLN A   8     -20.125 -57.087 -24.497  1.00 42.67
ATOM     61  CD  GLN A   8     -18.879 -56.499 -25.138  1.00 42.67
ATOM     62  OE1 GLN A   8     -18.421 -55.423 -24.758  1.00 42.67
ATOM     63  NE2 GLN A   8     -18.323 -57.214 -26.151  1.00 42.67
ATOM     64  N   LYS A   9     -22.821 -58.306 -26.832  1.00 36.34
ATOM     65  CA  LYS A   9     -23.071 -59.679 -27.151  1.00 36.34
ATOM     66  C   LYS A   9     -22.717 -59.881 -28.591  1.00 36.34
ATOM     67  O   LYS A   9     -22.171 -60.917 -28.963  1.00 36.34
ATOM     68  CB  LYS A   9     -24.544 -60.083 -26.965  1.00 36.34
ATOM     69  CG  LYS A   9     -24.842 -61.509 -27.435  1.00 36.34
ATOM     70  CD  LYS A   9     -26.151 -61.647 -28.214  1.00 36.34
ATOM     71  CE  LYS A   9     -26.472 -63.090 -28.610  1.00 36.34
ATOM     72  NZ  LYS A   9     -27.486 -63.111 -29.688  1.00 36.34
ATOM     73  N   ALA A  10     -23.013 -58.883 -29.444  1.00 31.37
ATOM     74  CA  ALA A  10     -22.747 -59.011 -30.848  1.00 31.37
ATOM     75  C   ALA A  10     -21.273 -59.185 -31.079  1.00 31.37
ATOM     76  O   ALA A  10     -20.870 -60.006 -31.900  1.00 31.37
ATOM     77  CB  ALA A  10     -23.193 -57.779 -31.655  1.00 31.37
ATOM     78  N   LYS A  11     -20.430 -58.408 -30.371  1.00 41.94
ATOM     79  CA  LYS A  11     -19.001 -58.455 -30.537  1.00 41.94
ATOM     80  C   LYS A  11     -18.471 -59.773 -30.066  1.00 41.94
ATOM     81  O   LYS A  11     -17.539 -60.321 -30.652  1.00 41.94
ATOM     82  CB  LYS A  11     -18.291 -57.333 -29.758  1.00 41.94
ATOM     83  CG  LYS A  11     -18.616 -55.940 -30.305  1.00 41.94
ATOM     84  CD  LYS A  11     -18.240 -54.794 -29.362  1.00 41.94
ATOM     85  CE  LYS A  11     -18.570 -53.408 -29.923  1.00 41.94
ATOM     86  NZ  LYS A  11     -18.178 -52.360 -28.953  1.00 41.94
ATOM     87  N   LEU A  12     -19.035 -60.307 -28.968  1.00 43.17
ATOM     88  CA  LEU A  12     -18.582 -61.567 -28.449  1.00 43.17
ATOM     89  C   LEU A  12     -18.871 -62.629 -29.463  1.00 43.17
ATOM     90  O   LEU A  12     -18.038 -63.494 -29.729  1.00 43.17
ATOM     91  CB  LEU A  12     -19.299 -61.964 -27.147  1.00 43.17
ATOM     92  CG  LEU A  12     -19.247 -60.870 -26.065  1.00 43.17
ATOM     93  CD1 LEU A  12     -19.962 -61.313 -24.778  1.00 43.17
ATOM     94  CD2 LEU A  12     -17.800 -60.412 -25.809  1.00 43.17
ATOM     95  N   ALA A  13     -20.068 -62.575 -30.070  1.00 33.74
ATOM     96  CA  ALA A  13     -20.490 -63.551 -31.034  1.00 33.74
ATOM     97  C   ALA A  13     -19.572 -63.505 -32.214  1.00 33.74
ATOM     98  O   ALA A  13     -19.287 -64.533 -32.823  1.00 33.74
ATOM     99  CB  ALA A  13     -21.922 -63.310 -31.541  1.00 33.74
ATOM    100  N   GLU A  14     -19.116 -62.299 -32.599  1.00 33.64
ATOM    101  CA  GLU A  14     -18.241 -62.184 -33.730  1.00 33.64
ATOM    102  C   GLU A  14     -16.943 -62.869 -33.431  1.00 33.64
ATOM    103  O   GLU A  14     -16.410 -63.591 -34.272  1.00 33.64
ATOM    104  CB  GLU A  14     -17.930 -60.724 -34.094  1.00 33.64
ATOM    105  CG  GLU A  14     -17.442 -60.549 -35.533  1.00 33.64
ATOM    106  CD  GLU A  14     -16.249 -59.606 -35.506  1.00 33.64
ATOM    107  OE1 GLU A  14     -16.404 -58.466 -34.991  1.00 33.64
ATOM    108  OE2 GLU A  14     -15.167 -60.010 -36.008  1.00 33.64
ATOM    109  N   GLN A  15     -16.404 -62.676 -32.212  1.00 42.63
ATOM    110  CA  GLN A  15     -15.137 -63.262 -31.868  1.00 42.63
ATOM    111  C   GLN A  15     -15.283 -64.754 -31.908  1.00 42.63
ATOM    112  O   GLN A  15     -14.426 -65.467 -32.428  1.00 42.63
ATOM    113  CB  GLN A  15     -14.693 -62.898 -30.439  1.00 42.63
ATOM    114  CG  GLN A  15     -14.464 -61.401 -30.227  1.00 42.63
ATOM    115  CD  GLN A  15     -12.979 -61.126 -30.403  1.00 42.63
ATOM    116  OE1 GLN A  15     -12.330 -61.698 -31.276  1.00 42.63
ATOM    117  NE2 GLN A  15     -12.423 -60.222 -29.551  1.00 42.63
ATOM    118  N   ALA A  16     -16.408 -65.240 -31.360  1.00 76.09
ATOM    119  CA  ALA A  16     -16.800 -66.617 -31.231  1.00 76.09
ATOM    120  C   ALA A  16     -17.041 -67.210 -32.583  1.00 76.09
ATOM    121  O   ALA A  16     -17.047 -68.429 -32.737  1.00 76.09
ATOM    122  CB  ALA A  16     -18.074 -66.797 -30.384  1.00 76.09
ATOM    123  N   GLU A  17     -17.310 -66.367 -33.594  1.00 69.11
ATOM    124  CA  GLU A  17     -17.614 -66.855 -34.908  1.00 69.11
ATOM    125  C   GLU A  17     -18.962 -67.504 -34.876  1.00 69.11
ATOM    126  O   GLU A  17     -19.217 -68.479 -35.582  1.00 69.11
ATOM    127  CB  GLU A  17     -16.584 -67.882 -35.410  1.00 69.11
ATOM    128  CG  GLU A  17     -15.862 -67.430 -36.683  1.00 69.11
ATOM    129  CD  GLU A  17     -16.090 -68.480 -37.761  1.00 69.11
ATOM    130  OE1 GLU A  17     -16.185 -69.685 -37.405  1.00 69.11
ATOM    131  OE2 GLU A  17     -16.172 -68.089 -38.956  1.00 69.11
ATOM    132  N   ARG A  18     -19.864 -66.959 -34.033  1.00150.47
ATOM    133  CA  ARG A  18     -21.225 -67.414 -33.964  1.00150.47
ATOM    134  C   ARG A  18     -22.024 -66.312 -34.592  1.00150.47
ATOM    135  O   ARG A  18     -22.531 -65.423 -33.909  1.00150.47
ATOM    136  CB  ARG A  18     -21.711 -67.539 -32.513  1.00150.47
ATOM    137  CG  ARG A  18     -20.801 -68.410 -31.643  1.00150.47
ATOM    138  CD  ARG A  18     -21.486 -69.643 -31.061  1.00150.47
ATOM    139  NE  ARG A  18     -22.704 -69.171 -30.344  1.00150.47
ATOM    140  CZ  ARG A  18     -23.684 -70.060 -30.012  1.00150.47
ATOM    141  NH1 ARG A  18     -23.532 -71.382 -30.314  1.00150.47
ATOM    142  NH2 ARG A  18     -24.812 -69.625 -29.377  1.00150.47
ATOM    143  N   TYR A  19     -22.168 -66.369 -35.926  1.00 70.42
ATOM    144  CA  TYR A  19     -22.769 -65.323 -36.708  1.00 70.42
ATOM    145  C   TYR A  19     -24.239 -65.165 -36.469  1.00 70.42
ATOM    146  O   TYR A  19     -24.745 -64.043 -36.459  1.00 70.42
ATOM    147  CB  TYR A  19     -22.524 -65.515 -38.212  1.00 70.42
ATOM    148  CG  TYR A  19     -21.041 -65.482 -38.365  1.00 70.42
ATOM    149  CD1 TYR A  19     -20.343 -64.324 -38.111  1.00 70.42
ATOM    150  CD2 TYR A  19     -20.350 -66.605 -38.757  1.00 70.42
ATOM    151  CE1 TYR A  19     -18.974 -64.287 -38.245  1.00 70.42
ATOM    152  CE2 TYR A  19     -18.982 -66.574 -38.893  1.00 70.42
ATOM    153  CZ  TYR A  19     -18.292 -65.414 -38.636  1.00 70.42
ATOM    154  OH  TYR A  19     -16.888 -65.380 -38.776  1.00 70.42
ATOM    155  N   ASP A  20     -24.979 -66.276 -36.311  1.00 30.92
ATOM    156  CA  ASP A  20     -26.400 -66.168 -36.133  1.00 30.92
ATOM    157  C   ASP A  20     -26.679 -65.417 -34.868  1.00 30.92
ATOM    158  O   ASP A  20     -27.553 -64.551 -34.836  1.00 30.92
ATOM    159  CB  ASP A  20     -27.091 -67.537 -36.035  1.00 30.92
ATOM    160  CG  ASP A  20     -27.035 -68.183 -37.413  1.00 30.92
ATOM    161  OD1 ASP A  20     -26.921 -67.429 -38.416  1.00 30.92
ATOM    162  OD2 ASP A  20     -27.104 -69.439 -37.480  1.00 30.92
ATOM    163  N   ASP A  21     -25.934 -65.716 -33.785  1.00 31.42
ATOM    164  CA  ASP A  21     -26.167 -65.019 -32.552  1.00 31.42
ATOM    165  C   ASP A  21     -25.872 -63.573 -32.792  1.00 31.42
ATOM    166  O   ASP A  21     -26.600 -62.689 -32.342  1.00 31.42
ATOM    167  CB  ASP A  21     -25.249 -65.482 -31.405  1.00 31.42
ATOM    168  CG  ASP A  21     -26.079 -66.242 -30.378  1.00 31.42
ATOM    169  OD1 ASP A  21     -27.313 -66.000 -30.306  1.00 31.42
ATOM    170  OD2 ASP A  21     -25.481 -67.072 -29.642  1.00 31.42
ATOM    171  N   MET A  22     -24.795 -63.303 -33.551  1.00 39.70
ATOM    172  CA  MET A  22     -24.372 -61.960 -33.813  1.00 39.70
ATOM    173  C   MET A  22     -25.465 -61.221 -34.532  1.00 39.70
ATOM    174  O   MET A  22     -25.742 -60.063 -34.222  1.00 39.70
ATOM    175  CB  MET A  22     -23.117 -61.924 -34.706  1.00 39.70
ATOM    176  CG  MET A  22     -22.539 -60.527 -34.937  1.00 39.70
ATOM    177  SD  MET A  22     -21.058 -60.504 -35.993  1.00 39.70
ATOM    178  CE  MET A  22     -20.767 -58.719 -35.834  1.00 39.70
ATOM    179  N   ALA A  23     -26.107 -61.867 -35.525  1.00 32.74
ATOM    180  CA  ALA A  23     -27.136 -61.229 -36.305  1.00 32.74
ATOM    181  C   ALA A  23     -28.336 -60.928 -35.462  1.00 32.74
ATOM    182  O   ALA A  23     -28.917 -59.846 -35.548  1.00 32.74
ATOM    183  CB  ALA A  23     -27.611 -62.091 -37.487  1.00 32.74
ATOM    184  N   ALA A  24     -28.734 -61.886 -34.608  1.00 27.40
ATOM    185  CA  ALA A  24     -29.907 -61.711 -33.806  1.00 27.40
ATOM    186  C   ALA A  24     -29.698 -60.531 -32.909  1.00 27.40
ATOM    187  O   ALA A  24     -30.612 -59.734 -32.702  1.00 27.40
ATOM    188  CB  ALA A  24     -30.202 -62.927 -32.911  1.00 27.40
ATOM    189  N   ALA A  25     -28.480 -60.382 -32.353  1.00 37.34
ATOM    190  CA  ALA A  25     -28.242 -59.306 -31.433  1.00 37.34
ATOM    191  C   ALA A  25     -28.429 -57.988 -32.128  1.00 37.34
ATOM    192  O   ALA A  25     -29.112 -57.099 -31.621  1.00 37.34
ATOM    193  CB  ALA A  25     -26.816 -59.321 -30.857  1.00 37.34
ATOM    194  N   MET A  26     -27.839 -57.849 -33.329  1.00 91.18
ATOM    195  CA  MET A  26     -27.876 -56.641 -34.110  1.00 91.18
ATOM    196  C   MET A  26     -29.263 -56.370 -34.597  1.00 91.18
ATOM    197  O   MET A  26     -29.641 -55.217 -34.801  1.00 91.18
ATOM    198  CB  MET A  26     -26.945 -56.699 -35.331  1.00 91.18
ATOM    199  CG  MET A  26     -25.462 -56.637 -34.961  1.00 91.18
ATOM    200  SD  MET A  26     -24.888 -54.996 -34.423  1.00 91.18
ATOM    201  CE  MET A  26     -25.762 -54.968 -32.834  1.00 91.18
ATOM    202  N   LYS A  27     -30.047 -57.427 -34.867  1.00 64.19
ATOM    203  CA  LYS A  27     -31.390 -57.209 -35.316  1.00 64.19
ATOM    204  C   LYS A  27     -32.125 -56.489 -34.225  1.00 64.19
ATOM    205  O   LYS A  27     -32.857 -55.534 -34.481  1.00 64.19
ATOM    206  CB  LYS A  27     -32.141 -58.522 -35.592  1.00 64.19
ATOM    207  CG  LYS A  27     -33.539 -58.314 -36.177  1.00 64.19
ATOM    208  CD  LYS A  27     -34.145 -59.588 -36.769  1.00 64.19
ATOM    209  CE  LYS A  27     -35.490 -59.358 -37.459  1.00 64.19
ATOM    210  NZ  LYS A  27     -36.488 -58.882 -36.475  1.00 64.19
ATOM    211  N   ALA A  28     -31.929 -56.933 -32.969  1.00 31.43
ATOM    212  CA  ALA A  28     -32.602 -56.362 -31.836  1.00 31.43
ATOM    213  C   ALA A  28     -32.187 -54.934 -31.649  1.00 31.43
ATOM    214  O   ALA A  28     -33.025 -54.080 -31.363  1.00 31.43
ATOM    215  CB  ALA A  28     -32.296 -57.107 -30.525  1.00 31.43
ATOM    216  N   VAL A  29     -30.882 -54.626 -31.799  1.00121.97
ATOM    217  CA  VAL A  29     -30.457 -53.267 -31.599  1.00121.97
ATOM    218  C   VAL A  29     -31.109 -52.382 -32.616  1.00121.97
ATOM    219  O   VAL A  29     -31.557 -51.285 -32.288  1.00121.97
ATOM    220  CB  VAL A  29     -28.971 -53.030 -31.676  1.00121.97
ATOM    221  CG1 VAL A  29     -28.295 -53.718 -30.488  1.00121.97
ATOM    222  CG2 VAL A  29     -28.441 -53.504 -33.031  1.00121.97
ATOM    223  N   THR A  30     -31.214 -52.849 -33.874  1.00 50.76
ATOM    224  CA  THR A  30     -31.753 -52.050 -34.941  1.00 50.76
ATOM    225  C   THR A  30     -33.170 -51.673 -34.622  1.00 50.76
ATOM    226  O   THR A  30     -33.617 -50.572 -34.943  1.00 50.76
ATOM    227  CB  THR A  30     -31.778 -52.775 -36.256  1.00 50.76
ATOM    228  OG1 THR A  30     -30.463 -53.159 -36.631  1.00 50.76
ATOM    229  CG2 THR A  30     -32.387 -51.848 -37.321  1.00 50.76
ATOM    230  N   GLU A  31     -33.901 -52.592 -33.969  1.00 71.02
ATOM    231  CA  GLU A  31     -35.297 -52.484 -33.639  1.00 71.02
ATOM    232  C   GLU A  31     -35.556 -51.347 -32.690  1.00 71.02
ATOM    233  O   GLU A  31     -36.683 -50.864 -32.596  1.00 71.02
ATOM    234  CB  GLU A  31     -35.856 -53.802 -33.081  1.00 71.02
ATOM    235  CG  GLU A  31     -35.879 -54.877 -34.174  1.00 71.02
ATOM    236  CD  GLU A  31     -36.425 -56.176 -33.606  1.00 71.02
ATOM    237  OE1 GLU A  31     -36.711 -56.219 -32.380  1.00 71.02
ATOM    238  OE2 GLU A  31     -36.564 -57.147 -34.397  1.00 71.02
ATOM    239  N   GLN A  32     -34.540 -50.900 -31.932  1.00 62.43
ATOM    240  CA  GLN A  32     -34.734 -49.787 -31.040  1.00 62.43
ATOM    241  C   GLN A  32     -35.181 -48.617 -31.869  1.00 62.43
ATOM    242  O   GLN A  32     -35.916 -47.755 -31.390  1.00 62.43
ATOM    243  CB  GLN A  32     -33.460 -49.393 -30.277  1.00 62.43
ATOM    244  CG  GLN A  32     -33.068 -50.437 -29.233  1.00 62.43
ATOM    245  CD  GLN A  32     -34.157 -50.431 -28.170  1.00 62.43
ATOM    246  OE1 GLN A  32     -34.298 -49.471 -27.413  1.00 62.43
ATOM    247  NE2 GLN A  32     -34.959 -51.528 -28.117  1.00 62.43
ATOM    248  N   GLY A  33     -34.721 -48.527 -33.132  1.00 34.62
ATOM    249  CA  GLY A  33     -35.231 -47.497 -33.994  1.00 34.62
ATOM    250  C   GLY A  33     -34.336 -46.297 -34.017  1.00 34.62
ATOM    251  O   GLY A  33     -34.665 -45.301 -34.661  1.00 34.62
ATOM    252  N   HIS A  34     -33.176 -46.349 -33.334  1.00 57.11
ATOM    253  CA  HIS A  34     -32.323 -45.192 -33.333  1.00 57.11
ATOM    254  C   HIS A  34     -31.261 -45.375 -34.376  1.00 57.11
ATOM    255  O   HIS A  34     -30.897 -46.499 -34.717  1.00 57.11
ATOM    256  CB  HIS A  34     -31.624 -44.963 -31.984  1.00 57.11
ATOM    257  CG  HIS A  34     -32.607 -44.851 -30.858  1.00 57.11
ATOM    258  ND1 HIS A  34     -32.843 -45.851 -29.940  1.00 57.11
ATOM    259  CD2 HIS A  34     -33.445 -43.833 -30.522  1.00 57.11
ATOM    260  CE1 HIS A  34     -33.805 -45.392 -29.101  1.00 57.11
ATOM    261  NE2 HIS A  34     -34.202 -44.172 -29.414  1.00 57.11
ATOM    262  N   GLU A  35     -30.732 -44.259 -34.924  1.00 52.53
ATOM    263  CA  GLU A  35     -29.730 -44.386 -35.946  1.00 52.53
ATOM    264  C   GLU A  35     -28.550 -45.066 -35.336  1.00 52.53
ATOM    265  O   GLU A  35     -28.113 -44.712 -34.243  1.00 52.53
ATOM    266  CB  GLU A  35     -29.233 -43.059 -36.548  1.00 52.53
ATOM    267  CG  GLU A  35     -30.267 -42.338 -37.412  1.00 52.53
ATOM    268  CD  GLU A  35     -29.546 -41.251 -38.195  1.00 52.53
ATOM    269  OE1 GLU A  35     -29.430 -40.116 -37.663  1.00 52.53
ATOM    270  OE2 GLU A  35     -29.097 -41.542 -39.335  1.00 52.53
ATOM    271  N   LEU A  36     -28.007 -46.066 -36.057  1.00 58.90
ATOM    272  CA  LEU A  36     -26.920 -46.874 -35.601  1.00 58.90
ATOM    273  C   LEU A  36     -25.643 -46.123 -35.759  1.00 58.90
ATOM    274  O   LEU A  36     -25.483 -45.310 -36.668  1.00 58.90
ATOM    275  CB  LEU A  36     -26.762 -48.185 -36.395  1.00 58.90
ATOM    276  CG  LEU A  36     -27.983 -49.125 -36.333  1.00 58.90
ATOM    277  CD1 LEU A  36     -27.735 -50.402 -37.152  1.00 58.90
ATOM    278  CD2 LEU A  36     -28.405 -49.424 -34.884  1.00 58.90
ATOM    279  N   SER A  37     -24.692 -46.399 -34.848  1.00 31.77
ATOM    280  CA  SER A  37     -23.399 -45.795 -34.902  1.00 31.77
ATOM    281  C   SER A  37     -22.657 -46.501 -35.985  1.00 31.77
ATOM    282  O   SER A  37     -23.156 -47.460 -36.571  1.00 31.77
ATOM    283  CB  SER A  37     -22.600 -45.961 -33.600  1.00 31.77
ATOM    284  OG  SER A  37     -22.352 -47.338 -33.359  1.00 31.77
ATOM    285  N   ASN A  38     -21.449 -46.010 -36.309  1.00 29.48
ATOM    286  CA  ASN A  38     -20.670 -46.635 -37.333  1.00 29.48
ATOM    287  C   ASN A  38     -20.295 -48.004 -36.872  1.00 29.48
ATOM    288  O   ASN A  38     -20.282 -48.946 -37.663  1.00 29.48
ATOM    289  CB  ASN A  38     -19.385 -45.863 -37.675  1.00 29.48
ATOM    290  CG  ASN A  38     -19.796 -44.611 -38.439  1.00 29.48
ATOM    291  OD1 ASN A  38     -20.686 -44.650 -39.288  1.00 29.48
ATOM    292  ND2 ASN A  38     -19.134 -43.465 -38.127  1.00 29.48
ATOM    293  N   GLU A  39     -19.970 -48.158 -35.575  1.00 73.23
ATOM    294  CA  GLU A  39     -19.578 -49.461 -35.128  1.00 73.23
ATOM    295  C   GLU A  39     -20.746 -50.393 -35.249  1.00 73.23
ATOM    296  O   GLU A  39     -20.601 -51.517 -35.726  1.00 73.23
ATOM    297  CB  GLU A  39     -19.089 -49.516 -33.666  1.00 73.23
ATOM    298  CG  GLU A  39     -20.163 -49.238 -32.614  1.00 73.23
ATOM    299  CD  GLU A  39     -19.578 -49.583 -31.251  1.00 73.23
ATOM    300  OE1 GLU A  39     -18.539 -48.976 -30.879  1.00 73.23
ATOM    301  OE2 GLU A  39     -20.160 -50.467 -30.566  1.00 73.23
ATOM    302  N   GLU A  40     -21.945 -49.938 -34.833  1.00 47.51
ATOM    303  CA  GLU A  40     -23.119 -50.767 -34.845  1.00 47.51
ATOM    304  C   GLU A  40     -23.491 -51.106 -36.252  1.00 47.51
ATOM    305  O   GLU A  40     -23.887 -52.237 -36.536  1.00 47.51
ATOM    306  CB  GLU A  40     -24.335 -50.100 -34.178  1.00 47.51
ATOM    307  CG  GLU A  40     -24.188 -49.956 -32.662  1.00 47.51
ATOM    308  CD  GLU A  40     -25.420 -49.234 -32.136  1.00 47.51
ATOM    309  OE1 GLU A  40     -25.819 -48.219 -32.766  1.00 47.51
ATOM    310  OE2 GLU A  40     -25.980 -49.684 -31.101  1.00 47.51
ATOM    311  N   ARG A  41     -23.383 -50.132 -37.174  1.00135.32
ATOM    312  CA  ARG A  41     -23.742 -50.392 -38.538  1.00135.32
ATOM    313  C   ARG A  41     -22.822 -51.429 -39.087  1.00135.32
ATOM    314  O   ARG A  41     -23.246 -52.317 -39.824  1.00135.32
ATOM    315  CB  ARG A  41     -23.597 -49.192 -39.482  1.00135.32
ATOM    316  CG  ARG A  41     -23.975 -49.592 -40.909  1.00135.32
ATOM    317  CD  ARG A  41     -23.215 -48.835 -41.994  1.00135.32
ATOM    318  NE  ARG A  41     -23.858 -47.514 -42.205  1.00135.32
ATOM    319  CZ  ARG A  41     -23.075 -46.404 -42.304  1.00135.32
ATOM    320  NH1 ARG A  41     -21.740 -46.483 -42.031  1.00135.32
ATOM    321  NH2 ARG A  41     -23.634 -45.220 -42.682  1.00135.32
ATOM    322  N   ASN A  42     -21.523 -51.331 -38.752  1.00 38.97
ATOM    323  CA  ASN A  42     -20.563 -52.258 -39.273  1.00 38.97
ATOM    324  C   ASN A  42     -20.903 -53.626 -38.774  1.00 38.97
ATOM    325  O   ASN A  42     -20.874 -54.598 -39.526  1.00 38.97
ATOM    326  CB  ASN A  42     -19.127 -51.949 -38.814  1.00 38.97
ATOM    327  CG  ASN A  42     -18.184 -52.905 -39.531  1.00 38.97
ATOM    328  OD1 ASN A  42     -17.718 -52.624 -40.633  1.00 38.97
ATOM    329  ND2 ASN A  42     -17.891 -54.068 -38.889  1.00 38.97
ATOM    330  N   LEU A  43     -21.268 -53.723 -37.485  1.00 47.22
ATOM    331  CA  LEU A  43     -21.529 -54.996 -36.882  1.00 47.22
ATOM    332  C   LEU A  43     -22.680 -55.674 -37.566  1.00 47.22
ATOM    333  O   LEU A  43     -22.632 -56.876 -37.818  1.00 47.22
ATOM    334  CB  LEU A  43     -21.880 -54.887 -35.386  1.00 47.22
ATOM    335  CG  LEU A  43     -20.712 -54.402 -34.505  1.00 47.22
ATOM    336  CD1 LEU A  43     -21.126 -54.318 -33.027  1.00 47.22
ATOM    337  CD2 LEU A  43     -19.460 -55.267 -34.713  1.00 47.22
ATOM    338  N   LEU A  44     -23.752 -54.926 -37.878  1.00 48.54
ATOM    339  CA  LEU A  44     -24.924 -55.487 -38.493  1.00 48.54
ATOM    340  C   LEU A  44     -24.591 -55.995 -39.861  1.00 48.54
ATOM    341  O   LEU A  44     -25.002 -57.089 -40.250  1.00 48.54
ATOM    342  CB  LEU A  44     -26.035 -54.431 -38.649  1.00 48.54
ATOM    343  CG  LEU A  44     -27.329 -54.951 -39.300  1.00 48.54
ATOM    344  CD1 LEU A  44     -28.025 -55.992 -38.409  1.00 48.54
ATOM    345  CD2 LEU A  44     -28.260 -53.792 -39.693  1.00 48.54
ATOM    346  N   SER A  45     -23.826 -55.204 -40.633  1.00 81.82
ATOM    347  CA  SER A  45     -23.514 -55.577 -41.982  1.00 81.82
ATOM    348  C   SER A  45     -22.685 -56.818 -41.980  1.00 81.82
ATOM    349  O   SER A  45     -22.909 -57.721 -42.783  1.00 81.82
ATOM    350  CB  SER A  45     -22.758 -54.479 -42.754  1.00 81.82
ATOM    351  OG  SER A  45     -21.513 -54.193 -42.137  1.00 81.82
ATOM    352  N   VAL A  46     -21.695 -56.892 -41.073  1.00 34.80
ATOM    353  CA  VAL A  46     -20.840 -58.038 -41.016  1.00 34.80
ATOM    354  C   VAL A  46     -21.640 -59.237 -40.613  1.00 34.80
ATOM    355  O   VAL A  46     -21.540 -60.292 -41.237  1.00 34.80
ATOM    356  CB  VAL A  46     -19.734 -57.880 -40.014  1.00 34.80
ATOM    357  CG1 VAL A  46     -18.956 -59.204 -39.923  1.00 34.80
ATOM    358  CG2 VAL A  46     -18.868 -56.679 -40.428  1.00 34.80
ATOM    359  N   ALA A  47     -22.500 -59.087 -39.585  1.00 38.33
ATOM    360  CA  ALA A  47     -23.201 -60.216 -39.043  1.00 38.33
ATOM    361  C   ALA A  47     -24.031 -60.863 -40.107  1.00 38.33
ATOM    362  O   ALA A  47     -23.995 -62.081 -40.271  1.00 38.33
ATOM    363  CB  ALA A  47     -24.149 -59.828 -37.895  1.00 38.33
ATOM    364  N   TYR A  48     -24.796 -60.061 -40.866  1.00 67.57
ATOM    365  CA  TYR A  48     -25.646 -60.572 -41.907  1.00 67.57
ATOM    366  C   TYR A  48     -24.865 -61.092 -43.073  1.00 67.57
ATOM    367  O   TYR A  48     -25.274 -62.065 -43.705  1.00 67.57
ATOM    368  CB  TYR A  48     -26.692 -59.563 -42.416  1.00 67.57
ATOM    369  CG  TYR A  48     -27.801 -59.546 -41.417  1.00 67.57
ATOM    370  CD1 TYR A  48     -28.795 -60.496 -41.486  1.00 67.57
ATOM    371  CD2 TYR A  48     -27.856 -58.599 -40.421  1.00 67.57
ATOM    372  CE1 TYR A  48     -29.829 -60.505 -40.580  1.00 67.57
ATOM    373  CE2 TYR A  48     -28.888 -58.603 -39.510  1.00 67.57
ATOM    374  CZ  TYR A  48     -29.876 -59.556 -39.588  1.00 67.57
ATOM    375  OH  TYR A  48     -30.934 -59.558 -38.654  1.00 67.57
ATOM    376  N   LYS A  49     -23.739 -60.445 -43.422  1.00 63.26
ATOM    377  CA  LYS A  49     -22.995 -60.894 -44.565  1.00 63.26
ATOM    378  C   LYS A  49     -22.591 -62.314 -44.334  1.00 63.26
ATOM    379  O   LYS A  49     -22.678 -63.145 -45.237  1.00 63.26
ATOM    380  CB  LYS A  49     -21.694 -60.104 -44.788  1.00 63.26
ATOM    381  CG  LYS A  49     -20.902 -60.580 -46.010  1.00 63.26
ATOM    382  CD  LYS A  49     -19.689 -59.711 -46.346  1.00 63.26
ATOM    383  CE  LYS A  49     -20.048 -58.328 -46.892  1.00 63.26
ATOM    384  NZ  LYS A  49     -18.813 -57.567 -47.182  1.00 63.26
ATOM    385  N   ASN A  50     -22.120 -62.618 -43.112  1.00 47.14
ATOM    386  CA  ASN A  50     -21.659 -63.934 -42.775  1.00 47.14
ATOM    387  C   ASN A  50     -22.790 -64.918 -42.732  1.00 47.14
ATOM    388  O   ASN A  50     -22.649 -66.042 -43.207  1.00 47.14
ATOM    389  CB  ASN A  50     -20.938 -63.977 -41.418  1.00 47.14
ATOM    390  CG  ASN A  50     -19.583 -63.307 -41.602  1.00 47.14
ATOM    391  OD1 ASN A  50     -18.699 -63.837 -42.273  1.00 47.14
ATOM    392  ND2 ASN A  50     -19.415 -62.100 -40.997  1.00 47.14
ATOM    393  N   VAL A  51     -23.939 -64.536 -42.143  1.00 35.30
ATOM    394  CA  VAL A  51     -25.044 -65.451 -42.041  1.00 35.30
ATOM    395  C   VAL A  51     -25.540 -65.783 -43.413  1.00 35.30
ATOM    396  O   VAL A  51     -25.811 -66.942 -43.725  1.00 35.30
ATOM    397  CB  VAL A  51     -26.199 -64.883 -41.267  1.00 35.30
ATOM    398  CG1 VAL A  51     -27.388 -65.852 -41.364  1.00 35.30
ATOM    399  CG2 VAL A  51     -25.737 -64.622 -39.823  1.00 35.30
ATOM    400  N   VAL A  52     -25.687 -64.756 -44.267  1.00 52.66
ATOM    401  CA  VAL A  52     -26.165 -64.938 -45.608  1.00 52.66
ATOM    402  C   VAL A  52     -25.165 -65.727 -46.391  1.00 52.66
ATOM    403  O   VAL A  52     -25.527 -66.588 -47.190  1.00 52.66
ATOM    404  CB  VAL A  52     -26.366 -63.635 -46.332  1.00 52.66
ATOM    405  CG1 VAL A  52     -26.626 -63.934 -47.814  1.00 52.66
ATOM    406  CG2 VAL A  52     -27.522 -62.872 -45.670  1.00 52.66
ATOM    407  N   GLY A  53     -23.868 -65.453 -46.170  1.00 23.77
ATOM    408  CA  GLY A  53     -22.819 -66.060 -46.938  1.00 23.77
ATOM    409  C   GLY A  53     -22.809 -67.547 -46.767  1.00 23.77
ATOM    410  O   GLY A  53     -22.543 -68.277 -47.720  1.00 23.77
ATOM    411  N   ALA A  54     -23.070 -68.039 -45.543  1.00 32.69
ATOM    412  CA  ALA A  54     -22.978 -69.447 -45.282  1.00 32.69
ATOM    413  C   ALA A  54     -23.975 -70.212 -46.100  1.00 32.69
ATOM    414  O   ALA A  54     -23.646 -71.249 -46.673  1.00 32.69
ATOM    415  CB  ALA A  54     -23.242 -69.792 -43.806  1.00 32.69
ATOM    416  N   ARG A  55     -25.228 -69.725 -46.165  1.00105.85
ATOM    417  CA  ARG A  55     -26.268 -70.399 -46.893  1.00105.85
ATOM    418  C   ARG A  55     -25.985 -70.359 -48.358  1.00105.85
ATOM    419  O   ARG A  55     -26.222 -71.337 -49.065  1.00105.85
ATOM    420  CB  ARG A  55     -27.657 -69.768 -46.693  1.00105.85
ATOM    421  CG  ARG A  55     -28.307 -70.140 -45.361  1.00105.85
ATOM    422  CD  ARG A  55     -27.843 -69.257 -44.205  1.00105.85
ATOM    423  NE  ARG A  55     -28.394 -69.835 -42.949  1.00105.85
ATOM    424  CZ  ARG A  55     -27.716 -69.666 -41.779  1.00105.85
ATOM    425  NH1 ARG A  55     -26.504 -69.038 -41.775  1.00105.85
ATOM    426  NH2 ARG A  55     -28.248 -70.119 -40.610  1.00105.85
ATOM    427  N   ARG A  56     -25.492 -69.213 -48.863  1.00148.18
ATOM    428  CA  ARG A  56     -25.239 -69.118 -50.267  1.00148.18
ATOM    429  C   ARG A  56     -24.181 -70.106 -50.626  1.00148.18
ATOM    430  O   ARG A  56     -24.279 -70.787 -51.644  1.00148.18
ATOM    431  CB  ARG A  56     -24.794 -67.720 -50.730  1.00148.18
ATOM    432  CG  ARG A  56     -25.889 -66.671 -50.526  1.00148.18
ATOM    433  CD  ARG A  56     -25.843 -65.506 -51.516  1.00148.18
ATOM    434  NE  ARG A  56     -24.536 -64.810 -51.374  1.00148.18
ATOM    435  CZ  ARG A  56     -23.477 -65.178 -52.151  1.00148.18
ATOM    436  NH1 ARG A  56     -23.599 -66.219 -53.024  1.00148.18
ATOM    437  NH2 ARG A  56     -22.301 -64.492 -52.064  1.00148.18
ATOM    438  N   SER A  57     -23.139 -70.225 -49.785  1.00 79.24
ATOM    439  CA  SER A  57     -22.086 -71.148 -50.087  1.00 79.24
ATOM    440  C   SER A  57     -22.636 -72.545 -50.081  1.00 79.24
ATOM    441  O   SER A  57     -22.334 -73.338 -50.971  1.00 79.24
ATOM    442  CB  SER A  57     -20.914 -71.079 -49.094  1.00 79.24
ATOM    443  OG  SER A  57     -21.336 -71.476 -47.799  1.00 79.24
ATOM    444  N   SER A  58     -23.485 -72.881 -49.091  1.00 31.10
ATOM    445  CA  SER A  58     -24.026 -74.210 -48.993  1.00 31.10
ATOM    446  C   SER A  58     -24.874 -74.493 -50.198  1.00 31.10
ATOM    447  O   SER A  58     -24.927 -75.624 -50.679  1.00 31.10
ATOM    448  CB  SER A  58     -24.917 -74.407 -47.753  1.00 31.10
ATOM    449  OG  SER A  58     -24.144 -74.297 -46.567  1.00 31.10
ATOM    450  N   TRP A  59     -25.577 -73.464 -50.704  1.00 60.97
ATOM    451  CA  TRP A  59     -26.465 -73.604 -51.824  1.00 60.97
ATOM    452  C   TRP A  59     -25.676 -73.926 -53.055  1.00 60.97
ATOM    453  O   TRP A  59     -26.033 -74.811 -53.830  1.00 60.97
ATOM    454  CB  TRP A  59     -27.264 -72.310 -52.066  1.00 60.97
ATOM    455  CG  TRP A  59     -28.321 -72.371 -53.144  1.00 60.97
ATOM    456  CD1 TRP A  59     -29.593 -72.862 -53.081  1.00 60.97
ATOM    457  CD2 TRP A  59     -28.153 -71.846 -54.469  1.00 60.97
ATOM    458  NE1 TRP A  59     -30.229 -72.675 -54.285  1.00 60.97
ATOM    459  CE2 TRP A  59     -29.355 -72.049 -55.149  1.00 60.97
ATOM    460  CE3 TRP A  59     -27.088 -71.237 -55.068  1.00 60.97
ATOM    461  CZ2 TRP A  59     -29.509 -71.645 -56.444  1.00 60.97
ATOM    462  CZ3 TRP A  59     -27.245 -70.836 -56.376  1.00 60.97
ATOM    463  CH2 TRP A  59     -28.432 -71.036 -57.050  1.00 60.97
ATOM    464  N   ARG A  60     -24.554 -73.215 -53.245  1.00 89.96
ATOM    465  CA  ARG A  60     -23.724 -73.353 -54.404  1.00 89.96
ATOM    466  C   ARG A  60     -23.229 -74.766 -54.439  1.00 89.96
ATOM    467  O   ARG A  60     -23.226 -75.412 -55.486  1.00 89.96
ATOM    468  CB  ARG A  60     -22.512 -72.422 -54.273  1.00 89.96
ATOM    469  CG  ARG A  60     -21.954 -71.875 -55.581  1.00 89.96
ATOM    470  CD  ARG A  60     -20.750 -70.964 -55.335  1.00 89.96
ATOM    471  NE  ARG A  60     -20.933 -70.357 -53.982  1.00 89.96
ATOM    472  CZ  ARG A  60     -21.786 -69.313 -53.764  1.00 89.96
ATOM    473  NH1 ARG A  60     -22.520 -68.789 -54.789  1.00 89.96
ATOM    474  NH2 ARG A  60     -21.917 -68.799 -52.506  1.00 89.96
ATOM    475  N   VAL A  61     -22.811 -75.286 -53.269  1.00 32.43
ATOM    476  CA  VAL A  61     -22.273 -76.612 -53.161  1.00 32.43
ATOM    477  C   VAL A  61     -23.319 -77.618 -53.538  1.00 32.43
ATOM    478  O   VAL A  61     -23.041 -78.563 -54.273  1.00 32.43
ATOM    479  CB  VAL A  61     -21.829 -76.938 -51.764  1.00 32.43
ATOM    480  CG1 VAL A  61     -21.350 -78.400 -51.730  1.00 32.43
ATOM    481  CG2 VAL A  61     -20.760 -75.917 -51.333  1.00 32.43
ATOM    482  N   ILE A  62     -24.553 -77.452 -53.027  1.00 89.54
ATOM    483  CA  ILE A  62     -25.606 -78.395 -53.286  1.00 89.54
ATOM    484  C   ILE A  62     -26.007 -78.370 -54.728  1.00 89.54
ATOM    485  O   ILE A  62     -26.196 -79.419 -55.344  1.00 89.54
ATOM    486  CB  ILE A  62     -26.829 -78.141 -52.456  1.00 89.54
ATOM    487  CG1 ILE A  62     -26.452 -78.166 -50.966  1.00 89.54
ATOM    488  CG2 ILE A  62     -27.895 -79.184 -52.836  1.00 89.54
ATOM    489  CD1 ILE A  62     -26.019 -79.550 -50.479  1.00 89.54
ATOM    490  N   SER A  63     -26.144 -77.168 -55.314  1.00 32.84
ATOM    491  CA  SER A  63     -26.593 -77.095 -56.672  1.00 32.84
ATOM    492  C   SER A  63     -25.620 -77.829 -57.540  1.00 32.84
ATOM    493  O   SER A  63     -26.021 -78.593 -58.416  1.00 32.84
ATOM    494  CB  SER A  63     -26.707 -75.650 -57.185  1.00 32.84
ATOM    495  OG  SER A  63     -27.713 -74.961 -56.459  1.00 32.84
ATOM    496  N   SER A  64     -24.310 -77.644 -57.293  1.00 73.14
ATOM    497  CA  SER A  64     -23.308 -78.258 -58.118  1.00 73.14
ATOM    498  C   SER A  64     -23.426 -79.751 -58.040  1.00 73.14
ATOM    499  O   SER A  64     -23.297 -80.444 -59.048  1.00 73.14
ATOM    500  CB  SER A  64     -21.872 -77.878 -57.709  1.00 73.14
ATOM    501  OG  SER A  64     -21.571 -78.388 -56.418  1.00 73.14
ATOM    502  N   ILE A  65     -23.678 -80.287 -56.833  1.00 93.85
ATOM    503  CA  ILE A  65     -23.793 -81.704 -56.618  1.00 93.85
ATOM    504  C   ILE A  65     -24.987 -82.202 -57.369  1.00 93.85
ATOM    505  O   ILE A  65     -24.965 -83.276 -57.969  1.00 93.85
ATOM    506  CB  ILE A  65     -24.040 -82.041 -55.173  1.00 93.85
ATOM    507  CG1 ILE A  65     -22.914 -81.507 -54.271  1.00 93.85
ATOM    508  CG2 ILE A  65     -24.237 -83.563 -55.073  1.00 93.85
ATOM    509  CD1 ILE A  65     -23.324 -81.300 -52.816  1.00 93.85
ATOM    510  N   GLU A  66     -26.080 -81.420 -57.336  1.00 46.08
ATOM    511  CA  GLU A  66     -27.316 -81.833 -57.934  1.00 46.08
ATOM    512  C   GLU A  66     -27.129 -82.015 -59.411  1.00 46.08
ATOM    513  O   GLU A  66     -27.611 -82.990 -59.985  1.00 46.08
ATOM    514  CB  GLU A  66     -28.431 -80.795 -57.702  1.00 46.08
ATOM    515  CG  GLU A  66     -29.808 -81.205 -58.230  1.00 46.08
ATOM    516  CD  GLU A  66     -29.984 -80.565 -59.602  1.00 46.08
ATOM    517  OE1 GLU A  66     -29.570 -79.385 -59.762  1.00 46.08
ATOM    518  OE2 GLU A  66     -30.538 -81.244 -60.507  1.00 46.08
ATOM    519  N   GLN A  67     -26.407 -81.087 -60.065  1.00 88.65
ATOM    520  CA  GLN A  67     -26.228 -81.138 -61.490  1.00 88.65
ATOM    521  C   GLN A  67     -25.420 -82.336 -61.885  1.00 88.65
ATOM    522  O   GLN A  67     -25.664 -82.936 -62.930  1.00 88.65
ATOM    523  CB  GLN A  67     -25.550 -79.872 -62.049  1.00 88.65
ATOM    524  CG  GLN A  67     -24.131 -79.635 -61.532  1.00 88.65
ATOM    525  CD  GLN A  67     -23.625 -78.329 -62.128  1.00 88.65
ATOM    526  OE1 GLN A  67     -23.489 -78.194 -63.343  1.00 88.65
ATOM    527  NE2 GLN A  67     -23.344 -77.332 -61.246  1.00 88.65
ATOM    528  N   LYS A  68     -24.417 -82.701 -61.069  1.00114.68
ATOM    529  CA  LYS A  68     -23.549 -83.809 -61.358  1.00114.68
ATOM    530  C   LYS A  68     -24.309 -85.105 -61.314  1.00114.68
ATOM    531  O   LYS A  68     -24.010 -86.024 -62.073  1.00114.68
ATOM    532  CB  LYS A  68     -22.385 -83.913 -60.357  1.00114.68
ATOM    533  CG  LYS A  68     -21.435 -82.714 -60.412  1.00114.68
ATOM    534  CD  LYS A  68     -20.766 -82.527 -61.776  1.00114.68
ATOM    535  CE  LYS A  68     -19.814 -81.330 -61.839  1.00114.68
ATOM    536  NZ  LYS A  68     -20.582 -80.066 -61.774  1.00114.68
ATOM    537  N   THR A  69     -25.316 -85.212 -60.424  1.00 50.49
ATOM    538  CA  THR A  69     -26.025 -86.442 -60.166  1.00 50.49
ATOM    539  C   THR A  69     -26.886 -86.870 -61.325  1.00 50.49
ATOM    540  O   THR A  69     -27.331 -86.064 -62.143  1.00 50.49
ATOM    541  CB  THR A  69     -26.904 -86.339 -58.949  1.00 50.49
ATOM    542  OG1 THR A  69     -26.120 -85.995 -57.817  1.00 50.49
ATOM    543  CG2 THR A  69     -27.613 -87.681 -58.702  1.00 50.49
ATOM    544  N   GLU A  70     -27.114 -88.202 -61.429  1.00 49.44
ATOM    545  CA  GLU A  70     -27.974 -88.737 -62.444  1.00 49.44
ATOM    546  C   GLU A  70     -29.378 -88.438 -62.020  1.00 49.44
ATOM    547  O   GLU A  70     -29.721 -88.493 -60.842  1.00 49.44
ATOM    548  CB  GLU A  70     -27.833 -90.252 -62.676  1.00 49.44
ATOM    549  CG  GLU A  70     -26.485 -90.650 -63.283  1.00 49.44
ATOM    550  CD  GLU A  70     -26.527 -92.137 -63.609  1.00 49.44
ATOM    551  OE1 GLU A  70     -27.619 -92.747 -63.458  1.00 49.44
ATOM    552  OE2 GLU A  70     -25.467 -92.682 -64.016  1.00 49.44
ATOM    553  N   ARG A  71     -30.236 -88.155 -63.011  1.00175.86
ATOM    554  CA  ARG A  71     -31.564 -87.647 -62.842  1.00175.86
ATOM    555  C   ARG A  71     -32.520 -88.606 -62.197  1.00175.86
ATOM    556  O   ARG A  71     -33.608 -88.190 -61.804  1.00175.86
ATOM    557  CB  ARG A  71     -32.164 -87.159 -64.165  1.00175.86
ATOM    558  CG  ARG A  71     -31.344 -86.015 -64.761  1.00175.86
ATOM    559  CD  ARG A  71     -32.122 -85.178 -65.774  1.00175.86
ATOM    560  NE  ARG A  71     -33.257 -84.566 -65.029  1.00175.86
ATOM    561  CZ  ARG A  71     -33.071 -83.415 -64.318  1.00175.86
ATOM    562  NH1 ARG A  71     -31.849 -82.808 -64.310  1.00175.86
ATOM    563  NH2 ARG A  71     -34.106 -82.877 -63.608  1.00175.86
ATOM    564  N   ASN A  72     -32.245 -89.922 -62.243  1.00108.34
ATOM    565  CA  ASN A  72     -33.111 -90.908 -61.647  1.00108.34
ATOM    566  C   ASN A  72     -32.951 -91.139 -60.170  1.00108.34
ATOM    567  O   ASN A  72     -33.941 -91.372 -59.477  1.00108.34
ATOM    568  CB  ASN A  72     -32.990 -92.279 -62.333  1.00108.34
ATOM    569  CG  ASN A  72     -33.588 -92.147 -63.727  1.00108.34
ATOM    570  OD1 ASN A  72     -34.323 -91.204 -64.014  1.00108.34
ATOM    571  ND2 ASN A  72     -33.274 -93.125 -64.618  1.00108.34
ATOM    572  N   GLU A  73     -31.711 -91.093 -59.641  1.00 91.37
ATOM    573  CA  GLU A  73     -31.476 -91.546 -58.295  1.00 91.37
ATOM    574  C   GLU A  73     -32.269 -90.791 -57.278  1.00 91.37
ATOM    575  O   GLU A  73     -32.479 -89.582 -57.370  1.00 91.37
ATOM    576  CB  GLU A  73     -30.000 -91.510 -57.863  1.00 91.37
ATOM    577  CG  GLU A  73     -29.045 -92.063 -58.922  1.00 91.37
ATOM    578  CD  GLU A  73     -28.114 -93.047 -58.237  1.00 91.37
ATOM    579  OE1 GLU A  73     -28.550 -94.211 -58.033  1.00 91.37
ATOM    580  OE2 GLU A  73     -26.963 -92.653 -57.907  1.00 91.37
ATOM    581  N   LYS A  74     -32.712 -91.543 -56.248  1.00 92.91
ATOM    582  CA  LYS A  74     -33.497 -91.065 -55.149  1.00 92.91
ATOM    583  C   LYS A  74     -32.659 -90.083 -54.397  1.00 92.91
ATOM    584  O   LYS A  74     -33.176 -89.205 -53.707  1.00 92.91
ATOM    585  CB  LYS A  74     -33.904 -92.188 -54.181  1.00 92.91
ATOM    586  CG  LYS A  74     -34.800 -93.244 -54.833  1.00 92.91
ATOM    587  CD  LYS A  74     -35.996 -92.658 -55.585  1.00 92.91
ATOM    588  CE  LYS A  74     -36.424 -93.495 -56.792  1.00 92.91
ATOM    589  NZ  LYS A  74     -36.303 -92.694 -58.030  1.00 92.91
ATOM    590  N   LYS A  75     -31.328 -90.255 -54.471  1.00 85.44
ATOM    591  CA  LYS A  75     -30.410 -89.352 -53.846  1.00 85.44
ATOM    592  C   LYS A  75     -30.581 -87.988 -54.447  1.00 85.44
ATOM    593  O   LYS A  75     -30.553 -86.984 -53.739  1.00 85.44
ATOM    594  CB  LYS A  75     -28.947 -89.804 -54.005  1.00 85.44
ATOM    595  CG  LYS A  75     -27.916 -88.721 -53.686  1.00 85.44
ATOM    596  CD  LYS A  75     -26.806 -88.618 -54.735  1.00 85.44
ATOM    597  CE  LYS A  75     -25.716 -87.606 -54.378  1.00 85.44
ATOM    598  NZ  LYS A  75     -24.849 -87.362 -55.553  1.00 85.44
ATOM    599  N   GLN A  76     -30.825 -87.915 -55.768  1.00 93.77
ATOM    600  CA  GLN A  76     -30.961 -86.652 -56.437  1.00 93.77
ATOM    601  C   GLN A  76     -32.068 -85.902 -55.757  1.00 93.77
ATOM    602  O   GLN A  76     -32.005 -84.682 -55.616  1.00 93.77
ATOM    603  CB  GLN A  76     -31.326 -86.795 -57.927  1.00 93.77
ATOM    604  CG  GLN A  76     -31.239 -85.489 -58.724  1.00 93.77
ATOM    605  CD  GLN A  76     -32.425 -84.601 -58.374  1.00 93.77
ATOM    606  OE1 GLN A  76     -32.256 -83.447 -57.980  1.00 93.77
ATOM    607  NE2 GLN A  76     -33.661 -85.146 -58.528  1.00 93.77
ATOM    608  N   GLN A  77     -33.114 -86.620 -55.313  1.00 62.24
ATOM    609  CA  GLN A  77     -34.255 -86.018 -54.685  1.00 62.24
ATOM    610  C   GLN A  77     -33.854 -85.372 -53.394  1.00 62.24
ATOM    611  O   GLN A  77     -34.493 -84.414 -52.968  1.00 62.24
ATOM    612  CB  GLN A  77     -35.394 -87.006 -54.385  1.00 62.24
ATOM    613  CG  GLN A  77     -36.661 -86.316 -53.872  1.00 62.24
ATOM    614  CD  GLN A  77     -37.729 -86.398 -54.956  1.00 62.24
ATOM    615  OE1 GLN A  77     -38.093 -87.482 -55.407  1.00 62.24
ATOM    616  NE2 GLN A  77     -38.244 -85.217 -55.391  1.00 62.24
ATOM    617  N   MET A  78     -32.841 -85.910 -52.689  1.00 84.58
ATOM    618  CA  MET A  78     -32.436 -85.321 -51.444  1.00 84.58
ATOM    619  C   MET A  78     -31.886 -83.951 -51.708  1.00 84.58
ATOM    620  O   MET A  78     -32.199 -82.989 -51.006  1.00 84.58
ATOM    621  CB  MET A  78     -31.326 -86.120 -50.743  1.00 84.58
ATOM    622  CG  MET A  78     -30.924 -85.532 -49.391  1.00 84.58
ATOM    623  SD  MET A  78     -32.257 -85.523 -48.158  1.00 84.58
ATOM    624  CE  MET A  78     -32.242 -83.721 -47.956  1.00 84.58
ATOM    625  N   GLY A  79     -31.065 -83.838 -52.768  1.00 32.93
ATOM    626  CA  GLY A  79     -30.413 -82.617 -53.133  1.00 32.93
ATOM    627  C   GLY A  79     -31.447 -81.588 -53.446  1.00 32.93
ATOM    628  O   GLY A  79     -31.226 -80.402 -53.211  1.00 32.93
ATOM    629  N   LYS A  80     -32.571 -82.005 -54.058  1.00106.17
ATOM    630  CA  LYS A  80     -33.620 -81.081 -54.382  1.00106.17
ATOM    631  C   LYS A  80     -34.217 -80.535 -53.119  1.00106.17
ATOM    632  O   LYS A  80     -34.303 -79.322 -52.938  1.00106.17
ATOM    633  CB  LYS A  80     -34.750 -81.749 -55.188  1.00106.17
ATOM    634  CG  LYS A  80     -36.011 -80.898 -55.375  1.00106.17
ATOM    635  CD  LYS A  80     -37.223 -81.353 -54.560  1.00106.17
ATOM    636  CE  LYS A  80     -38.501 -80.591 -54.917  1.00106.17
ATOM    637  NZ  LYS A  80     -39.086 -81.131 -56.164  1.00106.17
ATOM    638  N   GLU A  81     -34.607 -81.431 -52.192  1.00 43.44
ATOM    639  CA  GLU A  81     -35.272 -81.038 -50.981  1.00 43.44
ATOM    640  C   GLU A  81     -34.347 -80.223 -50.133  1.00 43.44
ATOM    641  O   GLU A  81     -34.747 -79.215 -49.554  1.00 43.44
ATOM    642  CB  GLU A  81     -35.707 -82.244 -50.130  1.00 43.44
ATOM    643  CG  GLU A  81     -36.534 -83.278 -50.897  1.00 43.44
ATOM    644  CD  GLU A  81     -37.552 -83.868 -49.932  1.00 43.44
ATOM    645  OE1 GLU A  81     -38.574 -83.182 -49.664  1.00 43.44
ATOM    646  OE2 GLU A  81     -37.322 -85.009 -49.450  1.00 43.44
ATOM    647  N   TYR A  82     -33.076 -80.650 -50.041  1.00 64.96
ATOM    648  CA  TYR A  82     -32.119 -80.020 -49.178  1.00 64.96
ATOM    649  C   TYR A  82     -31.857 -78.623 -49.659  1.00 64.96
ATOM    650  O   TYR A  82     -31.866 -77.676 -48.875  1.00 64.96
ATOM    651  CB  TYR A  82     -30.793 -80.804 -49.153  1.00 64.96
ATOM    652  CG  TYR A  82     -29.965 -80.330 -48.010  1.00 64.96
ATOM    653  CD1 TYR A  82     -30.389 -80.567 -46.722  1.00 64.96
ATOM    654  CD2 TYR A  82     -28.765 -79.688 -48.207  1.00 64.96
ATOM    655  CE1 TYR A  82     -29.642 -80.153 -45.646  1.00 64.96
ATOM    656  CE2 TYR A  82     -28.013 -79.271 -47.132  1.00 64.96
ATOM    657  CZ  TYR A  82     -28.452 -79.502 -45.850  1.00 64.96
ATOM    658  OH  TYR A  82     -27.683 -79.077 -44.746  1.00 64.96
ATOM    659  N   ARG A  83     -31.659 -78.459 -50.981  1.00 93.68
ATOM    660  CA  ARG A  83     -31.367 -77.182 -51.568  1.00 93.68
ATOM    661  C   ARG A  83     -32.520 -76.274 -51.283  1.00 93.68
ATOM    662  O   ARG A  83     -32.348 -75.096 -50.975  1.00 93.68
ATOM    663  CB  ARG A  83     -31.219 -77.278 -53.096  1.00 93.68
ATOM    664  CG  ARG A  83     -30.823 -75.969 -53.778  1.00 93.68
ATOM    665  CD  ARG A  83     -30.125 -76.188 -55.122  1.00 93.68
ATOM    666  NE  ARG A  83     -31.180 -76.578 -56.098  1.00 93.68
ATOM    667  CZ  ARG A  83     -31.209 -76.022 -57.344  1.00 93.68
ATOM    668  NH1 ARG A  83     -30.255 -75.119 -57.713  1.00 93.68
ATOM    669  NH2 ARG A  83     -32.189 -76.380 -58.224  1.00 93.68
ATOM    670  N   GLU A  84     -33.738 -76.827 -51.371  1.00 88.01
ATOM    671  CA  GLU A  84     -34.960 -76.108 -51.169  1.00 88.01
ATOM    672  C   GLU A  84     -34.994 -75.600 -49.760  1.00 88.01
ATOM    673  O   GLU A  84     -35.428 -74.476 -49.510  1.00 88.01
ATOM    674  CB  GLU A  84     -36.158 -77.045 -51.383  1.00 88.01
ATOM    675  CG  GLU A  84     -36.600 -77.235 -52.829  1.00 88.01
ATOM    676  CD  GLU A  84     -38.105 -76.998 -52.849  1.00 88.01
ATOM    677  OE1 GLU A  84     -38.521 -75.839 -52.574  1.00 88.01
ATOM    678  OE2 GLU A  84     -38.858 -77.968 -53.125  1.00 88.01
ATOM    679  N   LYS A  85     -34.541 -76.426 -48.797  1.00 78.44
ATOM    680  CA  LYS A  85     -34.541 -76.039 -47.417  1.00 78.44
ATOM    681  C   LYS A  85     -33.611 -74.878 -47.260  1.00 78.44
ATOM    682  O   LYS A  85     -33.922 -73.907 -46.570  1.00 78.44
ATOM    683  CB  LYS A  85     -34.050 -77.164 -46.489  1.00 78.44
ATOM    684  CG  LYS A  85     -34.959 -78.393 -46.469  1.00 78.44
ATOM    685  CD  LYS A  85     -34.272 -79.647 -45.924  1.00 78.44
ATOM    686  CE  LYS A  85     -35.191 -80.867 -45.859  1.00 78.44
ATOM    687  NZ  LYS A  85     -36.267 -80.632 -44.874  1.00 78.44
ATOM    688  N   ILE A  86     -32.439 -74.950 -47.920  1.00 34.33
ATOM    689  CA  ILE A  86     -31.463 -73.906 -47.816  1.00 34.33
ATOM    690  C   ILE A  86     -32.044 -72.650 -48.387  1.00 34.33
ATOM    691  O   ILE A  86     -31.919 -71.577 -47.799  1.00 34.33
ATOM    692  CB  ILE A  86     -30.199 -74.200 -48.573  1.00 34.33
ATOM    693  CG1 ILE A  86     -29.495 -75.437 -47.992  1.00 34.33
ATOM    694  CG2 ILE A  86     -29.329 -72.931 -48.557  1.00 34.33
ATOM    695  CD1 ILE A  86     -28.354 -75.950 -48.869  1.00 34.33
ATOM    696  N   GLU A  87     -32.728 -72.752 -49.542  1.00 43.07
ATOM    697  CA  GLU A  87     -33.247 -71.583 -50.192  1.00 43.07
ATOM    698  C   GLU A  87     -34.222 -70.886 -49.295  1.00 43.07
ATOM    699  O   GLU A  87     -34.205 -69.660 -49.189  1.00 43.07
ATOM    700  CB  GLU A  87     -33.966 -71.910 -51.512  1.00 43.07
ATOM    701  CG  GLU A  87     -33.002 -72.380 -52.603  1.00 43.07
ATOM    702  CD  GLU A  87     -33.794 -72.685 -53.866  1.00 43.07
ATOM    703  OE1 GLU A  87     -35.040 -72.849 -53.766  1.00 43.07
ATOM    704  OE2 GLU A  87     -33.157 -72.766 -54.950  1.00 43.07
ATOM    705  N   ALA A  88     -35.085 -71.650 -48.605  1.00 23.27
ATOM    706  CA  ALA A  88     -36.096 -71.055 -47.775  1.00 23.27
ATOM    707  C   ALA A  88     -35.443 -70.253 -46.693  1.00 23.27
ATOM    708  O   ALA A  88     -35.892 -69.152 -46.376  1.00 23.27
ATOM    709  CB  ALA A  88     -36.999 -72.098 -47.096  1.00 23.27
ATOM    710  N   GLU A  89     -34.364 -70.787 -46.093  1.00 37.03
ATOM    711  CA  GLU A  89     -33.691 -70.094 -45.029  1.00 37.03
ATOM    712  C   GLU A  89     -33.110 -68.831 -45.577  1.00 37.03
ATOM    713  O   GLU A  89     -33.223 -67.766 -44.972  1.00 37.03
ATOM    714  CB  GLU A  89     -32.502 -70.886 -44.461  1.00 37.03
ATOM    715  CG  GLU A  89     -32.670 -71.324 -43.008  1.00 37.03
ATOM    716  CD  GLU A  89     -31.443 -72.141 -42.631  1.00 37.03
ATOM    717  OE1 GLU A  89     -30.315 -71.760 -43.045  1.00 37.03
ATOM    718  OE2 GLU A  89     -31.626 -73.166 -41.923  1.00 37.03
ATOM    719  N   LEU A  90     -32.501 -68.924 -46.774  1.00100.35
ATOM    720  CA  LEU A  90     -31.810 -67.808 -47.348  1.00100.35
ATOM    721  C   LEU A  90     -32.803 -66.706 -47.547  1.00100.35
ATOM    722  O   LEU A  90     -32.496 -65.537 -47.323  1.00100.35
ATOM    723  CB  LEU A  90     -31.170 -68.148 -48.710  1.00100.35
ATOM    724  CG  LEU A  90     -30.239 -67.059 -49.289  1.00100.35
ATOM    725  CD1 LEU A  90     -31.000 -65.784 -49.686  1.00100.35
ATOM    726  CD2 LEU A  90     -29.059 -66.781 -48.344  1.00100.35
ATOM    727  N   GLN A  91     -34.023 -67.060 -47.990  1.00 41.41
ATOM    728  CA  GLN A  91     -35.070 -66.104 -48.221  1.00 41.41
ATOM    729  C   GLN A  91     -35.491 -65.500 -46.915  1.00 41.41
ATOM    730  O   GLN A  91     -35.772 -64.304 -46.836  1.00 41.41
ATOM    731  CB  GLN A  91     -36.301 -66.762 -48.862  1.00 41.41
ATOM    732  CG  GLN A  91     -35.993 -67.353 -50.240  1.00 41.41
ATOM    733  CD  GLN A  91     -37.175 -68.206 -50.675  1.00 41.41
ATOM    734  OE1 GLN A  91     -38.174 -68.318 -49.965  1.00 41.41
ATOM    735  NE2 GLN A  91     -37.055 -68.836 -51.874  1.00 41.41
ATOM    736  N   ASP A  92     -35.559 -66.323 -45.852  1.00 62.00
ATOM    737  CA  ASP A  92     -35.992 -65.849 -44.566  1.00 62.00
ATOM    738  C   ASP A  92     -35.017 -64.834 -44.060  1.00 62.00
ATOM    739  O   ASP A  92     -35.409 -63.788 -43.545  1.00 62.00
ATOM    740  CB  ASP A  92     -36.071 -66.970 -43.518  1.00 62.00
ATOM    741  CG  ASP A  92     -37.242 -67.865 -43.891  1.00 62.00
ATOM    742  OD1 ASP A  92     -38.179 -67.356 -44.562  1.00 62.00
ATOM    743  OD2 ASP A  92     -37.217 -69.066 -43.512  1.00 62.00
ATOM    744  N   ILE A  93     -33.711 -65.118 -44.206  1.00 30.37
ATOM    745  CA  ILE A  93     -32.701 -64.225 -43.717  1.00 30.37
ATOM    746  C   ILE A  93     -32.806 -62.931 -44.462  1.00 30.37
ATOM    747  O   ILE A  93     -32.737 -61.856 -43.869  1.00 30.37
ATOM    748  CB  ILE A  93     -31.316 -64.764 -43.926  1.00 30.37
ATOM    749  CG1 ILE A  93     -31.134 -66.071 -43.134  1.00 30.37
ATOM    750  CG2 ILE A  93     -30.307 -63.667 -43.550  1.00 30.37
ATOM    751  CD1 ILE A  93     -30.404 -67.162 -43.914  1.00 30.37
ATOM    752  N   CYS A  94     -32.987 -63.001 -45.793  1.00 32.66
ATOM    753  CA  CYS A  94     -33.051 -61.815 -46.600  1.00 32.66
ATOM    754  C   CYS A  94     -34.240 -60.998 -46.215  1.00 32.66
ATOM    755  O   CYS A  94     -34.170 -59.771 -46.181  1.00 32.66
ATOM    756  CB  CYS A  94     -33.152 -62.115 -48.105  1.00 32.66
ATOM    757  SG  CYS A  94     -31.622 -62.845 -48.762  1.00 32.66
ATOM    758  N   ASN A  95     -35.371 -61.657 -45.915  1.00 28.39
ATOM    759  CA  ASN A  95     -36.565 -60.936 -45.584  1.00 28.39
ATOM    760  C   ASN A  95     -36.329 -60.144 -44.339  1.00 28.39
ATOM    761  O   ASN A  95     -36.753 -58.994 -44.245  1.00 28.39
ATOM    762  CB  ASN A  95     -37.769 -61.860 -45.338  1.00 28.39
ATOM    763  CG  ASN A  95     -38.149 -62.487 -46.673  1.00 28.39
ATOM    764  OD1 ASN A  95     -37.786 -61.985 -47.736  1.00 28.39
ATOM    765  ND2 ASN A  95     -38.907 -63.614 -46.620  1.00 28.39
ATOM    766  N   ASP A  96     -35.639 -60.728 -43.340  1.00111.71
ATOM    767  CA  ASP A  96     -35.452 -59.986 -42.129  1.00111.71
ATOM    768  C   ASP A  96     -34.625 -58.764 -42.403  1.00111.71
ATOM    769  O   ASP A  96     -34.935 -57.681 -41.910  1.00111.71
ATOM    770  CB  ASP A  96     -34.878 -60.817 -40.957  1.00111.71
ATOM    771  CG  ASP A  96     -33.518 -61.424 -41.274  1.00111.71
ATOM    772  OD1 ASP A  96     -32.572 -60.663 -41.605  1.00111.71
ATOM    773  OD2 ASP A  96     -33.412 -62.676 -41.181  1.00111.71
ATOM    774  N   VAL A  97     -33.578 -58.885 -43.238  1.00 35.93
ATOM    775  CA  VAL A  97     -32.726 -57.764 -43.502  1.00 35.93
ATOM    776  C   VAL A  97     -33.533 -56.685 -44.152  1.00 35.93
ATOM    777  O   VAL A  97     -33.442 -55.519 -43.772  1.00 35.93
ATOM    778  CB  VAL A  97     -31.595 -58.104 -44.429  1.00 35.93
ATOM    779  CG1 VAL A  97     -30.820 -56.816 -44.752  1.00 35.93
ATOM    780  CG2 VAL A  97     -30.737 -59.201 -43.775  1.00 35.93
ATOM    781  N   LEU A  98     -34.367 -57.059 -45.140  1.00 40.79
ATOM    782  CA  LEU A  98     -35.151 -56.110 -45.882  1.00 40.79
ATOM    783  C   LEU A  98     -36.111 -55.423 -44.963  1.00 40.79
ATOM    784  O   LEU A  98     -36.320 -54.216 -45.072  1.00 40.79
ATOM    785  CB  LEU A  98     -35.968 -56.776 -47.001  1.00 40.79
ATOM    786  CG  LEU A  98     -35.100 -57.377 -48.122  1.00 40.79
ATOM    787  CD1 LEU A  98     -35.967 -58.026 -49.212  1.00 40.79
ATOM    788  CD2 LEU A  98     -34.127 -56.332 -48.693  1.00 40.79
ATOM    789  N   GLU A  99     -36.730 -56.169 -44.028  1.00 30.81
ATOM    790  CA  GLU A  99     -37.691 -55.544 -43.164  1.00 30.81
ATOM    791  C   GLU A  99     -36.995 -54.509 -42.336  1.00 30.81
ATOM    792  O   GLU A  99     -37.512 -53.410 -42.139  1.00 30.81
ATOM    793  CB  GLU A  99     -38.392 -56.525 -42.208  1.00 30.81
ATOM    794  CG  GLU A  99     -39.504 -55.864 -41.387  1.00 30.81
ATOM    795  CD  GLU A  99     -40.171 -56.931 -40.531  1.00 30.81
ATOM    796  OE1 GLU A  99     -40.532 -57.999 -41.094  1.00 30.81
ATOM    797  OE2 GLU A  99     -40.329 -56.692 -39.304  1.00 30.81
ATOM    798  N   LEU A 100     -35.784 -54.826 -41.841  1.00 43.59
ATOM    799  CA  LEU A 100     -35.081 -53.889 -41.013  1.00 43.59
ATOM    800  C   LEU A 100     -34.807 -52.657 -41.816  1.00 43.59
ATOM    801  O   LEU A 100     -34.954 -51.538 -41.321  1.00 43.59
ATOM    802  CB  LEU A 100     -33.728 -54.427 -40.518  1.00 43.59
ATOM    803  CG  LEU A 100     -33.854 -55.587 -39.514  1.00 43.59
ATOM    804  CD1 LEU A 100     -32.469 -56.075 -39.057  1.00 43.59
ATOM    805  CD2 LEU A 100     -34.757 -55.203 -38.328  1.00 43.59
ATOM    806  N   LEU A 101     -34.394 -52.833 -43.085  1.00 59.22
ATOM    807  CA  LEU A 101     -34.081 -51.675 -43.877  1.00 59.22
ATOM    808  C   LEU A 101     -35.312 -50.842 -44.076  1.00 59.22
ATOM    809  O   LEU A 101     -35.290 -49.629 -43.854  1.00 59.22
ATOM    810  CB  LEU A 101     -33.548 -52.043 -45.273  1.00 59.22
ATOM    811  CG  LEU A 101     -32.200 -52.787 -45.249  1.00 59.22
ATOM    812  CD1 LEU A 101     -31.721 -53.122 -46.670  1.00 59.22
ATOM    813  CD2 LEU A 101     -31.146 -52.010 -44.447  1.00 59.22
ATOM    814  N   ASP A 102     -36.431 -51.476 -44.483  1.00 51.43
ATOM    815  CA  ASP A 102     -37.605 -50.698 -44.759  1.00 51.43
ATOM    816  C   ASP A 102     -38.093 -50.032 -43.513  1.00 51.43
ATOM    817  O   ASP A 102     -38.325 -48.823 -43.498  1.00 51.43
ATOM    818  CB  ASP A 102     -38.770 -51.551 -45.292  1.00 51.43
ATOM    819  CG  ASP A 102     -38.423 -52.008 -46.700  1.00 51.43
ATOM    820  OD1 ASP A 102     -37.706 -51.251 -47.407  1.00 51.43
ATOM    821  OD2 ASP A 102     -38.868 -53.122 -47.086  1.00 51.43
ATOM    822  N   LYS A 103     -38.280 -50.807 -42.430  1.00114.70
ATOM    823  CA  LYS A 103     -38.863 -50.209 -41.266  1.00114.70
ATOM    824  C   LYS A 103     -37.967 -49.218 -40.572  1.00114.70
ATOM    825  O   LYS A 103     -38.343 -48.059 -40.407  1.00114.70
ATOM    826  CB  LYS A 103     -39.304 -51.261 -40.232  1.00114.70
ATOM    827  CG  LYS A 103     -40.129 -50.691 -39.077  1.00114.70
ATOM    828  CD  LYS A 103     -40.901 -51.755 -38.292  1.00114.70
ATOM    829  CE  LYS A 103     -40.020 -52.865 -37.717  1.00114.70
ATOM    830  NZ  LYS A 103     -40.840 -53.801 -36.915  1.00114.70
ATOM    831  N   TYR A 104     -36.804 -49.665 -40.051  1.00119.95
ATOM    832  CA  TYR A 104     -35.969 -48.753 -39.299  1.00119.95
ATOM    833  C   TYR A 104     -34.908 -47.965 -40.036  1.00119.95
ATOM    834  O   TYR A 104     -34.899 -46.732 -40.030  1.00119.95
ATOM    835  CB  TYR A 104     -35.222 -49.467 -38.164  1.00119.95
ATOM    836  CG  TYR A 104     -36.244 -50.110 -37.295  1.00119.95
ATOM    837  CD1 TYR A 104     -36.966 -49.374 -36.385  1.00119.95
ATOM    838  CD2 TYR A 104     -36.472 -51.463 -37.393  1.00119.95
ATOM    839  CE1 TYR A 104     -37.906 -49.982 -35.587  1.00119.95
ATOM    840  CE2 TYR A 104     -37.409 -52.076 -36.598  1.00119.95
ATOM    841  CZ  TYR A 104     -38.128 -51.334 -35.693  1.00119.95
ATOM    842  OH  TYR A 104     -39.092 -51.960 -34.873  1.00119.95
ATOM    843  N   LEU A 105     -33.998 -48.694 -40.724  1.00 93.74
ATOM    844  CA  LEU A 105     -32.749 -48.114 -41.169  1.00 93.74
ATOM    845  C   LEU A 105     -32.846 -47.023 -42.206  1.00 93.74
ATOM    846  O   LEU A 105     -32.289 -45.941 -42.008  1.00 93.74
ATOM    847  CB  LEU A 105     -31.803 -49.193 -41.721  1.00 93.74
ATOM    848  CG  LEU A 105     -31.409 -50.241 -40.660  1.00 93.74
ATOM    849  CD1 LEU A 105     -30.466 -51.305 -41.242  1.00 93.74
ATOM    850  CD2 LEU A 105     -30.835 -49.569 -39.401  1.00 93.74
ATOM    851  N   ILE A 106     -33.546 -47.273 -43.332  1.00 78.14
ATOM    852  CA  ILE A 106     -33.612 -46.336 -44.427  1.00 78.14
ATOM    853  C   ILE A 106     -34.337 -45.103 -44.010  1.00 78.14
ATOM    854  O   ILE A 106     -33.859 -43.989 -44.209  1.00 78.14
ATOM    855  CB  ILE A 106     -34.280 -46.905 -45.646  1.00 78.14
ATOM    856  CG1 ILE A 106     -33.470 -48.098 -46.181  1.00 78.14
ATOM    857  CG2 ILE A 106     -34.461 -45.769 -46.668  1.00 78.14
ATOM    858  CD1 ILE A 106     -34.208 -48.921 -47.235  1.00 78.14
ATOM    859  N   PRO A 107     -35.459 -45.244 -43.358  1.00244.70
ATOM    860  CA  PRO A 107     -36.135 -44.113 -42.785  1.00244.70
ATOM    861  C   PRO A 107     -35.243 -43.841 -41.616  1.00244.70
ATOM    862  O   PRO A 107     -34.325 -44.594 -41.386  1.00244.70
ATOM    863  CB  PRO A 107     -37.536 -44.603 -42.414  1.00244.70
ATOM    864  CG  PRO A 107     -37.432 -46.140 -42.442  1.00244.70
ATOM    865  CD  PRO A 107     -36.319 -46.408 -43.467  1.00244.70
ATOM    866  N   ASN A 108     -35.384 -42.775 -40.857  1.00290.61
ATOM    867  CA  ASN A 108     -34.478 -42.630 -39.750  1.00290.61
ATOM    868  C   ASN A 108     -33.090 -42.213 -40.190  1.00290.61
ATOM    869  O   ASN A 108     -32.441 -41.463 -39.464  1.00290.61
ATOM    870  CB  ASN A 108     -34.458 -43.848 -38.789  1.00290.61
ATOM    871  CG  ASN A 108     -33.482 -43.614 -37.657  1.00290.61
ATOM    872  OD1 ASN A 108     -32.352 -44.094 -37.706  1.00290.61
ATOM    873  ND2 ASN A 108     -33.920 -42.867 -36.609  1.00290.61
ATOM    874  N   ALA A 109     -32.585 -42.635 -41.376  1.00 76.18
ATOM    875  CA  ALA A 109     -31.254 -42.227 -41.759  1.00 76.18
ATOM    876  C   ALA A 109     -31.246 -40.734 -41.894  1.00 76.18
ATOM    877  O   ALA A 109     -32.018 -40.166 -42.664  1.00 76.18
ATOM    878  CB  ALA A 109     -30.787 -42.818 -43.101  1.00 76.18
ATOM    879  N   THR A 110     -30.400 -40.068 -41.079  1.00126.27
ATOM    880  CA  THR A 110     -30.232 -38.639 -41.048  1.00126.27
ATOM    881  C   THR A 110     -29.318 -38.107 -42.116  1.00126.27
ATOM    882  O   THR A 110     -29.570 -37.038 -42.675  1.00126.27
ATOM    883  CB  THR A 110     -29.697 -38.155 -39.733  1.00126.27
ATOM    884  OG1 THR A 110     -29.799 -36.742 -39.657  1.00126.27
ATOM    885  CG2 THR A 110     -28.226 -38.589 -39.602  1.00126.27
ATOM    886  N   GLN A 111     -28.221 -38.835 -42.420  1.00 57.81
ATOM    887  CA  GLN A 111     -27.198 -38.309 -43.284  1.00 57.81
ATOM    888  C   GLN A 111     -27.202 -39.082 -44.570  1.00 57.81
ATOM    889  O   GLN A 111     -27.701 -40.203 -44.628  1.00 57.81
ATOM    890  CB  GLN A 111     -25.797 -38.422 -42.646  1.00 57.81
ATOM    891  CG  GLN A 111     -24.709 -37.595 -43.332  1.00 57.81
ATOM    892  CD  GLN A 111     -24.965 -36.129 -43.009  1.00 57.81
ATOM    893  OE1 GLN A 111     -25.876 -35.795 -42.253  1.00 57.81
ATOM    894  NE2 GLN A 111     -24.138 -35.224 -43.600  1.00 57.81
ATOM    895  N   PRO A 112     -26.695 -38.485 -45.624  1.00 84.30
ATOM    896  CA  PRO A 112     -26.661 -39.108 -46.919  1.00 84.30
ATOM    897  C   PRO A 112     -25.800 -40.328 -47.023  1.00 84.30
ATOM    898  O   PRO A 112     -26.164 -41.245 -47.758  1.00 84.30
ATOM    899  CB  PRO A 112     -26.285 -38.004 -47.911  1.00 84.30
ATOM    900  CG  PRO A 112     -25.776 -36.845 -47.033  1.00 84.30
ATOM    901  CD  PRO A 112     -26.515 -37.047 -45.701  1.00 84.30
ATOM    902  N   GLU A 113     -24.661 -40.371 -46.311  1.00 85.04
ATOM    903  CA  GLU A 113     -23.778 -41.498 -46.389  1.00 85.04
ATOM    904  C   GLU A 113     -24.475 -42.703 -45.828  1.00 85.04
ATOM    905  O   GLU A 113     -24.301 -43.815 -46.326  1.00 85.04
ATOM    906  CB  GLU A 113     -22.467 -41.263 -45.617  1.00 85.04
ATOM    907  CG  GLU A 113     -21.482 -42.431 -45.670  1.00 85.04
ATOM    908  CD  GLU A 113     -21.686 -43.258 -44.413  1.00 85.04
ATOM    909  OE1 GLU A 113     -22.644 -42.949 -43.655  1.00 85.04
ATOM    910  OE2 GLU A 113     -20.882 -44.201 -44.188  1.00 85.04
ATOM    911  N   SER A 114     -25.259 -42.516 -44.749  1.00 49.48
ATOM    912  CA  SER A 114     -25.979 -43.599 -44.134  1.00 49.48
ATOM    913  C   SER A 114     -27.084 -44.060 -45.033  1.00 49.48
ATOM    914  O   SER A 114     -27.295 -45.257 -45.225  1.00 49.48
ATOM    915  CB  SER A 114     -26.621 -43.202 -42.792  1.00 49.48
ATOM    916  OG  SER A 114     -25.614 -42.913 -41.833  1.00 49.48
ATOM    917  N   LYS A 115     -27.818 -43.107 -45.630  1.00 64.27
ATOM    918  CA  LYS A 115     -28.945 -43.468 -46.437  1.00 64.27
ATOM    919  C   LYS A 115     -28.459 -44.291 -47.593  1.00 64.27
ATOM    920  O   LYS A 115     -29.107 -45.260 -47.984  1.00 64.27
ATOM    921  CB  LYS A 115     -29.690 -42.244 -47.000  1.00 64.27
ATOM    922  CG  LYS A 115     -31.049 -42.589 -47.614  1.00 64.27
ATOM    923  CD  LYS A 115     -31.941 -41.371 -47.861  1.00 64.27
ATOM    924  CE  LYS A 115     -33.304 -41.722 -48.461  1.00 64.27
ATOM    925  NZ  LYS A 115     -34.178 -42.307 -47.419  1.00 64.27
ATOM    926  N   VAL A 116     -27.302 -43.911 -48.173  1.00 41.49
ATOM    927  CA  VAL A 116     -26.734 -44.593 -49.301  1.00 41.49
ATOM    928  C   VAL A 116     -26.304 -45.971 -48.914  1.00 41.49
ATOM    929  O   VAL A 116     -26.440 -46.914 -49.690  1.00 41.49
ATOM    930  CB  VAL A 116     -25.531 -43.890 -49.858  1.00 41.49
ATOM    931  CG1 VAL A 116     -24.904 -44.781 -50.945  1.00 41.49
ATOM    932  CG2 VAL A 116     -25.964 -42.504 -50.365  1.00 41.49
ATOM    933  N   PHE A 117     -25.743 -46.117 -47.703  1.00113.36
ATOM    934  CA  PHE A 117     -25.262 -47.391 -47.260  1.00113.36
ATOM    935  C   PHE A 117     -26.410 -48.354 -47.212  1.00113.36
ATOM    936  O   PHE A 117     -26.341 -49.447 -47.772  1.00113.36
ATOM    937  CB  PHE A 117     -24.660 -47.294 -45.847  1.00113.36
ATOM    938  CG  PHE A 117     -24.030 -48.595 -45.495  1.00113.36
ATOM    939  CD1 PHE A 117     -24.781 -49.628 -44.985  1.00113.36
ATOM    940  CD2 PHE A 117     -22.677 -48.773 -45.668  1.00113.36
ATOM    941  CE1 PHE A 117     -24.189 -50.825 -44.657  1.00113.36
ATOM    942  CE2 PHE A 117     -22.081 -49.968 -45.342  1.00113.36
ATOM    943  CZ  PHE A 117     -22.837 -50.997 -44.836  1.00113.36
ATOM    944  N   TYR A 118     -27.517 -47.947 -46.565  1.00 64.68
ATOM    945  CA  TYR A 118     -28.651 -48.808 -46.372  1.00 64.68
ATOM    946  C   TYR A 118     -29.316 -49.143 -47.671  1.00 64.68
ATOM    947  O   TYR A 118     -29.749 -50.276 -47.874  1.00 64.68
ATOM    948  CB  TYR A 118     -29.693 -48.231 -45.399  1.00 64.68
ATOM    949  CG  TYR A 118     -29.029 -48.229 -44.062  1.00 64.68
ATOM    950  CD1 TYR A 118     -28.823 -49.413 -43.392  1.00 64.68
ATOM    951  CD2 TYR A 118     -28.619 -47.054 -43.474  1.00 64.68
ATOM    952  CE1 TYR A 118     -28.212 -49.429 -42.160  1.00 64.68
ATOM    953  CE2 TYR A 118     -28.008 -47.063 -42.242  1.00 64.68
ATOM    954  CZ  TYR A 118     -27.802 -48.251 -41.583  1.00 64.68
ATOM    955  OH  TYR A 118     -27.175 -48.264 -40.318  1.00 64.68
ATOM    956  N   LEU A 119     -29.431 -48.163 -48.584  1.00 50.97
ATOM    957  CA  LEU A 119     -30.081 -48.374 -49.849  1.00 50.97
ATOM    958  C   LEU A 119     -29.322 -49.406 -50.634  1.00 50.97
ATOM    959  O   LEU A 119     -29.919 -50.255 -51.298  1.00 50.97
ATOM    960  CB  LEU A 119     -30.130 -47.089 -50.696  1.00 50.97
ATOM    961  CG  LEU A 119     -30.976 -45.968 -50.061  1.00 50.97
ATOM    962  CD1 LEU A 119     -30.993 -44.707 -50.942  1.00 50.97
ATOM    963  CD2 LEU A 119     -32.388 -46.467 -49.718  1.00 50.97
ATOM    964  N   LYS A 120     -27.977 -49.340 -50.605  1.00 54.93
ATOM    965  CA  LYS A 120     -27.164 -50.282 -51.323  1.00 54.93
ATOM    966  C   LYS A 120     -27.338 -51.634 -50.713  1.00 54.93
ATOM    967  O   LYS A 120     -27.376 -52.645 -51.412  1.00 54.93
ATOM    968  CB  LYS A 120     -25.661 -49.959 -51.281  1.00 54.93
ATOM    969  CG  LYS A 120     -24.831 -50.884 -52.175  1.00 54.93
ATOM    970  CD  LYS A 120     -23.389 -50.418 -52.380  1.00 54.93
ATOM    971  CE  LYS A 120     -22.365 -51.201 -51.557  1.00 54.93
ATOM    972  NZ  LYS A 120     -21.012 -50.639 -51.769  1.00 54.93
ATOM    973  N   MET A 121     -27.446 -51.682 -49.375  1.00 40.12
ATOM    974  CA  MET A 121     -27.594 -52.929 -48.689  1.00 40.12
ATOM    975  C   MET A 121     -28.865 -53.563 -49.171  1.00 40.12
ATOM    976  O   MET A 121     -28.912 -54.765 -49.428  1.00 40.12
ATOM    977  CB  MET A 121     -27.688 -52.730 -47.166  1.00 40.12
ATOM    978  CG  MET A 121     -27.634 -54.019 -46.345  1.00 40.12
ATOM    979  SD  MET A 121     -27.553 -53.739 -44.549  1.00 40.12
ATOM    980  CE  MET A 121     -27.510 -55.496 -44.097  1.00 40.12
ATOM    981  N   LYS A 122     -29.926 -52.751 -49.333  1.00 33.41
ATOM    982  CA  LYS A 122     -31.203 -53.232 -49.785  1.00 33.41
ATOM    983  C   LYS A 122     -31.027 -53.811 -51.154  1.00 33.41
ATOM    984  O   LYS A 122     -31.574 -54.868 -51.468  1.00 33.41
ATOM    985  CB  LYS A 122     -32.238 -52.096 -49.893  1.00 33.41
ATOM    986  CG  LYS A 122     -33.624 -52.546 -50.360  1.00 33.41
ATOM    987  CD  LYS A 122     -34.702 -51.471 -50.192  1.00 33.41
ATOM    988  CE  LYS A 122     -36.088 -51.915 -50.666  1.00 33.41
ATOM    989  NZ  LYS A 122     -37.070 -50.825 -50.465  1.00 33.41
ATOM    990  N   GLY A 123     -30.246 -53.125 -52.010  1.00 18.21
ATOM    991  CA  GLY A 123     -30.029 -53.598 -53.346  1.00 18.21
ATOM    992  C   GLY A 123     -29.320 -54.918 -53.287  1.00 18.21
ATOM    993  O   GLY A 123     -29.642 -55.840 -54.033  1.00 18.21
ATOM    994  N   ASP A 124     -28.325 -55.040 -52.388  1.00 39.22
ATOM    995  CA  ASP A 124     -27.540 -56.239 -52.295  1.00 39.22
ATOM    996  C   ASP A 124     -28.406 -57.398 -51.890  1.00 39.22
ATOM    997  O   ASP A 124     -28.287 -58.487 -52.449  1.00 39.22
ATOM    998  CB  ASP A 124     -26.429 -56.132 -51.235  1.00 39.22
ATOM    999  CG  ASP A 124     -25.400 -55.115 -51.710  1.00 39.22
ATOM   1000  OD1 ASP A 124     -25.391 -54.806 -52.931  1.00 39.22
ATOM   1001  OD2 ASP A 124     -24.609 -54.634 -50.856  1.00 39.22
ATOM   1002  N   TYR A 125     -29.299 -57.198 -50.901  1.00 77.06
ATOM   1003  CA  TYR A 125     -30.119 -58.273 -50.403  1.00 77.06
ATOM   1004  C   TYR A 125     -31.092 -58.766 -51.427  1.00 77.06
ATOM   1005  O   TYR A 125     -31.351 -59.966 -51.503  1.00 77.06
ATOM   1006  CB  TYR A 125     -30.809 -57.978 -49.061  1.00 77.06
ATOM   1007  CG  TYR A 125     -29.743 -58.274 -48.062  1.00 77.06
ATOM   1008  CD1 TYR A 125     -28.753 -57.363 -47.769  1.00 77.06
ATOM   1009  CD2 TYR A 125     -29.727 -59.497 -47.431  1.00 77.06
ATOM   1010  CE1 TYR A 125     -27.772 -57.670 -46.855  1.00 77.06
ATOM   1011  CE2 TYR A 125     -28.750 -59.809 -46.517  1.00 77.06
ATOM   1012  CZ  TYR A 125     -27.769 -58.894 -46.228  1.00 77.06
ATOM   1013  OH  TYR A 125     -26.762 -59.212 -45.292  1.00 77.06
ATOM   1014  N   PHE A 126     -31.674 -57.862 -52.234  1.00 62.48
ATOM   1015  CA  PHE A 126     -32.564 -58.294 -53.277  1.00 62.48
ATOM   1016  C   PHE A 126     -31.792 -59.151 -54.233  1.00 62.48
ATOM   1017  O   PHE A 126     -32.321 -60.122 -54.773  1.00 62.48
ATOM   1018  CB  PHE A 126     -33.202 -57.156 -54.093  1.00 62.48
ATOM   1019  CG  PHE A 126     -34.366 -56.624 -53.331  1.00 62.48
ATOM   1020  CD1 PHE A 126     -35.555 -57.317 -53.337  1.00 62.48
ATOM   1021  CD2 PHE A 126     -34.287 -55.443 -52.632  1.00 62.48
ATOM   1022  CE1 PHE A 126     -36.650 -56.850 -52.649  1.00 62.48
ATOM   1023  CE2 PHE A 126     -35.380 -54.971 -51.942  1.00 62.48
ATOM   1024  CZ  PHE A 126     -36.562 -55.672 -51.948  1.00 62.48
ATOM   1025  N   ARG A 127     -30.518 -58.798 -54.481  1.00 76.90
ATOM   1026  CA  ARG A 127     -29.696 -59.542 -55.394  1.00 76.90
ATOM   1027  C   ARG A 127     -29.543 -60.947 -54.884  1.00 76.90
ATOM   1028  O   ARG A 127     -29.519 -61.894 -55.668  1.00 76.90
ATOM   1029  CB  ARG A 127     -28.290 -58.936 -55.560  1.00 76.90
ATOM   1030  CG  ARG A 127     -27.432 -59.659 -56.601  1.00 76.90
ATOM   1031  CD  ARG A 127     -26.117 -58.945 -56.920  1.00 76.90
ATOM   1032  NE  ARG A 127     -25.402 -59.764 -57.939  1.00 76.90
ATOM   1033  CZ  ARG A 127     -24.635 -59.158 -58.892  1.00 76.90
ATOM   1034  NH1 ARG A 127     -24.542 -57.797 -58.939  1.00 76.90
ATOM   1035  NH2 ARG A 127     -23.958 -59.916 -59.804  1.00 76.90
ATOM   1036  N   TYR A 128     -29.416 -61.126 -53.555  1.00 67.68
ATOM   1037  CA  TYR A 128     -29.261 -62.445 -53.003  1.00 67.68
ATOM   1038  C   TYR A 128     -30.504 -63.240 -53.252  1.00 67.68
ATOM   1039  O   TYR A 128     -30.438 -64.426 -53.576  1.00 67.68
ATOM   1040  CB  TYR A 128     -29.024 -62.472 -51.480  1.00 67.68
ATOM   1041  CG  TYR A 128     -27.699 -61.860 -51.184  1.00 67.68
ATOM   1042  CD1 TYR A 128     -26.545 -62.438 -51.658  1.00 67.68
ATOM   1043  CD2 TYR A 128     -27.609 -60.733 -50.400  1.00 67.68
ATOM   1044  CE1 TYR A 128     -25.319 -61.882 -51.377  1.00 67.68
ATOM   1045  CE2 TYR A 128     -26.386 -60.173 -50.114  1.00 67.68
ATOM   1046  CZ  TYR A 128     -25.239 -60.747 -50.607  1.00 67.68
ATOM   1047  OH  TYR A 128     -23.982 -60.178 -50.319  1.00 67.68
ATOM   1048  N   LEU A 129     -31.679 -62.604 -53.086  1.00 45.68
ATOM   1049  CA  LEU A 129     -32.932 -63.272 -53.281  1.00 45.68
ATOM   1050  C   LEU A 129     -33.010 -63.724 -54.707  1.00 45.68
ATOM   1051  O   LEU A 129     -33.429 -64.847 -54.986  1.00 45.68
ATOM   1052  CB  LEU A 129     -34.139 -62.354 -53.030  1.00 45.68
ATOM   1053  CG  LEU A 129     -34.313 -61.939 -51.558  1.00 45.68
ATOM   1054  CD1 LEU A 129     -35.532 -61.022 -51.379  1.00 45.68
ATOM   1055  CD2 LEU A 129     -34.365 -63.170 -50.639  1.00 45.68
ATOM   1056  N   SER A 130     -32.572 -62.868 -55.651  1.00 39.35
ATOM   1057  CA  SER A 130     -32.697 -63.174 -57.049  1.00 39.35
ATOM   1058  C   SER A 130     -31.890 -64.392 -57.391  1.00 39.35
ATOM   1059  O   SER A 130     -32.218 -65.123 -58.322  1.00 39.35
ATOM   1060  CB  SER A 130     -32.235 -62.032 -57.973  1.00 39.35
ATOM   1061  OG  SER A 130     -30.829 -61.859 -57.888  1.00 39.35
ATOM   1062  N   GLU A 131     -30.810 -64.654 -56.641  1.00120.95
ATOM   1063  CA  GLU A 131     -29.944 -65.764 -56.928  1.00120.95
ATOM   1064  C   GLU A 131     -30.716 -67.057 -56.794  1.00120.95
ATOM   1065  O   GLU A 131     -30.466 -68.020 -57.519  1.00120.95
ATOM   1066  CB  GLU A 131     -28.764 -65.777 -55.939  1.00120.95
ATOM   1067  CG  GLU A 131     -27.561 -66.619 -56.356  1.00120.95
ATOM   1068  CD  GLU A 131     -26.411 -66.223 -55.433  1.00120.95
ATOM   1069  OE1 GLU A 131     -25.726 -65.213 -55.749  1.00120.95
ATOM   1070  OE2 GLU A 131     -26.212 -66.912 -54.397  1.00120.95
ATOM   1071  N   VAL A 132     -31.576 -67.149 -55.762  1.00106.32
ATOM   1072  CA  VAL A 132     -32.453 -68.261 -55.479  1.00106.32
ATOM   1073  C   VAL A 132     -33.813 -68.169 -56.116  1.00106.32
ATOM   1074  O   VAL A 132     -34.538 -69.162 -56.120  1.00106.32
ATOM   1075  CB  VAL A 132     -32.621 -68.520 -54.010  1.00106.32
ATOM   1076  CG1 VAL A 132     -31.241 -68.905 -53.448  1.00106.32
ATOM   1077  CG2 VAL A 132     -33.257 -67.292 -53.337  1.00106.32
ATOM   1078  N   ALA A 133     -34.228 -66.973 -56.588  1.00 51.91
ATOM   1079  CA  ALA A 133     -35.568 -66.700 -57.058  1.00 51.91
ATOM   1080  C   ALA A 133     -35.980 -67.554 -58.226  1.00 51.91
ATOM   1081  O   ALA A 133     -35.152 -68.086 -58.963  1.00 51.91
ATOM   1082  CB  ALA A 133     -35.773 -65.233 -57.474  1.00 51.91
ATOM   1083  N   SER A 134     -37.323 -67.699 -58.379  1.00 91.64
ATOM   1084  CA  SER A 134     -38.003 -68.450 -59.405  1.00 91.64
ATOM   1085  C   SER A 134     -37.972 -67.648 -60.674  1.00 91.64
ATOM   1086  O   SER A 134     -37.488 -66.519 -60.702  1.00 91.64
ATOM   1087  CB  SER A 134     -39.498 -68.664 -59.122  1.00 91.64
ATOM   1088  OG  SER A 134     -39.681 -69.309 -57.875  1.00 91.64
ATOM   1089  N   GLY A 135     -38.502 -68.225 -61.774  1.00 37.38
ATOM   1090  CA  GLY A 135     -38.433 -67.560 -63.044  1.00 37.38
ATOM   1091  C   GLY A 135     -39.181 -66.253 -63.037  1.00 37.38
ATOM   1092  O   GLY A 135     -38.615 -65.220 -63.386  1.00 37.38
ATOM   1093  N   ASP A 136     -40.467 -66.254 -62.629  1.00 85.88
ATOM   1094  CA  ASP A 136     -41.271 -65.058 -62.675  1.00 85.88
ATOM   1095  C   ASP A 136     -40.797 -64.070 -61.657  1.00 85.88
ATOM   1096  O   ASP A 136     -40.725 -62.870 -61.919  1.00 85.88
ATOM   1097  CB  ASP A 136     -42.758 -65.345 -62.394  1.00 85.88
ATOM   1098  CG  ASP A 136     -43.590 -64.122 -62.761  1.00 85.88
ATOM   1099  OD1 ASP A 136     -43.229 -62.994 -62.332  1.00 85.88
ATOM   1100  OD2 ASP A 136     -44.613 -64.308 -63.473  1.00 85.88
ATOM   1101  N   ASN A 137     -40.461 -64.578 -60.462  1.00 49.75
ATOM   1102  CA  ASN A 137     -40.067 -63.800 -59.323  1.00 49.75
ATOM   1103  C   ASN A 137     -38.748 -63.138 -59.575  1.00 49.75
ATOM   1104  O   ASN A 137     -38.456 -62.084 -59.014  1.00 49.75
ATOM   1105  CB  ASN A 137     -39.914 -64.663 -58.060  1.00 49.75
ATOM   1106  CG  ASN A 137     -41.286 -65.228 -57.722  1.00 49.75
ATOM   1107  OD1 ASN A 137     -42.307 -64.733 -58.197  1.00 49.75
ATOM   1108  ND2 ASN A 137     -41.317 -66.292 -56.875  1.00 49.75
ATOM   1109  N   LYS A 138     -37.904 -63.753 -60.419  1.00 60.46
ATOM   1110  CA  LYS A 138     -36.563 -63.283 -60.619  1.00 60.46
ATOM   1111  C   LYS A 138     -36.552 -61.872 -61.130  1.00 60.46
ATOM   1112  O   LYS A 138     -35.737 -61.063 -60.688  1.00 60.46
ATOM   1113  CB  LYS A 138     -35.795 -64.157 -61.626  1.00 60.46
ATOM   1114  CG  LYS A 138     -34.334 -63.753 -61.821  1.00 60.46
ATOM   1115  CD  LYS A 138     -33.509 -64.816 -62.549  1.00 60.46
ATOM   1116  CE  LYS A 138     -32.048 -64.419 -62.767  1.00 60.46
ATOM   1117  NZ  LYS A 138     -31.963 -63.333 -63.768  1.00 60.46
ATOM   1118  N   GLN A 139     -37.449 -61.532 -62.074  1.00 78.83
ATOM   1119  CA  GLN A 139     -37.461 -60.213 -62.644  1.00 78.83
ATOM   1120  C   GLN A 139     -37.807 -59.203 -61.593  1.00 78.83
ATOM   1121  O   GLN A 139     -37.226 -58.119 -61.558  1.00 78.83
ATOM   1122  CB  GLN A 139     -38.477 -60.068 -63.791  1.00 78.83
ATOM   1123  CG  GLN A 139     -39.933 -60.225 -63.347  1.00 78.83
ATOM   1124  CD  GLN A 139     -40.813 -60.057 -64.578  1.00 78.83
ATOM   1125  OE1 GLN A 139     -41.558 -59.087 -64.697  1.00 78.83
ATOM   1126  NE2 GLN A 139     -40.723 -61.030 -65.525  1.00 78.83
ATOM   1127  N   THR A 140     -38.767 -59.524 -60.703  1.00111.69
ATOM   1128  CA  THR A 140     -39.170 -58.563 -59.715  1.00111.69
ATOM   1129  C   THR A 140     -38.020 -58.236 -58.813  1.00111.69
ATOM   1130  O   THR A 140     -37.760 -57.067 -58.540  1.00111.69
ATOM   1131  CB  THR A 140     -40.292 -59.027 -58.832  1.00111.69
ATOM   1132  OG1 THR A 140     -39.902 -60.164 -58.076  1.00111.69
ATOM   1133  CG2 THR A 140     -41.499 -59.362 -59.715  1.00111.69
ATOM   1134  N   THR A 141     -37.280 -59.261 -58.350  1.00 39.10
ATOM   1135  CA  THR A 141     -36.216 -59.044 -57.408  1.00 39.10
ATOM   1136  C   THR A 141     -35.158 -58.179 -58.019  1.00 39.10
ATOM   1137  O   THR A 141     -34.580 -57.330 -57.341  1.00 39.10
ATOM   1138  CB  THR A 141     -35.568 -60.320 -56.953  1.00 39.10
ATOM   1139  OG1 THR A 141     -35.015 -61.018 -58.060  1.00 39.10
ATOM   1140  CG2 THR A 141     -36.627 -61.186 -56.249  1.00 39.10
ATOM   1141  N   VAL A 142     -34.854 -58.396 -59.312  1.00 33.31
ATOM   1142  CA  VAL A 142     -33.859 -57.624 -59.999  1.00 33.31
ATOM   1143  C   VAL A 142     -34.311 -56.197 -60.083  1.00 33.31
ATOM   1144  O   VAL A 142     -33.513 -55.273 -59.928  1.00 33.31
ATOM   1145  CB  VAL A 142     -33.621 -58.104 -61.402  1.00 33.31
ATOM   1146  CG1 VAL A 142     -32.650 -57.135 -62.098  1.00 33.31
ATOM   1147  CG2 VAL A 142     -33.118 -59.557 -61.345  1.00 33.31
ATOM   1148  N   SER A 143     -35.610 -55.977 -60.360  1.00 26.33
ATOM   1149  CA  SER A 143     -36.120 -54.640 -60.471  1.00 26.33
ATOM   1150  C   SER A 143     -36.030 -53.980 -59.134  1.00 26.33
ATOM   1151  O   SER A 143     -35.656 -52.812 -59.031  1.00 26.33
ATOM   1152  CB  SER A 143     -37.593 -54.596 -60.913  1.00 26.33
ATOM   1153  OG  SER A 143     -37.723 -55.124 -62.225  1.00 26.33
ATOM   1154  N   ASN A 144     -36.371 -54.721 -58.066  1.00 34.65
ATOM   1155  CA  ASN A 144     -36.313 -54.168 -56.746  1.00 34.65
ATOM   1156  C   ASN A 144     -34.882 -53.841 -56.467  1.00 34.65
ATOM   1157  O   ASN A 144     -34.568 -52.814 -55.867  1.00 34.65
ATOM   1158  CB  ASN A 144     -36.789 -55.155 -55.666  1.00 34.65
ATOM   1159  CG  ASN A 144     -38.302 -55.294 -55.777  1.00 34.65
ATOM   1160  OD1 ASN A 144     -39.045 -54.343 -55.541  1.00 34.65
ATOM   1161  ND2 ASN A 144     -38.775 -56.514 -56.146  1.00 34.65
ATOM   1162  N   SER A 145     -33.968 -54.724 -56.907  1.00 30.73
ATOM   1163  CA  SER A 145     -32.571 -54.519 -56.678  1.00 30.73
ATOM   1164  C   SER A 145     -32.129 -53.271 -57.386  1.00 30.73
ATOM   1165  O   SER A 145     -31.415 -52.449 -56.815  1.00 30.73
ATOM   1166  CB  SER A 145     -31.716 -55.685 -57.205  1.00 30.73
ATOM   1167  OG  SER A 145     -30.341 -55.438 -56.950  1.00 30.73
ATOM   1168  N   GLN A 146     -32.554 -53.077 -58.651  1.00 48.20
ATOM   1169  CA  GLN A 146     -32.102 -51.926 -59.381  1.00 48.20
ATOM   1170  C   GLN A 146     -32.586 -50.663 -58.741  1.00 48.20
ATOM   1171  O   GLN A 146     -31.832 -49.701 -58.602  1.00 48.20
ATOM   1172  CB  GLN A 146     -32.603 -51.862 -60.830  1.00 48.20
ATOM   1173  CG  GLN A 146     -32.137 -50.571 -61.504  1.00 48.20
ATOM   1174  CD  GLN A 146     -32.676 -50.513 -62.922  1.00 48.20
ATOM   1175  OE1 GLN A 146     -33.193 -51.494 -63.452  1.00 48.20
ATOM   1176  NE2 GLN A 146     -32.552 -49.317 -63.557  1.00 48.20
ATOM   1177  N   GLN A 147     -33.859 -50.645 -58.312  1.00 74.94
ATOM   1178  CA  GLN A 147     -34.458 -49.440 -57.815  1.00 74.94
ATOM   1179  C   GLN A 147     -33.719 -48.976 -56.599  1.00 74.94
ATOM   1180  O   GLN A 147     -33.496 -47.779 -56.431  1.00 74.94
ATOM   1181  CB  GLN A 147     -35.944 -49.632 -57.450  1.00 74.94
ATOM   1182  CG  GLN A 147     -36.717 -48.330 -57.204  1.00 74.94
ATOM   1183  CD  GLN A 147     -36.507 -47.880 -55.765  1.00 74.94
ATOM   1184  OE1 GLN A 147     -35.984 -48.622 -54.936  1.00 74.94
ATOM   1185  NE2 GLN A 147     -36.938 -46.628 -55.455  1.00 74.94
ATOM   1186  N   ALA A 148     -33.320 -49.913 -55.719  1.00 31.23
ATOM   1187  CA  ALA A 148     -32.636 -49.550 -54.508  1.00 31.23
ATOM   1188  C   ALA A 148     -31.317 -48.913 -54.834  1.00 31.23
ATOM   1189  O   ALA A 148     -30.941 -47.906 -54.236  1.00 31.23
ATOM   1190  CB  ALA A 148     -32.356 -50.758 -53.597  1.00 31.23
ATOM   1191  N   TYR A 149     -30.571 -49.483 -55.799  1.00 55.90
ATOM   1192  CA  TYR A 149     -29.291 -48.940 -56.163  1.00 55.90
ATOM   1193  C   TYR A 149     -29.485 -47.579 -56.754  1.00 55.90
ATOM   1194  O   TYR A 149     -28.708 -46.661 -56.492  1.00 55.90
ATOM   1195  CB  TYR A 149     -28.536 -49.753 -57.234  1.00 55.90
ATOM   1196  CG  TYR A 149     -28.079 -51.055 -56.669  1.00 55.90
ATOM   1197  CD1 TYR A 149     -27.035 -51.098 -55.774  1.00 55.90
ATOM   1198  CD2 TYR A 149     -28.668 -52.235 -57.061  1.00 55.90
ATOM   1199  CE1 TYR A 149     -26.601 -52.296 -55.257  1.00 55.90
ATOM   1200  CE2 TYR A 149     -28.239 -53.436 -56.548  1.00 55.90
ATOM   1201  CZ  TYR A 149     -27.204 -53.468 -55.643  1.00 55.90
ATOM   1202  OH  TYR A 149     -26.762 -54.700 -55.116  1.00 55.90
ATOM   1203  N   GLN A 150     -30.529 -47.424 -57.589  1.00 37.81
ATOM   1204  CA  GLN A 150     -30.760 -46.183 -58.269  1.00 37.81
ATOM   1205  C   GLN A 150     -31.007 -45.103 -57.270  1.00 37.81
ATOM   1206  O   GLN A 150     -30.493 -43.994 -57.408  1.00 37.81
ATOM   1207  CB  GLN A 150     -31.977 -46.232 -59.209  1.00 37.81
ATOM   1208  CG  GLN A 150     -32.237 -44.913 -59.941  1.00 37.81
ATOM   1209  CD  GLN A 150     -31.115 -44.688 -60.944  1.00 37.81
ATOM   1210  OE1 GLN A 150     -30.768 -45.580 -61.717  1.00 37.81
ATOM   1211  NE2 GLN A 150     -30.528 -43.461 -60.933  1.00 37.81
ATOM   1212  N   GLU A 151     -31.801 -45.397 -56.226  1.00 73.82
ATOM   1213  CA  GLU A 151     -32.098 -44.376 -55.269  1.00 73.82
ATOM   1214  C   GLU A 151     -30.837 -43.972 -54.565  1.00 73.82
ATOM   1215  O   GLU A 151     -30.601 -42.786 -54.341  1.00 73.82
ATOM   1216  CB  GLU A 151     -33.176 -44.803 -54.252  1.00 73.82
ATOM   1217  CG  GLU A 151     -32.883 -46.107 -53.513  1.00 73.82
ATOM   1218  CD  GLU A 151     -34.120 -46.473 -52.704  1.00 73.82
ATOM   1219  OE1 GLU A 151     -35.081 -45.658 -52.691  1.00 73.82
ATOM   1220  OE2 GLU A 151     -34.123 -47.575 -52.093  1.00 73.82
ATOM   1221  N   ALA A 152     -29.982 -44.950 -54.210  1.00 31.74
ATOM   1222  CA  ALA A 152     -28.746 -44.664 -53.532  1.00 31.74
ATOM   1223  C   ALA A 152     -27.852 -43.870 -54.439  1.00 31.74
ATOM   1224  O   ALA A 152     -27.161 -42.948 -54.004  1.00 31.74
ATOM   1225  CB  ALA A 152     -27.979 -45.936 -53.134  1.00 31.74
ATOM   1226  N   PHE A 153     -27.846 -44.219 -55.738  1.00 68.36
ATOM   1227  CA  PHE A 153     -26.993 -43.583 -56.704  1.00 68.36
ATOM   1228  C   PHE A 153     -27.325 -42.126 -56.779  1.00 68.36
ATOM   1229  O   PHE A 153     -26.435 -41.277 -56.746  1.00 68.36
ATOM   1230  CB  PHE A 153     -27.162 -44.194 -58.112  1.00 68.36
ATOM   1231  CG  PHE A 153     -26.350 -43.433 -59.109  1.00 68.36
ATOM   1232  CD1 PHE A 153     -24.981 -43.562 -59.162  1.00 68.36
ATOM   1233  CD2 PHE A 153     -26.970 -42.607 -60.018  1.00 68.36
ATOM   1234  CE1 PHE A 153     -24.244 -42.863 -60.090  1.00 68.36
ATOM   1235  CE2 PHE A 153     -26.240 -41.907 -60.949  1.00 68.36
ATOM   1236  CZ  PHE A 153     -24.873 -42.032 -60.985  1.00 68.36
ATOM   1237  N   GLU A 154     -28.628 -41.802 -56.843  1.00 41.39
ATOM   1238  CA  GLU A 154     -29.069 -40.446 -57.004  1.00 41.39
ATOM   1239  C   GLU A 154     -28.623 -39.617 -55.837  1.00 41.39
ATOM   1240  O   GLU A 154     -28.218 -38.469 -56.012  1.00 41.39
ATOM   1241  CB  GLU A 154     -30.601 -40.349 -57.112  1.00 41.39
ATOM   1242  CG  GLU A 154     -31.145 -41.015 -58.379  1.00 41.39
ATOM   1243  CD  GLU A 154     -32.666 -41.020 -58.318  1.00 41.39
ATOM   1244  OE1 GLU A 154     -33.246 -40.002 -57.855  1.00 41.39
ATOM   1245  OE2 GLU A 154     -33.266 -42.047 -58.731  1.00 41.39
ATOM   1246  N   ILE A 155     -28.682 -40.181 -54.615  1.00 99.99
ATOM   1247  CA  ILE A 155     -28.363 -39.475 -53.400  1.00 99.99
ATOM   1248  C   ILE A 155     -26.915 -39.078 -53.388  1.00 99.99
ATOM   1249  O   ILE A 155     -26.573 -37.947 -53.044  1.00 99.99
ATOM   1250  CB  ILE A 155     -28.543 -40.342 -52.185  1.00 99.99
ATOM   1251  CG1 ILE A 155     -29.975 -40.897 -52.089  1.00 99.99
ATOM   1252  CG2 ILE A 155     -28.119 -39.519 -50.958  1.00 99.99
ATOM   1253  CD1 ILE A 155     -31.050 -39.835 -51.881  1.00 99.99
ATOM   1254  N   SER A 156     -26.018 -40.012 -53.756  1.00 34.99
ATOM   1255  CA  SER A 156     -24.606 -39.756 -53.705  1.00 34.99
ATOM   1256  C   SER A 156     -24.282 -38.639 -54.637  1.00 34.99
ATOM   1257  O   SER A 156     -23.503 -37.743 -54.314  1.00 34.99
ATOM   1258  CB  SER A 156     -23.777 -40.976 -54.135  1.00 34.99
ATOM   1259  OG  SER A 156     -24.086 -41.318 -55.478  1.00 34.99
ATOM   1260  N   LYS A 157     -24.896 -38.661 -55.828  1.00131.52
ATOM   1261  CA  LYS A 157     -24.616 -37.663 -56.810  1.00131.52
ATOM   1262  C   LYS A 157     -25.003 -36.326 -56.259  1.00131.52
ATOM   1263  O   LYS A 157     -24.257 -35.356 -56.384  1.00131.52
ATOM   1264  CB  LYS A 157     -25.407 -37.936 -58.101  1.00131.52
ATOM   1265  CG  LYS A 157     -24.876 -37.213 -59.336  1.00131.52
ATOM   1266  CD  LYS A 157     -25.409 -37.794 -60.647  1.00131.52
ATOM   1267  CE  LYS A 157     -24.554 -38.933 -61.205  1.00131.52
ATOM   1268  NZ  LYS A 157     -23.281 -38.400 -61.736  1.00131.52
ATOM   1269  N   LYS A 158     -26.194 -36.233 -55.639  1.00156.18
ATOM   1270  CA  LYS A 158     -26.637 -34.967 -55.123  1.00156.18
ATOM   1271  C   LYS A 158     -25.824 -34.527 -53.940  1.00156.18
ATOM   1272  O   LYS A 158     -25.316 -33.408 -53.900  1.00156.18
ATOM   1273  CB  LYS A 158     -28.097 -35.000 -54.638  1.00156.18
ATOM   1274  CG  LYS A 158     -29.119 -35.264 -55.744  1.00156.18
ATOM   1275  CD  LYS A 158     -29.145 -34.190 -56.833  1.00156.18
ATOM   1276  CE  LYS A 158     -30.166 -34.472 -57.937  1.00156.18
ATOM   1277  NZ  LYS A 158     -31.542 -34.302 -57.416  1.00156.18
ATOM   1278  N   GLU A 159     -25.719 -35.408 -52.929  1.00113.96
ATOM   1279  CA  GLU A 159     -25.119 -35.110 -51.656  1.00113.96
ATOM   1280  C   GLU A 159     -23.617 -35.122 -51.613  1.00113.96
ATOM   1281  O   GLU A 159     -23.031 -34.353 -50.852  1.00113.96
ATOM   1282  CB  GLU A 159     -25.624 -36.053 -50.555  1.00113.96
ATOM   1283  CG  GLU A 159     -27.126 -35.904 -50.304  1.00113.96
ATOM   1284  CD  GLU A 159     -27.384 -34.532 -49.693  1.00113.96
ATOM   1285  OE1 GLU A 159     -26.827 -33.527 -50.210  1.00113.96
ATOM   1286  OE2 GLU A 159     -28.144 -34.473 -48.690  1.00113.96
ATOM   1287  N   MET A 160     -22.939 -35.992 -52.391  1.00 57.04
ATOM   1288  CA  MET A 160     -21.522 -36.154 -52.171  1.00 57.04
ATOM   1289  C   MET A 160     -20.710 -35.680 -53.337  1.00 57.04
ATOM   1290  O   MET A 160     -21.216 -35.516 -54.446  1.00 57.04
ATOM   1291  CB  MET A 160     -21.123 -37.620 -51.934  1.00 57.04
ATOM   1292  CG  MET A 160     -21.773 -38.237 -50.695  1.00 57.04
ATOM   1293  SD  MET A 160     -21.379 -39.993 -50.439  1.00 57.04
ATOM   1294  CE  MET A 160     -22.381 -40.169 -48.934  1.00 57.04
ATOM   1295  N   GLN A 161     -19.398 -35.457 -53.076  1.00 97.34
ATOM   1296  CA  GLN A 161     -18.438 -34.978 -54.035  1.00 97.34
ATOM   1297  C   GLN A 161     -18.183 -36.090 -55.009  1.00 97.34
ATOM   1298  O   GLN A 161     -18.268 -37.265 -54.657  1.00 97.34
ATOM   1299  CB  GLN A 161     -17.071 -34.642 -53.415  1.00 97.34
ATOM   1300  CG  GLN A 161     -17.151 -33.724 -52.197  1.00 97.34
ATOM   1301  CD  GLN A 161     -17.438 -34.613 -50.994  1.00 97.34
ATOM   1302  OE1 GLN A 161     -18.555 -34.648 -50.480  1.00 97.34
ATOM   1303  NE2 GLN A 161     -16.401 -35.367 -50.538  1.00 97.34
ATOM   1304  N   PRO A 162     -17.856 -35.756 -56.229  1.00 83.88
ATOM   1305  CA  PRO A 162     -17.653 -36.773 -57.224  1.00 83.88
ATOM   1306  C   PRO A 162     -16.493 -37.653 -56.893  1.00 83.88
ATOM   1307  O   PRO A 162     -16.417 -38.768 -57.408  1.00 83.88
ATOM   1308  CB  PRO A 162     -17.526 -36.028 -58.549  1.00 83.88
ATOM   1309  CG  PRO A 162     -18.383 -34.767 -58.331  1.00 83.88
ATOM   1310  CD  PRO A 162     -18.310 -34.506 -56.816  1.00 83.88
ATOM   1311  N   THR A 163     -15.559 -37.123 -56.089  1.00 87.84
ATOM   1312  CA  THR A 163     -14.351 -37.745 -55.628  1.00 87.84
ATOM   1313  C   THR A 163     -14.601 -38.736 -54.532  1.00 87.84
ATOM   1314  O   THR A 163     -13.788 -39.634 -54.311  1.00 87.84
ATOM   1315  CB  THR A 163     -13.388 -36.728 -55.087  1.00 87.84
ATOM   1316  OG1 THR A 163     -13.004 -35.820 -56.108  1.00 87.84
ATOM   1317  CG2 THR A 163     -12.159 -37.441 -54.516  1.00 87.84
ATOM   1318  N   HIS A 164     -15.703 -38.560 -53.778  1.00 72.04
ATOM   1319  CA  HIS A 164     -15.962 -39.346 -52.601  1.00 72.04
ATOM   1320  C   HIS A 164     -15.929 -40.807 -52.941  1.00 72.04
ATOM   1321  O   HIS A 164     -16.485 -41.258 -53.941  1.00 72.04
ATOM   1322  CB  HIS A 164     -17.319 -39.008 -51.955  1.00 72.04
ATOM   1323  CG  HIS A 164     -17.421 -39.427 -50.519  1.00 72.04
ATOM   1324  ND1 HIS A 164     -17.620 -40.719 -50.091  1.00 72.04
ATOM   1325  CD2 HIS A 164     -17.339 -38.670 -49.391  1.00 72.04
ATOM   1326  CE1 HIS A 164     -17.647 -40.681 -48.734  1.00 72.04
ATOM   1327  NE2 HIS A 164     -17.480 -39.459 -48.264  1.00 72.04
ATOM   1328  N   PRO A 165     -15.253 -41.545 -52.094  1.00 79.93
ATOM   1329  CA  PRO A 165     -15.083 -42.962 -52.285  1.00 79.93
ATOM   1330  C   PRO A 165     -16.344 -43.757 -52.180  1.00 79.93
ATOM   1331  O   PRO A 165     -16.329 -44.906 -52.609  1.00 79.93
ATOM   1332  CB  PRO A 165     -14.006 -43.389 -51.291  1.00 79.93
ATOM   1333  CG  PRO A 165     -13.155 -42.119 -51.115  1.00 79.93
ATOM   1334  CD  PRO A 165     -14.142 -40.965 -51.354  1.00 79.93
ATOM   1335  N   ILE A 166     -17.394 -43.236 -51.515  1.00115.49
ATOM   1336  CA  ILE A 166     -18.660 -43.919 -51.456  1.00115.49
ATOM   1337  C   ILE A 166     -19.346 -43.804 -52.785  1.00115.49
ATOM   1338  O   ILE A 166     -19.884 -44.774 -53.317  1.00115.49
ATOM   1339  CB  ILE A 166     -19.598 -43.315 -50.449  1.00115.49
ATOM   1340  CG1 ILE A 166     -19.006 -43.373 -49.032  1.00115.49
ATOM   1341  CG2 ILE A 166     -20.949 -44.040 -50.575  1.00115.49
ATOM   1342  CD1 ILE A 166     -18.788 -44.786 -48.502  1.00115.49
ATOM   1343  N   ARG A 167     -19.353 -42.574 -53.336  1.00 68.08
ATOM   1344  CA  ARG A 167     -19.997 -42.258 -54.580  1.00 68.08
ATOM   1345  C   ARG A 167     -19.338 -43.070 -55.650  1.00 68.08
ATOM   1346  O   ARG A 167     -20.005 -43.746 -56.434  1.00 68.08
ATOM   1347  CB  ARG A 167     -19.817 -40.768 -54.913  1.00 68.08
ATOM   1348  CG  ARG A 167     -20.678 -40.223 -56.050  1.00 68.08
ATOM   1349  CD  ARG A 167     -20.544 -38.703 -56.169  1.00 68.08
ATOM   1350  NE  ARG A 167     -21.428 -38.232 -57.270  1.00 68.08
ATOM   1351  CZ  ARG A 167     -20.946 -38.136 -58.543  1.00 68.08
ATOM   1352  NH1 ARG A 167     -19.693 -38.587 -58.837  1.00 68.08
ATOM   1353  NH2 ARG A 167     -21.715 -37.576 -59.520  1.00 68.08
ATOM   1354  N   LEU A 168     -17.993 -43.031 -55.701  1.00 65.33
ATOM   1355  CA  LEU A 168     -17.293 -43.896 -56.602  1.00 65.33
ATOM   1356  C   LEU A 168     -17.479 -45.216 -55.943  1.00 65.33
ATOM   1357  O   LEU A 168     -17.593 -45.270 -54.727  1.00 65.33
ATOM   1358  CB  LEU A 168     -15.778 -43.631 -56.663  1.00 65.33
ATOM   1359  CG  LEU A 168     -15.392 -42.254 -57.237  1.00 65.33
ATOM   1360  CD1 LEU A 168     -13.866 -42.079 -57.264  1.00 65.33
ATOM   1361  CD2 LEU A 168     -16.023 -42.019 -58.618  1.00 65.33
ATOM   1362  N   GLY A 169     -17.588 -46.322 -56.685  1.00 43.00
ATOM   1363  CA  GLY A 169     -17.735 -47.555 -55.968  1.00 43.00
ATOM   1364  C   GLY A 169     -19.192 -47.862 -55.925  1.00 43.00
ATOM   1365  O   GLY A 169     -19.597 -49.012 -56.078  1.00 43.00
ATOM   1366  N   LEU A 170     -20.024 -46.847 -55.626  1.00 61.09
ATOM   1367  CA  LEU A 170     -21.428 -47.032 -55.812  1.00 61.09
ATOM   1368  C   LEU A 170     -21.585 -47.005 -57.298  1.00 61.09
ATOM   1369  O   LEU A 170     -22.290 -47.813 -57.899  1.00 61.09
ATOM   1370  CB  LEU A 170     -22.272 -45.898 -55.207  1.00 61.09
ATOM   1371  CG  LEU A 170     -23.786 -46.095 -55.402  1.00 61.09
ATOM   1372  CD1 LEU A 170     -24.266 -47.385 -54.720  1.00 61.09
ATOM   1373  CD2 LEU A 170     -24.573 -44.859 -54.943  1.00 61.09
ATOM   1374  N   ALA A 171     -20.866 -46.056 -57.929  1.00 34.86
ATOM   1375  CA  ALA A 171     -20.870 -45.914 -59.353  1.00 34.86
ATOM   1376  C   ALA A 171     -20.329 -47.184 -59.924  1.00 34.86
ATOM   1377  O   ALA A 171     -20.871 -47.721 -60.887  1.00 34.86
ATOM   1378  CB  ALA A 171     -19.970 -44.767 -59.843  1.00 34.86
ATOM   1379  N   LEU A 172     -19.245 -47.709 -59.325  1.00 52.10
ATOM   1380  CA  LEU A 172     -18.641 -48.911 -59.823  1.00 52.10
ATOM   1381  C   LEU A 172     -19.606 -50.052 -59.680  1.00 52.10
ATOM   1382  O   LEU A 172     -19.836 -50.796 -60.632  1.00 52.10
ATOM   1383  CB  LEU A 172     -17.366 -49.283 -59.043  1.00 52.10
ATOM   1384  CG  LEU A 172     -16.635 -50.525 -59.585  1.00 52.10
ATOM   1385  CD1 LEU A 172     -16.048 -50.257 -60.980  1.00 52.10
ATOM   1386  CD2 LEU A 172     -15.585 -51.038 -58.587  1.00 52.10
ATOM   1387  N   ASN A 173     -20.228 -50.198 -58.490  1.00 43.36
ATOM   1388  CA  ASN A 173     -21.105 -51.312 -58.235  1.00 43.36
ATOM   1389  C   ASN A 173     -22.271 -51.252 -59.171  1.00 43.36
ATOM   1390  O   ASN A 173     -22.628 -52.243 -59.806  1.00 43.36
ATOM   1391  CB  ASN A 173     -21.686 -51.305 -56.808  1.00 43.36
ATOM   1392  CG  ASN A 173     -20.564 -51.581 -55.818  1.00 43.36
ATOM   1393  OD1 ASN A 173     -19.490 -52.052 -56.187  1.00 43.36
ATOM   1394  ND2 ASN A 173     -20.823 -51.289 -54.515  1.00 43.36
ATOM   1395  N   PHE A 174     -22.871 -50.059 -59.295  1.00104.28
ATOM   1396  CA  PHE A 174     -24.055 -49.837 -60.071  1.00104.28
ATOM   1397  C   PHE A 174     -23.770 -50.103 -61.526  1.00104.28
ATOM   1398  O   PHE A 174     -24.575 -50.726 -62.218  1.00104.28
ATOM   1399  CB  PHE A 174     -24.535 -48.387 -59.847  1.00104.28
ATOM   1400  CG  PHE A 174     -25.932 -48.186 -60.320  1.00104.28
ATOM   1401  CD1 PHE A 174     -26.946 -48.995 -59.861  1.00104.28
ATOM   1402  CD2 PHE A 174     -26.239 -47.139 -61.160  1.00104.28
ATOM   1403  CE1 PHE A 174     -28.241 -48.799 -60.280  1.00104.28
ATOM   1404  CE2 PHE A 174     -27.532 -46.937 -61.579  1.00104.28
ATOM   1405  CZ  PHE A 174     -28.534 -47.771 -61.144  1.00104.28
ATOM   1406  N   SER A 175     -22.609 -49.645 -62.036  1.00 36.66
ATOM   1407  CA  SER A 175     -22.284 -49.821 -63.427  1.00 36.66
ATOM   1408  C   SER A 175     -22.142 -51.281 -63.740  1.00 36.66
ATOM   1409  O   SER A 175     -22.590 -51.741 -64.789  1.00 36.66
ATOM   1410  CB  SER A 175     -20.975 -49.116 -63.823  1.00 36.66
ATOM   1411  OG  SER A 175     -19.881 -49.672 -63.109  1.00 36.66
ATOM   1412  N   VAL A 176     -21.512 -52.049 -62.833  1.00 36.87
ATOM   1413  CA  VAL A 176     -21.288 -53.454 -63.038  1.00 36.87
ATOM   1414  C   VAL A 176     -22.607 -54.157 -63.061  1.00 36.87
ATOM   1415  O   VAL A 176     -22.785 -55.144 -63.775  1.00 36.87
ATOM   1416  CB  VAL A 176     -20.452 -54.074 -61.958  1.00 36.87
ATOM   1417  CG1 VAL A 176     -20.360 -55.587 -62.219  1.00 36.87
ATOM   1418  CG2 VAL A 176     -19.087 -53.363 -61.935  1.00 36.87
ATOM   1419  N   PHE A 177     -23.563 -53.665 -62.255  1.00 52.18
ATOM   1420  CA  PHE A 177     -24.866 -54.252 -62.137  1.00 52.18
ATOM   1421  C   PHE A 177     -25.536 -54.199 -63.474  1.00 52.18
ATOM   1422  O   PHE A 177     -26.117 -55.187 -63.921  1.00 52.18
ATOM   1423  CB  PHE A 177     -25.731 -53.483 -61.119  1.00 52.18
ATOM   1424  CG  PHE A 177     -27.054 -54.149 -60.970  1.00 52.18
ATOM   1425  CD1 PHE A 177     -27.179 -55.284 -60.201  1.00 52.18
ATOM   1426  CD2 PHE A 177     -28.173 -53.628 -61.578  1.00 52.18
ATOM   1427  CE1 PHE A 177     -28.400 -55.900 -60.053  1.00 52.18
ATOM   1428  CE2 PHE A 177     -29.396 -54.239 -61.434  1.00 52.18
ATOM   1429  CZ  PHE A 177     -29.510 -55.377 -60.672  1.00 52.18
ATOM   1430  N   TYR A 178     -25.465 -53.041 -64.158  1.00147.41
ATOM   1431  CA  TYR A 178     -26.075 -52.927 -65.452  1.00147.41
ATOM   1432  C   TYR A 178     -25.434 -53.892 -66.389  1.00147.41
ATOM   1433  O   TYR A 178     -26.116 -54.564 -67.159  1.00147.41
ATOM   1434  CB  TYR A 178     -25.941 -51.527 -66.081  1.00147.41
ATOM   1435  CG  TYR A 178     -27.018 -50.658 -65.532  1.00147.41
ATOM   1436  CD1 TYR A 178     -26.849 -49.924 -64.380  1.00147.41
ATOM   1437  CD2 TYR A 178     -28.222 -50.593 -66.194  1.00147.41
ATOM   1438  CE1 TYR A 178     -27.871 -49.134 -63.906  1.00147.41
ATOM   1439  CE2 TYR A 178     -29.245 -49.806 -65.727  1.00147.41
ATOM   1440  CZ  TYR A 178     -29.069 -49.074 -64.579  1.00147.41
ATOM   1441  OH  TYR A 178     -30.120 -48.266 -64.098  1.00147.41
ATOM   1442  N   TYR A 179     -24.096 -53.974 -66.364  1.00 65.99
ATOM   1443  CA  TYR A 179     -23.421 -54.819 -67.299  1.00 65.99
ATOM   1444  C   TYR A 179     -23.716 -56.273 -67.046  1.00 65.99
ATOM   1445  O   TYR A 179     -24.155 -56.983 -67.950  1.00 65.99
ATOM   1446  CB  TYR A 179     -21.896 -54.615 -67.214  1.00 65.99
ATOM   1447  CG  TYR A 179     -21.211 -55.369 -68.301  1.00 65.99
ATOM   1448  CD1 TYR A 179     -20.923 -56.707 -68.161  1.00 65.99
ATOM   1449  CD2 TYR A 179     -20.842 -54.725 -69.460  1.00 65.99
ATOM   1450  CE1 TYR A 179     -20.284 -57.392 -69.168  1.00 65.99
ATOM   1451  CE2 TYR A 179     -20.203 -55.404 -70.470  1.00 65.99
ATOM   1452  CZ  TYR A 179     -19.925 -56.741 -70.323  1.00 65.99
ATOM   1453  OH  TYR A 179     -19.269 -57.440 -71.356  1.00 65.99
ATOM   1454  N   GLU A 180     -23.488 -56.765 -65.810  1.00 73.30
ATOM   1455  CA  GLU A 180     -23.640 -58.179 -65.587  1.00 73.30
ATOM   1456  C   GLU A 180     -25.063 -58.658 -65.529  1.00 73.30
ATOM   1457  O   GLU A 180     -25.428 -59.605 -66.226  1.00 73.30
ATOM   1458  CB  GLU A 180     -22.928 -58.674 -64.316  1.00 73.30
ATOM   1459  CG  GLU A 180     -21.402 -58.634 -64.439  1.00 73.30
ATOM   1460  CD  GLU A 180     -20.803 -59.376 -63.251  1.00 73.30
ATOM   1461  OE1 GLU A 180     -21.204 -59.075 -62.095  1.00 73.30
ATOM   1462  OE2 GLU A 180     -19.938 -60.261 -63.489  1.00 73.30
ATOM   1463  N   ILE A 181     -25.885 -58.058 -64.645  1.00127.02
ATOM   1464  CA  ILE A 181     -27.235 -58.516 -64.439  1.00127.02
ATOM   1465  C   ILE A 181     -28.206 -58.066 -65.493  1.00127.02
ATOM   1466  O   ILE A 181     -28.987 -58.860 -66.018  1.00127.02
ATOM   1467  CB  ILE A 181     -27.775 -58.083 -63.110  1.00127.02
ATOM   1468  CG1 ILE A 181     -26.857 -58.602 -61.990  1.00127.02
ATOM   1469  CG2 ILE A 181     -29.224 -58.586 -62.994  1.00127.02
ATOM   1470  CD1 ILE A 181     -26.691 -60.120 -61.995  1.00127.02
ATOM   1471  N   LEU A 182     -28.208 -56.748 -65.769  1.00 89.59
ATOM   1472  CA  LEU A 182     -29.092 -56.074 -66.682  1.00 89.59
ATOM   1473  C   LEU A 182     -28.715 -56.325 -68.111  1.00 89.59
ATOM   1474  O   LEU A 182     -29.536 -56.176 -69.011  1.00 89.59
ATOM   1475  CB  LEU A 182     -29.154 -54.563 -66.423  1.00 89.59
ATOM   1476  CG  LEU A 182     -29.744 -54.258 -65.033  1.00 89.59
ATOM   1477  CD1 LEU A 182     -29.904 -52.748 -64.800  1.00 89.59
ATOM   1478  CD2 LEU A 182     -31.049 -55.038 -64.801  1.00 89.59
ATOM   1479  N   ASN A 183     -27.440 -56.648 -68.371  1.00105.54
ATOM   1480  CA  ASN A 183     -26.986 -56.888 -69.710  1.00105.54
ATOM   1481  C   ASN A 183     -27.135 -55.636 -70.529  1.00105.54
ATOM   1482  O   ASN A 183     -27.434 -55.709 -71.720  1.00105.54
ATOM   1483  CB  ASN A 183     -27.748 -58.025 -70.414  1.00105.54
ATOM   1484  CG  ASN A 183     -26.947 -58.459 -71.634  1.00105.54
ATOM   1485  OD1 ASN A 183     -27.410 -59.267 -72.437  1.00105.54
ATOM   1486  ND2 ASN A 183     -25.706 -57.921 -71.775  1.00105.54
ATOM   1487  N   SER A 184     -26.929 -54.448 -69.915  1.00 65.66
ATOM   1488  CA  SER A 184     -26.994 -53.229 -70.675  1.00 65.66
ATOM   1489  C   SER A 184     -25.629 -52.602 -70.662  1.00 65.66
ATOM   1490  O   SER A 184     -25.320 -51.759 -69.821  1.00 65.66
ATOM   1491  CB  SER A 184     -27.963 -52.198 -70.069  1.00 65.66
ATOM   1492  OG  SER A 184     -29.284 -52.720 -70.053  1.00 65.66
ATOM   1493  N   PRO A 185     -24.806 -52.996 -71.595  1.00 75.11
ATOM   1494  CA  PRO A 185     -23.451 -52.525 -71.712  1.00 75.11
ATOM   1495  C   PRO A 185     -23.340 -51.047 -71.947  1.00 75.11
ATOM   1496  O   PRO A 185     -22.400 -50.439 -71.435  1.00 75.11
ATOM   1497  CB  PRO A 185     -22.863 -53.305 -72.886  1.00 75.11
ATOM   1498  CG  PRO A 185     -24.090 -53.591 -73.773  1.00 75.11
ATOM   1499  CD  PRO A 185     -25.249 -53.726 -72.770  1.00 75.11
ATOM   1500  N   GLU A 186     -24.257 -50.461 -72.742  1.00 68.86
ATOM   1501  CA  GLU A 186     -24.168 -49.072 -73.102  1.00 68.86
ATOM   1502  C   GLU A 186     -24.392 -48.222 -71.898  1.00 68.86
ATOM   1503  O   GLU A 186     -23.680 -47.244 -71.673  1.00 68.86
ATOM   1504  CB  GLU A 186     -25.235 -48.647 -74.129  1.00 68.86
ATOM   1505  CG  GLU A 186     -25.135 -49.356 -75.481  1.00 68.86
ATOM   1506  CD  GLU A 186     -25.921 -50.657 -75.393  1.00 68.86
ATOM   1507  OE1 GLU A 186     -26.405 -50.981 -74.277  1.00 68.86
ATOM   1508  OE2 GLU A 186     -26.052 -51.341 -76.443  1.00 68.86
ATOM   1509  N   LYS A 187     -25.420 -48.573 -71.108  1.00 75.45
ATOM   1510  CA  LYS A 187     -25.750 -47.833 -69.929  1.00 75.45
ATOM   1511  C   LYS A 187     -24.634 -48.003 -68.954  1.00 75.45
ATOM   1512  O   LYS A 187     -24.229 -47.057 -68.279  1.00 75.45
ATOM   1513  CB  LYS A 187     -27.038 -48.346 -69.259  1.00 75.45
ATOM   1514  CG  LYS A 187     -27.447 -47.545 -68.023  1.00 75.45
ATOM   1515  CD  LYS A 187     -27.887 -46.116 -68.344  1.00 75.45
ATOM   1516  CE  LYS A 187     -28.299 -45.312 -67.109  1.00 75.45
ATOM   1517  NZ  LYS A 187     -28.707 -43.948 -67.509  1.00 75.45
ATOM   1518  N   ALA A 188     -24.090 -49.232 -68.870  1.00 31.12
ATOM   1519  CA  ALA A 188     -23.055 -49.481 -67.915  1.00 31.12
ATOM   1520  C   ALA A 188     -21.895 -48.587 -68.219  1.00 31.12
ATOM   1521  O   ALA A 188     -21.336 -47.960 -67.320  1.00 31.12
ATOM   1522  CB  ALA A 188     -22.549 -50.934 -67.954  1.00 31.12
ATOM   1523  N   CYS A 189     -21.517 -48.488 -69.506  1.00 33.19
ATOM   1524  CA  CYS A 189     -20.396 -47.681 -69.905  1.00 33.19
ATOM   1525  C   CYS A 189     -20.680 -46.236 -69.638  1.00 33.19
ATOM   1526  O   CYS A 189     -19.814 -45.508 -69.156  1.00 33.19
ATOM   1527  CB  CYS A 189     -20.066 -47.814 -71.403  1.00 33.19
ATOM   1528  SG  CYS A 189     -19.466 -49.472 -71.849  1.00 33.19
ATOM   1529  N   SER A 190     -21.911 -45.779 -69.935  1.00 76.08
ATOM   1530  CA  SER A 190     -22.222 -44.388 -69.764  1.00 76.08
ATOM   1531  C   SER A 190     -22.024 -44.036 -68.328  1.00 76.08
ATOM   1532  O   SER A 190     -21.419 -43.016 -68.003  1.00 76.08
ATOM   1533  CB  SER A 190     -23.686 -44.052 -70.096  1.00 76.08
ATOM   1534  OG  SER A 190     -23.950 -44.295 -71.468  1.00 76.08
ATOM   1535  N   LEU A 191     -22.526 -44.898 -67.427  1.00 59.79
ATOM   1536  CA  LEU A 191     -22.464 -44.632 -66.021  1.00 59.79
ATOM   1537  C   LEU A 191     -21.045 -44.569 -65.551  1.00 59.79
ATOM   1538  O   LEU A 191     -20.669 -43.658 -64.815  1.00 59.79
ATOM   1539  CB  LEU A 191     -23.179 -45.709 -65.188  1.00 59.79
ATOM   1540  CG  LEU A 191     -24.715 -45.656 -65.296  1.00 59.79
ATOM   1541  CD1 LEU A 191     -25.372 -46.778 -64.479  1.00 59.79
ATOM   1542  CD2 LEU A 191     -25.243 -44.267 -64.895  1.00 59.79
ATOM   1543  N   ALA A 192     -20.208 -45.532 -65.972  1.00 37.01
ATOM   1544  CA  ALA A 192     -18.854 -45.563 -65.499  1.00 37.01
ATOM   1545  C   ALA A 192     -18.127 -44.326 -65.932  1.00 37.01
ATOM   1546  O   ALA A 192     -17.436 -43.690 -65.136  1.00 37.01
ATOM   1547  CB  ALA A 192     -18.063 -46.761 -66.053  1.00 37.01
ATOM   1548  N   LYS A 193     -18.296 -43.932 -67.206  1.00102.70
ATOM   1549  CA  LYS A 193     -17.546 -42.838 -67.757  1.00102.70
ATOM   1550  C   LYS A 193     -17.873 -41.571 -67.037  1.00102.70
ATOM   1551  O   LYS A 193     -16.987 -40.771 -66.736  1.00102.70
ATOM   1552  CB  LYS A 193     -17.833 -42.622 -69.253  1.00102.70
ATOM   1553  CG  LYS A 193     -16.834 -41.685 -69.932  1.00102.70
ATOM   1554  CD  LYS A 193     -15.441 -42.294 -70.100  1.00102.70
ATOM   1555  CE  LYS A 193     -14.446 -41.348 -70.773  1.00102.70
ATOM   1556  NZ  LYS A 193     -15.005 -40.856 -72.051  1.00102.70
ATOM   1557  N   THR A 194     -19.164 -41.356 -66.735  1.00 29.08
ATOM   1558  CA  THR A 194     -19.570 -40.140 -66.099  1.00 29.08
ATOM   1559  C   THR A 194     -18.923 -40.055 -64.752  1.00 29.08
ATOM   1560  O   THR A 194     -18.402 -39.008 -64.370  1.00 29.08
ATOM   1561  CB  THR A 194     -21.053 -40.077 -65.888  1.00 29.08
ATOM   1562  OG1 THR A 194     -21.728 -40.201 -67.132  1.00 29.08
ATOM   1563  CG2 THR A 194     -21.400 -38.733 -65.226  1.00 29.08
ATOM   1564  N   ALA A 195     -18.934 -41.165 -63.991  1.00 33.10
ATOM   1565  CA  ALA A 195     -18.373 -41.138 -62.670  1.00 33.10
ATOM   1566  C   ALA A 195     -16.906 -40.846 -62.759  1.00 33.10
ATOM   1567  O   ALA A 195     -16.384 -39.993 -62.045  1.00 33.10
ATOM   1568  CB  ALA A 195     -18.532 -42.478 -61.933  1.00 33.10
ATOM   1569  N   PHE A 196     -16.212 -41.525 -63.686  1.00 68.23
ATOM   1570  CA  PHE A 196     -14.788 -41.409 -63.834  1.00 68.23
ATOM   1571  C   PHE A 196     -14.419 -39.988 -64.169  1.00 68.23
ATOM   1572  O   PHE A 196     -13.545 -39.401 -63.531  1.00 68.23
ATOM   1573  CB  PHE A 196     -14.302 -42.343 -64.965  1.00 68.23
ATOM   1574  CG  PHE A 196     -12.815 -42.369 -65.061  1.00 68.23
ATOM   1575  CD1 PHE A 196     -12.063 -43.040 -64.124  1.00 68.23
ATOM   1576  CD2 PHE A 196     -12.173 -41.760 -66.114  1.00 68.23
ATOM   1577  CE1 PHE A 196     -10.691 -43.074 -64.220  1.00 68.23
ATOM   1578  CE2 PHE A 196     -10.802 -41.793 -66.215  1.00 68.23
ATOM   1579  CZ  PHE A 196     -10.058 -42.448 -65.266  1.00 68.23
ATOM   1580  N   ASP A 197     -15.104 -39.385 -65.160  1.00 34.99
ATOM   1581  CA  ASP A 197     -14.769 -38.067 -65.631  1.00 34.99
ATOM   1582  C   ASP A 197     -14.979 -37.046 -64.559  1.00 34.99
ATOM   1583  O   ASP A 197     -14.158 -36.147 -64.381  1.00 34.99
ATOM   1584  CB  ASP A 197     -15.620 -37.631 -66.838  1.00 34.99
ATOM   1585  CG  ASP A 197     -15.200 -38.448 -68.052  1.00 34.99
ATOM   1586  OD1 ASP A 197     -14.137 -39.121 -67.974  1.00 34.99
ATOM   1587  OD2 ASP A 197     -15.933 -38.407 -69.076  1.00 34.99
ATOM   1588  N   GLU A 198     -16.085 -37.166 -63.807  1.00 43.20
ATOM   1589  CA  GLU A 198     -16.427 -36.183 -62.820  1.00 43.20
ATOM   1590  C   GLU A 198     -15.364 -36.129 -61.769  1.00 43.20
ATOM   1591  O   GLU A 198     -14.975 -35.048 -61.332  1.00 43.20
ATOM   1592  CB  GLU A 198     -17.752 -36.512 -62.114  1.00 43.20
ATOM   1593  CG  GLU A 198     -18.963 -36.436 -63.044  1.00 43.20
ATOM   1594  CD  GLU A 198     -20.171 -36.958 -62.283  1.00 43.20
ATOM   1595  OE1 GLU A 198     -20.070 -38.077 -61.713  1.00 43.20
ATOM   1596  OE2 GLU A 198     -21.209 -36.245 -62.257  1.00 43.20
ATOM   1597  N   ALA A 199     -14.884 -37.300 -61.316  1.00 34.88
ATOM   1598  CA  ALA A 199     -13.866 -37.364 -60.306  1.00 34.88
ATOM   1599  C   ALA A 199     -12.594 -36.798 -60.856  1.00 34.88
ATOM   1600  O   ALA A 199     -11.853 -36.103 -60.163  1.00 34.88
ATOM   1601  CB  ALA A 199     -13.575 -38.800 -59.840  1.00 34.88
ATOM   1602  N   ILE A 200     -12.319 -37.073 -62.142  1.00 46.81
ATOM   1603  CA  ILE A 200     -11.093 -36.649 -62.753  1.00 46.81
ATOM   1604  C   ILE A 200     -10.995 -35.161 -62.676  1.00 46.81
ATOM   1605  O   ILE A 200      -9.923 -34.616 -62.422  1.00 46.81
ATOM   1606  CB  ILE A 200     -11.009 -36.990 -64.208  1.00 46.81
ATOM   1607  CG1 ILE A 200     -11.004 -38.509 -64.410  1.00 46.81
ATOM   1608  CG2 ILE A 200      -9.775 -36.282 -64.793  1.00 46.81
ATOM   1609  CD1 ILE A 200     -11.195 -38.893 -65.870  1.00 46.81
ATOM   1610  N   ALA A 201     -12.117 -34.459 -62.893  1.00 45.79
ATOM   1611  CA  ALA A 201     -12.077 -33.026 -62.928  1.00 45.79
ATOM   1612  C   ALA A 201     -11.594 -32.488 -61.611  1.00 45.79
ATOM   1613  O   ALA A 201     -10.857 -31.506 -61.573  1.00 45.79
ATOM   1614  CB  ALA A 201     -13.456 -32.401 -63.202  1.00 45.79
ATOM   1615  N   GLU A 202     -12.039 -33.116 -60.510  1.00139.89
ATOM   1616  CA  GLU A 202     -11.826 -32.799 -59.120  1.00139.89
ATOM   1617  C   GLU A 202     -10.477 -33.186 -58.577  1.00139.89
ATOM   1618  O   GLU A 202     -10.172 -32.857 -57.433  1.00139.89
ATOM   1619  CB  GLU A 202     -12.889 -33.437 -58.214  1.00139.89
ATOM   1620  CG  GLU A 202     -14.294 -32.926 -58.532  1.00139.89
ATOM   1621  CD  GLU A 202     -14.250 -31.406 -58.477  1.00139.89
ATOM   1622  OE1 GLU A 202     -13.809 -30.864 -57.429  1.00139.89
ATOM   1623  OE2 GLU A 202     -14.650 -30.767 -59.487  1.00139.89
ATOM   1624  N   LEU A 203      -9.648 -33.925 -59.337  1.00 75.41
ATOM   1625  CA  LEU A 203      -8.421 -34.492 -58.828  1.00 75.41
ATOM   1626  C   LEU A 203      -7.591 -33.434 -58.161  1.00 75.41
ATOM   1627  O   LEU A 203      -6.852 -33.723 -57.219  1.00 75.41
ATOM   1628  CB  LEU A 203      -7.573 -35.137 -59.942  1.00 75.41
ATOM   1629  CG  LEU A 203      -8.236 -36.374 -60.581  1.00 75.41
ATOM   1630  CD1 LEU A 203      -7.353 -36.986 -61.682  1.00 75.41
ATOM   1631  CD2 LEU A 203      -8.627 -37.407 -59.511  1.00 75.41
ATOM   1632  N   ASP A 204      -7.707 -32.178 -58.615  1.00 56.16
ATOM   1633  CA  ASP A 204      -6.930 -31.087 -58.101  1.00 56.16
ATOM   1634  C   ASP A 204      -7.132 -30.963 -56.614  1.00 56.16
ATOM   1635  O   ASP A 204      -6.191 -30.669 -55.879  1.00 56.16
ATOM   1636  CB  ASP A 204      -7.373 -29.743 -58.701  1.00 56.16
ATOM   1637  CG  ASP A 204      -7.097 -29.766 -60.197  1.00 56.16
ATOM   1638  OD1 ASP A 204      -6.170 -30.508 -60.618  1.00 56.16
ATOM   1639  OD2 ASP A 204      -7.814 -29.045 -60.940  1.00 56.16
ATOM   1640  N   THR A 205      -8.369 -31.190 -56.136  1.00 65.54
ATOM   1641  CA  THR A 205      -8.775 -31.004 -54.767  1.00 65.54
ATOM   1642  C   THR A 205      -8.139 -31.986 -53.822  1.00 65.54
ATOM   1643  O   THR A 205      -8.046 -31.705 -52.630  1.00 65.54
ATOM   1644  CB  THR A 205     -10.260 -31.122 -54.577  1.00 65.54
ATOM   1645  OG1 THR A 205     -10.697 -32.442 -54.864  1.00 65.54
ATOM   1646  CG2 THR A 205     -10.949 -30.121 -55.519  1.00 65.54
ATOM   1647  N   LEU A 206      -7.731 -33.175 -54.301  1.00 63.47
ATOM   1648  CA  LEU A 206      -7.271 -34.245 -53.449  1.00 63.47
ATOM   1649  C   LEU A 206      -5.943 -33.975 -52.807  1.00 63.47
ATOM   1650  O   LEU A 206      -5.096 -33.251 -53.329  1.00 63.47
ATOM   1651  CB  LEU A 206      -7.148 -35.585 -54.193  1.00 63.47
ATOM   1652  CG  LEU A 206      -8.484 -36.089 -54.769  1.00 63.47
ATOM   1653  CD1 LEU A 206      -8.309 -37.428 -55.501  1.00 63.47
ATOM   1654  CD2 LEU A 206      -9.575 -36.133 -53.688  1.00 63.47
ATOM   1655  N   ASN A 207      -5.762 -34.572 -51.606  1.00 48.84
ATOM   1656  CA  ASN A 207      -4.557 -34.467 -50.834  1.00 48.84
ATOM   1657  C   ASN A 207      -3.602 -35.521 -51.308  1.00 48.84
ATOM   1658  O   ASN A 207      -3.994 -36.636 -51.648  1.00 48.84
ATOM   1659  CB  ASN A 207      -4.797 -34.682 -49.328  1.00 48.84
ATOM   1660  CG  ASN A 207      -3.577 -34.195 -48.559  1.00 48.84
ATOM   1661  OD1 ASN A 207      -2.479 -34.731 -48.697  1.00 48.84
ATOM   1662  ND2 ASN A 207      -3.773 -33.139 -47.726  1.00 48.84
ATOM   1663  N   GLU A 208      -2.300 -35.181 -51.316  1.00 40.70
ATOM   1664  CA  GLU A 208      -1.262 -36.058 -51.774  1.00 40.70
ATOM   1665  C   GLU A 208      -1.200 -37.235 -50.858  1.00 40.70
ATOM   1666  O   GLU A 208      -0.813 -38.331 -51.260  1.00 40.70
ATOM   1667  CB  GLU A 208       0.135 -35.414 -51.750  1.00 40.70
ATOM   1668  CG  GLU A 208       0.618 -35.070 -50.338  1.00 40.70
ATOM   1669  CD  GLU A 208       2.057 -34.579 -50.426  1.00 40.70
ATOM   1670  OE1 GLU A 208       2.600 -34.531 -51.562  1.00 40.70
ATOM   1671  OE2 GLU A 208       2.632 -34.247 -49.356  1.00 40.70
ATOM   1672  N   GLU A 209      -1.544 -37.013 -49.579  1.00116.67
ATOM   1673  CA  GLU A 209      -1.460 -38.034 -48.582  1.00116.67
ATOM   1674  C   GLU A 209      -2.380 -39.167 -48.911  1.00116.67
ATOM   1675  O   GLU A 209      -1.968 -40.322 -48.801  1.00116.67
ATOM   1676  CB  GLU A 209      -1.846 -37.528 -47.182  1.00116.67
ATOM   1677  CG  GLU A 209      -1.552 -38.536 -46.070  1.00116.67
ATOM   1678  CD  GLU A 209      -0.049 -38.525 -45.829  1.00116.67
ATOM   1679  OE1 GLU A 209       0.652 -37.740 -46.521  1.00116.67
ATOM   1680  OE2 GLU A 209       0.417 -39.297 -44.949  1.00116.67
ATOM   1681  N   SER A 210      -3.643 -38.891 -49.319  1.00150.29
ATOM   1682  CA  SER A 210      -4.502 -40.023 -49.537  1.00150.29
ATOM   1683  C   SER A 210      -5.339 -39.859 -50.777  1.00150.29
ATOM   1684  O   SER A 210      -6.556 -40.035 -50.737  1.00150.29
ATOM   1685  CB  SER A 210      -5.493 -40.218 -48.382  1.00150.29
ATOM   1686  OG  SER A 210      -4.783 -40.333 -47.159  1.00150.29
ATOM   1687  N   TYR A 211      -4.701 -39.581 -51.927  1.00 69.78
ATOM   1688  CA  TYR A 211      -5.379 -39.452 -53.187  1.00 69.78
ATOM   1689  C   TYR A 211      -5.893 -40.799 -53.593  1.00 69.78
ATOM   1690  O   TYR A 211      -6.942 -40.920 -54.224  1.00 69.78
ATOM   1691  CB  TYR A 211      -4.471 -38.906 -54.307  1.00 69.78
ATOM   1692  CG  TYR A 211      -3.318 -39.832 -54.502  1.00 69.78
ATOM   1693  CD1 TYR A 211      -3.439 -40.946 -55.302  1.00 69.78
ATOM   1694  CD2 TYR A 211      -2.111 -39.582 -53.890  1.00 69.78
ATOM   1695  CE1 TYR A 211      -2.376 -41.799 -55.485  1.00 69.78
ATOM   1696  CE2 TYR A 211      -1.044 -40.431 -54.069  1.00 69.78
ATOM   1697  CZ  TYR A 211      -1.176 -41.541 -54.867  1.00 69.78
ATOM   1698  OH  TYR A 211      -0.083 -42.414 -55.052  1.00 69.78
ATOM   1699  N   LYS A 212      -5.146 -41.850 -53.214  1.00 79.04
ATOM   1700  CA  LYS A 212      -5.375 -43.218 -53.586  1.00 79.04
ATOM   1701  C   LYS A 212      -6.733 -43.663 -53.152  1.00 79.04
ATOM   1702  O   LYS A 212      -7.311 -44.549 -53.779  1.00 79.04
ATOM   1703  CB  LYS A 212      -4.357 -44.183 -52.952  1.00 79.04
ATOM   1704  CG  LYS A 212      -2.931 -44.002 -53.474  1.00 79.04
ATOM   1705  CD  LYS A 212      -1.876 -44.700 -52.614  1.00 79.04
ATOM   1706  CE  LYS A 212      -1.575 -43.964 -51.306  1.00 79.04
ATOM   1707  NZ  LYS A 212      -0.550 -44.700 -50.532  1.00 79.04
ATOM   1708  N   ASP A 213      -7.276 -43.086 -52.064  1.00 47.96
ATOM   1709  CA  ASP A 213      -8.558 -43.525 -51.596  1.00 47.96
ATOM   1710  C   ASP A 213      -9.538 -43.364 -52.720  1.00 47.96
ATOM   1711  O   ASP A 213     -10.417 -44.205 -52.906  1.00 47.96
ATOM   1712  CB  ASP A 213      -9.073 -42.700 -50.403  1.00 47.96
ATOM   1713  CG  ASP A 213      -8.236 -43.055 -49.181  1.00 47.96
ATOM   1714  OD1 ASP A 213      -7.499 -44.075 -49.240  1.00 47.96
ATOM   1715  OD2 ASP A 213      -8.330 -42.312 -48.168  1.00 47.96
ATOM   1716  N   SER A 214      -9.456 -42.240 -53.456  1.00100.55
ATOM   1717  CA  SER A 214     -10.292 -42.029 -54.604  1.00100.55
ATOM   1718  C   SER A 214      -9.749 -42.710 -55.838  1.00100.55
ATOM   1719  O   SER A 214     -10.488 -43.342 -56.592  1.00100.55
ATOM   1720  CB  SER A 214     -10.446 -40.536 -54.938  1.00100.55
ATOM   1721  OG  SER A 214     -11.283 -40.374 -56.071  1.00100.55
ATOM   1722  N   THR A 215      -8.422 -42.619 -56.058  1.00 47.81
ATOM   1723  CA  THR A 215      -7.796 -43.034 -57.287  1.00 47.81
ATOM   1724  C   THR A 215      -7.955 -44.492 -57.564  1.00 47.81
ATOM   1725  O   THR A 215      -8.206 -44.881 -58.704  1.00 47.81
ATOM   1726  CB  THR A 215      -6.328 -42.729 -57.322  1.00 47.81
ATOM   1727  OG1 THR A 215      -6.118 -41.331 -57.186  1.00 47.81
ATOM   1728  CG2 THR A 215      -5.749 -43.223 -58.659  1.00 47.81
ATOM   1729  N   LEU A 216      -7.830 -45.346 -56.537  1.00 44.92
ATOM   1730  CA  LEU A 216      -7.859 -46.755 -56.791  1.00 44.92
ATOM   1731  C   LEU A 216      -9.165 -47.128 -57.423  1.00 44.92
ATOM   1732  O   LEU A 216      -9.185 -47.886 -58.389  1.00 44.92
ATOM   1733  CB  LEU A 216      -7.680 -47.584 -55.507  1.00 44.92
ATOM   1734  CG  LEU A 216      -6.308 -47.364 -54.838  1.00 44.92
ATOM   1735  CD1 LEU A 216      -6.153 -48.210 -53.565  1.00 44.92
ATOM   1736  CD2 LEU A 216      -5.158 -47.571 -55.837  1.00 44.92
ATOM   1737  N   ILE A 217     -10.290 -46.596 -56.914  1.00 45.52
ATOM   1738  CA  ILE A 217     -11.588 -46.938 -57.431  1.00 45.52
ATOM   1739  C   ILE A 217     -11.735 -46.448 -58.841  1.00 45.52
ATOM   1740  O   ILE A 217     -12.343 -47.111 -59.679  1.00 45.52
ATOM   1741  CB  ILE A 217     -12.714 -46.370 -56.624  1.00 45.52
ATOM   1742  CG1 ILE A 217     -12.658 -46.918 -55.188  1.00 45.52
ATOM   1743  CG2 ILE A 217     -14.027 -46.703 -57.353  1.00 45.52
ATOM   1744  CD1 ILE A 217     -13.569 -46.176 -54.212  1.00 45.52
ATOM   1745  N   MET A 218     -11.194 -45.254 -59.134  1.00 40.83
ATOM   1746  CA  MET A 218     -11.319 -44.666 -60.437  1.00 40.83
ATOM   1747  C   MET A 218     -10.651 -45.562 -61.431  1.00 40.83
ATOM   1748  O   MET A 218     -11.127 -45.722 -62.554  1.00 40.83
ATOM   1749  CB  MET A 218     -10.650 -43.284 -60.520  1.00 40.83
ATOM   1750  CG  MET A 218     -11.326 -42.238 -59.631  1.00 40.83
ATOM   1751  SD  MET A 218     -10.479 -40.630 -59.574  1.00 40.83
ATOM   1752  CE  MET A 218     -10.894 -40.154 -61.277  1.00 40.83
ATOM   1753  N   GLN A 219      -9.525 -46.181 -61.038  1.00 32.55
ATOM   1754  CA  GLN A 219      -8.804 -47.032 -61.938  1.00 32.55
ATOM   1755  C   GLN A 219      -9.708 -48.156 -62.346  1.00 32.55
ATOM   1756  O   GLN A 219      -9.722 -48.551 -63.510  1.00 32.55
ATOM   1757  CB  GLN A 219      -7.542 -47.635 -61.295  1.00 32.55
ATOM   1758  CG  GLN A 219      -6.494 -46.581 -60.932  1.00 32.55
ATOM   1759  CD  GLN A 219      -5.293 -47.277 -60.307  1.00 32.55
ATOM   1760  OE1 GLN A 219      -4.880 -48.349 -60.749  1.00 32.55
ATOM   1761  NE2 GLN A 219      -4.717 -46.653 -59.245  1.00 32.55
ATOM   1762  N   LEU A 220     -10.495 -48.698 -61.396  1.00 83.98
ATOM   1763  CA  LEU A 220     -11.389 -49.784 -61.694  1.00 83.98
ATOM   1764  C   LEU A 220     -12.428 -49.341 -62.677  1.00 83.98
ATOM   1765  O   LEU A 220     -12.725 -50.055 -63.634  1.00 83.98
ATOM   1766  CB  LEU A 220     -12.138 -50.321 -60.460  1.00 83.98
ATOM   1767  CG  LEU A 220     -11.277 -51.178 -59.514  1.00 83.98
ATOM   1768  CD1 LEU A 220     -10.888 -52.503 -60.182  1.00 83.98
ATOM   1769  CD2 LEU A 220     -10.059 -50.412 -58.984  1.00 83.98
ATOM   1770  N   LEU A 221     -13.000 -48.139 -62.482  1.00 46.08
ATOM   1771  CA  LEU A 221     -14.023 -47.689 -63.379  1.00 46.08
ATOM   1772  C   LEU A 221     -13.427 -47.622 -64.750  1.00 46.08
ATOM   1773  O   LEU A 221     -14.034 -48.070 -65.722  1.00 46.08
ATOM   1774  CB  LEU A 221     -14.543 -46.285 -63.027  1.00 46.08
ATOM   1775  CG  LEU A 221     -15.308 -46.224 -61.691  1.00 46.08
ATOM   1776  CD1 LEU A 221     -15.804 -44.800 -61.397  1.00 46.08
ATOM   1777  CD2 LEU A 221     -16.449 -47.254 -61.657  1.00 46.08
ATOM   1778  N   ARG A 222     -12.203 -47.074 -64.862  1.00117.07
ATOM   1779  CA  ARG A 222     -11.580 -46.923 -66.146  1.00117.07
ATOM   1780  C   ARG A 222     -11.280 -48.264 -66.743  1.00117.07
ATOM   1781  O   ARG A 222     -11.451 -48.464 -67.944  1.00117.07
ATOM   1782  CB  ARG A 222     -10.263 -46.133 -66.101  1.00117.07
ATOM   1783  CG  ARG A 222      -9.832 -45.662 -67.490  1.00117.07
ATOM   1784  CD  ARG A 222      -8.417 -45.090 -67.548  1.00117.07
ATOM   1785  NE  ARG A 222      -7.500 -46.242 -67.771  1.00117.07
ATOM   1786  CZ  ARG A 222      -7.302 -46.714 -69.037  1.00117.07
ATOM   1787  NH1 ARG A 222      -7.933 -46.124 -70.093  1.00117.07
ATOM   1788  NH2 ARG A 222      -6.478 -47.782 -69.245  1.00117.07
ATOM   1789  N   ASP A 223     -10.825 -49.227 -65.919  1.00 29.66
ATOM   1790  CA  ASP A 223     -10.451 -50.511 -66.440  1.00 29.66
ATOM   1791  C   ASP A 223     -11.651 -51.138 -67.080  1.00 29.66
ATOM   1792  O   ASP A 223     -11.565 -51.685 -68.179  1.00 29.66
ATOM   1793  CB  ASP A 223      -9.949 -51.472 -65.349  1.00 29.66
ATOM   1794  CG  ASP A 223      -8.590 -50.979 -64.871  1.00 29.66
ATOM   1795  OD1 ASP A 223      -7.913 -50.259 -65.652  1.00 29.66
ATOM   1796  OD2 ASP A 223      -8.212 -51.318 -63.718  1.00 29.66
ATOM   1797  N   ASN A 224     -12.816 -51.049 -66.413  1.00 38.07
ATOM   1798  CA  ASN A 224     -14.018 -51.650 -66.914  1.00 38.07
ATOM   1799  C   ASN A 224     -14.400 -51.010 -68.212  1.00 38.07
ATOM   1800  O   ASN A 224     -14.864 -51.685 -69.129  1.00 38.07
ATOM   1801  CB  ASN A 224     -15.213 -51.509 -65.954  1.00 38.07
ATOM   1802  CG  ASN A 224     -15.004 -52.479 -64.801  1.00 38.07
ATOM   1803  OD1 ASN A 224     -14.287 -53.470 -64.933  1.00 38.07
ATOM   1804  ND2 ASN A 224     -15.659 -52.197 -63.643  1.00 38.07
ATOM   1805  N   LEU A 225     -14.213 -49.684 -68.328  1.00131.88
ATOM   1806  CA  LEU A 225     -14.636 -48.987 -69.508  1.00131.88
ATOM   1807  C   LEU A 225     -13.870 -49.494 -70.698  1.00131.88
ATOM   1808  O   LEU A 225     -14.455 -49.761 -71.747  1.00131.88
ATOM   1809  CB  LEU A 225     -14.439 -47.462 -69.358  1.00131.88
ATOM   1810  CG  LEU A 225     -15.114 -46.593 -70.439  1.00131.88
ATOM   1811  CD1 LEU A 225     -14.442 -46.743 -71.807  1.00131.88
ATOM   1812  CD2 LEU A 225     -16.629 -46.849 -70.492  1.00131.88
ATOM   1813  N   THR A 226     -12.540 -49.666 -70.569  1.00 31.41
ATOM   1814  CA  THR A 226     -11.756 -50.115 -71.686  1.00 31.41
ATOM   1815  C   THR A 226     -12.159 -51.512 -72.041  1.00 31.41
ATOM   1816  O   THR A 226     -12.315 -51.840 -73.216  1.00 31.41
ATOM   1817  CB  THR A 226     -10.282 -50.116 -71.398  1.00 31.41
ATOM   1818  OG1 THR A 226      -9.986 -51.017 -70.342  1.00 31.41
ATOM   1819  CG2 THR A 226      -9.856 -48.690 -71.011  1.00 31.41
ATOM   1820  N   LEU A 227     -12.350 -52.371 -71.022  1.00102.01
ATOM   1821  CA  LEU A 227     -12.668 -53.750 -71.254  1.00102.01
ATOM   1822  C   LEU A 227     -13.984 -53.847 -71.959  1.00102.01
ATOM   1823  O   LEU A 227     -14.111 -54.547 -72.962  1.00102.01
ATOM   1824  CB  LEU A 227     -12.771 -54.544 -69.933  1.00102.01
ATOM   1825  CG  LEU A 227     -13.038 -56.060 -70.075  1.00102.01
ATOM   1826  CD1 LEU A 227     -14.464 -56.382 -70.551  1.00102.01
ATOM   1827  CD2 LEU A 227     -11.960 -56.721 -70.945  1.00102.01
ATOM   1828  N   TRP A 228     -14.997 -53.121 -71.458  1.00 62.06
ATOM   1829  CA  TRP A 228     -16.323 -53.194 -71.998  1.00 62.06
ATOM   1830  C   TRP A 228     -16.344 -52.653 -73.393  1.00 62.06
ATOM   1831  O   TRP A 228     -17.038 -53.184 -74.258  1.00 62.06
ATOM   1832  CB  TRP A 228     -17.342 -52.429 -71.139  1.00 62.06
ATOM   1833  CG  TRP A 228     -17.589 -53.106 -69.811  1.00 62.06
ATOM   1834  CD1 TRP A 228     -17.381 -54.409 -69.464  1.00 62.06
ATOM   1835  CD2 TRP A 228     -18.086 -52.447 -68.636  1.00 62.06
ATOM   1836  NE1 TRP A 228     -17.718 -54.605 -68.146  1.00 62.06
ATOM   1837  CE2 TRP A 228     -18.152 -53.405 -67.623  1.00 62.06
ATOM   1838  CE3 TRP A 228     -18.450 -51.150 -68.415  1.00 62.06
ATOM   1839  CZ2 TRP A 228     -18.586 -53.078 -66.370  1.00 62.06
ATOM   1840  CZ3 TRP A 228     -18.892 -50.825 -67.152  1.00 62.06
ATOM   1841  CH2 TRP A 228     -18.958 -51.770 -66.149  1.00 62.06
ATOM   1842  N   THR A 229     -15.598 -51.562 -73.640  1.00 86.48
ATOM   1843  CA  THR A 229     -15.570 -50.944 -74.935  1.00 86.48
ATOM   1844  C   THR A 229     -14.950 -51.879 -75.923  1.00 86.48
ATOM   1845  O   THR A 229     -15.434 -52.021 -77.045  1.00 86.48
ATOM   1846  CB  THR A 229     -14.763 -49.681 -74.942  1.00 86.48
ATOM   1847  OG1 THR A 229     -15.277 -48.769 -73.983  1.00 86.48
ATOM   1848  CG2 THR A 229     -14.846 -49.059 -76.345  1.00 86.48
ATOM   1849  N   SER A 230     -13.859 -52.560 -75.527  1.00 21.06
ATOM   1850  CA  SER A 230     -13.187 -53.415 -76.460  1.00 21.06
ATOM   1851  C   SER A 230     -14.156 -54.452 -76.922  1.00 21.06
ATOM   1852  O   SER A 230     -14.298 -54.697 -78.119  1.00 21.06
ATOM   1853  CB  SER A 230     -11.981 -54.147 -75.844  1.00 21.06
ATOM   1854  OG  SER A 230     -12.418 -55.053 -74.842  1.00 21.06
ATOM   1855  N   GLU A 231     -14.871 -55.074 -75.970  1.00 66.19
ATOM   1856  CA  GLU A 231     -15.817 -56.097 -76.300  1.00 66.19
ATOM   1857  C   GLU A 231     -16.938 -55.438 -77.094  1.00 66.19
ATOM   1858  O   GLU A 231     -17.158 -55.848 -78.265  1.00 66.19
ATOM   1859  CB  GLU A 231     -16.444 -56.726 -75.045  1.00 66.19
ATOM   1860  CG  GLU A 231     -17.385 -57.896 -75.328  1.00 66.19
ATOM   1861  CD  GLU A 231     -17.911 -58.389 -73.987  1.00 66.19
ATOM   1862  OE1 GLU A 231     -17.080 -58.834 -73.149  1.00 66.19
ATOM   1863  OE2 GLU A 231     -19.150 -58.318 -73.781  1.00 66.19
ATOM   1864  OXT GLU A 231     -17.593 -54.518 -76.535  1.00 66.19
TER
ATOM   1865  N   GLU B 232     -35.788 -93.758 -45.097  1.00 16.40
ATOM   1866  CA  GLU B 232     -34.803 -94.862 -45.088  1.00 16.40
ATOM   1867  C   GLU B 232     -33.495 -94.358 -44.583  1.00 16.40
ATOM   1868  O   GLU B 232     -33.232 -93.157 -44.597  1.00 16.40
ATOM   1869  CB  GLU B 232     -34.593 -95.416 -46.506  1.00 16.40
ATOM   1870  CG  GLU B 232     -34.699 -96.927 -46.596  1.00 16.40
ATOM   1871  CD  GLU B 232     -33.505 -97.625 -45.974  1.00 16.40
ATOM   1872  OE1 GLU B 232     -32.365 -97.158 -46.186  1.00 16.40
ATOM   1873  OE2 GLU B 232     -33.708 -98.640 -45.274  1.00 16.40
ATOM   1874  N   ARG B 233     -32.644 -95.274 -44.092  1.00105.15
ATOM   1875  CA  ARG B 233     -31.372 -94.852 -43.595  1.00105.15
ATOM   1876  C   ARG B 233     -30.564 -94.340 -44.740  1.00105.15
ATOM   1877  O   ARG B 233     -29.827 -93.365 -44.601  1.00105.15
ATOM   1878  CB  ARG B 233     -30.585 -95.951 -42.860  1.00105.15
ATOM   1879  CG  ARG B 233     -30.254 -97.132 -43.777  1.00105.15
ATOM   1880  CD  ARG B 233     -30.014 -98.456 -43.048  1.00105.15
ATOM   1881  NE  ARG B 233     -28.802 -98.313 -42.197  1.00105.15
ATOM   1882  CZ  ARG B 233     -28.494 -99.295 -41.298  1.00105.15
ATOM   1883  NH1 ARG B 233     -29.298-100.393 -41.190  1.00105.15
ATOM   1884  NH2 ARG B 233     -27.388 -99.177 -40.508  1.00105.15
ATOM   1885  N   LYS B 234     -30.707 -94.965 -45.921  1.00 70.15
ATOM   1886  CA  LYS B 234     -29.923 -94.548 -47.045  1.00 70.15
ATOM   1887  C   LYS B 234     -30.232 -93.108 -47.297  1.00 70.15
ATOM   1888  O   LYS B 234     -29.345 -92.330 -47.636  1.00 70.15
ATOM   1889  CB  LYS B 234     -30.236 -95.325 -48.335  1.00 70.15
ATOM   1890  CG  LYS B 234     -29.228 -96.412 -48.655  1.00 70.15
ATOM   1891  CD  LYS B 234     -29.062 -97.364 -47.482  1.00 70.15
ATOM   1892  CE  LYS B 234     -27.647 -97.317 -46.928  1.00 70.15
ATOM   1893  NZ  LYS B 234     -26.652 -97.847 -47.901  1.00 70.15
ATOM   1894  N   LYS B 235     -31.509 -92.709 -47.154  1.00 42.55
ATOM   1895  CA  LYS B 235     -31.840 -91.331 -47.361  1.00 42.55
ATOM   1896  C   LYS B 235     -31.162 -90.488 -46.320  1.00 42.55
ATOM   1897  O   LYS B 235     -30.469 -89.523 -46.639  1.00 42.55
ATOM   1898  CB  LYS B 235     -33.350 -91.065 -47.248  1.00 42.55
ATOM   1899  CG  LYS B 235     -33.759 -89.667 -47.669  1.00 42.55
ATOM   1900  CD  LYS B 235     -34.058 -88.798 -46.458  1.00 42.55
ATOM   1901  CE  LYS B 235     -34.829 -87.548 -46.852  1.00 42.55
ATOM   1902  NZ  LYS B 235     -36.207 -87.546 -46.287  1.00 42.55
ATOM   1903  N   LYS B 236     -31.284 -90.872 -45.035  1.00 52.64
ATOM   1904  CA  LYS B 236     -30.750 -90.064 -43.967  1.00 52.64
ATOM   1905  C   LYS B 236     -29.280 -89.925 -44.176  1.00 52.64
ATOM   1906  O   LYS B 236     -28.716 -88.844 -44.017  1.00 52.64
ATOM   1907  CB  LYS B 236     -30.912 -90.720 -42.582  1.00 52.64
ATOM   1908  CG  LYS B 236     -32.320 -91.202 -42.297  1.00 52.64
ATOM   1909  CD  LYS B 236     -33.051 -90.231 -41.385  1.00 52.64
ATOM   1910  CE  LYS B 236     -34.414 -90.772 -40.981  1.00 52.64
ATOM   1911  NZ  LYS B 236     -35.371 -89.678 -40.658  1.00 52.64
ATOM   1912  N   SER B 237     -28.626 -91.040 -44.540  1.00 36.75
ATOM   1913  CA  SER B 237     -27.211 -91.058 -44.747  1.00 36.75
ATOM   1914  C   SER B 237     -26.873 -90.140 -45.880  1.00 36.75
ATOM   1915  O   SER B 237     -25.886 -89.409 -45.806  1.00 36.75
ATOM   1916  CB  SER B 237     -26.694 -92.427 -45.083  1.00 36.75
ATOM   1917  OG  SER B 237     -27.026 -92.815 -46.417  1.00 36.75
ATOM   1918  N   ASP B 238     -27.670 -90.152 -46.969  1.00 82.42
ATOM   1919  CA  ASP B 238     -27.366 -89.263 -48.058  1.00 82.42
ATOM   1920  C   ASP B 238     -27.492 -87.850 -47.593  1.00 82.42
ATOM   1921  O   ASP B 238     -26.599 -87.037 -47.828  1.00 82.42
ATOM   1922  CB  ASP B 238     -28.250 -89.434 -49.310  1.00 82.42
ATOM   1923  CG  ASP B 238     -27.822 -90.613 -50.154  1.00 82.42
ATOM   1924  OD1 ASP B 238     -26.603 -90.849 -50.285  1.00 82.42
ATOM   1925  OD2 ASP B 238     -28.713 -91.304 -50.690  1.00 82.42
ATOM   1926  N   PHE B 239     -28.580 -87.533 -46.866  1.00 78.12
ATOM   1927  CA  PHE B 239     -28.777 -86.185 -46.420  1.00 78.12
ATOM   1928  C   PHE B 239     -27.590 -85.803 -45.596  1.00 78.12
ATOM   1929  O   PHE B 239     -27.101 -84.679 -45.690  1.00 78.12
ATOM   1930  CB  PHE B 239     -30.041 -86.009 -45.564  1.00 78.12
ATOM   1931  CG  PHE B 239     -30.041 -84.753 -44.747  1.00 78.12
ATOM   1932  CD1 PHE B 239     -28.982 -84.456 -43.905  1.00 78.12
ATOM   1933  CD2 PHE B 239     -31.101 -83.866 -44.813  1.00 78.12
ATOM   1934  CE1 PHE B 239     -28.985 -83.301 -43.148  1.00 78.12
ATOM   1935  CE2 PHE B 239     -31.107 -82.710 -44.056  1.00 78.12
ATOM   1936  CZ  PHE B 239     -30.047 -82.426 -43.223  1.00 78.12
ATOM   1937  N   ALA B 240     -27.078 -86.747 -44.786  1.00 28.50
ATOM   1938  CA  ALA B 240     -25.946 -86.486 -43.943  1.00 28.50
ATOM   1939  C   ALA B 240     -24.744 -86.156 -44.782  1.00 28.50
ATOM   1940  O   ALA B 240     -23.969 -85.268 -44.435  1.00 28.50
ATOM   1941  CB  ALA B 240     -25.576 -87.689 -43.059  1.00 28.50
ATOM   1942  N   LYS B 241     -24.538 -86.872 -45.905  1.00 42.48
ATOM   1943  CA  LYS B 241     -23.387 -86.640 -46.737  1.00 42.48
ATOM   1944  C   LYS B 241     -23.455 -85.274 -47.359  1.00 42.48
ATOM   1945  O   LYS B 241     -22.429 -84.613 -47.522  1.00 42.48
ATOM   1946  CB  LYS B 241     -23.239 -87.679 -47.865  1.00 42.48
ATOM   1947  CG  LYS B 241     -22.892 -89.080 -47.350  1.00 42.48
ATOM   1948  CD  LYS B 241     -21.426 -89.256 -46.947  1.00 42.48
ATOM   1949  CE  LYS B 241     -20.936 -90.704 -47.033  1.00 42.48
ATOM   1950  NZ  LYS B 241     -19.548 -90.741 -47.547  1.00 42.48
ATOM   1951  N   ILE B 242     -24.659 -84.827 -47.767  1.00 46.17
ATOM   1952  CA  ILE B 242     -24.809 -83.532 -48.378  1.00 46.17
ATOM   1953  C   ILE B 242     -24.506 -82.463 -47.375  1.00 46.17
ATOM   1954  O   ILE B 242     -23.763 -81.523 -47.650  1.00 46.17
ATOM   1955  CB  ILE B 242     -26.226 -83.311 -48.937  1.00 46.17
ATOM   1956  CG1 ILE B 242     -26.613 -84.455 -49.878  1.00 46.17
ATOM   1957  CG2 ILE B 242     -26.296 -82.005 -49.713  1.00 46.17
ATOM   1958  CD1 ILE B 242     -27.968 -84.280 -50.527  1.00 46.17
ATOM   1959  N   ALA B 243     -25.047 -82.607 -46.155  1.00 33.66
ATOM   1960  CA  ALA B 243     -24.870 -81.602 -45.151  1.00 33.66
ATOM   1961  C   ALA B 243     -23.404 -81.444 -44.922  1.00 33.66
ATOM   1962  O   ALA B 243     -22.913 -80.327 -44.770  1.00 33.66
ATOM   1963  CB  ALA B 243     -25.518 -81.978 -43.809  1.00 33.66
ATOM   1964  N   GLU B 244     -22.658 -82.564 -44.909  1.00 34.83
ATOM   1965  CA  GLU B 244     -21.248 -82.490 -44.660  1.00 34.83
ATOM   1966  C   GLU B 244     -20.589 -81.691 -45.746  1.00 34.83
ATOM   1967  O   GLU B 244     -19.751 -80.835 -45.467  1.00 34.83
ATOM   1968  CB  GLU B 244     -20.572 -83.871 -44.622  1.00 34.83
ATOM   1969  CG  GLU B 244     -19.262 -83.882 -43.832  1.00 34.83
ATOM   1970  CD  GLU B 244     -18.233 -84.663 -44.638  1.00 34.83
ATOM   1971  OE1 GLU B 244     -17.725 -84.105 -45.647  1.00 34.83
ATOM   1972  OE2 GLU B 244     -17.945 -85.829 -44.259  1.00 34.83
ATOM   1973  N   GLN B 245     -20.966 -81.928 -47.019  1.00 48.11
ATOM   1974  CA  GLN B 245     -20.348 -81.218 -48.107  1.00 48.11
ATOM   1975  C   GLN B 245     -20.647 -79.762 -47.921  1.00 48.11
ATOM   1976  O   GLN B 245     -19.783 -78.904 -48.094  1.00 48.11
ATOM   1977  CB  GLN B 245     -20.926 -81.614 -49.480  1.00 48.11
ATOM   1978  CG  GLN B 245     -20.773 -83.095 -49.837  1.00 48.11
ATOM   1979  CD  GLN B 245     -19.994 -83.223 -51.140  1.00 48.11
ATOM   1980  OE1 GLN B 245     -18.978 -82.556 -51.332  1.00 48.11
ATOM   1981  NE2 GLN B 245     -20.476 -84.096 -52.064  1.00 48.11
ATOM   1982  N   SER B 246     -21.903 -79.477 -47.538  1.00 64.36
ATOM   1983  CA  SER B 246     -22.473 -78.180 -47.301  1.00 64.36
ATOM   1984  C   SER B 246     -21.802 -77.538 -46.127  1.00 64.36
ATOM   1985  O   SER B 246     -21.825 -76.317 -45.989  1.00 64.36
ATOM   1986  CB  SER B 246     -23.983 -78.237 -47.013  1.00 64.36
ATOM   1987  OG  SER B 246     -24.726 -77.873 -48.160  1.00 64.36
ATOM   1988  N   GLU B 247     -21.221 -78.351 -45.226  1.00 72.91
ATOM   1989  CA  GLU B 247     -20.603 -77.843 -44.034  1.00 72.91
ATOM   1990  C   GLU B 247     -21.661 -77.340 -43.106  1.00 72.91
ATOM   1991  O   GLU B 247     -21.474 -76.346 -42.406  1.00 72.91
ATOM   1992  CB  GLU B 247     -19.603 -76.709 -44.322  1.00 72.91
ATOM   1993  CG  GLU B 247     -18.150 -77.121 -44.068  1.00 72.91
ATOM   1994  CD  GLU B 247     -17.611 -76.311 -42.899  1.00 72.91
ATOM   1995  OE1 GLU B 247     -18.110 -75.174 -42.680  1.00 72.91
ATOM   1996  OE2 GLU B 247     -16.687 -76.819 -42.211  1.00 72.91
ATOM   1997  N   ARG B 248     -22.821 -78.028 -43.101  1.00156.74
ATOM   1998  CA  ARG B 248     -23.864 -77.740 -42.159  1.00156.74
ATOM   1999  C   ARG B 248     -23.888 -78.929 -41.245  1.00156.74
ATOM   2000  O   ARG B 248     -24.645 -79.879 -41.434  1.00156.74
ATOM   2001  CB  ARG B 248     -25.233 -77.594 -42.835  1.00156.74
ATOM   2002  CG  ARG B 248     -25.357 -76.261 -43.577  1.00156.74
ATOM   2003  CD  ARG B 248     -26.654 -76.114 -44.369  1.00156.74
ATOM   2004  NE  ARG B 248     -27.766 -76.125 -43.380  1.00156.74
ATOM   2005  CZ  ARG B 248     -28.710 -75.141 -43.400  1.00156.74
ATOM   2006  NH1 ARG B 248     -28.626 -74.131 -44.316  1.00156.74
ATOM   2007  NH2 ARG B 248     -29.732 -75.171 -42.497  1.00156.74
ATOM   2008  N   TYR B 249     -23.046 -78.870 -40.201  1.00 77.16
ATOM   2009  CA  TYR B 249     -22.804 -79.954 -39.291  1.00 77.16
ATOM   2010  C   TYR B 249     -23.990 -80.279 -38.436  1.00 77.16
ATOM   2011  O   TYR B 249     -24.187 -81.438 -38.073  1.00 77.16
ATOM   2012  CB  TYR B 249     -21.575 -79.701 -38.404  1.00 77.16
ATOM   2013  CG  TYR B 249     -20.437 -79.675 -39.369  1.00 77.16
ATOM   2014  CD1 TYR B 249     -20.071 -80.814 -40.051  1.00 77.16
ATOM   2015  CD2 TYR B 249     -19.742 -78.511 -39.601  1.00 77.16
ATOM   2016  CE1 TYR B 249     -19.028 -80.792 -40.947  1.00 77.16
ATOM   2017  CE2 TYR B 249     -18.697 -78.482 -40.495  1.00 77.16
ATOM   2018  CZ  TYR B 249     -18.340 -79.623 -41.171  1.00 77.16
ATOM   2019  OH  TYR B 249     -17.269 -79.596 -42.090  1.00 77.16
ATOM   2020  N   ASP B 250     -24.782 -79.270 -38.032  1.00 35.66
ATOM   2021  CA  ASP B 250     -25.904 -79.549 -37.179  1.00 35.66
ATOM   2022  C   ASP B 250     -26.872 -80.430 -37.909  1.00 35.66
ATOM   2023  O   ASP B 250     -27.405 -81.385 -37.348  1.00 35.66
ATOM   2024  CB  ASP B 250     -26.644 -78.275 -36.743  1.00 35.66
ATOM   2025  CG  ASP B 250     -25.638 -77.386 -36.025  1.00 35.66
ATOM   2026  OD1 ASP B 250     -24.772 -76.790 -36.720  1.00 35.66
ATOM   2027  OD2 ASP B 250     -25.728 -77.286 -34.772  1.00 35.66
ATOM   2028  N   GLU B 251     -27.123 -80.141 -39.196  1.00107.48
ATOM   2029  CA  GLU B 251     -28.042 -80.944 -39.949  1.00107.48
ATOM   2030  C   GLU B 251     -27.483 -82.331 -40.050  1.00107.48
ATOM   2031  O   GLU B 251     -28.206 -83.318 -39.915  1.00107.48
ATOM   2032  CB  GLU B 251     -28.247 -80.407 -41.376  1.00107.48
ATOM   2033  CG  GLU B 251     -29.368 -79.375 -41.488  1.00107.48
ATOM   2034  CD  GLU B 251     -28.950 -78.138 -40.708  1.00107.48
ATOM   2035  OE1 GLU B 251     -28.030 -77.421 -41.184  1.00107.48
ATOM   2036  OE2 GLU B 251     -29.545 -77.895 -39.624  1.00107.48
ATOM   2037  N   MET B 252     -26.158 -82.432 -40.258  1.00 36.86
ATOM   2038  CA  MET B 252     -25.513 -83.697 -40.452  1.00 36.86
ATOM   2039  C   MET B 252     -25.708 -84.541 -39.231  1.00 36.86
ATOM   2040  O   MET B 252     -26.004 -85.732 -39.332  1.00 36.86
ATOM   2041  CB  MET B 252     -23.998 -83.534 -40.674  1.00 36.86
ATOM   2042  CG  MET B 252     -23.242 -84.840 -40.916  1.00 36.86
ATOM   2043  SD  MET B 252     -21.433 -84.645 -40.950  1.00 36.86
ATOM   2044  CE  MET B 252     -21.085 -86.353 -41.458  1.00 36.86
ATOM   2045  N   VAL B 253     -25.547 -83.937 -38.039  1.00 90.39
ATOM   2046  CA  VAL B 253     -25.672 -84.670 -36.810  1.00 90.39
ATOM   2047  C   VAL B 253     -27.089 -85.118 -36.613  1.00 90.39
ATOM   2048  O   VAL B 253     -27.331 -86.224 -36.133  1.00 90.39
ATOM   2049  CB  VAL B 253     -25.242 -83.902 -35.592  1.00 90.39
ATOM   2050  CG1 VAL B 253     -26.080 -82.622 -35.468  1.00 90.39
ATOM   2051  CG2 VAL B 253     -25.353 -84.837 -34.378  1.00 90.39
ATOM   2052  N   LYS B 254     -28.074 -84.270 -36.968  1.00 30.65
ATOM   2053  CA  LYS B 254     -29.444 -84.646 -36.763  1.00 30.65
ATOM   2054  C   LYS B 254     -29.746 -85.852 -37.596  1.00 30.65
ATOM   2055  O   LYS B 254     -30.388 -86.793 -37.131  1.00 30.65
ATOM   2056  CB  LYS B 254     -30.440 -83.545 -37.162  1.00 30.65
ATOM   2057  CG  LYS B 254     -30.321 -82.281 -36.333  1.00 30.65
ATOM   2058  CD  LYS B 254     -30.407 -82.592 -34.848  1.00 30.65
ATOM   2059  CE  LYS B 254     -31.737 -83.238 -34.494  1.00 30.65
ATOM   2060  NZ  LYS B 254     -32.883 -82.320 -34.740  1.00 30.65
ATOM   2061  N   VAL B 255     -29.271 -85.870 -38.855  1.00 29.37
ATOM   2062  CA  VAL B 255     -29.572 -86.983 -39.706  1.00 29.37
ATOM   2063  C   VAL B 255     -29.008 -88.222 -39.083  1.00 29.37
ATOM   2064  O   VAL B 255     -29.678 -89.250 -39.000  1.00 29.37
ATOM   2065  CB  VAL B 255     -28.996 -86.825 -41.125  1.00 29.37
ATOM   2066  CG1 VAL B 255     -27.759 -87.693 -41.298  1.00 29.37
ATOM   2067  CG2 VAL B 255     -30.023 -87.243 -42.166  1.00 29.37
ATOM   2068  N   MET B 256     -27.755 -88.147 -38.606  1.00 58.46
ATOM   2069  CA  MET B 256     -27.114 -89.291 -38.023  1.00 58.46
ATOM   2070  C   MET B 256     -27.809 -89.677 -36.751  1.00 58.46
ATOM   2071  O   MET B 256     -27.859 -90.854 -36.398  1.00 58.46
ATOM   2072  CB  MET B 256     -25.627 -89.068 -37.714  1.00 58.46
ATOM   2073  CG  MET B 256     -24.754 -89.164 -38.966  1.00 58.46
ATOM   2074  SD  MET B 256     -24.615 -90.846 -39.645  1.00 58.46
ATOM   2075  CE  MET B 256     -25.740 -90.579 -41.044  1.00 58.46
ATOM   2076  N   ASN B 257     -28.333 -88.692 -36.000  1.00 67.22
ATOM   2077  CA  ASN B 257     -29.001 -88.993 -34.764  1.00 67.22
ATOM   2078  C   ASN B 257     -30.185 -89.854 -35.075  1.00 67.22
ATOM   2079  O   ASN B 257     -30.444 -90.849 -34.400  1.00 67.22
ATOM   2080  CB  ASN B 257     -29.567 -87.741 -34.071  1.00 67.22
ATOM   2081  CG  ASN B 257     -28.733 -87.316 -32.883  1.00 67.22
ATOM   2082  OD1 ASN B 257     -29.174 -87.394 -31.736  1.00 67.22
ATOM   2083  ND2 ASN B 257     -27.518 -86.859 -33.156  1.00 67.22
ATOM   2084  N   GLU B 258     -30.928 -89.484 -36.130  1.00137.65
ATOM   2085  CA  GLU B 258     -32.126 -90.165 -36.526  1.00137.65
ATOM   2086  C   GLU B 258     -31.798 -91.565 -36.954  1.00137.65
ATOM   2087  O   GLU B 258     -32.601 -92.472 -36.746  1.00137.65
ATOM   2088  CB  GLU B 258     -32.828 -89.467 -37.705  1.00137.65
ATOM   2089  CG  GLU B 258     -33.168 -88.013 -37.439  1.00137.65
ATOM   2090  CD  GLU B 258     -34.621 -87.828 -37.044  1.00137.65
ATOM   2091  OE1 GLU B 258     -35.481 -88.559 -37.580  1.00137.65
ATOM   2092  OE2 GLU B 258     -34.899 -86.952 -36.198  1.00137.65
ATOM   2093  N   VAL B 259     -30.643 -91.781 -37.619  1.00123.85
ATOM   2094  CA  VAL B 259     -30.309 -93.114 -38.053  1.00123.85
ATOM   2095  C   VAL B 259     -29.995 -93.988 -36.872  1.00123.85
ATOM   2096  O   VAL B 259     -30.369 -95.159 -36.844  1.00123.85
ATOM   2097  CB  VAL B 259     -29.169 -93.213 -39.039  1.00123.85
ATOM   2098  CG1 VAL B 259     -29.198 -94.600 -39.693  1.00123.85
ATOM   2099  CG2 VAL B 259     -29.230 -92.065 -40.045  1.00123.85
ATOM   2100  N   ALA B 260     -29.296 -93.432 -35.863  1.00 46.81
ATOM   2101  CA  ALA B 260     -28.885 -94.150 -34.686  1.00 46.81
ATOM   2102  C   ALA B 260     -30.097 -94.609 -33.929  1.00 46.81
ATOM   2103  O   ALA B 260     -30.081 -95.661 -33.293  1.00 46.81
ATOM   2104  CB  ALA B 260     -28.037 -93.291 -33.731  1.00 46.81
ATOM   2105  N   LYS B 261     -31.165 -93.791 -33.966  1.00 43.51
ATOM   2106  CA  LYS B 261     -32.430 -93.978 -33.303  1.00 43.51
ATOM   2107  C   LYS B 261     -33.140 -95.195 -33.828  1.00 43.51
ATOM   2108  O   LYS B 261     -33.988 -95.766 -33.143  1.00 43.51
ATOM   2109  CB  LYS B 261     -33.314 -92.740 -33.471  1.00 43.51
ATOM   2110  CG  LYS B 261     -33.483 -91.922 -32.201  1.00 43.51
ATOM   2111  CD  LYS B 261     -32.140 -91.470 -31.652  1.00 43.51
ATOM   2112  CE  LYS B 261     -32.274 -90.935 -30.235  1.00 43.51
ATOM   2113  NZ  LYS B 261     -32.676 -92.001 -29.276  1.00 43.51
ATOM   2114  N   MET B 262     -32.837 -95.601 -35.074  1.00128.92
ATOM   2115  CA  MET B 262     -33.460 -96.723 -35.728  1.00128.92
ATOM   2116  C   MET B 262     -33.194 -97.919 -34.863  1.00128.92
ATOM   2117  O   MET B 262     -33.962 -98.881 -34.865  1.00128.92
ATOM   2118  CB  MET B 262     -32.862 -97.003 -37.120  1.00128.92
ATOM   2119  CG  MET B 262     -33.064 -95.866 -38.124  1.00128.92
ATOM   2120  SD  MET B 262     -32.568 -96.262 -39.829  1.00128.92
ATOM   2121  CE  MET B 262     -32.671 -94.551 -40.429  1.00128.92
ATOM   2122  N   PRO B 263     -32.094 -97.863 -34.084  1.00110.40
ATOM   2123  CA  PRO B 263     -31.717 -98.883 -33.144  1.00110.40
ATOM   2124  C   PRO B 263     -31.070-100.079 -33.784  1.00110.40
ATOM   2125  O   PRO B 263     -31.127-101.182 -33.243  1.00110.40
ATOM   2126  CB  PRO B 263     -33.057 -99.229 -32.492  1.00110.40
ATOM   2127  CG  PRO B 263     -33.764 -97.898 -32.371  1.00110.40
ATOM   2128  CD  PRO B 263     -33.658 -97.328 -33.774  1.00110.40
ATOM   2129  N   GLY B 264     -30.385 -99.889 -34.929  1.00 90.91
ATOM   2130  CA  GLY B 264     -29.685-100.979 -35.551  1.00 90.91
ATOM   2131  C   GLY B 264     -28.228-100.623 -35.559  1.00 90.91
ATOM   2132  O   GLY B 264     -27.871 -99.446 -35.547  1.00 90.91
ATOM   2133  N   GLU B 265     -27.338-101.640 -35.572  1.00 79.07
ATOM   2134  CA  GLU B 265     -25.933-101.347 -35.546  1.00 79.07
ATOM   2135  C   GLU B 265     -25.594-100.586 -36.792  1.00 79.07
ATOM   2136  O   GLU B 265     -26.136-100.843 -37.866  1.00 79.07
ATOM   2137  CB  GLU B 265     -25.031-102.593 -35.438  1.00 79.07
ATOM   2138  CG  GLU B 265     -24.935-103.383 -36.748  1.00 79.07
ATOM   2139  CD  GLU B 265     -26.111-104.350 -36.836  1.00 79.07
ATOM   2140  OE1 GLU B 265     -27.224-103.903 -37.219  1.00 79.07
ATOM   2141  OE2 GLU B 265     -25.909-105.551 -36.516  1.00 79.07
ATOM   2142  N   MET B 266     -24.698 -99.588 -36.648  1.00 57.29
ATOM   2143  CA  MET B 266     -24.300 -98.724 -37.727  1.00 57.29
ATOM   2144  C   MET B 266     -23.223 -99.388 -38.527  1.00 57.29
ATOM   2145  O   MET B 266     -22.558-100.312 -38.062  1.00 57.29
ATOM   2146  CB  MET B 266     -23.727 -97.377 -37.246  1.00 57.29
ATOM   2147  CG  MET B 266     -24.788 -96.346 -36.917  1.00 57.29
ATOM   2148  SD  MET B 266     -24.098 -94.811 -36.273  1.00 57.29
ATOM   2149  CE  MET B 266     -24.910 -93.609 -37.325  1.00 57.29
ATOM   2150  N   SER B 267     -23.051 -98.931 -39.784  1.00 98.35
ATOM   2151  CA  SER B 267     -22.019 -99.428 -40.647  1.00 98.35
ATOM   2152  C   SER B 267     -20.807 -98.581 -40.422  1.00 98.35
ATOM   2153  O   SER B 267     -20.875 -97.523 -39.798  1.00 98.35
ATOM   2154  CB  SER B 267     -22.370 -99.348 -42.105  1.00 98.35
ATOM   2155  OG  SER B 267     -22.179 -98.035 -42.633  1.00 98.35
ATOM   2156  N   VAL B 268     -19.658 -99.020 -40.965  1.00 89.46
ATOM   2157  CA  VAL B 268     -18.423 -98.329 -40.747  1.00 89.46
ATOM   2158  C   VAL B 268     -18.569 -96.925 -41.242  1.00 89.46
ATOM   2159  O   VAL B 268     -18.086 -95.993 -40.601  1.00 89.46
ATOM   2160  CB  VAL B 268     -17.267 -98.960 -41.473  1.00 89.46
ATOM   2161  CG1 VAL B 268     -15.981 -98.210 -41.087  1.00 89.46
ATOM   2162  CG2 VAL B 268     -17.224-100.462 -41.142  1.00 89.46
ATOM   2163  N   GLU B 269     -19.217 -96.732 -42.408  1.00 83.01
ATOM   2164  CA  GLU B 269     -19.355 -95.406 -42.944  1.00 83.01
ATOM   2165  C   GLU B 269     -20.301 -94.588 -42.111  1.00 83.01
ATOM   2166  O   GLU B 269     -20.046 -93.413 -41.854  1.00 83.01
ATOM   2167  CB  GLU B 269     -19.891 -95.354 -44.385  1.00 83.01
ATOM   2168  CG  GLU B 269     -19.326 -96.434 -45.309  1.00 83.01
ATOM   2169  CD  GLU B 269     -20.336 -97.571 -45.331  1.00 83.01
ATOM   2170  OE1 GLU B 269     -21.306 -97.475 -46.127  1.00 83.01
ATOM   2171  OE2 GLU B 269     -20.161 -98.541 -44.547  1.00 83.01
ATOM   2172  N   GLU B 270     -21.430 -95.186 -41.679  1.00 48.32
ATOM   2173  CA  GLU B 270     -22.425 -94.477 -40.918  1.00 48.32
ATOM   2174  C   GLU B 270     -21.842 -94.110 -39.593  1.00 48.32
ATOM   2175  O   GLU B 270     -22.146 -93.054 -39.040  1.00 48.32
ATOM   2176  CB  GLU B 270     -23.690 -95.313 -40.658  1.00 48.32
ATOM   2177  CG  GLU B 270     -24.621 -95.407 -41.869  1.00 48.32
ATOM   2178  CD  GLU B 270     -25.616 -96.528 -41.608  1.00 48.32
ATOM   2179  OE1 GLU B 270     -25.158 -97.668 -41.328  1.00 48.32
ATOM   2180  OE2 GLU B 270     -26.845 -96.261 -41.683  1.00 48.32
ATOM   2181  N   ARG B 271     -21.002 -95.003 -39.040  1.00133.29
ATOM   2182  CA  ARG B 271     -20.377 -94.770 -37.773  1.00133.29
ATOM   2183  C   ARG B 271     -19.482 -93.576 -37.880  1.00133.29
ATOM   2184  O   ARG B 271     -19.423 -92.756 -36.967  1.00133.29
ATOM   2185  CB  ARG B 271     -19.474 -95.926 -37.318  1.00133.29
ATOM   2186  CG  ARG B 271     -20.274 -97.132 -36.825  1.00133.29
ATOM   2187  CD  ARG B 271     -19.546 -97.968 -35.773  1.00133.29
ATOM   2188  NE  ARG B 271     -18.422 -98.679 -36.436  1.00133.29
ATOM   2189  CZ  ARG B 271     -18.653 -99.869 -37.064  1.00133.29
ATOM   2190  NH1 ARG B 271     -19.897-100.429 -37.035  1.00133.29
ATOM   2191  NH2 ARG B 271     -17.638-100.500 -37.721  1.00133.29
ATOM   2192  N   ASN B 272     -18.730 -93.468 -38.991  1.00 38.16
ATOM   2193  CA  ASN B 272     -17.817 -92.375 -39.169  1.00 38.16
ATOM   2194  C   ASN B 272     -18.566 -91.086 -39.341  1.00 38.16
ATOM   2195  O   ASN B 272     -18.163 -90.055 -38.806  1.00 38.16
ATOM   2196  CB  ASN B 272     -16.886 -92.560 -40.379  1.00 38.16
ATOM   2197  CG  ASN B 272     -15.650 -93.300 -39.886  1.00 38.16
ATOM   2198  OD1 ASN B 272     -14.625 -92.689 -39.587  1.00 38.16
ATOM   2199  ND2 ASN B 272     -15.743 -94.654 -39.808  1.00 38.16
ATOM   2200  N   LEU B 273     -19.684 -91.110 -40.091  1.00 39.63
ATOM   2201  CA  LEU B 273     -20.430 -89.915 -40.377  1.00 39.63
ATOM   2202  C   LEU B 273     -20.953 -89.337 -39.096  1.00 39.63
ATOM   2203  O   LEU B 273     -20.928 -88.123 -38.897  1.00 39.63
ATOM   2204  CB  LEU B 273     -21.636 -90.180 -41.297  1.00 39.63
ATOM   2205  CG  LEU B 273     -21.243 -90.680 -42.701  1.00 39.63
ATOM   2206  CD1 LEU B 273     -22.448 -91.279 -43.445  1.00 39.63
ATOM   2207  CD2 LEU B 273     -20.534 -89.580 -43.509  1.00 39.63
ATOM   2208  N   LEU B 274     -21.450 -90.204 -38.196  1.00100.72
ATOM   2209  CA  LEU B 274     -21.995 -89.790 -36.935  1.00100.72
ATOM   2210  C   LEU B 274     -20.899 -89.179 -36.114  1.00100.72
ATOM   2211  O   LEU B 274     -21.112 -88.180 -35.429  1.00100.72
ATOM   2212  CB  LEU B 274     -22.638 -90.983 -36.189  1.00100.72
ATOM   2213  CG  LEU B 274     -23.129 -90.726 -34.748  1.00100.72
ATOM   2214  CD1 LEU B 274     -24.010 -89.471 -34.698  1.00100.72
ATOM   2215  CD2 LEU B 274     -23.884 -91.926 -34.159  1.00100.72
ATOM   2216  N   SER B 275     -19.694 -89.778 -36.157  1.00 36.72
ATOM   2217  CA  SER B 275     -18.572 -89.305 -35.394  1.00 36.72
ATOM   2218  C   SER B 275     -18.132 -87.966 -35.902  1.00 36.72
ATOM   2219  O   SER B 275     -17.916 -87.035 -35.127  1.00 36.72
ATOM   2220  CB  SER B 275     -17.362 -90.252 -35.478  1.00 36.72
ATOM   2221  OG  SER B 275     -16.622 -90.215 -34.265  1.00 36.72
ATOM   2222  N   VAL B 276     -17.997 -87.838 -37.235  1.00 33.63
ATOM   2223  CA  VAL B 276     -17.535 -86.625 -37.846  1.00 33.63
ATOM   2224  C   VAL B 276     -18.518 -85.533 -37.561  1.00 33.63
ATOM   2225  O   VAL B 276     -18.135 -84.395 -37.294  1.00 33.63
ATOM   2226  CB  VAL B 276     -17.415 -86.744 -39.338  1.00 33.63
ATOM   2227  CG1 VAL B 276     -17.074 -85.361 -39.916  1.00 33.63
ATOM   2228  CG2 VAL B 276     -16.373 -87.830 -39.661  1.00 33.63
ATOM   2229  N   ALA B 277     -19.824 -85.849 -37.620  1.00 35.70
ATOM   2230  CA  ALA B 277     -20.826 -84.837 -37.436  1.00 35.70
ATOM   2231  C   ALA B 277     -20.739 -84.252 -36.060  1.00 35.70
ATOM   2232  O   ALA B 277     -20.683 -83.034 -35.895  1.00 35.70
ATOM   2233  CB  ALA B 277     -22.252 -85.386 -37.605  1.00 35.70
ATOM   2234  N   TYR B 278     -20.687 -85.112 -35.030  1.00 69.42
ATOM   2235  CA  TYR B 278     -20.638 -84.659 -33.669  1.00 69.42
ATOM   2236  C   TYR B 278     -19.350 -83.948 -33.404  1.00 69.42
ATOM   2237  O   TYR B 278     -19.318 -82.975 -32.651  1.00 69.42
ATOM   2238  CB  TYR B 278     -20.761 -85.789 -32.632  1.00 69.42
ATOM   2239  CG  TYR B 278     -22.174 -85.860 -32.159  1.00 69.42
ATOM   2240  CD1 TYR B 278     -22.682 -84.853 -31.369  1.00 69.42
ATOM   2241  CD2 TYR B 278     -22.984 -86.922 -32.488  1.00 69.42
ATOM   2242  CE1 TYR B 278     -23.977 -84.902 -30.913  1.00 69.42
ATOM   2243  CE2 TYR B 278     -24.282 -86.975 -32.035  1.00 69.42
ATOM   2244  CZ  TYR B 278     -24.778 -85.966 -31.247  1.00 69.42
ATOM   2245  OH  TYR B 278     -26.109 -86.025 -30.782  1.00 69.42
ATOM   2246  N   LYS B 279     -18.239 -84.427 -33.994  1.00 65.96
ATOM   2247  CA  LYS B 279     -16.974 -83.817 -33.703  1.00 65.96
ATOM   2248  C   LYS B 279     -17.027 -82.372 -34.103  1.00 65.96
ATOM   2249  O   LYS B 279     -16.559 -81.506 -33.367  1.00 65.96
ATOM   2250  CB  LYS B 279     -15.783 -84.464 -34.440  1.00 65.96
ATOM   2251  CG  LYS B 279     -15.284 -85.768 -33.815  1.00 65.96
ATOM   2252  CD  LYS B 279     -14.626 -85.582 -32.447  1.00 65.96
ATOM   2253  CE  LYS B 279     -13.373 -84.705 -32.483  1.00 65.96
ATOM   2254  NZ  LYS B 279     -12.710 -84.715 -31.160  1.00 65.96
ATOM   2255  N   ASN B 280     -17.590 -82.075 -35.290  1.00 46.21
ATOM   2256  CA  ASN B 280     -17.663 -80.725 -35.781  1.00 46.21
ATOM   2257  C   ASN B 280     -18.618 -79.894 -34.971  1.00 46.21
ATOM   2258  O   ASN B 280     -18.312 -78.748 -34.644  1.00 46.21
ATOM   2259  CB  ASN B 280     -18.111 -80.660 -37.249  1.00 46.21
ATOM   2260  CG  ASN B 280     -16.880 -80.908 -38.110  1.00 46.21
ATOM   2261  OD1 ASN B 280     -16.188 -79.971 -38.506  1.00 46.21
ATOM   2262  ND2 ASN B 280     -16.591 -82.204 -38.401  1.00 46.21
ATOM   2263  N   VAL B 281     -19.808 -80.434 -34.630  1.00115.19
ATOM   2264  CA  VAL B 281     -20.776 -79.649 -33.906  1.00115.19
ATOM   2265  C   VAL B 281     -20.233 -79.271 -32.565  1.00115.19
ATOM   2266  O   VAL B 281     -20.385 -78.134 -32.122  1.00115.19
ATOM   2267  CB  VAL B 281     -22.086 -80.346 -33.653  1.00115.19
ATOM   2268  CG1 VAL B 281     -23.026 -79.391 -32.913  1.00115.19
ATOM   2269  CG2 VAL B 281     -22.660 -80.836 -34.989  1.00115.19
ATOM   2270  N   ILE B 282     -19.626 -80.240 -31.863  1.00 92.01
ATOM   2271  CA  ILE B 282     -19.064 -80.022 -30.561  1.00 92.01
ATOM   2272  C   ILE B 282     -17.846 -79.157 -30.660  1.00 92.01
ATOM   2273  O   ILE B 282     -17.621 -78.285 -29.824  1.00 92.01
ATOM   2274  CB  ILE B 282     -18.675 -81.306 -29.879  1.00 92.01
ATOM   2275  CG1 ILE B 282     -19.887 -82.245 -29.757  1.00 92.01
ATOM   2276  CG2 ILE B 282     -18.005 -80.964 -28.538  1.00 92.01
ATOM   2277  CD1 ILE B 282     -20.109 -82.763 -28.338  1.00 92.01
ATOM   2278  N   GLY B 283     -17.023 -79.383 -31.700  1.00 22.47
ATOM   2279  CA  GLY B 283     -15.771 -78.699 -31.840  1.00 22.47
ATOM   2280  C   GLY B 283     -15.997 -77.224 -31.933  1.00 22.47
ATOM   2281  O   GLY B 283     -15.216 -76.438 -31.399  1.00 22.47
ATOM   2282  N   ALA B 284     -17.065 -76.803 -32.631  1.00 28.16
ATOM   2283  CA  ALA B 284     -17.304 -75.401 -32.819  1.00 28.16
ATOM   2284  C   ALA B 284     -17.515 -74.736 -31.491  1.00 28.16
ATOM   2285  O   ALA B 284     -17.005 -73.643 -31.255  1.00 28.16
ATOM   2286  CB  ALA B 284     -18.551 -75.123 -33.674  1.00 28.16
ATOM   2287  N   ARG B 285     -18.292 -75.374 -30.594  1.00114.96
ATOM   2288  CA  ARG B 285     -18.590 -74.828 -29.298  1.00114.96
ATOM   2289  C   ARG B 285     -17.364 -74.788 -28.441  1.00114.96
ATOM   2290  O   ARG B 285     -17.171 -73.845 -27.677  1.00114.96
ATOM   2291  CB  ARG B 285     -19.657 -75.635 -28.536  1.00114.96
ATOM   2292  CG  ARG B 285     -21.094 -75.342 -28.977  1.00114.96
ATOM   2293  CD  ARG B 285     -21.467 -75.946 -30.332  1.00114.96
ATOM   2294  NE  ARG B 285     -22.894 -75.606 -30.597  1.00114.96
ATOM   2295  CZ  ARG B 285     -23.422 -75.788 -31.841  1.00114.96
ATOM   2296  NH1 ARG B 285     -22.621 -76.186 -32.872  1.00114.96
ATOM   2297  NH2 ARG B 285     -24.754 -75.579 -32.056  1.00114.96
ATOM   2298  N   ARG B 286     -16.505 -75.821 -28.518  1.00139.50
ATOM   2299  CA  ARG B 286     -15.349 -75.819 -27.673  1.00139.50
ATOM   2300  C   ARG B 286     -14.487 -74.654 -28.049  1.00139.50
ATOM   2301  O   ARG B 286     -13.948 -73.965 -27.184  1.00139.50
ATOM   2302  CB  ARG B 286     -14.538 -77.125 -27.746  1.00139.50
ATOM   2303  CG  ARG B 286     -13.340 -77.100 -26.790  1.00139.50
ATOM   2304  CD  ARG B 286     -12.495 -78.376 -26.779  1.00139.50
ATOM   2305  NE  ARG B 286     -12.057 -78.656 -28.173  1.00139.50
ATOM   2306  CZ  ARG B 286     -10.924 -78.070 -28.656  1.00139.50
ATOM   2307  NH1 ARG B 286     -10.189 -77.245 -27.855  1.00139.50
ATOM   2308  NH2 ARG B 286     -10.522 -78.313 -29.936  1.00139.50
ATOM   2309  N   SER B 287     -14.341 -74.393 -29.360  1.00 27.67
ATOM   2310  CA  SER B 287     -13.531 -73.298 -29.815  1.00 27.67
ATOM   2311  C   SER B 287     -14.123 -71.993 -29.359  1.00 27.67
ATOM   2312  O   SER B 287     -13.406 -71.114 -28.885  1.00 27.67
ATOM   2313  CB  SER B 287     -13.420 -73.241 -31.349  1.00 27.67
ATOM   2314  OG  SER B 287     -14.668 -72.917 -31.930  1.00 27.67
ATOM   2315  N   SER B 288     -15.457 -71.836 -29.477  1.00 30.02
ATOM   2316  CA  SER B 288     -16.107 -70.598 -29.137  1.00 30.02
ATOM   2317  C   SER B 288     -15.952 -70.330 -27.669  1.00 30.02
ATOM   2318  O   SER B 288     -15.751 -69.190 -27.252  1.00 30.02
ATOM   2319  CB  SER B 288     -17.616 -70.613 -29.441  1.00 30.02
ATOM   2320  OG  SER B 288     -17.854 -70.152 -30.763  1.00 30.02
ATOM   2321  N   TRP B 289     -16.035 -71.389 -26.847  1.00 54.93
ATOM   2322  CA  TRP B 289     -15.962 -71.290 -25.417  1.00 54.93
ATOM   2323  C   TRP B 289     -14.624 -70.746 -25.015  1.00 54.93
ATOM   2324  O   TRP B 289     -14.537 -69.864 -24.161  1.00 54.93
ATOM   2325  CB  TRP B 289     -16.144 -72.676 -24.769  1.00 54.93
ATOM   2326  CG  TRP B 289     -15.653 -72.824 -23.349  1.00 54.93
ATOM   2327  CD1 TRP B 289     -16.143 -72.284 -22.197  1.00 54.93
ATOM   2328  CD2 TRP B 289     -14.538 -73.647 -22.973  1.00 54.93
ATOM   2329  NE1 TRP B 289     -15.400 -72.719 -21.123  1.00 54.93
ATOM   2330  CE2 TRP B 289     -14.409 -73.557 -21.587  1.00 54.93
ATOM   2331  CE3 TRP B 289     -13.694 -74.416 -23.720  1.00 54.93
ATOM   2332  CZ2 TRP B 289     -13.430 -74.242 -20.926  1.00 54.93
ATOM   2333  CZ3 TRP B 289     -12.704 -75.099 -23.052  1.00 54.93
ATOM   2334  CH2 TRP B 289     -12.574 -75.014 -21.681  1.00 54.93
ATOM   2335  N   ARG B 290     -13.541 -71.269 -25.619  1.00 88.15
ATOM   2336  CA  ARG B 290     -12.205 -70.855 -25.288  1.00 88.15
ATOM   2337  C   ARG B 290     -12.018 -69.423 -25.653  1.00 88.15
ATOM   2338  O   ARG B 290     -11.444 -68.647 -24.891  1.00 88.15
ATOM   2339  CB  ARG B 290     -11.121 -71.642 -26.045  1.00 88.15
ATOM   2340  CG  ARG B 290     -10.811 -73.021 -25.460  1.00 88.15
ATOM   2341  CD  ARG B 290     -10.283 -72.949 -24.025  1.00 88.15
ATOM   2342  NE  ARG B 290      -8.833 -72.611 -24.083  1.00 88.15
ATOM   2343  CZ  ARG B 290      -8.132 -72.342 -22.944  1.00 88.15
ATOM   2344  NH1 ARG B 290      -8.750 -72.386 -21.728  1.00 88.15
ATOM   2345  NH2 ARG B 290      -6.805 -72.037 -23.023  1.00 88.15
ATOM   2346  N   MET B 291     -12.521 -69.028 -26.832  1.00 36.54
ATOM   2347  CA  MET B 291     -12.326 -67.683 -27.273  1.00 36.54
ATOM   2348  C   MET B 291     -12.958 -66.790 -26.257  1.00 36.54
ATOM   2349  O   MET B 291     -12.384 -65.777 -25.864  1.00 36.54
ATOM   2350  CB  MET B 291     -12.993 -67.395 -28.587  1.00 36.54
ATOM   2351  CG  MET B 291     -12.660 -66.030 -29.198  1.00 36.54
ATOM   2352  SD  MET B 291     -10.890 -65.803 -29.443  1.00 36.54
ATOM   2353  CE  MET B 291     -10.560 -64.460 -28.304  1.00 36.54
ATOM   2354  N   LEU B 292     -14.174 -67.142 -25.808  1.00106.81
ATOM   2355  CA  LEU B 292     -14.865 -66.319 -24.862  1.00106.81
ATOM   2356  C   LEU B 292     -14.195 -66.360 -23.520  1.00106.81
ATOM   2357  O   LEU B 292     -14.115 -65.345 -22.831  1.00106.81
ATOM   2358  CB  LEU B 292     -16.328 -66.643 -24.743  1.00106.81
ATOM   2359  CG  LEU B 292     -17.328 -65.570 -25.219  1.00106.81
ATOM   2360  CD1 LEU B 292     -17.220 -64.299 -24.392  1.00106.81
ATOM   2361  CD2 LEU B 292     -17.067 -65.214 -26.674  1.00106.81
ATOM   2362  N   ASN B 293     -13.704 -67.539 -23.092  1.00 32.00
ATOM   2363  CA  ASN B 293     -13.076 -67.632 -21.805  1.00 32.00
ATOM   2364  C   ASN B 293     -11.872 -66.749 -21.800  1.00 32.00
ATOM   2365  O   ASN B 293     -11.589 -66.082 -20.806  1.00 32.00
ATOM   2366  CB  ASN B 293     -12.606 -69.056 -21.467  1.00 32.00
ATOM   2367  CG  ASN B 293     -12.053 -69.162 -20.063  1.00 32.00
ATOM   2368  OD1 ASN B 293     -10.870 -69.440 -19.865  1.00 32.00
ATOM   2369  ND2 ASN B 293     -12.913 -68.941 -19.077  1.00 32.00
ATOM   2370  N   SER B 294     -11.130 -66.720 -22.921  1.00 75.91
ATOM   2371  CA  SER B 294      -9.936 -65.930 -22.983  1.00 75.91
ATOM   2372  C   SER B 294     -10.282 -64.475 -22.896  1.00 75.91
ATOM   2373  O   SER B 294      -9.592 -63.716 -22.217  1.00 75.91
ATOM   2374  CB  SER B 294      -9.115 -66.164 -24.266  1.00 75.91
ATOM   2375  OG  SER B 294      -9.766 -65.596 -25.392  1.00 75.91
ATOM   2376  N   ILE B 295     -11.364 -64.042 -23.576  1.00113.96
ATOM   2377  CA  ILE B 295     -11.722 -62.650 -23.564  1.00113.96
ATOM   2378  C   ILE B 295     -12.113 -62.233 -22.181  1.00113.96
ATOM   2379  O   ILE B 295     -11.734 -61.159 -21.718  1.00113.96
ATOM   2380  CB  ILE B 295     -12.798 -62.288 -24.559  1.00113.96
ATOM   2381  CG1 ILE B 295     -12.472 -62.762 -25.981  1.00113.96
ATOM   2382  CG2 ILE B 295     -13.028 -60.773 -24.461  1.00113.96
ATOM   2383  CD1 ILE B 295     -13.723 -63.083 -26.797  1.00113.96
ATOM   2384  N   GLU B 296     -12.861 -63.090 -21.466  1.00116.19
ATOM   2385  CA  GLU B 296     -13.298 -62.766 -20.142  1.00116.19
ATOM   2386  C   GLU B 296     -12.104 -62.645 -19.246  1.00116.19
ATOM   2387  O   GLU B 296     -12.187 -62.043 -18.180  1.00116.19
ATOM   2388  CB  GLU B 296     -14.313 -63.762 -19.542  1.00116.19
ATOM   2389  CG  GLU B 296     -13.732 -65.006 -18.872  1.00116.19
ATOM   2390  CD  GLU B 296     -14.917 -65.915 -18.565  1.00116.19
ATOM   2391  OE1 GLU B 296     -15.674 -65.615 -17.603  1.00116.19
ATOM   2392  OE2 GLU B 296     -15.088 -66.917 -19.309  1.00116.19
ATOM   2393  N   GLN B 297     -10.970 -63.258 -19.631  1.00114.93
ATOM   2394  CA  GLN B 297      -9.773 -63.243 -18.834  1.00114.93
ATOM   2395  C   GLN B 297      -9.252 -61.842 -18.674  1.00114.93
ATOM   2396  O   GLN B 297      -8.845 -61.457 -17.579  1.00114.93
ATOM   2397  CB  GLN B 297      -8.645 -64.079 -19.462  1.00114.93
ATOM   2398  CG  GLN B 297      -7.360 -64.095 -18.630  1.00114.93
ATOM   2399  CD  GLN B 297      -7.689 -64.641 -17.248  1.00114.93
ATOM   2400  OE1 GLN B 297      -7.728 -65.852 -17.037  1.00114.93
ATOM   2401  NE2 GLN B 297      -7.935 -63.722 -16.276  1.00114.93
ATOM   2402  N   LYS B 298      -9.259 -61.032 -19.753  1.00 63.17
ATOM   2403  CA  LYS B 298      -8.716 -59.701 -19.688  1.00 63.17
ATOM   2404  C   LYS B 298      -9.583 -58.870 -18.795  1.00 63.17
ATOM   2405  O   LYS B 298     -10.756 -59.173 -18.592  1.00 63.17
ATOM   2406  CB  LYS B 298      -8.668 -58.993 -21.053  1.00 63.17
ATOM   2407  CG  LYS B 298      -7.720 -59.647 -22.058  1.00 63.17
ATOM   2408  CD  LYS B 298      -8.444 -60.505 -23.098  1.00 63.17
ATOM   2409  CE  LYS B 298      -7.518 -61.462 -23.851  1.00 63.17
ATOM   2410  NZ  LYS B 298      -7.018 -62.509 -22.932  1.00 63.17
ATOM   2411  N   ASP B 299      -9.003 -57.801 -18.208  1.00 81.86
ATOM   2412  CA  ASP B 299      -9.760 -56.938 -17.345  1.00 81.86
ATOM   2413  C   ASP B 299     -10.708 -56.172 -18.209  1.00 81.86
ATOM   2414  O   ASP B 299     -10.380 -55.823 -19.341  1.00 81.86
ATOM   2415  CB  ASP B 299      -8.911 -55.889 -16.608  1.00 81.86
ATOM   2416  CG  ASP B 299      -8.057 -56.502 -15.520  1.00 81.86
ATOM   2417  OD1 ASP B 299      -6.992 -57.071 -15.843  1.00 81.86
ATOM   2418  OD2 ASP B 299      -8.454 -56.416 -14.340  1.00 81.86
ATOM   2419  N   GLU B 300     -11.933 -55.912 -17.711  1.00128.63
ATOM   2420  CA  GLU B 300     -12.831 -55.143 -18.518  1.00128.63
ATOM   2421  C   GLU B 300     -13.381 -54.046 -17.673  1.00128.63
ATOM   2422  O   GLU B 300     -14.519 -54.121 -17.213  1.00128.63
ATOM   2423  CB  GLU B 300     -14.039 -55.952 -19.020  1.00128.63
ATOM   2424  CG  GLU B 300     -13.710 -56.896 -20.177  1.00128.63
ATOM   2425  CD  GLU B 300     -13.384 -56.046 -21.396  1.00128.63
ATOM   2426  OE1 GLU B 300     -14.314 -55.368 -21.910  1.00128.63
ATOM   2427  OE2 GLU B 300     -12.202 -56.064 -21.830  1.00128.63
ATOM   2428  N   ASN B 301     -12.584 -52.991 -17.433  1.00 66.28
ATOM   2429  CA  ASN B 301     -13.114 -51.900 -16.679  1.00 66.28
ATOM   2430  C   ASN B 301     -14.116 -51.212 -17.541  1.00 66.28
ATOM   2431  O   ASN B 301     -15.234 -50.929 -17.112  1.00 66.28
ATOM   2432  CB  ASN B 301     -12.049 -50.865 -16.281  1.00 66.28
ATOM   2433  CG  ASN B 301     -12.710 -49.858 -15.350  1.00 66.28
ATOM   2434  OD1 ASN B 301     -13.188 -50.213 -14.274  1.00 66.28
ATOM   2435  ND2 ASN B 301     -12.750 -48.569 -15.778  1.00 66.28
ATOM   2436  N   SER B 302     -13.739 -50.956 -18.809  1.00229.66
ATOM   2437  CA  SER B 302     -14.637 -50.259 -19.676  1.00229.66
ATOM   2438  C   SER B 302     -15.654 -51.249 -20.123  1.00229.66
ATOM   2439  O   SER B 302     -15.358 -52.428 -20.310  1.00229.66
ATOM   2440  CB  SER B 302     -13.966 -49.624 -20.907  1.00229.66
ATOM   2441  OG  SER B 302     -14.050 -48.213 -20.851  1.00229.66
ATOM   2442  N   ALA B 303     -16.902 -50.782 -20.286  1.00 45.15
ATOM   2443  CA  ALA B 303     -17.976 -51.666 -20.610  1.00 45.15
ATOM   2444  C   ALA B 303     -18.549 -51.993 -19.278  1.00 45.15
ATOM   2445  O   ALA B 303     -19.723 -52.330 -19.137  1.00 45.15
ATOM   2446  CB  ALA B 303     -17.557 -52.948 -21.332  1.00 45.15
ATOM   2447  N   LYS B 304     -17.679 -51.887 -18.257  1.00 40.09
ATOM   2448  CA  LYS B 304     -18.063 -52.037 -16.891  1.00 40.09
ATOM   2449  C   LYS B 304     -18.509 -53.429 -16.623  1.00 40.09
ATOM   2450  O   LYS B 304     -18.149 -54.380 -17.316  1.00 40.09
ATOM   2451  CB  LYS B 304     -19.173 -51.050 -16.526  1.00 40.09
ATOM   2452  CG  LYS B 304     -18.681 -49.792 -15.830  1.00 40.09
ATOM   2453  CD  LYS B 304     -18.143 -50.104 -14.442  1.00 40.09
ATOM   2454  CE  LYS B 304     -17.221 -49.001 -13.947  1.00 40.09
ATOM   2455  NZ  LYS B 304     -17.904 -47.678 -13.917  1.00 40.09
ATOM   2456  N   GLN B 305     -19.337 -53.548 -15.572  1.00 40.95
ATOM   2457  CA  GLN B 305     -19.854 -54.801 -15.132  1.00 40.95
ATOM   2458  C   GLN B 305     -20.729 -55.349 -16.208  1.00 40.95
ATOM   2459  O   GLN B 305     -20.811 -56.562 -16.375  1.00 40.95
ATOM   2460  CB  GLN B 305     -20.684 -54.715 -13.840  1.00 40.95
ATOM   2461  CG  GLN B 305     -21.329 -56.028 -13.439  1.00 40.95
ATOM   2462  CD  GLN B 305     -20.303 -57.089 -13.090  1.00 40.95
ATOM   2463  OE1 GLN B 305     -19.781 -57.003 -11.869  1.00 40.95
ATOM   2464  NE2 GLN B 305     -20.107 -58.041 -13.995  1.00 40.95
ATOM   2465  N   GLN B 306     -21.409 -54.471 -16.970  1.00 28.54
ATOM   2466  CA  GLN B 306     -22.325 -54.932 -17.975  1.00 28.54
ATOM   2467  C   GLN B 306     -21.595 -55.777 -18.974  1.00 28.54
ATOM   2468  O   GLN B 306     -22.084 -56.833 -19.373  1.00 28.54
ATOM   2469  CB  GLN B 306     -22.987 -53.779 -18.747  1.00 28.54
ATOM   2470  CG  GLN B 306     -24.225 -53.221 -18.071  1.00 28.54
ATOM   2471  CD  GLN B 306     -23.907 -52.555 -16.747  1.00 28.54
ATOM   2472  OE1 GLN B 306     -22.767 -51.870 -16.708  1.00 28.54
ATOM   2473  NE2 GLN B 306     -24.838 -52.643 -15.803  1.00 28.54
ATOM   2474  N   ALA B 307     -20.403 -55.334 -19.415  1.00 73.30
ATOM   2475  CA  ALA B 307     -19.651 -56.091 -20.377  1.00 73.30
ATOM   2476  C   ALA B 307     -19.240 -57.387 -19.749  1.00 73.30
ATOM   2477  O   ALA B 307     -19.248 -58.432 -20.399  1.00 73.30
ATOM   2478  CB  ALA B 307     -18.364 -55.382 -20.837  1.00 73.30
ATOM   2479  N   LEU B 308     -18.855 -57.344 -18.460  1.00 88.56
ATOM   2480  CA  LEU B 308     -18.397 -58.528 -17.793  1.00 88.56
ATOM   2481  C   LEU B 308     -19.543 -59.485 -17.719  1.00 88.56
ATOM   2482  O   LEU B 308     -19.375 -60.681 -17.947  1.00 88.56
ATOM   2483  CB  LEU B 308     -17.894 -58.237 -16.359  1.00 88.56
ATOM   2484  CG  LEU B 308     -17.473 -59.459 -15.503  1.00 88.56
ATOM   2485  CD1 LEU B 308     -16.597 -60.414 -16.328  1.00 88.56
ATOM   2486  CD2 LEU B 308     -16.791 -59.082 -14.176  1.00 88.56
ATOM   2487  N   LYS B 309     -20.747 -58.979 -17.399  1.00109.73
ATOM   2488  CA  LYS B 309     -21.889 -59.829 -17.222  1.00109.73
ATOM   2489  C   LYS B 309     -22.224 -60.523 -18.508  1.00109.73
ATOM   2490  O   LYS B 309     -22.548 -61.709 -18.510  1.00109.73
ATOM   2491  CB  LYS B 309     -23.124 -59.053 -16.732  1.00109.73
ATOM   2492  CG  LYS B 309     -24.439 -59.825 -16.856  1.00109.73
ATOM   2493  CD  LYS B 309     -25.672 -58.918 -16.874  1.00109.73
ATOM   2494  CE  LYS B 309     -26.875 -59.522 -17.601  1.00109.73
ATOM   2495  NZ  LYS B 309     -28.024 -58.588 -17.543  1.00109.73
ATOM   2496  N   LEU B 310     -22.152 -59.804 -19.643  1.00 85.38
ATOM   2497  CA  LEU B 310     -22.507 -60.383 -20.906  1.00 85.38
ATOM   2498  C   LEU B 310     -21.546 -61.482 -21.247  1.00 85.38
ATOM   2499  O   LEU B 310     -21.940 -62.512 -21.791  1.00 85.38
ATOM   2500  CB  LEU B 310     -22.504 -59.363 -22.056  1.00 85.38
ATOM   2501  CG  LEU B 310     -23.839 -59.148 -22.765  1.00 85.38
ATOM   2502  CD1 LEU B 310     -24.393 -60.472 -23.267  1.00 85.38
ATOM   2503  CD2 LEU B 310     -24.859 -58.534 -21.819  1.00 85.38
ATOM   2504  N   MET B 311     -20.250 -61.287 -20.941  1.00 33.50
ATOM   2505  CA  MET B 311     -19.245 -62.265 -21.247  1.00 33.50
ATOM   2506  C   MET B 311     -19.536 -63.517 -20.481  1.00 33.50
ATOM   2507  O   MET B 311     -19.435 -64.618 -21.019  1.00 33.50
ATOM   2508  CB  MET B 311     -17.865 -61.820 -20.862  1.00 33.50
ATOM   2509  CG  MET B 311     -17.277 -60.701 -21.729  1.00 33.50
ATOM   2510  SD  MET B 311     -15.527 -60.430 -21.401  1.00 33.50
ATOM   2511  CE  MET B 311     -15.581 -59.899 -19.690  1.00 33.50
ATOM   2512  N   GLN B 312     -19.886 -63.378 -19.189  1.00 46.81
ATOM   2513  CA  GLN B 312     -20.152 -64.526 -18.371  1.00 46.81
ATOM   2514  C   GLN B 312     -21.371 -65.232 -18.879  1.00 46.81
ATOM   2515  O   GLN B 312     -21.388 -66.456 -19.001  1.00 46.81
ATOM   2516  CB  GLN B 312     -20.378 -64.155 -16.896  1.00 46.81
ATOM   2517  CG  GLN B 312     -19.297 -63.262 -16.317  1.00 46.81
ATOM   2518  CD  GLN B 312     -18.574 -63.914 -15.155  1.00 46.81
ATOM   2519  OE1 GLN B 312     -19.129 -63.734 -13.959  1.00 46.81
ATOM   2520  NE2 GLN B 312     -17.527 -64.672 -15.462  1.00 46.81
ATOM   2521  N   GLU B 313     -22.422 -64.463 -19.213  1.00 81.14
ATOM   2522  CA  GLU B 313     -23.674 -65.011 -19.651  1.00 81.14
ATOM   2523  C   GLU B 313     -23.496 -65.719 -20.962  1.00 81.14
ATOM   2524  O   GLU B 313     -24.096 -66.767 -21.189  1.00 81.14
ATOM   2525  CB  GLU B 313     -24.741 -63.919 -19.831  1.00 81.14
ATOM   2526  CG  GLU B 313     -25.200 -63.256 -18.532  1.00 81.14
ATOM   2527  CD  GLU B 313     -26.027 -64.288 -17.777  1.00 81.14
ATOM   2528  OE1 GLU B 313     -27.022 -64.788 -18.367  1.00 81.14
ATOM   2529  OE2 GLU B 313     -25.681 -64.590 -16.605  1.00 81.14
ATOM   2530  N   HIS B 314     -22.676 -65.155 -21.868  1.00 65.63
ATOM   2531  CA  HIS B 314     -22.498 -65.716 -23.178  1.00 65.63
ATOM   2532  C   HIS B 314     -21.789 -67.033 -23.073  1.00 65.63
ATOM   2533  O   HIS B 314     -22.144 -67.989 -23.762  1.00 65.63
ATOM   2534  CB  HIS B 314     -21.690 -64.798 -24.113  1.00 65.63
ATOM   2535  CG  HIS B 314     -21.658 -65.270 -25.529  1.00 65.63
ATOM   2536  ND1 HIS B 314     -20.958 -66.388 -25.928  1.00 65.63
ATOM   2537  CD2 HIS B 314     -22.236 -64.771 -26.648  1.00 65.63
ATOM   2538  CE1 HIS B 314     -21.107 -66.554 -27.230  1.00 65.63
ATOM   2539  NE2 HIS B 314     -21.876 -65.590 -27.690  1.00 65.63
ATOM   2540  N   ARG B 315     -20.758 -67.118 -22.209  1.00 76.25
ATOM   2541  CA  ARG B 315     -20.011 -68.335 -22.054  1.00 76.25
ATOM   2542  C   ARG B 315     -20.946 -69.390 -21.554  1.00 76.25
ATOM   2543  O   ARG B 315     -20.905 -70.537 -21.996  1.00 76.25
ATOM   2544  CB  ARG B 315     -18.874 -68.213 -21.028  1.00 76.25
ATOM   2545  CG  ARG B 315     -17.686 -69.126 -21.336  1.00 76.25
ATOM   2546  CD  ARG B 315     -17.174 -69.906 -20.124  1.00 76.25
ATOM   2547  NE  ARG B 315     -16.696 -68.909 -19.126  1.00 76.25
ATOM   2548  CZ  ARG B 315     -17.047 -69.034 -17.814  1.00 76.25
ATOM   2549  NH1 ARG B 315     -17.848 -70.066 -17.418  1.00 76.25
ATOM   2550  NH2 ARG B 315     -16.595 -68.127 -16.898  1.00 76.25
ATOM   2551  N   GLN B 316     -21.839 -69.006 -20.627  1.00 38.84
ATOM   2552  CA  GLN B 316     -22.765 -69.913 -20.014  1.00 38.84
ATOM   2553  C   GLN B 316     -23.642 -70.486 -21.082  1.00 38.84
ATOM   2554  O   GLN B 316     -23.996 -71.663 -21.039  1.00 38.84
ATOM   2555  CB  GLN B 316     -23.681 -69.202 -19.005  1.00 38.84
ATOM   2556  CG  GLN B 316     -23.208 -69.333 -17.556  1.00 38.84
ATOM   2557  CD  GLN B 316     -23.045 -70.813 -17.244  1.00 38.84
ATOM   2558  OE1 GLN B 316     -24.024 -71.539 -17.082  1.00 38.84
ATOM   2559  NE2 GLN B 316     -21.769 -71.274 -17.148  1.00 38.84
ATOM   2560  N   MET B 317     -24.027 -69.656 -22.067  1.00 62.00
ATOM   2561  CA  MET B 317     -24.884 -70.083 -23.136  1.00 62.00
ATOM   2562  C   MET B 317     -24.187 -71.154 -23.922  1.00 62.00
ATOM   2563  O   MET B 317     -24.788 -72.164 -24.283  1.00 62.00
ATOM   2564  CB  MET B 317     -25.191 -68.924 -24.102  1.00 62.00
ATOM   2565  CG  MET B 317     -26.000 -67.772 -23.505  1.00 62.00
ATOM   2566  SD  MET B 317     -25.775 -66.200 -24.393  1.00 62.00
ATOM   2567  CE  MET B 317     -26.099 -66.865 -26.050  1.00 62.00
ATOM   2568  N   ILE B 318     -22.886 -70.958 -24.204  1.00 30.69
ATOM   2569  CA  ILE B 318     -22.128 -71.892 -24.986  1.00 30.69
ATOM   2570  C   ILE B 318     -22.016 -73.193 -24.256  1.00 30.69
ATOM   2571  O   ILE B 318     -22.140 -74.258 -24.858  1.00 30.69
ATOM   2572  CB  ILE B 318     -20.715 -71.370 -25.306  1.00 30.69
ATOM   2573  CG1 ILE B 318     -20.793 -69.998 -25.978  1.00 30.69
ATOM   2574  CG2 ILE B 318     -19.994 -72.325 -26.244  1.00 30.69
ATOM   2575  CD1 ILE B 318     -19.442 -69.377 -26.257  1.00 30.69
ATOM   2576  N   GLU B 319     -21.769 -73.134 -22.933  1.00 31.70
ATOM   2577  CA  GLU B 319     -21.587 -74.308 -22.126  1.00 31.70
ATOM   2578  C   GLU B 319     -22.844 -75.116 -22.102  1.00 31.70
ATOM   2579  O   GLU B 319     -22.800 -76.342 -22.203  1.00 31.70
ATOM   2580  CB  GLU B 319     -21.221 -73.968 -20.671  1.00 31.70
ATOM   2581  CG  GLU B 319     -19.740 -73.634 -20.483  1.00 31.70
ATOM   2582  CD  GLU B 319     -19.536 -73.150 -19.054  1.00 31.70
ATOM   2583  OE1 GLU B 319     -20.280 -73.623 -18.155  1.00 31.70
ATOM   2584  OE2 GLU B 319     -18.635 -72.294 -18.846  1.00 31.70
ATOM   2585  N   LYS B 320     -24.008 -74.455 -21.975  1.00 90.81
ATOM   2586  CA  LYS B 320     -25.232 -75.199 -21.915  1.00 90.81
ATOM   2587  C   LYS B 320     -25.394 -75.928 -23.211  1.00 90.81
ATOM   2588  O   LYS B 320     -25.798 -77.090 -23.226  1.00 90.81
ATOM   2589  CB  LYS B 320     -26.455 -74.354 -21.675  1.00 90.81
ATOM   2590  CG  LYS B 320     -26.474 -73.613 -20.338  1.00 90.81
ATOM   2591  CD  LYS B 320     -27.422 -72.425 -20.354  1.00 90.81
ATOM   2592  CE  LYS B 320     -27.101 -71.446 -19.236  1.00 90.81
ATOM   2593  NZ  LYS B 320     -28.335 -70.882 -18.621  1.00 90.81
ATOM   2594  N   GLU B 321     -25.072 -75.266 -24.340  1.00 37.12
ATOM   2595  CA  GLU B 321     -25.215 -75.911 -25.614  1.00 37.12
ATOM   2596  C   GLU B 321     -24.274 -77.071 -25.673  1.00 37.12
ATOM   2597  O   GLU B 321     -24.649 -78.161 -26.100  1.00 37.12
ATOM   2598  CB  GLU B 321     -24.855 -75.019 -26.816  1.00 37.12
ATOM   2599  CG  GLU B 321     -25.883 -73.936 -27.143  1.00 37.12
ATOM   2600  CD  GLU B 321     -25.645 -73.505 -28.585  1.00 37.12
ATOM   2601  OE1 GLU B 321     -25.237 -74.373 -29.404  1.00 37.12
ATOM   2602  OE2 GLU B 321     -25.872 -72.303 -28.890  1.00 37.12
ATOM   2603  N   LEU B 322     -23.024 -76.867 -25.215  1.00 95.15
ATOM   2604  CA  LEU B 322     -22.022 -77.888 -25.305  1.00 95.15
ATOM   2605  C   LEU B 322     -22.481 -79.067 -24.503  1.00 95.15
ATOM   2606  O   LEU B 322     -22.381 -80.208 -24.950  1.00 95.15
ATOM   2607  CB  LEU B 322     -20.662 -77.405 -24.758  1.00 95.15
ATOM   2608  CG  LEU B 322     -19.617 -78.510 -24.484  1.00 95.15
ATOM   2609  CD1 LEU B 322     -19.431 -79.451 -25.684  1.00 95.15
ATOM   2610  CD2 LEU B 322     -18.294 -77.911 -23.979  1.00 95.15
ATOM   2611  N   GLU B 323     -23.023 -78.815 -23.297  1.00 68.72
ATOM   2612  CA  GLU B 323     -23.476 -79.868 -22.432  1.00 68.72
ATOM   2613  C   GLU B 323     -24.580 -80.620 -23.104  1.00 68.72
ATOM   2614  O   GLU B 323     -24.632 -81.847 -23.044  1.00 68.72
ATOM   2615  CB  GLU B 323     -24.038 -79.322 -21.108  1.00 68.72
ATOM   2616  CG  GLU B 323     -24.316 -80.395 -20.073  1.00 68.72
ATOM   2617  CD  GLU B 323     -24.395 -79.831 -18.668  1.00 68.72
ATOM   2618  OE1 GLU B 323     -25.080 -78.803 -18.476  1.00 68.72
ATOM   2619  OE2 GLU B 323     -23.773 -80.416 -17.756  1.00 68.72
ATOM   2620  N   GLU B 324     -25.503 -79.899 -23.764  1.00 35.64
ATOM   2621  CA  GLU B 324     -26.618 -80.540 -24.403  1.00 35.64
ATOM   2622  C   GLU B 324     -26.125 -81.417 -25.513  1.00 35.64
ATOM   2623  O   GLU B 324     -26.627 -82.525 -25.695  1.00 35.64
ATOM   2624  CB  GLU B 324     -27.634 -79.546 -24.991  1.00 35.64
ATOM   2625  CG  GLU B 324     -28.416 -78.778 -23.942  1.00 35.64
ATOM   2626  CD  GLU B 324     -29.509 -77.923 -24.553  1.00 35.64
ATOM   2627  OE1 GLU B 324     -30.120 -78.361 -25.551  1.00 35.64
ATOM   2628  OE2 GLU B 324     -29.757 -76.815 -24.032  1.00 35.64
ATOM   2629  N   ILE B 325     -25.127 -80.949 -26.290  1.00 39.75
ATOM   2630  CA  ILE B 325     -24.635 -81.729 -27.392  1.00 39.75
ATOM   2631  C   ILE B 325     -24.017 -82.992 -26.875  1.00 39.75
ATOM   2632  O   ILE B 325     -24.240 -84.071 -27.421  1.00 39.75
ATOM   2633  CB  ILE B 325     -23.604 -81.014 -28.226  1.00 39.75
ATOM   2634  CG1 ILE B 325     -24.107 -79.614 -28.618  1.00 39.75
ATOM   2635  CG2 ILE B 325     -23.260 -81.901 -29.436  1.00 39.75
ATOM   2636  CD1 ILE B 325     -22.990 -78.579 -28.753  1.00 39.75
ATOM   2637  N   CYS B 326     -23.215 -82.896 -25.801  1.00 34.43
ATOM   2638  CA  CYS B 326     -22.558 -84.053 -25.262  1.00 34.43
ATOM   2639  C   CYS B 326     -23.568 -85.012 -24.711  1.00 34.43
ATOM   2640  O   CYS B 326     -23.403 -86.226 -24.820  1.00 34.43
ATOM   2641  CB  CYS B 326     -21.567 -83.705 -24.140  1.00 34.43
ATOM   2642  SG  CYS B 326     -19.907 -83.344 -24.787  1.00 34.43
ATOM   2643  N   SER B 327     -24.637 -84.493 -24.082  1.00 28.74
ATOM   2644  CA  SER B 327     -25.629 -85.340 -23.486  1.00 28.74
ATOM   2645  C   SER B 327     -26.304 -86.135 -24.554  1.00 28.74
ATOM   2646  O   SER B 327     -26.567 -87.323 -24.372  1.00 28.74
ATOM   2647  CB  SER B 327     -26.713 -84.548 -22.735  1.00 28.74
ATOM   2648  OG  SER B 327     -27.545 -83.852 -23.643  1.00 28.74
ATOM   2649  N   SER B 328     -26.612 -85.507 -25.705  1.00110.85
ATOM   2650  CA  SER B 328     -27.294 -86.265 -26.709  1.00110.85
ATOM   2651  C   SER B 328     -26.420 -87.372 -27.214  1.00110.85
ATOM   2652  O   SER B 328     -26.903 -88.481 -27.435  1.00110.85
ATOM   2653  CB  SER B 328     -27.875 -85.452 -27.891  1.00110.85
ATOM   2654  OG  SER B 328     -26.852 -84.729 -28.541  1.00110.85
ATOM   2655  N   ILE B 329     -25.109 -87.123 -27.399  1.00 88.30
ATOM   2656  CA  ILE B 329     -24.246 -88.153 -27.908  1.00 88.30
ATOM   2657  C   ILE B 329     -24.128 -89.276 -26.922  1.00 88.30
ATOM   2658  O   ILE B 329     -24.099 -90.442 -27.309  1.00 88.30
ATOM   2659  CB  ILE B 329     -22.857 -87.697 -28.254  1.00 88.30
ATOM   2660  CG1 ILE B 329     -22.054 -88.885 -28.813  1.00 88.30
ATOM   2661  CG2 ILE B 329     -22.213 -87.057 -27.017  1.00 88.30
ATOM   2662  CD1 ILE B 329     -22.590 -89.423 -30.137  1.00 88.30
ATOM   2663  N   LEU B 330     -24.020 -88.950 -25.620  1.00 41.22
ATOM   2664  CA  LEU B 330     -23.883 -89.935 -24.582  1.00 41.22
ATOM   2665  C   LEU B 330     -25.122 -90.770 -24.514  1.00 41.22
ATOM   2666  O   LEU B 330     -25.046 -91.979 -24.304  1.00 41.22
ATOM   2667  CB  LEU B 330     -23.670 -89.295 -23.199  1.00 41.22
ATOM   2668  CG  LEU B 330     -22.315 -88.574 -23.068  1.00 41.22
ATOM   2669  CD1 LEU B 330     -22.145 -87.948 -21.674  1.00 41.22
ATOM   2670  CD2 LEU B 330     -21.149 -89.510 -23.432  1.00 41.22
ATOM   2671  N   SER B 331     -26.304 -90.147 -24.676  1.00 64.60
ATOM   2672  CA  SER B 331     -27.526 -90.895 -24.595  1.00 64.60
ATOM   2673  C   SER B 331     -27.532 -91.903 -25.703  1.00 64.60
ATOM   2674  O   SER B 331     -27.860 -93.069 -25.493  1.00 64.60
ATOM   2675  CB  SER B 331     -28.776 -90.012 -24.760  1.00 64.60
ATOM   2676  OG  SER B 331     -28.810 -89.428 -26.047  1.00 64.60
ATOM   2677  N   LEU B 332     -27.131 -91.477 -26.915  1.00 29.82
ATOM   2678  CA  LEU B 332     -27.140 -92.339 -28.061  1.00 29.82
ATOM   2679  C   LEU B 332     -26.217 -93.485 -27.801  1.00 29.82
ATOM   2680  O   LEU B 332     -26.511 -94.624 -28.166  1.00 29.82
ATOM   2681  CB  LEU B 332     -26.667 -91.646 -29.304  1.00 29.82
ATOM   2682  CG  LEU B 332     -27.701 -90.804 -30.083  1.00 29.82
ATOM   2683  CD1 LEU B 332     -27.048 -90.006 -31.201  1.00 29.82
ATOM   2684  CD2 LEU B 332     -28.758 -91.707 -30.698  1.00 29.82
ATOM   2685  N   LEU B 333     -25.057 -93.206 -27.177  1.00 51.29
ATOM   2686  CA  LEU B 333     -24.091 -94.235 -26.910  1.00 51.29
ATOM   2687  C   LEU B 333     -24.652 -95.234 -25.949  1.00 51.29
ATOM   2688  O   LEU B 333     -24.521 -96.440 -26.155  1.00 51.29
ATOM   2689  CB  LEU B 333     -22.795 -93.694 -26.277  1.00 51.29
ATOM   2690  CG  LEU B 333     -21.849 -93.001 -27.273  1.00 51.29
ATOM   2691  CD1 LEU B 333     -20.976 -91.949 -26.570  1.00 51.29
ATOM   2692  CD2 LEU B 333     -21.008 -94.029 -28.047  1.00 51.29
ATOM   2693  N   ASP B 334     -25.271 -94.756 -24.855  1.00 50.06
ATOM   2694  CA  ASP B 334     -25.765 -95.657 -23.857  1.00 50.06
ATOM   2695  C   ASP B 334     -26.934 -96.435 -24.366  1.00 50.06
ATOM   2696  O   ASP B 334     -26.981 -97.657 -24.235  1.00 50.06
ATOM   2697  CB  ASP B 334     -26.212 -94.929 -22.579  1.00 50.06
ATOM   2698  CG  ASP B 334     -25.761 -95.741 -21.372  1.00 50.06
ATOM   2699  OD1 ASP B 334     -26.307 -96.855 -21.157  1.00 50.06
ATOM   2700  OD2 ASP B 334     -24.848 -95.255 -20.655  1.00 50.06
ATOM   2701  N   GLU B 335     -27.927 -95.743 -24.952  1.00 77.73
ATOM   2702  CA  GLU B 335     -29.111 -96.454 -25.322  1.00 77.73
ATOM   2703  C   GLU B 335     -28.869 -97.403 -26.461  1.00 77.73
ATOM   2704  O   GLU B 335     -29.162 -98.591 -26.349  1.00 77.73
ATOM   2705  CB  GLU B 335     -30.256 -95.504 -25.717  1.00 77.73
ATOM   2706  CG  GLU B 335     -30.513 -94.404 -24.705  1.00 77.73
ATOM   2707  CD  GLU B 335     -31.682 -94.724 -23.795  1.00 77.73
ATOM   2708  OE1 GLU B 335     -31.841 -95.906 -23.422  1.00 77.73
ATOM   2709  OE2 GLU B 335     -32.441 -93.792 -23.452  1.00 77.73
ATOM   2710  N   HIS B 336     -28.433 -96.880 -27.626  1.00 95.40
ATOM   2711  CA  HIS B 336     -28.244 -97.700 -28.795  1.00 95.40
ATOM   2712  C   HIS B 336     -26.888 -98.312 -29.035  1.00 95.40
ATOM   2713  O   HIS B 336     -26.724 -99.531 -29.078  1.00 95.40
ATOM   2714  CB  HIS B 336     -28.599 -96.932 -30.077  1.00 95.40
ATOM   2715  CG  HIS B 336     -29.906 -96.211 -30.000  1.00 95.40
ATOM   2716  ND1 HIS B 336     -31.117 -96.865 -29.938  1.00 95.40
ATOM   2717  CD2 HIS B 336     -30.194 -94.888 -29.981  1.00 95.40
ATOM   2718  CE1 HIS B 336     -32.091 -95.976 -29.883  1.00 95.40
ATOM   2719  NE2 HIS B 336     -31.560 -94.771 -29.907  1.00 95.40
ATOM   2720  N   LEU B 337     -25.868 -97.433 -29.151  1.00 84.98
ATOM   2721  CA  LEU B 337     -24.595 -97.765 -29.741  1.00 84.98
ATOM   2722  C   LEU B 337     -23.807 -98.804 -29.007  1.00 84.98
ATOM   2723  O   LEU B 337     -23.375 -99.789 -29.604  1.00 84.98
ATOM   2724  CB  LEU B 337     -23.695 -96.522 -29.876  1.00 84.98
ATOM   2725  CG  LEU B 337     -24.373 -95.336 -30.596  1.00 84.98
ATOM   2726  CD1 LEU B 337     -23.447 -94.111 -30.656  1.00 84.98
ATOM   2727  CD2 LEU B 337     -24.890 -95.740 -31.987  1.00 84.98
ATOM   2728  N   ILE B 338     -23.575 -98.604 -27.700  1.00 57.51
ATOM   2729  CA  ILE B 338     -22.755 -99.523 -26.967  1.00 57.51
ATOM   2730  C   ILE B 338     -23.443-100.845 -26.791  1.00 57.51
ATOM   2731  O   ILE B 338     -22.831-101.887 -27.017  1.00 57.51
ATOM   2732  CB  ILE B 338     -22.365 -99.006 -25.609  1.00 57.51
ATOM   2733  CG1 ILE B 338     -21.728 -97.610 -25.733  1.00 57.51
ATOM   2734  CG2 ILE B 338     -21.440-100.046 -24.951  1.00 57.51
ATOM   2735  CD1 ILE B 338     -21.340 -96.990 -24.390  1.00 57.51
ATOM   2736  N   PRO B 339     -24.689-100.867 -26.397  1.00163.18
ATOM   2737  CA  PRO B 339     -25.349-102.124 -26.155  1.00163.18
ATOM   2738  C   PRO B 339     -25.515-102.949 -27.391  1.00163.18
ATOM   2739  O   PRO B 339     -25.467-104.174 -27.304  1.00163.18
ATOM   2740  CB  PRO B 339     -26.670-101.773 -25.475  1.00163.18
ATOM   2741  CG  PRO B 339     -26.306-100.586 -24.563  1.00163.18
ATOM   2742  CD  PRO B 339     -25.147 -99.883 -25.289  1.00163.18
ATOM   2743  N   SER B 340     -25.764-102.286 -28.532  1.00 60.15
ATOM   2744  CA  SER B 340     -25.959-102.877 -29.824  1.00 60.15
ATOM   2745  C   SER B 340     -24.688-103.457 -30.360  1.00 60.15
ATOM   2746  O   SER B 340     -24.733-104.414 -31.130  1.00 60.15
ATOM   2747  CB  SER B 340     -26.473-101.870 -30.868  1.00 60.15
ATOM   2748  OG  SER B 340     -25.410-101.087 -31.374  1.00 60.15
ATOM   2749  N   SER B 341     -23.528-102.858 -30.014  1.00 57.15
ATOM   2750  CA  SER B 341     -22.268-103.243 -30.597  1.00 57.15
ATOM   2751  C   SER B 341     -22.082-104.726 -30.521  1.00 57.15
ATOM   2752  O   SER B 341     -22.024-105.318 -29.444  1.00 57.15
ATOM   2753  CB  SER B 341     -21.056-102.574 -29.925  1.00 57.15
ATOM   2754  OG  SER B 341     -19.849-103.018 -30.514  1.00 57.15
ATOM   2755  N   VAL B 342     -22.044-105.352 -31.715  1.00122.71
ATOM   2756  CA  VAL B 342     -21.861-106.760 -31.920  1.00122.71
ATOM   2757  C   VAL B 342     -20.420-107.170 -31.851  1.00122.71
ATOM   2758  O   VAL B 342     -20.109-108.253 -31.354  1.00122.71
ATOM   2759  CB  VAL B 342     -22.444-107.193 -33.278  1.00122.71
ATOM   2760  CG1 VAL B 342     -23.961-107.090 -33.264  1.00122.71
ATOM   2761  CG2 VAL B 342     -21.913-106.306 -34.393  1.00122.71
ATOM   2762  N   SER B 343     -19.506-106.320 -32.371  1.00104.54
ATOM   2763  CA  SER B 343     -18.128-106.714 -32.493  1.00104.54
ATOM   2764  C   SER B 343     -17.254-105.788 -31.706  1.00104.54
ATOM   2765  O   SER B 343     -17.648-104.681 -31.347  1.00104.54
ATOM   2766  CB  SER B 343     -17.635-106.699 -33.911  1.00104.54
ATOM   2767  OG  SER B 343     -16.497-107.542 -34.095  1.00104.54
ATOM   2768  N   ALA B 344     -16.016-106.247 -31.428  1.00 28.28
ATOM   2769  CA  ALA B 344     -15.069-105.551 -30.605  1.00 28.28
ATOM   2770  C   ALA B 344     -14.658-104.237 -31.200  1.00 28.28
ATOM   2771  O   ALA B 344     -14.461-103.267 -30.470  1.00 28.28
ATOM   2772  CB  ALA B 344     -13.839-106.429 -30.368  1.00 28.28
ATOM   2773  N   GLU B 345     -14.495-104.163 -32.534  1.00 41.00
ATOM   2774  CA  GLU B 345     -14.006-102.952 -33.133  1.00 41.00
ATOM   2775  C   GLU B 345     -14.937-101.814 -32.834  1.00 41.00
ATOM   2776  O   GLU B 345     -14.496-100.725 -32.467  1.00 41.00
ATOM   2777  CB  GLU B 345     -13.871-103.059 -34.662  1.00 41.00
ATOM   2778  CG  GLU B 345     -13.037-104.256 -35.120  1.00 41.00
ATOM   2779  CD  GLU B 345     -13.997-105.379 -35.486  1.00 41.00
ATOM   2780  OE1 GLU B 345     -14.952-105.616 -34.698  1.00 41.00
ATOM   2781  OE2 GLU B 345     -13.795-106.011 -36.556  1.00 41.00
ATOM   2782  N   CYS B 346     -16.255-102.035 -32.985  1.00 41.19
ATOM   2783  CA  CYS B 346     -17.230-101.005 -32.749  1.00 41.19
ATOM   2784  C   CYS B 346     -17.281-100.676 -31.289  1.00 41.19
ATOM   2785  O   CYS B 346     -17.372 -99.510 -30.908  1.00 41.19
ATOM   2786  CB  CYS B 346     -18.651-101.423 -33.168  1.00 41.19
ATOM   2787  SG  CYS B 346     -18.733-102.274 -34.772  1.00 41.19
ATOM   2788  N   LYS B 347     -17.193-101.706 -30.428  1.00126.53
ATOM   2789  CA  LYS B 347     -17.320-101.506 -29.014  1.00126.53
ATOM   2790  C   LYS B 347     -16.256-100.552 -28.578  1.00126.53
ATOM   2791  O   LYS B 347     -16.503 -99.653 -27.778  1.00126.53
ATOM   2792  CB  LYS B 347     -17.104-102.799 -28.210  1.00126.53
ATOM   2793  CG  LYS B 347     -17.738-102.784 -26.820  1.00126.53
ATOM   2794  CD  LYS B 347     -19.263-102.901 -26.843  1.00126.53
ATOM   2795  CE  LYS B 347     -19.763-104.277 -27.288  1.00126.53
ATOM   2796  NZ  LYS B 347     -21.234-104.355 -27.139  1.00126.53
ATOM   2797  N   VAL B 348     -15.028-100.727 -29.087  1.00 31.67
ATOM   2798  CA  VAL B 348     -13.951 -99.862 -28.702  1.00 31.67
ATOM   2799  C   VAL B 348     -14.238 -98.478 -29.191  1.00 31.67
ATOM   2800  O   VAL B 348     -14.033 -97.497 -28.479  1.00 31.67
ATOM   2801  CB  VAL B 348     -12.638-100.277 -29.297  1.00 31.67
ATOM   2802  CG1 VAL B 348     -11.572 -99.242 -28.898  1.00 31.67
ATOM   2803  CG2 VAL B 348     -12.321-101.709 -28.837  1.00 31.67
ATOM   2804  N   PHE B 349     -14.757 -98.375 -30.427  1.00115.27
ATOM   2805  CA  PHE B 349     -14.981 -97.108 -31.058  1.00115.27
ATOM   2806  C   PHE B 349     -15.933 -96.300 -30.226  1.00115.27
ATOM   2807  O   PHE B 349     -15.718 -95.106 -30.022  1.00115.27
ATOM   2808  CB  PHE B 349     -15.589 -97.277 -32.463  1.00115.27
ATOM   2809  CG  PHE B 349     -15.958 -95.940 -33.009  1.00115.27
ATOM   2810  CD1 PHE B 349     -15.039 -94.916 -33.057  1.00115.27
ATOM   2811  CD2 PHE B 349     -17.235 -95.709 -33.467  1.00115.27
ATOM   2812  CE1 PHE B 349     -15.390 -93.685 -33.559  1.00115.27
ATOM   2813  CE2 PHE B 349     -17.591 -94.480 -33.970  1.00115.27
ATOM   2814  CZ  PHE B 349     -16.667 -93.464 -34.017  1.00115.27
ATOM   2815  N   PHE B 350     -17.030 -96.922 -29.752  1.00 68.01
ATOM   2816  CA  PHE B 350     -18.028 -96.229 -28.981  1.00 68.01
ATOM   2817  C   PHE B 350     -17.547 -95.854 -27.608  1.00 68.01
ATOM   2818  O   PHE B 350     -17.820 -94.747 -27.147  1.00 68.01
ATOM   2819  CB  PHE B 350     -19.346 -97.009 -28.863  1.00 68.01
ATOM   2820  CG  PHE B 350     -20.024 -97.244 -30.179  1.00 68.01
ATOM   2821  CD1 PHE B 350     -20.145 -96.222 -31.105  1.00 68.01
ATOM   2822  CD2 PHE B 350     -20.545 -98.487 -30.494  1.00 68.01
ATOM   2823  CE1 PHE B 350     -20.774 -96.437 -32.316  1.00 68.01
ATOM   2824  CE2 PHE B 350     -21.175 -98.705 -31.705  1.00 68.01
ATOM   2825  CZ  PHE B 350     -21.289 -97.679 -32.617  1.00 68.01
ATOM   2826  N   TYR B 351     -16.834 -96.759 -26.903  1.00 95.99
ATOM   2827  CA  TYR B 351     -16.361 -96.436 -25.580  1.00 95.99
ATOM   2828  C   TYR B 351     -15.421 -95.279 -25.683  1.00 95.99
ATOM   2829  O   TYR B 351     -15.459 -94.353 -24.874  1.00 95.99
ATOM   2830  CB  TYR B 351     -15.601 -97.573 -24.865  1.00 95.99
ATOM   2831  CG  TYR B 351     -16.563 -98.585 -24.336  1.00 95.99
ATOM   2832  CD1 TYR B 351     -17.725 -98.212 -23.703  1.00 95.99
ATOM   2833  CD2 TYR B 351     -16.300 -99.927 -24.488  1.00 95.99
ATOM   2834  CE1 TYR B 351     -18.606 -99.155 -23.227  1.00 95.99
ATOM   2835  CE2 TYR B 351     -17.175-100.877 -24.015  1.00 95.99
ATOM   2836  CZ  TYR B 351     -18.331-100.491 -23.381  1.00 95.99
ATOM   2837  OH  TYR B 351     -19.232-101.462 -22.895  1.00 95.99
ATOM   2838  N   LYS B 352     -14.552 -95.302 -26.703  1.00 98.20
ATOM   2839  CA  LYS B 352     -13.607 -94.248 -26.912  1.00 98.20
ATOM   2840  C   LYS B 352     -14.394 -92.983 -27.083  1.00 98.20
ATOM   2841  O   LYS B 352     -14.022 -91.930 -26.564  1.00 98.20
ATOM   2842  CB  LYS B 352     -12.769 -94.537 -28.171  1.00 98.20
ATOM   2843  CG  LYS B 352     -11.688 -93.521 -28.538  1.00 98.20
ATOM   2844  CD  LYS B 352     -11.149 -93.676 -29.957  1.00 98.20
ATOM   2845  CE  LYS B 352     -12.056 -93.039 -31.010  1.00 98.20
ATOM   2846  NZ  LYS B 352     -11.341 -91.942 -31.698  1.00 98.20
ATOM   2847  N   MET B 353     -15.525 -93.064 -27.805  1.00 43.50
ATOM   2848  CA  MET B 353     -16.359 -91.919 -28.036  1.00 43.50
ATOM   2849  C   MET B 353     -16.923 -91.442 -26.727  1.00 43.50
ATOM   2850  O   MET B 353     -16.981 -90.240 -26.467  1.00 43.50
ATOM   2851  CB  MET B 353     -17.531 -92.242 -28.978  1.00 43.50
ATOM   2852  CG  MET B 353     -17.234 -91.991 -30.456  1.00 43.50
ATOM   2853  SD  MET B 353     -18.624 -92.360 -31.568  1.00 43.50
ATOM   2854  CE  MET B 353     -19.304 -90.677 -31.543  1.00 43.50
ATOM   2855  N   LYS B 354     -17.342 -92.380 -25.854  1.00 58.69
ATOM   2856  CA  LYS B 354     -17.922 -91.998 -24.597  1.00 58.69
ATOM   2857  C   LYS B 354     -16.899 -91.235 -23.812  1.00 58.69
ATOM   2858  O   LYS B 354     -17.210 -90.234 -23.170  1.00 58.69
ATOM   2859  CB  LYS B 354     -18.382 -93.192 -23.741  1.00 58.69
ATOM   2860  CG  LYS B 354     -19.872 -93.120 -23.394  1.00 58.69
ATOM   2861  CD  LYS B 354     -20.349 -94.214 -22.436  1.00 58.69
ATOM   2862  CE  LYS B 354     -21.248 -93.705 -21.307  1.00 58.69
ATOM   2863  NZ  LYS B 354     -20.792 -94.258 -20.011  1.00 58.69
ATOM   2864  N   ALA B 355     -15.635 -91.687 -23.843  1.00 22.09
ATOM   2865  CA  ALA B 355     -14.610 -91.018 -23.095  1.00 22.09
ATOM   2866  C   ALA B 355     -14.428 -89.621 -23.612  1.00 22.09
ATOM   2867  O   ALA B 355     -14.306 -88.677 -22.832  1.00 22.09
ATOM   2868  CB  ALA B 355     -13.286 -91.782 -23.166  1.00 22.09
ATOM   2869  N   ASP B 356     -14.421 -89.452 -24.949  1.00 50.32
ATOM   2870  CA  ASP B 356     -14.164 -88.164 -25.532  1.00 50.32
ATOM   2871  C   ASP B 356     -15.207 -87.193 -25.073  1.00 50.32
ATOM   2872  O   ASP B 356     -14.893 -86.090 -24.628  1.00 50.32
ATOM   2873  CB  ASP B 356     -14.269 -88.169 -27.067  1.00 50.32
ATOM   2874  CG  ASP B 356     -13.195 -87.279 -27.668  1.00 50.32
ATOM   2875  OD1 ASP B 356     -12.038 -87.298 -27.171  1.00 50.32
ATOM   2876  OD2 ASP B 356     -13.529 -86.561 -28.647  1.00 50.32
ATOM   2877  N   TYR B 357     -16.487 -87.593 -25.161  1.00 73.87
ATOM   2878  CA  TYR B 357     -17.571 -86.714 -24.833  1.00 73.87
ATOM   2879  C   TYR B 357     -17.591 -86.386 -23.376  1.00 73.87
ATOM   2880  O   TYR B 357     -17.955 -85.272 -23.001  1.00 73.87
ATOM   2881  CB  TYR B 357     -18.934 -87.207 -25.345  1.00 73.87
ATOM   2882  CG  TYR B 357     -18.771 -87.092 -26.823  1.00 73.87
ATOM   2883  CD1 TYR B 357     -18.541 -85.873 -27.419  1.00 73.87
ATOM   2884  CD2 TYR B 357     -18.880 -88.209 -27.621  1.00 73.87
ATOM   2885  CE1 TYR B 357     -18.408 -85.772 -28.784  1.00 73.87
ATOM   2886  CE2 TYR B 357     -18.748 -88.115 -28.988  1.00 73.87
ATOM   2887  CZ  TYR B 357     -18.512 -86.893 -29.572  1.00 73.87
ATOM   2888  OH  TYR B 357     -18.376 -86.789 -30.972  1.00 73.87
ATOM   2889  N   TYR B 358     -17.243 -87.356 -22.512  1.00 49.41
ATOM   2890  CA  TYR B 358     -17.156 -87.091 -21.102  1.00 49.41
ATOM   2891  C   TYR B 358     -16.035 -86.117 -20.872  1.00 49.41
ATOM   2892  O   TYR B 358     -16.094 -85.305 -19.950  1.00 49.41
ATOM   2893  CB  TYR B 358     -16.875 -88.343 -20.246  1.00 49.41
ATOM   2894  CG  TYR B 358     -18.101 -89.180 -19.985  1.00 49.41
ATOM   2895  CD1 TYR B 358     -19.241 -88.617 -19.426  1.00 49.41
ATOM   2896  CD2 TYR B 358     -18.115 -90.535 -20.289  1.00 49.41
ATOM   2897  CE1 TYR B 358     -20.366 -89.379 -19.174  1.00 49.41
ATOM   2898  CE2 TYR B 358     -19.231 -91.313 -20.045  1.00 49.41
ATOM   2899  CZ  TYR B 358     -20.355 -90.733 -19.488  1.00 49.41
ATOM   2900  OH  TYR B 358     -21.471 -91.498 -19.240  1.00 49.41
ATOM   2901  N   ARG B 359     -14.954 -86.201 -21.676  1.00129.46
ATOM   2902  CA  ARG B 359     -13.852 -85.287 -21.538  1.00129.46
ATOM   2903  C   ARG B 359     -14.311 -83.897 -21.865  1.00129.46
ATOM   2904  O   ARG B 359     -13.915 -82.934 -21.210  1.00129.46
ATOM   2905  CB  ARG B 359     -12.669 -85.610 -22.465  1.00129.46
ATOM   2906  CG  ARG B 359     -11.535 -84.588 -22.357  1.00129.46
ATOM   2907  CD  ARG B 359     -10.295 -84.955 -23.173  1.00129.46
ATOM   2908  NE  ARG B 359     -10.705 -85.035 -24.602  1.00129.46
ATOM   2909  CZ  ARG B 359     -10.006 -85.816 -25.474  1.00129.46
ATOM   2910  NH1 ARG B 359      -8.885 -86.475 -25.053  1.00129.46
ATOM   2911  NH2 ARG B 359     -10.426 -85.933 -26.767  1.00129.46
ATOM   2912  N   TYR B 360     -15.160 -83.751 -22.898  1.00 65.20
ATOM   2913  CA  TYR B 360     -15.611 -82.450 -23.305  1.00 65.20
ATOM   2914  C   TYR B 360     -16.423 -81.854 -22.198  1.00 65.20
ATOM   2915  O   TYR B 360     -16.348 -80.657 -21.930  1.00 65.20
ATOM   2916  CB  TYR B 360     -16.468 -82.467 -24.582  1.00 65.20
ATOM   2917  CG  TYR B 360     -15.522 -82.577 -25.729  1.00 65.20
ATOM   2918  CD1 TYR B 360     -14.648 -81.554 -26.018  1.00 65.20
ATOM   2919  CD2 TYR B 360     -15.529 -83.692 -26.534  1.00 65.20
ATOM   2920  CE1 TYR B 360     -13.778 -81.654 -27.077  1.00 65.20
ATOM   2921  CE2 TYR B 360     -14.663 -83.797 -27.597  1.00 65.20
ATOM   2922  CZ  TYR B 360     -13.783 -82.777 -27.868  1.00 65.20
ATOM   2923  OH  TYR B 360     -12.891 -82.880 -28.957  1.00 65.20
ATOM   2924  N   LEU B 361     -17.244 -82.684 -21.532  1.00 43.60
ATOM   2925  CA  LEU B 361     -18.056 -82.224 -20.444  1.00 43.60
ATOM   2926  C   LEU B 361     -17.155 -81.738 -19.347  1.00 43.60
ATOM   2927  O   LEU B 361     -17.443 -80.736 -18.693  1.00 43.60
ATOM   2928  CB  LEU B 361     -18.947 -83.331 -19.851  1.00 43.60
ATOM   2929  CG  LEU B 361     -20.243 -83.581 -20.644  1.00 43.60
ATOM   2930  CD1 LEU B 361     -20.368 -85.054 -21.060  1.00 43.60
ATOM   2931  CD2 LEU B 361     -21.476 -83.080 -19.873  1.00 43.60
ATOM   2932  N   ALA B 362     -16.023 -82.432 -19.129  1.00 33.88
ATOM   2933  CA  ALA B 362     -15.128 -82.118 -18.048  1.00 33.88
ATOM   2934  C   ALA B 362     -14.585 -80.731 -18.211  1.00 33.88
ATOM   2935  O   ALA B 362     -14.468 -79.982 -17.243  1.00 33.88
ATOM   2936  CB  ALA B 362     -13.923 -83.073 -17.975  1.00 33.88
ATOM   2937  N   GLU B 363     -14.270 -80.335 -19.455  1.00 76.25
ATOM   2938  CA  GLU B 363     -13.645 -79.064 -19.683  1.00 76.25
ATOM   2939  C   GLU B 363     -14.512 -77.956 -19.145  1.00 76.25
ATOM   2940  O   GLU B 363     -14.002 -76.939 -18.676  1.00 76.25
ATOM   2941  CB  GLU B 363     -13.380 -78.820 -21.181  1.00 76.25
ATOM   2942  CG  GLU B 363     -12.191 -79.638 -21.700  1.00 76.25
ATOM   2943  CD  GLU B 363     -10.949 -78.755 -21.761  1.00 76.25
ATOM   2944  OE1 GLU B 363     -10.614 -78.127 -20.722  1.00 76.25
ATOM   2945  OE2 GLU B 363     -10.325 -78.693 -22.855  1.00 76.25
ATOM   2946  N   PHE B 364     -15.843 -78.072 -19.298  1.00214.84
ATOM   2947  CA  PHE B 364     -16.793 -77.104 -18.801  1.00214.84
ATOM   2948  C   PHE B 364     -17.254 -77.311 -17.383  1.00214.84
ATOM   2949  O   PHE B 364     -17.867 -76.404 -16.828  1.00214.84
ATOM   2950  CB  PHE B 364     -18.039 -76.880 -19.685  1.00214.84
ATOM   2951  CG  PHE B 364     -19.089 -77.908 -19.440  1.00214.84
ATOM   2952  CD1 PHE B 364     -19.841 -77.883 -18.288  1.00214.84
ATOM   2953  CD2 PHE B 364     -19.353 -78.870 -20.387  1.00214.84
ATOM   2954  CE1 PHE B 364     -20.819 -78.823 -18.067  1.00214.84
ATOM   2955  CE2 PHE B 364     -20.334 -79.809 -20.171  1.00214.84
ATOM   2956  CZ  PHE B 364     -21.066 -79.790 -19.009  1.00214.84
ATOM   2957  N   GLN B 365     -17.083 -78.519 -16.804  1.00 55.73
ATOM   2958  CA  GLN B 365     -17.658 -78.896 -15.529  1.00 55.73
ATOM   2959  C   GLN B 365     -17.117 -78.125 -14.358  1.00 55.73
ATOM   2960  O   GLN B 365     -16.040 -77.530 -14.403  1.00 55.73
ATOM   2961  CB  GLN B 365     -17.487 -80.392 -15.211  1.00 55.73
ATOM   2962  CG  GLN B 365     -18.576 -81.270 -15.797  1.00 55.73
ATOM   2963  CD  GLN B 365     -19.963 -80.721 -15.525  1.00 55.73
ATOM   2964  OE1 GLN B 365     -20.012 -79.649 -14.739  1.00 55.73
ATOM   2965  NE2 GLN B 365     -20.966 -81.304 -16.174  1.00 55.73
ATOM   2966  N   VAL B 366     -17.921 -78.088 -13.267  1.00102.35
ATOM   2967  CA  VAL B 366     -17.523 -77.438 -12.050  1.00102.35
ATOM   2968  C   VAL B 366     -18.028 -78.243 -10.888  1.00102.35
ATOM   2969  O   VAL B 366     -19.020 -78.963 -10.989  1.00102.35
ATOM   2970  CB  VAL B 366     -18.061 -76.000 -11.938  1.00102.35
ATOM   2971  CG1 VAL B 366     -19.574 -76.006 -11.788  1.00102.35
ATOM   2972  CG2 VAL B 366     -17.462 -75.299 -10.728  1.00102.35
ATOM   2973  N   GLY B 367     -17.326 -78.142  -9.742  1.00 29.37
ATOM   2974  CA  GLY B 367     -17.761 -78.769  -8.528  1.00 29.37
ATOM   2975  C   GLY B 367     -17.663 -80.257  -8.619  1.00 29.37
ATOM   2976  O   GLY B 367     -16.660 -80.814  -9.060  1.00 29.37
ATOM   2977  N   GLU B 368     -18.719 -80.927  -8.119  1.00 82.22
ATOM   2978  CA  GLU B 368     -18.852 -82.354  -8.065  1.00 82.22
ATOM   2979  C   GLU B 368     -19.012 -82.898  -9.442  1.00 82.22
ATOM   2980  O   GLU B 368     -18.559 -84.001  -9.739  1.00 82.22
ATOM   2981  CB  GLU B 368     -20.072 -82.804  -7.242  1.00 82.22
ATOM   2982  CG  GLU B 368     -21.378 -82.177  -7.692  1.00 82.22
ATOM   2983  CD  GLU B 368     -21.676 -80.884  -6.959  1.00 82.22
ATOM   2984  OE1 GLU B 368     -21.090 -79.843  -7.325  1.00 82.22
ATOM   2985  OE2 GLU B 368     -22.497 -80.910  -6.018  1.00 82.22
ATOM   2986  N   LYS B 369     -19.673 -82.133 -10.324  1.00 37.78
ATOM   2987  CA  LYS B 369     -19.933 -82.615 -11.644  1.00 37.78
ATOM   2988  C   LYS B 369     -18.620 -82.884 -12.312  1.00 37.78
ATOM   2989  O   LYS B 369     -18.488 -83.838 -13.077  1.00 37.78
ATOM   2990  CB  LYS B 369     -20.704 -81.597 -12.503  1.00 37.78
ATOM   2991  CG  LYS B 369     -22.041 -81.190 -11.916  1.00 37.78
ATOM   2992  CD  LYS B 369     -22.946 -82.397 -11.735  1.00 37.78
ATOM   2993  CE  LYS B 369     -24.139 -82.066 -10.853  1.00 37.78
ATOM   2994  NZ  LYS B 369     -24.862 -80.854 -11.328  1.00 37.78
ATOM   2995  N   ARG B 370     -17.607 -82.042 -12.043  1.00102.28
ATOM   2996  CA  ARG B 370     -16.333 -82.189 -12.688  1.00102.28
ATOM   2997  C   ARG B 370     -15.667 -83.470 -12.286  1.00102.28
ATOM   2998  O   ARG B 370     -15.051 -84.131 -13.120  1.00102.28
ATOM   2999  CB  ARG B 370     -15.367 -81.028 -12.400  1.00102.28
ATOM   3000  CG  ARG B 370     -14.331 -80.835 -13.509  1.00102.28
ATOM   3001  CD  ARG B 370     -13.532 -79.535 -13.396  1.00102.28
ATOM   3002  NE  ARG B 370     -13.383 -78.967 -14.764  1.00102.28
ATOM   3003  CZ  ARG B 370     -12.740 -77.775 -14.930  1.00102.28
ATOM   3004  NH1 ARG B 370     -12.249 -77.108 -13.845  1.00102.28
ATOM   3005  NH2 ARG B 370     -12.587 -77.249 -16.181  1.00102.28
ATOM   3006  N   ASN B 371     -15.744 -83.856 -10.999  1.00 61.49
ATOM   3007  CA  ASN B 371     -15.095 -85.067 -10.582  1.00 61.49
ATOM   3008  C   ASN B 371     -15.749 -86.236 -11.252  1.00 61.49
ATOM   3009  O   ASN B 371     -15.071 -87.155 -11.712  1.00 61.49
ATOM   3010  CB  ASN B 371     -15.145 -85.286  -9.058  1.00 61.49
ATOM   3011  CG  ASN B 371     -14.507 -86.593  -8.646  1.00 61.49
ATOM   3012  OD1 ASN B 371     -15.084 -87.372  -7.887  1.00 61.49
ATOM   3013  ND2 ASN B 371     -13.303 -86.838  -9.148  1.00 61.49
ATOM   3014  N   LYS B 372     -17.093 -86.231 -11.323  1.00 34.47
ATOM   3015  CA  LYS B 372     -17.809 -87.333 -11.901  1.00 34.47
ATOM   3016  C   LYS B 372     -17.492 -87.445 -13.362  1.00 34.47
ATOM   3017  O   LYS B 372     -17.173 -88.526 -13.854  1.00 34.47
ATOM   3018  CB  LYS B 372     -19.335 -87.166 -11.794  1.00 34.47
ATOM   3019  CG  LYS B 372     -19.829 -86.951 -10.377  1.00 34.47
ATOM   3020  CD  LYS B 372     -21.277 -86.491 -10.369  1.00 34.47
ATOM   3021  CE  LYS B 372     -21.714 -86.065  -8.976  1.00 34.47
ATOM   3022  NZ  LYS B 372     -22.443 -87.152  -8.267  1.00 34.47
ATOM   3023  N   THR B 373     -17.543 -86.311 -14.087  1.00 32.06
ATOM   3024  CA  THR B 373     -17.372 -86.294 -15.514  1.00 32.06
ATOM   3025  C   THR B 373     -16.005 -86.776 -15.888  1.00 32.06
ATOM   3026  O   THR B 373     -15.849 -87.529 -16.849  1.00 32.06
ATOM   3027  CB  THR B 373     -17.587 -84.886 -16.098  1.00 32.06
ATOM   3028  OG1 THR B 373     -18.896 -84.416 -15.751  1.00 32.06
ATOM   3029  CG2 THR B 373     -17.460 -84.911 -17.613  1.00 32.06
ATOM   3030  N   ALA B 374     -14.971 -86.333 -15.150  1.00 25.65
ATOM   3031  CA  ALA B 374     -13.622 -86.735 -15.427  1.00 25.65
ATOM   3032  C   ALA B 374     -13.496 -88.209 -15.194  1.00 25.65
ATOM   3033  O   ALA B 374     -12.852 -88.918 -15.965  1.00 25.65
ATOM   3034  CB  ALA B 374     -12.595 -86.034 -14.521  1.00 25.65
ATOM   3035  N   GLU B 375     -14.120 -88.702 -14.108  1.00 68.62
ATOM   3036  CA  GLU B 375     -14.050 -90.086 -13.733  1.00 68.62
ATOM   3037  C   GLU B 375     -14.700 -90.923 -14.786  1.00 68.62
ATOM   3038  O   GLU B 375     -14.191 -91.982 -15.151  1.00 68.62
ATOM   3039  CB  GLU B 375     -14.794 -90.375 -12.419  1.00 68.62
ATOM   3040  CG  GLU B 375     -14.735 -91.842 -11.990  1.00 68.62
ATOM   3041  CD  GLU B 375     -15.225 -91.920 -10.552  1.00 68.62
ATOM   3042  OE1 GLU B 375     -14.403 -91.654  -9.634  1.00 68.62
ATOM   3043  OE2 GLU B 375     -16.426 -92.241 -10.351  1.00 68.62
ATOM   3044  N   GLN B 376     -15.852 -90.464 -15.302  1.00 35.46
ATOM   3045  CA  GLN B 376     -16.587 -91.203 -16.288  1.00 35.46
ATOM   3046  C   GLN B 376     -15.766 -91.314 -17.536  1.00 35.46
ATOM   3047  O   GLN B 376     -15.798 -92.333 -18.220  1.00 35.46
ATOM   3048  CB  GLN B 376     -17.926 -90.541 -16.659  1.00 35.46
ATOM   3049  CG  GLN B 376     -18.899 -90.440 -15.500  1.00 35.46
ATOM   3050  CD  GLN B 376     -20.043 -91.428 -15.625  1.00 35.46
ATOM   3051  OE1 GLN B 376     -20.993 -91.099 -16.496  1.00 35.46
ATOM   3052  NE2 GLN B 376     -19.928 -92.555 -14.930  1.00 35.46
ATOM   3053  N   SER B 377     -15.019 -90.253 -17.883  1.00 31.98
ATOM   3054  CA  SER B 377     -14.226 -90.273 -19.078  1.00 31.98
ATOM   3055  C   SER B 377     -13.177 -91.340 -18.960  1.00 31.98
ATOM   3056  O   SER B 377     -12.968 -92.129 -19.880  1.00 31.98
ATOM   3057  CB  SER B 377     -13.520 -88.926 -19.301  1.00 31.98
ATOM   3058  OG  SER B 377     -12.743 -88.962 -20.486  1.00 31.98
ATOM   3059  N   LEU B 378     -12.509 -91.404 -17.795  1.00 92.34
ATOM   3060  CA  LEU B 378     -11.420 -92.312 -17.568  1.00 92.34
ATOM   3061  C   LEU B 378     -11.913 -93.726 -17.649  1.00 92.34
ATOM   3062  O   LEU B 378     -11.239 -94.583 -18.218  1.00 92.34
ATOM   3063  CB  LEU B 378     -10.779 -92.073 -16.182  1.00 92.34
ATOM   3064  CG  LEU B 378      -9.443 -92.794 -15.877  1.00 92.34
ATOM   3065  CD1 LEU B 378      -8.324 -92.222 -16.761  1.00 92.34
ATOM   3066  CD2 LEU B 378      -9.053 -92.769 -14.390  1.00 92.34
ATOM   3067  N   VAL B 379     -13.096 -94.017 -17.076  1.00 84.13
ATOM   3068  CA  VAL B 379     -13.562 -95.375 -17.062  1.00 84.13
ATOM   3069  C   VAL B 379     -13.805 -95.867 -18.457  1.00 84.13
ATOM   3070  O   VAL B 379     -13.386 -96.969 -18.809  1.00 84.13
ATOM   3071  CB  VAL B 379     -14.826 -95.563 -16.271  1.00 84.13
ATOM   3072  CG1 VAL B 379     -15.245 -97.042 -16.315  1.00 84.13
ATOM   3073  CG2 VAL B 379     -14.580 -95.037 -14.847  1.00 84.13
ATOM   3074  N   ALA B 380     -14.482 -95.057 -19.293  1.00 29.28
ATOM   3075  CA  ALA B 380     -14.833 -95.462 -20.626  1.00 29.28
ATOM   3076  C   ALA B 380     -13.594 -95.689 -21.436  1.00 29.28
ATOM   3077  O   ALA B 380     -13.497 -96.671 -22.172  1.00 29.28
ATOM   3078  CB  ALA B 380     -15.674 -94.405 -21.360  1.00 29.28
ATOM   3079  N   TYR B 381     -12.603 -94.785 -21.328  1.00 62.07
ATOM   3080  CA  TYR B 381     -11.400 -94.968 -22.090  1.00 62.07
ATOM   3081  C   TYR B 381     -10.732 -96.228 -21.639  1.00 62.07
ATOM   3082  O   TYR B 381     -10.273 -97.025 -22.456  1.00 62.07
ATOM   3083  CB  TYR B 381     -10.339 -93.868 -21.899  1.00 62.07
ATOM   3084  CG  TYR B 381     -10.544 -92.728 -22.838  1.00 62.07
ATOM   3085  CD1 TYR B 381     -10.236 -92.861 -24.174  1.00 62.07
ATOM   3086  CD2 TYR B 381     -11.000 -91.513 -22.381  1.00 62.07
ATOM   3087  CE1 TYR B 381     -10.404 -91.810 -25.046  1.00 62.07
ATOM   3088  CE2 TYR B 381     -11.169 -90.461 -23.250  1.00 62.07
ATOM   3089  CZ  TYR B 381     -10.874 -90.605 -24.582  1.00 62.07
ATOM   3090  OH  TYR B 381     -11.050 -89.517 -25.463  1.00 62.07
ATOM   3091  N   LYS B 382     -10.667 -96.442 -20.313  1.00 63.91
ATOM   3092  CA  LYS B 382      -9.952 -97.569 -19.790  1.00 63.91
ATOM   3093  C   LYS B 382     -10.581 -98.834 -20.275  1.00 63.91
ATOM   3094  O   LYS B 382      -9.880 -99.766 -20.665  1.00 63.91
ATOM   3095  CB  LYS B 382      -9.926 -97.614 -18.254  1.00 63.91
ATOM   3096  CG  LYS B 382      -8.912 -96.643 -17.644  1.00 63.91
ATOM   3097  CD  LYS B 382      -8.612 -96.925 -16.169  1.00 63.91
ATOM   3098  CE  LYS B 382      -9.862 -97.182 -15.324  1.00 63.91
ATOM   3099  NZ  LYS B 382      -9.473 -97.566 -13.948  1.00 63.91
ATOM   3100  N   THR B 383     -11.925 -98.899 -20.273  1.00 21.98
ATOM   3101  CA  THR B 383     -12.606-100.095 -20.678  1.00 21.98
ATOM   3102  C   THR B 383     -12.303-100.381 -22.116  1.00 21.98
ATOM   3103  O   THR B 383     -12.052-101.525 -22.490  1.00 21.98
ATOM   3104  CB  THR B 383     -14.131 -99.991 -20.495  1.00 21.98
ATOM   3105  OG1 THR B 383     -14.436 -99.766 -19.113  1.00 21.98
ATOM   3106  CG2 THR B 383     -14.811-101.274 -20.947  1.00 21.98
ATOM   3107  N   ALA B 384     -12.315 -99.337 -22.964  1.00 25.62
ATOM   3108  CA  ALA B 384     -12.078 -99.494 -24.371  1.00 25.62
ATOM   3109  C   ALA B 384     -10.687 -99.997 -24.580  1.00 25.62
ATOM   3110  O   ALA B 384     -10.448-100.850 -25.434  1.00 25.62
ATOM   3111  CB  ALA B 384     -12.211 -98.171 -25.145  1.00 25.62
ATOM   3112  N   SER B 385      -9.734 -99.474 -23.788  1.00 65.54
ATOM   3113  CA  SER B 385      -8.343 -99.798 -23.928  1.00 65.54
ATOM   3114  C   SER B 385      -8.135-101.260 -23.680  1.00 65.54
ATOM   3115  O   SER B 385      -7.361-101.905 -24.385  1.00 65.54
ATOM   3116  CB  SER B 385      -7.458 -99.029 -22.931  1.00 65.54
ATOM   3117  OG  SER B 385      -7.555 -99.608 -21.639  1.00 65.54
ATOM   3118  N   ASP B 386      -8.821-101.825 -22.670  1.00 23.51
ATOM   3119  CA  ASP B 386      -8.630-103.209 -22.352  1.00 23.51
ATOM   3120  C   ASP B 386      -9.074-104.045 -23.512  1.00 23.51
ATOM   3121  O   ASP B 386      -8.406-105.010 -23.881  1.00 23.51
ATOM   3122  CB  ASP B 386      -9.438-103.652 -21.119  1.00 23.51
ATOM   3123  CG  ASP B 386      -8.947-105.034 -20.708  1.00 23.51
ATOM   3124  OD1 ASP B 386      -7.726-105.170 -20.428  1.00 23.51
ATOM   3125  OD2 ASP B 386      -9.786-105.974 -20.673  1.00 23.51
ATOM   3126  N   ILE B 387     -10.223-103.690 -24.118  1.00 33.22
ATOM   3127  CA  ILE B 387     -10.770-104.439 -25.214  1.00 33.22
ATOM   3128  C   ILE B 387      -9.861-104.338 -26.401  1.00 33.22
ATOM   3129  O   ILE B 387      -9.587-105.334 -27.067  1.00 33.22
ATOM   3130  CB  ILE B 387     -12.119-103.934 -25.640  1.00 33.22
ATOM   3131  CG1 ILE B 387     -13.045-103.784 -24.422  1.00 33.22
ATOM   3132  CG2 ILE B 387     -12.669-104.886 -26.716  1.00 33.22
ATOM   3133  CD1 ILE B 387     -14.084-102.674 -24.579  1.00 33.22
ATOM   3134  N   ALA B 388      -9.363-103.121 -26.693  1.00 29.99
ATOM   3135  CA  ALA B 388      -8.539-102.902 -27.850  1.00 29.99
ATOM   3136  C   ALA B 388      -7.287-103.713 -27.741  1.00 29.99
ATOM   3137  O   ALA B 388      -6.815-104.271 -28.730  1.00 29.99
ATOM   3138  CB  ALA B 388      -8.123-101.429 -28.016  1.00 29.99
ATOM   3139  N   THR B 389      -6.691-103.786 -26.540  1.00 56.71
ATOM   3140  CA  THR B 389      -5.480-104.541 -26.418  1.00 56.71
ATOM   3141  C   THR B 389      -5.758-105.986 -26.693  1.00 56.71
ATOM   3142  O   THR B 389      -4.987-106.657 -27.376  1.00 56.71
ATOM   3143  CB  THR B 389      -4.846-104.407 -25.021  1.00 56.71
ATOM   3144  OG1 THR B 389      -5.769-104.869 -24.028  1.00 56.71
ATOM   3145  CG2 THR B 389      -4.497-102.955 -24.732  1.00 56.71
ATOM   3146  N   ALA B 390      -6.861-106.521 -26.143  1.00122.28
ATOM   3147  CA  ALA B 390      -7.127-107.918 -26.334  1.00122.28
ATOM   3148  C   ALA B 390      -7.518-108.241 -27.749  1.00122.28
ATOM   3149  O   ALA B 390      -6.974-109.161 -28.359  1.00122.28
ATOM   3150  CB  ALA B 390      -8.230-108.414 -25.447  1.00122.28
ATOM   3151  N   ASP B 391      -8.517-107.507 -28.275  1.00124.86
ATOM   3152  CA  ASP B 391      -9.149-107.755 -29.545  1.00124.86
ATOM   3153  C   ASP B 391      -8.450-107.257 -30.783  1.00124.86
ATOM   3154  O   ASP B 391      -8.557-107.900 -31.825  1.00124.86
ATOM   3155  CB  ASP B 391     -10.577-107.193 -29.583  1.00124.86
ATOM   3156  CG  ASP B 391     -11.552-108.039 -28.791  1.00124.86
ATOM   3157  OD1 ASP B 391     -11.671-107.824 -27.566  1.00124.86
ATOM   3158  OD2 ASP B 391     -12.196-108.920 -29.396  1.00124.86
ATOM   3159  N   LEU B 392      -7.758-106.098 -30.742  1.00104.21
ATOM   3160  CA  LEU B 392      -7.301-105.515 -31.980  1.00104.21
ATOM   3161  C   LEU B 392      -5.805-105.484 -32.088  1.00104.21
ATOM   3162  O   LEU B 392      -5.068-105.676 -31.123  1.00104.21
ATOM   3163  CB  LEU B 392      -7.781-104.066 -32.174  1.00104.21
ATOM   3164  CG  LEU B 392      -9.243-103.839 -31.746  1.00104.21
ATOM   3165  CD1 LEU B 392      -9.435-102.443 -31.131  1.00104.21
ATOM   3166  CD2 LEU B 392     -10.212-104.115 -32.907  1.00104.21
ATOM   3167  N   PRO B 393      -5.368-105.271 -33.311  1.00 98.24
ATOM   3168  CA  PRO B 393      -3.965-105.158 -33.621  1.00 98.24
ATOM   3169  C   PRO B 393      -3.430-103.813 -33.224  1.00 98.24
ATOM   3170  O   PRO B 393      -4.200-102.856 -33.186  1.00 98.24
ATOM   3171  CB  PRO B 393      -3.838-105.462 -35.112  1.00 98.24
ATOM   3172  CG  PRO B 393      -5.034-104.751 -35.765  1.00 98.24
ATOM   3173  CD  PRO B 393      -6.231-105.225 -34.931  1.00 98.24
ATOM   3174  N   ALA B 394      -2.156-103.707 -32.949  1.00 89.47
ATOM   3175  CA  ALA B 394      -1.605-102.465 -32.472  1.00 89.47
ATOM   3176  C   ALA B 394      -1.665-101.350 -33.470  1.00 89.47
ATOM   3177  O   ALA B 394      -1.690-100.189 -33.066  1.00 89.47
ATOM   3178  CB  ALA B 394      -0.187-102.797 -32.014  1.00 89.47
ATOM   3179  N   THR B 395      -1.628-101.694 -34.768  1.00 90.33
ATOM   3180  CA  THR B 395      -1.622-100.800 -35.893  1.00 90.33
ATOM   3181  C   THR B 395      -2.983-100.256 -36.220  1.00 90.33
ATOM   3182  O   THR B 395      -3.084 -99.335 -37.030  1.00 90.33
ATOM   3183  CB  THR B 395      -1.084-101.442 -37.139  1.00 90.33
ATOM   3184  OG1 THR B 395      -2.013-102.385 -37.650  1.00 90.33
ATOM   3185  CG2 THR B 395       0.245-102.137 -36.796  1.00 90.33
ATOM   3186  N   ASN B 396      -4.066-100.874 -35.704  1.00 63.29
ATOM   3187  CA  ASN B 396      -5.402-100.454 -36.050  1.00 63.29
ATOM   3188  C   ASN B 396      -5.630 -99.036 -35.604  1.00 63.29
ATOM   3189  O   ASN B 396      -5.322 -98.655 -34.475  1.00 63.29
ATOM   3190  CB  ASN B 396      -6.488-101.347 -35.421  1.00 63.29
ATOM   3191  CG  ASN B 396      -7.817-101.216 -36.129  1.00 63.29
ATOM   3192  OD1 ASN B 396      -8.308-100.112 -36.363  1.00 63.29
ATOM   3193  ND2 ASN B 396      -8.410-102.353 -36.471  1.00 63.29
ATOM   3194  N   PRO B 397      -6.194 -98.249 -36.490  1.00 77.59
ATOM   3195  CA  PRO B 397      -6.433 -96.853 -36.224  1.00 77.59
ATOM   3196  C   PRO B 397      -7.342 -96.579 -35.066  1.00 77.59
ATOM   3197  O   PRO B 397      -7.121 -95.589 -34.370  1.00 77.59
ATOM   3198  CB  PRO B 397      -6.912 -96.258 -37.545  1.00 77.59
ATOM   3199  CG  PRO B 397      -6.029 -96.960 -38.595  1.00 77.59
ATOM   3200  CD  PRO B 397      -6.139 -98.457 -38.253  1.00 77.59
ATOM   3201  N   ILE B 398      -8.365 -97.418 -34.827  1.00 43.77
ATOM   3202  CA  ILE B 398      -9.237 -97.137 -33.725  1.00 43.77
ATOM   3203  C   ILE B 398      -8.418 -97.238 -32.478  1.00 43.77
ATOM   3204  O   ILE B 398      -8.539 -96.407 -31.580  1.00 43.77
ATOM   3205  CB  ILE B 398     -10.393 -98.085 -33.629  1.00 43.77
ATOM   3206  CG1 ILE B 398      -9.889 -99.529 -33.789  1.00 43.77
ATOM   3207  CG2 ILE B 398     -11.438 -97.676 -34.681  1.00 43.77
ATOM   3208  CD1 ILE B 398     -10.989-100.576 -33.659  1.00 43.77
ATOM   3209  N   ARG B 399      -7.555 -98.271 -32.400  1.00 74.33
ATOM   3210  CA  ARG B 399      -6.724 -98.498 -31.250  1.00 74.33
ATOM   3211  C   ARG B 399      -5.717 -97.399 -31.075  1.00 74.33
ATOM   3212  O   ARG B 399      -5.445 -96.978 -29.952  1.00 74.33
ATOM   3213  CB  ARG B 399      -5.935 -99.816 -31.325  1.00 74.33
ATOM   3214  CG  ARG B 399      -5.121-100.092 -30.059  1.00 74.33
ATOM   3215  CD  ARG B 399      -3.671-100.496 -30.326  1.00 74.33
ATOM   3216  NE  ARG B 399      -3.650-101.976 -30.503  1.00 74.33
ATOM   3217  CZ  ARG B 399      -3.105-102.771 -29.537  1.00 74.33
ATOM   3218  NH1 ARG B 399      -2.536-102.208 -28.432  1.00 74.33
ATOM   3219  NH2 ARG B 399      -3.131-104.129 -29.679  1.00 74.33
ATOM   3220  N   LEU B 400      -5.100 -96.933 -32.177  1.00 48.45
ATOM   3221  CA  LEU B 400      -4.104 -95.895 -32.110  1.00 48.45
ATOM   3222  C   LEU B 400      -4.744 -94.610 -31.676  1.00 48.45
ATOM   3223  O   LEU B 400      -4.174 -93.860 -30.885  1.00 48.45
ATOM   3224  CB  LEU B 400      -3.426 -95.643 -33.468  1.00 48.45
ATOM   3225  CG  LEU B 400      -2.270 -96.613 -33.782  1.00 48.45
ATOM   3226  CD1 LEU B 400      -1.709 -96.375 -35.192  1.00 48.45
ATOM   3227  CD2 LEU B 400      -1.177 -96.549 -32.702  1.00 48.45
ATOM   3228  N   GLY B 401      -5.946 -94.318 -32.210  1.00 26.10
ATOM   3229  CA  GLY B 401      -6.664 -93.110 -31.907  1.00 26.10
ATOM   3230  C   GLY B 401      -7.067 -93.099 -30.465  1.00 26.10
ATOM   3231  O   GLY B 401      -7.081 -92.049 -29.825  1.00 26.10
ATOM   3232  N   LEU B 402      -7.459 -94.267 -29.923  1.00 46.45
ATOM   3233  CA  LEU B 402      -7.851 -94.326 -28.546  1.00 46.45
ATOM   3234  C   LEU B 402      -6.668 -93.938 -27.724  1.00 46.45
ATOM   3235  O   LEU B 402      -6.756 -93.079 -26.851  1.00 46.45
ATOM   3236  CB  LEU B 402      -8.270 -95.742 -28.116  1.00 46.45
ATOM   3237  CG  LEU B 402      -8.493 -95.898 -26.600  1.00 46.45
ATOM   3238  CD1 LEU B 402      -9.979 -95.779 -26.234  1.00 46.45
ATOM   3239  CD2 LEU B 402      -7.857 -97.196 -26.079  1.00 46.45
ATOM   3240  N   SER B 403      -5.501 -94.526 -28.030  1.00 29.21
ATOM   3241  CA  SER B 403      -4.319 -94.227 -27.280  1.00 29.21
ATOM   3242  C   SER B 403      -4.059 -92.762 -27.416  1.00 29.21
ATOM   3243  O   SER B 403      -3.695 -92.095 -26.448  1.00 29.21
ATOM   3244  CB  SER B 403      -3.079 -94.972 -27.804  1.00 29.21
ATOM   3245  OG  SER B 403      -2.608 -94.382 -29.000  1.00 29.21
ATOM   3246  N   LEU B 404      -4.257 -92.212 -28.627  1.00 49.82
ATOM   3247  CA  LEU B 404      -3.988 -90.818 -28.815  1.00 49.82
ATOM   3248  C   LEU B 404      -4.863 -90.004 -27.905  1.00 49.82
ATOM   3249  O   LEU B 404      -4.367 -89.156 -27.165  1.00 49.82
ATOM   3250  CB  LEU B 404      -4.274 -90.354 -30.254  1.00 49.82
ATOM   3251  CG  LEU B 404      -3.496 -89.091 -30.663  1.00 49.82
ATOM   3252  CD1 LEU B 404      -2.002 -89.222 -30.330  1.00 49.82
ATOM   3253  CD2 LEU B 404      -3.749 -88.736 -32.136  1.00 49.82
ATOM   3254  N   ASN B 405      -6.188 -90.254 -27.916  1.00 50.22
ATOM   3255  CA  ASN B 405      -7.113 -89.468 -27.138  1.00 50.22
ATOM   3256  C   ASN B 405      -6.964 -89.719 -25.668  1.00 50.22
ATOM   3257  O   ASN B 405      -7.042 -88.800 -24.854  1.00 50.22
ATOM   3258  CB  ASN B 405      -8.587 -89.710 -27.506  1.00 50.22
ATOM   3259  CG  ASN B 405      -8.887 -88.884 -28.747  1.00 50.22
ATOM   3260  OD1 ASN B 405      -9.349 -87.747 -28.656  1.00 50.22
ATOM   3261  ND2 ASN B 405      -8.638 -89.476 -29.945  1.00 50.22
ATOM   3262  N   PHE B 406      -6.764 -90.985 -25.282  1.00 89.03
ATOM   3263  CA  PHE B 406      -6.654 -91.336 -23.900  1.00 89.03
ATOM   3264  C   PHE B 406      -5.408 -90.699 -23.355  1.00 89.03
ATOM   3265  O   PHE B 406      -5.407 -90.181 -22.240  1.00 89.03
ATOM   3266  CB  PHE B 406      -6.643 -92.866 -23.734  1.00 89.03
ATOM   3267  CG  PHE B 406      -6.965 -93.241 -22.331  1.00 89.03
ATOM   3268  CD1 PHE B 406      -7.418 -92.301 -21.436  1.00 89.03
ATOM   3269  CD2 PHE B 406      -6.888 -94.554 -21.931  1.00 89.03
ATOM   3270  CE1 PHE B 406      -7.738 -92.655 -20.147  1.00 89.03
ATOM   3271  CE2 PHE B 406      -7.209 -94.916 -20.645  1.00 89.03
ATOM   3272  CZ  PHE B 406      -7.631 -93.964 -19.750  1.00 89.03
ATOM   3273  N   SER B 407      -4.308 -90.708 -24.134  1.00 35.61
ATOM   3274  CA  SER B 407      -3.088 -90.102 -23.678  1.00 35.61
ATOM   3275  C   SER B 407      -3.313 -88.629 -23.493  1.00 35.61
ATOM   3276  O   SER B 407      -2.851 -88.053 -22.509  1.00 35.61
ATOM   3277  CB  SER B 407      -1.916 -90.287 -24.660  1.00 35.61
ATOM   3278  OG  SER B 407      -2.104 -89.486 -25.817  1.00 35.61
ATOM   3279  N   VAL B 408      -4.025 -87.967 -24.432  1.00123.32
ATOM   3280  CA  VAL B 408      -4.279 -86.557 -24.274  1.00123.32
ATOM   3281  C   VAL B 408      -5.169 -86.322 -23.090  1.00123.32
ATOM   3282  O   VAL B 408      -5.051 -85.300 -22.417  1.00123.32
ATOM   3283  CB  VAL B 408      -4.817 -85.829 -25.482  1.00123.32
ATOM   3284  CG1 VAL B 408      -4.798 -84.326 -25.185  1.00123.32
ATOM   3285  CG2 VAL B 408      -4.003 -86.184 -26.728  1.00123.32
ATOM   3286  N   PHE B 409      -6.084 -87.263 -22.798  1.00 57.36
ATOM   3287  CA  PHE B 409      -6.967 -87.131 -21.673  1.00 57.36
ATOM   3288  C   PHE B 409      -6.140 -86.997 -20.430  1.00 57.36
ATOM   3289  O   PHE B 409      -6.398 -86.130 -19.596  1.00 57.36
ATOM   3290  CB  PHE B 409      -7.868 -88.372 -21.521  1.00 57.36
ATOM   3291  CG  PHE B 409      -8.652 -88.268 -20.257  1.00 57.36
ATOM   3292  CD1 PHE B 409      -9.721 -87.412 -20.144  1.00 57.36
ATOM   3293  CD2 PHE B 409      -8.313 -89.055 -19.180  1.00 57.36
ATOM   3294  CE1 PHE B 409     -10.434 -87.336 -18.970  1.00 57.36
ATOM   3295  CE2 PHE B 409      -9.021 -88.983 -18.005  1.00 57.36
ATOM   3296  CZ  PHE B 409     -10.086 -88.121 -17.897  1.00 57.36
ATOM   3297  N   TYR B 410      -5.108 -87.847 -20.281  1.00 71.20
ATOM   3298  CA  TYR B 410      -4.272 -87.812 -19.114  1.00 71.20
ATOM   3299  C   TYR B 410      -3.551 -86.505 -19.011  1.00 71.20
ATOM   3300  O   TYR B 410      -3.430 -85.947 -17.922  1.00 71.20
ATOM   3301  CB  TYR B 410      -3.174 -88.892 -19.098  1.00 71.20
ATOM   3302  CG  TYR B 410      -3.776 -90.238 -18.878  1.00 71.20
ATOM   3303  CD1 TYR B 410      -4.260 -90.561 -17.632  1.00 71.20
ATOM   3304  CD2 TYR B 410      -3.833 -91.178 -19.880  1.00 71.20
ATOM   3305  CE1 TYR B 410      -4.808 -91.795 -17.387  1.00 71.20
ATOM   3306  CE2 TYR B 410      -4.381 -92.418 -19.639  1.00 71.20
ATOM   3307  CZ  TYR B 410      -4.868 -92.728 -18.391  1.00 71.20
ATOM   3308  OH  TYR B 410      -5.428 -93.996 -18.133  1.00 71.20
ATOM   3309  N   TYR B 411      -3.001 -86.003 -20.130  1.00 67.71
ATOM   3310  CA  TYR B 411      -2.211 -84.808 -20.055  1.00 67.71
ATOM   3311  C   TYR B 411      -3.066 -83.611 -19.731  1.00 67.71
ATOM   3312  O   TYR B 411      -2.783 -82.876 -18.786  1.00 67.71
ATOM   3313  CB  TYR B 411      -1.492 -84.537 -21.392  1.00 67.71
ATOM   3314  CG  TYR B 411      -0.260 -83.726 -21.162  1.00 67.71
ATOM   3315  CD1 TYR B 411       0.925 -84.354 -20.851  1.00 67.71
ATOM   3316  CD2 TYR B 411      -0.273 -82.355 -21.273  1.00 67.71
ATOM   3317  CE1 TYR B 411       2.077 -83.631 -20.644  1.00 67.71
ATOM   3318  CE2 TYR B 411       0.876 -81.626 -21.067  1.00 67.71
ATOM   3319  CZ  TYR B 411       2.053 -82.262 -20.751  1.00 67.71
ATOM   3320  OH  TYR B 411       3.230 -81.513 -20.541  1.00 67.71
ATOM   3321  N   GLU B 412      -4.137 -83.387 -20.521  1.00 79.74
ATOM   3322  CA  GLU B 412      -4.972 -82.220 -20.392  1.00 79.74
ATOM   3323  C   GLU B 412      -5.901 -82.247 -19.204  1.00 79.74
ATOM   3324  O   GLU B 412      -6.019 -81.264 -18.473  1.00 79.74
ATOM   3325  CB  GLU B 412      -5.849 -82.026 -21.642  1.00 79.74
ATOM   3326  CG  GLU B 412      -5.047 -81.784 -22.924  1.00 79.74
ATOM   3327  CD  GLU B 412      -5.071 -80.289 -23.219  1.00 79.74
ATOM   3328  OE1 GLU B 412      -6.120 -79.805 -23.723  1.00 79.74
ATOM   3329  OE2 GLU B 412      -4.042 -79.612 -22.951  1.00 79.74
ATOM   3330  N   ILE B 413      -6.666 -83.342 -19.033  1.00125.84
ATOM   3331  CA  ILE B 413      -7.645 -83.374 -17.976  1.00125.84
ATOM   3332  C   ILE B 413      -7.065 -83.671 -16.625  1.00125.84
ATOM   3333  O   ILE B 413      -7.328 -82.963 -15.654  1.00125.84
ATOM   3334  CB  ILE B 413      -8.735 -84.367 -18.242  1.00125.84
ATOM   3335  CG1 ILE B 413      -9.364 -84.082 -19.616  1.00125.84
ATOM   3336  CG2 ILE B 413      -9.747 -84.282 -17.086  1.00125.84
ATOM   3337  CD1 ILE B 413     -10.011 -82.701 -19.715  1.00125.84
ATOM   3338  N   LEU B 414      -6.298 -84.777 -16.545  1.00 81.31
ATOM   3339  CA  LEU B 414      -5.655 -85.283 -15.361  1.00 81.31
ATOM   3340  C   LEU B 414      -4.454 -84.468 -14.996  1.00 81.31
ATOM   3341  O   LEU B 414      -4.036 -84.458 -13.841  1.00 81.31
ATOM   3342  CB  LEU B 414      -5.224 -86.754 -15.478  1.00 81.31
ATOM   3343  CG  LEU B 414      -6.118 -87.707 -14.662  1.00 81.31
ATOM   3344  CD1 LEU B 414      -7.572 -87.672 -15.157  1.00 81.31
ATOM   3345  CD2 LEU B 414      -5.530 -89.126 -14.628  1.00 81.31
ATOM   3346  N   ASN B 415      -3.827 -83.800 -15.979  1.00 88.33
ATOM   3347  CA  ASN B 415      -2.631 -83.050 -15.714  1.00 88.33
ATOM   3348  C   ASN B 415      -1.566 -83.979 -15.210  1.00 88.33
ATOM   3349  O   ASN B 415      -0.825 -83.634 -14.291  1.00 88.33
ATOM   3350  CB  ASN B 415      -2.820 -81.922 -14.683  1.00 88.33
ATOM   3351  CG  ASN B 415      -4.030 -81.092 -15.092  1.00 88.33
ATOM   3352  OD1 ASN B 415      -4.918 -80.823 -14.283  1.00 88.33
ATOM   3353  ND2 ASN B 415      -4.078 -80.685 -16.389  1.00 88.33
ATOM   3354  N   THR B 416      -1.463 -85.191 -15.803  1.00 57.54
ATOM   3355  CA  THR B 416      -0.431 -86.110 -15.401  1.00 57.54
ATOM   3356  C   THR B 416       0.360 -86.509 -16.616  1.00 57.54
ATOM   3357  O   THR B 416      -0.061 -87.352 -17.408  1.00 57.54
ATOM   3358  CB  THR B 416      -0.990 -87.376 -14.726  1.00 57.54
ATOM   3359  OG1 THR B 416      -1.740 -87.008 -13.561  1.00 57.54
ATOM   3360  CG2 THR B 416       0.142 -88.302 -14.309  1.00 57.54
ATOM   3361  N   PRO B 417       1.519 -85.931 -16.774  1.00145.87
ATOM   3362  CA  PRO B 417       2.365 -86.243 -17.895  1.00145.87
ATOM   3363  C   PRO B 417       2.941 -87.622 -17.843  1.00145.87
ATOM   3364  O   PRO B 417       3.266 -88.168 -18.898  1.00145.87
ATOM   3365  CB  PRO B 417       3.411 -85.125 -17.963  1.00145.87
ATOM   3366  CG  PRO B 417       2.720 -83.896 -17.339  1.00145.87
ATOM   3367  CD  PRO B 417       1.770 -84.501 -16.296  1.00145.87
ATOM   3368  N   GLU B 418       3.104 -88.197 -16.637  1.00 31.12
ATOM   3369  CA  GLU B 418       3.693 -89.501 -16.539  1.00 31.12
ATOM   3370  C   GLU B 418       2.786 -90.498 -17.187  1.00 31.12
ATOM   3371  O   GLU B 418       3.226 -91.330 -17.978  1.00 31.12
ATOM   3372  CB  GLU B 418       3.911 -89.950 -15.084  1.00 31.12
ATOM   3373  CG  GLU B 418       4.544 -88.888 -14.204  1.00 31.12
ATOM   3374  CD  GLU B 418       3.507 -88.038 -13.496  1.00 31.12
ATOM   3375  OE1 GLU B 418       3.006 -87.073 -14.112  1.00 31.12
ATOM   3376  OE2 GLU B 418       3.195 -88.336 -12.324  1.00 31.12
ATOM   3377  N   ARG B 419       1.483 -90.425 -16.864  1.00 62.94
ATOM   3378  CA  ARG B 419       0.520 -91.354 -17.382  1.00 62.94
ATOM   3379  C   ARG B 419       0.375 -91.166 -18.860  1.00 62.94
ATOM   3380  O   ARG B 419       0.237 -92.132 -19.608  1.00 62.94
ATOM   3381  CB  ARG B 419      -0.877 -91.156 -16.776  1.00 62.94
ATOM   3382  CG  ARG B 419      -1.081 -91.840 -15.423  1.00 62.94
ATOM   3383  CD  ARG B 419      -2.054 -91.075 -14.524  1.00 62.94
ATOM   3384  NE  ARG B 419      -2.278 -91.875 -13.289  1.00 62.94
ATOM   3385  CZ  ARG B 419      -2.348 -91.238 -12.084  1.00 62.94
ATOM   3386  NH1 ARG B 419      -2.217 -89.880 -12.023  1.00 62.94
ATOM   3387  NH2 ARG B 419      -2.553 -91.954 -10.940  1.00 62.94
ATOM   3388  N   ALA B 420       0.366 -89.901 -19.319  1.00 33.86
ATOM   3389  CA  ALA B 420       0.171 -89.625 -20.714  1.00 33.86
ATOM   3390  C   ALA B 420       1.311 -90.167 -21.520  1.00 33.86
ATOM   3391  O   ALA B 420       1.107 -90.743 -22.587  1.00 33.86
ATOM   3392  CB  ALA B 420       0.076 -88.118 -21.009  1.00 33.86
ATOM   3393  N   CYS B 421       2.553 -89.975 -21.038  1.00 37.96
ATOM   3394  CA  CYS B 421       3.709 -90.435 -21.758  1.00 37.96
ATOM   3395  C   CYS B 421       3.752 -91.933 -21.812  1.00 37.96
ATOM   3396  O   CYS B 421       4.081 -92.514 -22.844  1.00 37.96
ATOM   3397  CB  CYS B 421       5.033 -89.957 -21.139  1.00 37.96
ATOM   3398  SG  CYS B 421       5.426 -88.237 -21.578  1.00 37.96
ATOM   3399  N   LYS B 422       3.418 -92.611 -20.700  1.00153.91
ATOM   3400  CA  LYS B 422       3.546 -94.041 -20.686  1.00153.91
ATOM   3401  C   LYS B 422       2.648 -94.645 -21.722  1.00153.91
ATOM   3402  O   LYS B 422       3.073 -95.500 -22.498  1.00153.91
ATOM   3403  CB  LYS B 422       3.152 -94.664 -19.335  1.00153.91
ATOM   3404  CG  LYS B 422       3.237 -96.177 -19.311  1.00153.91
ATOM   3405  CD  LYS B 422       1.852 -96.801 -19.304  1.00153.91
ATOM   3406  CE  LYS B 422       1.725 -97.879 -20.369  1.00153.91
ATOM   3407  NZ  LYS B 422       2.178 -99.207 -19.871  1.00153.91
ATOM   3408  N   LEU B 423       1.380 -94.197 -21.772  1.00 44.50
ATOM   3409  CA  LEU B 423       0.418 -94.777 -22.667  1.00 44.50
ATOM   3410  C   LEU B 423       0.818 -94.551 -24.093  1.00 44.50
ATOM   3411  O   LEU B 423       0.820 -95.482 -24.897  1.00 44.50
ATOM   3412  CB  LEU B 423      -0.983 -94.167 -22.501  1.00 44.50
ATOM   3413  CG  LEU B 423      -2.014 -94.712 -23.507  1.00 44.50
ATOM   3414  CD1 LEU B 423      -2.488 -96.122 -23.118  1.00 44.50
ATOM   3415  CD2 LEU B 423      -3.167 -93.719 -23.715  1.00 44.50
ATOM   3416  N   ALA B 424       1.193 -93.309 -24.442  1.00 30.01
ATOM   3417  CA  ALA B 424       1.498 -93.000 -25.808  1.00 30.01
ATOM   3418  C   ALA B 424       2.677 -93.803 -26.265  1.00 30.01
ATOM   3419  O   ALA B 424       2.688 -94.321 -27.381  1.00 30.01
ATOM   3420  CB  ALA B 424       1.838 -91.514 -26.023  1.00 30.01
ATOM   3421  N   ASN B 425       3.706 -93.930 -25.409  1.00 74.61
ATOM   3422  CA  ASN B 425       4.898 -94.637 -25.782  1.00 74.61
ATOM   3423  C   ASN B 425       4.581 -96.080 -26.011  1.00 74.61
ATOM   3424  O   ASN B 425       5.090 -96.692 -26.949  1.00 74.61
ATOM   3425  CB  ASN B 425       5.989 -94.559 -24.700  1.00 74.61
ATOM   3426  CG  ASN B 425       6.955 -93.420 -24.939  1.00 74.61
ATOM   3427  OD1 ASN B 425       7.773 -93.463 -25.859  1.00 74.61
ATOM   3428  ND2 ASN B 425       6.864 -92.392 -24.106  1.00 74.61
ATOM   3429  N   ASP B 426       3.732 -96.669 -25.150  1.00 27.46
ATOM   3430  CA  ASP B 426       3.433 -98.067 -25.270  1.00 27.46
ATOM   3431  C   ASP B 426       2.738 -98.339 -26.569  1.00 27.46
ATOM   3432  O   ASP B 426       3.078 -99.287 -27.274  1.00 27.46
ATOM   3433  CB  ASP B 426       2.519 -98.581 -24.145  1.00 27.46
ATOM   3434  CG  ASP B 426       2.992 -99.902 -23.578  1.00 27.46
ATOM   3435  OD1 ASP B 426       3.243-100.837 -24.367  1.00 27.46
ATOM   3436  OD2 ASP B 426       3.111-100.002 -22.339  1.00 27.46
ATOM   3437  N   ALA B 427       1.750 -97.500 -26.928  1.00 31.18
ATOM   3438  CA  ALA B 427       0.975 -97.717 -28.117  1.00 31.18
ATOM   3439  C   ALA B 427       1.855 -97.613 -29.325  1.00 31.18
ATOM   3440  O   ALA B 427       1.719 -98.387 -30.271  1.00 31.18
ATOM   3441  CB  ALA B 427      -0.155 -96.688 -28.285  1.00 31.18
ATOM   3442  N   PHE B 428       2.770 -96.627 -29.325  1.00 47.90
ATOM   3443  CA  PHE B 428       3.646 -96.386 -30.437  1.00 47.90
ATOM   3444  C   PHE B 428       4.568 -97.556 -30.615  1.00 47.90
ATOM   3445  O   PHE B 428       4.728 -98.075 -31.719  1.00 47.90
ATOM   3446  CB  PHE B 428       4.511 -95.131 -30.212  1.00 47.90
ATOM   3447  CG  PHE B 428       5.146 -94.728 -31.500  1.00 47.90
ATOM   3448  CD1 PHE B 428       4.416 -94.060 -32.455  1.00 47.90
ATOM   3449  CD2 PHE B 428       6.469 -95.008 -31.748  1.00 47.90
ATOM   3450  CE1 PHE B 428       4.995 -93.682 -33.644  1.00 47.90
ATOM   3451  CE2 PHE B 428       7.054 -94.633 -32.935  1.00 47.90
ATOM   3452  CZ  PHE B 428       6.317 -93.968 -33.885  1.00 47.90
ATOM   3453  N   HIS B 429       5.186 -98.014 -29.511  1.00 35.07
ATOM   3454  CA  HIS B 429       6.145 -99.079 -29.559  1.00 35.07
ATOM   3455  C   HIS B 429       5.467-100.331 -30.009  1.00 35.07
ATOM   3456  O   HIS B 429       6.035-101.107 -30.775  1.00 35.07
ATOM   3457  CB  HIS B 429       6.789 -99.363 -28.191  1.00 35.07
ATOM   3458  CG  HIS B 429       7.934 -98.459 -27.872  1.00 35.07
ATOM   3459  ND1 HIS B 429       7.771 -97.232 -27.266  1.00 35.07
ATOM   3460  CD2 HIS B 429       9.265 -98.599 -28.080  1.00 35.07
ATOM   3461  CE1 HIS B 429       8.951 -96.658 -27.118  1.00 35.07
ATOM   3462  NE2 HIS B 429       9.873 -97.465 -27.601  1.00 35.07
ATOM   3463  N   SER B 430       4.230-100.562 -29.534  1.00 29.37
ATOM   3464  CA  SER B 430       3.517-101.759 -29.864  1.00 29.37
ATOM   3465  C   SER B 430       3.249-101.780 -31.336  1.00 29.37
ATOM   3466  O   SER B 430       3.378-102.818 -31.984  1.00 29.37
ATOM   3467  CB  SER B 430       2.164-101.863 -29.142  1.00 29.37
ATOM   3468  OG  SER B 430       2.338-101.818 -27.739  1.00 29.37
ATOM   3469  N   ALA B 431       2.850-100.629 -31.904  1.00 42.11
ATOM   3470  CA  ALA B 431       2.567-100.568 -33.306  1.00 42.11
ATOM   3471  C   ALA B 431       3.819-100.830 -34.095  1.00 42.11
ATOM   3472  O   ALA B 431       3.824-101.650 -35.009  1.00 42.11
ATOM   3473  CB  ALA B 431       2.024 -99.197 -33.743  1.00 42.11
ATOM   3474  N   THR B 432       4.940-100.189 -33.717  1.00 51.74
ATOM   3475  CA  THR B 432       6.154-100.271 -34.487  1.00 51.74
ATOM   3476  C   THR B 432       6.646-101.681 -34.546  1.00 51.74
ATOM   3477  O   THR B 432       7.201-102.103 -35.558  1.00 51.74
ATOM   3478  CB  THR B 432       7.262 -99.375 -33.904  1.00 51.74
ATOM   3479  OG1 THR B 432       7.467 -99.700 -32.524  1.00 51.74
ATOM   3480  CG2 THR B 432       6.873 -97.908 -34.011  1.00 51.74
ATOM   3481  N   ALA B 433       6.498-102.439 -33.448  1.00 56.13
ATOM   3482  CA  ALA B 433       6.974-103.794 -33.428  1.00 56.13
ATOM   3483  C   ALA B 433       6.229-104.622 -34.446  1.00 56.13
ATOM   3484  O   ALA B 433       6.797-105.510 -35.076  1.00 56.13
ATOM   3485  CB  ALA B 433       6.784-104.466 -32.058  1.00 56.13
ATOM   3486  N   GLU B 434       4.922-104.339 -34.568  1.00180.16
ATOM   3487  CA  GLU B 434       3.805-104.898 -35.292  1.00180.16
ATOM   3488  C   GLU B 434       3.658-104.535 -36.750  1.00180.16
ATOM   3489  O   GLU B 434       2.548-104.671 -37.258  1.00180.16
ATOM   3490  CB  GLU B 434       2.465-104.546 -34.632  1.00180.16
ATOM   3491  CG  GLU B 434       2.383-104.976 -33.169  1.00180.16
ATOM   3492  CD  GLU B 434       1.394-106.128 -33.081  1.00180.16
ATOM   3493  OE1 GLU B 434       0.167-105.858 -33.180  1.00180.16
ATOM   3494  OE2 GLU B 434       1.846-107.290 -32.905  1.00180.16
ATOM   3495  N   LEU B 435       4.666-103.981 -37.448  1.00 78.79
ATOM   3496  CA  LEU B 435       4.478-103.461 -38.784  1.00 78.79
ATOM   3497  C   LEU B 435       3.789-104.448 -39.694  1.00 78.79
ATOM   3498  O   LEU B 435       3.059-104.037 -40.596  1.00 78.79
ATOM   3499  CB  LEU B 435       5.800-103.067 -39.460  1.00 78.79
ATOM   3500  CG  LEU B 435       5.761-101.668 -40.099  1.00 78.79
ATOM   3501  CD1 LEU B 435       4.841-101.643 -41.331  1.00 78.79
ATOM   3502  CD2 LEU B 435       5.403-100.591 -39.062  1.00 78.79
ATOM   3503  N   ASP B 436       3.979-105.764 -39.503  1.00 62.34
ATOM   3504  CA  ASP B 436       3.371-106.739 -40.371  1.00 62.34
ATOM   3505  C   ASP B 436       1.874-106.579 -40.343  1.00 62.34
ATOM   3506  O   ASP B 436       1.190-106.913 -41.309  1.00 62.34
ATOM   3507  CB  ASP B 436       3.706-108.192 -39.978  1.00 62.34
ATOM   3508  CG  ASP B 436       3.574-109.093 -41.200  1.00 62.34
ATOM   3509  OD1 ASP B 436       4.029-108.682 -42.301  1.00 62.34
ATOM   3510  OD2 ASP B 436       3.011-110.210 -41.045  1.00 62.34
ATOM   3511  N   THR B 437       1.339-106.068 -39.222  1.00142.36
ATOM   3512  CA  THR B 437      -0.056-105.870 -38.941  1.00142.36
ATOM   3513  C   THR B 437      -0.650-104.828 -39.849  1.00142.36
ATOM   3514  O   THR B 437      -1.867-104.768 -40.013  1.00142.36
ATOM   3515  CB  THR B 437      -0.276-105.378 -37.548  1.00142.36
ATOM   3516  OG1 THR B 437       0.348-106.239 -36.611  1.00142.36
ATOM   3517  CG2 THR B 437      -1.784-105.355 -37.301  1.00142.36
ATOM   3518  N   LEU B 438       0.181-103.923 -40.396  1.00 63.61
ATOM   3519  CA  LEU B 438      -0.294-102.880 -41.262  1.00 63.61
ATOM   3520  C   LEU B 438      -0.953-103.494 -42.458  1.00 63.61
ATOM   3521  O   LEU B 438      -0.618-104.605 -42.869  1.00 63.61
ATOM   3522  CB  LEU B 438       0.832-101.978 -41.799  1.00 63.61
ATOM   3523  CG  LEU B 438       0.899-100.577 -41.162  1.00 63.61
ATOM   3524  CD1 LEU B 438      -0.436 -99.833 -41.320  1.00 63.61
ATOM   3525  CD2 LEU B 438       1.329-100.660 -39.689  1.00 63.61
ATOM   3526  N   ALA B 439      -1.953-102.774 -43.015  1.00 71.22
ATOM   3527  CA  ALA B 439      -2.666-103.189 -44.191  1.00 71.22
ATOM   3528  C   ALA B 439      -2.718-101.993 -45.093  1.00 71.22
ATOM   3529  O   ALA B 439      -2.586-100.853 -44.649  1.00 71.22
ATOM   3530  CB  ALA B 439      -4.117-103.617 -43.911  1.00 71.22
ATOM   3531  N   ASN B 440      -2.906-102.232 -46.401  1.00 74.12
ATOM   3532  CA  ASN B 440      -2.881-101.183 -47.377  1.00 74.12
ATOM   3533  C   ASN B 440      -4.014-100.218 -47.189  1.00 74.12
ATOM   3534  O   ASN B 440      -3.814 -99.007 -47.266  1.00 74.12
ATOM   3535  CB  ASN B 440      -2.917-101.741 -48.812  1.00 74.12
ATOM   3536  CG  ASN B 440      -1.604-102.373 -49.214  1.00 74.12
ATOM   3537  OD1 ASN B 440      -1.473-103.596 -49.258  1.00 74.12
ATOM   3538  ND2 ASN B 440      -0.619-101.534 -49.508  1.00 74.12
ATOM   3539  N   ASP B 441      -5.233-100.712 -46.907  1.00 89.79
ATOM   3540  CA  ASP B 441      -6.355 -99.818 -46.852  1.00 89.79
ATOM   3541  C   ASP B 441      -6.186 -98.802 -45.756  1.00 89.79
ATOM   3542  O   ASP B 441      -6.399 -97.613 -45.988  1.00 89.79
ATOM   3543  CB  ASP B 441      -7.682-100.562 -46.621  1.00 89.79
ATOM   3544  CG  ASP B 441      -7.701-101.306 -45.304  1.00 89.79
ATOM   3545  OD1 ASP B 441      -6.660-101.333 -44.615  1.00 89.79
ATOM   3546  OD2 ASP B 441      -8.762-101.867 -44.961  1.00 89.79
ATOM   3547  N   SER B 442      -5.830 -99.254 -44.534  1.00 66.99
ATOM   3548  CA  SER B 442      -5.691 -98.429 -43.356  1.00 66.99
ATOM   3549  C   SER B 442      -4.310 -97.857 -43.149  1.00 66.99
ATOM   3550  O   SER B 442      -4.070 -97.199 -42.137  1.00 66.99
ATOM   3551  CB  SER B 442      -6.066 -99.178 -42.066  1.00 66.99
ATOM   3552  OG  SER B 442      -7.221 -99.977 -42.279  1.00 66.99
ATOM   3553  N   PHE B 443      -3.360 -98.076 -44.073  1.00 60.95
ATOM   3554  CA  PHE B 443      -1.988 -97.696 -43.849  1.00 60.95
ATOM   3555  C   PHE B 443      -1.844 -96.227 -43.561  1.00 60.95
ATOM   3556  O   PHE B 443      -1.143 -95.846 -42.623  1.00 60.95
ATOM   3557  CB  PHE B 443      -1.114 -98.026 -45.074  1.00 60.95
ATOM   3558  CG  PHE B 443       0.248 -98.533 -44.714  1.00 60.95
ATOM   3559  CD1 PHE B 443       1.007 -97.898 -43.746  1.00 60.95
ATOM   3560  CD2 PHE B 443       0.780 -99.643 -45.348  1.00 60.95
ATOM   3561  CE1 PHE B 443       2.267 -98.361 -43.420  1.00 60.95
ATOM   3562  CE2 PHE B 443       2.040-100.108 -45.025  1.00 60.95
ATOM   3563  CZ  PHE B 443       2.784 -99.467 -44.059  1.00 60.95
ATOM   3564  N   LYS B 444      -2.506 -95.355 -44.339  1.00153.07
ATOM   3565  CA  LYS B 444      -2.320 -93.940 -44.167  1.00153.07
ATOM   3566  C   LYS B 444      -2.778 -93.511 -42.805  1.00153.07
ATOM   3567  O   LYS B 444      -2.088 -92.758 -42.118  1.00153.07
ATOM   3568  CB  LYS B 444      -3.119 -93.124 -45.196  1.00153.07
ATOM   3569  CG  LYS B 444      -3.109 -91.621 -44.922  1.00153.07
ATOM   3570  CD  LYS B 444      -1.703 -91.064 -44.697  1.00153.07
ATOM   3571  CE  LYS B 444      -1.685 -89.563 -44.397  1.00153.07
ATOM   3572  NZ  LYS B 444      -2.342 -88.816 -45.494  1.00153.07
ATOM   3573  N   ASP B 445      -3.957 -93.993 -42.373  1.00 30.97
ATOM   3574  CA  ASP B 445      -4.519 -93.584 -41.117  1.00 30.97
ATOM   3575  C   ASP B 445      -3.636 -94.032 -39.995  1.00 30.97
ATOM   3576  O   ASP B 445      -3.416 -93.292 -39.037  1.00 30.97
ATOM   3577  CB  ASP B 445      -5.915 -94.181 -40.870  1.00 30.97
ATOM   3578  CG  ASP B 445      -6.950 -93.120 -41.220  1.00 30.97
ATOM   3579  OD1 ASP B 445      -7.065 -92.782 -42.429  1.00 30.97
ATOM   3580  OD2 ASP B 445      -7.639 -92.635 -40.284  1.00 30.97
ATOM   3581  N   SER B 446      -3.097 -95.260 -40.085  1.00 30.94
ATOM   3582  CA  SER B 446      -2.305 -95.786 -39.011  1.00 30.94
ATOM   3583  C   SER B 446      -1.088 -94.939 -38.803  1.00 30.94
ATOM   3584  O   SER B 446      -0.773 -94.562 -37.676  1.00 30.94
ATOM   3585  CB  SER B 446      -1.820 -97.221 -39.278  1.00 30.94
ATOM   3586  OG  SER B 446      -1.323 -97.797 -38.079  1.00 30.94
ATOM   3587  N   THR B 447      -0.373 -94.614 -39.896  1.00 36.73
ATOM   3588  CA  THR B 447       0.847 -93.860 -39.814  1.00 36.73
ATOM   3589  C   THR B 447       0.576 -92.469 -39.333  1.00 36.73
ATOM   3590  O   THR B 447       1.351 -91.916 -38.555  1.00 36.73
ATOM   3591  CB  THR B 447       1.555 -93.756 -41.134  1.00 36.73
ATOM   3592  OG1 THR B 447       0.766 -93.032 -42.065  1.00 36.73
ATOM   3593  CG2 THR B 447       1.823 -95.177 -41.656  1.00 36.73
ATOM   3594  N   LEU B 448      -0.536 -91.861 -39.785  1.00 95.69
ATOM   3595  CA  LEU B 448      -0.810 -90.498 -39.434  1.00 95.69
ATOM   3596  C   LEU B 448      -0.953 -90.402 -37.943  1.00 95.69
ATOM   3597  O   LEU B 448      -0.371 -89.522 -37.311  1.00 95.69
ATOM   3598  CB  LEU B 448      -2.109 -89.990 -40.093  1.00 95.69
ATOM   3599  CG  LEU B 448      -2.705 -88.701 -39.487  1.00 95.69
ATOM   3600  CD1 LEU B 448      -1.675 -87.567 -39.385  1.00 95.69
ATOM   3601  CD2 LEU B 448      -3.981 -88.286 -40.234  1.00 95.69
ATOM   3602  N   ILE B 449      -1.720 -91.328 -37.340  1.00 44.39
ATOM   3603  CA  ILE B 449      -1.971 -91.336 -35.923  1.00 44.39
ATOM   3604  C   ILE B 449      -0.703 -91.616 -35.174  1.00 44.39
ATOM   3605  O   ILE B 449      -0.481 -91.079 -34.091  1.00 44.39
ATOM   3606  CB  ILE B 449      -2.987 -92.361 -35.517  1.00 44.39
ATOM   3607  CG1 ILE B 449      -4.251 -92.221 -36.384  1.00 44.39
ATOM   3608  CG2 ILE B 449      -3.253 -92.196 -34.011  1.00 44.39
ATOM   3609  CD1 ILE B 449      -5.112 -93.482 -36.425  1.00 44.39
ATOM   3610  N   MET B 450       0.144 -92.509 -35.713  1.00 35.77
ATOM   3611  CA  MET B 450       1.379 -92.856 -35.070  1.00 35.77
ATOM   3612  C   MET B 450       2.241 -91.635 -35.002  1.00 35.77
ATOM   3613  O   MET B 450       2.929 -91.407 -34.008  1.00 35.77
ATOM   3614  CB  MET B 450       2.156 -93.936 -35.844  1.00 35.77
ATOM   3615  CG  MET B 450       2.106 -95.314 -35.178  1.00 35.77
ATOM   3616  SD  MET B 450       2.848 -96.662 -36.149  1.00 35.77
ATOM   3617  CE  MET B 450       1.524 -96.743 -37.388  1.00 35.77
ATOM   3618  N   GLN B 451       2.237 -90.815 -36.070  1.00 79.67
ATOM   3619  CA  GLN B 451       3.071 -89.648 -36.068  1.00 79.67
ATOM   3620  C   GLN B 451       2.581 -88.730 -34.992  1.00 79.67
ATOM   3621  O   GLN B 451       3.376 -88.136 -34.267  1.00 79.67
ATOM   3622  CB  GLN B 451       3.035 -88.860 -37.393  1.00 79.67
ATOM   3623  CG  GLN B 451       3.758 -87.504 -37.339  1.00 79.67
ATOM   3624  CD  GLN B 451       5.237 -87.692 -37.035  1.00 79.67
ATOM   3625  OE1 GLN B 451       6.071 -87.738 -37.938  1.00 79.67
ATOM   3626  NE2 GLN B 451       5.579 -87.787 -35.722  1.00 79.67
ATOM   3627  N   LEU B 452       1.247 -88.602 -34.853  1.00 37.04
ATOM   3628  CA  LEU B 452       0.686 -87.699 -33.885  1.00 37.04
ATOM   3629  C   LEU B 452       1.104 -88.138 -32.519  1.00 37.04
ATOM   3630  O   LEU B 452       1.437 -87.314 -31.669  1.00 37.04
ATOM   3631  CB  LEU B 452      -0.852 -87.673 -33.897  1.00 37.04
ATOM   3632  CG  LEU B 452      -1.460 -87.411 -35.287  1.00 37.04
ATOM   3633  CD1 LEU B 452      -2.992 -87.305 -35.214  1.00 37.04
ATOM   3634  CD2 LEU B 452      -0.809 -86.190 -35.958  1.00 37.04
ATOM   3635  N   LEU B 453       1.101 -89.459 -32.273  1.00 38.20
ATOM   3636  CA  LEU B 453       1.477 -89.947 -30.981  1.00 38.20
ATOM   3637  C   LEU B 453       2.887 -89.527 -30.730  1.00 38.20
ATOM   3638  O   LEU B 453       3.226 -89.093 -29.630  1.00 38.20
ATOM   3639  CB  LEU B 453       1.439 -91.484 -30.884  1.00 38.20
ATOM   3640  CG  LEU B 453       0.020 -92.068 -30.782  1.00 38.20
ATOM   3641  CD1 LEU B 453      -0.086 -93.412 -31.519  1.00 38.20
ATOM   3642  CD2 LEU B 453      -0.432 -92.167 -29.319  1.00 38.20
ATOM   3643  N   ARG B 454       3.745 -89.640 -31.759  1.00 66.87
ATOM   3644  CA  ARG B 454       5.128 -89.293 -31.616  1.00 66.87
ATOM   3645  C   ARG B 454       5.286 -87.844 -31.299  1.00 66.87
ATOM   3646  O   ARG B 454       6.038 -87.482 -30.395  1.00 66.87
ATOM   3647  CB  ARG B 454       5.960 -89.545 -32.880  1.00 66.87
ATOM   3648  CG  ARG B 454       7.447 -89.304 -32.624  1.00 66.87
ATOM   3649  CD  ARG B 454       7.992 -90.051 -31.410  1.00 66.87
ATOM   3650  NE  ARG B 454       9.391 -89.572 -31.240  1.00 66.87
ATOM   3651  CZ  ARG B 454      10.180 -90.135 -30.279  1.00 66.87
ATOM   3652  NH1 ARG B 454       9.696 -91.158 -29.514  1.00 66.87
ATOM   3653  NH2 ARG B 454      11.461 -89.697 -30.106  1.00 66.87
ATOM   3654  N   ASP B 455       4.568 -86.967 -32.018  1.00114.26
ATOM   3655  CA  ASP B 455       4.770 -85.570 -31.786  1.00114.26
ATOM   3656  C   ASP B 455       4.408 -85.232 -30.369  1.00114.26
ATOM   3657  O   ASP B 455       5.108 -84.466 -29.712  1.00114.26
ATOM   3658  CB  ASP B 455       4.031 -84.667 -32.799  1.00114.26
ATOM   3659  CG  ASP B 455       5.002 -83.795 -33.580  1.00114.26
ATOM   3660  OD1 ASP B 455       5.884 -84.345 -34.290  1.00114.26
ATOM   3661  OD2 ASP B 455       4.853 -82.548 -33.486  1.00114.26
ATOM   3662  N   ASN B 456       3.329 -85.823 -29.830  1.00 45.79
ATOM   3663  CA  ASN B 456       2.929 -85.515 -28.486  1.00 45.79
ATOM   3664  C   ASN B 456       4.014 -85.929 -27.542  1.00 45.79
ATOM   3665  O   ASN B 456       4.317 -85.216 -26.586  1.00 45.79
ATOM   3666  CB  ASN B 456       1.647 -86.247 -28.044  1.00 45.79
ATOM   3667  CG  ASN B 456       0.431 -85.444 -28.491  1.00 45.79
ATOM   3668  OD1 ASN B 456      -0.209 -84.765 -27.690  1.00 45.79
ATOM   3669  ND2 ASN B 456       0.090 -85.540 -29.804  1.00 45.79
ATOM   3670  N   LEU B 457       4.640 -87.095 -27.788  1.00 50.31
ATOM   3671  CA  LEU B 457       5.644 -87.590 -26.888  1.00 50.31
ATOM   3672  C   LEU B 457       6.775 -86.618 -26.813  1.00 50.31
ATOM   3673  O   LEU B 457       7.274 -86.325 -25.728  1.00 50.31
ATOM   3674  CB  LEU B 457       6.248 -88.934 -27.337  1.00 50.31
ATOM   3675  CG  LEU B 457       5.378 -90.161 -27.007  1.00 50.31
ATOM   3676  CD1 LEU B 457       6.057 -91.463 -27.466  1.00 50.31
ATOM   3677  CD2 LEU B 457       5.004 -90.190 -25.516  1.00 50.31
ATOM   3678  N   THR B 458       7.225 -86.097 -27.966  1.00103.69
ATOM   3679  CA  THR B 458       8.336 -85.191 -27.948  1.00103.69
ATOM   3680  C   THR B 458       7.971 -83.900 -27.279  1.00103.69
ATOM   3681  O   THR B 458       8.734 -83.382 -26.466  1.00103.69
ATOM   3682  CB  THR B 458       8.887 -84.924 -29.317  1.00103.69
ATOM   3683  OG1 THR B 458       7.950 -84.171 -30.067  1.00103.69
ATOM   3684  CG2 THR B 458       9.230 -86.240 -30.026  1.00103.69
ATOM   3685  N   LEU B 459       6.783 -83.347 -27.578  1.00 38.47
ATOM   3686  CA  LEU B 459       6.404 -82.086 -27.007  1.00 38.47
ATOM   3687  C   LEU B 459       6.297 -82.224 -25.520  1.00 38.47
ATOM   3688  O   LEU B 459       6.774 -81.372 -24.773  1.00 38.47
ATOM   3689  CB  LEU B 459       5.037 -81.600 -27.518  1.00 38.47
ATOM   3690  CG  LEU B 459       4.960 -81.465 -29.050  1.00 38.47
ATOM   3691  CD1 LEU B 459       3.530 -81.142 -29.514  1.00 38.47
ATOM   3692  CD2 LEU B 459       5.999 -80.458 -29.574  1.00 38.47
ATOM   3693  N   TRP B 460       5.677 -83.322 -25.053  1.00 66.24
ATOM   3694  CA  TRP B 460       5.438 -83.520 -23.654  1.00 66.24
ATOM   3695  C   TRP B 460       6.721 -83.646 -22.898  1.00 66.24
ATOM   3696  O   TRP B 460       6.817 -83.156 -21.773  1.00 66.24
ATOM   3697  CB  TRP B 460       4.544 -84.741 -23.373  1.00 66.24
ATOM   3698  CG  TRP B 460       3.118 -84.509 -23.815  1.00 66.24
ATOM   3699  CD1 TRP B 460       2.490 -83.325 -24.070  1.00 66.24
ATOM   3700  CD2 TRP B 460       2.151 -85.543 -24.066  1.00 66.24
ATOM   3701  NE1 TRP B 460       1.192 -83.553 -24.458  1.00 66.24
ATOM   3702  CE2 TRP B 460       0.969 -84.914 -24.462  1.00 66.24
ATOM   3703  CE3 TRP B 460       2.241 -86.902 -23.976  1.00 66.24
ATOM   3704  CZ2 TRP B 460      -0.145 -85.639 -24.779  1.00 66.24
ATOM   3705  CZ3 TRP B 460       1.114 -87.630 -24.291  1.00 66.24
ATOM   3706  CH2 TRP B 460      -0.055 -87.010 -24.685  1.00 66.24
ATOM   3707  N   THR B 461       7.727 -84.343 -23.462  1.00 87.14
ATOM   3708  CA  THR B 461       8.981 -84.466 -22.774  1.00 87.14
ATOM   3709  C   THR B 461       9.629 -83.121 -22.702  1.00 87.14
ATOM   3710  O   THR B 461      10.134 -82.722 -21.654  1.00 87.14
ATOM   3711  CB  THR B 461       9.927 -85.430 -23.434  1.00 87.14
ATOM   3712  OG1 THR B 461      10.219 -84.993 -24.752  1.00 87.14
ATOM   3713  CG2 THR B 461       9.303 -86.831 -23.467  1.00 87.14
ATOM   3714  N   SER B 462       9.612 -82.369 -23.820  1.00 53.11
ATOM   3715  CA  SER B 462      10.224 -81.074 -23.827  1.00 53.11
ATOM   3716  C   SER B 462       9.509 -80.260 -22.759  1.00 53.11
ATOM   3717  O   SER B 462      10.188 -79.830 -21.789  1.00 53.11
ATOM   3718  CB  SER B 462      10.062 -80.335 -25.166  1.00 53.11
ATOM   3719  OG  SER B 462       8.737 -79.843 -25.292  1.00 53.11
ATOM   3720  OXT SER B 462       8.273 -80.060 -22.897  1.00 53.11
