# Supplementary material for: A recombinant Fasciola gigantica 14-3-3 epsilon protein (rFg14-3-3e) modulates various functions of goat peripheral blood mononuclear cells
Source: Parasit Vectors. 2018 Mar 6;11:152. doi: 10.1186/s13071-018-2745-4 (PMC5840819; doi:10.1186/s13071-018-2745-4)
Supplement: Supplementary file 1 — Dataset S1. Structure files, FoldX configuration files and associated energy calculations for complexes between YWAHE and rFg14-3-3, and the 18 human protein interactors of YWAHE. (TGZ 5273 kb) [file 13071_2018_2745_MOESM1_ESM.tgz › foldx_model_files/individual_listP04792-P62258-MDL-5ltw.pdb3-K-0-J-0.txt]

DB112E,RB113R,EB114K,DB115K,LB116K,VB117S,YB118D,QB119F,AB120A,KB121K,LB122I,AB123A,EB124E,QB125Q,AB126S,EB127E,RB128R,YB129Y,DB130D,EB131E,MB132M,VB133V,EB134K,SB135V,MB136M,KB137N,KB138E,VB139V,AB140A,GB141K,MB142M,DB143P,VB144G,EB145E,LB146M,TB147S,VB148V,EB149E,EB150E,RB151R,NB152N,LB153L,LB154L,SB155S,VB156V,AB157A,YB158Y,KB159K,NB160N,VB161V,IB162I,GB163G,AB164A,RB165R,RB166R,AB167S,SB168S,WB169W,RB170R,IB171M,IB172L,SB173N,SB174S,IB175I,EB176E,QB177Q,KB178K,EB179D,EB180E,NB181N,KB182S,GB183A,GB184K,EB185Q,DB186Q,KB187A,LB188L,KB189K,MB190L,IB191M,RB192Q,EB193E,YB194H,VB198I,EB199E,TB200K,EB201E,LB202L,KB203E,LB204E,IB205I,CB206C,CB207S,DB208S,IB209I,LB210L,DB211S,VB212L,LB213L,DB214D,KB215E,HB216H,LB217L,IB218I,PB219P,AB220S,AB221S,NB222V,TB223S,GB224A,EB225E,SB226C,KB227K,VB228V,FB229F,YB230F,YB231Y,KB232K,MB233M,KB234K,GB235A,DB236D,YB237Y,HB238Y,RB239R,YB240Y,LB241L,AB242A,EB243E,FB244F,AB245Q,TB246V,GB247G,NB248E,DB249K,RB250R,KB251N,EB252K,AB253T,AB254A,EB255E,NB256Q,SB257S,LB258L,VB259V,AB260A,YB261Y,KB262K,AB263T,AB264A,SB265S,DB266D,IB267I,AB268A,MB269T,TB270A,EB271D,LB272L,PB273P,PB274A,TB275T,HB276N,PB277P,IB278I,RB279R,LB280L,GB281G,LB282L,AB283S,LB284L,NB285N,FB286F,SB287S,VB288V,FB289F,YB290Y,YB291Y,EB292E,IB293I,LB294L,NB295N,SB296T,PB297P,DB298E,RB299R,AB300A,CB301C,RB302K,LB303L,AB304A,KB305N,AB306D,AB307A,FB308F,DB309H,DB310S,AB311A,IB312T,AB313A,EB314E,LB315L,DB316D,TB317T,LB318L,SB319A,EB320N,EB321D,SB322S,YB323F,KB324K,DB325D,SB326S,TB327T,LB328L,IB329I,MB330M,QB331Q,LB332L,LB333L,RB334R,DB335D,NB336N,LB337L,TB338T,LB339L,WB340W,TB341T;
