# Supplementary material for: A recombinant Fasciola gigantica 14-3-3 epsilon protein (rFg14-3-3e) modulates various functions of goat peripheral blood mononuclear cells
Source: Parasit Vectors. 2018 Mar 6;11:152. doi: 10.1186/s13071-018-2745-4 (PMC5840819; doi:10.1186/s13071-018-2745-4)
Supplement: Supplementary file 2 — Table S1. The list of interactions of rFg14-3-3e protein with its respective total energy for a the human YWHAE protein, b the modelled rFg14-3-3e protein and the difference of the previous values. (XLSX 15 kb) [file 13071_2018_2745_MOESM2_ESM.xlsx]

## Sheet: Total Energy summary
Protein1	Gene1	Protein2	Gene2	Type	PDB	TotalEnergy WT	TotalEnergy Mutant	TotalEnergy Diff
P04049	RAF1	P62258	YWHAE	MDL	3nkx.pdb	-32.6719	-62.415	29.7431
P04049	RAF1	P62258	YWHAE	MDL	4ihl.pdb	9.91377	-11.4327	21.3465
P04637	TP53	P62258	YWHAE	MDL	3lw1.pdb	-20.6835	-51.9635	31.28
P04637	TP53	P62258	YWHAE	MDL	3lw1.pdb	-21.4368	-47.9587	26.5219
P04792	HSPB1	P62258	YWHAE	MDL	5ltw.pdb	223.334	196.96	26.374
P04792	HSPB1	P62258	YWHAE	MDL	5ltw.pdb	197.953	168.642	29.311
P04792	HSPB1	P62258	YWHAE	MDL	5ltw.pdb	180.1	140.5	39.6
P13612	ITGA4	P62258	YWHAE	MDL	4hkc.pdb	-54.2133	-75.8493	21.636
P27348	YWHAQ	P62258	YWHAE	MDL	2br9.pdb	114.245	77.9573	36.2877
P27348	YWHAQ	P62258	YWHAE	MDL	5iqp.pdb	98.3426	64.3202	34.0224
P27348	YWHAQ	P62258	YWHAE	MDL	5iqp.pdb	104.578	77.1821	27.3959
P30307	CDC25C	P62258	YWHAE	MDL	5jit.pdb	-27.7026	-47.2451	19.5425
P30307	CDC25C	P62258	YWHAE	MDL	5jit.pdb	-6.95045	-18.4842	11.5338
P30307	CDC25C	P62258	YWHAE	MDL	5jiv.pdb	18.2228	-2.1715	20.3943
P31946	YWHAB	P62258	YWHAE	MDL	2bq0.pdb	82.6536	52.0889	30.5647
P31946	YWHAB	P62258	YWHAE	MDL	2bq0.pdb	59.8294	24.3276	35.5018
P31946	YWHAB	P62258	YWHAE	MDL	5n10.pdb	41.7213	11.6346	30.0867
P46937	YAP1	P62258	YWHAE	MDL	3mhr.pdb	-47.7746	-60.7395	12.9649
P56524	HDAC4	P62258	YWHAE	MDL	3uzd.pdb	-30.2096	-65.4929	35.2833
P56524	HDAC4	P62258	YWHAE	MDL	3uzd.pdb	-33.084	-58.3074	25.2234
P56524	HDAC4	P62258	YWHAE	MDL	3uzd.pdb	-38.4405	-64.2403	25.7998
P58340	MLF1	P62258	YWHAE	EXP	3ual.pdb	-91.6419	-124.451	32.8091
P58340	MLF1	P62258	YWHAE	EXP	3ual.pdb	-91.6419	-124.451	32.8091
P58340	MLF1	P62258	YWHAE	EXP	3ual.pdb	-91.6419	-124.451	32.8091
P58340	MLF1	P62258	YWHAE	EXP	3ubw.pdb	-89.2249	-123.713	34.4881
P58340	MLF1	P62258	YWHAE	EXP	3ubw.pdb	-89.2249	-123.713	34.4881
P58340	MLF1	P62258	YWHAE	EXP	3ubw.pdb	-89.2249	-123.713	34.4881
P61981	YWHAG	P62258	YWHAE	MDL	5d3e.pdb	111.42	91.9521	19.4679
P61981	YWHAG	P62258	YWHAE	MDL	5d3e.pdb	105.119	65.4692	39.6498
P61981	YWHAG	P62258	YWHAE	MDL	5d3e.pdb	65.387	49.8541	15.5329
P62258	YWHAE	P62258	YWHAE	EXP	2br9.pdb	-134.2	-179.81	45.61
P62258	YWHAE	P62258	YWHAE	EXP	3ual.pdb	-122.489	-167.368	44.879
P62258	YWHAE	P62258	YWHAE	EXP	3ubw.pdb	-125.587	-167.604	42.017
P62258	YWHAE	P63104	YWHAZ	MDL	1qjb.pdb	115.641	86.3451	29.2959
P62258	YWHAE	P63104	YWHAZ	MDL	5exa.pdb	61.3242	25.6179	35.7063
P62258	YWHAE	P63104	YWHAZ	MDL	5nas.pdb	35.6271	3.60473	32.0224
P62258	YWHAE	P68431	HIST1H3J	MDL	2c1j.pdb	0.111585	-18.4752	18.5868
P62258	YWHAE	P68431	HIST1H3J	MDL	2c1j.pdb	8.31217	-14.6973	23.0095
P62258	YWHAE	P68431	HIST1H3J	MDL	2c1n.pdb	-11.3719	-18.3158	6.9439
P62258	YWHAE	Q04917	YWHAH	MDL	2c63.pdb	63.2485	28.3622	34.8863
P62258	YWHAE	Q04917	YWHAH	MDL	2c74.pdb	94.3275	59.9739	34.3536
P62258	YWHAE	Q04917	YWHAH	MDL	2c74.pdb	78.0356	39.5453	38.4903
P62258	YWHAE	Q51451	exoS	MDL	2c23.pdb	-2.64458	-34.708	32.0634
P62258	YWHAE	Q51451	exoS	MDL	2c23.pdb	-7.44244	-44.8429	37.4005
P62258	YWHAE	Q5S007	LRRK2	MDL	5my9.pdb	-46.0357	-63.5174	17.4817
P62258	YWHAE	Q5S007	LRRK2	MDL	5myc.pdb	-39.8573	-70.3541	30.4968
P62258	YWHAE	Q5S007	LRRK2	MDL	5myc.pdb	-39.4727	-60.1879	20.7152
P62258	YWHAE	Q9UQC2	GAB2	MDL	5ewz.pdb	-9.8009	-20.3889	10.588
P62258	YWHAE	Q9UQC2	GAB2	MDL	5exa.pdb	-52.8592	-77.0397	24.1805
P62258	YWHAE	Q9UQC2	GAB2	MDL	5exa.pdb	-47.3354	-58.3402	11.0048
P62258	YWHAE	Q9Y3M2	CBY1	MDL	4wrq.pdb	-13.5524	-38.3874	24.835
P62258	YWHAE	Q9Y3M2	CBY1	MDL	4wrq.pdb	-50.2208	-79.6601	29.4393

## Sheet: Map Protein Gene
Protein	Gene
P04049	RAF1
P04637	TP53
P04792	HSPB1
P13612	ITGA4
P27348	YWHAQ
P30307	CDC25C
P31946	YWHAB
P46937	YAP1
P56524	HDAC4
P58340	MLF1
P61981	YWHAG
P62258	YWHAE
P63104	YWHAZ
P68431	HIST1H3A
P68431	HIST1H3B
P68431	HIST1H3C
P68431	HIST1H3D
P68431	HIST1H3E
P68431	HIST1H3F
P68431	HIST1H3G
P68431	HIST1H3H
P68431	HIST1H3I
P68431	HIST1H3J
Q04917	YWHAH
Q51451	exoS
Q5S007	LRRK2
Q9UQC2	GAB2
Q9Y3M2	CBY1
