# Supplementary material for: A recombinant Fasciola gigantica 14-3-3 epsilon protein (rFg14-3-3e) modulates various functions of goat peripheral blood mononuclear cells
Source: Parasit Vectors. 2018 Mar 6;11:152. doi: 10.1186/s13071-018-2745-4 (PMC5840819; doi:10.1186/s13071-018-2745-4)
Supplement: Supplementary file 3 — Table S2. Enrichment analysis results of the interacting proteins using Funcassociate 3.0 [44]. (XLSM 18 kb) [file 13071_2018_2745_MOESM3_ESM.xlsm]

## Sheet: Additional file 3 Table S2
# species: Homo sapiens
# support: EXP, IMP, ISS, ISM, TAS, IEA, IDA, IGI, ISO, IGC, NAS, IPI, IEP, ISA, RCA, IC
# associations retrieved on: 2018-01-17 05:56:25-05
# gofunc built on: 2016-02-08 14:16:26.444801-05
# gene associations file: ftp://ftp.geneontology.org/pub/go/gene-associations/gene_association.goa_human.gz
# revision: 12/09/2015 $
# downloaded on: 2015-12-22 08:03:12-05
# GO DAG files from: http://archive.geneontology.org/latest-full/go_201512-termdb-tables.tar.gz
# downloaded on: 2015-12-22 05:43:21-05
# translation required: no
# size of "genespace": 46200
# number of attributes: 19542
# NOTE: the last record consists of all the entities in the
# "genespace" that are not associated with any attribute (for
# the requested support).
# Original number of entities in query: 13
# Number of entities in query: 13
# Total number of entities: 46201
# Original total number of entities: 46200
# Entities not in default gene space: 1
# Total number of attributes: 19542
# Translation required: no
# Mode: unordered
# Number of simulations: 1000
# Adjusted P-value cutoff: 0.05
# Over/under: over
# Evidence codes: EXP, IMP, ISS, ISM, TAS, IEA, IDA, IGI, ISO, IGC, NAS, IPI, IEP, ISA, RCA, IC
OVERREPRESENTED ATTRIBUTES
N	X	LOD	P	P_adj	attrib ID	attrib name
2	14	2.90475	6.64e-06	0.013	GO:0051195	negative regulation of cofactor metabolic process
2	14	2.90475	6.64e-06	0.013	GO:0051198	negative regulation of coenzyme metabolic process
2	15	2.87132	7.66e-06	0.014	GO:0008340	determination of adult lifespan
2	17	2.8113	9.92e-06	0.015	GO:0030812	negative regulation of nucleotide catabolic process
2	19	2.75858	1.25e-05	0.017	GO:0016242	negative regulation of macroautophagy
2	21	2.71156	1.53e-05	0.022	GO:0045978	negative regulation of nucleoside metabolic process
2	21	2.71156	1.53e-05	0.022	GO:1903579	negative regulation of ATP metabolic process
2	27	2.595	2.56e-05	0.029	GO:1900739	regulation of protein insertion into mitochondrial membrane involved in apoptotic signaling pathway
2	27	2.595	2.56e-05	0.029	GO:1900740	positive regulation of protein insertion into mitochondrial membrane involved in apoptotic signaling pathway
2	31	2.53168	3.38e-05	0.037	GO:1902692	regulation of neuroblast proliferation
2	33	2.50317	3.84e-05	0.04	GO:0035329	hippo signaling
2	34	2.48959	4.08e-05	0.041	GO:0006110	regulation of glycolytic process
2	34	2.48959	4.08e-05	0.041	GO:0032105	negative regulation of response to extracellular stimulus
2	34	2.48959	4.08e-05	0.041	GO:0032108	negative regulation of response to nutrient levels
2	34	2.48959	4.08e-05	0.041	GO:1901030	positive regulation of mitochondrial outer membrane permeabilization involved in apoptotic signaling pathway
2	39	2.4274	5.38e-05	0.047	GO:0010823	negative regulation of mitochondrion organization
2	39	2.4274	5.38e-05	0.047	GO:0030811	regulation of nucleotide catabolic process
2	42	2.39394	6.25e-05	0.05	GO:0043470	regulation of carbohydrate catabolic process
2	42	2.39394	6.25e-05	0.05	GO:0043471	regulation of cellular carbohydrate catabolic process
2	42	2.39394	6.25e-05	0.05	GO:1901028	regulation of mitochondrial outer membrane permeabilization involved in apoptotic signaling pathway
3	99	2.20198	2.69e-06	0.009	GO:0072091	regulation of stem cell proliferation
3	124	2.1017	5.29e-06	0.009	GO:1903747	regulation of establishment of protein localization to mitochondrion
3	149	2.0202	9.18e-06	0.014	GO:0001047	core promoter binding
3	159	1.99143	1.12e-05	0.015	GO:0043393	regulation of protein binding
3	169	1.96443	1.34e-05	0.017	GO:0030098	lymphocyte differentiation
3	171	1.95923	1.39e-05	0.019	GO:0031330	negative regulation of cellular catabolic process
4	248	1.94944	5.58e-07	0.002	GO:0002521	leukocyte differentiation
3	194	1.90344	2.02e-05	0.024	GO:1900542	regulation of purine nucleotide metabolic process
3	197	1.89667	2.12e-05	0.024	GO:0006140	regulation of nucleotide metabolic process
5	389	1.88696	5.02e-08	<0.001	GO:2001233	regulation of apoptotic signaling pathway
3	207	1.8748	2.45e-05	0.025	GO:0010821	regulation of mitochondrion organization
3	210	1.86844	2.56e-05	0.029	GO:2001234	negative regulation of apoptotic signaling pathway
3	218	1.85194	2.86e-05	0.032	GO:0009895	negative regulation of catabolic process
3	218	1.85194	2.86e-05	0.032	GO:0071496	cellular response to external stimulus
3	265	1.76581	5.11e-05	0.046	GO:0051098	regulation of binding
3	271	1.75594	5.47e-05	0.047	GO:0006367	transcription initiation from RNA polymerase II promoter
5	528	1.75162	2.28e-07	0.002	GO:0019901	protein kinase binding
3	280	1.74154	6.02e-05	0.049	GO:0071214	cellular response to abiotic stimulus
5	595	1.69867	4.12e-07	0.002	GO:0019900	kinase binding
4	483	1.65471	7.83e-06	0.014	GO:0007596	blood coagulation
4	485	1.65288	7.96e-06	0.014	GO:0050817	coagulation
4	488	1.65015	8.15e-06	0.014	GO:0007599	hemostasis
4	496	1.64297	8.69e-06	0.014	GO:0046982	protein heterodimerization activity
4	528	1.61532	1.11e-05	0.015	GO:0010563	negative regulation of phosphorus metabolic process
4	528	1.61532	1.11e-05	0.015	GO:0045936	negative regulation of phosphate metabolic process
4	564	1.58615	1.44e-05	0.019	GO:0032386	regulation of intracellular transport
9	2461	1.57575	2e-09	<0.001	GO:0035556	intracellular signal transduction
4	618	1.54569	2.06e-05	0.024	GO:0043068	positive regulation of programmed cell death
4	620	1.54426	2.09e-05	0.024	GO:0050878	regulation of body fluid levels
6	1144	1.53522	3.36e-07	0.002	GO:0007264	small GTPase mediated signal transduction
4	646	1.52607	2.45e-05	0.025	GO:0010942	positive regulation of cell death
4	651	1.52266	2.52e-05	0.026	GO:0001775	cell activation
4	660	1.51658	2.66e-05	0.029	GO:0008283	cell proliferation
7	1709	1.47929	1.32e-07	0.002	GO:0030154	cell differentiation
7	1731	1.4735	1.44e-07	0.002	GO:0019899	enzyme binding
4	738	1.46707	4.12e-05	0.041	GO:0040012	regulation of locomotion
9	3151	1.46117	1.75e-08	<0.001	GO:0005829	cytosol
8	2428	1.44631	5.84e-08	<0.001	GO:0031324	negative regulation of cellular metabolic process
8	2449	1.44235	6.24e-08	<0.001	GO:0010605	negative regulation of macromolecule metabolic process
4	791	1.43631	5.39e-05	0.047	GO:0030162	regulation of proteolysis
5	1089	1.42993	7.93e-06	0.014	GO:0009968	negative regulation of signal transduction
4	803	1.42963	5.72e-05	0.047	GO:0060284	regulation of cell development
10	4670	1.42703	2.36e-08	<0.001	GO:0044767	single-organism developmental process
4	811	1.42523	5.94e-05	0.047	GO:0044087	regulation of cellular component biogenesis
8	2545	1.42465	8.41e-08	0.002	GO:0048869	cellular developmental process
6	1533	1.4038	1.86e-06	0.006	GO:0042981	regulation of apoptotic process
5	1155	1.40364	1.05e-05	0.015	GO:0009628	response to abiotic stimulus
6	1546	1.4	1.95e-06	0.007	GO:0043067	regulation of programmed cell death
6	1548	1.39941	1.96e-06	0.007	GO:0042127	regulation of cell proliferation
5	1200	1.38654	1.27e-05	0.017	GO:0023057	negative regulation of signaling
10	5106	1.38361	5.62e-08	<0.001	GO:0032502	developmental process
5	1210	1.38283	1.32e-05	0.017	GO:1903507	negative regulation of nucleic acid-templated transcription
5	1212	1.38209	1.33e-05	0.017	GO:0010648	negative regulation of cell communication
5	1212	1.38209	1.33e-05	0.017	GO:0070887	cellular response to chemical stimulus
8	2798	1.38085	1.75e-07	0.002	GO:0009892	negative regulation of metabolic process
5	1217	1.38025	1.36e-05	0.017	GO:0044092	negative regulation of molecular function
6	1625	1.37751	2.6e-06	0.008	GO:0010941	regulation of cell death
5	1225	1.37731	1.4e-05	0.019	GO:1902679	negative regulation of RNA biosynthetic process
5	1264	1.36328	1.63e-05	0.022	GO:0051253	negative regulation of RNA metabolic process
12	12456	1.35404	1.43e-06	0.003	GO:0005515	protein binding
6	1718	1.35235	3.59e-06	0.009	GO:0019220	regulation of phosphate metabolic process
6	1731	1.34894	3.75e-06	0.009	GO:0051174	regulation of phosphorus metabolic process
6	1756	1.34245	4.07e-06	0.009	GO:0031399	regulation of protein modification process
5	1331	1.34012	2.09e-05	0.024	GO:0046983	protein dimerization activity
9	4164	1.32948	1.98e-07	0.002	GO:0048583	regulation of response to stimulus
5	1369	1.32749	2.39e-05	0.025	GO:0048585	negative regulation of response to stimulus
5	1404	1.31615	2.7e-05	0.029	GO:0045934	negative regulation of nucleobase-containing compound metabolic process
5	1417	1.31201	2.82e-05	0.032	GO:0010558	negative regulation of macromolecule biosynthetic process
7	2486	1.30836	1.67e-06	0.006	GO:0032879	regulation of localization
5	1432	1.30727	2.97e-05	0.033	GO:0080134	regulation of response to stress
5	1435	1.30633	3e-05	0.033	GO:0009967	positive regulation of signal transduction
9	4394	1.3037	3.16e-07	0.002	GO:0048523	negative regulation of cellular process
5	1456	1.2998	3.22e-05	0.034	GO:0042325	regulation of phosphorylation
5	1484	1.29123	3.52e-05	0.037	GO:0031327	negative regulation of cellular biosynthetic process
5	1502	1.2858	3.73e-05	0.039	GO:0045595	regulation of cell differentiation
5	1506	1.2846	3.78e-05	0.039	GO:0010629	negative regulation of gene expression
5	1507	1.28431	3.79e-05	0.039	GO:0009890	negative regulation of biosynthetic process
8	3449	1.28322	8.75e-07	0.002	GO:0044707	single-multicellular organism process
5	1511	1.28311	3.84e-05	0.04	GO:0051172	negative regulation of nitrogen compound metabolic process
12	14149	1.27629	6.33e-06	0.011	GO:0044763	single-organism cellular process
8	3511	1.27483	1e-06	0.002	GO:0032501	multicellular organismal process
6	2070	1.26772	1.05e-05	0.015	GO:0008104	protein localization
6	2083	1.26486	1.09e-05	0.015	GO:0033036	macromolecule localization
5	1587	1.261	4.86e-05	0.046	GO:0023056	positive regulation of signaling
5	1605	1.25591	5.12e-05	0.046	GO:0010647	positive regulation of cell communication
9	4868	1.25418	7.64e-07	0.002	GO:0048519	negative regulation of biological process
6	2172	1.24577	1.38e-05	0.018	GO:0048584	positive regulation of response to stimulus
10	6776	1.2425	8.52e-07	0.002	GO:0007165	signal transduction
7	2913	1.23509	4.81e-06	0.009	GO:0048856	anatomical structure development
12	15295	1.22663	1.56e-05	0.022	GO:0050794	regulation of cellular process
6	2377	1.20448	2.31e-05	0.025	GO:0051128	regulation of cellular component organization
12	16172	1.1899	2.97e-05	0.033	GO:0050789	regulation of biological process
6	2507	1.18001	3.13e-05	0.033	GO:0032268	regulation of cellular protein metabolic process
12	16877	1.16104	4.85e-05	0.046	GO:0065007	biological regulation
6	2684	1.14855	4.6e-05	0.044	GO:0051246	regulation of protein metabolic process
7	3509	1.14806	1.65e-05	0.022	GO:0065009	regulation of molecular function
6	2726	1.14138	5.02e-05	0.046	GO:0051716	cellular response to stimulus
9	6193	1.13532	5.95e-06	0.011	GO:0016043	cellular component organization
9	6236	1.13184	6.31e-06	0.011	GO:0071840	cellular component organization or biogenesis
7	3633	1.13169	2.07e-05	0.024	GO:0006950	response to stress
8	4974	1.10814	1.4e-05	0.019	GO:0048522	positive regulation of cellular process
11	12236	1.1065	2e-05	0.023	GO:0043227	membrane-bounded organelle
8	6052	1.01132	6e-05	0.049	GO:0050896	response to stimulus
9	7938	1.008	4.76e-05	0.044	GO:0080090	regulation of primary metabolic process
9	7977	1.00543	4.96e-05	0.046	GO:0060255	regulation of macromolecule metabolic process
9	8035	1.00162	5.26e-05	0.046	GO:0031323	regulation of cellular metabolic process
10	10659	1.0005	6.02e-05	0.049	GO:0043231	intracellular membrane-bounded organelle
